# Supplementary material for: A massively parallel reporter assay library to screen short synthetic promoters in mammalian cells
Source: Nat Commun. 2024 Nov 28;15:10353. doi: 10.1038/s41467-024-54502-9 (PMC11604768; doi:10.1038/s41467-024-54502-9)
Supplement: Supplementary file 3 — Supplementary Data 1 [file 41467_2024_54502_MOESM3_ESM.xlsx]

## Sheet: 1
	Supplementary Data 1 - Treatment Conditions
	Cell line	Group	plasmid	treatment	dose	duration	replicates
	HEK293	Untreated	none	none	N/A	N/A	8
	HEK293	Serum	none	Fetal bovine serum	0.1	6 h	3
	HEK293	Forskolin	none	Forskolin	20 uM	6 h	3
	HEK293	ATP/GTP	none	ATP/GTP	50 uM	6 h	3
	HEK293	AICAR	none	AICAR	100 uM	6 h	1
	HEK293	Dexamethasone	none	Dexamethasone	100 nM	6 h	1
	HEK293	Cadmium	none	CdCl2	30 uM	6 h	1
	HEK293	Zinc	none	ZnSO4	200 uM	6 h	1
	HEK293	Lithium	none	LiCl2	40 mM	6 h	1
	HEK293	Chemical hypoxia	none	Deferoxamine	100 uM	6 h	1
	HEK293	ER stress	none	Thapsigargin	2 uM	6 h	1
	HEK293	Vector control	pcDNA3.1_eGFP	none	N/A	N/A	2
	HEK293	5HT2A	pcDNA5/FRT/Signal-Flag-HTR2A	none	N/A	N/A	1
	HEK293	5HT2A	pcDNA5/FRT/Signal-Flag-HTR2A	Seretonin	100 nM	6 h	1
	HEK293	DRD2	pcDNA3.1_Signal-Flag-DRD2	none	N/A	N/A	3
	HEK293	DRD2	pcDNA3.1_Signal-Flag-DRD2	Dopamine	30 uM	6 h	3
	HEK293	PAR1	pTwist_PAR1	none	N/A	N/A	1
	HEK293	PAR1	pTwist_PAR1	Thrombin	10 nM	6 h	1
	HEK293	ADRB2	pcDNA3.1_eGFP	Epinephrine	1 uM	6 h	1
	HEK293	ADRB2	pcDNA3.1_Flag-ADRB2-Myc/His	none	N/A	N/A	1
	HEK293	ADRB2	pcDNA3.1_Flag-ADRB2-Myc/His	Epinephrine	1 uM	6 h	1
	HEK293	GPR91	pcDNA3.1-GPR91	none	N/A	N/A	3
	HEK293	GPR91	pcDNA3.1-GPR91	cis-Epoxysuccinate	30 uM	6 h	3
	HEK293	MRGPRX2	pTWIST_Signal-Flag-MRGPRX2	none	N/A	N/A	1
	HEK293	MRGPRX2	pTWIST_Signal-Flag-MRGPRX2	(R)-zn3573	3 uM	6 h	1
	HEK293	NTSR1	pcDNA3.1_Signal-Flag-NTSR1	none	N/A	N/A	1
	HEK293	NTSR1	pcDNA3.1_Signal-Flag-NTSR1	Neurotensin 8-13	100 nM	6 h	1
	HEK293	NTSR1	pcDNA3.1_Signal-Flag-NTSR1	Neurotensin 8-13 and FR900359	100 nM and 50 nM	6 h	1
	HEK293	OPRM1	pcDNA3.1_Signal-Flag-OPRM1	none	N/A	N/A	1
	HEK293	OPRM1	pcDNA3.1_Signal-Flag-OPRM1	Morphine	100 nM	6 h	1
	HEK293	DRD1	pcDNA3.1_Signal-Flag-DRD1	none	N/A	N/A	1
	HEK293	DRD1	pcDNA3.1_Signal-Flag-DRD1	Dopamine	30 uM	6 h	1
	Neuro-2a	Untreated	none	none	N/A	N/A	1
	Neuro-2a	Serum	none	Fetal bovine serum	0.1	6 h	1
	A375	Untreated	none	none	N/A	N/A	1
	A375	Serum	none	Fetal bovine serum	0.1	6 h	1
	BHK-21	Untreated	none	none	N/A	N/A	1
	BHK-21	Serum	none	Fetal bovine serum	0.1	6 h	1
	HeLa	Untreated	none	none	N/A	N/A	1
	HeLa	Serum	none	Fetal bovine serum	0.1	6 h	1
	MDA	Untreated	none	none	N/A	N/A	1
	MDA	Serum	none	Fetal bovine serum	0.1	6 h	1
