# Supplementary material for: A massively parallel reporter assay library to screen short synthetic promoters in mammalian cells
Source: Nat Commun. 2024 Nov 28;15:10353. doi: 10.1038/s41467-024-54502-9 (PMC11604768; doi:10.1038/s41467-024-54502-9)
Supplement: Supplementary file 4 — Supplementary Data 2 [file 41467_2024_54502_MOESM4_ESM.xlsx]

## Sheet: 2
	Supplementary Data 2 - Transcription factor binding motifs (TFBMs) used to generate candidate promoters
	TF	PWM binding motif	motif used in TRE units
	BCL6B	TGCTTTCTAGGAATTMM	TGCTTTCTAGGAATTCA
	CTCF	NGCGCCMYCTAGYGGTN	GCGCCACCTAGTGGT
	EGR1	NMCGCCCMCGCANN	ACGCCCACGCA
	GLI2	GACCACMCACNNNG	GACCACCCACGACG
	GLI2	GCGACCACNCTG	GCGACCACACTG
	GLIS1	NGACCCCCCACGANGN	GACCCCCCACGAAG
	GLIS2	GACCCCCCGCGNNG	GACCCCCCGCGAAG
	HINFP1	GCGGACSNNNNNNSGTCCGC	GCGGACGTTGCAACGTCCGC
	HINFP1	GCGGACSNNSNNSGTCCGC	GCGGACGTTCAACGTCCGC
	Hic1	RTGCCANCYNRTGCCMNC	GTGCCAGCCTATGCCAAC
	KLF13	NNGNNACGCCCMYTTTNN	GCCACGCCCCTTT
	KLF14	NGCCACGCCCMCNT	GCCACGCCCCCTT
	Klf12	GRCCACGCCCWNNNN	GACCACGCCCT
	PRDM1	NRAAAGTGAAAGTGN	GAAAGTGAAAGTG
	SCRT1	NNGCAACAGGTGGNN	GCAACAGGTGG
	SP1	GCCMCGCCCMC	ACCCCGCCCCC
	SP4	NWRGCCMCGCCCMCTNN	AAGCCACGCCCCCT
	SP8	NMCMCGCCCMCN	CCACGCCCAC
	YY2	NNCCGCCATNW	CCGCCATTA
	YY2	NCCGCCATNNT	CCGCCATTTT
	ZBED1	NTATCGCGAYATR	TATCGCGACATA
	ZBTB7A	NGCGACCACCNN	GCGACCACC
	ZBTB7B	NCGACCACCGAN	CGACCACCGA
	ZIC1	GACCMCCYRMTGNG	GACCCCCCGCTGTG
	ZIC3	GACCCCCYGYTGNGN	GACCCCCCGCTGCG
	ZNF143	TWCCCAYAATGCATTG	TACCCACAATGCATTG
	ZNF238	NNTCCAGATGTKN	TCCAGATGTT
	ZNF306	TGGKCTARCCTCGA	TGGTCTAGCCTCGA
	ZNF410	NNCATCCCATAATANTC	CATCCCATAATACTC
	ZNF524	ACCCTTGAACCC	ACCCTCGAACCC
	ZNF524	CTCGRACCCGTGCN	CTCGAACCCGTGC
	ZNF740	NCCCCCCCAC	CCCCCCCAC
	ZNF75A	GCTTTTCCCACA	GCTTTTCCCACA
	ZNF784	GTACCTACCT	GTACCTACCT
	ZSCAN4	TGCACACNCTGAAAA	TGCACACACTGAAAA
	Zfp652	NNAAAGGGTTAAW	AAAGGGTTAAT
	CENPB	CCCGCNTNNNRCGAA	CCCGCATACAACGAA
	GRHL1	AACCGGWNNNWCCGGTT	AACCGGTTTAACCGGTT
	GRHL1	NAAACCGGTTTN	AAACCGGTTT
	TFCP2	NCCGGNNNNNNCCGGN	CCGGTTTAAACCGG
	CUX1	ATCRATNNNNNATCRAT	ATCGATAACTGATCGAT
	CUX1	ATCRATNNNNNNATCRAT	ATCGATAACCTGATCGAT
	CUX1	TAATCRATAN	TAATCGATA
	CUX2	ATCRATNNNNNNATCRAT	ATCGATAAAATTATCGAT
	ONECUT1	NNAAAATCRATAWN	AAAATCGATAA
	ONECUT3	NNAAAATCRATANN	AAAATCAATA
	E2F2	AAAAATGGCGCCAAAANN	AAAAATGGCGCCAAAA
	E2F2	NNTTTTGGCGCCAAAANN	TTTTGGCGCCAAAA
	E2F3	NNAAATGGCGCCAAAANN	AAATGGCGCCAAAA
	E2F3	NNAAATGGCGCCATTTNN	AAATGGCGCCATTT
	E2F7	TTTTCCCGCCAAAW	TTTTCCCGCCAAAA
	EBF1	NNTCCCNNGGGANN	TCCCAAGGGA
	EHF	NACCCGGAAGTA	ACCCGGAAGTA
	ELF1	AACCCGGAAGTN	AACCCGGAAGT
	ELF1	AACCCGGAAGTR	AACCCGGAAGTG
	ELF3	WACCCGGAAGTA	AACCCGGAAGTA
	ELK1	ACCGGAAGTN	ACCGGAAGT
	ELK1	NACTTCCGSCGGAARMN	ACTTCCGGCGGAAGT
	ERG	NCCGGAWATCCGGN	CCGGAAATCCGG
	ERG	ACCGGAWATCCGGT	ACCGGAAATCCGGT
	ETS1	NCCGGAWRYRYWTCCGGN	CCGGAAGTACATCCGG
	ETS1	NCCGGAWRYRYWTCCGGN	CCGGATGTACTTCCGG
	ETV2	AACCGGAARTR	AACCGGAAATA
	ETV6	CCGGAASCGGAAGTN	CCGGAAGCGGAAGT
	SPDEF	AMCCGGATGTN	ACCCGGATGT
	SPDEF	GTGGTCCCGGATYAT	GTGGTCCCGGATTAT
	SPDEF	NCAGNAAGAMGTAWMM	CAGTAAGAAGTATAC
	SPDEF	GTGGTCCCGGATYAT	GTGGTCCCGGATCAT
	SPDEF	NCAGNAAGAMGTAWMM	CAGAAAGAAGTAACA
	SPIC	AAAAAGNGGAAGTN	AAAAAGAGGAAGT
	Spic	AAAAAGMGGAAGTA	AAAAAGCGGAAGTA
	GATA3	AGATAANN	AGATAA
	GCM1	ATGCGGGYRCCCGCAT	ATGCGGGTGCCCGCAT
	LEF1	AAAGATCAAAGGRWW	AAAGATCAAAGGGTT
	SOX9	NAACAATRN	AACAATG
	TCF7L1	NAASATCAAAGN	AAGATCAAAG
	Tcf7	NAAGATCAAAGG	AAGATCAAAGG
	HOMEZ	NAAACGATNNAN	AAACGATTATA
	HSF1	TTCTAGAANNTTC	TTCCAGAACGTTC
	HSFY2	TTCGAANNNTTCGAA	TTCGAAACGTTCGAA
	HSFY2	WTTCGAAYG	TTTCGAACG
	HSFY2	TTCGAANNNTTCGAA	TTCGAACCGTTCGAA
	IRF3	NNRRAAAGGAAACCGAAACTN	GAAACGGAAACCGAAACT
	IRF5	CCGAAACCGAAACY	CCGAAACCGAAACT
	IRF5	NACCGAAACYN	ACCGAAACC
	IRF7	NCGAAANYGAAACY	CGAAAGCGAAAGT
	IRF7	RAANCGAAAWTCGNTTY	AAAACGAAAATCGATTT
	IRF9	AWCGAAACCGAAACY	AACGAAACCGAAACT
	MEF2A	KCTAWAAATAGM	TCTAAAAATAGA
	MEF2B	RCTAWAAATAGM	GCTATAAATAGC
	MEF2D	NCTAWAAATAGM	CTATAAATAGA
	SRF	NNMCCATATAWGGKNN	ACCATATATGGT
	MEIS2	TTGACAGSTGTCAA	TTGACAGCTGTCAA
	MEIS3	TGACAGSTGTCA	TGACAGGTGTCA
	TGIF1	TGACAGSTGTCA	TGACAGCTGTCA
	MYBL1	ACNGTTAAACNG	ACCGTTAAACGG
	MYBL1	NCCGTTAACGGN	CCGTTAACGG
	MYBL1	NNCNGTTNNNACNGTTN	CCGTTATAACCGTT
	MYBL2	AACCGTTAACGGNN	AACGGTTAACGG
	MYBL2	ACCGTTARRACCGTTA	ACCGTTAAAACCGTTA
	MYBL2	RACCGTTAAACNGYY	AACCGTTAAACGGTC
	NFAT5	RTGGAAAANTMCNN	ATGGAAAATTAC
	NFATC1	NATGGAAANWWWWTTTYCMN	ATGGAAAATTATTTTC
	NFATC1	TTTCCAYNRTGGAAA	TTTCCATAATGGAAA
	NFATC1	TTTTCCATGGAAAA	TTTTCCATGGAAAA
	NFKB1	NGGGGAWTCCCCN	GGGGAATCCCC
	NFKB2	NGGGGAWTCCCCN	GGGGATTCCCC
	NFIA	TTGGCANNNTGCCAR	TTGGCACGGTGCCAA
	NFIB	TTGGCANNNTGCCAR	TTGGCACAGTGCCAG
	NRF1	YGCGCATGCGCN	TGCGCATGCGC
	PAX1	SGTCACGCWTGANTGMA	CGTCACGCATGACTGCA
	PAX2	NGTCACGCWTSRNTGNNY	GTCACGCTTGACTGCT
	PAX3	TAATYRATTA	TAATCGATTA
	PAX4	CTAATTAG	CTAATTAG
	PAX5	NGTCACGCWTSRNTGNNY	GTCACGCATGAGTGCT
	PAX6	TTTYACGCWTGANTGMNYN	TTTCACGCATGACTGCAC
	POU1F1	NNYATGMATAATTAATN	CATGCATAATTAAT
	POU1F1	NWTATGCWAATKAG	ATATGCAAATTAG
	POU2F1	NWTRMATATKYAWN	ATGAATATTCAT
	POU2F2	NTATGCWAATN	TATGCAAAT
	POU2F2	NWTRMATATKYAWN	ATGCATATGCAA
	POU2F3	WTRMATATKYAW	ATGAATATGCAA
	POU3F1	WTATGCWAATNW	TTATGCAAATTA
	POU3F1	WTGMATAAWTNA	ATGCATAATTTA
	POU3F2	NWTGMATAAWTNA	ATGCATAAATTA
	POU3F3	NWTATGCWAATTW	TTATGCTAATTT
	POU3F3	WTRMATATKYAW	ATGAATATTCA
	POU4F1	ATGMATAATTAATG	ATGAATAATTAATG
	POU4F2	NTGMATAATTAATKAG	TGCATAATTAATGAG
	POU6F2	NSCTMATTAN	GCTCATTA
	POU6F2	WTAATKAGCTMATTAW	TTAATGAGCTAATTAA
	Pou2f2	NWTRMATATKYAWN	ATGAATATTCAA
	PROX1	NAAGACGYCTTN	AAGACGCCTT
	RFX2	NGTTRCCATGGYAACN	GTTGCCATGGCAAC
	RFX2	SGTTGCYARGCAACS	CGTTGCTAGGCAACG
	RFX3	SGTTGCYARGCAACS	CGTTGCTAGGCAACC
	RFX5	SGTTRCCATRGCAACS	CGTTACCATGGCAACG
	RUNX2	NAACCGCAAACCRCAN	AACCGCAAACCGCA
	RUNX2	WAACCRCAAWAACCRCAN	TAACCGCAAAAACCGCA
	GMEB2	TTACGYAM	TTACGTAC
	GMEB2	WRCGTAACCACGYN	AACGTAACCACGT
	GMEB2	YACGTAACNKACGTA	TACGTAACTGACGTA
	EOMES	NAGGTGTGAAAWN	AGGTGTGAAAA
	EOMES	TCACACCTNNNNAGGTGTGA	TCACACCTTCTAAGGTGTGA
	MGA	AGGTGTKANNTMACACCT	AGGTGTGAAGTCACACCT
	MGA	GGYGTGANNNNTCACRCC	GGTGTGAAATTTCACACC
	TBX15	AGGTGTGAANTTCACACCT	AGGTGTGAAATTCACACCT
	TBX19	NNTCRCACNTANGTGYGANN	TCACACCTAGGTG
	TBX1	AGGTGTGAAAAAAGGTGTGA	AGGTGTGAAAAAAGGTGTGA
	TBX1	AGGTGTGAAWTTCACACCT	AGGTGTGAATTTCACACCT
	TBX1	TYTCACACCTNNNAGGTGTGARA	TTTCACACCTCAGAGGTGTGAGA
	TBX1	YTCACACCTNNAGGTGTGAR	TTCACACCTCTAGGTGTGAA
	TBX20	AGGTGTGAAGGTGTGA	AGGTGTGAAGGTGTGA
	TBX20	HNHNAGGTGTGANHH	GAAAAGGTGTGAAAG
	TBX21	GGTGTGANNTCACACC	GGTGTGAATTCACACC
	TBX21	TNACACCTNNNAGGTGTNA	TCACACCTTAAAGGTGTGA
	TBX21	GGTGTGAWATCACACC	GGTGTGATATCACACC
	TBX21	TNACACCTNNNAGGTGTNA	TCACACCTAAAAGGTGTGA
	TBX4	AGGTGTNANWWNTNACACCT	AGGTGTGAAATTTCACACCT
	T	TCACACCTAGGTGTGA	TCACACCTAGGTGTGA
	TEAD1	NRMATWCCWN	ACATTCCA
	TEAD1	RCATTCCNNRCATWCCN	ACATTCCTGACATTCC
	TEAD3	RCATTCCNNRCATTCCN	ACATTCCTCGCATTCC
	TFAP2A	NGCCNNNNGGCN	GCCCCCGGGC
	TFAP2A	NSCCNNNGGSN	GCCTCAGGC
	TFAP2A	NSCCNNNNNGGSN	GCCCCCGGGGC
	TFAP2B	NGCCNNNNGGCN	GCCCCAGGGC
	TFAP2B	NSCCNNNNNGGSN	GCCCTGAGGGC
	ARNTL	GTCACGTGAC	GTCACGTGAC
	Ascl2	RRCAGCTGYY	AGCAGCTGCT
	Atoh1	RNCATATGNY	AACATATGTT
	BHLHB3	NKCACGTGMN	GCACGTGA
	BHLHE23	ANCATATGNT	ACCATATGTT
	CLOCK	NACACGTGTN	ACACGTGT
	HES5	NGGCACGTGCCN	GGCACGTGCC
	HEY2	GNCACGTGYN	GACACGTGC
	ID4	NRCACCTGNN	ACACCTG
	MAX	CACGTGNNNNNCACGTG	CACGTGCTAACCACGTG
	MLXIPL	ATCACGTGAT	ATCACGTGAT
	MYF6	AACAVBTGTT	AACAGCTGTT
	NEUROG2	RACATATGTY	AACATATGTC
	NHLH1	CGCAGCTGCG	CGCAGCTGCG
	OLIG2	AMCATATGKT	ACCATATGGT
	SREBF2	RTCACGTGAY	ATCACGTGAC
	TFAP4	AWCAGCTGWT	AACAGCTGAT
	ATF4	NNATGAYGCAATN	ATGATGCAAT
	ATF7	NNATGACGTCATNN	ATGACGTCAT
	Atf4	NGGATGATGCAATM	GGATGATGCAATC
	BATF3	TGATGACGTCATCA	TGATGACGTCATCA
	CEBPB	NTTRCGCAAY	TTGCGCAAT
	CREB3L1	NTGCCACGTCANCA	TGCCACGTCATCA
	CREB3L1	TGCCACGTGGCA	TGCCACGTGGCA
	CREB3	NNRTGACGTCAYCN	TGACGTCATC
	Creb5	NATGACGTCAYN	ATGACGTCAC
	DBP	NRTTACGTAAYN	ATTACGTAAC
	JDP2	ATGASTCAT	ATGACTCAT
	MAFF	NTGCTGASTCAGCAN	TGCTGACTCAGCA
	MAFG	NNNNTGCTGASTCAGCANNNN	TGCTGAGTCAGCA
	MAFK	NTGCTGANTCAGCRN	TGCTGAGTCAGCG
	Mafb	NNYGCTGACGTMAGCANN	TGCTGACGTAAGCA
	NFIL3	NRTTACRTAAYN	ATTACATAAC
	XBP1	GATGACGTCATC	GATGACGTCATC
	XBP1	NNNGMCACGTCATC	GCCACGTCATC
	FOXB1	GAATGACACRGCGN	GAATGACACAGCG
	FOXB1	WNWGTMAATATTRACWNW	TATGTAAATATTGACATA
	FOXC1	ANRTAAAYAAACA	AAGTAAATAAACA
	FOXC1	NRTMAATATTKAYN	GTAAATATTGAC
	FOXC1	WRWRTMAAYAW	TATGTAAATAT
	FOXC2	RTAAAYAAACA	GTAAATAAACA
	FOXC2	WAWRTAAAYAWW	TAAGTAAACAAA
	FOXD2	NRNWAAYRTTKNYN	AAAAATATTTAC
	FOXD3	NRNWAAYRTTKNYN	GTTAATATTTAC
	FOXG1	ATAAACAANWGTAAACA	ATAAACAATTGTAAACA
	FOXG1	RCGGACACAATR	ACGGACACAATG
	FOXI1	NTGTTTACRGTAAAYAN	TGTTTACGGTAAACA
	FOXJ2	RTAAACAATAAAYA	GTAAACAATAAACA
	FOXJ2	RTAAACAWMAACA	GTAAACATAAACA
	FOXL1	WRTAAAYAAACAA	TGTAAATAAACAA
	FOXO1	GTAAACATGTTTAC	GTAAACATGTTTAC
	FOXO6	TTTCCCCACACRAC	TTTCCCCACACGAC
	Foxg1	ATAAACAAGTRTAAACA	ATAAACAAGTGTAAACA
	Foxg1	NMGGACACAATC	CGGACACAATC
	Foxj3	ACGGACACAAT	ACGGACACAAT
	ALX3	NTAATYNRATTAN	TAATTTAATTA
	ALX4	NTAATYNRATTAN	TAATTAAATTA
	BARHL2	TAAWYGNNNNTAAWYG	TAATTGGTGTTAAATG
	BARHL2	TAAWYGNNNNTAAWYG	TAATTGGTGCTAATTG
	BARX1	CNATTAAAWANCNATTA	CAATTAAATACCGATTA
	Barhl1	TAAWYGNNNNTAAWYG	TAATTGCTGCTAAATG
	DPRX	NRGATAATCYN	GGATAATCC
	DRGX	NTAAYYNAATTAN	TAATCTAATTA
	DUXA	NTRAYNTAATCAN	TAATTTAATCA
	EMX1	YMATTARYTAATKR	TAATTAGCTAATTA
	EN1	TAATTRSNYAATTA	TAATTGGTCAATTA
	EN1	TAATTRSNYAATTA	TAATTGCTTAATTA
	GBX2	TAATTRNNYAATTA	TAATTGGCCAATTA
	HESX1	NTAATTRGYAATTAN	TAATTGGCAATTA
	HMBOX1	NYTAGTTAMN	CTAGTTAA
	HNF1A	NRTTAATNATTAACN	GTTAATGATTAAC
	HOXA10	NGTCGTWAAANN	GTCGTAAAA
	HOXA10	NGYAATWAAAN	GTAATAAAA
	HOXA13	CCAATAAAAN	CCAATAAAA
	HOXA13	NCTCGTAAAAN	CTCGTAAAA
	HOXC10	CCCATWAAAN	CCCATAAAA
	HOXC11	NGYAATWAAAN	GCAATAAAA
	Hoxa11	NGYAATWAAAN	GCCATAAAA
	Hoxc10	GTCGTWAAAN	GTCATAAAA
	IRX2	NWACAYRACAWN	TACATGACAT
	ISL2	GCACTTAA	GCACTTAA
	Irx3	NWACATGAMAWN	TACATGACAA
	LHX2	YAATTANNCTAATTR	TAATTACGCTAATTA
	LHX6	TAATTAGYRYTRATTA	TAATTAGCGCTAATTA
	LHX6	YRATTGCAATYR	TGATTGCAATCA
	LHX9	TAATTRCYAATTA	TAATTGCCAATTA
	Lhx8	TRATTGCAATYA	TAATTGCAATCA
	MEOX2	NTAATTANNNTAATTAN	TAATTACGGTAATTA
	MEOX2	NTMATCATCATTAN	TAATCATCATTA
	MSX1	NYAATTAAAANNYAATTA	CAATTAAAAACCAATTA
	NKX2-3	NCCACTTRAN	CCACTTGA
	NKX3-1	NCCACTTAA	CCACTTAA
	OTX1	NNTAATCCGATTANN	TAATCCGATTA
	PDX1	NYAATTARNNNYAATTAN	TAATTAACGGTAATTA
	PITX1	NYTAATCCN	TTAATCC
	Rhox11	NGCTGTWAN	GCTGTTA
	VENTX	NMCRATTAR	CCGATTAG
	VENTX	SSYTAATCGRWAANCGATTAR	CGCTAATCGGAAAACGATTAG
	AR	RRGWACANNNTGTWCYY	AGGTACACGGTGTACCC
	AR	RRGWACANNNTGTWCYY	GGGAACACGGTGTACCC
	Ar	RRGNACANNNTGTNCYY	GGGTACACGGTGTACCG
	ESR1	NAGGTCAMSRTGACCTN	AGGTCACGGTGACCT
	ESRRA	RAGGTCANTCAAGGTCA	AAGGTCATTCAAGGTCA
	ESRRA	SAAGGTCANNTSAAGGTCA	CAAGGTCATTTCAAGGTCA
	ESRRB	TCAAGGTCAWN	TCAAGGTCAT
	ESRRG	AAGGTCANNNNAAGGTCA	AAGGTCATTTCAAGGTCA
	ESRRG	RAGGTCANTCAAGGTCA	AAGGTCAGTCAAGGTCA
	Esrra	RAGGTCANTCAAGGTCA	TAGGTCAGTCAAGGTCA
	HNF4A	NRGTCCAAAGTCCANY	AGTCCAAAGTCCATC
	HNF4A	RRGGTCAAAGTCCRNN	GGGGTCAAAGTCCA
	HNF4A	NRGTCCAAAGTCCANY	GGTCCAAAGTCCAAT
	HNF4A	RRGGTCAAAGGTCA	GGGGTCAAAGGTCA
	HNF4A	RRGTCCAAAGGTCAA	GGGTCCAAAGGTCAA
	NR2C2	RRGGTCAAAGGTCA	GAGGTCAAAGGTCA
	NR2E1	AAAAGTCAA	AAAAGTCAA
	NR2E1	RAGTCAANAAGTCA	AAGTCAATAAGTCA
	NR2F1	NRGGTCANNGGTCAN	AGGTCAAAGGTCA
	NR2F1	RRGGTCANNNGGTCAN	GAGGTCAAAAGGTCA
	NR3C1	NRGWACANNNTGTWCYN	GGTACATAATGTTCC
	NR3C2	NRGNACANNNTGTNCYN	GGAACACAATGTTCC
	NR4A2	AGGTCANNNNNTGACCT	AGGTCAAACTGTGACCT
	NR4A2	TGACCTTTAAAGGTCA	TGACCTTTAAAGGTCA
	RARA	ARRGGTCANNNRRGGTCA	AAAGGTCATTTGAGGTCA
	RARA	RAGGTCAAAAGGTCAAKN	GAGGTCAAAAGGTCAAT
	RARA	RGGTCANNNARRGGTCA	AGGTCATGCAAAGGTCA
	RARA	ARGGTCAAAAGGTCA	AGGGTCAAAAGGTCA
	RARA	ARRGGTCANNNRRGGTCA	AAAGGTCATGTGAGGTCA
	RARA	RGGTCANNNARRGGTCA	AGGTCAACTAAAGGTCA
	RARG	GRGGTCAAAAGGTCANA	GAGGTCAAAAGGTCACA
	RARG	RRGGTCANNNARAGGTCA	AAGGTCAACTAAAGGTCA
	RARG	RRGGTCANNNRRGGTCA	AAGGTCACCAGAGGTCA
	RARG	GRGGTCAAAAGKTCAC	GAGGTCAAAAGGTCAC
	RARG	RRGGTCANNNARAGGTCA	AAGGTCAAGCAAAGGTCA
	RARG	RRGGTCANNNRRGGTCA	AAGGTCAACAGAGGTCA
	RORA	NRAAGGTCAANNNNRGGTCA	AAAGGTCAAATTGAGGTCA
	RORA	WAWNTRGGTYAGTAGGTCA	TAACTAGGTTAGTAGGTCA
	RXRA	RRGGTCATGACCYY	GGGGTCATGACCCC
	RXRA	RRGGTCATGACCYY	GAGGTCATGACCCC
	Rara	ARRGGTCANNNRRGGTCA	AAAGGTCAAGAGAGGTCA
	Rara	RGGTCANNNARRGGTCA	AGGTCACTCAAAGGTCA
	Rara	RRGGTCAAAAGGTCA	AAGGTCAAAAGGTCA
	Rarb	AARGGTCAAAAGGTCA	AAAGGTCAAAAGGTCA
	Rarb	ARRGGTCANNNRRGGTCA	AAAGGTCACCAGAGGTCA
	Rarg	GRGGTCAAAAGKTCAC	AAGGTCAAAAGGTCAA
	Rarg	RRGGTCANNNARAGGTCA	AAGGTCATCTAAAGGTCA
	Rarg	RRGGTCANNNRRGGTCA	AAGGTCACGAAAGGTCA
	THRA	NTGACCTNATNAGGTCAN	TGACCTTATGAGGTCA
	THRB	NTGACCTNATNAGGTCAN	TGACCTTATAAGGTCA
	THRB	NTGACCTNNNNNAGGTCAN	TGACCTTATTAAGGTCA
	THRB	NTGACCTYANNTRAGGTCAN	TGACCTTACATAAGGTCA
	VDR	GRGTTCANNRRGTTCA	GAGTTCATTGAGTTCA
	Vdr	RRGTTCANNRRGTTCA	GAGTTCATCGGGTTCA
	TP63	RACATGTYNNRACATGTC	AACATGTTGGGACATGTC
	Tp53	ACAWGTCNNNNRACAWGT	ACATGTCCATGGACATGT
	Tp53	ACAWGTCNNNRRCAWGT	ACATGTCTATGACATGT
	Tp53	RACATGYCNNGRCATGTY	AACATGCCCGGGCATGTC
	Tp73	NRCATGYYNNRRCAYGYN	ACATGTCTGGACATGT
