# Supplementary material for: A massively parallel reporter assay library to screen short synthetic promoters in mammalian cells
Source: Nat Commun. 2024 Nov 28;15:10353. doi: 10.1038/s41467-024-54502-9 (PMC11604768; doi:10.1038/s41467-024-54502-9)
Supplement: Supplementary file 5 — Supplementary Data 3 [file 41467_2024_54502_MOESM5_ESM.xlsx]

## Sheet: 3
	Supplementary Data 3 - TRE units
	Candidate TRE units
	id	TF	motif	spacer set	rotation	length	TRE unit sequence
	1	BCL6B	TGCTTTCTAGGAATTCA	1	1	101	TGCTTTCTAGGAATTCACTCATTCACTGCTTTCTAGGAATTCAAGTTGTAGATGCTTTCTAGGAATTCAATCCTCACTTGCTTTCTAGGAATTCAGGTACC
	2	CTCF	GCGCCACCTAGTGGT	1	1	68	GCGCCACCTAGTGGTCGCGCCACCTAGTGGTGCGCCACCTAGTGGTAGCGCCACCTAGTGGTGGTACC
	3	EGR1	ACGCCCACGCA	1	1	64	ACGCCCACGCACTCATACGCCCACGCATTGTACGCCCACGCAATCCTACGCCCACGCAGGTACC
	4	GLI2	GACCACCCACGACG	1	1	67	GACCACCCACGACGCTGACCACCCACGACGTGACCACCCACGACGATGACCACCCACGACGGGTACC
	5	GLI2	GCGACCACACTG	1	1	65	GCGACCACACTGCTCAGCGACCACACTGTTGGCGACCACACTGATCCGCGACCACACTGGGTACC
	6	GLIS1	GACCCCCCACGAAG	1	1	67	GACCCCCCACGAAGCTGACCCCCCACGAAGTGACCCCCCACGAAGATGACCCCCCACGAAGGGTACC
	7	GLIS2	GACCCCCCGCGAAG	1	1	67	GACCCCCCGCGAAGCTGACCCCCCGCGAAGTGACCCCCCGCGAAGATGACCCCCCGCGAAGGGTACC
	8	HINFP1	GCGGACGTTGCAACGTCCGC	1	1	104	GCGGACGTTGCAACGTCCGCCTCATTGCGGACGTTGCAACGTCCGCGTTGTAGCGGACGTTGCAACGTCCGCATCCTCGCGGACGTTGCAACGTCCGCGGTACC
	9	HINFP1	GCGGACGTTCAACGTCCGC	1	1	103	GCGGACGTTCAACGTCCGCCTCATTCGCGGACGTTCAACGTCCGCGTTGTAGGCGGACGTTCAACGTCCGCATCCTCAGCGGACGTTCAACGTCCGCGGTACC
	10	Hic1	GTGCCAGCCTATGCCAAC	1	1	102	GTGCCAGCCTATGCCAACCTCATTCAGTGCCAGCCTATGCCAACAGTTGTAGGTGCCAGCCTATGCCAACATCCTCACGTGCCAGCCTATGCCAACGGTACC
	11	KLF13	GCCACGCCCCTTT	1	1	66	GCCACGCCCCTTTCTCGCCACGCCCCTTTTGGCCACGCCCCTTTATCGCCACGCCCCTTTGGTACC
	12	KLF14	GCCACGCCCCCTT	1	1	66	GCCACGCCCCCTTCTCGCCACGCCCCCTTTGGCCACGCCCCCTTATCGCCACGCCCCCTTGGTACC
	13	Klf12	GACCACGCCCT	1	1	64	GACCACGCCCTCTCATGACCACGCCCTTTGTGACCACGCCCTATCCTGACCACGCCCTGGTACC
	14	PRDM1	GAAAGTGAAAGTG	1	1	66	GAAAGTGAAAGTGCTCGAAAGTGAAAGTGTGGAAAGTGAAAGTGATCGAAAGTGAAAGTGGGTACC
	15	SCRT1	GCAACAGGTGG	1	1	64	GCAACAGGTGGCTCATGCAACAGGTGGTTGTGCAACAGGTGGATCCTGCAACAGGTGGGGTACC
	16	SP1	ACCCCGCCCCC	1	1	64	ACCCCGCCCCCCTCATACCCCGCCCCCTTGTACCCCGCCCCCATCCTACCCCGCCCCCGGTACC
	17	SP4	AAGCCACGCCCCCT	1	1	67	AAGCCACGCCCCCTCTAAGCCACGCCCCCTTAAGCCACGCCCCCTATAAGCCACGCCCCCTGGTACC
	18	SP8	CCACGCCCAC	1	1	63	CCACGCCCACCTCATTCCACGCCCACGTTGTCCACGCCCACATCCTCCCACGCCCACGGTACC
	19	YY2	CCGCCATTA	1	1	62	CCGCCATTACTCATTCCCGCCATTAGTTGTACCGCCATTAATCCTCACCGCCATTAGGTACC
	20	YY2	CCGCCATTTT	1	1	63	CCGCCATTTTCTCATTCCGCCATTTTGTTGTCCGCCATTTTATCCTCCCGCCATTTTGGTACC
	21	ZBED1	TATCGCGACATA	1	1	65	TATCGCGACATACTCATATCGCGACATATTGTATCGCGACATAATCCTATCGCGACATAGGTACC
	22	ZBTB7A	GCGACCACC	1	1	62	GCGACCACCCTCATTCGCGACCACCGTTGTAGCGACCACCATCCTCAGCGACCACCGGTACC
	23	ZBTB7B	CGACCACCGA	1	1	63	CGACCACCGACTCATTCGACCACCGAGTTGTCGACCACCGAATCCTCCGACCACCGAGGTACC
	24	ZIC1	GACCCCCCGCTGTG	1	1	67	GACCCCCCGCTGTGCTGACCCCCCGCTGTGTGACCCCCCGCTGTGATGACCCCCCGCTGTGGGTACC
	25	ZIC3	GACCCCCCGCTGCG	1	1	67	GACCCCCCGCTGCGCTGACCCCCCGCTGCGTGACCCCCCGCTGCGATGACCCCCCGCTGCGGGTACC
	26	ZNF143	TACCCACAATGCATTG	1	1	100	TACCCACAATGCATTGCTCATTCACTTACCCACAATGCATTGAGTTGTAGATTACCCACAATGCATTGATCCTCACTCTACCCACAATGCATTGGGTACC
	27	ZNF238	TCCAGATGTT	1	1	63	TCCAGATGTTCTCATTTCCAGATGTTGTTGTTCCAGATGTTATCCTCTCCAGATGTTGGTACC
	28	ZNF306	TGGTCTAGCCTCGA	1	1	67	TGGTCTAGCCTCGACTTGGTCTAGCCTCGATTGGTCTAGCCTCGAATTGGTCTAGCCTCGAGGTACC
	29	ZNF410	CATCCCATAATACTC	1	1	68	CATCCCATAATACTCCCATCCCATAATACTCCATCCCATAATACTCACATCCCATAATACTCGGTACC
	30	ZNF524	ACCCTCGAACCC	1	1	65	ACCCTCGAACCCCTCAACCCTCGAACCCTTGACCCTCGAACCCATCCACCCTCGAACCCGGTACC
	31	ZNF524	CTCGAACCCGTGC	1	1	66	CTCGAACCCGTGCCTCCTCGAACCCGTGCTGCTCGAACCCGTGCATCCTCGAACCCGTGCGGTACC
	32	ZNF740	CCCCCCCAC	1	1	62	CCCCCCCACCTCATTCCCCCCCCACGTTGTACCCCCCCACATCCTCACCCCCCCACGGTACC
	33	ZNF75A	GCTTTTCCCACA	1	1	65	GCTTTTCCCACACTCAGCTTTTCCCACATTGGCTTTTCCCACAATCCGCTTTTCCCACAGGTACC
	34	ZNF784	GTACCTACCT	1	1	63	GTACCTACCTCTCATTGTACCTACCTGTTGTGTACCTACCTATCCTCGTACCTACCTGGTACC
	35	ZSCAN4	TGCACACACTGAAAA	1	1	68	TGCACACACTGAAAACTGCACACACTGAAAATGCACACACTGAAAAATGCACACACTGAAAAGGTACC
	36	Zfp652	AAAGGGTTAAT	1	1	64	AAAGGGTTAATCTCATAAAGGGTTAATTTGTAAAGGGTTAATATCCTAAAGGGTTAATGGTACC
	37	CENPB	CCCGCATACAACGAA	1	1	68	CCCGCATACAACGAACCCCGCATACAACGAACCCGCATACAACGAAACCCGCATACAACGAAGGTACC
	38	GRHL1	AACCGGTTTAACCGGTT	1	1	101	AACCGGTTTAACCGGTTCTCATTCACAACCGGTTTAACCGGTTAGTTGTAGAAACCGGTTTAACCGGTTATCCTCACTAACCGGTTTAACCGGTTGGTACC
	39	GRHL1	AAACCGGTTT	1	1	63	AAACCGGTTTCTCATTAAACCGGTTTGTTGTAAACCGGTTTATCCTCAAACCGGTTTGGTACC
	40	TFCP2	CCGGTTTAAACCGG	1	1	67	CCGGTTTAAACCGGCTCCGGTTTAAACCGGTCCGGTTTAAACCGGATCCGGTTTAAACCGGGGTACC
	41	CUX1	ATCGATAACTGATCGAT	1	1	101	ATCGATAACTGATCGATCTCATTCACATCGATAACTGATCGATAGTTGTAGAATCGATAACTGATCGATATCCTCACTATCGATAACTGATCGATGGTACC
	42	CUX1	ATCGATAACCTGATCGAT	1	1	102	ATCGATAACCTGATCGATCTCATTCAATCGATAACCTGATCGATAGTTGTAGATCGATAACCTGATCGATATCCTCACATCGATAACCTGATCGATGGTACC
	43	CUX1	TAATCGATA	1	1	62	TAATCGATACTCATTCTAATCGATAGTTGTATAATCGATAATCCTCATAATCGATAGGTACC
	44	CUX2	ATCGATAAAATTATCGAT	1	1	102	ATCGATAAAATTATCGATCTCATTCAATCGATAAAATTATCGATAGTTGTAGATCGATAAAATTATCGATATCCTCACATCGATAAAATTATCGATGGTACC
	45	ONECUT1	AAAATCGATAA	1	1	64	AAAATCGATAACTCATAAAATCGATAATTGTAAAATCGATAAATCCTAAAATCGATAAGGTACC
	46	ONECUT3	AAAATCAATA	1	1	63	AAAATCAATACTCATTAAAATCAATAGTTGTAAAATCAATAATCCTCAAAATCAATAGGTACC
	47	E2F2	AAAAATGGCGCCAAAA	1	1	100	AAAAATGGCGCCAAAACTCATTCACTAAAAATGGCGCCAAAAAGTTGTAGATAAAAATGGCGCCAAAAATCCTCACTCAAAAATGGCGCCAAAAGGTACC
	48	E2F2	TTTTGGCGCCAAAA	1	1	67	TTTTGGCGCCAAAACTTTTTGGCGCCAAAATTTTTGGCGCCAAAAATTTTTGGCGCCAAAAGGTACC
	49	E2F3	AAATGGCGCCAAAA	1	1	67	AAATGGCGCCAAAACTAAATGGCGCCAAAATAAATGGCGCCAAAAATAAATGGCGCCAAAAGGTACC
	50	E2F3	AAATGGCGCCATTT	1	1	67	AAATGGCGCCATTTCTAAATGGCGCCATTTTAAATGGCGCCATTTATAAATGGCGCCATTTGGTACC
	51	E2F7	TTTTCCCGCCAAAA	1	1	67	TTTTCCCGCCAAAACTTTTTCCCGCCAAAATTTTTCCCGCCAAAAATTTTTCCCGCCAAAAGGTACC
	52	EBF1	TCCCAAGGGA	1	1	63	TCCCAAGGGACTCATTTCCCAAGGGAGTTGTTCCCAAGGGAATCCTCTCCCAAGGGAGGTACC
	53	EHF	ACCCGGAAGTA	1	1	64	ACCCGGAAGTACTCATACCCGGAAGTATTGTACCCGGAAGTAATCCTACCCGGAAGTAGGTACC
	54	ELF1	AACCCGGAAGT	1	1	64	AACCCGGAAGTCTCATAACCCGGAAGTTTGTAACCCGGAAGTATCCTAACCCGGAAGTGGTACC
	55	ELF1	AACCCGGAAGTG	1	1	65	AACCCGGAAGTGCTCAAACCCGGAAGTGTTGAACCCGGAAGTGATCCAACCCGGAAGTGGGTACC
	56	ELF3	AACCCGGAAGTA	1	1	65	AACCCGGAAGTACTCAAACCCGGAAGTATTGAACCCGGAAGTAATCCAACCCGGAAGTAGGTACC
	57	ELK1	ACCGGAAGT	1	1	62	ACCGGAAGTCTCATTCACCGGAAGTGTTGTAACCGGAAGTATCCTCAACCGGAAGTGGTACC
	58	ELK1	ACTTCCGGCGGAAGT	1	1	68	ACTTCCGGCGGAAGTCACTTCCGGCGGAAGTACTTCCGGCGGAAGTAACTTCCGGCGGAAGTGGTACC
	59	ERG	CCGGAAATCCGG	1	1	65	CCGGAAATCCGGCTCACCGGAAATCCGGTTGCCGGAAATCCGGATCCCCGGAAATCCGGGGTACC
	60	ERG	ACCGGAAATCCGGT	1	1	67	ACCGGAAATCCGGTCTACCGGAAATCCGGTTACCGGAAATCCGGTATACCGGAAATCCGGTGGTACC
	61	ETS1	CCGGAAGTACATCCGG	1	1	100	CCGGAAGTACATCCGGCTCATTCACTCCGGAAGTACATCCGGAGTTGTAGATCCGGAAGTACATCCGGATCCTCACTCCCGGAAGTACATCCGGGGTACC
	62	ETS1	CCGGATGTACTTCCGG	1	1	100	CCGGATGTACTTCCGGCTCATTCACTCCGGATGTACTTCCGGAGTTGTAGATCCGGATGTACTTCCGGATCCTCACTCCCGGATGTACTTCCGGGGTACC
	63	ETV2	AACCGGAAATA	1	1	64	AACCGGAAATACTCATAACCGGAAATATTGTAACCGGAAATAATCCTAACCGGAAATAGGTACC
	64	ETV6	CCGGAAGCGGAAGT	1	1	67	CCGGAAGCGGAAGTCTCCGGAAGCGGAAGTTCCGGAAGCGGAAGTATCCGGAAGCGGAAGTGGTACC
	65	SPDEF	ACCCGGATGT	1	1	63	ACCCGGATGTCTCATTACCCGGATGTGTTGTACCCGGATGTATCCTCACCCGGATGTGGTACC
	66	SPDEF	GTGGTCCCGGATTAT	1	1	68	GTGGTCCCGGATTATCGTGGTCCCGGATTATGTGGTCCCGGATTATAGTGGTCCCGGATTATGGTACC
	67	SPDEF	CAGTAAGAAGTATAC	1	1	68	CAGTAAGAAGTATACCCAGTAAGAAGTATACCAGTAAGAAGTATACACAGTAAGAAGTATACGGTACC
	68	SPDEF	GTGGTCCCGGATCAT	1	1	68	GTGGTCCCGGATCATCGTGGTCCCGGATCATGTGGTCCCGGATCATAGTGGTCCCGGATCATGGTACC
	69	SPDEF	CAGAAAGAAGTAACA	1	1	68	CAGAAAGAAGTAACACCAGAAAGAAGTAACACAGAAAGAAGTAACAACAGAAAGAAGTAACAGGTACC
	70	SPIC	AAAAAGAGGAAGT	1	1	66	AAAAAGAGGAAGTCTCAAAAAGAGGAAGTTGAAAAAGAGGAAGTATCAAAAAGAGGAAGTGGTACC
	71	Spic	AAAAAGCGGAAGTA	1	1	67	AAAAAGCGGAAGTACTAAAAAGCGGAAGTATAAAAAGCGGAAGTAATAAAAAGCGGAAGTAGGTACC
	72	GATA3	AGATAA	1	1	59	AGATAACTCATTCACTAGATAAAGTTGTAGAAGATAAATCCTCACTCAGATAAGGTACC
	73	GCM1	ATGCGGGTGCCCGCAT	1	1	100	ATGCGGGTGCCCGCATCTCATTCACTATGCGGGTGCCCGCATAGTTGTAGATATGCGGGTGCCCGCATATCCTCACTCATGCGGGTGCCCGCATGGTACC
	74	LEF1	AAAGATCAAAGGGTT	1	1	68	AAAGATCAAAGGGTTCAAAGATCAAAGGGTTAAAGATCAAAGGGTTAAAAGATCAAAGGGTTGGTACC
	75	SOX9	AACAATG	1	1	60	AACAATGCTCATTCACAACAATGAGTTGTAGAACAATGATCCTCACTAACAATGGGTACC
	76	TCF7L1	AAGATCAAAG	1	1	63	AAGATCAAAGCTCATTAAGATCAAAGGTTGTAAGATCAAAGATCCTCAAGATCAAAGGGTACC
	77	Tcf7	AAGATCAAAGG	1	1	64	AAGATCAAAGGCTCATAAGATCAAAGGTTGTAAGATCAAAGGATCCTAAGATCAAAGGGGTACC
	78	HOMEZ	AAACGATTATA	1	1	64	AAACGATTATACTCATAAACGATTATATTGTAAACGATTATAATCCTAAACGATTATAGGTACC
	79	HSF1	TTCCAGAACGTTC	1	1	66	TTCCAGAACGTTCCTCTTCCAGAACGTTCTGTTCCAGAACGTTCATCTTCCAGAACGTTCGGTACC
	80	HSFY2	TTCGAAACGTTCGAA	1	1	68	TTCGAAACGTTCGAACTTCGAAACGTTCGAATTCGAAACGTTCGAAATTCGAAACGTTCGAAGGTACC
	81	HSFY2	TTTCGAACG	1	1	62	TTTCGAACGCTCATTCTTTCGAACGGTTGTATTTCGAACGATCCTCATTTCGAACGGGTACC
	82	HSFY2	TTCGAACCGTTCGAA	1	1	68	TTCGAACCGTTCGAACTTCGAACCGTTCGAATTCGAACCGTTCGAAATTCGAACCGTTCGAAGGTACC
	83	IRF3	GAAACGGAAACCGAAACT	1	1	102	GAAACGGAAACCGAAACTCTCATTCAGAAACGGAAACCGAAACTAGTTGTAGGAAACGGAAACCGAAACTATCCTCACGAAACGGAAACCGAAACTGGTACC
	84	IRF5	CCGAAACCGAAACT	1	1	67	CCGAAACCGAAACTCTCCGAAACCGAAACTTCCGAAACCGAAACTATCCGAAACCGAAACTGGTACC
	85	IRF5	ACCGAAACC	1	1	62	ACCGAAACCCTCATTCACCGAAACCGTTGTAACCGAAACCATCCTCAACCGAAACCGGTACC
	86	IRF7	CGAAAGCGAAAGT	1	1	66	CGAAAGCGAAAGTCTCCGAAAGCGAAAGTTGCGAAAGCGAAAGTATCCGAAAGCGAAAGTGGTACC
	87	IRF7	AAAACGAAAATCGATTT	1	1	101	AAAACGAAAATCGATTTCTCATTCACAAAACGAAAATCGATTTAGTTGTAGAAAAACGAAAATCGATTTATCCTCACTAAAACGAAAATCGATTTGGTACC
	88	IRF9	AACGAAACCGAAACT	1	1	68	AACGAAACCGAAACTCAACGAAACCGAAACTAACGAAACCGAAACTAAACGAAACCGAAACTGGTACC
	89	MEF2A	TCTAAAAATAGA	1	1	65	TCTAAAAATAGACTCATCTAAAAATAGATTGTCTAAAAATAGAATCCTCTAAAAATAGAGGTACC
	90	MEF2B	GCTATAAATAGC	1	1	65	GCTATAAATAGCCTCAGCTATAAATAGCTTGGCTATAAATAGCATCCGCTATAAATAGCGGTACC
	91	MEF2D	CTATAAATAGA	1	1	64	CTATAAATAGACTCATCTATAAATAGATTGTCTATAAATAGAATCCTCTATAAATAGAGGTACC
	92	SRF	ACCATATATGGT	1	1	65	ACCATATATGGTCTCAACCATATATGGTTTGACCATATATGGTATCCACCATATATGGTGGTACC
	93	MEIS2	TTGACAGCTGTCAA	1	1	67	TTGACAGCTGTCAACTTTGACAGCTGTCAATTTGACAGCTGTCAAATTTGACAGCTGTCAAGGTACC
	94	MEIS3	TGACAGGTGTCA	1	1	65	TGACAGGTGTCACTCATGACAGGTGTCATTGTGACAGGTGTCAATCCTGACAGGTGTCAGGTACC
	95	TGIF1	TGACAGCTGTCA	1	1	65	TGACAGCTGTCACTCATGACAGCTGTCATTGTGACAGCTGTCAATCCTGACAGCTGTCAGGTACC
	96	MYBL1	ACCGTTAAACGG	1	1	65	ACCGTTAAACGGCTCAACCGTTAAACGGTTGACCGTTAAACGGATCCACCGTTAAACGGGGTACC
	97	MYBL1	CCGTTAACGG	1	1	63	CCGTTAACGGCTCATTCCGTTAACGGGTTGTCCGTTAACGGATCCTCCCGTTAACGGGGTACC
	98	MYBL1	CCGTTATAACCGTT	1	1	67	CCGTTATAACCGTTCTCCGTTATAACCGTTTCCGTTATAACCGTTATCCGTTATAACCGTTGGTACC
	99	MYBL2	AACGGTTAACGG	1	1	65	AACGGTTAACGGCTCAAACGGTTAACGGTTGAACGGTTAACGGATCCAACGGTTAACGGGGTACC
	100	MYBL2	ACCGTTAAAACCGTTA	1	1	100	ACCGTTAAAACCGTTACTCATTCACTACCGTTAAAACCGTTAAGTTGTAGATACCGTTAAAACCGTTAATCCTCACTCACCGTTAAAACCGTTAGGTACC
	101	MYBL2	AACCGTTAAACGGTC	1	1	68	AACCGTTAAACGGTCCAACCGTTAAACGGTCAACCGTTAAACGGTCAAACCGTTAAACGGTCGGTACC
	102	NFAT5	ATGGAAAATTAC	1	1	65	ATGGAAAATTACCTCAATGGAAAATTACTTGATGGAAAATTACATCCATGGAAAATTACGGTACC
	103	NFATC1	ATGGAAAATTATTTTC	1	1	100	ATGGAAAATTATTTTCCTCATTCACTATGGAAAATTATTTTCAGTTGTAGATATGGAAAATTATTTTCATCCTCACTCATGGAAAATTATTTTCGGTACC
	104	NFATC1	TTTCCATAATGGAAA	1	1	68	TTTCCATAATGGAAACTTTCCATAATGGAAATTTCCATAATGGAAAATTTCCATAATGGAAAGGTACC
	105	NFATC1	TTTTCCATGGAAAA	1	1	67	TTTTCCATGGAAAACTTTTTCCATGGAAAATTTTTCCATGGAAAAATTTTTCCATGGAAAAGGTACC
	106	NFKB1	GGGGAATCCCC	1	1	64	GGGGAATCCCCCTCATGGGGAATCCCCTTGTGGGGAATCCCCATCCTGGGGAATCCCCGGTACC
	107	NFKB2	GGGGATTCCCC	1	1	64	GGGGATTCCCCCTCATGGGGATTCCCCTTGTGGGGATTCCCCATCCTGGGGATTCCCCGGTACC
	108	NFIA	TTGGCACGGTGCCAA	1	1	68	TTGGCACGGTGCCAACTTGGCACGGTGCCAATTGGCACGGTGCCAAATTGGCACGGTGCCAAGGTACC
	109	NFIB	TTGGCACAGTGCCAG	1	1	68	TTGGCACAGTGCCAGCTTGGCACAGTGCCAGTTGGCACAGTGCCAGATTGGCACAGTGCCAGGGTACC
	110	NRF1	TGCGCATGCGC	1	1	64	TGCGCATGCGCCTCATTGCGCATGCGCTTGTTGCGCATGCGCATCCTTGCGCATGCGCGGTACC
	111	PAX1	CGTCACGCATGACTGCA	1	1	101	CGTCACGCATGACTGCACTCATTCACCGTCACGCATGACTGCAAGTTGTAGACGTCACGCATGACTGCAATCCTCACTCGTCACGCATGACTGCAGGTACC
	112	PAX2	GTCACGCTTGACTGCT	1	1	100	GTCACGCTTGACTGCTCTCATTCACTGTCACGCTTGACTGCTAGTTGTAGATGTCACGCTTGACTGCTATCCTCACTCGTCACGCTTGACTGCTGGTACC
	113	PAX3	TAATCGATTA	1	1	63	TAATCGATTACTCATTTAATCGATTAGTTGTTAATCGATTAATCCTCTAATCGATTAGGTACC
	114	PAX4	CTAATTAG	1	1	61	CTAATTAGCTCATTCACTAATTAGGTTGTAGCTAATTAGATCCTCACCTAATTAGGGTACC
	115	PAX5	GTCACGCATGAGTGCT	1	1	100	GTCACGCATGAGTGCTCTCATTCACTGTCACGCATGAGTGCTAGTTGTAGATGTCACGCATGAGTGCTATCCTCACTCGTCACGCATGAGTGCTGGTACC
	116	PAX6	TTTCACGCATGACTGCAC	1	1	102	TTTCACGCATGACTGCACCTCATTCATTTCACGCATGACTGCACAGTTGTAGTTTCACGCATGACTGCACATCCTCACTTTCACGCATGACTGCACGGTACC
	117	POU1F1	CATGCATAATTAAT	1	1	67	CATGCATAATTAATCTCATGCATAATTAATTCATGCATAATTAATATCATGCATAATTAATGGTACC
	118	POU1F1	ATATGCAAATTAG	1	1	66	ATATGCAAATTAGCTCATATGCAAATTAGTGATATGCAAATTAGATCATATGCAAATTAGGGTACC
	119	POU2F1	ATGAATATTCAT	1	1	65	ATGAATATTCATCTCAATGAATATTCATTTGATGAATATTCATATCCATGAATATTCATGGTACC
	120	POU2F2	TATGCAAAT	1	1	62	TATGCAAATCTCATTCTATGCAAATGTTGTATATGCAAATATCCTCATATGCAAATGGTACC
	121	POU2F2	ATGCATATGCAA	1	1	65	ATGCATATGCAACTCAATGCATATGCAATTGATGCATATGCAAATCCATGCATATGCAAGGTACC
	122	POU2F3	ATGAATATGCAA	1	1	65	ATGAATATGCAACTCAATGAATATGCAATTGATGAATATGCAAATCCATGAATATGCAAGGTACC
	123	POU3F1	TTATGCAAATTA	1	1	65	TTATGCAAATTACTCATTATGCAAATTATTGTTATGCAAATTAATCCTTATGCAAATTAGGTACC
	124	POU3F1	ATGCATAATTTA	1	1	65	ATGCATAATTTACTCAATGCATAATTTATTGATGCATAATTTAATCCATGCATAATTTAGGTACC
	125	POU3F2	ATGCATAAATTA	1	1	65	ATGCATAAATTACTCAATGCATAAATTATTGATGCATAAATTAATCCATGCATAAATTAGGTACC
	126	POU3F3	TTATGCTAATTT	1	1	65	TTATGCTAATTTCTCATTATGCTAATTTTTGTTATGCTAATTTATCCTTATGCTAATTTGGTACC
	127	POU3F3	ATGAATATTCA	1	1	64	ATGAATATTCACTCATATGAATATTCATTGTATGAATATTCAATCCTATGAATATTCAGGTACC
	128	POU4F1	ATGAATAATTAATG	1	1	67	ATGAATAATTAATGCTATGAATAATTAATGTATGAATAATTAATGATATGAATAATTAATGGGTACC
	129	POU4F2	TGCATAATTAATGAG	1	1	68	TGCATAATTAATGAGCTGCATAATTAATGAGTGCATAATTAATGAGATGCATAATTAATGAGGGTACC
	130	POU6F2	GCTCATTA	1	1	61	GCTCATTACTCATTCAGCTCATTAGTTGTAGGCTCATTAATCCTCACGCTCATTAGGTACC
	131	POU6F2	TTAATGAGCTAATTAA	1	1	100	TTAATGAGCTAATTAACTCATTCACTTTAATGAGCTAATTAAAGTTGTAGATTTAATGAGCTAATTAAATCCTCACTCTTAATGAGCTAATTAAGGTACC
	132	Pou2f2	ATGAATATTCAA	1	1	65	ATGAATATTCAACTCAATGAATATTCAATTGATGAATATTCAAATCCATGAATATTCAAGGTACC
	133	PROX1	AAGACGCCTT	1	1	63	AAGACGCCTTCTCATTAAGACGCCTTGTTGTAAGACGCCTTATCCTCAAGACGCCTTGGTACC
	134	RFX2	GTTGCCATGGCAAC	1	1	67	GTTGCCATGGCAACCTGTTGCCATGGCAACTGTTGCCATGGCAACATGTTGCCATGGCAACGGTACC
	135	RFX2	CGTTGCTAGGCAACG	1	1	68	CGTTGCTAGGCAACGCCGTTGCTAGGCAACGCGTTGCTAGGCAACGACGTTGCTAGGCAACGGGTACC
	136	RFX3	CGTTGCTAGGCAACC	1	1	68	CGTTGCTAGGCAACCCCGTTGCTAGGCAACCCGTTGCTAGGCAACCACGTTGCTAGGCAACCGGTACC
	137	RFX5	CGTTACCATGGCAACG	1	1	100	CGTTACCATGGCAACGCTCATTCACTCGTTACCATGGCAACGAGTTGTAGATCGTTACCATGGCAACGATCCTCACTCCGTTACCATGGCAACGGGTACC
	138	RUNX2	AACCGCAAACCGCA	1	1	67	AACCGCAAACCGCACTAACCGCAAACCGCATAACCGCAAACCGCAATAACCGCAAACCGCAGGTACC
	139	RUNX2	TAACCGCAAAAACCGCA	1	1	101	TAACCGCAAAAACCGCACTCATTCACTAACCGCAAAAACCGCAAGTTGTAGATAACCGCAAAAACCGCAATCCTCACTTAACCGCAAAAACCGCAGGTACC
	140	GMEB2	TTACGTAC	1	1	61	TTACGTACCTCATTCATTACGTACGTTGTAGTTACGTACATCCTCACTTACGTACGGTACC
	141	GMEB2	AACGTAACCACGT	1	1	66	AACGTAACCACGTCTCAACGTAACCACGTTGAACGTAACCACGTATCAACGTAACCACGTGGTACC
	142	GMEB2	TACGTAACTGACGTA	1	1	68	TACGTAACTGACGTACTACGTAACTGACGTATACGTAACTGACGTAATACGTAACTGACGTAGGTACC
	143	EOMES	AGGTGTGAAAA	1	1	64	AGGTGTGAAAACTCATAGGTGTGAAAATTGTAGGTGTGAAAAATCCTAGGTGTGAAAAGGTACC
	144	EOMES	TCACACCTTCTAAGGTGTGA	1	1	104	TCACACCTTCTAAGGTGTGACTCATTTCACACCTTCTAAGGTGTGAGTTGTATCACACCTTCTAAGGTGTGAATCCTCTCACACCTTCTAAGGTGTGAGGTACC
	145	MGA	AGGTGTGAAGTCACACCT	1	1	102	AGGTGTGAAGTCACACCTCTCATTCAAGGTGTGAAGTCACACCTAGTTGTAGAGGTGTGAAGTCACACCTATCCTCACAGGTGTGAAGTCACACCTGGTACC
	146	MGA	GGTGTGAAATTTCACACC	1	1	102	GGTGTGAAATTTCACACCCTCATTCAGGTGTGAAATTTCACACCAGTTGTAGGGTGTGAAATTTCACACCATCCTCACGGTGTGAAATTTCACACCGGTACC
	147	TBX15	AGGTGTGAAATTCACACCT	1	1	103	AGGTGTGAAATTCACACCTCTCATTCAGGTGTGAAATTCACACCTGTTGTAGAGGTGTGAAATTCACACCTATCCTCAAGGTGTGAAATTCACACCTGGTACC
	148	TBX19	TCACACCTAGGTG	1	1	66	TCACACCTAGGTGCTCTCACACCTAGGTGTGTCACACCTAGGTGATCTCACACCTAGGTGGGTACC
	149	TBX1	AGGTGTGAAAAAAGGTGTGA	1	1	104	AGGTGTGAAAAAAGGTGTGACTCATTAGGTGTGAAAAAAGGTGTGAGTTGTAAGGTGTGAAAAAAGGTGTGAATCCTCAGGTGTGAAAAAAGGTGTGAGGTACC
	150	TBX1	AGGTGTGAATTTCACACCT	1	1	103	AGGTGTGAATTTCACACCTCTCATTCAGGTGTGAATTTCACACCTGTTGTAGAGGTGTGAATTTCACACCTATCCTCAAGGTGTGAATTTCACACCTGGTACC
	151	TBX1	TTTCACACCTCAGAGGTGTGAGA	1	1	107	TTTCACACCTCAGAGGTGTGAGACTCTTTCACACCTCAGAGGTGTGAGATTGTTTCACACCTCAGAGGTGTGAGAATCTTTCACACCTCAGAGGTGTGAGAGGTACC
	152	TBX1	TTCACACCTCTAGGTGTGAA	1	1	104	TTCACACCTCTAGGTGTGAACTCATTTTCACACCTCTAGGTGTGAAGTTGTATTCACACCTCTAGGTGTGAAATCCTCTTCACACCTCTAGGTGTGAAGGTACC
	153	TBX20	AGGTGTGAAGGTGTGA	1	1	100	AGGTGTGAAGGTGTGACTCATTCACTAGGTGTGAAGGTGTGAAGTTGTAGATAGGTGTGAAGGTGTGAATCCTCACTCAGGTGTGAAGGTGTGAGGTACC
	154	TBX20	GAAAAGGTGTGAAAG	1	1	68	GAAAAGGTGTGAAAGCGAAAAGGTGTGAAAGGAAAAGGTGTGAAAGAGAAAAGGTGTGAAAGGGTACC
	155	TBX21	GGTGTGAATTCACACC	1	1	100	GGTGTGAATTCACACCCTCATTCACTGGTGTGAATTCACACCAGTTGTAGATGGTGTGAATTCACACCATCCTCACTCGGTGTGAATTCACACCGGTACC
	156	TBX21	TCACACCTTAAAGGTGTGA	1	1	103	TCACACCTTAAAGGTGTGACTCATTCTCACACCTTAAAGGTGTGAGTTGTAGTCACACCTTAAAGGTGTGAATCCTCATCACACCTTAAAGGTGTGAGGTACC
	157	TBX21	GGTGTGATATCACACC	1	1	100	GGTGTGATATCACACCCTCATTCACTGGTGTGATATCACACCAGTTGTAGATGGTGTGATATCACACCATCCTCACTCGGTGTGATATCACACCGGTACC
	158	TBX21	TCACACCTAAAAGGTGTGA	1	1	103	TCACACCTAAAAGGTGTGACTCATTCTCACACCTAAAAGGTGTGAGTTGTAGTCACACCTAAAAGGTGTGAATCCTCATCACACCTAAAAGGTGTGAGGTACC
	159	TBX4	AGGTGTGAAATTTCACACCT	1	1	104	AGGTGTGAAATTTCACACCTCTCATTAGGTGTGAAATTTCACACCTGTTGTAAGGTGTGAAATTTCACACCTATCCTCAGGTGTGAAATTTCACACCTGGTACC
	160	T	TCACACCTAGGTGTGA	1	1	100	TCACACCTAGGTGTGACTCATTCACTTCACACCTAGGTGTGAAGTTGTAGATTCACACCTAGGTGTGAATCCTCACTCTCACACCTAGGTGTGAGGTACC
	161	TEAD1	ACATTCCA	1	1	61	ACATTCCACTCATTCAACATTCCAGTTGTAGACATTCCAATCCTCACACATTCCAGGTACC
	162	TEAD1	ACATTCCTGACATTCC	1	1	100	ACATTCCTGACATTCCCTCATTCACTACATTCCTGACATTCCAGTTGTAGATACATTCCTGACATTCCATCCTCACTCACATTCCTGACATTCCGGTACC
	163	TEAD3	ACATTCCTCGCATTCC	1	1	100	ACATTCCTCGCATTCCCTCATTCACTACATTCCTCGCATTCCAGTTGTAGATACATTCCTCGCATTCCATCCTCACTCACATTCCTCGCATTCCGGTACC
	164	TFAP2A	GCCCCCGGGC	1	1	63	GCCCCCGGGCCTCATTGCCCCCGGGCGTTGTGCCCCCGGGCATCCTCGCCCCCGGGCGGTACC
	165	TFAP2A	GCCTCAGGC	1	1	62	GCCTCAGGCCTCATTCGCCTCAGGCGTTGTAGCCTCAGGCATCCTCAGCCTCAGGCGGTACC
	166	TFAP2A	GCCCCCGGGGC	1	1	64	GCCCCCGGGGCCTCATGCCCCCGGGGCTTGTGCCCCCGGGGCATCCTGCCCCCGGGGCGGTACC
	167	TFAP2B	GCCCCAGGGC	1	1	63	GCCCCAGGGCCTCATTGCCCCAGGGCGTTGTGCCCCAGGGCATCCTCGCCCCAGGGCGGTACC
	168	TFAP2B	GCCCTGAGGGC	1	1	64	GCCCTGAGGGCCTCATGCCCTGAGGGCTTGTGCCCTGAGGGCATCCTGCCCTGAGGGCGGTACC
	169	ARNTL	GTCACGTGAC	1	1	63	GTCACGTGACCTCATTGTCACGTGACGTTGTGTCACGTGACATCCTCGTCACGTGACGGTACC
	170	Ascl2	AGCAGCTGCT	1	1	63	AGCAGCTGCTCTCATTAGCAGCTGCTGTTGTAGCAGCTGCTATCCTCAGCAGCTGCTGGTACC
	171	Atoh1	AACATATGTT	1	1	63	AACATATGTTCTCATTAACATATGTTGTTGTAACATATGTTATCCTCAACATATGTTGGTACC
	172	BHLHB3	GCACGTGA	1	1	61	GCACGTGACTCATTCAGCACGTGAGTTGTAGGCACGTGAATCCTCACGCACGTGAGGTACC
	173	BHLHE23	ACCATATGTT	1	1	63	ACCATATGTTCTCATTACCATATGTTGTTGTACCATATGTTATCCTCACCATATGTTGGTACC
	174	CLOCK	ACACGTGT	1	1	61	ACACGTGTCTCATTCAACACGTGTGTTGTAGACACGTGTATCCTCACACACGTGTGGTACC
	175	HES5	GGCACGTGCC	1	1	63	GGCACGTGCCCTCATTGGCACGTGCCGTTGTGGCACGTGCCATCCTCGGCACGTGCCGGTACC
	176	HEY2	GACACGTGC	1	1	62	GACACGTGCCTCATTCGACACGTGCGTTGTAGACACGTGCATCCTCAGACACGTGCGGTACC
	177	ID4	ACACCTG	1	1	60	ACACCTGCTCATTCACACACCTGAGTTGTAGACACCTGATCCTCACTACACCTGGGTACC
	178	MAX	CACGTGCTAACCACGTG	1	1	101	CACGTGCTAACCACGTGCTCATTCACCACGTGCTAACCACGTGAGTTGTAGACACGTGCTAACCACGTGATCCTCACTCACGTGCTAACCACGTGGGTACC
	179	MLXIPL	ATCACGTGAT	1	1	63	ATCACGTGATCTCATTATCACGTGATGTTGTATCACGTGATATCCTCATCACGTGATGGTACC
	180	MYF6	AACAGCTGTT	1	1	63	AACAGCTGTTCTCATTAACAGCTGTTGTTGTAACAGCTGTTATCCTCAACAGCTGTTGGTACC
	181	NEUROG2	AACATATGTC	1	1	63	AACATATGTCCTCATTAACATATGTCGTTGTAACATATGTCATCCTCAACATATGTCGGTACC
	182	NHLH1	CGCAGCTGCG	1	1	63	CGCAGCTGCGCTCATTCGCAGCTGCGGTTGTCGCAGCTGCGATCCTCCGCAGCTGCGGGTACC
	183	OLIG2	ACCATATGGT	1	1	63	ACCATATGGTCTCATTACCATATGGTGTTGTACCATATGGTATCCTCACCATATGGTGGTACC
	184	SREBF2	ATCACGTGAC	1	1	63	ATCACGTGACCTCATTATCACGTGACGTTGTATCACGTGACATCCTCATCACGTGACGGTACC
	185	TFAP4	AACAGCTGAT	1	1	63	AACAGCTGATCTCATTAACAGCTGATGTTGTAACAGCTGATATCCTCAACAGCTGATGGTACC
	186	ATF4	ATGATGCAAT	1	1	63	ATGATGCAATCTCATTATGATGCAATGTTGTATGATGCAATATCCTCATGATGCAATGGTACC
	187	ATF7	ATGACGTCAT	1	1	63	ATGACGTCATCTCATTATGACGTCATGTTGTATGACGTCATATCCTCATGACGTCATGGTACC
	188	Atf4	GGATGATGCAATC	1	1	66	GGATGATGCAATCCTCGGATGATGCAATCTGGGATGATGCAATCATCGGATGATGCAATCGGTACC
	189	BATF3	TGATGACGTCATCA	1	1	67	TGATGACGTCATCACTTGATGACGTCATCATTGATGACGTCATCAATTGATGACGTCATCAGGTACC
	190	CEBPB	TTGCGCAAT	1	1	62	TTGCGCAATCTCATTCTTGCGCAATGTTGTATTGCGCAATATCCTCATTGCGCAATGGTACC
	191	CREB3L1	TGCCACGTCATCA	1	1	66	TGCCACGTCATCACTCTGCCACGTCATCATGTGCCACGTCATCAATCTGCCACGTCATCAGGTACC
	192	CREB3L1	TGCCACGTGGCA	1	1	65	TGCCACGTGGCACTCATGCCACGTGGCATTGTGCCACGTGGCAATCCTGCCACGTGGCAGGTACC
	193	CREB3	TGACGTCATC	1	1	63	TGACGTCATCCTCATTTGACGTCATCGTTGTTGACGTCATCATCCTCTGACGTCATCGGTACC
	194	Creb5	ATGACGTCAC	1	1	63	ATGACGTCACCTCATTATGACGTCACGTTGTATGACGTCACATCCTCATGACGTCACGGTACC
	195	DBP	ATTACGTAAC	1	1	63	ATTACGTAACCTCATTATTACGTAACGTTGTATTACGTAACATCCTCATTACGTAACGGTACC
	196	JDP2	ATGACTCAT	1	1	62	ATGACTCATCTCATTCATGACTCATGTTGTAATGACTCATATCCTCAATGACTCATGGTACC
	197	MAFF	TGCTGACTCAGCA	1	1	66	TGCTGACTCAGCACTCTGCTGACTCAGCATGTGCTGACTCAGCAATCTGCTGACTCAGCAGGTACC
	198	MAFG	TGCTGAGTCAGCA	1	1	66	TGCTGAGTCAGCACTCTGCTGAGTCAGCATGTGCTGAGTCAGCAATCTGCTGAGTCAGCAGGTACC
	199	MAFK	TGCTGAGTCAGCG	1	1	66	TGCTGAGTCAGCGCTCTGCTGAGTCAGCGTGTGCTGAGTCAGCGATCTGCTGAGTCAGCGGGTACC
	200	Mafb	TGCTGACGTAAGCA	1	1	67	TGCTGACGTAAGCACTTGCTGACGTAAGCATTGCTGACGTAAGCAATTGCTGACGTAAGCAGGTACC
	201	NFIL3	ATTACATAAC	1	1	63	ATTACATAACCTCATTATTACATAACGTTGTATTACATAACATCCTCATTACATAACGGTACC
	202	XBP1	GATGACGTCATC	1	1	65	GATGACGTCATCCTCAGATGACGTCATCTTGGATGACGTCATCATCCGATGACGTCATCGGTACC
	203	XBP1	GCCACGTCATC	1	1	64	GCCACGTCATCCTCATGCCACGTCATCTTGTGCCACGTCATCATCCTGCCACGTCATCGGTACC
	204	FOXB1	GAATGACACAGCG	1	1	66	GAATGACACAGCGCTCGAATGACACAGCGTGGAATGACACAGCGATCGAATGACACAGCGGGTACC
	205	FOXB1	TATGTAAATATTGACATA	1	1	102	TATGTAAATATTGACATACTCATTCATATGTAAATATTGACATAAGTTGTAGTATGTAAATATTGACATAATCCTCACTATGTAAATATTGACATAGGTACC
	206	FOXC1	AAGTAAATAAACA	1	1	66	AAGTAAATAAACACTCAAGTAAATAAACATGAAGTAAATAAACAATCAAGTAAATAAACAGGTACC
	207	FOXC1	GTAAATATTGAC	1	1	65	GTAAATATTGACCTCAGTAAATATTGACTTGGTAAATATTGACATCCGTAAATATTGACGGTACC
	208	FOXC1	TATGTAAATAT	1	1	64	TATGTAAATATCTCATTATGTAAATATTTGTTATGTAAATATATCCTTATGTAAATATGGTACC
	209	FOXC2	GTAAATAAACA	1	1	64	GTAAATAAACACTCATGTAAATAAACATTGTGTAAATAAACAATCCTGTAAATAAACAGGTACC
	210	FOXC2	TAAGTAAACAAA	1	1	65	TAAGTAAACAAACTCATAAGTAAACAAATTGTAAGTAAACAAAATCCTAAGTAAACAAAGGTACC
	211	FOXD2	AAAAATATTTAC	1	1	65	AAAAATATTTACCTCAAAAAATATTTACTTGAAAAATATTTACATCCAAAAATATTTACGGTACC
	212	FOXD3	GTTAATATTTAC	1	1	65	GTTAATATTTACCTCAGTTAATATTTACTTGGTTAATATTTACATCCGTTAATATTTACGGTACC
	213	FOXG1	ATAAACAATTGTAAACA	1	1	101	ATAAACAATTGTAAACACTCATTCACATAAACAATTGTAAACAAGTTGTAGAATAAACAATTGTAAACAATCCTCACTATAAACAATTGTAAACAGGTACC
	214	FOXG1	ACGGACACAATG	1	1	65	ACGGACACAATGCTCAACGGACACAATGTTGACGGACACAATGATCCACGGACACAATGGGTACC
	215	FOXI1	TGTTTACGGTAAACA	1	1	68	TGTTTACGGTAAACACTGTTTACGGTAAACATGTTTACGGTAAACAATGTTTACGGTAAACAGGTACC
	216	FOXJ2	GTAAACAATAAACA	1	1	67	GTAAACAATAAACACTGTAAACAATAAACATGTAAACAATAAACAATGTAAACAATAAACAGGTACC
	217	FOXJ2	GTAAACATAAACA	1	1	66	GTAAACATAAACACTCGTAAACATAAACATGGTAAACATAAACAATCGTAAACATAAACAGGTACC
	218	FOXL1	TGTAAATAAACAA	1	1	66	TGTAAATAAACAACTCTGTAAATAAACAATGTGTAAATAAACAAATCTGTAAATAAACAAGGTACC
	219	FOXO1	GTAAACATGTTTAC	1	1	67	GTAAACATGTTTACCTGTAAACATGTTTACTGTAAACATGTTTACATGTAAACATGTTTACGGTACC
	220	FOXO6	TTTCCCCACACGAC	1	1	67	TTTCCCCACACGACCTTTTCCCCACACGACTTTTCCCCACACGACATTTTCCCCACACGACGGTACC
	221	Foxg1	ATAAACAAGTGTAAACA	1	1	101	ATAAACAAGTGTAAACACTCATTCACATAAACAAGTGTAAACAAGTTGTAGAATAAACAAGTGTAAACAATCCTCACTATAAACAAGTGTAAACAGGTACC
	222	Foxg1	CGGACACAATC	1	1	64	CGGACACAATCCTCATCGGACACAATCTTGTCGGACACAATCATCCTCGGACACAATCGGTACC
	223	Foxj3	ACGGACACAAT	1	1	64	ACGGACACAATCTCATACGGACACAATTTGTACGGACACAATATCCTACGGACACAATGGTACC
	224	ALX3	TAATTTAATTA	1	1	64	TAATTTAATTACTCATTAATTTAATTATTGTTAATTTAATTAATCCTTAATTTAATTAGGTACC
	225	ALX4	TAATTAAATTA	1	1	64	TAATTAAATTACTCATTAATTAAATTATTGTTAATTAAATTAATCCTTAATTAAATTAGGTACC
	226	BARHL2	TAATTGGTGTTAAATG	1	1	100	TAATTGGTGTTAAATGCTCATTCACTTAATTGGTGTTAAATGAGTTGTAGATTAATTGGTGTTAAATGATCCTCACTCTAATTGGTGTTAAATGGGTACC
	227	BARHL2	TAATTGGTGCTAATTG	1	1	100	TAATTGGTGCTAATTGCTCATTCACTTAATTGGTGCTAATTGAGTTGTAGATTAATTGGTGCTAATTGATCCTCACTCTAATTGGTGCTAATTGGGTACC
	228	BARX1	CAATTAAATACCGATTA	1	1	101	CAATTAAATACCGATTACTCATTCACCAATTAAATACCGATTAAGTTGTAGACAATTAAATACCGATTAATCCTCACTCAATTAAATACCGATTAGGTACC
	229	Barhl1	TAATTGCTGCTAAATG	1	1	100	TAATTGCTGCTAAATGCTCATTCACTTAATTGCTGCTAAATGAGTTGTAGATTAATTGCTGCTAAATGATCCTCACTCTAATTGCTGCTAAATGGGTACC
	230	DPRX	GGATAATCC	1	1	62	GGATAATCCCTCATTCGGATAATCCGTTGTAGGATAATCCATCCTCAGGATAATCCGGTACC
	231	DRGX	TAATCTAATTA	1	1	64	TAATCTAATTACTCATTAATCTAATTATTGTTAATCTAATTAATCCTTAATCTAATTAGGTACC
	232	DUXA	TAATTTAATCA	1	1	64	TAATTTAATCACTCATTAATTTAATCATTGTTAATTTAATCAATCCTTAATTTAATCAGGTACC
	233	EMX1	TAATTAGCTAATTA	1	1	67	TAATTAGCTAATTACTTAATTAGCTAATTATTAATTAGCTAATTAATTAATTAGCTAATTAGGTACC
	234	EN1	TAATTGGTCAATTA	1	1	67	TAATTGGTCAATTACTTAATTGGTCAATTATTAATTGGTCAATTAATTAATTGGTCAATTAGGTACC
	235	EN1	TAATTGCTTAATTA	1	1	67	TAATTGCTTAATTACTTAATTGCTTAATTATTAATTGCTTAATTAATTAATTGCTTAATTAGGTACC
	236	GBX2	TAATTGGCCAATTA	1	1	67	TAATTGGCCAATTACTTAATTGGCCAATTATTAATTGGCCAATTAATTAATTGGCCAATTAGGTACC
	237	HESX1	TAATTGGCAATTA	1	1	66	TAATTGGCAATTACTCTAATTGGCAATTATGTAATTGGCAATTAATCTAATTGGCAATTAGGTACC
	238	HMBOX1	CTAGTTAA	1	1	61	CTAGTTAACTCATTCACTAGTTAAGTTGTAGCTAGTTAAATCCTCACCTAGTTAAGGTACC
	239	HNF1A	GTTAATGATTAAC	1	1	66	GTTAATGATTAACCTCGTTAATGATTAACTGGTTAATGATTAACATCGTTAATGATTAACGGTACC
	240	HOXA10	GTCGTAAAA	1	1	62	GTCGTAAAACTCATTCGTCGTAAAAGTTGTAGTCGTAAAAATCCTCAGTCGTAAAAGGTACC
	241	HOXA10	GTAATAAAA	1	1	62	GTAATAAAACTCATTCGTAATAAAAGTTGTAGTAATAAAAATCCTCAGTAATAAAAGGTACC
	242	HOXA13	CCAATAAAA	1	1	62	CCAATAAAACTCATTCCCAATAAAAGTTGTACCAATAAAAATCCTCACCAATAAAAGGTACC
	243	HOXA13	CTCGTAAAA	1	1	62	CTCGTAAAACTCATTCCTCGTAAAAGTTGTACTCGTAAAAATCCTCACTCGTAAAAGGTACC
	244	HOXC10	CCCATAAAA	1	1	62	CCCATAAAACTCATTCCCCATAAAAGTTGTACCCATAAAAATCCTCACCCATAAAAGGTACC
	245	HOXC11	GCAATAAAA	1	1	62	GCAATAAAACTCATTCGCAATAAAAGTTGTAGCAATAAAAATCCTCAGCAATAAAAGGTACC
	246	Hoxa11	GCCATAAAA	1	1	62	GCCATAAAACTCATTCGCCATAAAAGTTGTAGCCATAAAAATCCTCAGCCATAAAAGGTACC
	247	Hoxc10	GTCATAAAA	1	1	62	GTCATAAAACTCATTCGTCATAAAAGTTGTAGTCATAAAAATCCTCAGTCATAAAAGGTACC
	248	IRX2	TACATGACAT	1	1	63	TACATGACATCTCATTTACATGACATGTTGTTACATGACATATCCTCTACATGACATGGTACC
	249	ISL2	GCACTTAA	1	1	61	GCACTTAACTCATTCAGCACTTAAGTTGTAGGCACTTAAATCCTCACGCACTTAAGGTACC
	250	Irx3	TACATGACAA	1	1	63	TACATGACAACTCATTTACATGACAAGTTGTTACATGACAAATCCTCTACATGACAAGGTACC
	251	LHX2	TAATTACGCTAATTA	1	1	68	TAATTACGCTAATTACTAATTACGCTAATTATAATTACGCTAATTAATAATTACGCTAATTAGGTACC
	252	LHX6	TAATTAGCGCTAATTA	1	1	100	TAATTAGCGCTAATTACTCATTCACTTAATTAGCGCTAATTAAGTTGTAGATTAATTAGCGCTAATTAATCCTCACTCTAATTAGCGCTAATTAGGTACC
	253	LHX6	TGATTGCAATCA	1	1	65	TGATTGCAATCACTCATGATTGCAATCATTGTGATTGCAATCAATCCTGATTGCAATCAGGTACC
	254	LHX9	TAATTGCCAATTA	1	1	66	TAATTGCCAATTACTCTAATTGCCAATTATGTAATTGCCAATTAATCTAATTGCCAATTAGGTACC
	255	Lhx8	TAATTGCAATCA	1	1	65	TAATTGCAATCACTCATAATTGCAATCATTGTAATTGCAATCAATCCTAATTGCAATCAGGTACC
	256	MEOX2	TAATTACGGTAATTA	1	1	68	TAATTACGGTAATTACTAATTACGGTAATTATAATTACGGTAATTAATAATTACGGTAATTAGGTACC
	257	MEOX2	TAATCATCATTA	1	1	65	TAATCATCATTACTCATAATCATCATTATTGTAATCATCATTAATCCTAATCATCATTAGGTACC
	258	MSX1	CAATTAAAAACCAATTA	1	1	101	CAATTAAAAACCAATTACTCATTCACCAATTAAAAACCAATTAAGTTGTAGACAATTAAAAACCAATTAATCCTCACTCAATTAAAAACCAATTAGGTACC
	259	NKX2-3	CCACTTGA	1	1	61	CCACTTGACTCATTCACCACTTGAGTTGTAGCCACTTGAATCCTCACCCACTTGAGGTACC
	260	NKX3-1	CCACTTAA	1	1	61	CCACTTAACTCATTCACCACTTAAGTTGTAGCCACTTAAATCCTCACCCACTTAAGGTACC
	261	OTX1	TAATCCGATTA	1	1	64	TAATCCGATTACTCATTAATCCGATTATTGTTAATCCGATTAATCCTTAATCCGATTAGGTACC
	262	PDX1	TAATTAACGGTAATTA	1	1	100	TAATTAACGGTAATTACTCATTCACTTAATTAACGGTAATTAAGTTGTAGATTAATTAACGGTAATTAATCCTCACTCTAATTAACGGTAATTAGGTACC
	263	PITX1	TTAATCC	1	1	60	TTAATCCCTCATTCACTTAATCCAGTTGTAGTTAATCCATCCTCACTTTAATCCGGTACC
	264	Rhox11	GCTGTTA	1	1	60	GCTGTTACTCATTCACGCTGTTAAGTTGTAGGCTGTTAATCCTCACTGCTGTTAGGTACC
	265	VENTX	CCGATTAG	1	1	61	CCGATTAGCTCATTCACCGATTAGGTTGTAGCCGATTAGATCCTCACCCGATTAGGGTACC
	266	VENTX	CGCTAATCGGAAAACGATTAG	1	1	105	CGCTAATCGGAAAACGATTAGCTCATCGCTAATCGGAAAACGATTAGGTTGTCGCTAATCGGAAAACGATTAGATCCTCGCTAATCGGAAAACGATTAGGGTACC
	267	AR	AGGTACACGGTGTACCC	1	1	101	AGGTACACGGTGTACCCCTCATTCACAGGTACACGGTGTACCCAGTTGTAGAAGGTACACGGTGTACCCATCCTCACTAGGTACACGGTGTACCCGGTACC
	268	AR	GGGAACACGGTGTACCC	1	1	101	GGGAACACGGTGTACCCCTCATTCACGGGAACACGGTGTACCCAGTTGTAGAGGGAACACGGTGTACCCATCCTCACTGGGAACACGGTGTACCCGGTACC
	269	Ar	GGGTACACGGTGTACCG	1	1	101	GGGTACACGGTGTACCGCTCATTCACGGGTACACGGTGTACCGAGTTGTAGAGGGTACACGGTGTACCGATCCTCACTGGGTACACGGTGTACCGGGTACC
	270	ESR1	AGGTCACGGTGACCT	1	1	68	AGGTCACGGTGACCTCAGGTCACGGTGACCTAGGTCACGGTGACCTAAGGTCACGGTGACCTGGTACC
	271	ESRRA	AAGGTCATTCAAGGTCA	1	1	101	AAGGTCATTCAAGGTCACTCATTCACAAGGTCATTCAAGGTCAAGTTGTAGAAAGGTCATTCAAGGTCAATCCTCACTAAGGTCATTCAAGGTCAGGTACC
	272	ESRRA	CAAGGTCATTTCAAGGTCA	1	1	103	CAAGGTCATTTCAAGGTCACTCATTCCAAGGTCATTTCAAGGTCAGTTGTAGCAAGGTCATTTCAAGGTCAATCCTCACAAGGTCATTTCAAGGTCAGGTACC
	273	ESRRB	TCAAGGTCAT	1	1	63	TCAAGGTCATCTCATTTCAAGGTCATGTTGTTCAAGGTCATATCCTCTCAAGGTCATGGTACC
	274	ESRRG	AAGGTCATTTCAAGGTCA	1	1	102	AAGGTCATTTCAAGGTCACTCATTCAAAGGTCATTTCAAGGTCAAGTTGTAGAAGGTCATTTCAAGGTCAATCCTCACAAGGTCATTTCAAGGTCAGGTACC
	275	ESRRG	AAGGTCAGTCAAGGTCA	1	1	101	AAGGTCAGTCAAGGTCACTCATTCACAAGGTCAGTCAAGGTCAAGTTGTAGAAAGGTCAGTCAAGGTCAATCCTCACTAAGGTCAGTCAAGGTCAGGTACC
	276	Esrra	TAGGTCAGTCAAGGTCA	1	1	101	TAGGTCAGTCAAGGTCACTCATTCACTAGGTCAGTCAAGGTCAAGTTGTAGATAGGTCAGTCAAGGTCAATCCTCACTTAGGTCAGTCAAGGTCAGGTACC
	277	HNF4A	AGTCCAAAGTCCATC	1	1	68	AGTCCAAAGTCCATCCAGTCCAAAGTCCATCAGTCCAAAGTCCATCAAGTCCAAAGTCCATCGGTACC
	278	HNF4A	GGGGTCAAAGTCCA	1	1	67	GGGGTCAAAGTCCACTGGGGTCAAAGTCCATGGGGTCAAAGTCCAATGGGGTCAAAGTCCAGGTACC
	279	HNF4A	GGTCCAAAGTCCAAT	1	1	68	GGTCCAAAGTCCAATCGGTCCAAAGTCCAATGGTCCAAAGTCCAATAGGTCCAAAGTCCAATGGTACC
	280	HNF4A	GGGGTCAAAGGTCA	1	1	67	GGGGTCAAAGGTCACTGGGGTCAAAGGTCATGGGGTCAAAGGTCAATGGGGTCAAAGGTCAGGTACC
	281	HNF4A	GGGTCCAAAGGTCAA	1	1	68	GGGTCCAAAGGTCAACGGGTCCAAAGGTCAAGGGTCCAAAGGTCAAAGGGTCCAAAGGTCAAGGTACC
	282	NR2C2	GAGGTCAAAGGTCA	1	1	67	GAGGTCAAAGGTCACTGAGGTCAAAGGTCATGAGGTCAAAGGTCAATGAGGTCAAAGGTCAGGTACC
	283	NR2E1	AAAAGTCAA	1	1	62	AAAAGTCAACTCATTCAAAAGTCAAGTTGTAAAAAGTCAAATCCTCAAAAAGTCAAGGTACC
	284	NR2E1	AAGTCAATAAGTCA	1	1	67	AAGTCAATAAGTCACTAAGTCAATAAGTCATAAGTCAATAAGTCAATAAGTCAATAAGTCAGGTACC
	285	NR2F1	AGGTCAAAGGTCA	1	1	66	AGGTCAAAGGTCACTCAGGTCAAAGGTCATGAGGTCAAAGGTCAATCAGGTCAAAGGTCAGGTACC
	286	NR2F1	GAGGTCAAAAGGTCA	1	1	68	GAGGTCAAAAGGTCACGAGGTCAAAAGGTCAGAGGTCAAAAGGTCAAGAGGTCAAAAGGTCAGGTACC
	287	NR3C1	GGTACATAATGTTCC	1	1	68	GGTACATAATGTTCCCGGTACATAATGTTCCGGTACATAATGTTCCAGGTACATAATGTTCCGGTACC
	288	NR3C2	GGAACACAATGTTCC	1	1	68	GGAACACAATGTTCCCGGAACACAATGTTCCGGAACACAATGTTCCAGGAACACAATGTTCCGGTACC
	289	NR4A2	AGGTCAAACTGTGACCT	1	1	101	AGGTCAAACTGTGACCTCTCATTCACAGGTCAAACTGTGACCTAGTTGTAGAAGGTCAAACTGTGACCTATCCTCACTAGGTCAAACTGTGACCTGGTACC
	290	NR4A2	TGACCTTTAAAGGTCA	1	1	100	TGACCTTTAAAGGTCACTCATTCACTTGACCTTTAAAGGTCAAGTTGTAGATTGACCTTTAAAGGTCAATCCTCACTCTGACCTTTAAAGGTCAGGTACC
	291	RARA	AAAGGTCATTTGAGGTCA	1	1	102	AAAGGTCATTTGAGGTCACTCATTCAAAAGGTCATTTGAGGTCAAGTTGTAGAAAGGTCATTTGAGGTCAATCCTCACAAAGGTCATTTGAGGTCAGGTACC
	292	RARA	GAGGTCAAAAGGTCAAT	1	1	101	GAGGTCAAAAGGTCAATCTCATTCACGAGGTCAAAAGGTCAATAGTTGTAGAGAGGTCAAAAGGTCAATATCCTCACTGAGGTCAAAAGGTCAATGGTACC
	293	RARA	AGGTCATGCAAAGGTCA	1	1	101	AGGTCATGCAAAGGTCACTCATTCACAGGTCATGCAAAGGTCAAGTTGTAGAAGGTCATGCAAAGGTCAATCCTCACTAGGTCATGCAAAGGTCAGGTACC
	294	RARA	AGGGTCAAAAGGTCA	1	1	68	AGGGTCAAAAGGTCACAGGGTCAAAAGGTCAAGGGTCAAAAGGTCAAAGGGTCAAAAGGTCAGGTACC
	295	RARA	AAAGGTCATGTGAGGTCA	1	1	102	AAAGGTCATGTGAGGTCACTCATTCAAAAGGTCATGTGAGGTCAAGTTGTAGAAAGGTCATGTGAGGTCAATCCTCACAAAGGTCATGTGAGGTCAGGTACC
	296	RARA	AGGTCAACTAAAGGTCA	1	1	101	AGGTCAACTAAAGGTCACTCATTCACAGGTCAACTAAAGGTCAAGTTGTAGAAGGTCAACTAAAGGTCAATCCTCACTAGGTCAACTAAAGGTCAGGTACC
	297	RARG	GAGGTCAAAAGGTCACA	1	1	101	GAGGTCAAAAGGTCACACTCATTCACGAGGTCAAAAGGTCACAAGTTGTAGAGAGGTCAAAAGGTCACAATCCTCACTGAGGTCAAAAGGTCACAGGTACC
	298	RARG	AAGGTCAACTAAAGGTCA	1	1	102	AAGGTCAACTAAAGGTCACTCATTCAAAGGTCAACTAAAGGTCAAGTTGTAGAAGGTCAACTAAAGGTCAATCCTCACAAGGTCAACTAAAGGTCAGGTACC
	299	RARG	AAGGTCACCAGAGGTCA	1	1	101	AAGGTCACCAGAGGTCACTCATTCACAAGGTCACCAGAGGTCAAGTTGTAGAAAGGTCACCAGAGGTCAATCCTCACTAAGGTCACCAGAGGTCAGGTACC
	300	RARG	GAGGTCAAAAGGTCAC	1	1	100	GAGGTCAAAAGGTCACCTCATTCACTGAGGTCAAAAGGTCACAGTTGTAGATGAGGTCAAAAGGTCACATCCTCACTCGAGGTCAAAAGGTCACGGTACC
	301	RARG	AAGGTCAAGCAAAGGTCA	1	1	102	AAGGTCAAGCAAAGGTCACTCATTCAAAGGTCAAGCAAAGGTCAAGTTGTAGAAGGTCAAGCAAAGGTCAATCCTCACAAGGTCAAGCAAAGGTCAGGTACC
	302	RARG	AAGGTCAACAGAGGTCA	1	1	101	AAGGTCAACAGAGGTCACTCATTCACAAGGTCAACAGAGGTCAAGTTGTAGAAAGGTCAACAGAGGTCAATCCTCACTAAGGTCAACAGAGGTCAGGTACC
	303	RORA	AAAGGTCAAATTGAGGTCA	1	1	103	AAAGGTCAAATTGAGGTCACTCATTCAAAGGTCAAATTGAGGTCAGTTGTAGAAAGGTCAAATTGAGGTCAATCCTCAAAAGGTCAAATTGAGGTCAGGTACC
	304	RORA	TAACTAGGTTAGTAGGTCA	1	1	103	TAACTAGGTTAGTAGGTCACTCATTCTAACTAGGTTAGTAGGTCAGTTGTAGTAACTAGGTTAGTAGGTCAATCCTCATAACTAGGTTAGTAGGTCAGGTACC
	305	RXRA	GGGGTCATGACCCC	1	1	67	GGGGTCATGACCCCCTGGGGTCATGACCCCTGGGGTCATGACCCCATGGGGTCATGACCCCGGTACC
	306	RXRA	GAGGTCATGACCCC	1	1	67	GAGGTCATGACCCCCTGAGGTCATGACCCCTGAGGTCATGACCCCATGAGGTCATGACCCCGGTACC
	307	Rara	AAAGGTCAAGAGAGGTCA	1	1	102	AAAGGTCAAGAGAGGTCACTCATTCAAAAGGTCAAGAGAGGTCAAGTTGTAGAAAGGTCAAGAGAGGTCAATCCTCACAAAGGTCAAGAGAGGTCAGGTACC
	308	Rara	AGGTCACTCAAAGGTCA	1	1	101	AGGTCACTCAAAGGTCACTCATTCACAGGTCACTCAAAGGTCAAGTTGTAGAAGGTCACTCAAAGGTCAATCCTCACTAGGTCACTCAAAGGTCAGGTACC
	309	Rara	AAGGTCAAAAGGTCA	1	1	68	AAGGTCAAAAGGTCACAAGGTCAAAAGGTCAAAGGTCAAAAGGTCAAAAGGTCAAAAGGTCAGGTACC
	310	Rarb	AAAGGTCAAAAGGTCA	1	1	100	AAAGGTCAAAAGGTCACTCATTCACTAAAGGTCAAAAGGTCAAGTTGTAGATAAAGGTCAAAAGGTCAATCCTCACTCAAAGGTCAAAAGGTCAGGTACC
	311	Rarb	AAAGGTCACCAGAGGTCA	1	1	102	AAAGGTCACCAGAGGTCACTCATTCAAAAGGTCACCAGAGGTCAAGTTGTAGAAAGGTCACCAGAGGTCAATCCTCACAAAGGTCACCAGAGGTCAGGTACC
	312	Rarg	AAGGTCAAAAGGTCAA	1	1	100	AAGGTCAAAAGGTCAACTCATTCACTAAGGTCAAAAGGTCAAAGTTGTAGATAAGGTCAAAAGGTCAAATCCTCACTCAAGGTCAAAAGGTCAAGGTACC
	313	Rarg	AAGGTCATCTAAAGGTCA	1	1	102	AAGGTCATCTAAAGGTCACTCATTCAAAGGTCATCTAAAGGTCAAGTTGTAGAAGGTCATCTAAAGGTCAATCCTCACAAGGTCATCTAAAGGTCAGGTACC
	314	Rarg	AAGGTCACGAAAGGTCA	1	1	101	AAGGTCACGAAAGGTCACTCATTCACAAGGTCACGAAAGGTCAAGTTGTAGAAAGGTCACGAAAGGTCAATCCTCACTAAGGTCACGAAAGGTCAGGTACC
	315	THRA	TGACCTTATGAGGTCA	1	1	100	TGACCTTATGAGGTCACTCATTCACTTGACCTTATGAGGTCAAGTTGTAGATTGACCTTATGAGGTCAATCCTCACTCTGACCTTATGAGGTCAGGTACC
	316	THRB	TGACCTTATAAGGTCA	1	1	100	TGACCTTATAAGGTCACTCATTCACTTGACCTTATAAGGTCAAGTTGTAGATTGACCTTATAAGGTCAATCCTCACTCTGACCTTATAAGGTCAGGTACC
	317	THRB	TGACCTTATTAAGGTCA	1	1	101	TGACCTTATTAAGGTCACTCATTCACTGACCTTATTAAGGTCAAGTTGTAGATGACCTTATTAAGGTCAATCCTCACTTGACCTTATTAAGGTCAGGTACC
	318	THRB	TGACCTTACATAAGGTCA	1	1	102	TGACCTTACATAAGGTCACTCATTCATGACCTTACATAAGGTCAAGTTGTAGTGACCTTACATAAGGTCAATCCTCACTGACCTTACATAAGGTCAGGTACC
	319	VDR	GAGTTCATTGAGTTCA	1	1	100	GAGTTCATTGAGTTCACTCATTCACTGAGTTCATTGAGTTCAAGTTGTAGATGAGTTCATTGAGTTCAATCCTCACTCGAGTTCATTGAGTTCAGGTACC
	320	Vdr	GAGTTCATCGGGTTCA	1	1	100	GAGTTCATCGGGTTCACTCATTCACTGAGTTCATCGGGTTCAAGTTGTAGATGAGTTCATCGGGTTCAATCCTCACTCGAGTTCATCGGGTTCAGGTACC
	321	TP63	AACATGTTGGGACATGTC	1	1	102	AACATGTTGGGACATGTCCTCATTCAAACATGTTGGGACATGTCAGTTGTAGAACATGTTGGGACATGTCATCCTCACAACATGTTGGGACATGTCGGTACC
	322	Tp53	ACATGTCCATGGACATGT	1	1	102	ACATGTCCATGGACATGTCTCATTCAACATGTCCATGGACATGTAGTTGTAGACATGTCCATGGACATGTATCCTCACACATGTCCATGGACATGTGGTACC
	323	Tp53	ACATGTCTATGACATGT	1	1	101	ACATGTCTATGACATGTCTCATTCACACATGTCTATGACATGTAGTTGTAGAACATGTCTATGACATGTATCCTCACTACATGTCTATGACATGTGGTACC
	324	Tp53	AACATGCCCGGGCATGTC	1	1	102	AACATGCCCGGGCATGTCCTCATTCAAACATGCCCGGGCATGTCAGTTGTAGAACATGCCCGGGCATGTCATCCTCACAACATGCCCGGGCATGTCGGTACC
	325	Tp73	ACATGTCTGGACATGT	1	1	100	ACATGTCTGGACATGTCTCATTCACTACATGTCTGGACATGTAGTTGTAGATACATGTCTGGACATGTATCCTCACTCACATGTCTGGACATGTGGTACC
	334	BCL6B	TGCTTTCTAGGAATTCA	1	4	104	TGCTTTCTAGGAATTCACTCATTCACTGCTTTCTAGGAATTCAAGTTGTAGATGCTTTCTAGGAATTCAATCCTCACTTGCTTTCTAGGAATTCATCGGGTACC
	335	CTCF	GCGCCACCTAGTGGT	1	4	71	GCGCCACCTAGTGGTCGCGCCACCTAGTGGTGCGCCACCTAGTGGTAGCGCCACCTAGTGGTTCGGGTACC
	336	EGR1	ACGCCCACGCA	1	4	67	ACGCCCACGCACTCATACGCCCACGCATTGTACGCCCACGCAATCCTACGCCCACGCATCGGGTACC
	337	GLI2	GACCACCCACGACG	1	4	70	GACCACCCACGACGCTGACCACCCACGACGTGACCACCCACGACGATGACCACCCACGACGTCGGGTACC
	338	GLI2	GCGACCACACTG	1	4	68	GCGACCACACTGCTCAGCGACCACACTGTTGGCGACCACACTGATCCGCGACCACACTGTCGGGTACC
	339	GLIS1	GACCCCCCACGAAG	1	4	70	GACCCCCCACGAAGCTGACCCCCCACGAAGTGACCCCCCACGAAGATGACCCCCCACGAAGTCGGGTACC
	340	GLIS2	GACCCCCCGCGAAG	1	4	70	GACCCCCCGCGAAGCTGACCCCCCGCGAAGTGACCCCCCGCGAAGATGACCCCCCGCGAAGTCGGGTACC
	341	HINFP1	GCGGACGTTGCAACGTCCGC	1	4	107	GCGGACGTTGCAACGTCCGCCTCATTGCGGACGTTGCAACGTCCGCGTTGTAGCGGACGTTGCAACGTCCGCATCCTCGCGGACGTTGCAACGTCCGCTCGGGTACC
	342	HINFP1	GCGGACGTTCAACGTCCGC	1	4	106	GCGGACGTTCAACGTCCGCCTCATTCGCGGACGTTCAACGTCCGCGTTGTAGGCGGACGTTCAACGTCCGCATCCTCAGCGGACGTTCAACGTCCGCTCGGGTACC
	343	Hic1	GTGCCAGCCTATGCCAAC	1	4	105	GTGCCAGCCTATGCCAACCTCATTCAGTGCCAGCCTATGCCAACAGTTGTAGGTGCCAGCCTATGCCAACATCCTCACGTGCCAGCCTATGCCAACTCGGGTACC
	344	KLF13	GCCACGCCCCTTT	1	4	69	GCCACGCCCCTTTCTCGCCACGCCCCTTTTGGCCACGCCCCTTTATCGCCACGCCCCTTTTCGGGTACC
	345	KLF14	GCCACGCCCCCTT	1	4	69	GCCACGCCCCCTTCTCGCCACGCCCCCTTTGGCCACGCCCCCTTATCGCCACGCCCCCTTTCGGGTACC
	346	Klf12	GACCACGCCCT	1	4	67	GACCACGCCCTCTCATGACCACGCCCTTTGTGACCACGCCCTATCCTGACCACGCCCTTCGGGTACC
	347	PRDM1	GAAAGTGAAAGTG	1	4	69	GAAAGTGAAAGTGCTCGAAAGTGAAAGTGTGGAAAGTGAAAGTGATCGAAAGTGAAAGTGTCGGGTACC
	348	SCRT1	GCAACAGGTGG	1	4	67	GCAACAGGTGGCTCATGCAACAGGTGGTTGTGCAACAGGTGGATCCTGCAACAGGTGGTCGGGTACC
	349	SP1	ACCCCGCCCCC	1	4	67	ACCCCGCCCCCCTCATACCCCGCCCCCTTGTACCCCGCCCCCATCCTACCCCGCCCCCTCGGGTACC
	350	SP4	AAGCCACGCCCCCT	1	4	70	AAGCCACGCCCCCTCTAAGCCACGCCCCCTTAAGCCACGCCCCCTATAAGCCACGCCCCCTTCGGGTACC
	351	SP8	CCACGCCCAC	1	4	66	CCACGCCCACCTCATTCCACGCCCACGTTGTCCACGCCCACATCCTCCCACGCCCACTCGGGTACC
	352	YY2	CCGCCATTA	1	4	65	CCGCCATTACTCATTCCCGCCATTAGTTGTACCGCCATTAATCCTCACCGCCATTATCGGGTACC
	353	YY2	CCGCCATTTT	1	4	66	CCGCCATTTTCTCATTCCGCCATTTTGTTGTCCGCCATTTTATCCTCCCGCCATTTTTCGGGTACC
	354	ZBED1	TATCGCGACATA	1	4	68	TATCGCGACATACTCATATCGCGACATATTGTATCGCGACATAATCCTATCGCGACATATCGGGTACC
	355	ZBTB7A	GCGACCACC	1	4	65	GCGACCACCCTCATTCGCGACCACCGTTGTAGCGACCACCATCCTCAGCGACCACCTCGGGTACC
	356	ZBTB7B	CGACCACCGA	1	4	66	CGACCACCGACTCATTCGACCACCGAGTTGTCGACCACCGAATCCTCCGACCACCGATCGGGTACC
	357	ZIC1	GACCCCCCGCTGTG	1	4	70	GACCCCCCGCTGTGCTGACCCCCCGCTGTGTGACCCCCCGCTGTGATGACCCCCCGCTGTGTCGGGTACC
	358	ZIC3	GACCCCCCGCTGCG	1	4	70	GACCCCCCGCTGCGCTGACCCCCCGCTGCGTGACCCCCCGCTGCGATGACCCCCCGCTGCGTCGGGTACC
	359	ZNF143	TACCCACAATGCATTG	1	4	103	TACCCACAATGCATTGCTCATTCACTTACCCACAATGCATTGAGTTGTAGATTACCCACAATGCATTGATCCTCACTCTACCCACAATGCATTGTCGGGTACC
	360	ZNF238	TCCAGATGTT	1	4	66	TCCAGATGTTCTCATTTCCAGATGTTGTTGTTCCAGATGTTATCCTCTCCAGATGTTTCGGGTACC
	361	ZNF306	TGGTCTAGCCTCGA	1	4	70	TGGTCTAGCCTCGACTTGGTCTAGCCTCGATTGGTCTAGCCTCGAATTGGTCTAGCCTCGATCGGGTACC
	362	ZNF410	CATCCCATAATACTC	1	4	71	CATCCCATAATACTCCCATCCCATAATACTCCATCCCATAATACTCACATCCCATAATACTCTCGGGTACC
	363	ZNF524	ACCCTCGAACCC	1	4	68	ACCCTCGAACCCCTCAACCCTCGAACCCTTGACCCTCGAACCCATCCACCCTCGAACCCTCGGGTACC
	364	ZNF524	CTCGAACCCGTGC	1	4	69	CTCGAACCCGTGCCTCCTCGAACCCGTGCTGCTCGAACCCGTGCATCCTCGAACCCGTGCTCGGGTACC
	365	ZNF740	CCCCCCCAC	1	4	65	CCCCCCCACCTCATTCCCCCCCCACGTTGTACCCCCCCACATCCTCACCCCCCCACTCGGGTACC
	366	ZNF75A	GCTTTTCCCACA	1	4	68	GCTTTTCCCACACTCAGCTTTTCCCACATTGGCTTTTCCCACAATCCGCTTTTCCCACATCGGGTACC
	367	ZNF784	GTACCTACCT	1	4	66	GTACCTACCTCTCATTGTACCTACCTGTTGTGTACCTACCTATCCTCGTACCTACCTTCGGGTACC
	368	ZSCAN4	TGCACACACTGAAAA	1	4	71	TGCACACACTGAAAACTGCACACACTGAAAATGCACACACTGAAAAATGCACACACTGAAAATCGGGTACC
	369	Zfp652	AAAGGGTTAAT	1	4	67	AAAGGGTTAATCTCATAAAGGGTTAATTTGTAAAGGGTTAATATCCTAAAGGGTTAATTCGGGTACC
	370	CENPB	CCCGCATACAACGAA	1	4	71	CCCGCATACAACGAACCCCGCATACAACGAACCCGCATACAACGAAACCCGCATACAACGAATCGGGTACC
	371	GRHL1	AACCGGTTTAACCGGTT	1	4	104	AACCGGTTTAACCGGTTCTCATTCACAACCGGTTTAACCGGTTAGTTGTAGAAACCGGTTTAACCGGTTATCCTCACTAACCGGTTTAACCGGTTTCGGGTACC
	372	GRHL1	AAACCGGTTT	1	4	66	AAACCGGTTTCTCATTAAACCGGTTTGTTGTAAACCGGTTTATCCTCAAACCGGTTTTCGGGTACC
	373	TFCP2	CCGGTTTAAACCGG	1	4	70	CCGGTTTAAACCGGCTCCGGTTTAAACCGGTCCGGTTTAAACCGGATCCGGTTTAAACCGGTCGGGTACC
	374	CUX1	ATCGATAACTGATCGAT	1	4	104	ATCGATAACTGATCGATCTCATTCACATCGATAACTGATCGATAGTTGTAGAATCGATAACTGATCGATATCCTCACTATCGATAACTGATCGATTCGGGTACC
	375	CUX1	ATCGATAACCTGATCGAT	1	4	105	ATCGATAACCTGATCGATCTCATTCAATCGATAACCTGATCGATAGTTGTAGATCGATAACCTGATCGATATCCTCACATCGATAACCTGATCGATTCGGGTACC
	376	CUX1	TAATCGATA	1	4	65	TAATCGATACTCATTCTAATCGATAGTTGTATAATCGATAATCCTCATAATCGATATCGGGTACC
	377	CUX2	ATCGATAAAATTATCGAT	1	4	105	ATCGATAAAATTATCGATCTCATTCAATCGATAAAATTATCGATAGTTGTAGATCGATAAAATTATCGATATCCTCACATCGATAAAATTATCGATTCGGGTACC
	378	ONECUT1	AAAATCGATAA	1	4	67	AAAATCGATAACTCATAAAATCGATAATTGTAAAATCGATAAATCCTAAAATCGATAATCGGGTACC
	379	ONECUT3	AAAATCAATA	1	4	66	AAAATCAATACTCATTAAAATCAATAGTTGTAAAATCAATAATCCTCAAAATCAATATCGGGTACC
	380	E2F2	AAAAATGGCGCCAAAA	1	4	103	AAAAATGGCGCCAAAACTCATTCACTAAAAATGGCGCCAAAAAGTTGTAGATAAAAATGGCGCCAAAAATCCTCACTCAAAAATGGCGCCAAAATCGGGTACC
	381	E2F2	TTTTGGCGCCAAAA	1	4	70	TTTTGGCGCCAAAACTTTTTGGCGCCAAAATTTTTGGCGCCAAAAATTTTTGGCGCCAAAATCGGGTACC
	382	E2F3	AAATGGCGCCAAAA	1	4	70	AAATGGCGCCAAAACTAAATGGCGCCAAAATAAATGGCGCCAAAAATAAATGGCGCCAAAATCGGGTACC
	383	E2F3	AAATGGCGCCATTT	1	4	70	AAATGGCGCCATTTCTAAATGGCGCCATTTTAAATGGCGCCATTTATAAATGGCGCCATTTTCGGGTACC
	384	E2F7	TTTTCCCGCCAAAA	1	4	70	TTTTCCCGCCAAAACTTTTTCCCGCCAAAATTTTTCCCGCCAAAAATTTTTCCCGCCAAAATCGGGTACC
	385	EBF1	TCCCAAGGGA	1	4	66	TCCCAAGGGACTCATTTCCCAAGGGAGTTGTTCCCAAGGGAATCCTCTCCCAAGGGATCGGGTACC
	386	EHF	ACCCGGAAGTA	1	4	67	ACCCGGAAGTACTCATACCCGGAAGTATTGTACCCGGAAGTAATCCTACCCGGAAGTATCGGGTACC
	387	ELF1	AACCCGGAAGT	1	4	67	AACCCGGAAGTCTCATAACCCGGAAGTTTGTAACCCGGAAGTATCCTAACCCGGAAGTTCGGGTACC
	388	ELF1	AACCCGGAAGTG	1	4	68	AACCCGGAAGTGCTCAAACCCGGAAGTGTTGAACCCGGAAGTGATCCAACCCGGAAGTGTCGGGTACC
	389	ELF3	AACCCGGAAGTA	1	4	68	AACCCGGAAGTACTCAAACCCGGAAGTATTGAACCCGGAAGTAATCCAACCCGGAAGTATCGGGTACC
	390	ELK1	ACCGGAAGT	1	4	65	ACCGGAAGTCTCATTCACCGGAAGTGTTGTAACCGGAAGTATCCTCAACCGGAAGTTCGGGTACC
	391	ELK1	ACTTCCGGCGGAAGT	1	4	71	ACTTCCGGCGGAAGTCACTTCCGGCGGAAGTACTTCCGGCGGAAGTAACTTCCGGCGGAAGTTCGGGTACC
	392	ERG	CCGGAAATCCGG	1	4	68	CCGGAAATCCGGCTCACCGGAAATCCGGTTGCCGGAAATCCGGATCCCCGGAAATCCGGTCGGGTACC
	393	ERG	ACCGGAAATCCGGT	1	4	70	ACCGGAAATCCGGTCTACCGGAAATCCGGTTACCGGAAATCCGGTATACCGGAAATCCGGTTCGGGTACC
	394	ETS1	CCGGAAGTACATCCGG	1	4	103	CCGGAAGTACATCCGGCTCATTCACTCCGGAAGTACATCCGGAGTTGTAGATCCGGAAGTACATCCGGATCCTCACTCCCGGAAGTACATCCGGTCGGGTACC
	395	ETS1	CCGGATGTACTTCCGG	1	4	103	CCGGATGTACTTCCGGCTCATTCACTCCGGATGTACTTCCGGAGTTGTAGATCCGGATGTACTTCCGGATCCTCACTCCCGGATGTACTTCCGGTCGGGTACC
	396	ETV2	AACCGGAAATA	1	4	67	AACCGGAAATACTCATAACCGGAAATATTGTAACCGGAAATAATCCTAACCGGAAATATCGGGTACC
	397	ETV6	CCGGAAGCGGAAGT	1	4	70	CCGGAAGCGGAAGTCTCCGGAAGCGGAAGTTCCGGAAGCGGAAGTATCCGGAAGCGGAAGTTCGGGTACC
	398	SPDEF	ACCCGGATGT	1	4	66	ACCCGGATGTCTCATTACCCGGATGTGTTGTACCCGGATGTATCCTCACCCGGATGTTCGGGTACC
	399	SPDEF	GTGGTCCCGGATTAT	1	4	71	GTGGTCCCGGATTATCGTGGTCCCGGATTATGTGGTCCCGGATTATAGTGGTCCCGGATTATTCGGGTACC
	400	SPDEF	CAGTAAGAAGTATAC	1	4	71	CAGTAAGAAGTATACCCAGTAAGAAGTATACCAGTAAGAAGTATACACAGTAAGAAGTATACTCGGGTACC
	401	SPDEF	GTGGTCCCGGATCAT	1	4	71	GTGGTCCCGGATCATCGTGGTCCCGGATCATGTGGTCCCGGATCATAGTGGTCCCGGATCATTCGGGTACC
	402	SPDEF	CAGAAAGAAGTAACA	1	4	71	CAGAAAGAAGTAACACCAGAAAGAAGTAACACAGAAAGAAGTAACAACAGAAAGAAGTAACATCGGGTACC
	403	SPIC	AAAAAGAGGAAGT	1	4	69	AAAAAGAGGAAGTCTCAAAAAGAGGAAGTTGAAAAAGAGGAAGTATCAAAAAGAGGAAGTTCGGGTACC
	404	Spic	AAAAAGCGGAAGTA	1	4	70	AAAAAGCGGAAGTACTAAAAAGCGGAAGTATAAAAAGCGGAAGTAATAAAAAGCGGAAGTATCGGGTACC
	405	GATA3	AGATAA	1	4	62	AGATAACTCATTCACTAGATAAAGTTGTAGAAGATAAATCCTCACTCAGATAATCGGGTACC
	406	GCM1	ATGCGGGTGCCCGCAT	1	4	103	ATGCGGGTGCCCGCATCTCATTCACTATGCGGGTGCCCGCATAGTTGTAGATATGCGGGTGCCCGCATATCCTCACTCATGCGGGTGCCCGCATTCGGGTACC
	407	LEF1	AAAGATCAAAGGGTT	1	4	71	AAAGATCAAAGGGTTCAAAGATCAAAGGGTTAAAGATCAAAGGGTTAAAAGATCAAAGGGTTTCGGGTACC
	408	SOX9	AACAATG	1	4	63	AACAATGCTCATTCACAACAATGAGTTGTAGAACAATGATCCTCACTAACAATGTCGGGTACC
	409	TCF7L1	AAGATCAAAG	1	4	66	AAGATCAAAGCTCATTAAGATCAAAGGTTGTAAGATCAAAGATCCTCAAGATCAAAGTCGGGTACC
	410	Tcf7	AAGATCAAAGG	1	4	67	AAGATCAAAGGCTCATAAGATCAAAGGTTGTAAGATCAAAGGATCCTAAGATCAAAGGTCGGGTACC
	411	HOMEZ	AAACGATTATA	1	4	67	AAACGATTATACTCATAAACGATTATATTGTAAACGATTATAATCCTAAACGATTATATCGGGTACC
	412	HSF1	TTCCAGAACGTTC	1	4	69	TTCCAGAACGTTCCTCTTCCAGAACGTTCTGTTCCAGAACGTTCATCTTCCAGAACGTTCTCGGGTACC
	413	HSFY2	TTCGAAACGTTCGAA	1	4	71	TTCGAAACGTTCGAACTTCGAAACGTTCGAATTCGAAACGTTCGAAATTCGAAACGTTCGAATCGGGTACC
	414	HSFY2	TTTCGAACG	1	4	65	TTTCGAACGCTCATTCTTTCGAACGGTTGTATTTCGAACGATCCTCATTTCGAACGTCGGGTACC
	415	HSFY2	TTCGAACCGTTCGAA	1	4	71	TTCGAACCGTTCGAACTTCGAACCGTTCGAATTCGAACCGTTCGAAATTCGAACCGTTCGAATCGGGTACC
	416	IRF3	GAAACGGAAACCGAAACT	1	4	105	GAAACGGAAACCGAAACTCTCATTCAGAAACGGAAACCGAAACTAGTTGTAGGAAACGGAAACCGAAACTATCCTCACGAAACGGAAACCGAAACTTCGGGTACC
	417	IRF5	CCGAAACCGAAACT	1	4	70	CCGAAACCGAAACTCTCCGAAACCGAAACTTCCGAAACCGAAACTATCCGAAACCGAAACTTCGGGTACC
	418	IRF5	ACCGAAACC	1	4	65	ACCGAAACCCTCATTCACCGAAACCGTTGTAACCGAAACCATCCTCAACCGAAACCTCGGGTACC
	419	IRF7	CGAAAGCGAAAGT	1	4	69	CGAAAGCGAAAGTCTCCGAAAGCGAAAGTTGCGAAAGCGAAAGTATCCGAAAGCGAAAGTTCGGGTACC
	420	IRF7	AAAACGAAAATCGATTT	1	4	104	AAAACGAAAATCGATTTCTCATTCACAAAACGAAAATCGATTTAGTTGTAGAAAAACGAAAATCGATTTATCCTCACTAAAACGAAAATCGATTTTCGGGTACC
	421	IRF9	AACGAAACCGAAACT	1	4	71	AACGAAACCGAAACTCAACGAAACCGAAACTAACGAAACCGAAACTAAACGAAACCGAAACTTCGGGTACC
	422	MEF2A	TCTAAAAATAGA	1	4	68	TCTAAAAATAGACTCATCTAAAAATAGATTGTCTAAAAATAGAATCCTCTAAAAATAGATCGGGTACC
	423	MEF2B	GCTATAAATAGC	1	4	68	GCTATAAATAGCCTCAGCTATAAATAGCTTGGCTATAAATAGCATCCGCTATAAATAGCTCGGGTACC
	424	MEF2D	CTATAAATAGA	1	4	67	CTATAAATAGACTCATCTATAAATAGATTGTCTATAAATAGAATCCTCTATAAATAGATCGGGTACC
	425	SRF	ACCATATATGGT	1	4	68	ACCATATATGGTCTCAACCATATATGGTTTGACCATATATGGTATCCACCATATATGGTTCGGGTACC
	426	MEIS2	TTGACAGCTGTCAA	1	4	70	TTGACAGCTGTCAACTTTGACAGCTGTCAATTTGACAGCTGTCAAATTTGACAGCTGTCAATCGGGTACC
	427	MEIS3	TGACAGGTGTCA	1	4	68	TGACAGGTGTCACTCATGACAGGTGTCATTGTGACAGGTGTCAATCCTGACAGGTGTCATCGGGTACC
	428	TGIF1	TGACAGCTGTCA	1	4	68	TGACAGCTGTCACTCATGACAGCTGTCATTGTGACAGCTGTCAATCCTGACAGCTGTCATCGGGTACC
	429	MYBL1	ACCGTTAAACGG	1	4	68	ACCGTTAAACGGCTCAACCGTTAAACGGTTGACCGTTAAACGGATCCACCGTTAAACGGTCGGGTACC
	430	MYBL1	CCGTTAACGG	1	4	66	CCGTTAACGGCTCATTCCGTTAACGGGTTGTCCGTTAACGGATCCTCCCGTTAACGGTCGGGTACC
	431	MYBL1	CCGTTATAACCGTT	1	4	70	CCGTTATAACCGTTCTCCGTTATAACCGTTTCCGTTATAACCGTTATCCGTTATAACCGTTTCGGGTACC
	432	MYBL2	AACGGTTAACGG	1	4	68	AACGGTTAACGGCTCAAACGGTTAACGGTTGAACGGTTAACGGATCCAACGGTTAACGGTCGGGTACC
	433	MYBL2	ACCGTTAAAACCGTTA	1	4	103	ACCGTTAAAACCGTTACTCATTCACTACCGTTAAAACCGTTAAGTTGTAGATACCGTTAAAACCGTTAATCCTCACTCACCGTTAAAACCGTTATCGGGTACC
	434	MYBL2	AACCGTTAAACGGTC	1	4	71	AACCGTTAAACGGTCCAACCGTTAAACGGTCAACCGTTAAACGGTCAAACCGTTAAACGGTCTCGGGTACC
	435	NFAT5	ATGGAAAATTAC	1	4	68	ATGGAAAATTACCTCAATGGAAAATTACTTGATGGAAAATTACATCCATGGAAAATTACTCGGGTACC
	436	NFATC1	ATGGAAAATTATTTTC	1	4	103	ATGGAAAATTATTTTCCTCATTCACTATGGAAAATTATTTTCAGTTGTAGATATGGAAAATTATTTTCATCCTCACTCATGGAAAATTATTTTCTCGGGTACC
	437	NFATC1	TTTCCATAATGGAAA	1	4	71	TTTCCATAATGGAAACTTTCCATAATGGAAATTTCCATAATGGAAAATTTCCATAATGGAAATCGGGTACC
	438	NFATC1	TTTTCCATGGAAAA	1	4	70	TTTTCCATGGAAAACTTTTTCCATGGAAAATTTTTCCATGGAAAAATTTTTCCATGGAAAATCGGGTACC
	439	NFKB1	GGGGAATCCCC	1	4	67	GGGGAATCCCCCTCATGGGGAATCCCCTTGTGGGGAATCCCCATCCTGGGGAATCCCCTCGGGTACC
	440	NFKB2	GGGGATTCCCC	1	4	67	GGGGATTCCCCCTCATGGGGATTCCCCTTGTGGGGATTCCCCATCCTGGGGATTCCCCTCGGGTACC
	441	NFIA	TTGGCACGGTGCCAA	1	4	71	TTGGCACGGTGCCAACTTGGCACGGTGCCAATTGGCACGGTGCCAAATTGGCACGGTGCCAATCGGGTACC
	442	NFIB	TTGGCACAGTGCCAG	1	4	71	TTGGCACAGTGCCAGCTTGGCACAGTGCCAGTTGGCACAGTGCCAGATTGGCACAGTGCCAGTCGGGTACC
	443	NRF1	TGCGCATGCGC	1	4	67	TGCGCATGCGCCTCATTGCGCATGCGCTTGTTGCGCATGCGCATCCTTGCGCATGCGCTCGGGTACC
	444	PAX1	CGTCACGCATGACTGCA	1	4	104	CGTCACGCATGACTGCACTCATTCACCGTCACGCATGACTGCAAGTTGTAGACGTCACGCATGACTGCAATCCTCACTCGTCACGCATGACTGCATCGGGTACC
	445	PAX2	GTCACGCTTGACTGCT	1	4	103	GTCACGCTTGACTGCTCTCATTCACTGTCACGCTTGACTGCTAGTTGTAGATGTCACGCTTGACTGCTATCCTCACTCGTCACGCTTGACTGCTTCGGGTACC
	446	PAX3	TAATCGATTA	1	4	66	TAATCGATTACTCATTTAATCGATTAGTTGTTAATCGATTAATCCTCTAATCGATTATCGGGTACC
	447	PAX4	CTAATTAG	1	4	64	CTAATTAGCTCATTCACTAATTAGGTTGTAGCTAATTAGATCCTCACCTAATTAGTCGGGTACC
	448	PAX5	GTCACGCATGAGTGCT	1	4	103	GTCACGCATGAGTGCTCTCATTCACTGTCACGCATGAGTGCTAGTTGTAGATGTCACGCATGAGTGCTATCCTCACTCGTCACGCATGAGTGCTTCGGGTACC
	449	PAX6	TTTCACGCATGACTGCAC	1	4	105	TTTCACGCATGACTGCACCTCATTCATTTCACGCATGACTGCACAGTTGTAGTTTCACGCATGACTGCACATCCTCACTTTCACGCATGACTGCACTCGGGTACC
	450	POU1F1	CATGCATAATTAAT	1	4	70	CATGCATAATTAATCTCATGCATAATTAATTCATGCATAATTAATATCATGCATAATTAATTCGGGTACC
	451	POU1F1	ATATGCAAATTAG	1	4	69	ATATGCAAATTAGCTCATATGCAAATTAGTGATATGCAAATTAGATCATATGCAAATTAGTCGGGTACC
	452	POU2F1	ATGAATATTCAT	1	4	68	ATGAATATTCATCTCAATGAATATTCATTTGATGAATATTCATATCCATGAATATTCATTCGGGTACC
	453	POU2F2	TATGCAAAT	1	4	65	TATGCAAATCTCATTCTATGCAAATGTTGTATATGCAAATATCCTCATATGCAAATTCGGGTACC
	454	POU2F2	ATGCATATGCAA	1	4	68	ATGCATATGCAACTCAATGCATATGCAATTGATGCATATGCAAATCCATGCATATGCAATCGGGTACC
	455	POU2F3	ATGAATATGCAA	1	4	68	ATGAATATGCAACTCAATGAATATGCAATTGATGAATATGCAAATCCATGAATATGCAATCGGGTACC
	456	POU3F1	TTATGCAAATTA	1	4	68	TTATGCAAATTACTCATTATGCAAATTATTGTTATGCAAATTAATCCTTATGCAAATTATCGGGTACC
	457	POU3F1	ATGCATAATTTA	1	4	68	ATGCATAATTTACTCAATGCATAATTTATTGATGCATAATTTAATCCATGCATAATTTATCGGGTACC
	458	POU3F2	ATGCATAAATTA	1	4	68	ATGCATAAATTACTCAATGCATAAATTATTGATGCATAAATTAATCCATGCATAAATTATCGGGTACC
	459	POU3F3	TTATGCTAATTT	1	4	68	TTATGCTAATTTCTCATTATGCTAATTTTTGTTATGCTAATTTATCCTTATGCTAATTTTCGGGTACC
	460	POU3F3	ATGAATATTCA	1	4	67	ATGAATATTCACTCATATGAATATTCATTGTATGAATATTCAATCCTATGAATATTCATCGGGTACC
	461	POU4F1	ATGAATAATTAATG	1	4	70	ATGAATAATTAATGCTATGAATAATTAATGTATGAATAATTAATGATATGAATAATTAATGTCGGGTACC
	462	POU4F2	TGCATAATTAATGAG	1	4	71	TGCATAATTAATGAGCTGCATAATTAATGAGTGCATAATTAATGAGATGCATAATTAATGAGTCGGGTACC
	463	POU6F2	GCTCATTA	1	4	64	GCTCATTACTCATTCAGCTCATTAGTTGTAGGCTCATTAATCCTCACGCTCATTATCGGGTACC
	464	POU6F2	TTAATGAGCTAATTAA	1	4	103	TTAATGAGCTAATTAACTCATTCACTTTAATGAGCTAATTAAAGTTGTAGATTTAATGAGCTAATTAAATCCTCACTCTTAATGAGCTAATTAATCGGGTACC
	465	Pou2f2	ATGAATATTCAA	1	4	68	ATGAATATTCAACTCAATGAATATTCAATTGATGAATATTCAAATCCATGAATATTCAATCGGGTACC
	466	PROX1	AAGACGCCTT	1	4	66	AAGACGCCTTCTCATTAAGACGCCTTGTTGTAAGACGCCTTATCCTCAAGACGCCTTTCGGGTACC
	467	RFX2	GTTGCCATGGCAAC	1	4	70	GTTGCCATGGCAACCTGTTGCCATGGCAACTGTTGCCATGGCAACATGTTGCCATGGCAACTCGGGTACC
	468	RFX2	CGTTGCTAGGCAACG	1	4	71	CGTTGCTAGGCAACGCCGTTGCTAGGCAACGCGTTGCTAGGCAACGACGTTGCTAGGCAACGTCGGGTACC
	469	RFX3	CGTTGCTAGGCAACC	1	4	71	CGTTGCTAGGCAACCCCGTTGCTAGGCAACCCGTTGCTAGGCAACCACGTTGCTAGGCAACCTCGGGTACC
	470	RFX5	CGTTACCATGGCAACG	1	4	103	CGTTACCATGGCAACGCTCATTCACTCGTTACCATGGCAACGAGTTGTAGATCGTTACCATGGCAACGATCCTCACTCCGTTACCATGGCAACGTCGGGTACC
	471	RUNX2	AACCGCAAACCGCA	1	4	70	AACCGCAAACCGCACTAACCGCAAACCGCATAACCGCAAACCGCAATAACCGCAAACCGCATCGGGTACC
	472	RUNX2	TAACCGCAAAAACCGCA	1	4	104	TAACCGCAAAAACCGCACTCATTCACTAACCGCAAAAACCGCAAGTTGTAGATAACCGCAAAAACCGCAATCCTCACTTAACCGCAAAAACCGCATCGGGTACC
	473	GMEB2	TTACGTAC	1	4	64	TTACGTACCTCATTCATTACGTACGTTGTAGTTACGTACATCCTCACTTACGTACTCGGGTACC
	474	GMEB2	AACGTAACCACGT	1	4	69	AACGTAACCACGTCTCAACGTAACCACGTTGAACGTAACCACGTATCAACGTAACCACGTTCGGGTACC
	475	GMEB2	TACGTAACTGACGTA	1	4	71	TACGTAACTGACGTACTACGTAACTGACGTATACGTAACTGACGTAATACGTAACTGACGTATCGGGTACC
	476	EOMES	AGGTGTGAAAA	1	4	67	AGGTGTGAAAACTCATAGGTGTGAAAATTGTAGGTGTGAAAAATCCTAGGTGTGAAAATCGGGTACC
	477	EOMES	TCACACCTTCTAAGGTGTGA	1	4	107	TCACACCTTCTAAGGTGTGACTCATTTCACACCTTCTAAGGTGTGAGTTGTATCACACCTTCTAAGGTGTGAATCCTCTCACACCTTCTAAGGTGTGATCGGGTACC
	478	MGA	AGGTGTGAAGTCACACCT	1	4	105	AGGTGTGAAGTCACACCTCTCATTCAAGGTGTGAAGTCACACCTAGTTGTAGAGGTGTGAAGTCACACCTATCCTCACAGGTGTGAAGTCACACCTTCGGGTACC
	479	MGA	GGTGTGAAATTTCACACC	1	4	105	GGTGTGAAATTTCACACCCTCATTCAGGTGTGAAATTTCACACCAGTTGTAGGGTGTGAAATTTCACACCATCCTCACGGTGTGAAATTTCACACCTCGGGTACC
	480	TBX15	AGGTGTGAAATTCACACCT	1	4	106	AGGTGTGAAATTCACACCTCTCATTCAGGTGTGAAATTCACACCTGTTGTAGAGGTGTGAAATTCACACCTATCCTCAAGGTGTGAAATTCACACCTTCGGGTACC
	481	TBX19	TCACACCTAGGTG	1	4	69	TCACACCTAGGTGCTCTCACACCTAGGTGTGTCACACCTAGGTGATCTCACACCTAGGTGTCGGGTACC
	482	TBX1	AGGTGTGAAAAAAGGTGTGA	1	4	107	AGGTGTGAAAAAAGGTGTGACTCATTAGGTGTGAAAAAAGGTGTGAGTTGTAAGGTGTGAAAAAAGGTGTGAATCCTCAGGTGTGAAAAAAGGTGTGATCGGGTACC
	483	TBX1	AGGTGTGAATTTCACACCT	1	4	106	AGGTGTGAATTTCACACCTCTCATTCAGGTGTGAATTTCACACCTGTTGTAGAGGTGTGAATTTCACACCTATCCTCAAGGTGTGAATTTCACACCTTCGGGTACC
	484	TBX1	TTTCACACCTCAGAGGTGTGAGA	1	4	110	TTTCACACCTCAGAGGTGTGAGACTCTTTCACACCTCAGAGGTGTGAGATTGTTTCACACCTCAGAGGTGTGAGAATCTTTCACACCTCAGAGGTGTGAGATCGGGTACC
	485	TBX1	TTCACACCTCTAGGTGTGAA	1	4	107	TTCACACCTCTAGGTGTGAACTCATTTTCACACCTCTAGGTGTGAAGTTGTATTCACACCTCTAGGTGTGAAATCCTCTTCACACCTCTAGGTGTGAATCGGGTACC
	486	TBX20	AGGTGTGAAGGTGTGA	1	4	103	AGGTGTGAAGGTGTGACTCATTCACTAGGTGTGAAGGTGTGAAGTTGTAGATAGGTGTGAAGGTGTGAATCCTCACTCAGGTGTGAAGGTGTGATCGGGTACC
	487	TBX20	GAAAAGGTGTGAAAG	1	4	71	GAAAAGGTGTGAAAGCGAAAAGGTGTGAAAGGAAAAGGTGTGAAAGAGAAAAGGTGTGAAAGTCGGGTACC
	488	TBX21	GGTGTGAATTCACACC	1	4	103	GGTGTGAATTCACACCCTCATTCACTGGTGTGAATTCACACCAGTTGTAGATGGTGTGAATTCACACCATCCTCACTCGGTGTGAATTCACACCTCGGGTACC
	489	TBX21	TCACACCTTAAAGGTGTGA	1	4	106	TCACACCTTAAAGGTGTGACTCATTCTCACACCTTAAAGGTGTGAGTTGTAGTCACACCTTAAAGGTGTGAATCCTCATCACACCTTAAAGGTGTGATCGGGTACC
	490	TBX21	GGTGTGATATCACACC	1	4	103	GGTGTGATATCACACCCTCATTCACTGGTGTGATATCACACCAGTTGTAGATGGTGTGATATCACACCATCCTCACTCGGTGTGATATCACACCTCGGGTACC
	491	TBX21	TCACACCTAAAAGGTGTGA	1	4	106	TCACACCTAAAAGGTGTGACTCATTCTCACACCTAAAAGGTGTGAGTTGTAGTCACACCTAAAAGGTGTGAATCCTCATCACACCTAAAAGGTGTGATCGGGTACC
	492	TBX4	AGGTGTGAAATTTCACACCT	1	4	107	AGGTGTGAAATTTCACACCTCTCATTAGGTGTGAAATTTCACACCTGTTGTAAGGTGTGAAATTTCACACCTATCCTCAGGTGTGAAATTTCACACCTTCGGGTACC
	493	T	TCACACCTAGGTGTGA	1	4	103	TCACACCTAGGTGTGACTCATTCACTTCACACCTAGGTGTGAAGTTGTAGATTCACACCTAGGTGTGAATCCTCACTCTCACACCTAGGTGTGATCGGGTACC
	494	TEAD1	ACATTCCA	1	4	64	ACATTCCACTCATTCAACATTCCAGTTGTAGACATTCCAATCCTCACACATTCCATCGGGTACC
	495	TEAD1	ACATTCCTGACATTCC	1	4	103	ACATTCCTGACATTCCCTCATTCACTACATTCCTGACATTCCAGTTGTAGATACATTCCTGACATTCCATCCTCACTCACATTCCTGACATTCCTCGGGTACC
	496	TEAD3	ACATTCCTCGCATTCC	1	4	103	ACATTCCTCGCATTCCCTCATTCACTACATTCCTCGCATTCCAGTTGTAGATACATTCCTCGCATTCCATCCTCACTCACATTCCTCGCATTCCTCGGGTACC
	497	TFAP2A	GCCCCCGGGC	1	4	66	GCCCCCGGGCCTCATTGCCCCCGGGCGTTGTGCCCCCGGGCATCCTCGCCCCCGGGCTCGGGTACC
	498	TFAP2A	GCCTCAGGC	1	4	65	GCCTCAGGCCTCATTCGCCTCAGGCGTTGTAGCCTCAGGCATCCTCAGCCTCAGGCTCGGGTACC
	499	TFAP2A	GCCCCCGGGGC	1	4	67	GCCCCCGGGGCCTCATGCCCCCGGGGCTTGTGCCCCCGGGGCATCCTGCCCCCGGGGCTCGGGTACC
	500	TFAP2B	GCCCCAGGGC	1	4	66	GCCCCAGGGCCTCATTGCCCCAGGGCGTTGTGCCCCAGGGCATCCTCGCCCCAGGGCTCGGGTACC
	501	TFAP2B	GCCCTGAGGGC	1	4	67	GCCCTGAGGGCCTCATGCCCTGAGGGCTTGTGCCCTGAGGGCATCCTGCCCTGAGGGCTCGGGTACC
	502	ARNTL	GTCACGTGAC	1	4	66	GTCACGTGACCTCATTGTCACGTGACGTTGTGTCACGTGACATCCTCGTCACGTGACTCGGGTACC
	503	Ascl2	AGCAGCTGCT	1	4	66	AGCAGCTGCTCTCATTAGCAGCTGCTGTTGTAGCAGCTGCTATCCTCAGCAGCTGCTTCGGGTACC
	504	Atoh1	AACATATGTT	1	4	66	AACATATGTTCTCATTAACATATGTTGTTGTAACATATGTTATCCTCAACATATGTTTCGGGTACC
	505	BHLHB3	GCACGTGA	1	4	64	GCACGTGACTCATTCAGCACGTGAGTTGTAGGCACGTGAATCCTCACGCACGTGATCGGGTACC
	506	BHLHE23	ACCATATGTT	1	4	66	ACCATATGTTCTCATTACCATATGTTGTTGTACCATATGTTATCCTCACCATATGTTTCGGGTACC
	507	CLOCK	ACACGTGT	1	4	64	ACACGTGTCTCATTCAACACGTGTGTTGTAGACACGTGTATCCTCACACACGTGTTCGGGTACC
	508	HES5	GGCACGTGCC	1	4	66	GGCACGTGCCCTCATTGGCACGTGCCGTTGTGGCACGTGCCATCCTCGGCACGTGCCTCGGGTACC
	509	HEY2	GACACGTGC	1	4	65	GACACGTGCCTCATTCGACACGTGCGTTGTAGACACGTGCATCCTCAGACACGTGCTCGGGTACC
	510	ID4	ACACCTG	1	4	63	ACACCTGCTCATTCACACACCTGAGTTGTAGACACCTGATCCTCACTACACCTGTCGGGTACC
	511	MAX	CACGTGCTAACCACGTG	1	4	104	CACGTGCTAACCACGTGCTCATTCACCACGTGCTAACCACGTGAGTTGTAGACACGTGCTAACCACGTGATCCTCACTCACGTGCTAACCACGTGTCGGGTACC
	512	MLXIPL	ATCACGTGAT	1	4	66	ATCACGTGATCTCATTATCACGTGATGTTGTATCACGTGATATCCTCATCACGTGATTCGGGTACC
	513	MYF6	AACAGCTGTT	1	4	66	AACAGCTGTTCTCATTAACAGCTGTTGTTGTAACAGCTGTTATCCTCAACAGCTGTTTCGGGTACC
	514	NEUROG2	AACATATGTC	1	4	66	AACATATGTCCTCATTAACATATGTCGTTGTAACATATGTCATCCTCAACATATGTCTCGGGTACC
	515	NHLH1	CGCAGCTGCG	1	4	66	CGCAGCTGCGCTCATTCGCAGCTGCGGTTGTCGCAGCTGCGATCCTCCGCAGCTGCGTCGGGTACC
	516	OLIG2	ACCATATGGT	1	4	66	ACCATATGGTCTCATTACCATATGGTGTTGTACCATATGGTATCCTCACCATATGGTTCGGGTACC
	517	SREBF2	ATCACGTGAC	1	4	66	ATCACGTGACCTCATTATCACGTGACGTTGTATCACGTGACATCCTCATCACGTGACTCGGGTACC
	518	TFAP4	AACAGCTGAT	1	4	66	AACAGCTGATCTCATTAACAGCTGATGTTGTAACAGCTGATATCCTCAACAGCTGATTCGGGTACC
	519	ATF4	ATGATGCAAT	1	4	66	ATGATGCAATCTCATTATGATGCAATGTTGTATGATGCAATATCCTCATGATGCAATTCGGGTACC
	520	ATF7	ATGACGTCAT	1	4	66	ATGACGTCATCTCATTATGACGTCATGTTGTATGACGTCATATCCTCATGACGTCATTCGGGTACC
	521	Atf4	GGATGATGCAATC	1	4	69	GGATGATGCAATCCTCGGATGATGCAATCTGGGATGATGCAATCATCGGATGATGCAATCTCGGGTACC
	522	BATF3	TGATGACGTCATCA	1	4	70	TGATGACGTCATCACTTGATGACGTCATCATTGATGACGTCATCAATTGATGACGTCATCATCGGGTACC
	523	CEBPB	TTGCGCAAT	1	4	65	TTGCGCAATCTCATTCTTGCGCAATGTTGTATTGCGCAATATCCTCATTGCGCAATTCGGGTACC
	524	CREB3L1	TGCCACGTCATCA	1	4	69	TGCCACGTCATCACTCTGCCACGTCATCATGTGCCACGTCATCAATCTGCCACGTCATCATCGGGTACC
	525	CREB3L1	TGCCACGTGGCA	1	4	68	TGCCACGTGGCACTCATGCCACGTGGCATTGTGCCACGTGGCAATCCTGCCACGTGGCATCGGGTACC
	526	CREB3	TGACGTCATC	1	4	66	TGACGTCATCCTCATTTGACGTCATCGTTGTTGACGTCATCATCCTCTGACGTCATCTCGGGTACC
	527	Creb5	ATGACGTCAC	1	4	66	ATGACGTCACCTCATTATGACGTCACGTTGTATGACGTCACATCCTCATGACGTCACTCGGGTACC
	528	DBP	ATTACGTAAC	1	4	66	ATTACGTAACCTCATTATTACGTAACGTTGTATTACGTAACATCCTCATTACGTAACTCGGGTACC
	529	JDP2	ATGACTCAT	1	4	65	ATGACTCATCTCATTCATGACTCATGTTGTAATGACTCATATCCTCAATGACTCATTCGGGTACC
	530	MAFF	TGCTGACTCAGCA	1	4	69	TGCTGACTCAGCACTCTGCTGACTCAGCATGTGCTGACTCAGCAATCTGCTGACTCAGCATCGGGTACC
	531	MAFG	TGCTGAGTCAGCA	1	4	69	TGCTGAGTCAGCACTCTGCTGAGTCAGCATGTGCTGAGTCAGCAATCTGCTGAGTCAGCATCGGGTACC
	532	MAFK	TGCTGAGTCAGCG	1	4	69	TGCTGAGTCAGCGCTCTGCTGAGTCAGCGTGTGCTGAGTCAGCGATCTGCTGAGTCAGCGTCGGGTACC
	533	Mafb	TGCTGACGTAAGCA	1	4	70	TGCTGACGTAAGCACTTGCTGACGTAAGCATTGCTGACGTAAGCAATTGCTGACGTAAGCATCGGGTACC
	534	NFIL3	ATTACATAAC	1	4	66	ATTACATAACCTCATTATTACATAACGTTGTATTACATAACATCCTCATTACATAACTCGGGTACC
	535	XBP1	GATGACGTCATC	1	4	68	GATGACGTCATCCTCAGATGACGTCATCTTGGATGACGTCATCATCCGATGACGTCATCTCGGGTACC
	536	XBP1	GCCACGTCATC	1	4	67	GCCACGTCATCCTCATGCCACGTCATCTTGTGCCACGTCATCATCCTGCCACGTCATCTCGGGTACC
	537	FOXB1	GAATGACACAGCG	1	4	69	GAATGACACAGCGCTCGAATGACACAGCGTGGAATGACACAGCGATCGAATGACACAGCGTCGGGTACC
	538	FOXB1	TATGTAAATATTGACATA	1	4	105	TATGTAAATATTGACATACTCATTCATATGTAAATATTGACATAAGTTGTAGTATGTAAATATTGACATAATCCTCACTATGTAAATATTGACATATCGGGTACC
	539	FOXC1	AAGTAAATAAACA	1	4	69	AAGTAAATAAACACTCAAGTAAATAAACATGAAGTAAATAAACAATCAAGTAAATAAACATCGGGTACC
	540	FOXC1	GTAAATATTGAC	1	4	68	GTAAATATTGACCTCAGTAAATATTGACTTGGTAAATATTGACATCCGTAAATATTGACTCGGGTACC
	541	FOXC1	TATGTAAATAT	1	4	67	TATGTAAATATCTCATTATGTAAATATTTGTTATGTAAATATATCCTTATGTAAATATTCGGGTACC
	542	FOXC2	GTAAATAAACA	1	4	67	GTAAATAAACACTCATGTAAATAAACATTGTGTAAATAAACAATCCTGTAAATAAACATCGGGTACC
	543	FOXC2	TAAGTAAACAAA	1	4	68	TAAGTAAACAAACTCATAAGTAAACAAATTGTAAGTAAACAAAATCCTAAGTAAACAAATCGGGTACC
	544	FOXD2	AAAAATATTTAC	1	4	68	AAAAATATTTACCTCAAAAAATATTTACTTGAAAAATATTTACATCCAAAAATATTTACTCGGGTACC
	545	FOXD3	GTTAATATTTAC	1	4	68	GTTAATATTTACCTCAGTTAATATTTACTTGGTTAATATTTACATCCGTTAATATTTACTCGGGTACC
	546	FOXG1	ATAAACAATTGTAAACA	1	4	104	ATAAACAATTGTAAACACTCATTCACATAAACAATTGTAAACAAGTTGTAGAATAAACAATTGTAAACAATCCTCACTATAAACAATTGTAAACATCGGGTACC
	547	FOXG1	ACGGACACAATG	1	4	68	ACGGACACAATGCTCAACGGACACAATGTTGACGGACACAATGATCCACGGACACAATGTCGGGTACC
	548	FOXI1	TGTTTACGGTAAACA	1	4	71	TGTTTACGGTAAACACTGTTTACGGTAAACATGTTTACGGTAAACAATGTTTACGGTAAACATCGGGTACC
	549	FOXJ2	GTAAACAATAAACA	1	4	70	GTAAACAATAAACACTGTAAACAATAAACATGTAAACAATAAACAATGTAAACAATAAACATCGGGTACC
	550	FOXJ2	GTAAACATAAACA	1	4	69	GTAAACATAAACACTCGTAAACATAAACATGGTAAACATAAACAATCGTAAACATAAACATCGGGTACC
	551	FOXL1	TGTAAATAAACAA	1	4	69	TGTAAATAAACAACTCTGTAAATAAACAATGTGTAAATAAACAAATCTGTAAATAAACAATCGGGTACC
	552	FOXO1	GTAAACATGTTTAC	1	4	70	GTAAACATGTTTACCTGTAAACATGTTTACTGTAAACATGTTTACATGTAAACATGTTTACTCGGGTACC
	553	FOXO6	TTTCCCCACACGAC	1	4	70	TTTCCCCACACGACCTTTTCCCCACACGACTTTTCCCCACACGACATTTTCCCCACACGACTCGGGTACC
	554	Foxg1	ATAAACAAGTGTAAACA	1	4	104	ATAAACAAGTGTAAACACTCATTCACATAAACAAGTGTAAACAAGTTGTAGAATAAACAAGTGTAAACAATCCTCACTATAAACAAGTGTAAACATCGGGTACC
	555	Foxg1	CGGACACAATC	1	4	67	CGGACACAATCCTCATCGGACACAATCTTGTCGGACACAATCATCCTCGGACACAATCTCGGGTACC
	556	Foxj3	ACGGACACAAT	1	4	67	ACGGACACAATCTCATACGGACACAATTTGTACGGACACAATATCCTACGGACACAATTCGGGTACC
	557	ALX3	TAATTTAATTA	1	4	67	TAATTTAATTACTCATTAATTTAATTATTGTTAATTTAATTAATCCTTAATTTAATTATCGGGTACC
	558	ALX4	TAATTAAATTA	1	4	67	TAATTAAATTACTCATTAATTAAATTATTGTTAATTAAATTAATCCTTAATTAAATTATCGGGTACC
	559	BARHL2	TAATTGGTGTTAAATG	1	4	103	TAATTGGTGTTAAATGCTCATTCACTTAATTGGTGTTAAATGAGTTGTAGATTAATTGGTGTTAAATGATCCTCACTCTAATTGGTGTTAAATGTCGGGTACC
	560	BARHL2	TAATTGGTGCTAATTG	1	4	103	TAATTGGTGCTAATTGCTCATTCACTTAATTGGTGCTAATTGAGTTGTAGATTAATTGGTGCTAATTGATCCTCACTCTAATTGGTGCTAATTGTCGGGTACC
	561	BARX1	CAATTAAATACCGATTA	1	4	104	CAATTAAATACCGATTACTCATTCACCAATTAAATACCGATTAAGTTGTAGACAATTAAATACCGATTAATCCTCACTCAATTAAATACCGATTATCGGGTACC
	562	Barhl1	TAATTGCTGCTAAATG	1	4	103	TAATTGCTGCTAAATGCTCATTCACTTAATTGCTGCTAAATGAGTTGTAGATTAATTGCTGCTAAATGATCCTCACTCTAATTGCTGCTAAATGTCGGGTACC
	563	DPRX	GGATAATCC	1	4	65	GGATAATCCCTCATTCGGATAATCCGTTGTAGGATAATCCATCCTCAGGATAATCCTCGGGTACC
	564	DRGX	TAATCTAATTA	1	4	67	TAATCTAATTACTCATTAATCTAATTATTGTTAATCTAATTAATCCTTAATCTAATTATCGGGTACC
	565	DUXA	TAATTTAATCA	1	4	67	TAATTTAATCACTCATTAATTTAATCATTGTTAATTTAATCAATCCTTAATTTAATCATCGGGTACC
	566	EMX1	TAATTAGCTAATTA	1	4	70	TAATTAGCTAATTACTTAATTAGCTAATTATTAATTAGCTAATTAATTAATTAGCTAATTATCGGGTACC
	567	EN1	TAATTGGTCAATTA	1	4	70	TAATTGGTCAATTACTTAATTGGTCAATTATTAATTGGTCAATTAATTAATTGGTCAATTATCGGGTACC
	568	EN1	TAATTGCTTAATTA	1	4	70	TAATTGCTTAATTACTTAATTGCTTAATTATTAATTGCTTAATTAATTAATTGCTTAATTATCGGGTACC
	569	GBX2	TAATTGGCCAATTA	1	4	70	TAATTGGCCAATTACTTAATTGGCCAATTATTAATTGGCCAATTAATTAATTGGCCAATTATCGGGTACC
	570	HESX1	TAATTGGCAATTA	1	4	69	TAATTGGCAATTACTCTAATTGGCAATTATGTAATTGGCAATTAATCTAATTGGCAATTATCGGGTACC
	571	HMBOX1	CTAGTTAA	1	4	64	CTAGTTAACTCATTCACTAGTTAAGTTGTAGCTAGTTAAATCCTCACCTAGTTAATCGGGTACC
	572	HNF1A	GTTAATGATTAAC	1	4	69	GTTAATGATTAACCTCGTTAATGATTAACTGGTTAATGATTAACATCGTTAATGATTAACTCGGGTACC
	573	HOXA10	GTCGTAAAA	1	4	65	GTCGTAAAACTCATTCGTCGTAAAAGTTGTAGTCGTAAAAATCCTCAGTCGTAAAATCGGGTACC
	574	HOXA10	GTAATAAAA	1	4	65	GTAATAAAACTCATTCGTAATAAAAGTTGTAGTAATAAAAATCCTCAGTAATAAAATCGGGTACC
	575	HOXA13	CCAATAAAA	1	4	65	CCAATAAAACTCATTCCCAATAAAAGTTGTACCAATAAAAATCCTCACCAATAAAATCGGGTACC
	576	HOXA13	CTCGTAAAA	1	4	65	CTCGTAAAACTCATTCCTCGTAAAAGTTGTACTCGTAAAAATCCTCACTCGTAAAATCGGGTACC
	577	HOXC10	CCCATAAAA	1	4	65	CCCATAAAACTCATTCCCCATAAAAGTTGTACCCATAAAAATCCTCACCCATAAAATCGGGTACC
	578	HOXC11	GCAATAAAA	1	4	65	GCAATAAAACTCATTCGCAATAAAAGTTGTAGCAATAAAAATCCTCAGCAATAAAATCGGGTACC
	579	Hoxa11	GCCATAAAA	1	4	65	GCCATAAAACTCATTCGCCATAAAAGTTGTAGCCATAAAAATCCTCAGCCATAAAATCGGGTACC
	580	Hoxc10	GTCATAAAA	1	4	65	GTCATAAAACTCATTCGTCATAAAAGTTGTAGTCATAAAAATCCTCAGTCATAAAATCGGGTACC
	581	IRX2	TACATGACAT	1	4	66	TACATGACATCTCATTTACATGACATGTTGTTACATGACATATCCTCTACATGACATTCGGGTACC
	582	ISL2	GCACTTAA	1	4	64	GCACTTAACTCATTCAGCACTTAAGTTGTAGGCACTTAAATCCTCACGCACTTAATCGGGTACC
	583	Irx3	TACATGACAA	1	4	66	TACATGACAACTCATTTACATGACAAGTTGTTACATGACAAATCCTCTACATGACAATCGGGTACC
	584	LHX2	TAATTACGCTAATTA	1	4	71	TAATTACGCTAATTACTAATTACGCTAATTATAATTACGCTAATTAATAATTACGCTAATTATCGGGTACC
	585	LHX6	TAATTAGCGCTAATTA	1	4	103	TAATTAGCGCTAATTACTCATTCACTTAATTAGCGCTAATTAAGTTGTAGATTAATTAGCGCTAATTAATCCTCACTCTAATTAGCGCTAATTATCGGGTACC
	586	LHX6	TGATTGCAATCA	1	4	68	TGATTGCAATCACTCATGATTGCAATCATTGTGATTGCAATCAATCCTGATTGCAATCATCGGGTACC
	587	LHX9	TAATTGCCAATTA	1	4	69	TAATTGCCAATTACTCTAATTGCCAATTATGTAATTGCCAATTAATCTAATTGCCAATTATCGGGTACC
	588	Lhx8	TAATTGCAATCA	1	4	68	TAATTGCAATCACTCATAATTGCAATCATTGTAATTGCAATCAATCCTAATTGCAATCATCGGGTACC
	589	MEOX2	TAATTACGGTAATTA	1	4	71	TAATTACGGTAATTACTAATTACGGTAATTATAATTACGGTAATTAATAATTACGGTAATTATCGGGTACC
	590	MEOX2	TAATCATCATTA	1	4	68	TAATCATCATTACTCATAATCATCATTATTGTAATCATCATTAATCCTAATCATCATTATCGGGTACC
	591	MSX1	CAATTAAAAACCAATTA	1	4	104	CAATTAAAAACCAATTACTCATTCACCAATTAAAAACCAATTAAGTTGTAGACAATTAAAAACCAATTAATCCTCACTCAATTAAAAACCAATTATCGGGTACC
	592	NKX2-3	CCACTTGA	1	4	64	CCACTTGACTCATTCACCACTTGAGTTGTAGCCACTTGAATCCTCACCCACTTGATCGGGTACC
	593	NKX3-1	CCACTTAA	1	4	64	CCACTTAACTCATTCACCACTTAAGTTGTAGCCACTTAAATCCTCACCCACTTAATCGGGTACC
	594	OTX1	TAATCCGATTA	1	4	67	TAATCCGATTACTCATTAATCCGATTATTGTTAATCCGATTAATCCTTAATCCGATTATCGGGTACC
	595	PDX1	TAATTAACGGTAATTA	1	4	103	TAATTAACGGTAATTACTCATTCACTTAATTAACGGTAATTAAGTTGTAGATTAATTAACGGTAATTAATCCTCACTCTAATTAACGGTAATTATCGGGTACC
	596	PITX1	TTAATCC	1	4	63	TTAATCCCTCATTCACTTAATCCAGTTGTAGTTAATCCATCCTCACTTTAATCCTCGGGTACC
	597	Rhox11	GCTGTTA	1	4	63	GCTGTTACTCATTCACGCTGTTAAGTTGTAGGCTGTTAATCCTCACTGCTGTTATCGGGTACC
	598	VENTX	CCGATTAG	1	4	64	CCGATTAGCTCATTCACCGATTAGGTTGTAGCCGATTAGATCCTCACCCGATTAGTCGGGTACC
	599	VENTX	CGCTAATCGGAAAACGATTAG	1	4	108	CGCTAATCGGAAAACGATTAGCTCATCGCTAATCGGAAAACGATTAGGTTGTCGCTAATCGGAAAACGATTAGATCCTCGCTAATCGGAAAACGATTAGTCGGGTACC
	600	AR	AGGTACACGGTGTACCC	1	4	104	AGGTACACGGTGTACCCCTCATTCACAGGTACACGGTGTACCCAGTTGTAGAAGGTACACGGTGTACCCATCCTCACTAGGTACACGGTGTACCCTCGGGTACC
	601	AR	GGGAACACGGTGTACCC	1	4	104	GGGAACACGGTGTACCCCTCATTCACGGGAACACGGTGTACCCAGTTGTAGAGGGAACACGGTGTACCCATCCTCACTGGGAACACGGTGTACCCTCGGGTACC
	602	Ar	GGGTACACGGTGTACCG	1	4	104	GGGTACACGGTGTACCGCTCATTCACGGGTACACGGTGTACCGAGTTGTAGAGGGTACACGGTGTACCGATCCTCACTGGGTACACGGTGTACCGTCGGGTACC
	603	ESR1	AGGTCACGGTGACCT	1	4	71	AGGTCACGGTGACCTCAGGTCACGGTGACCTAGGTCACGGTGACCTAAGGTCACGGTGACCTTCGGGTACC
	604	ESRRA	AAGGTCATTCAAGGTCA	1	4	104	AAGGTCATTCAAGGTCACTCATTCACAAGGTCATTCAAGGTCAAGTTGTAGAAAGGTCATTCAAGGTCAATCCTCACTAAGGTCATTCAAGGTCATCGGGTACC
	605	ESRRA	CAAGGTCATTTCAAGGTCA	1	4	106	CAAGGTCATTTCAAGGTCACTCATTCCAAGGTCATTTCAAGGTCAGTTGTAGCAAGGTCATTTCAAGGTCAATCCTCACAAGGTCATTTCAAGGTCATCGGGTACC
	606	ESRRB	TCAAGGTCAT	1	4	66	TCAAGGTCATCTCATTTCAAGGTCATGTTGTTCAAGGTCATATCCTCTCAAGGTCATTCGGGTACC
	607	ESRRG	AAGGTCATTTCAAGGTCA	1	4	105	AAGGTCATTTCAAGGTCACTCATTCAAAGGTCATTTCAAGGTCAAGTTGTAGAAGGTCATTTCAAGGTCAATCCTCACAAGGTCATTTCAAGGTCATCGGGTACC
	608	ESRRG	AAGGTCAGTCAAGGTCA	1	4	104	AAGGTCAGTCAAGGTCACTCATTCACAAGGTCAGTCAAGGTCAAGTTGTAGAAAGGTCAGTCAAGGTCAATCCTCACTAAGGTCAGTCAAGGTCATCGGGTACC
	609	Esrra	TAGGTCAGTCAAGGTCA	1	4	104	TAGGTCAGTCAAGGTCACTCATTCACTAGGTCAGTCAAGGTCAAGTTGTAGATAGGTCAGTCAAGGTCAATCCTCACTTAGGTCAGTCAAGGTCATCGGGTACC
	610	HNF4A	AGTCCAAAGTCCATC	1	4	71	AGTCCAAAGTCCATCCAGTCCAAAGTCCATCAGTCCAAAGTCCATCAAGTCCAAAGTCCATCTCGGGTACC
	611	HNF4A	GGGGTCAAAGTCCA	1	4	70	GGGGTCAAAGTCCACTGGGGTCAAAGTCCATGGGGTCAAAGTCCAATGGGGTCAAAGTCCATCGGGTACC
	612	HNF4A	GGTCCAAAGTCCAAT	1	4	71	GGTCCAAAGTCCAATCGGTCCAAAGTCCAATGGTCCAAAGTCCAATAGGTCCAAAGTCCAATTCGGGTACC
	613	HNF4A	GGGGTCAAAGGTCA	1	4	70	GGGGTCAAAGGTCACTGGGGTCAAAGGTCATGGGGTCAAAGGTCAATGGGGTCAAAGGTCATCGGGTACC
	614	HNF4A	GGGTCCAAAGGTCAA	1	4	71	GGGTCCAAAGGTCAACGGGTCCAAAGGTCAAGGGTCCAAAGGTCAAAGGGTCCAAAGGTCAATCGGGTACC
	615	NR2C2	GAGGTCAAAGGTCA	1	4	70	GAGGTCAAAGGTCACTGAGGTCAAAGGTCATGAGGTCAAAGGTCAATGAGGTCAAAGGTCATCGGGTACC
	616	NR2E1	AAAAGTCAA	1	4	65	AAAAGTCAACTCATTCAAAAGTCAAGTTGTAAAAAGTCAAATCCTCAAAAAGTCAATCGGGTACC
	617	NR2E1	AAGTCAATAAGTCA	1	4	70	AAGTCAATAAGTCACTAAGTCAATAAGTCATAAGTCAATAAGTCAATAAGTCAATAAGTCATCGGGTACC
	618	NR2F1	AGGTCAAAGGTCA	1	4	69	AGGTCAAAGGTCACTCAGGTCAAAGGTCATGAGGTCAAAGGTCAATCAGGTCAAAGGTCATCGGGTACC
	619	NR2F1	GAGGTCAAAAGGTCA	1	4	71	GAGGTCAAAAGGTCACGAGGTCAAAAGGTCAGAGGTCAAAAGGTCAAGAGGTCAAAAGGTCATCGGGTACC
	620	NR3C1	GGTACATAATGTTCC	1	4	71	GGTACATAATGTTCCCGGTACATAATGTTCCGGTACATAATGTTCCAGGTACATAATGTTCCTCGGGTACC
	621	NR3C2	GGAACACAATGTTCC	1	4	71	GGAACACAATGTTCCCGGAACACAATGTTCCGGAACACAATGTTCCAGGAACACAATGTTCCTCGGGTACC
	622	NR4A2	AGGTCAAACTGTGACCT	1	4	104	AGGTCAAACTGTGACCTCTCATTCACAGGTCAAACTGTGACCTAGTTGTAGAAGGTCAAACTGTGACCTATCCTCACTAGGTCAAACTGTGACCTTCGGGTACC
	623	NR4A2	TGACCTTTAAAGGTCA	1	4	103	TGACCTTTAAAGGTCACTCATTCACTTGACCTTTAAAGGTCAAGTTGTAGATTGACCTTTAAAGGTCAATCCTCACTCTGACCTTTAAAGGTCATCGGGTACC
	624	RARA	AAAGGTCATTTGAGGTCA	1	4	105	AAAGGTCATTTGAGGTCACTCATTCAAAAGGTCATTTGAGGTCAAGTTGTAGAAAGGTCATTTGAGGTCAATCCTCACAAAGGTCATTTGAGGTCATCGGGTACC
	625	RARA	GAGGTCAAAAGGTCAAT	1	4	104	GAGGTCAAAAGGTCAATCTCATTCACGAGGTCAAAAGGTCAATAGTTGTAGAGAGGTCAAAAGGTCAATATCCTCACTGAGGTCAAAAGGTCAATTCGGGTACC
	626	RARA	AGGTCATGCAAAGGTCA	1	4	104	AGGTCATGCAAAGGTCACTCATTCACAGGTCATGCAAAGGTCAAGTTGTAGAAGGTCATGCAAAGGTCAATCCTCACTAGGTCATGCAAAGGTCATCGGGTACC
	627	RARA	AGGGTCAAAAGGTCA	1	4	71	AGGGTCAAAAGGTCACAGGGTCAAAAGGTCAAGGGTCAAAAGGTCAAAGGGTCAAAAGGTCATCGGGTACC
	628	RARA	AAAGGTCATGTGAGGTCA	1	4	105	AAAGGTCATGTGAGGTCACTCATTCAAAAGGTCATGTGAGGTCAAGTTGTAGAAAGGTCATGTGAGGTCAATCCTCACAAAGGTCATGTGAGGTCATCGGGTACC
	629	RARA	AGGTCAACTAAAGGTCA	1	4	104	AGGTCAACTAAAGGTCACTCATTCACAGGTCAACTAAAGGTCAAGTTGTAGAAGGTCAACTAAAGGTCAATCCTCACTAGGTCAACTAAAGGTCATCGGGTACC
	630	RARG	GAGGTCAAAAGGTCACA	1	4	104	GAGGTCAAAAGGTCACACTCATTCACGAGGTCAAAAGGTCACAAGTTGTAGAGAGGTCAAAAGGTCACAATCCTCACTGAGGTCAAAAGGTCACATCGGGTACC
	631	RARG	AAGGTCAACTAAAGGTCA	1	4	105	AAGGTCAACTAAAGGTCACTCATTCAAAGGTCAACTAAAGGTCAAGTTGTAGAAGGTCAACTAAAGGTCAATCCTCACAAGGTCAACTAAAGGTCATCGGGTACC
	632	RARG	AAGGTCACCAGAGGTCA	1	4	104	AAGGTCACCAGAGGTCACTCATTCACAAGGTCACCAGAGGTCAAGTTGTAGAAAGGTCACCAGAGGTCAATCCTCACTAAGGTCACCAGAGGTCATCGGGTACC
	633	RARG	GAGGTCAAAAGGTCAC	1	4	103	GAGGTCAAAAGGTCACCTCATTCACTGAGGTCAAAAGGTCACAGTTGTAGATGAGGTCAAAAGGTCACATCCTCACTCGAGGTCAAAAGGTCACTCGGGTACC
	634	RARG	AAGGTCAAGCAAAGGTCA	1	4	105	AAGGTCAAGCAAAGGTCACTCATTCAAAGGTCAAGCAAAGGTCAAGTTGTAGAAGGTCAAGCAAAGGTCAATCCTCACAAGGTCAAGCAAAGGTCATCGGGTACC
	635	RARG	AAGGTCAACAGAGGTCA	1	4	104	AAGGTCAACAGAGGTCACTCATTCACAAGGTCAACAGAGGTCAAGTTGTAGAAAGGTCAACAGAGGTCAATCCTCACTAAGGTCAACAGAGGTCATCGGGTACC
	636	RORA	AAAGGTCAAATTGAGGTCA	1	4	106	AAAGGTCAAATTGAGGTCACTCATTCAAAGGTCAAATTGAGGTCAGTTGTAGAAAGGTCAAATTGAGGTCAATCCTCAAAAGGTCAAATTGAGGTCATCGGGTACC
	637	RORA	TAACTAGGTTAGTAGGTCA	1	4	106	TAACTAGGTTAGTAGGTCACTCATTCTAACTAGGTTAGTAGGTCAGTTGTAGTAACTAGGTTAGTAGGTCAATCCTCATAACTAGGTTAGTAGGTCATCGGGTACC
	638	RXRA	GGGGTCATGACCCC	1	4	70	GGGGTCATGACCCCCTGGGGTCATGACCCCTGGGGTCATGACCCCATGGGGTCATGACCCCTCGGGTACC
	639	RXRA	GAGGTCATGACCCC	1	4	70	GAGGTCATGACCCCCTGAGGTCATGACCCCTGAGGTCATGACCCCATGAGGTCATGACCCCTCGGGTACC
	640	Rara	AAAGGTCAAGAGAGGTCA	1	4	105	AAAGGTCAAGAGAGGTCACTCATTCAAAAGGTCAAGAGAGGTCAAGTTGTAGAAAGGTCAAGAGAGGTCAATCCTCACAAAGGTCAAGAGAGGTCATCGGGTACC
	641	Rara	AGGTCACTCAAAGGTCA	1	4	104	AGGTCACTCAAAGGTCACTCATTCACAGGTCACTCAAAGGTCAAGTTGTAGAAGGTCACTCAAAGGTCAATCCTCACTAGGTCACTCAAAGGTCATCGGGTACC
	642	Rara	AAGGTCAAAAGGTCA	1	4	71	AAGGTCAAAAGGTCACAAGGTCAAAAGGTCAAAGGTCAAAAGGTCAAAAGGTCAAAAGGTCATCGGGTACC
	643	Rarb	AAAGGTCAAAAGGTCA	1	4	103	AAAGGTCAAAAGGTCACTCATTCACTAAAGGTCAAAAGGTCAAGTTGTAGATAAAGGTCAAAAGGTCAATCCTCACTCAAAGGTCAAAAGGTCATCGGGTACC
	644	Rarb	AAAGGTCACCAGAGGTCA	1	4	105	AAAGGTCACCAGAGGTCACTCATTCAAAAGGTCACCAGAGGTCAAGTTGTAGAAAGGTCACCAGAGGTCAATCCTCACAAAGGTCACCAGAGGTCATCGGGTACC
	645	Rarg	AAGGTCAAAAGGTCAA	1	4	103	AAGGTCAAAAGGTCAACTCATTCACTAAGGTCAAAAGGTCAAAGTTGTAGATAAGGTCAAAAGGTCAAATCCTCACTCAAGGTCAAAAGGTCAATCGGGTACC
	646	Rarg	AAGGTCATCTAAAGGTCA	1	4	105	AAGGTCATCTAAAGGTCACTCATTCAAAGGTCATCTAAAGGTCAAGTTGTAGAAGGTCATCTAAAGGTCAATCCTCACAAGGTCATCTAAAGGTCATCGGGTACC
	647	Rarg	AAGGTCACGAAAGGTCA	1	4	104	AAGGTCACGAAAGGTCACTCATTCACAAGGTCACGAAAGGTCAAGTTGTAGAAAGGTCACGAAAGGTCAATCCTCACTAAGGTCACGAAAGGTCATCGGGTACC
	648	THRA	TGACCTTATGAGGTCA	1	4	103	TGACCTTATGAGGTCACTCATTCACTTGACCTTATGAGGTCAAGTTGTAGATTGACCTTATGAGGTCAATCCTCACTCTGACCTTATGAGGTCATCGGGTACC
	649	THRB	TGACCTTATAAGGTCA	1	4	103	TGACCTTATAAGGTCACTCATTCACTTGACCTTATAAGGTCAAGTTGTAGATTGACCTTATAAGGTCAATCCTCACTCTGACCTTATAAGGTCATCGGGTACC
	650	THRB	TGACCTTATTAAGGTCA	1	4	104	TGACCTTATTAAGGTCACTCATTCACTGACCTTATTAAGGTCAAGTTGTAGATGACCTTATTAAGGTCAATCCTCACTTGACCTTATTAAGGTCATCGGGTACC
	651	THRB	TGACCTTACATAAGGTCA	1	4	105	TGACCTTACATAAGGTCACTCATTCATGACCTTACATAAGGTCAAGTTGTAGTGACCTTACATAAGGTCAATCCTCACTGACCTTACATAAGGTCATCGGGTACC
	652	VDR	GAGTTCATTGAGTTCA	1	4	103	GAGTTCATTGAGTTCACTCATTCACTGAGTTCATTGAGTTCAAGTTGTAGATGAGTTCATTGAGTTCAATCCTCACTCGAGTTCATTGAGTTCATCGGGTACC
	653	Vdr	GAGTTCATCGGGTTCA	1	4	103	GAGTTCATCGGGTTCACTCATTCACTGAGTTCATCGGGTTCAAGTTGTAGATGAGTTCATCGGGTTCAATCCTCACTCGAGTTCATCGGGTTCATCGGGTACC
	654	TP63	AACATGTTGGGACATGTC	1	4	105	AACATGTTGGGACATGTCCTCATTCAAACATGTTGGGACATGTCAGTTGTAGAACATGTTGGGACATGTCATCCTCACAACATGTTGGGACATGTCTCGGGTACC
	655	Tp53	ACATGTCCATGGACATGT	1	4	105	ACATGTCCATGGACATGTCTCATTCAACATGTCCATGGACATGTAGTTGTAGACATGTCCATGGACATGTATCCTCACACATGTCCATGGACATGTTCGGGTACC
	656	Tp53	ACATGTCTATGACATGT	1	4	104	ACATGTCTATGACATGTCTCATTCACACATGTCTATGACATGTAGTTGTAGAACATGTCTATGACATGTATCCTCACTACATGTCTATGACATGTTCGGGTACC
	657	Tp53	AACATGCCCGGGCATGTC	1	4	105	AACATGCCCGGGCATGTCCTCATTCAAACATGCCCGGGCATGTCAGTTGTAGAACATGCCCGGGCATGTCATCCTCACAACATGCCCGGGCATGTCTCGGGTACC
	658	Tp73	ACATGTCTGGACATGT	1	4	103	ACATGTCTGGACATGTCTCATTCACTACATGTCTGGACATGTAGTTGTAGATACATGTCTGGACATGTATCCTCACTCACATGTCTGGACATGTTCGGGTACC
	667	BCL6B	TGCTTTCTAGGAATTCA	1	8	108	TGCTTTCTAGGAATTCACTCATTCACTGCTTTCTAGGAATTCAAGTTGTAGATGCTTTCTAGGAATTCAATCCTCACTTGCTTTCTAGGAATTCATCCCTACGGTACC
	668	CTCF	GCGCCACCTAGTGGT	1	8	75	GCGCCACCTAGTGGTCGCGCCACCTAGTGGTGCGCCACCTAGTGGTAGCGCCACCTAGTGGTTCCCTACGGTACC
	669	EGR1	ACGCCCACGCA	1	8	71	ACGCCCACGCACTCATACGCCCACGCATTGTACGCCCACGCAATCCTACGCCCACGCATCCCTACGGTACC
	670	GLI2	GACCACCCACGACG	1	8	74	GACCACCCACGACGCTGACCACCCACGACGTGACCACCCACGACGATGACCACCCACGACGTCCCTACGGTACC
	671	GLI2	GCGACCACACTG	1	8	72	GCGACCACACTGCTCAGCGACCACACTGTTGGCGACCACACTGATCCGCGACCACACTGTCCCTACGGTACC
	672	GLIS1	GACCCCCCACGAAG	1	8	74	GACCCCCCACGAAGCTGACCCCCCACGAAGTGACCCCCCACGAAGATGACCCCCCACGAAGTCCCTACGGTACC
	673	GLIS2	GACCCCCCGCGAAG	1	8	74	GACCCCCCGCGAAGCTGACCCCCCGCGAAGTGACCCCCCGCGAAGATGACCCCCCGCGAAGTCCCTACGGTACC
	674	HINFP1	GCGGACGTTGCAACGTCCGC	1	8	111	GCGGACGTTGCAACGTCCGCCTCATTGCGGACGTTGCAACGTCCGCGTTGTAGCGGACGTTGCAACGTCCGCATCCTCGCGGACGTTGCAACGTCCGCTCCCTACGGTACC
	675	HINFP1	GCGGACGTTCAACGTCCGC	1	8	110	GCGGACGTTCAACGTCCGCCTCATTCGCGGACGTTCAACGTCCGCGTTGTAGGCGGACGTTCAACGTCCGCATCCTCAGCGGACGTTCAACGTCCGCTCCCTACGGTACC
	676	Hic1	GTGCCAGCCTATGCCAAC	1	8	109	GTGCCAGCCTATGCCAACCTCATTCAGTGCCAGCCTATGCCAACAGTTGTAGGTGCCAGCCTATGCCAACATCCTCACGTGCCAGCCTATGCCAACTCCCTACGGTACC
	677	KLF13	GCCACGCCCCTTT	1	8	73	GCCACGCCCCTTTCTCGCCACGCCCCTTTTGGCCACGCCCCTTTATCGCCACGCCCCTTTTCCCTACGGTACC
	678	KLF14	GCCACGCCCCCTT	1	8	73	GCCACGCCCCCTTCTCGCCACGCCCCCTTTGGCCACGCCCCCTTATCGCCACGCCCCCTTTCCCTACGGTACC
	679	Klf12	GACCACGCCCT	1	8	71	GACCACGCCCTCTCATGACCACGCCCTTTGTGACCACGCCCTATCCTGACCACGCCCTTCCCTACGGTACC
	680	PRDM1	GAAAGTGAAAGTG	1	8	73	GAAAGTGAAAGTGCTCGAAAGTGAAAGTGTGGAAAGTGAAAGTGATCGAAAGTGAAAGTGTCCCTACGGTACC
	681	SCRT1	GCAACAGGTGG	1	8	71	GCAACAGGTGGCTCATGCAACAGGTGGTTGTGCAACAGGTGGATCCTGCAACAGGTGGTCCCTACGGTACC
	682	SP1	ACCCCGCCCCC	1	8	71	ACCCCGCCCCCCTCATACCCCGCCCCCTTGTACCCCGCCCCCATCCTACCCCGCCCCCTCCCTACGGTACC
	683	SP4	AAGCCACGCCCCCT	1	8	74	AAGCCACGCCCCCTCTAAGCCACGCCCCCTTAAGCCACGCCCCCTATAAGCCACGCCCCCTTCCCTACGGTACC
	684	SP8	CCACGCCCAC	1	8	70	CCACGCCCACCTCATTCCACGCCCACGTTGTCCACGCCCACATCCTCCCACGCCCACTCCCTACGGTACC
	685	YY2	CCGCCATTA	1	8	69	CCGCCATTACTCATTCCCGCCATTAGTTGTACCGCCATTAATCCTCACCGCCATTATCCCTACGGTACC
	686	YY2	CCGCCATTTT	1	8	70	CCGCCATTTTCTCATTCCGCCATTTTGTTGTCCGCCATTTTATCCTCCCGCCATTTTTCCCTACGGTACC
	687	ZBED1	TATCGCGACATA	1	8	72	TATCGCGACATACTCATATCGCGACATATTGTATCGCGACATAATCCTATCGCGACATATCCCTACGGTACC
	688	ZBTB7A	GCGACCACC	1	8	69	GCGACCACCCTCATTCGCGACCACCGTTGTAGCGACCACCATCCTCAGCGACCACCTCCCTACGGTACC
	689	ZBTB7B	CGACCACCGA	1	8	70	CGACCACCGACTCATTCGACCACCGAGTTGTCGACCACCGAATCCTCCGACCACCGATCCCTACGGTACC
	690	ZIC1	GACCCCCCGCTGTG	1	8	74	GACCCCCCGCTGTGCTGACCCCCCGCTGTGTGACCCCCCGCTGTGATGACCCCCCGCTGTGTCCCTACGGTACC
	691	ZIC3	GACCCCCCGCTGCG	1	8	74	GACCCCCCGCTGCGCTGACCCCCCGCTGCGTGACCCCCCGCTGCGATGACCCCCCGCTGCGTCCCTACGGTACC
	692	ZNF143	TACCCACAATGCATTG	1	8	107	TACCCACAATGCATTGCTCATTCACTTACCCACAATGCATTGAGTTGTAGATTACCCACAATGCATTGATCCTCACTCTACCCACAATGCATTGTCCCTACGGTACC
	693	ZNF238	TCCAGATGTT	1	8	70	TCCAGATGTTCTCATTTCCAGATGTTGTTGTTCCAGATGTTATCCTCTCCAGATGTTTCCCTACGGTACC
	694	ZNF306	TGGTCTAGCCTCGA	1	8	74	TGGTCTAGCCTCGACTTGGTCTAGCCTCGATTGGTCTAGCCTCGAATTGGTCTAGCCTCGATCCCTACGGTACC
	695	ZNF410	CATCCCATAATACTC	1	8	75	CATCCCATAATACTCCCATCCCATAATACTCCATCCCATAATACTCACATCCCATAATACTCTCCCTACGGTACC
	696	ZNF524	ACCCTCGAACCC	1	8	72	ACCCTCGAACCCCTCAACCCTCGAACCCTTGACCCTCGAACCCATCCACCCTCGAACCCTCCCTACGGTACC
	697	ZNF524	CTCGAACCCGTGC	1	8	73	CTCGAACCCGTGCCTCCTCGAACCCGTGCTGCTCGAACCCGTGCATCCTCGAACCCGTGCTCCCTACGGTACC
	698	ZNF740	CCCCCCCAC	1	8	69	CCCCCCCACCTCATTCCCCCCCCACGTTGTACCCCCCCACATCCTCACCCCCCCACTCCCTACGGTACC
	699	ZNF75A	GCTTTTCCCACA	1	8	72	GCTTTTCCCACACTCAGCTTTTCCCACATTGGCTTTTCCCACAATCCGCTTTTCCCACATCCCTACGGTACC
	700	ZNF784	GTACCTACCT	1	8	70	GTACCTACCTCTCATTGTACCTACCTGTTGTGTACCTACCTATCCTCGTACCTACCTTCCCTACGGTACC
	701	ZSCAN4	TGCACACACTGAAAA	1	8	75	TGCACACACTGAAAACTGCACACACTGAAAATGCACACACTGAAAAATGCACACACTGAAAATCCCTACGGTACC
	702	Zfp652	AAAGGGTTAAT	1	8	71	AAAGGGTTAATCTCATAAAGGGTTAATTTGTAAAGGGTTAATATCCTAAAGGGTTAATTCCCTACGGTACC
	703	CENPB	CCCGCATACAACGAA	1	8	75	CCCGCATACAACGAACCCCGCATACAACGAACCCGCATACAACGAAACCCGCATACAACGAATCCCTACGGTACC
	704	GRHL1	AACCGGTTTAACCGGTT	1	8	108	AACCGGTTTAACCGGTTCTCATTCACAACCGGTTTAACCGGTTAGTTGTAGAAACCGGTTTAACCGGTTATCCTCACTAACCGGTTTAACCGGTTTCCCTACGGTACC
	705	GRHL1	AAACCGGTTT	1	8	70	AAACCGGTTTCTCATTAAACCGGTTTGTTGTAAACCGGTTTATCCTCAAACCGGTTTTCCCTACGGTACC
	706	TFCP2	CCGGTTTAAACCGG	1	8	74	CCGGTTTAAACCGGCTCCGGTTTAAACCGGTCCGGTTTAAACCGGATCCGGTTTAAACCGGTCCCTACGGTACC
	707	CUX1	ATCGATAACTGATCGAT	1	8	108	ATCGATAACTGATCGATCTCATTCACATCGATAACTGATCGATAGTTGTAGAATCGATAACTGATCGATATCCTCACTATCGATAACTGATCGATTCCCTACGGTACC
	708	CUX1	ATCGATAACCTGATCGAT	1	8	109	ATCGATAACCTGATCGATCTCATTCAATCGATAACCTGATCGATAGTTGTAGATCGATAACCTGATCGATATCCTCACATCGATAACCTGATCGATTCCCTACGGTACC
	709	CUX1	TAATCGATA	1	8	69	TAATCGATACTCATTCTAATCGATAGTTGTATAATCGATAATCCTCATAATCGATATCCCTACGGTACC
	710	CUX2	ATCGATAAAATTATCGAT	1	8	109	ATCGATAAAATTATCGATCTCATTCAATCGATAAAATTATCGATAGTTGTAGATCGATAAAATTATCGATATCCTCACATCGATAAAATTATCGATTCCCTACGGTACC
	711	ONECUT1	AAAATCGATAA	1	8	71	AAAATCGATAACTCATAAAATCGATAATTGTAAAATCGATAAATCCTAAAATCGATAATCCCTACGGTACC
	712	ONECUT3	AAAATCAATA	1	8	70	AAAATCAATACTCATTAAAATCAATAGTTGTAAAATCAATAATCCTCAAAATCAATATCCCTACGGTACC
	713	E2F2	AAAAATGGCGCCAAAA	1	8	107	AAAAATGGCGCCAAAACTCATTCACTAAAAATGGCGCCAAAAAGTTGTAGATAAAAATGGCGCCAAAAATCCTCACTCAAAAATGGCGCCAAAATCCCTACGGTACC
	714	E2F2	TTTTGGCGCCAAAA	1	8	74	TTTTGGCGCCAAAACTTTTTGGCGCCAAAATTTTTGGCGCCAAAAATTTTTGGCGCCAAAATCCCTACGGTACC
	715	E2F3	AAATGGCGCCAAAA	1	8	74	AAATGGCGCCAAAACTAAATGGCGCCAAAATAAATGGCGCCAAAAATAAATGGCGCCAAAATCCCTACGGTACC
	716	E2F3	AAATGGCGCCATTT	1	8	74	AAATGGCGCCATTTCTAAATGGCGCCATTTTAAATGGCGCCATTTATAAATGGCGCCATTTTCCCTACGGTACC
	717	E2F7	TTTTCCCGCCAAAA	1	8	74	TTTTCCCGCCAAAACTTTTTCCCGCCAAAATTTTTCCCGCCAAAAATTTTTCCCGCCAAAATCCCTACGGTACC
	718	EBF1	TCCCAAGGGA	1	8	70	TCCCAAGGGACTCATTTCCCAAGGGAGTTGTTCCCAAGGGAATCCTCTCCCAAGGGATCCCTACGGTACC
	719	EHF	ACCCGGAAGTA	1	8	71	ACCCGGAAGTACTCATACCCGGAAGTATTGTACCCGGAAGTAATCCTACCCGGAAGTATCCCTACGGTACC
	720	ELF1	AACCCGGAAGT	1	8	71	AACCCGGAAGTCTCATAACCCGGAAGTTTGTAACCCGGAAGTATCCTAACCCGGAAGTTCCCTACGGTACC
	721	ELF1	AACCCGGAAGTG	1	8	72	AACCCGGAAGTGCTCAAACCCGGAAGTGTTGAACCCGGAAGTGATCCAACCCGGAAGTGTCCCTACGGTACC
	722	ELF3	AACCCGGAAGTA	1	8	72	AACCCGGAAGTACTCAAACCCGGAAGTATTGAACCCGGAAGTAATCCAACCCGGAAGTATCCCTACGGTACC
	723	ELK1	ACCGGAAGT	1	8	69	ACCGGAAGTCTCATTCACCGGAAGTGTTGTAACCGGAAGTATCCTCAACCGGAAGTTCCCTACGGTACC
	724	ELK1	ACTTCCGGCGGAAGT	1	8	75	ACTTCCGGCGGAAGTCACTTCCGGCGGAAGTACTTCCGGCGGAAGTAACTTCCGGCGGAAGTTCCCTACGGTACC
	725	ERG	CCGGAAATCCGG	1	8	72	CCGGAAATCCGGCTCACCGGAAATCCGGTTGCCGGAAATCCGGATCCCCGGAAATCCGGTCCCTACGGTACC
	726	ERG	ACCGGAAATCCGGT	1	8	74	ACCGGAAATCCGGTCTACCGGAAATCCGGTTACCGGAAATCCGGTATACCGGAAATCCGGTTCCCTACGGTACC
	727	ETS1	CCGGAAGTACATCCGG	1	8	107	CCGGAAGTACATCCGGCTCATTCACTCCGGAAGTACATCCGGAGTTGTAGATCCGGAAGTACATCCGGATCCTCACTCCCGGAAGTACATCCGGTCCCTACGGTACC
	728	ETS1	CCGGATGTACTTCCGG	1	8	107	CCGGATGTACTTCCGGCTCATTCACTCCGGATGTACTTCCGGAGTTGTAGATCCGGATGTACTTCCGGATCCTCACTCCCGGATGTACTTCCGGTCCCTACGGTACC
	729	ETV2	AACCGGAAATA	1	8	71	AACCGGAAATACTCATAACCGGAAATATTGTAACCGGAAATAATCCTAACCGGAAATATCCCTACGGTACC
	730	ETV6	CCGGAAGCGGAAGT	1	8	74	CCGGAAGCGGAAGTCTCCGGAAGCGGAAGTTCCGGAAGCGGAAGTATCCGGAAGCGGAAGTTCCCTACGGTACC
	731	SPDEF	ACCCGGATGT	1	8	70	ACCCGGATGTCTCATTACCCGGATGTGTTGTACCCGGATGTATCCTCACCCGGATGTTCCCTACGGTACC
	732	SPDEF	GTGGTCCCGGATTAT	1	8	75	GTGGTCCCGGATTATCGTGGTCCCGGATTATGTGGTCCCGGATTATAGTGGTCCCGGATTATTCCCTACGGTACC
	733	SPDEF	CAGTAAGAAGTATAC	1	8	75	CAGTAAGAAGTATACCCAGTAAGAAGTATACCAGTAAGAAGTATACACAGTAAGAAGTATACTCCCTACGGTACC
	734	SPDEF	GTGGTCCCGGATCAT	1	8	75	GTGGTCCCGGATCATCGTGGTCCCGGATCATGTGGTCCCGGATCATAGTGGTCCCGGATCATTCCCTACGGTACC
	735	SPDEF	CAGAAAGAAGTAACA	1	8	75	CAGAAAGAAGTAACACCAGAAAGAAGTAACACAGAAAGAAGTAACAACAGAAAGAAGTAACATCCCTACGGTACC
	736	SPIC	AAAAAGAGGAAGT	1	8	73	AAAAAGAGGAAGTCTCAAAAAGAGGAAGTTGAAAAAGAGGAAGTATCAAAAAGAGGAAGTTCCCTACGGTACC
	737	Spic	AAAAAGCGGAAGTA	1	8	74	AAAAAGCGGAAGTACTAAAAAGCGGAAGTATAAAAAGCGGAAGTAATAAAAAGCGGAAGTATCCCTACGGTACC
	738	GATA3	AGATAA	1	8	66	AGATAACTCATTCACTAGATAAAGTTGTAGAAGATAAATCCTCACTCAGATAATCCCTACGGTACC
	739	GCM1	ATGCGGGTGCCCGCAT	1	8	107	ATGCGGGTGCCCGCATCTCATTCACTATGCGGGTGCCCGCATAGTTGTAGATATGCGGGTGCCCGCATATCCTCACTCATGCGGGTGCCCGCATTCCCTACGGTACC
	740	LEF1	AAAGATCAAAGGGTT	1	8	75	AAAGATCAAAGGGTTCAAAGATCAAAGGGTTAAAGATCAAAGGGTTAAAAGATCAAAGGGTTTCCCTACGGTACC
	741	SOX9	AACAATG	1	8	67	AACAATGCTCATTCACAACAATGAGTTGTAGAACAATGATCCTCACTAACAATGTCCCTACGGTACC
	742	TCF7L1	AAGATCAAAG	1	8	70	AAGATCAAAGCTCATTAAGATCAAAGGTTGTAAGATCAAAGATCCTCAAGATCAAAGTCCCTACGGTACC
	743	Tcf7	AAGATCAAAGG	1	8	71	AAGATCAAAGGCTCATAAGATCAAAGGTTGTAAGATCAAAGGATCCTAAGATCAAAGGTCCCTACGGTACC
	744	HOMEZ	AAACGATTATA	1	8	71	AAACGATTATACTCATAAACGATTATATTGTAAACGATTATAATCCTAAACGATTATATCCCTACGGTACC
	745	HSF1	TTCCAGAACGTTC	1	8	73	TTCCAGAACGTTCCTCTTCCAGAACGTTCTGTTCCAGAACGTTCATCTTCCAGAACGTTCTCCCTACGGTACC
	746	HSFY2	TTCGAAACGTTCGAA	1	8	75	TTCGAAACGTTCGAACTTCGAAACGTTCGAATTCGAAACGTTCGAAATTCGAAACGTTCGAATCCCTACGGTACC
	747	HSFY2	TTTCGAACG	1	8	69	TTTCGAACGCTCATTCTTTCGAACGGTTGTATTTCGAACGATCCTCATTTCGAACGTCCCTACGGTACC
	748	HSFY2	TTCGAACCGTTCGAA	1	8	75	TTCGAACCGTTCGAACTTCGAACCGTTCGAATTCGAACCGTTCGAAATTCGAACCGTTCGAATCCCTACGGTACC
	749	IRF3	GAAACGGAAACCGAAACT	1	8	109	GAAACGGAAACCGAAACTCTCATTCAGAAACGGAAACCGAAACTAGTTGTAGGAAACGGAAACCGAAACTATCCTCACGAAACGGAAACCGAAACTTCCCTACGGTACC
	750	IRF5	CCGAAACCGAAACT	1	8	74	CCGAAACCGAAACTCTCCGAAACCGAAACTTCCGAAACCGAAACTATCCGAAACCGAAACTTCCCTACGGTACC
	751	IRF5	ACCGAAACC	1	8	69	ACCGAAACCCTCATTCACCGAAACCGTTGTAACCGAAACCATCCTCAACCGAAACCTCCCTACGGTACC
	752	IRF7	CGAAAGCGAAAGT	1	8	73	CGAAAGCGAAAGTCTCCGAAAGCGAAAGTTGCGAAAGCGAAAGTATCCGAAAGCGAAAGTTCCCTACGGTACC
	753	IRF7	AAAACGAAAATCGATTT	1	8	108	AAAACGAAAATCGATTTCTCATTCACAAAACGAAAATCGATTTAGTTGTAGAAAAACGAAAATCGATTTATCCTCACTAAAACGAAAATCGATTTTCCCTACGGTACC
	754	IRF9	AACGAAACCGAAACT	1	8	75	AACGAAACCGAAACTCAACGAAACCGAAACTAACGAAACCGAAACTAAACGAAACCGAAACTTCCCTACGGTACC
	755	MEF2A	TCTAAAAATAGA	1	8	72	TCTAAAAATAGACTCATCTAAAAATAGATTGTCTAAAAATAGAATCCTCTAAAAATAGATCCCTACGGTACC
	756	MEF2B	GCTATAAATAGC	1	8	72	GCTATAAATAGCCTCAGCTATAAATAGCTTGGCTATAAATAGCATCCGCTATAAATAGCTCCCTACGGTACC
	757	MEF2D	CTATAAATAGA	1	8	71	CTATAAATAGACTCATCTATAAATAGATTGTCTATAAATAGAATCCTCTATAAATAGATCCCTACGGTACC
	758	SRF	ACCATATATGGT	1	8	72	ACCATATATGGTCTCAACCATATATGGTTTGACCATATATGGTATCCACCATATATGGTTCCCTACGGTACC
	759	MEIS2	TTGACAGCTGTCAA	1	8	74	TTGACAGCTGTCAACTTTGACAGCTGTCAATTTGACAGCTGTCAAATTTGACAGCTGTCAATCCCTACGGTACC
	760	MEIS3	TGACAGGTGTCA	1	8	72	TGACAGGTGTCACTCATGACAGGTGTCATTGTGACAGGTGTCAATCCTGACAGGTGTCATCCCTACGGTACC
	761	TGIF1	TGACAGCTGTCA	1	8	72	TGACAGCTGTCACTCATGACAGCTGTCATTGTGACAGCTGTCAATCCTGACAGCTGTCATCCCTACGGTACC
	762	MYBL1	ACCGTTAAACGG	1	8	72	ACCGTTAAACGGCTCAACCGTTAAACGGTTGACCGTTAAACGGATCCACCGTTAAACGGTCCCTACGGTACC
	763	MYBL1	CCGTTAACGG	1	8	70	CCGTTAACGGCTCATTCCGTTAACGGGTTGTCCGTTAACGGATCCTCCCGTTAACGGTCCCTACGGTACC
	764	MYBL1	CCGTTATAACCGTT	1	8	74	CCGTTATAACCGTTCTCCGTTATAACCGTTTCCGTTATAACCGTTATCCGTTATAACCGTTTCCCTACGGTACC
	765	MYBL2	AACGGTTAACGG	1	8	72	AACGGTTAACGGCTCAAACGGTTAACGGTTGAACGGTTAACGGATCCAACGGTTAACGGTCCCTACGGTACC
	766	MYBL2	ACCGTTAAAACCGTTA	1	8	107	ACCGTTAAAACCGTTACTCATTCACTACCGTTAAAACCGTTAAGTTGTAGATACCGTTAAAACCGTTAATCCTCACTCACCGTTAAAACCGTTATCCCTACGGTACC
	767	MYBL2	AACCGTTAAACGGTC	1	8	75	AACCGTTAAACGGTCCAACCGTTAAACGGTCAACCGTTAAACGGTCAAACCGTTAAACGGTCTCCCTACGGTACC
	768	NFAT5	ATGGAAAATTAC	1	8	72	ATGGAAAATTACCTCAATGGAAAATTACTTGATGGAAAATTACATCCATGGAAAATTACTCCCTACGGTACC
	769	NFATC1	ATGGAAAATTATTTTC	1	8	107	ATGGAAAATTATTTTCCTCATTCACTATGGAAAATTATTTTCAGTTGTAGATATGGAAAATTATTTTCATCCTCACTCATGGAAAATTATTTTCTCCCTACGGTACC
	770	NFATC1	TTTCCATAATGGAAA	1	8	75	TTTCCATAATGGAAACTTTCCATAATGGAAATTTCCATAATGGAAAATTTCCATAATGGAAATCCCTACGGTACC
	771	NFATC1	TTTTCCATGGAAAA	1	8	74	TTTTCCATGGAAAACTTTTTCCATGGAAAATTTTTCCATGGAAAAATTTTTCCATGGAAAATCCCTACGGTACC
	772	NFKB1	GGGGAATCCCC	1	8	71	GGGGAATCCCCCTCATGGGGAATCCCCTTGTGGGGAATCCCCATCCTGGGGAATCCCCTCCCTACGGTACC
	773	NFKB2	GGGGATTCCCC	1	8	71	GGGGATTCCCCCTCATGGGGATTCCCCTTGTGGGGATTCCCCATCCTGGGGATTCCCCTCCCTACGGTACC
	774	NFIA	TTGGCACGGTGCCAA	1	8	75	TTGGCACGGTGCCAACTTGGCACGGTGCCAATTGGCACGGTGCCAAATTGGCACGGTGCCAATCCCTACGGTACC
	775	NFIB	TTGGCACAGTGCCAG	1	8	75	TTGGCACAGTGCCAGCTTGGCACAGTGCCAGTTGGCACAGTGCCAGATTGGCACAGTGCCAGTCCCTACGGTACC
	776	NRF1	TGCGCATGCGC	1	8	71	TGCGCATGCGCCTCATTGCGCATGCGCTTGTTGCGCATGCGCATCCTTGCGCATGCGCTCCCTACGGTACC
	777	PAX1	CGTCACGCATGACTGCA	1	8	108	CGTCACGCATGACTGCACTCATTCACCGTCACGCATGACTGCAAGTTGTAGACGTCACGCATGACTGCAATCCTCACTCGTCACGCATGACTGCATCCCTACGGTACC
	778	PAX2	GTCACGCTTGACTGCT	1	8	107	GTCACGCTTGACTGCTCTCATTCACTGTCACGCTTGACTGCTAGTTGTAGATGTCACGCTTGACTGCTATCCTCACTCGTCACGCTTGACTGCTTCCCTACGGTACC
	779	PAX3	TAATCGATTA	1	8	70	TAATCGATTACTCATTTAATCGATTAGTTGTTAATCGATTAATCCTCTAATCGATTATCCCTACGGTACC
	780	PAX4	CTAATTAG	1	8	68	CTAATTAGCTCATTCACTAATTAGGTTGTAGCTAATTAGATCCTCACCTAATTAGTCCCTACGGTACC
	781	PAX5	GTCACGCATGAGTGCT	1	8	107	GTCACGCATGAGTGCTCTCATTCACTGTCACGCATGAGTGCTAGTTGTAGATGTCACGCATGAGTGCTATCCTCACTCGTCACGCATGAGTGCTTCCCTACGGTACC
	782	PAX6	TTTCACGCATGACTGCAC	1	8	109	TTTCACGCATGACTGCACCTCATTCATTTCACGCATGACTGCACAGTTGTAGTTTCACGCATGACTGCACATCCTCACTTTCACGCATGACTGCACTCCCTACGGTACC
	783	POU1F1	CATGCATAATTAAT	1	8	74	CATGCATAATTAATCTCATGCATAATTAATTCATGCATAATTAATATCATGCATAATTAATTCCCTACGGTACC
	784	POU1F1	ATATGCAAATTAG	1	8	73	ATATGCAAATTAGCTCATATGCAAATTAGTGATATGCAAATTAGATCATATGCAAATTAGTCCCTACGGTACC
	785	POU2F1	ATGAATATTCAT	1	8	72	ATGAATATTCATCTCAATGAATATTCATTTGATGAATATTCATATCCATGAATATTCATTCCCTACGGTACC
	786	POU2F2	TATGCAAAT	1	8	69	TATGCAAATCTCATTCTATGCAAATGTTGTATATGCAAATATCCTCATATGCAAATTCCCTACGGTACC
	787	POU2F2	ATGCATATGCAA	1	8	72	ATGCATATGCAACTCAATGCATATGCAATTGATGCATATGCAAATCCATGCATATGCAATCCCTACGGTACC
	788	POU2F3	ATGAATATGCAA	1	8	72	ATGAATATGCAACTCAATGAATATGCAATTGATGAATATGCAAATCCATGAATATGCAATCCCTACGGTACC
	789	POU3F1	TTATGCAAATTA	1	8	72	TTATGCAAATTACTCATTATGCAAATTATTGTTATGCAAATTAATCCTTATGCAAATTATCCCTACGGTACC
	790	POU3F1	ATGCATAATTTA	1	8	72	ATGCATAATTTACTCAATGCATAATTTATTGATGCATAATTTAATCCATGCATAATTTATCCCTACGGTACC
	791	POU3F2	ATGCATAAATTA	1	8	72	ATGCATAAATTACTCAATGCATAAATTATTGATGCATAAATTAATCCATGCATAAATTATCCCTACGGTACC
	792	POU3F3	TTATGCTAATTT	1	8	72	TTATGCTAATTTCTCATTATGCTAATTTTTGTTATGCTAATTTATCCTTATGCTAATTTTCCCTACGGTACC
	793	POU3F3	ATGAATATTCA	1	8	71	ATGAATATTCACTCATATGAATATTCATTGTATGAATATTCAATCCTATGAATATTCATCCCTACGGTACC
	794	POU4F1	ATGAATAATTAATG	1	8	74	ATGAATAATTAATGCTATGAATAATTAATGTATGAATAATTAATGATATGAATAATTAATGTCCCTACGGTACC
	795	POU4F2	TGCATAATTAATGAG	1	8	75	TGCATAATTAATGAGCTGCATAATTAATGAGTGCATAATTAATGAGATGCATAATTAATGAGTCCCTACGGTACC
	796	POU6F2	GCTCATTA	1	8	68	GCTCATTACTCATTCAGCTCATTAGTTGTAGGCTCATTAATCCTCACGCTCATTATCCCTACGGTACC
	797	POU6F2	TTAATGAGCTAATTAA	1	8	107	TTAATGAGCTAATTAACTCATTCACTTTAATGAGCTAATTAAAGTTGTAGATTTAATGAGCTAATTAAATCCTCACTCTTAATGAGCTAATTAATCCCTACGGTACC
	798	Pou2f2	ATGAATATTCAA	1	8	72	ATGAATATTCAACTCAATGAATATTCAATTGATGAATATTCAAATCCATGAATATTCAATCCCTACGGTACC
	799	PROX1	AAGACGCCTT	1	8	70	AAGACGCCTTCTCATTAAGACGCCTTGTTGTAAGACGCCTTATCCTCAAGACGCCTTTCCCTACGGTACC
	800	RFX2	GTTGCCATGGCAAC	1	8	74	GTTGCCATGGCAACCTGTTGCCATGGCAACTGTTGCCATGGCAACATGTTGCCATGGCAACTCCCTACGGTACC
	801	RFX2	CGTTGCTAGGCAACG	1	8	75	CGTTGCTAGGCAACGCCGTTGCTAGGCAACGCGTTGCTAGGCAACGACGTTGCTAGGCAACGTCCCTACGGTACC
	802	RFX3	CGTTGCTAGGCAACC	1	8	75	CGTTGCTAGGCAACCCCGTTGCTAGGCAACCCGTTGCTAGGCAACCACGTTGCTAGGCAACCTCCCTACGGTACC
	803	RFX5	CGTTACCATGGCAACG	1	8	107	CGTTACCATGGCAACGCTCATTCACTCGTTACCATGGCAACGAGTTGTAGATCGTTACCATGGCAACGATCCTCACTCCGTTACCATGGCAACGTCCCTACGGTACC
	804	RUNX2	AACCGCAAACCGCA	1	8	74	AACCGCAAACCGCACTAACCGCAAACCGCATAACCGCAAACCGCAATAACCGCAAACCGCATCCCTACGGTACC
	805	RUNX2	TAACCGCAAAAACCGCA	1	8	108	TAACCGCAAAAACCGCACTCATTCACTAACCGCAAAAACCGCAAGTTGTAGATAACCGCAAAAACCGCAATCCTCACTTAACCGCAAAAACCGCATCCCTACGGTACC
	806	GMEB2	TTACGTAC	1	8	68	TTACGTACCTCATTCATTACGTACGTTGTAGTTACGTACATCCTCACTTACGTACTCCCTACGGTACC
	807	GMEB2	AACGTAACCACGT	1	8	73	AACGTAACCACGTCTCAACGTAACCACGTTGAACGTAACCACGTATCAACGTAACCACGTTCCCTACGGTACC
	808	GMEB2	TACGTAACTGACGTA	1	8	75	TACGTAACTGACGTACTACGTAACTGACGTATACGTAACTGACGTAATACGTAACTGACGTATCCCTACGGTACC
	809	EOMES	AGGTGTGAAAA	1	8	71	AGGTGTGAAAACTCATAGGTGTGAAAATTGTAGGTGTGAAAAATCCTAGGTGTGAAAATCCCTACGGTACC
	810	EOMES	TCACACCTTCTAAGGTGTGA	1	8	111	TCACACCTTCTAAGGTGTGACTCATTTCACACCTTCTAAGGTGTGAGTTGTATCACACCTTCTAAGGTGTGAATCCTCTCACACCTTCTAAGGTGTGATCCCTACGGTACC
	811	MGA	AGGTGTGAAGTCACACCT	1	8	109	AGGTGTGAAGTCACACCTCTCATTCAAGGTGTGAAGTCACACCTAGTTGTAGAGGTGTGAAGTCACACCTATCCTCACAGGTGTGAAGTCACACCTTCCCTACGGTACC
	812	MGA	GGTGTGAAATTTCACACC	1	8	109	GGTGTGAAATTTCACACCCTCATTCAGGTGTGAAATTTCACACCAGTTGTAGGGTGTGAAATTTCACACCATCCTCACGGTGTGAAATTTCACACCTCCCTACGGTACC
	813	TBX15	AGGTGTGAAATTCACACCT	1	8	110	AGGTGTGAAATTCACACCTCTCATTCAGGTGTGAAATTCACACCTGTTGTAGAGGTGTGAAATTCACACCTATCCTCAAGGTGTGAAATTCACACCTTCCCTACGGTACC
	814	TBX19	TCACACCTAGGTG	1	8	73	TCACACCTAGGTGCTCTCACACCTAGGTGTGTCACACCTAGGTGATCTCACACCTAGGTGTCCCTACGGTACC
	815	TBX1	AGGTGTGAAAAAAGGTGTGA	1	8	111	AGGTGTGAAAAAAGGTGTGACTCATTAGGTGTGAAAAAAGGTGTGAGTTGTAAGGTGTGAAAAAAGGTGTGAATCCTCAGGTGTGAAAAAAGGTGTGATCCCTACGGTACC
	816	TBX1	AGGTGTGAATTTCACACCT	1	8	110	AGGTGTGAATTTCACACCTCTCATTCAGGTGTGAATTTCACACCTGTTGTAGAGGTGTGAATTTCACACCTATCCTCAAGGTGTGAATTTCACACCTTCCCTACGGTACC
	817	TBX1	TTTCACACCTCAGAGGTGTGAGA	1	8	114	TTTCACACCTCAGAGGTGTGAGACTCTTTCACACCTCAGAGGTGTGAGATTGTTTCACACCTCAGAGGTGTGAGAATCTTTCACACCTCAGAGGTGTGAGATCCCTACGGTACC
	818	TBX1	TTCACACCTCTAGGTGTGAA	1	8	111	TTCACACCTCTAGGTGTGAACTCATTTTCACACCTCTAGGTGTGAAGTTGTATTCACACCTCTAGGTGTGAAATCCTCTTCACACCTCTAGGTGTGAATCCCTACGGTACC
	819	TBX20	AGGTGTGAAGGTGTGA	1	8	107	AGGTGTGAAGGTGTGACTCATTCACTAGGTGTGAAGGTGTGAAGTTGTAGATAGGTGTGAAGGTGTGAATCCTCACTCAGGTGTGAAGGTGTGATCCCTACGGTACC
	820	TBX20	GAAAAGGTGTGAAAG	1	8	75	GAAAAGGTGTGAAAGCGAAAAGGTGTGAAAGGAAAAGGTGTGAAAGAGAAAAGGTGTGAAAGTCCCTACGGTACC
	821	TBX21	GGTGTGAATTCACACC	1	8	107	GGTGTGAATTCACACCCTCATTCACTGGTGTGAATTCACACCAGTTGTAGATGGTGTGAATTCACACCATCCTCACTCGGTGTGAATTCACACCTCCCTACGGTACC
	822	TBX21	TCACACCTTAAAGGTGTGA	1	8	110	TCACACCTTAAAGGTGTGACTCATTCTCACACCTTAAAGGTGTGAGTTGTAGTCACACCTTAAAGGTGTGAATCCTCATCACACCTTAAAGGTGTGATCCCTACGGTACC
	823	TBX21	GGTGTGATATCACACC	1	8	107	GGTGTGATATCACACCCTCATTCACTGGTGTGATATCACACCAGTTGTAGATGGTGTGATATCACACCATCCTCACTCGGTGTGATATCACACCTCCCTACGGTACC
	824	TBX21	TCACACCTAAAAGGTGTGA	1	8	110	TCACACCTAAAAGGTGTGACTCATTCTCACACCTAAAAGGTGTGAGTTGTAGTCACACCTAAAAGGTGTGAATCCTCATCACACCTAAAAGGTGTGATCCCTACGGTACC
	825	TBX4	AGGTGTGAAATTTCACACCT	1	8	111	AGGTGTGAAATTTCACACCTCTCATTAGGTGTGAAATTTCACACCTGTTGTAAGGTGTGAAATTTCACACCTATCCTCAGGTGTGAAATTTCACACCTTCCCTACGGTACC
	826	T	TCACACCTAGGTGTGA	1	8	107	TCACACCTAGGTGTGACTCATTCACTTCACACCTAGGTGTGAAGTTGTAGATTCACACCTAGGTGTGAATCCTCACTCTCACACCTAGGTGTGATCCCTACGGTACC
	827	TEAD1	ACATTCCA	1	8	68	ACATTCCACTCATTCAACATTCCAGTTGTAGACATTCCAATCCTCACACATTCCATCCCTACGGTACC
	828	TEAD1	ACATTCCTGACATTCC	1	8	107	ACATTCCTGACATTCCCTCATTCACTACATTCCTGACATTCCAGTTGTAGATACATTCCTGACATTCCATCCTCACTCACATTCCTGACATTCCTCCCTACGGTACC
	829	TEAD3	ACATTCCTCGCATTCC	1	8	107	ACATTCCTCGCATTCCCTCATTCACTACATTCCTCGCATTCCAGTTGTAGATACATTCCTCGCATTCCATCCTCACTCACATTCCTCGCATTCCTCCCTACGGTACC
	830	TFAP2A	GCCCCCGGGC	1	8	70	GCCCCCGGGCCTCATTGCCCCCGGGCGTTGTGCCCCCGGGCATCCTCGCCCCCGGGCTCCCTACGGTACC
	831	TFAP2A	GCCTCAGGC	1	8	69	GCCTCAGGCCTCATTCGCCTCAGGCGTTGTAGCCTCAGGCATCCTCAGCCTCAGGCTCCCTACGGTACC
	832	TFAP2A	GCCCCCGGGGC	1	8	71	GCCCCCGGGGCCTCATGCCCCCGGGGCTTGTGCCCCCGGGGCATCCTGCCCCCGGGGCTCCCTACGGTACC
	833	TFAP2B	GCCCCAGGGC	1	8	70	GCCCCAGGGCCTCATTGCCCCAGGGCGTTGTGCCCCAGGGCATCCTCGCCCCAGGGCTCCCTACGGTACC
	834	TFAP2B	GCCCTGAGGGC	1	8	71	GCCCTGAGGGCCTCATGCCCTGAGGGCTTGTGCCCTGAGGGCATCCTGCCCTGAGGGCTCCCTACGGTACC
	835	ARNTL	GTCACGTGAC	1	8	70	GTCACGTGACCTCATTGTCACGTGACGTTGTGTCACGTGACATCCTCGTCACGTGACTCCCTACGGTACC
	836	Ascl2	AGCAGCTGCT	1	8	70	AGCAGCTGCTCTCATTAGCAGCTGCTGTTGTAGCAGCTGCTATCCTCAGCAGCTGCTTCCCTACGGTACC
	837	Atoh1	AACATATGTT	1	8	70	AACATATGTTCTCATTAACATATGTTGTTGTAACATATGTTATCCTCAACATATGTTTCCCTACGGTACC
	838	BHLHB3	GCACGTGA	1	8	68	GCACGTGACTCATTCAGCACGTGAGTTGTAGGCACGTGAATCCTCACGCACGTGATCCCTACGGTACC
	839	BHLHE23	ACCATATGTT	1	8	70	ACCATATGTTCTCATTACCATATGTTGTTGTACCATATGTTATCCTCACCATATGTTTCCCTACGGTACC
	840	CLOCK	ACACGTGT	1	8	68	ACACGTGTCTCATTCAACACGTGTGTTGTAGACACGTGTATCCTCACACACGTGTTCCCTACGGTACC
	841	HES5	GGCACGTGCC	1	8	70	GGCACGTGCCCTCATTGGCACGTGCCGTTGTGGCACGTGCCATCCTCGGCACGTGCCTCCCTACGGTACC
	842	HEY2	GACACGTGC	1	8	69	GACACGTGCCTCATTCGACACGTGCGTTGTAGACACGTGCATCCTCAGACACGTGCTCCCTACGGTACC
	843	ID4	ACACCTG	1	8	67	ACACCTGCTCATTCACACACCTGAGTTGTAGACACCTGATCCTCACTACACCTGTCCCTACGGTACC
	844	MAX	CACGTGCTAACCACGTG	1	8	108	CACGTGCTAACCACGTGCTCATTCACCACGTGCTAACCACGTGAGTTGTAGACACGTGCTAACCACGTGATCCTCACTCACGTGCTAACCACGTGTCCCTACGGTACC
	845	MLXIPL	ATCACGTGAT	1	8	70	ATCACGTGATCTCATTATCACGTGATGTTGTATCACGTGATATCCTCATCACGTGATTCCCTACGGTACC
	846	MYF6	AACAGCTGTT	1	8	70	AACAGCTGTTCTCATTAACAGCTGTTGTTGTAACAGCTGTTATCCTCAACAGCTGTTTCCCTACGGTACC
	847	NEUROG2	AACATATGTC	1	8	70	AACATATGTCCTCATTAACATATGTCGTTGTAACATATGTCATCCTCAACATATGTCTCCCTACGGTACC
	848	NHLH1	CGCAGCTGCG	1	8	70	CGCAGCTGCGCTCATTCGCAGCTGCGGTTGTCGCAGCTGCGATCCTCCGCAGCTGCGTCCCTACGGTACC
	849	OLIG2	ACCATATGGT	1	8	70	ACCATATGGTCTCATTACCATATGGTGTTGTACCATATGGTATCCTCACCATATGGTTCCCTACGGTACC
	850	SREBF2	ATCACGTGAC	1	8	70	ATCACGTGACCTCATTATCACGTGACGTTGTATCACGTGACATCCTCATCACGTGACTCCCTACGGTACC
	851	TFAP4	AACAGCTGAT	1	8	70	AACAGCTGATCTCATTAACAGCTGATGTTGTAACAGCTGATATCCTCAACAGCTGATTCCCTACGGTACC
	852	ATF4	ATGATGCAAT	1	8	70	ATGATGCAATCTCATTATGATGCAATGTTGTATGATGCAATATCCTCATGATGCAATTCCCTACGGTACC
	853	ATF7	ATGACGTCAT	1	8	70	ATGACGTCATCTCATTATGACGTCATGTTGTATGACGTCATATCCTCATGACGTCATTCCCTACGGTACC
	854	Atf4	GGATGATGCAATC	1	8	73	GGATGATGCAATCCTCGGATGATGCAATCTGGGATGATGCAATCATCGGATGATGCAATCTCCCTACGGTACC
	855	BATF3	TGATGACGTCATCA	1	8	74	TGATGACGTCATCACTTGATGACGTCATCATTGATGACGTCATCAATTGATGACGTCATCATCCCTACGGTACC
	856	CEBPB	TTGCGCAAT	1	8	69	TTGCGCAATCTCATTCTTGCGCAATGTTGTATTGCGCAATATCCTCATTGCGCAATTCCCTACGGTACC
	857	CREB3L1	TGCCACGTCATCA	1	8	73	TGCCACGTCATCACTCTGCCACGTCATCATGTGCCACGTCATCAATCTGCCACGTCATCATCCCTACGGTACC
	858	CREB3L1	TGCCACGTGGCA	1	8	72	TGCCACGTGGCACTCATGCCACGTGGCATTGTGCCACGTGGCAATCCTGCCACGTGGCATCCCTACGGTACC
	859	CREB3	TGACGTCATC	1	8	70	TGACGTCATCCTCATTTGACGTCATCGTTGTTGACGTCATCATCCTCTGACGTCATCTCCCTACGGTACC
	860	Creb5	ATGACGTCAC	1	8	70	ATGACGTCACCTCATTATGACGTCACGTTGTATGACGTCACATCCTCATGACGTCACTCCCTACGGTACC
	861	DBP	ATTACGTAAC	1	8	70	ATTACGTAACCTCATTATTACGTAACGTTGTATTACGTAACATCCTCATTACGTAACTCCCTACGGTACC
	862	JDP2	ATGACTCAT	1	8	69	ATGACTCATCTCATTCATGACTCATGTTGTAATGACTCATATCCTCAATGACTCATTCCCTACGGTACC
	863	MAFF	TGCTGACTCAGCA	1	8	73	TGCTGACTCAGCACTCTGCTGACTCAGCATGTGCTGACTCAGCAATCTGCTGACTCAGCATCCCTACGGTACC
	864	MAFG	TGCTGAGTCAGCA	1	8	73	TGCTGAGTCAGCACTCTGCTGAGTCAGCATGTGCTGAGTCAGCAATCTGCTGAGTCAGCATCCCTACGGTACC
	865	MAFK	TGCTGAGTCAGCG	1	8	73	TGCTGAGTCAGCGCTCTGCTGAGTCAGCGTGTGCTGAGTCAGCGATCTGCTGAGTCAGCGTCCCTACGGTACC
	866	Mafb	TGCTGACGTAAGCA	1	8	74	TGCTGACGTAAGCACTTGCTGACGTAAGCATTGCTGACGTAAGCAATTGCTGACGTAAGCATCCCTACGGTACC
	867	NFIL3	ATTACATAAC	1	8	70	ATTACATAACCTCATTATTACATAACGTTGTATTACATAACATCCTCATTACATAACTCCCTACGGTACC
	868	XBP1	GATGACGTCATC	1	8	72	GATGACGTCATCCTCAGATGACGTCATCTTGGATGACGTCATCATCCGATGACGTCATCTCCCTACGGTACC
	869	XBP1	GCCACGTCATC	1	8	71	GCCACGTCATCCTCATGCCACGTCATCTTGTGCCACGTCATCATCCTGCCACGTCATCTCCCTACGGTACC
	870	FOXB1	GAATGACACAGCG	1	8	73	GAATGACACAGCGCTCGAATGACACAGCGTGGAATGACACAGCGATCGAATGACACAGCGTCCCTACGGTACC
	871	FOXB1	TATGTAAATATTGACATA	1	8	109	TATGTAAATATTGACATACTCATTCATATGTAAATATTGACATAAGTTGTAGTATGTAAATATTGACATAATCCTCACTATGTAAATATTGACATATCCCTACGGTACC
	872	FOXC1	AAGTAAATAAACA	1	8	73	AAGTAAATAAACACTCAAGTAAATAAACATGAAGTAAATAAACAATCAAGTAAATAAACATCCCTACGGTACC
	873	FOXC1	GTAAATATTGAC	1	8	72	GTAAATATTGACCTCAGTAAATATTGACTTGGTAAATATTGACATCCGTAAATATTGACTCCCTACGGTACC
	874	FOXC1	TATGTAAATAT	1	8	71	TATGTAAATATCTCATTATGTAAATATTTGTTATGTAAATATATCCTTATGTAAATATTCCCTACGGTACC
	875	FOXC2	GTAAATAAACA	1	8	71	GTAAATAAACACTCATGTAAATAAACATTGTGTAAATAAACAATCCTGTAAATAAACATCCCTACGGTACC
	876	FOXC2	TAAGTAAACAAA	1	8	72	TAAGTAAACAAACTCATAAGTAAACAAATTGTAAGTAAACAAAATCCTAAGTAAACAAATCCCTACGGTACC
	877	FOXD2	AAAAATATTTAC	1	8	72	AAAAATATTTACCTCAAAAAATATTTACTTGAAAAATATTTACATCCAAAAATATTTACTCCCTACGGTACC
	878	FOXD3	GTTAATATTTAC	1	8	72	GTTAATATTTACCTCAGTTAATATTTACTTGGTTAATATTTACATCCGTTAATATTTACTCCCTACGGTACC
	879	FOXG1	ATAAACAATTGTAAACA	1	8	108	ATAAACAATTGTAAACACTCATTCACATAAACAATTGTAAACAAGTTGTAGAATAAACAATTGTAAACAATCCTCACTATAAACAATTGTAAACATCCCTACGGTACC
	880	FOXG1	ACGGACACAATG	1	8	72	ACGGACACAATGCTCAACGGACACAATGTTGACGGACACAATGATCCACGGACACAATGTCCCTACGGTACC
	881	FOXI1	TGTTTACGGTAAACA	1	8	75	TGTTTACGGTAAACACTGTTTACGGTAAACATGTTTACGGTAAACAATGTTTACGGTAAACATCCCTACGGTACC
	882	FOXJ2	GTAAACAATAAACA	1	8	74	GTAAACAATAAACACTGTAAACAATAAACATGTAAACAATAAACAATGTAAACAATAAACATCCCTACGGTACC
	883	FOXJ2	GTAAACATAAACA	1	8	73	GTAAACATAAACACTCGTAAACATAAACATGGTAAACATAAACAATCGTAAACATAAACATCCCTACGGTACC
	884	FOXL1	TGTAAATAAACAA	1	8	73	TGTAAATAAACAACTCTGTAAATAAACAATGTGTAAATAAACAAATCTGTAAATAAACAATCCCTACGGTACC
	885	FOXO1	GTAAACATGTTTAC	1	8	74	GTAAACATGTTTACCTGTAAACATGTTTACTGTAAACATGTTTACATGTAAACATGTTTACTCCCTACGGTACC
	886	FOXO6	TTTCCCCACACGAC	1	8	74	TTTCCCCACACGACCTTTTCCCCACACGACTTTTCCCCACACGACATTTTCCCCACACGACTCCCTACGGTACC
	887	Foxg1	ATAAACAAGTGTAAACA	1	8	108	ATAAACAAGTGTAAACACTCATTCACATAAACAAGTGTAAACAAGTTGTAGAATAAACAAGTGTAAACAATCCTCACTATAAACAAGTGTAAACATCCCTACGGTACC
	888	Foxg1	CGGACACAATC	1	8	71	CGGACACAATCCTCATCGGACACAATCTTGTCGGACACAATCATCCTCGGACACAATCTCCCTACGGTACC
	889	Foxj3	ACGGACACAAT	1	8	71	ACGGACACAATCTCATACGGACACAATTTGTACGGACACAATATCCTACGGACACAATTCCCTACGGTACC
	890	ALX3	TAATTTAATTA	1	8	71	TAATTTAATTACTCATTAATTTAATTATTGTTAATTTAATTAATCCTTAATTTAATTATCCCTACGGTACC
	891	ALX4	TAATTAAATTA	1	8	71	TAATTAAATTACTCATTAATTAAATTATTGTTAATTAAATTAATCCTTAATTAAATTATCCCTACGGTACC
	892	BARHL2	TAATTGGTGTTAAATG	1	8	107	TAATTGGTGTTAAATGCTCATTCACTTAATTGGTGTTAAATGAGTTGTAGATTAATTGGTGTTAAATGATCCTCACTCTAATTGGTGTTAAATGTCCCTACGGTACC
	893	BARHL2	TAATTGGTGCTAATTG	1	8	107	TAATTGGTGCTAATTGCTCATTCACTTAATTGGTGCTAATTGAGTTGTAGATTAATTGGTGCTAATTGATCCTCACTCTAATTGGTGCTAATTGTCCCTACGGTACC
	894	BARX1	CAATTAAATACCGATTA	1	8	108	CAATTAAATACCGATTACTCATTCACCAATTAAATACCGATTAAGTTGTAGACAATTAAATACCGATTAATCCTCACTCAATTAAATACCGATTATCCCTACGGTACC
	895	Barhl1	TAATTGCTGCTAAATG	1	8	107	TAATTGCTGCTAAATGCTCATTCACTTAATTGCTGCTAAATGAGTTGTAGATTAATTGCTGCTAAATGATCCTCACTCTAATTGCTGCTAAATGTCCCTACGGTACC
	896	DPRX	GGATAATCC	1	8	69	GGATAATCCCTCATTCGGATAATCCGTTGTAGGATAATCCATCCTCAGGATAATCCTCCCTACGGTACC
	897	DRGX	TAATCTAATTA	1	8	71	TAATCTAATTACTCATTAATCTAATTATTGTTAATCTAATTAATCCTTAATCTAATTATCCCTACGGTACC
	898	DUXA	TAATTTAATCA	1	8	71	TAATTTAATCACTCATTAATTTAATCATTGTTAATTTAATCAATCCTTAATTTAATCATCCCTACGGTACC
	899	EMX1	TAATTAGCTAATTA	1	8	74	TAATTAGCTAATTACTTAATTAGCTAATTATTAATTAGCTAATTAATTAATTAGCTAATTATCCCTACGGTACC
	900	EN1	TAATTGGTCAATTA	1	8	74	TAATTGGTCAATTACTTAATTGGTCAATTATTAATTGGTCAATTAATTAATTGGTCAATTATCCCTACGGTACC
	901	EN1	TAATTGCTTAATTA	1	8	74	TAATTGCTTAATTACTTAATTGCTTAATTATTAATTGCTTAATTAATTAATTGCTTAATTATCCCTACGGTACC
	902	GBX2	TAATTGGCCAATTA	1	8	74	TAATTGGCCAATTACTTAATTGGCCAATTATTAATTGGCCAATTAATTAATTGGCCAATTATCCCTACGGTACC
	903	HESX1	TAATTGGCAATTA	1	8	73	TAATTGGCAATTACTCTAATTGGCAATTATGTAATTGGCAATTAATCTAATTGGCAATTATCCCTACGGTACC
	904	HMBOX1	CTAGTTAA	1	8	68	CTAGTTAACTCATTCACTAGTTAAGTTGTAGCTAGTTAAATCCTCACCTAGTTAATCCCTACGGTACC
	905	HNF1A	GTTAATGATTAAC	1	8	73	GTTAATGATTAACCTCGTTAATGATTAACTGGTTAATGATTAACATCGTTAATGATTAACTCCCTACGGTACC
	906	HOXA10	GTCGTAAAA	1	8	69	GTCGTAAAACTCATTCGTCGTAAAAGTTGTAGTCGTAAAAATCCTCAGTCGTAAAATCCCTACGGTACC
	907	HOXA10	GTAATAAAA	1	8	69	GTAATAAAACTCATTCGTAATAAAAGTTGTAGTAATAAAAATCCTCAGTAATAAAATCCCTACGGTACC
	908	HOXA13	CCAATAAAA	1	8	69	CCAATAAAACTCATTCCCAATAAAAGTTGTACCAATAAAAATCCTCACCAATAAAATCCCTACGGTACC
	909	HOXA13	CTCGTAAAA	1	8	69	CTCGTAAAACTCATTCCTCGTAAAAGTTGTACTCGTAAAAATCCTCACTCGTAAAATCCCTACGGTACC
	910	HOXC10	CCCATAAAA	1	8	69	CCCATAAAACTCATTCCCCATAAAAGTTGTACCCATAAAAATCCTCACCCATAAAATCCCTACGGTACC
	911	HOXC11	GCAATAAAA	1	8	69	GCAATAAAACTCATTCGCAATAAAAGTTGTAGCAATAAAAATCCTCAGCAATAAAATCCCTACGGTACC
	912	Hoxa11	GCCATAAAA	1	8	69	GCCATAAAACTCATTCGCCATAAAAGTTGTAGCCATAAAAATCCTCAGCCATAAAATCCCTACGGTACC
	913	Hoxc10	GTCATAAAA	1	8	69	GTCATAAAACTCATTCGTCATAAAAGTTGTAGTCATAAAAATCCTCAGTCATAAAATCCCTACGGTACC
	914	IRX2	TACATGACAT	1	8	70	TACATGACATCTCATTTACATGACATGTTGTTACATGACATATCCTCTACATGACATTCCCTACGGTACC
	915	ISL2	GCACTTAA	1	8	68	GCACTTAACTCATTCAGCACTTAAGTTGTAGGCACTTAAATCCTCACGCACTTAATCCCTACGGTACC
	916	Irx3	TACATGACAA	1	8	70	TACATGACAACTCATTTACATGACAAGTTGTTACATGACAAATCCTCTACATGACAATCCCTACGGTACC
	917	LHX2	TAATTACGCTAATTA	1	8	75	TAATTACGCTAATTACTAATTACGCTAATTATAATTACGCTAATTAATAATTACGCTAATTATCCCTACGGTACC
	918	LHX6	TAATTAGCGCTAATTA	1	8	107	TAATTAGCGCTAATTACTCATTCACTTAATTAGCGCTAATTAAGTTGTAGATTAATTAGCGCTAATTAATCCTCACTCTAATTAGCGCTAATTATCCCTACGGTACC
	919	LHX6	TGATTGCAATCA	1	8	72	TGATTGCAATCACTCATGATTGCAATCATTGTGATTGCAATCAATCCTGATTGCAATCATCCCTACGGTACC
	920	LHX9	TAATTGCCAATTA	1	8	73	TAATTGCCAATTACTCTAATTGCCAATTATGTAATTGCCAATTAATCTAATTGCCAATTATCCCTACGGTACC
	921	Lhx8	TAATTGCAATCA	1	8	72	TAATTGCAATCACTCATAATTGCAATCATTGTAATTGCAATCAATCCTAATTGCAATCATCCCTACGGTACC
	922	MEOX2	TAATTACGGTAATTA	1	8	75	TAATTACGGTAATTACTAATTACGGTAATTATAATTACGGTAATTAATAATTACGGTAATTATCCCTACGGTACC
	923	MEOX2	TAATCATCATTA	1	8	72	TAATCATCATTACTCATAATCATCATTATTGTAATCATCATTAATCCTAATCATCATTATCCCTACGGTACC
	924	MSX1	CAATTAAAAACCAATTA	1	8	108	CAATTAAAAACCAATTACTCATTCACCAATTAAAAACCAATTAAGTTGTAGACAATTAAAAACCAATTAATCCTCACTCAATTAAAAACCAATTATCCCTACGGTACC
	925	NKX2-3	CCACTTGA	1	8	68	CCACTTGACTCATTCACCACTTGAGTTGTAGCCACTTGAATCCTCACCCACTTGATCCCTACGGTACC
	926	NKX3-1	CCACTTAA	1	8	68	CCACTTAACTCATTCACCACTTAAGTTGTAGCCACTTAAATCCTCACCCACTTAATCCCTACGGTACC
	927	OTX1	TAATCCGATTA	1	8	71	TAATCCGATTACTCATTAATCCGATTATTGTTAATCCGATTAATCCTTAATCCGATTATCCCTACGGTACC
	928	PDX1	TAATTAACGGTAATTA	1	8	107	TAATTAACGGTAATTACTCATTCACTTAATTAACGGTAATTAAGTTGTAGATTAATTAACGGTAATTAATCCTCACTCTAATTAACGGTAATTATCCCTACGGTACC
	929	PITX1	TTAATCC	1	8	67	TTAATCCCTCATTCACTTAATCCAGTTGTAGTTAATCCATCCTCACTTTAATCCTCCCTACGGTACC
	930	Rhox11	GCTGTTA	1	8	67	GCTGTTACTCATTCACGCTGTTAAGTTGTAGGCTGTTAATCCTCACTGCTGTTATCCCTACGGTACC
	931	VENTX	CCGATTAG	1	8	68	CCGATTAGCTCATTCACCGATTAGGTTGTAGCCGATTAGATCCTCACCCGATTAGTCCCTACGGTACC
	932	VENTX	CGCTAATCGGAAAACGATTAG	1	8	112	CGCTAATCGGAAAACGATTAGCTCATCGCTAATCGGAAAACGATTAGGTTGTCGCTAATCGGAAAACGATTAGATCCTCGCTAATCGGAAAACGATTAGTCCCTACGGTACC
	933	AR	AGGTACACGGTGTACCC	1	8	108	AGGTACACGGTGTACCCCTCATTCACAGGTACACGGTGTACCCAGTTGTAGAAGGTACACGGTGTACCCATCCTCACTAGGTACACGGTGTACCCTCCCTACGGTACC
	934	AR	GGGAACACGGTGTACCC	1	8	108	GGGAACACGGTGTACCCCTCATTCACGGGAACACGGTGTACCCAGTTGTAGAGGGAACACGGTGTACCCATCCTCACTGGGAACACGGTGTACCCTCCCTACGGTACC
	935	Ar	GGGTACACGGTGTACCG	1	8	108	GGGTACACGGTGTACCGCTCATTCACGGGTACACGGTGTACCGAGTTGTAGAGGGTACACGGTGTACCGATCCTCACTGGGTACACGGTGTACCGTCCCTACGGTACC
	936	ESR1	AGGTCACGGTGACCT	1	8	75	AGGTCACGGTGACCTCAGGTCACGGTGACCTAGGTCACGGTGACCTAAGGTCACGGTGACCTTCCCTACGGTACC
	937	ESRRA	AAGGTCATTCAAGGTCA	1	8	108	AAGGTCATTCAAGGTCACTCATTCACAAGGTCATTCAAGGTCAAGTTGTAGAAAGGTCATTCAAGGTCAATCCTCACTAAGGTCATTCAAGGTCATCCCTACGGTACC
	938	ESRRA	CAAGGTCATTTCAAGGTCA	1	8	110	CAAGGTCATTTCAAGGTCACTCATTCCAAGGTCATTTCAAGGTCAGTTGTAGCAAGGTCATTTCAAGGTCAATCCTCACAAGGTCATTTCAAGGTCATCCCTACGGTACC
	939	ESRRB	TCAAGGTCAT	1	8	70	TCAAGGTCATCTCATTTCAAGGTCATGTTGTTCAAGGTCATATCCTCTCAAGGTCATTCCCTACGGTACC
	940	ESRRG	AAGGTCATTTCAAGGTCA	1	8	109	AAGGTCATTTCAAGGTCACTCATTCAAAGGTCATTTCAAGGTCAAGTTGTAGAAGGTCATTTCAAGGTCAATCCTCACAAGGTCATTTCAAGGTCATCCCTACGGTACC
	941	ESRRG	AAGGTCAGTCAAGGTCA	1	8	108	AAGGTCAGTCAAGGTCACTCATTCACAAGGTCAGTCAAGGTCAAGTTGTAGAAAGGTCAGTCAAGGTCAATCCTCACTAAGGTCAGTCAAGGTCATCCCTACGGTACC
	942	Esrra	TAGGTCAGTCAAGGTCA	1	8	108	TAGGTCAGTCAAGGTCACTCATTCACTAGGTCAGTCAAGGTCAAGTTGTAGATAGGTCAGTCAAGGTCAATCCTCACTTAGGTCAGTCAAGGTCATCCCTACGGTACC
	943	HNF4A	AGTCCAAAGTCCATC	1	8	75	AGTCCAAAGTCCATCCAGTCCAAAGTCCATCAGTCCAAAGTCCATCAAGTCCAAAGTCCATCTCCCTACGGTACC
	944	HNF4A	GGGGTCAAAGTCCA	1	8	74	GGGGTCAAAGTCCACTGGGGTCAAAGTCCATGGGGTCAAAGTCCAATGGGGTCAAAGTCCATCCCTACGGTACC
	945	HNF4A	GGTCCAAAGTCCAAT	1	8	75	GGTCCAAAGTCCAATCGGTCCAAAGTCCAATGGTCCAAAGTCCAATAGGTCCAAAGTCCAATTCCCTACGGTACC
	946	HNF4A	GGGGTCAAAGGTCA	1	8	74	GGGGTCAAAGGTCACTGGGGTCAAAGGTCATGGGGTCAAAGGTCAATGGGGTCAAAGGTCATCCCTACGGTACC
	947	HNF4A	GGGTCCAAAGGTCAA	1	8	75	GGGTCCAAAGGTCAACGGGTCCAAAGGTCAAGGGTCCAAAGGTCAAAGGGTCCAAAGGTCAATCCCTACGGTACC
	948	NR2C2	GAGGTCAAAGGTCA	1	8	74	GAGGTCAAAGGTCACTGAGGTCAAAGGTCATGAGGTCAAAGGTCAATGAGGTCAAAGGTCATCCCTACGGTACC
	949	NR2E1	AAAAGTCAA	1	8	69	AAAAGTCAACTCATTCAAAAGTCAAGTTGTAAAAAGTCAAATCCTCAAAAAGTCAATCCCTACGGTACC
	950	NR2E1	AAGTCAATAAGTCA	1	8	74	AAGTCAATAAGTCACTAAGTCAATAAGTCATAAGTCAATAAGTCAATAAGTCAATAAGTCATCCCTACGGTACC
	951	NR2F1	AGGTCAAAGGTCA	1	8	73	AGGTCAAAGGTCACTCAGGTCAAAGGTCATGAGGTCAAAGGTCAATCAGGTCAAAGGTCATCCCTACGGTACC
	952	NR2F1	GAGGTCAAAAGGTCA	1	8	75	GAGGTCAAAAGGTCACGAGGTCAAAAGGTCAGAGGTCAAAAGGTCAAGAGGTCAAAAGGTCATCCCTACGGTACC
	953	NR3C1	GGTACATAATGTTCC	1	8	75	GGTACATAATGTTCCCGGTACATAATGTTCCGGTACATAATGTTCCAGGTACATAATGTTCCTCCCTACGGTACC
	954	NR3C2	GGAACACAATGTTCC	1	8	75	GGAACACAATGTTCCCGGAACACAATGTTCCGGAACACAATGTTCCAGGAACACAATGTTCCTCCCTACGGTACC
	955	NR4A2	AGGTCAAACTGTGACCT	1	8	108	AGGTCAAACTGTGACCTCTCATTCACAGGTCAAACTGTGACCTAGTTGTAGAAGGTCAAACTGTGACCTATCCTCACTAGGTCAAACTGTGACCTTCCCTACGGTACC
	956	NR4A2	TGACCTTTAAAGGTCA	1	8	107	TGACCTTTAAAGGTCACTCATTCACTTGACCTTTAAAGGTCAAGTTGTAGATTGACCTTTAAAGGTCAATCCTCACTCTGACCTTTAAAGGTCATCCCTACGGTACC
	957	RARA	AAAGGTCATTTGAGGTCA	1	8	109	AAAGGTCATTTGAGGTCACTCATTCAAAAGGTCATTTGAGGTCAAGTTGTAGAAAGGTCATTTGAGGTCAATCCTCACAAAGGTCATTTGAGGTCATCCCTACGGTACC
	958	RARA	GAGGTCAAAAGGTCAAT	1	8	108	GAGGTCAAAAGGTCAATCTCATTCACGAGGTCAAAAGGTCAATAGTTGTAGAGAGGTCAAAAGGTCAATATCCTCACTGAGGTCAAAAGGTCAATTCCCTACGGTACC
	959	RARA	AGGTCATGCAAAGGTCA	1	8	108	AGGTCATGCAAAGGTCACTCATTCACAGGTCATGCAAAGGTCAAGTTGTAGAAGGTCATGCAAAGGTCAATCCTCACTAGGTCATGCAAAGGTCATCCCTACGGTACC
	960	RARA	AGGGTCAAAAGGTCA	1	8	75	AGGGTCAAAAGGTCACAGGGTCAAAAGGTCAAGGGTCAAAAGGTCAAAGGGTCAAAAGGTCATCCCTACGGTACC
	961	RARA	AAAGGTCATGTGAGGTCA	1	8	109	AAAGGTCATGTGAGGTCACTCATTCAAAAGGTCATGTGAGGTCAAGTTGTAGAAAGGTCATGTGAGGTCAATCCTCACAAAGGTCATGTGAGGTCATCCCTACGGTACC
	962	RARA	AGGTCAACTAAAGGTCA	1	8	108	AGGTCAACTAAAGGTCACTCATTCACAGGTCAACTAAAGGTCAAGTTGTAGAAGGTCAACTAAAGGTCAATCCTCACTAGGTCAACTAAAGGTCATCCCTACGGTACC
	963	RARG	GAGGTCAAAAGGTCACA	1	8	108	GAGGTCAAAAGGTCACACTCATTCACGAGGTCAAAAGGTCACAAGTTGTAGAGAGGTCAAAAGGTCACAATCCTCACTGAGGTCAAAAGGTCACATCCCTACGGTACC
	964	RARG	AAGGTCAACTAAAGGTCA	1	8	109	AAGGTCAACTAAAGGTCACTCATTCAAAGGTCAACTAAAGGTCAAGTTGTAGAAGGTCAACTAAAGGTCAATCCTCACAAGGTCAACTAAAGGTCATCCCTACGGTACC
	965	RARG	AAGGTCACCAGAGGTCA	1	8	108	AAGGTCACCAGAGGTCACTCATTCACAAGGTCACCAGAGGTCAAGTTGTAGAAAGGTCACCAGAGGTCAATCCTCACTAAGGTCACCAGAGGTCATCCCTACGGTACC
	966	RARG	GAGGTCAAAAGGTCAC	1	8	107	GAGGTCAAAAGGTCACCTCATTCACTGAGGTCAAAAGGTCACAGTTGTAGATGAGGTCAAAAGGTCACATCCTCACTCGAGGTCAAAAGGTCACTCCCTACGGTACC
	967	RARG	AAGGTCAAGCAAAGGTCA	1	8	109	AAGGTCAAGCAAAGGTCACTCATTCAAAGGTCAAGCAAAGGTCAAGTTGTAGAAGGTCAAGCAAAGGTCAATCCTCACAAGGTCAAGCAAAGGTCATCCCTACGGTACC
	968	RARG	AAGGTCAACAGAGGTCA	1	8	108	AAGGTCAACAGAGGTCACTCATTCACAAGGTCAACAGAGGTCAAGTTGTAGAAAGGTCAACAGAGGTCAATCCTCACTAAGGTCAACAGAGGTCATCCCTACGGTACC
	969	RORA	AAAGGTCAAATTGAGGTCA	1	8	110	AAAGGTCAAATTGAGGTCACTCATTCAAAGGTCAAATTGAGGTCAGTTGTAGAAAGGTCAAATTGAGGTCAATCCTCAAAAGGTCAAATTGAGGTCATCCCTACGGTACC
	970	RORA	TAACTAGGTTAGTAGGTCA	1	8	110	TAACTAGGTTAGTAGGTCACTCATTCTAACTAGGTTAGTAGGTCAGTTGTAGTAACTAGGTTAGTAGGTCAATCCTCATAACTAGGTTAGTAGGTCATCCCTACGGTACC
	971	RXRA	GGGGTCATGACCCC	1	8	74	GGGGTCATGACCCCCTGGGGTCATGACCCCTGGGGTCATGACCCCATGGGGTCATGACCCCTCCCTACGGTACC
	972	RXRA	GAGGTCATGACCCC	1	8	74	GAGGTCATGACCCCCTGAGGTCATGACCCCTGAGGTCATGACCCCATGAGGTCATGACCCCTCCCTACGGTACC
	973	Rara	AAAGGTCAAGAGAGGTCA	1	8	109	AAAGGTCAAGAGAGGTCACTCATTCAAAAGGTCAAGAGAGGTCAAGTTGTAGAAAGGTCAAGAGAGGTCAATCCTCACAAAGGTCAAGAGAGGTCATCCCTACGGTACC
	974	Rara	AGGTCACTCAAAGGTCA	1	8	108	AGGTCACTCAAAGGTCACTCATTCACAGGTCACTCAAAGGTCAAGTTGTAGAAGGTCACTCAAAGGTCAATCCTCACTAGGTCACTCAAAGGTCATCCCTACGGTACC
	975	Rara	AAGGTCAAAAGGTCA	1	8	75	AAGGTCAAAAGGTCACAAGGTCAAAAGGTCAAAGGTCAAAAGGTCAAAAGGTCAAAAGGTCATCCCTACGGTACC
	976	Rarb	AAAGGTCAAAAGGTCA	1	8	107	AAAGGTCAAAAGGTCACTCATTCACTAAAGGTCAAAAGGTCAAGTTGTAGATAAAGGTCAAAAGGTCAATCCTCACTCAAAGGTCAAAAGGTCATCCCTACGGTACC
	977	Rarb	AAAGGTCACCAGAGGTCA	1	8	109	AAAGGTCACCAGAGGTCACTCATTCAAAAGGTCACCAGAGGTCAAGTTGTAGAAAGGTCACCAGAGGTCAATCCTCACAAAGGTCACCAGAGGTCATCCCTACGGTACC
	978	Rarg	AAGGTCAAAAGGTCAA	1	8	107	AAGGTCAAAAGGTCAACTCATTCACTAAGGTCAAAAGGTCAAAGTTGTAGATAAGGTCAAAAGGTCAAATCCTCACTCAAGGTCAAAAGGTCAATCCCTACGGTACC
	979	Rarg	AAGGTCATCTAAAGGTCA	1	8	109	AAGGTCATCTAAAGGTCACTCATTCAAAGGTCATCTAAAGGTCAAGTTGTAGAAGGTCATCTAAAGGTCAATCCTCACAAGGTCATCTAAAGGTCATCCCTACGGTACC
	980	Rarg	AAGGTCACGAAAGGTCA	1	8	108	AAGGTCACGAAAGGTCACTCATTCACAAGGTCACGAAAGGTCAAGTTGTAGAAAGGTCACGAAAGGTCAATCCTCACTAAGGTCACGAAAGGTCATCCCTACGGTACC
	981	THRA	TGACCTTATGAGGTCA	1	8	107	TGACCTTATGAGGTCACTCATTCACTTGACCTTATGAGGTCAAGTTGTAGATTGACCTTATGAGGTCAATCCTCACTCTGACCTTATGAGGTCATCCCTACGGTACC
	982	THRB	TGACCTTATAAGGTCA	1	8	107	TGACCTTATAAGGTCACTCATTCACTTGACCTTATAAGGTCAAGTTGTAGATTGACCTTATAAGGTCAATCCTCACTCTGACCTTATAAGGTCATCCCTACGGTACC
	983	THRB	TGACCTTATTAAGGTCA	1	8	108	TGACCTTATTAAGGTCACTCATTCACTGACCTTATTAAGGTCAAGTTGTAGATGACCTTATTAAGGTCAATCCTCACTTGACCTTATTAAGGTCATCCCTACGGTACC
	984	THRB	TGACCTTACATAAGGTCA	1	8	109	TGACCTTACATAAGGTCACTCATTCATGACCTTACATAAGGTCAAGTTGTAGTGACCTTACATAAGGTCAATCCTCACTGACCTTACATAAGGTCATCCCTACGGTACC
	985	VDR	GAGTTCATTGAGTTCA	1	8	107	GAGTTCATTGAGTTCACTCATTCACTGAGTTCATTGAGTTCAAGTTGTAGATGAGTTCATTGAGTTCAATCCTCACTCGAGTTCATTGAGTTCATCCCTACGGTACC
	986	Vdr	GAGTTCATCGGGTTCA	1	8	107	GAGTTCATCGGGTTCACTCATTCACTGAGTTCATCGGGTTCAAGTTGTAGATGAGTTCATCGGGTTCAATCCTCACTCGAGTTCATCGGGTTCATCCCTACGGTACC
	987	TP63	AACATGTTGGGACATGTC	1	8	109	AACATGTTGGGACATGTCCTCATTCAAACATGTTGGGACATGTCAGTTGTAGAACATGTTGGGACATGTCATCCTCACAACATGTTGGGACATGTCTCCCTACGGTACC
	988	Tp53	ACATGTCCATGGACATGT	1	8	109	ACATGTCCATGGACATGTCTCATTCAACATGTCCATGGACATGTAGTTGTAGACATGTCCATGGACATGTATCCTCACACATGTCCATGGACATGTTCCCTACGGTACC
	989	Tp53	ACATGTCTATGACATGT	1	8	108	ACATGTCTATGACATGTCTCATTCACACATGTCTATGACATGTAGTTGTAGAACATGTCTATGACATGTATCCTCACTACATGTCTATGACATGTTCCCTACGGTACC
	990	Tp53	AACATGCCCGGGCATGTC	1	8	109	AACATGCCCGGGCATGTCCTCATTCAAACATGCCCGGGCATGTCAGTTGTAGAACATGCCCGGGCATGTCATCCTCACAACATGCCCGGGCATGTCTCCCTACGGTACC
	991	Tp73	ACATGTCTGGACATGT	1	8	107	ACATGTCTGGACATGTCTCATTCACTACATGTCTGGACATGTAGTTGTAGATACATGTCTGGACATGTATCCTCACTCACATGTCTGGACATGTTCCCTACGGTACC
	1000	BCL6B	TGCTTTCTAGGAATTCA	2	1	101	TGCTTTCTAGGAATTCACCAAGCTAGTGCTTTCTAGGAATTCATCGAGAAACTGCTTTCTAGGAATTCAGTGAAACATTGCTTTCTAGGAATTCAGGTACC
	1001	CTCF	GCGCCACCTAGTGGT	2	1	68	GCGCCACCTAGTGGTCGCGCCACCTAGTGGTGCGCCACCTAGTGGTTGCGCCACCTAGTGGTGGTACC
	1002	EGR1	ACGCCCACGCA	2	1	64	ACGCCCACGCACAAGCACGCCCACGCAGAGAACGCCCACGCAGTGAAACGCCCACGCAGGTACC
	1003	GLI2	GACCACCCACGACG	2	1	67	GACCACCCACGACGCAGACCACCCACGACGGGACCACCCACGACGTGGACCACCCACGACGGGTACC
	1004	GLI2	GCGACCACACTG	2	1	65	GCGACCACACTGCAAGGCGACCACACTGGAGGCGACCACACTGGTGAGCGACCACACTGGGTACC
	1005	GLIS1	GACCCCCCACGAAG	2	1	67	GACCCCCCACGAAGCAGACCCCCCACGAAGGGACCCCCCACGAAGTGGACCCCCCACGAAGGGTACC
	1006	GLIS2	GACCCCCCGCGAAG	2	1	67	GACCCCCCGCGAAGCAGACCCCCCGCGAAGGGACCCCCCGCGAAGTGGACCCCCCGCGAAGGGTACC
	1007	HINFP1	GCGGACGTTGCAACGTCCGC	2	1	104	GCGGACGTTGCAACGTCCGCCAAGCTGCGGACGTTGCAACGTCCGCGAGAAAGCGGACGTTGCAACGTCCGCGTGAAAGCGGACGTTGCAACGTCCGCGGTACC
	1008	HINFP1	GCGGACGTTCAACGTCCGC	2	1	103	GCGGACGTTCAACGTCCGCCAAGCTAGCGGACGTTCAACGTCCGCGAGAAACGCGGACGTTCAACGTCCGCGTGAAACGCGGACGTTCAACGTCCGCGGTACC
	1009	Hic1	GTGCCAGCCTATGCCAAC	2	1	102	GTGCCAGCCTATGCCAACCCAAGCTAGTGCCAGCCTATGCCAACCGAGAAACGTGCCAGCCTATGCCAACGTGAAACAGTGCCAGCCTATGCCAACGGTACC
	1010	KLF13	GCCACGCCCCTTT	2	1	66	GCCACGCCCCTTTCAAGCCACGCCCCTTTGAGCCACGCCCCTTTTGAGCCACGCCCCTTTGGTACC
	1011	KLF14	GCCACGCCCCCTT	2	1	66	GCCACGCCCCCTTCAAGCCACGCCCCCTTGAGCCACGCCCCCTTTGAGCCACGCCCCCTTGGTACC
	1012	Klf12	GACCACGCCCT	2	1	64	GACCACGCCCTCAAGCGACCACGCCCTGAGAGACCACGCCCTGTGAAGACCACGCCCTGGTACC
	1013	PRDM1	GAAAGTGAAAGTG	2	1	66	GAAAGTGAAAGTGCAAGAAAGTGAAAGTGGAGAAAGTGAAAGTGTGAGAAAGTGAAAGTGGGTACC
	1014	SCRT1	GCAACAGGTGG	2	1	64	GCAACAGGTGGCAAGCGCAACAGGTGGGAGAGCAACAGGTGGGTGAAGCAACAGGTGGGGTACC
	1015	SP1	ACCCCGCCCCC	2	1	64	ACCCCGCCCCCCAAGCACCCCGCCCCCGAGAACCCCGCCCCCGTGAAACCCCGCCCCCGGTACC
	1016	SP4	AAGCCACGCCCCCT	2	1	67	AAGCCACGCCCCCTCAAAGCCACGCCCCCTGAAGCCACGCCCCCTTGAAGCCACGCCCCCTGGTACC
	1017	SP8	CCACGCCCAC	2	1	63	CCACGCCCACCAAGCTCCACGCCCACGAGAACCACGCCCACGTGAAACCACGCCCACGGTACC
	1018	YY2	CCGCCATTA	2	1	62	CCGCCATTACAAGCTACCGCCATTAGAGAAACCGCCATTAGTGAAACCCGCCATTAGGTACC
	1019	YY2	CCGCCATTTT	2	1	63	CCGCCATTTTCAAGCTCCGCCATTTTGAGAACCGCCATTTTGTGAAACCGCCATTTTGGTACC
	1020	ZBED1	TATCGCGACATA	2	1	65	TATCGCGACATACAAGTATCGCGACATAGAGTATCGCGACATAGTGATATCGCGACATAGGTACC
	1021	ZBTB7A	GCGACCACC	2	1	62	GCGACCACCCAAGCTAGCGACCACCGAGAAAGCGACCACCGTGAAACGCGACCACCGGTACC
	1022	ZBTB7B	CGACCACCGA	2	1	63	CGACCACCGACAAGCTCGACCACCGAGAGAACGACCACCGAGTGAAACGACCACCGAGGTACC
	1023	ZIC1	GACCCCCCGCTGTG	2	1	67	GACCCCCCGCTGTGCAGACCCCCCGCTGTGGGACCCCCCGCTGTGTGGACCCCCCGCTGTGGGTACC
	1024	ZIC3	GACCCCCCGCTGCG	2	1	67	GACCCCCCGCTGCGCAGACCCCCCGCTGCGGGACCCCCCGCTGCGTGGACCCCCCGCTGCGGGTACC
	1025	ZNF143	TACCCACAATGCATTG	2	1	100	TACCCACAATGCATTGCCAAGCTAGATACCCACAATGCATTGTCGAGAAACATACCCACAATGCATTGCGTGAAACATTACCCACAATGCATTGGGTACC
	1026	ZNF238	TCCAGATGTT	2	1	63	TCCAGATGTTCAAGCTTCCAGATGTTGAGAATCCAGATGTTGTGAAATCCAGATGTTGGTACC
	1027	ZNF306	TGGTCTAGCCTCGA	2	1	67	TGGTCTAGCCTCGACATGGTCTAGCCTCGAGTGGTCTAGCCTCGATGTGGTCTAGCCTCGAGGTACC
	1028	ZNF410	CATCCCATAATACTC	2	1	68	CATCCCATAATACTCCCATCCCATAATACTCCATCCCATAATACTCTCATCCCATAATACTCGGTACC
	1029	ZNF524	ACCCTCGAACCC	2	1	65	ACCCTCGAACCCCAAGACCCTCGAACCCGAGACCCTCGAACCCGTGAACCCTCGAACCCGGTACC
	1030	ZNF524	CTCGAACCCGTGC	2	1	66	CTCGAACCCGTGCCAACTCGAACCCGTGCGACTCGAACCCGTGCTGACTCGAACCCGTGCGGTACC
	1031	ZNF740	CCCCCCCAC	2	1	62	CCCCCCCACCAAGCTACCCCCCCACGAGAAACCCCCCCACGTGAAACCCCCCCCACGGTACC
	1032	ZNF75A	GCTTTTCCCACA	2	1	65	GCTTTTCCCACACAAGGCTTTTCCCACAGAGGCTTTTCCCACAGTGAGCTTTTCCCACAGGTACC
	1033	ZNF784	GTACCTACCT	2	1	63	GTACCTACCTCAAGCTGTACCTACCTGAGAAGTACCTACCTGTGAAAGTACCTACCTGGTACC
	1034	ZSCAN4	TGCACACACTGAAAA	2	1	68	TGCACACACTGAAAACTGCACACACTGAAAATGCACACACTGAAAATTGCACACACTGAAAAGGTACC
	1035	Zfp652	AAAGGGTTAAT	2	1	64	AAAGGGTTAATCAAGCAAAGGGTTAATGAGAAAAGGGTTAATGTGAAAAAGGGTTAATGGTACC
	1036	CENPB	CCCGCATACAACGAA	2	1	68	CCCGCATACAACGAACCCCGCATACAACGAACCCGCATACAACGAATCCCGCATACAACGAAGGTACC
	1037	GRHL1	AACCGGTTTAACCGGTT	2	1	101	AACCGGTTTAACCGGTTCCAAGCTAGAACCGGTTTAACCGGTTTCGAGAAACAACCGGTTTAACCGGTTGTGAAACATAACCGGTTTAACCGGTTGGTACC
	1038	GRHL1	AAACCGGTTT	2	1	63	AAACCGGTTTCAAGCTAAACCGGTTTGAGAAAAACCGGTTTGTGAAAAAACCGGTTTGGTACC
	1039	TFCP2	CCGGTTTAAACCGG	2	1	67	CCGGTTTAAACCGGCACCGGTTTAAACCGGGCCGGTTTAAACCGGTGCCGGTTTAAACCGGGGTACC
	1040	CUX1	ATCGATAACTGATCGAT	2	1	101	ATCGATAACTGATCGATCCAAGCTAGATCGATAACTGATCGATTCGAGAAACATCGATAACTGATCGATGTGAAACATATCGATAACTGATCGATGGTACC
	1041	CUX1	ATCGATAACCTGATCGAT	2	1	102	ATCGATAACCTGATCGATCCAAGCTAATCGATAACCTGATCGATCGAGAAACATCGATAACCTGATCGATGTGAAACAATCGATAACCTGATCGATGGTACC
	1042	CUX1	TAATCGATA	2	1	62	TAATCGATACAAGCTATAATCGATAGAGAAATAATCGATAGTGAAACTAATCGATAGGTACC
	1043	CUX2	ATCGATAAAATTATCGAT	2	1	102	ATCGATAAAATTATCGATCCAAGCTAATCGATAAAATTATCGATCGAGAAACATCGATAAAATTATCGATGTGAAACAATCGATAAAATTATCGATGGTACC
	1044	ONECUT1	AAAATCGATAA	2	1	64	AAAATCGATAACAAGCAAAATCGATAAGAGAAAAATCGATAAGTGAAAAAATCGATAAGGTACC
	1045	ONECUT3	AAAATCAATA	2	1	63	AAAATCAATACAAGCTAAAATCAATAGAGAAAAAATCAATAGTGAAAAAAATCAATAGGTACC
	1046	E2F2	AAAAATGGCGCCAAAA	2	1	100	AAAAATGGCGCCAAAACCAAGCTAGAAAAAATGGCGCCAAAATCGAGAAACAAAAAATGGCGCCAAAACGTGAAACATAAAAATGGCGCCAAAAGGTACC
	1047	E2F2	TTTTGGCGCCAAAA	2	1	67	TTTTGGCGCCAAAACATTTTGGCGCCAAAAGTTTTGGCGCCAAAATGTTTTGGCGCCAAAAGGTACC
	1048	E2F3	AAATGGCGCCAAAA	2	1	67	AAATGGCGCCAAAACAAAATGGCGCCAAAAGAAATGGCGCCAAAATGAAATGGCGCCAAAAGGTACC
	1049	E2F3	AAATGGCGCCATTT	2	1	67	AAATGGCGCCATTTCAAAATGGCGCCATTTGAAATGGCGCCATTTTGAAATGGCGCCATTTGGTACC
	1050	E2F7	TTTTCCCGCCAAAA	2	1	67	TTTTCCCGCCAAAACATTTTCCCGCCAAAAGTTTTCCCGCCAAAATGTTTTCCCGCCAAAAGGTACC
	1051	EBF1	TCCCAAGGGA	2	1	63	TCCCAAGGGACAAGCTTCCCAAGGGAGAGAATCCCAAGGGAGTGAAATCCCAAGGGAGGTACC
	1052	EHF	ACCCGGAAGTA	2	1	64	ACCCGGAAGTACAAGCACCCGGAAGTAGAGAACCCGGAAGTAGTGAAACCCGGAAGTAGGTACC
	1053	ELF1	AACCCGGAAGT	2	1	64	AACCCGGAAGTCAAGCAACCCGGAAGTGAGAAACCCGGAAGTGTGAAAACCCGGAAGTGGTACC
	1054	ELF1	AACCCGGAAGTG	2	1	65	AACCCGGAAGTGCAAGAACCCGGAAGTGGAGAACCCGGAAGTGGTGAAACCCGGAAGTGGGTACC
	1055	ELF3	AACCCGGAAGTA	2	1	65	AACCCGGAAGTACAAGAACCCGGAAGTAGAGAACCCGGAAGTAGTGAAACCCGGAAGTAGGTACC
	1056	ELK1	ACCGGAAGT	2	1	62	ACCGGAAGTCAAGCTAACCGGAAGTGAGAAAACCGGAAGTGTGAAACACCGGAAGTGGTACC
	1057	ELK1	ACTTCCGGCGGAAGT	2	1	68	ACTTCCGGCGGAAGTCACTTCCGGCGGAAGTACTTCCGGCGGAAGTTACTTCCGGCGGAAGTGGTACC
	1058	ERG	CCGGAAATCCGG	2	1	65	CCGGAAATCCGGCAAGCCGGAAATCCGGGAGCCGGAAATCCGGGTGACCGGAAATCCGGGGTACC
	1059	ERG	ACCGGAAATCCGGT	2	1	67	ACCGGAAATCCGGTCAACCGGAAATCCGGTGACCGGAAATCCGGTTGACCGGAAATCCGGTGGTACC
	1060	ETS1	CCGGAAGTACATCCGG	2	1	100	CCGGAAGTACATCCGGCCAAGCTAGACCGGAAGTACATCCGGTCGAGAAACACCGGAAGTACATCCGGCGTGAAACATCCGGAAGTACATCCGGGGTACC
	1061	ETS1	CCGGATGTACTTCCGG	2	1	100	CCGGATGTACTTCCGGCCAAGCTAGACCGGATGTACTTCCGGTCGAGAAACACCGGATGTACTTCCGGCGTGAAACATCCGGATGTACTTCCGGGGTACC
	1062	ETV2	AACCGGAAATA	2	1	64	AACCGGAAATACAAGCAACCGGAAATAGAGAAACCGGAAATAGTGAAAACCGGAAATAGGTACC
	1063	ETV6	CCGGAAGCGGAAGT	2	1	67	CCGGAAGCGGAAGTCACCGGAAGCGGAAGTGCCGGAAGCGGAAGTTGCCGGAAGCGGAAGTGGTACC
	1064	SPDEF	ACCCGGATGT	2	1	63	ACCCGGATGTCAAGCTACCCGGATGTGAGAAACCCGGATGTGTGAAAACCCGGATGTGGTACC
	1065	SPDEF	GTGGTCCCGGATTAT	2	1	68	GTGGTCCCGGATTATCGTGGTCCCGGATTATGTGGTCCCGGATTATTGTGGTCCCGGATTATGGTACC
	1066	SPDEF	CAGTAAGAAGTATAC	2	1	68	CAGTAAGAAGTATACCCAGTAAGAAGTATACCAGTAAGAAGTATACTCAGTAAGAAGTATACGGTACC
	1067	SPDEF	GTGGTCCCGGATCAT	2	1	68	GTGGTCCCGGATCATCGTGGTCCCGGATCATGTGGTCCCGGATCATTGTGGTCCCGGATCATGGTACC
	1068	SPDEF	CAGAAAGAAGTAACA	2	1	68	CAGAAAGAAGTAACACCAGAAAGAAGTAACACAGAAAGAAGTAACATCAGAAAGAAGTAACAGGTACC
	1069	SPIC	AAAAAGAGGAAGT	2	1	66	AAAAAGAGGAAGTCAAAAAAAGAGGAAGTGAAAAAAGAGGAAGTTGAAAAAAGAGGAAGTGGTACC
	1070	Spic	AAAAAGCGGAAGTA	2	1	67	AAAAAGCGGAAGTACAAAAAAGCGGAAGTAGAAAAAGCGGAAGTATGAAAAAGCGGAAGTAGGTACC
	1071	GATA3	AGATAA	2	1	59	AGATAACCAAGCTAGAAGATAATCGAGAAACAGATAACGTGAAACATAGATAAGGTACC
	1072	GCM1	ATGCGGGTGCCCGCAT	2	1	100	ATGCGGGTGCCCGCATCCAAGCTAGAATGCGGGTGCCCGCATTCGAGAAACAATGCGGGTGCCCGCATCGTGAAACATATGCGGGTGCCCGCATGGTACC
	1073	LEF1	AAAGATCAAAGGGTT	2	1	68	AAAGATCAAAGGGTTCAAAGATCAAAGGGTTAAAGATCAAAGGGTTTAAAGATCAAAGGGTTGGTACC
	1074	SOX9	AACAATG	2	1	60	AACAATGCCAAGCTAGAACAATGCGAGAAACAACAATGGTGAAACATAACAATGGGTACC
	1075	TCF7L1	AAGATCAAAG	2	1	63	AAGATCAAAGCAAGCTAAGATCAAAGGAGAAAAGATCAAAGGTGAAAAAGATCAAAGGGTACC
	1076	Tcf7	AAGATCAAAGG	2	1	64	AAGATCAAAGGCAAGCAAGATCAAAGGGAGAAAGATCAAAGGGTGAAAAGATCAAAGGGGTACC
	1077	HOMEZ	AAACGATTATA	2	1	64	AAACGATTATACAAGCAAACGATTATAGAGAAAACGATTATAGTGAAAAACGATTATAGGTACC
	1078	HSF1	TTCCAGAACGTTC	2	1	66	TTCCAGAACGTTCCAATTCCAGAACGTTCGATTCCAGAACGTTCTGATTCCAGAACGTTCGGTACC
	1079	HSFY2	TTCGAAACGTTCGAA	2	1	68	TTCGAAACGTTCGAACTTCGAAACGTTCGAATTCGAAACGTTCGAATTTCGAAACGTTCGAAGGTACC
	1080	HSFY2	TTTCGAACG	2	1	62	TTTCGAACGCAAGCTATTTCGAACGGAGAAATTTCGAACGGTGAAACTTTCGAACGGGTACC
	1081	HSFY2	TTCGAACCGTTCGAA	2	1	68	TTCGAACCGTTCGAACTTCGAACCGTTCGAATTCGAACCGTTCGAATTTCGAACCGTTCGAAGGTACC
	1082	IRF3	GAAACGGAAACCGAAACT	2	1	102	GAAACGGAAACCGAAACTCCAAGCTAGAAACGGAAACCGAAACTCGAGAAACGAAACGGAAACCGAAACTGTGAAACAGAAACGGAAACCGAAACTGGTACC
	1083	IRF5	CCGAAACCGAAACT	2	1	67	CCGAAACCGAAACTCACCGAAACCGAAACTGCCGAAACCGAAACTTGCCGAAACCGAAACTGGTACC
	1084	IRF5	ACCGAAACC	2	1	62	ACCGAAACCCAAGCTAACCGAAACCGAGAAAACCGAAACCGTGAAACACCGAAACCGGTACC
	1085	IRF7	CGAAAGCGAAAGT	2	1	66	CGAAAGCGAAAGTCAACGAAAGCGAAAGTGACGAAAGCGAAAGTTGACGAAAGCGAAAGTGGTACC
	1086	IRF7	AAAACGAAAATCGATTT	2	1	101	AAAACGAAAATCGATTTCCAAGCTAGAAAACGAAAATCGATTTTCGAGAAACAAAACGAAAATCGATTTGTGAAACATAAAACGAAAATCGATTTGGTACC
	1087	IRF9	AACGAAACCGAAACT	2	1	68	AACGAAACCGAAACTCAACGAAACCGAAACTAACGAAACCGAAACTTAACGAAACCGAAACTGGTACC
	1088	MEF2A	TCTAAAAATAGA	2	1	65	TCTAAAAATAGACAAGTCTAAAAATAGAGAGTCTAAAAATAGAGTGATCTAAAAATAGAGGTACC
	1089	MEF2B	GCTATAAATAGC	2	1	65	GCTATAAATAGCCAAGGCTATAAATAGCGAGGCTATAAATAGCGTGAGCTATAAATAGCGGTACC
	1090	MEF2D	CTATAAATAGA	2	1	64	CTATAAATAGACAAGCCTATAAATAGAGAGACTATAAATAGAGTGAACTATAAATAGAGGTACC
	1091	SRF	ACCATATATGGT	2	1	65	ACCATATATGGTCAAGACCATATATGGTGAGACCATATATGGTGTGAACCATATATGGTGGTACC
	1092	MEIS2	TTGACAGCTGTCAA	2	1	67	TTGACAGCTGTCAACATTGACAGCTGTCAAGTTGACAGCTGTCAATGTTGACAGCTGTCAAGGTACC
	1093	MEIS3	TGACAGGTGTCA	2	1	65	TGACAGGTGTCACAAGTGACAGGTGTCAGAGTGACAGGTGTCAGTGATGACAGGTGTCAGGTACC
	1094	TGIF1	TGACAGCTGTCA	2	1	65	TGACAGCTGTCACAAGTGACAGCTGTCAGAGTGACAGCTGTCAGTGATGACAGCTGTCAGGTACC
	1095	MYBL1	ACCGTTAAACGG	2	1	65	ACCGTTAAACGGCAAGACCGTTAAACGGGAGACCGTTAAACGGGTGAACCGTTAAACGGGGTACC
	1096	MYBL1	CCGTTAACGG	2	1	63	CCGTTAACGGCAAGCTCCGTTAACGGGAGAACCGTTAACGGGTGAAACCGTTAACGGGGTACC
	1097	MYBL1	CCGTTATAACCGTT	2	1	67	CCGTTATAACCGTTCACCGTTATAACCGTTGCCGTTATAACCGTTTGCCGTTATAACCGTTGGTACC
	1098	MYBL2	AACGGTTAACGG	2	1	65	AACGGTTAACGGCAAGAACGGTTAACGGGAGAACGGTTAACGGGTGAAACGGTTAACGGGGTACC
	1099	MYBL2	ACCGTTAAAACCGTTA	2	1	100	ACCGTTAAAACCGTTACCAAGCTAGAACCGTTAAAACCGTTATCGAGAAACAACCGTTAAAACCGTTACGTGAAACATACCGTTAAAACCGTTAGGTACC
	1100	MYBL2	AACCGTTAAACGGTC	2	1	68	AACCGTTAAACGGTCCAACCGTTAAACGGTCAACCGTTAAACGGTCTAACCGTTAAACGGTCGGTACC
	1101	NFAT5	ATGGAAAATTAC	2	1	65	ATGGAAAATTACCAAGATGGAAAATTACGAGATGGAAAATTACGTGAATGGAAAATTACGGTACC
	1102	NFATC1	ATGGAAAATTATTTTC	2	1	100	ATGGAAAATTATTTTCCCAAGCTAGAATGGAAAATTATTTTCTCGAGAAACAATGGAAAATTATTTTCCGTGAAACATATGGAAAATTATTTTCGGTACC
	1103	NFATC1	TTTCCATAATGGAAA	2	1	68	TTTCCATAATGGAAACTTTCCATAATGGAAATTTCCATAATGGAAATTTTCCATAATGGAAAGGTACC
	1104	NFATC1	TTTTCCATGGAAAA	2	1	67	TTTTCCATGGAAAACATTTTCCATGGAAAAGTTTTCCATGGAAAATGTTTTCCATGGAAAAGGTACC
	1105	NFKB1	GGGGAATCCCC	2	1	64	GGGGAATCCCCCAAGCGGGGAATCCCCGAGAGGGGAATCCCCGTGAAGGGGAATCCCCGGTACC
	1106	NFKB2	GGGGATTCCCC	2	1	64	GGGGATTCCCCCAAGCGGGGATTCCCCGAGAGGGGATTCCCCGTGAAGGGGATTCCCCGGTACC
	1107	NFIA	TTGGCACGGTGCCAA	2	1	68	TTGGCACGGTGCCAACTTGGCACGGTGCCAATTGGCACGGTGCCAATTTGGCACGGTGCCAAGGTACC
	1108	NFIB	TTGGCACAGTGCCAG	2	1	68	TTGGCACAGTGCCAGCTTGGCACAGTGCCAGTTGGCACAGTGCCAGTTTGGCACAGTGCCAGGGTACC
	1109	NRF1	TGCGCATGCGC	2	1	64	TGCGCATGCGCCAAGCTGCGCATGCGCGAGATGCGCATGCGCGTGAATGCGCATGCGCGGTACC
	1110	PAX1	CGTCACGCATGACTGCA	2	1	101	CGTCACGCATGACTGCACCAAGCTAGCGTCACGCATGACTGCATCGAGAAACCGTCACGCATGACTGCAGTGAAACATCGTCACGCATGACTGCAGGTACC
	1111	PAX2	GTCACGCTTGACTGCT	2	1	100	GTCACGCTTGACTGCTCCAAGCTAGAGTCACGCTTGACTGCTTCGAGAAACAGTCACGCTTGACTGCTCGTGAAACATGTCACGCTTGACTGCTGGTACC
	1112	PAX3	TAATCGATTA	2	1	63	TAATCGATTACAAGCTTAATCGATTAGAGAATAATCGATTAGTGAAATAATCGATTAGGTACC
	1113	PAX4	CTAATTAG	2	1	61	CTAATTAGCCAAGCTACTAATTAGGAGAAACCTAATTAGGTGAAACACTAATTAGGGTACC
	1114	PAX5	GTCACGCATGAGTGCT	2	1	100	GTCACGCATGAGTGCTCCAAGCTAGAGTCACGCATGAGTGCTTCGAGAAACAGTCACGCATGAGTGCTCGTGAAACATGTCACGCATGAGTGCTGGTACC
	1115	PAX6	TTTCACGCATGACTGCAC	2	1	102	TTTCACGCATGACTGCACCCAAGCTATTTCACGCATGACTGCACCGAGAAACTTTCACGCATGACTGCACGTGAAACATTTCACGCATGACTGCACGGTACC
	1116	POU1F1	CATGCATAATTAAT	2	1	67	CATGCATAATTAATCACATGCATAATTAATGCATGCATAATTAATTGCATGCATAATTAATGGTACC
	1117	POU1F1	ATATGCAAATTAG	2	1	66	ATATGCAAATTAGCAAATATGCAAATTAGGAATATGCAAATTAGTGAATATGCAAATTAGGGTACC
	1118	POU2F1	ATGAATATTCAT	2	1	65	ATGAATATTCATCAAGATGAATATTCATGAGATGAATATTCATGTGAATGAATATTCATGGTACC
	1119	POU2F2	TATGCAAAT	2	1	62	TATGCAAATCAAGCTATATGCAAATGAGAAATATGCAAATGTGAAACTATGCAAATGGTACC
	1120	POU2F2	ATGCATATGCAA	2	1	65	ATGCATATGCAACAAGATGCATATGCAAGAGATGCATATGCAAGTGAATGCATATGCAAGGTACC
	1121	POU2F3	ATGAATATGCAA	2	1	65	ATGAATATGCAACAAGATGAATATGCAAGAGATGAATATGCAAGTGAATGAATATGCAAGGTACC
	1122	POU3F1	TTATGCAAATTA	2	1	65	TTATGCAAATTACAAGTTATGCAAATTAGAGTTATGCAAATTAGTGATTATGCAAATTAGGTACC
	1123	POU3F1	ATGCATAATTTA	2	1	65	ATGCATAATTTACAAGATGCATAATTTAGAGATGCATAATTTAGTGAATGCATAATTTAGGTACC
	1124	POU3F2	ATGCATAAATTA	2	1	65	ATGCATAAATTACAAGATGCATAAATTAGAGATGCATAAATTAGTGAATGCATAAATTAGGTACC
	1125	POU3F3	TTATGCTAATTT	2	1	65	TTATGCTAATTTCAAGTTATGCTAATTTGAGTTATGCTAATTTGTGATTATGCTAATTTGGTACC
	1126	POU3F3	ATGAATATTCA	2	1	64	ATGAATATTCACAAGCATGAATATTCAGAGAATGAATATTCAGTGAAATGAATATTCAGGTACC
	1127	POU4F1	ATGAATAATTAATG	2	1	67	ATGAATAATTAATGCAATGAATAATTAATGGATGAATAATTAATGTGATGAATAATTAATGGGTACC
	1128	POU4F2	TGCATAATTAATGAG	2	1	68	TGCATAATTAATGAGCTGCATAATTAATGAGTGCATAATTAATGAGTTGCATAATTAATGAGGGTACC
	1129	POU6F2	GCTCATTA	2	1	61	GCTCATTACCAAGCTAGCTCATTAGAGAAACGCTCATTAGTGAAACAGCTCATTAGGTACC
	1130	POU6F2	TTAATGAGCTAATTAA	2	1	100	TTAATGAGCTAATTAACCAAGCTAGATTAATGAGCTAATTAATCGAGAAACATTAATGAGCTAATTAACGTGAAACATTTAATGAGCTAATTAAGGTACC
	1131	Pou2f2	ATGAATATTCAA	2	1	65	ATGAATATTCAACAAGATGAATATTCAAGAGATGAATATTCAAGTGAATGAATATTCAAGGTACC
	1132	PROX1	AAGACGCCTT	2	1	63	AAGACGCCTTCAAGCTAAGACGCCTTGAGAAAAGACGCCTTGTGAAAAAGACGCCTTGGTACC
	1133	RFX2	GTTGCCATGGCAAC	2	1	67	GTTGCCATGGCAACCAGTTGCCATGGCAACGGTTGCCATGGCAACTGGTTGCCATGGCAACGGTACC
	1134	RFX2	CGTTGCTAGGCAACG	2	1	68	CGTTGCTAGGCAACGCCGTTGCTAGGCAACGCGTTGCTAGGCAACGTCGTTGCTAGGCAACGGGTACC
	1135	RFX3	CGTTGCTAGGCAACC	2	1	68	CGTTGCTAGGCAACCCCGTTGCTAGGCAACCCGTTGCTAGGCAACCTCGTTGCTAGGCAACCGGTACC
	1136	RFX5	CGTTACCATGGCAACG	2	1	100	CGTTACCATGGCAACGCCAAGCTAGACGTTACCATGGCAACGTCGAGAAACACGTTACCATGGCAACGCGTGAAACATCGTTACCATGGCAACGGGTACC
	1137	RUNX2	AACCGCAAACCGCA	2	1	67	AACCGCAAACCGCACAAACCGCAAACCGCAGAACCGCAAACCGCATGAACCGCAAACCGCAGGTACC
	1138	RUNX2	TAACCGCAAAAACCGCA	2	1	101	TAACCGCAAAAACCGCACCAAGCTAGTAACCGCAAAAACCGCATCGAGAAACTAACCGCAAAAACCGCAGTGAAACATTAACCGCAAAAACCGCAGGTACC
	1139	GMEB2	TTACGTAC	2	1	61	TTACGTACCCAAGCTATTACGTACGAGAAACTTACGTACGTGAAACATTACGTACGGTACC
	1140	GMEB2	AACGTAACCACGT	2	1	66	AACGTAACCACGTCAAAACGTAACCACGTGAAACGTAACCACGTTGAAACGTAACCACGTGGTACC
	1141	GMEB2	TACGTAACTGACGTA	2	1	68	TACGTAACTGACGTACTACGTAACTGACGTATACGTAACTGACGTATTACGTAACTGACGTAGGTACC
	1142	EOMES	AGGTGTGAAAA	2	1	64	AGGTGTGAAAACAAGCAGGTGTGAAAAGAGAAGGTGTGAAAAGTGAAAGGTGTGAAAAGGTACC
	1143	EOMES	TCACACCTTCTAAGGTGTGA	2	1	104	TCACACCTTCTAAGGTGTGACAAGCTTCACACCTTCTAAGGTGTGAGAGAAATCACACCTTCTAAGGTGTGAGTGAAATCACACCTTCTAAGGTGTGAGGTACC
	1144	MGA	AGGTGTGAAGTCACACCT	2	1	102	AGGTGTGAAGTCACACCTCCAAGCTAAGGTGTGAAGTCACACCTCGAGAAACAGGTGTGAAGTCACACCTGTGAAACAAGGTGTGAAGTCACACCTGGTACC
	1145	MGA	GGTGTGAAATTTCACACC	2	1	102	GGTGTGAAATTTCACACCCCAAGCTAGGTGTGAAATTTCACACCCGAGAAACGGTGTGAAATTTCACACCGTGAAACAGGTGTGAAATTTCACACCGGTACC
	1146	TBX15	AGGTGTGAAATTCACACCT	2	1	103	AGGTGTGAAATTCACACCTCAAGCTAAGGTGTGAAATTCACACCTGAGAAACAGGTGTGAAATTCACACCTGTGAAACAGGTGTGAAATTCACACCTGGTACC
	1147	TBX19	TCACACCTAGGTG	2	1	66	TCACACCTAGGTGCAATCACACCTAGGTGGATCACACCTAGGTGTGATCACACCTAGGTGGGTACC
	1148	TBX1	AGGTGTGAAAAAAGGTGTGA	2	1	104	AGGTGTGAAAAAAGGTGTGACAAGCTAGGTGTGAAAAAAGGTGTGAGAGAAAAGGTGTGAAAAAAGGTGTGAGTGAAAAGGTGTGAAAAAAGGTGTGAGGTACC
	1149	TBX1	AGGTGTGAATTTCACACCT	2	1	103	AGGTGTGAATTTCACACCTCAAGCTAAGGTGTGAATTTCACACCTGAGAAACAGGTGTGAATTTCACACCTGTGAAACAGGTGTGAATTTCACACCTGGTACC
	1150	TBX1	TTTCACACCTCAGAGGTGTGAGA	2	1	107	TTTCACACCTCAGAGGTGTGAGACAATTTCACACCTCAGAGGTGTGAGAGAGTTTCACACCTCAGAGGTGTGAGATGATTTCACACCTCAGAGGTGTGAGAGGTACC
	1151	TBX1	TTCACACCTCTAGGTGTGAA	2	1	104	TTCACACCTCTAGGTGTGAACAAGCTTTCACACCTCTAGGTGTGAAGAGAAATTCACACCTCTAGGTGTGAAGTGAAATTCACACCTCTAGGTGTGAAGGTACC
	1152	TBX20	AGGTGTGAAGGTGTGA	2	1	100	AGGTGTGAAGGTGTGACCAAGCTAGAAGGTGTGAAGGTGTGATCGAGAAACAAGGTGTGAAGGTGTGACGTGAAACATAGGTGTGAAGGTGTGAGGTACC
	1153	TBX20	GAAAAGGTGTGAAAG	2	1	68	GAAAAGGTGTGAAAGCGAAAAGGTGTGAAAGGAAAAGGTGTGAAAGTGAAAAGGTGTGAAAGGGTACC
	1154	TBX21	GGTGTGAATTCACACC	2	1	100	GGTGTGAATTCACACCCCAAGCTAGAGGTGTGAATTCACACCTCGAGAAACAGGTGTGAATTCACACCCGTGAAACATGGTGTGAATTCACACCGGTACC
	1155	TBX21	TCACACCTTAAAGGTGTGA	2	1	103	TCACACCTTAAAGGTGTGACAAGCTATCACACCTTAAAGGTGTGAGAGAAACTCACACCTTAAAGGTGTGAGTGAAACTCACACCTTAAAGGTGTGAGGTACC
	1156	TBX21	GGTGTGATATCACACC	2	1	100	GGTGTGATATCACACCCCAAGCTAGAGGTGTGATATCACACCTCGAGAAACAGGTGTGATATCACACCCGTGAAACATGGTGTGATATCACACCGGTACC
	1157	TBX21	TCACACCTAAAAGGTGTGA	2	1	103	TCACACCTAAAAGGTGTGACAAGCTATCACACCTAAAAGGTGTGAGAGAAACTCACACCTAAAAGGTGTGAGTGAAACTCACACCTAAAAGGTGTGAGGTACC
	1158	TBX4	AGGTGTGAAATTTCACACCT	2	1	104	AGGTGTGAAATTTCACACCTCAAGCTAGGTGTGAAATTTCACACCTGAGAAAAGGTGTGAAATTTCACACCTGTGAAAAGGTGTGAAATTTCACACCTGGTACC
	1159	T	TCACACCTAGGTGTGA	2	1	100	TCACACCTAGGTGTGACCAAGCTAGATCACACCTAGGTGTGATCGAGAAACATCACACCTAGGTGTGACGTGAAACATTCACACCTAGGTGTGAGGTACC
	1160	TEAD1	ACATTCCA	2	1	61	ACATTCCACCAAGCTAACATTCCAGAGAAACACATTCCAGTGAAACAACATTCCAGGTACC
	1161	TEAD1	ACATTCCTGACATTCC	2	1	100	ACATTCCTGACATTCCCCAAGCTAGAACATTCCTGACATTCCTCGAGAAACAACATTCCTGACATTCCCGTGAAACATACATTCCTGACATTCCGGTACC
	1162	TEAD3	ACATTCCTCGCATTCC	2	1	100	ACATTCCTCGCATTCCCCAAGCTAGAACATTCCTCGCATTCCTCGAGAAACAACATTCCTCGCATTCCCGTGAAACATACATTCCTCGCATTCCGGTACC
	1163	TFAP2A	GCCCCCGGGC	2	1	63	GCCCCCGGGCCAAGCTGCCCCCGGGCGAGAAGCCCCCGGGCGTGAAAGCCCCCGGGCGGTACC
	1164	TFAP2A	GCCTCAGGC	2	1	62	GCCTCAGGCCAAGCTAGCCTCAGGCGAGAAAGCCTCAGGCGTGAAACGCCTCAGGCGGTACC
	1165	TFAP2A	GCCCCCGGGGC	2	1	64	GCCCCCGGGGCCAAGCGCCCCCGGGGCGAGAGCCCCCGGGGCGTGAAGCCCCCGGGGCGGTACC
	1166	TFAP2B	GCCCCAGGGC	2	1	63	GCCCCAGGGCCAAGCTGCCCCAGGGCGAGAAGCCCCAGGGCGTGAAAGCCCCAGGGCGGTACC
	1167	TFAP2B	GCCCTGAGGGC	2	1	64	GCCCTGAGGGCCAAGCGCCCTGAGGGCGAGAGCCCTGAGGGCGTGAAGCCCTGAGGGCGGTACC
	1168	ARNTL	GTCACGTGAC	2	1	63	GTCACGTGACCAAGCTGTCACGTGACGAGAAGTCACGTGACGTGAAAGTCACGTGACGGTACC
	1169	Ascl2	AGCAGCTGCT	2	1	63	AGCAGCTGCTCAAGCTAGCAGCTGCTGAGAAAGCAGCTGCTGTGAAAAGCAGCTGCTGGTACC
	1170	Atoh1	AACATATGTT	2	1	63	AACATATGTTCAAGCTAACATATGTTGAGAAAACATATGTTGTGAAAAACATATGTTGGTACC
	1171	BHLHB3	GCACGTGA	2	1	61	GCACGTGACCAAGCTAGCACGTGAGAGAAACGCACGTGAGTGAAACAGCACGTGAGGTACC
	1172	BHLHE23	ACCATATGTT	2	1	63	ACCATATGTTCAAGCTACCATATGTTGAGAAACCATATGTTGTGAAAACCATATGTTGGTACC
	1173	CLOCK	ACACGTGT	2	1	61	ACACGTGTCCAAGCTAACACGTGTGAGAAACACACGTGTGTGAAACAACACGTGTGGTACC
	1174	HES5	GGCACGTGCC	2	1	63	GGCACGTGCCCAAGCTGGCACGTGCCGAGAAGGCACGTGCCGTGAAAGGCACGTGCCGGTACC
	1175	HEY2	GACACGTGC	2	1	62	GACACGTGCCAAGCTAGACACGTGCGAGAAAGACACGTGCGTGAAACGACACGTGCGGTACC
	1176	ID4	ACACCTG	2	1	60	ACACCTGCCAAGCTAGACACCTGCGAGAAACACACCTGGTGAAACATACACCTGGGTACC
	1177	MAX	CACGTGCTAACCACGTG	2	1	101	CACGTGCTAACCACGTGCCAAGCTAGCACGTGCTAACCACGTGTCGAGAAACCACGTGCTAACCACGTGGTGAAACATCACGTGCTAACCACGTGGGTACC
	1178	MLXIPL	ATCACGTGAT	2	1	63	ATCACGTGATCAAGCTATCACGTGATGAGAAATCACGTGATGTGAAAATCACGTGATGGTACC
	1179	MYF6	AACAGCTGTT	2	1	63	AACAGCTGTTCAAGCTAACAGCTGTTGAGAAAACAGCTGTTGTGAAAAACAGCTGTTGGTACC
	1180	NEUROG2	AACATATGTC	2	1	63	AACATATGTCCAAGCTAACATATGTCGAGAAAACATATGTCGTGAAAAACATATGTCGGTACC
	1181	NHLH1	CGCAGCTGCG	2	1	63	CGCAGCTGCGCAAGCTCGCAGCTGCGGAGAACGCAGCTGCGGTGAAACGCAGCTGCGGGTACC
	1182	OLIG2	ACCATATGGT	2	1	63	ACCATATGGTCAAGCTACCATATGGTGAGAAACCATATGGTGTGAAAACCATATGGTGGTACC
	1183	SREBF2	ATCACGTGAC	2	1	63	ATCACGTGACCAAGCTATCACGTGACGAGAAATCACGTGACGTGAAAATCACGTGACGGTACC
	1184	TFAP4	AACAGCTGAT	2	1	63	AACAGCTGATCAAGCTAACAGCTGATGAGAAAACAGCTGATGTGAAAAACAGCTGATGGTACC
	1185	ATF4	ATGATGCAAT	2	1	63	ATGATGCAATCAAGCTATGATGCAATGAGAAATGATGCAATGTGAAAATGATGCAATGGTACC
	1186	ATF7	ATGACGTCAT	2	1	63	ATGACGTCATCAAGCTATGACGTCATGAGAAATGACGTCATGTGAAAATGACGTCATGGTACC
	1187	Atf4	GGATGATGCAATC	2	1	66	GGATGATGCAATCCAAGGATGATGCAATCGAGGATGATGCAATCTGAGGATGATGCAATCGGTACC
	1188	BATF3	TGATGACGTCATCA	2	1	67	TGATGACGTCATCACATGATGACGTCATCAGTGATGACGTCATCATGTGATGACGTCATCAGGTACC
	1189	CEBPB	TTGCGCAAT	2	1	62	TTGCGCAATCAAGCTATTGCGCAATGAGAAATTGCGCAATGTGAAACTTGCGCAATGGTACC
	1190	CREB3L1	TGCCACGTCATCA	2	1	66	TGCCACGTCATCACAATGCCACGTCATCAGATGCCACGTCATCATGATGCCACGTCATCAGGTACC
	1191	CREB3L1	TGCCACGTGGCA	2	1	65	TGCCACGTGGCACAAGTGCCACGTGGCAGAGTGCCACGTGGCAGTGATGCCACGTGGCAGGTACC
	1192	CREB3	TGACGTCATC	2	1	63	TGACGTCATCCAAGCTTGACGTCATCGAGAATGACGTCATCGTGAAATGACGTCATCGGTACC
	1193	Creb5	ATGACGTCAC	2	1	63	ATGACGTCACCAAGCTATGACGTCACGAGAAATGACGTCACGTGAAAATGACGTCACGGTACC
	1194	DBP	ATTACGTAAC	2	1	63	ATTACGTAACCAAGCTATTACGTAACGAGAAATTACGTAACGTGAAAATTACGTAACGGTACC
	1195	JDP2	ATGACTCAT	2	1	62	ATGACTCATCAAGCTAATGACTCATGAGAAAATGACTCATGTGAAACATGACTCATGGTACC
	1196	MAFF	TGCTGACTCAGCA	2	1	66	TGCTGACTCAGCACAATGCTGACTCAGCAGATGCTGACTCAGCATGATGCTGACTCAGCAGGTACC
	1197	MAFG	TGCTGAGTCAGCA	2	1	66	TGCTGAGTCAGCACAATGCTGAGTCAGCAGATGCTGAGTCAGCATGATGCTGAGTCAGCAGGTACC
	1198	MAFK	TGCTGAGTCAGCG	2	1	66	TGCTGAGTCAGCGCAATGCTGAGTCAGCGGATGCTGAGTCAGCGTGATGCTGAGTCAGCGGGTACC
	1199	Mafb	TGCTGACGTAAGCA	2	1	67	TGCTGACGTAAGCACATGCTGACGTAAGCAGTGCTGACGTAAGCATGTGCTGACGTAAGCAGGTACC
	1200	NFIL3	ATTACATAAC	2	1	63	ATTACATAACCAAGCTATTACATAACGAGAAATTACATAACGTGAAAATTACATAACGGTACC
	1201	XBP1	GATGACGTCATC	2	1	65	GATGACGTCATCCAAGGATGACGTCATCGAGGATGACGTCATCGTGAGATGACGTCATCGGTACC
	1202	XBP1	GCCACGTCATC	2	1	64	GCCACGTCATCCAAGCGCCACGTCATCGAGAGCCACGTCATCGTGAAGCCACGTCATCGGTACC
	1203	FOXB1	GAATGACACAGCG	2	1	66	GAATGACACAGCGCAAGAATGACACAGCGGAGAATGACACAGCGTGAGAATGACACAGCGGGTACC
	1204	FOXB1	TATGTAAATATTGACATA	2	1	102	TATGTAAATATTGACATACCAAGCTATATGTAAATATTGACATACGAGAAACTATGTAAATATTGACATAGTGAAACATATGTAAATATTGACATAGGTACC
	1205	FOXC1	AAGTAAATAAACA	2	1	66	AAGTAAATAAACACAAAAGTAAATAAACAGAAAGTAAATAAACATGAAAGTAAATAAACAGGTACC
	1206	FOXC1	GTAAATATTGAC	2	1	65	GTAAATATTGACCAAGGTAAATATTGACGAGGTAAATATTGACGTGAGTAAATATTGACGGTACC
	1207	FOXC1	TATGTAAATAT	2	1	64	TATGTAAATATCAAGCTATGTAAATATGAGATATGTAAATATGTGAATATGTAAATATGGTACC
	1208	FOXC2	GTAAATAAACA	2	1	64	GTAAATAAACACAAGCGTAAATAAACAGAGAGTAAATAAACAGTGAAGTAAATAAACAGGTACC
	1209	FOXC2	TAAGTAAACAAA	2	1	65	TAAGTAAACAAACAAGTAAGTAAACAAAGAGTAAGTAAACAAAGTGATAAGTAAACAAAGGTACC
	1210	FOXD2	AAAAATATTTAC	2	1	65	AAAAATATTTACCAAGAAAAATATTTACGAGAAAAATATTTACGTGAAAAAATATTTACGGTACC
	1211	FOXD3	GTTAATATTTAC	2	1	65	GTTAATATTTACCAAGGTTAATATTTACGAGGTTAATATTTACGTGAGTTAATATTTACGGTACC
	1212	FOXG1	ATAAACAATTGTAAACA	2	1	101	ATAAACAATTGTAAACACCAAGCTAGATAAACAATTGTAAACATCGAGAAACATAAACAATTGTAAACAGTGAAACATATAAACAATTGTAAACAGGTACC
	1213	FOXG1	ACGGACACAATG	2	1	65	ACGGACACAATGCAAGACGGACACAATGGAGACGGACACAATGGTGAACGGACACAATGGGTACC
	1214	FOXI1	TGTTTACGGTAAACA	2	1	68	TGTTTACGGTAAACACTGTTTACGGTAAACATGTTTACGGTAAACATTGTTTACGGTAAACAGGTACC
	1215	FOXJ2	GTAAACAATAAACA	2	1	67	GTAAACAATAAACACAGTAAACAATAAACAGGTAAACAATAAACATGGTAAACAATAAACAGGTACC
	1216	FOXJ2	GTAAACATAAACA	2	1	66	GTAAACATAAACACAAGTAAACATAAACAGAGTAAACATAAACATGAGTAAACATAAACAGGTACC
	1217	FOXL1	TGTAAATAAACAA	2	1	66	TGTAAATAAACAACAATGTAAATAAACAAGATGTAAATAAACAATGATGTAAATAAACAAGGTACC
	1218	FOXO1	GTAAACATGTTTAC	2	1	67	GTAAACATGTTTACCAGTAAACATGTTTACGGTAAACATGTTTACTGGTAAACATGTTTACGGTACC
	1219	FOXO6	TTTCCCCACACGAC	2	1	67	TTTCCCCACACGACCATTTCCCCACACGACGTTTCCCCACACGACTGTTTCCCCACACGACGGTACC
	1220	Foxg1	ATAAACAAGTGTAAACA	2	1	101	ATAAACAAGTGTAAACACCAAGCTAGATAAACAAGTGTAAACATCGAGAAACATAAACAAGTGTAAACAGTGAAACATATAAACAAGTGTAAACAGGTACC
	1221	Foxg1	CGGACACAATC	2	1	64	CGGACACAATCCAAGCCGGACACAATCGAGACGGACACAATCGTGAACGGACACAATCGGTACC
	1222	Foxj3	ACGGACACAAT	2	1	64	ACGGACACAATCAAGCACGGACACAATGAGAACGGACACAATGTGAAACGGACACAATGGTACC
	1223	ALX3	TAATTTAATTA	2	1	64	TAATTTAATTACAAGCTAATTTAATTAGAGATAATTTAATTAGTGAATAATTTAATTAGGTACC
	1224	ALX4	TAATTAAATTA	2	1	64	TAATTAAATTACAAGCTAATTAAATTAGAGATAATTAAATTAGTGAATAATTAAATTAGGTACC
	1225	BARHL2	TAATTGGTGTTAAATG	2	1	100	TAATTGGTGTTAAATGCCAAGCTAGATAATTGGTGTTAAATGTCGAGAAACATAATTGGTGTTAAATGCGTGAAACATTAATTGGTGTTAAATGGGTACC
	1226	BARHL2	TAATTGGTGCTAATTG	2	1	100	TAATTGGTGCTAATTGCCAAGCTAGATAATTGGTGCTAATTGTCGAGAAACATAATTGGTGCTAATTGCGTGAAACATTAATTGGTGCTAATTGGGTACC
	1227	BARX1	CAATTAAATACCGATTA	2	1	101	CAATTAAATACCGATTACCAAGCTAGCAATTAAATACCGATTATCGAGAAACCAATTAAATACCGATTAGTGAAACATCAATTAAATACCGATTAGGTACC
	1228	Barhl1	TAATTGCTGCTAAATG	2	1	100	TAATTGCTGCTAAATGCCAAGCTAGATAATTGCTGCTAAATGTCGAGAAACATAATTGCTGCTAAATGCGTGAAACATTAATTGCTGCTAAATGGGTACC
	1229	DPRX	GGATAATCC	2	1	62	GGATAATCCCAAGCTAGGATAATCCGAGAAAGGATAATCCGTGAAACGGATAATCCGGTACC
	1230	DRGX	TAATCTAATTA	2	1	64	TAATCTAATTACAAGCTAATCTAATTAGAGATAATCTAATTAGTGAATAATCTAATTAGGTACC
	1231	DUXA	TAATTTAATCA	2	1	64	TAATTTAATCACAAGCTAATTTAATCAGAGATAATTTAATCAGTGAATAATTTAATCAGGTACC
	1232	EMX1	TAATTAGCTAATTA	2	1	67	TAATTAGCTAATTACATAATTAGCTAATTAGTAATTAGCTAATTATGTAATTAGCTAATTAGGTACC
	1233	EN1	TAATTGGTCAATTA	2	1	67	TAATTGGTCAATTACATAATTGGTCAATTAGTAATTGGTCAATTATGTAATTGGTCAATTAGGTACC
	1234	EN1	TAATTGCTTAATTA	2	1	67	TAATTGCTTAATTACATAATTGCTTAATTAGTAATTGCTTAATTATGTAATTGCTTAATTAGGTACC
	1235	GBX2	TAATTGGCCAATTA	2	1	67	TAATTGGCCAATTACATAATTGGCCAATTAGTAATTGGCCAATTATGTAATTGGCCAATTAGGTACC
	1236	HESX1	TAATTGGCAATTA	2	1	66	TAATTGGCAATTACAATAATTGGCAATTAGATAATTGGCAATTATGATAATTGGCAATTAGGTACC
	1237	HMBOX1	CTAGTTAA	2	1	61	CTAGTTAACCAAGCTACTAGTTAAGAGAAACCTAGTTAAGTGAAACACTAGTTAAGGTACC
	1238	HNF1A	GTTAATGATTAAC	2	1	66	GTTAATGATTAACCAAGTTAATGATTAACGAGTTAATGATTAACTGAGTTAATGATTAACGGTACC
	1239	HOXA10	GTCGTAAAA	2	1	62	GTCGTAAAACAAGCTAGTCGTAAAAGAGAAAGTCGTAAAAGTGAAACGTCGTAAAAGGTACC
	1240	HOXA10	GTAATAAAA	2	1	62	GTAATAAAACAAGCTAGTAATAAAAGAGAAAGTAATAAAAGTGAAACGTAATAAAAGGTACC
	1241	HOXA13	CCAATAAAA	2	1	62	CCAATAAAACAAGCTACCAATAAAAGAGAAACCAATAAAAGTGAAACCCAATAAAAGGTACC
	1242	HOXA13	CTCGTAAAA	2	1	62	CTCGTAAAACAAGCTACTCGTAAAAGAGAAACTCGTAAAAGTGAAACCTCGTAAAAGGTACC
	1243	HOXC10	CCCATAAAA	2	1	62	CCCATAAAACAAGCTACCCATAAAAGAGAAACCCATAAAAGTGAAACCCCATAAAAGGTACC
	1244	HOXC11	GCAATAAAA	2	1	62	GCAATAAAACAAGCTAGCAATAAAAGAGAAAGCAATAAAAGTGAAACGCAATAAAAGGTACC
	1245	Hoxa11	GCCATAAAA	2	1	62	GCCATAAAACAAGCTAGCCATAAAAGAGAAAGCCATAAAAGTGAAACGCCATAAAAGGTACC
	1246	Hoxc10	GTCATAAAA	2	1	62	GTCATAAAACAAGCTAGTCATAAAAGAGAAAGTCATAAAAGTGAAACGTCATAAAAGGTACC
	1247	IRX2	TACATGACAT	2	1	63	TACATGACATCAAGCTTACATGACATGAGAATACATGACATGTGAAATACATGACATGGTACC
	1248	ISL2	GCACTTAA	2	1	61	GCACTTAACCAAGCTAGCACTTAAGAGAAACGCACTTAAGTGAAACAGCACTTAAGGTACC
	1249	Irx3	TACATGACAA	2	1	63	TACATGACAACAAGCTTACATGACAAGAGAATACATGACAAGTGAAATACATGACAAGGTACC
	1250	LHX2	TAATTACGCTAATTA	2	1	68	TAATTACGCTAATTACTAATTACGCTAATTATAATTACGCTAATTATTAATTACGCTAATTAGGTACC
	1251	LHX6	TAATTAGCGCTAATTA	2	1	100	TAATTAGCGCTAATTACCAAGCTAGATAATTAGCGCTAATTATCGAGAAACATAATTAGCGCTAATTACGTGAAACATTAATTAGCGCTAATTAGGTACC
	1252	LHX6	TGATTGCAATCA	2	1	65	TGATTGCAATCACAAGTGATTGCAATCAGAGTGATTGCAATCAGTGATGATTGCAATCAGGTACC
	1253	LHX9	TAATTGCCAATTA	2	1	66	TAATTGCCAATTACAATAATTGCCAATTAGATAATTGCCAATTATGATAATTGCCAATTAGGTACC
	1254	Lhx8	TAATTGCAATCA	2	1	65	TAATTGCAATCACAAGTAATTGCAATCAGAGTAATTGCAATCAGTGATAATTGCAATCAGGTACC
	1255	MEOX2	TAATTACGGTAATTA	2	1	68	TAATTACGGTAATTACTAATTACGGTAATTATAATTACGGTAATTATTAATTACGGTAATTAGGTACC
	1256	MEOX2	TAATCATCATTA	2	1	65	TAATCATCATTACAAGTAATCATCATTAGAGTAATCATCATTAGTGATAATCATCATTAGGTACC
	1257	MSX1	CAATTAAAAACCAATTA	2	1	101	CAATTAAAAACCAATTACCAAGCTAGCAATTAAAAACCAATTATCGAGAAACCAATTAAAAACCAATTAGTGAAACATCAATTAAAAACCAATTAGGTACC
	1258	NKX2-3	CCACTTGA	2	1	61	CCACTTGACCAAGCTACCACTTGAGAGAAACCCACTTGAGTGAAACACCACTTGAGGTACC
	1259	NKX3-1	CCACTTAA	2	1	61	CCACTTAACCAAGCTACCACTTAAGAGAAACCCACTTAAGTGAAACACCACTTAAGGTACC
	1260	OTX1	TAATCCGATTA	2	1	64	TAATCCGATTACAAGCTAATCCGATTAGAGATAATCCGATTAGTGAATAATCCGATTAGGTACC
	1261	PDX1	TAATTAACGGTAATTA	2	1	100	TAATTAACGGTAATTACCAAGCTAGATAATTAACGGTAATTATCGAGAAACATAATTAACGGTAATTACGTGAAACATTAATTAACGGTAATTAGGTACC
	1262	PITX1	TTAATCC	2	1	60	TTAATCCCCAAGCTAGTTAATCCCGAGAAACTTAATCCGTGAAACATTTAATCCGGTACC
	1263	Rhox11	GCTGTTA	2	1	60	GCTGTTACCAAGCTAGGCTGTTACGAGAAACGCTGTTAGTGAAACATGCTGTTAGGTACC
	1264	VENTX	CCGATTAG	2	1	61	CCGATTAGCCAAGCTACCGATTAGGAGAAACCCGATTAGGTGAAACACCGATTAGGGTACC
	1265	VENTX	CGCTAATCGGAAAACGATTAG	2	1	105	CGCTAATCGGAAAACGATTAGCAAGCCGCTAATCGGAAAACGATTAGGAGAACGCTAATCGGAAAACGATTAGGTGAACGCTAATCGGAAAACGATTAGGGTACC
	1266	AR	AGGTACACGGTGTACCC	2	1	101	AGGTACACGGTGTACCCCCAAGCTAGAGGTACACGGTGTACCCTCGAGAAACAGGTACACGGTGTACCCGTGAAACATAGGTACACGGTGTACCCGGTACC
	1267	AR	GGGAACACGGTGTACCC	2	1	101	GGGAACACGGTGTACCCCCAAGCTAGGGGAACACGGTGTACCCTCGAGAAACGGGAACACGGTGTACCCGTGAAACATGGGAACACGGTGTACCCGGTACC
	1268	Ar	GGGTACACGGTGTACCG	2	1	101	GGGTACACGGTGTACCGCCAAGCTAGGGGTACACGGTGTACCGTCGAGAAACGGGTACACGGTGTACCGGTGAAACATGGGTACACGGTGTACCGGGTACC
	1269	ESR1	AGGTCACGGTGACCT	2	1	68	AGGTCACGGTGACCTCAGGTCACGGTGACCTAGGTCACGGTGACCTTAGGTCACGGTGACCTGGTACC
	1270	ESRRA	AAGGTCATTCAAGGTCA	2	1	101	AAGGTCATTCAAGGTCACCAAGCTAGAAGGTCATTCAAGGTCATCGAGAAACAAGGTCATTCAAGGTCAGTGAAACATAAGGTCATTCAAGGTCAGGTACC
	1271	ESRRA	CAAGGTCATTTCAAGGTCA	2	1	103	CAAGGTCATTTCAAGGTCACAAGCTACAAGGTCATTTCAAGGTCAGAGAAACCAAGGTCATTTCAAGGTCAGTGAAACCAAGGTCATTTCAAGGTCAGGTACC
	1272	ESRRB	TCAAGGTCAT	2	1	63	TCAAGGTCATCAAGCTTCAAGGTCATGAGAATCAAGGTCATGTGAAATCAAGGTCATGGTACC
	1273	ESRRG	AAGGTCATTTCAAGGTCA	2	1	102	AAGGTCATTTCAAGGTCACCAAGCTAAAGGTCATTTCAAGGTCACGAGAAACAAGGTCATTTCAAGGTCAGTGAAACAAAGGTCATTTCAAGGTCAGGTACC
	1274	ESRRG	AAGGTCAGTCAAGGTCA	2	1	101	AAGGTCAGTCAAGGTCACCAAGCTAGAAGGTCAGTCAAGGTCATCGAGAAACAAGGTCAGTCAAGGTCAGTGAAACATAAGGTCAGTCAAGGTCAGGTACC
	1275	Esrra	TAGGTCAGTCAAGGTCA	2	1	101	TAGGTCAGTCAAGGTCACCAAGCTAGTAGGTCAGTCAAGGTCATCGAGAAACTAGGTCAGTCAAGGTCAGTGAAACATTAGGTCAGTCAAGGTCAGGTACC
	1276	HNF4A	AGTCCAAAGTCCATC	2	1	68	AGTCCAAAGTCCATCCAGTCCAAAGTCCATCAGTCCAAAGTCCATCTAGTCCAAAGTCCATCGGTACC
	1277	HNF4A	GGGGTCAAAGTCCA	2	1	67	GGGGTCAAAGTCCACAGGGGTCAAAGTCCAGGGGGTCAAAGTCCATGGGGGTCAAAGTCCAGGTACC
	1278	HNF4A	GGTCCAAAGTCCAAT	2	1	68	GGTCCAAAGTCCAATCGGTCCAAAGTCCAATGGTCCAAAGTCCAATTGGTCCAAAGTCCAATGGTACC
	1279	HNF4A	GGGGTCAAAGGTCA	2	1	67	GGGGTCAAAGGTCACAGGGGTCAAAGGTCAGGGGGTCAAAGGTCATGGGGGTCAAAGGTCAGGTACC
	1280	HNF4A	GGGTCCAAAGGTCAA	2	1	68	GGGTCCAAAGGTCAACGGGTCCAAAGGTCAAGGGTCCAAAGGTCAATGGGTCCAAAGGTCAAGGTACC
	1281	NR2C2	GAGGTCAAAGGTCA	2	1	67	GAGGTCAAAGGTCACAGAGGTCAAAGGTCAGGAGGTCAAAGGTCATGGAGGTCAAAGGTCAGGTACC
	1282	NR2E1	AAAAGTCAA	2	1	62	AAAAGTCAACAAGCTAAAAAGTCAAGAGAAAAAAAGTCAAGTGAAACAAAAGTCAAGGTACC
	1283	NR2E1	AAGTCAATAAGTCA	2	1	67	AAGTCAATAAGTCACAAAGTCAATAAGTCAGAAGTCAATAAGTCATGAAGTCAATAAGTCAGGTACC
	1284	NR2F1	AGGTCAAAGGTCA	2	1	66	AGGTCAAAGGTCACAAAGGTCAAAGGTCAGAAGGTCAAAGGTCATGAAGGTCAAAGGTCAGGTACC
	1285	NR2F1	GAGGTCAAAAGGTCA	2	1	68	GAGGTCAAAAGGTCACGAGGTCAAAAGGTCAGAGGTCAAAAGGTCATGAGGTCAAAAGGTCAGGTACC
	1286	NR3C1	GGTACATAATGTTCC	2	1	68	GGTACATAATGTTCCCGGTACATAATGTTCCGGTACATAATGTTCCTGGTACATAATGTTCCGGTACC
	1287	NR3C2	GGAACACAATGTTCC	2	1	68	GGAACACAATGTTCCCGGAACACAATGTTCCGGAACACAATGTTCCTGGAACACAATGTTCCGGTACC
	1288	NR4A2	AGGTCAAACTGTGACCT	2	1	101	AGGTCAAACTGTGACCTCCAAGCTAGAGGTCAAACTGTGACCTTCGAGAAACAGGTCAAACTGTGACCTGTGAAACATAGGTCAAACTGTGACCTGGTACC
	1289	NR4A2	TGACCTTTAAAGGTCA	2	1	100	TGACCTTTAAAGGTCACCAAGCTAGATGACCTTTAAAGGTCATCGAGAAACATGACCTTTAAAGGTCACGTGAAACATTGACCTTTAAAGGTCAGGTACC
	1290	RARA	AAAGGTCATTTGAGGTCA	2	1	102	AAAGGTCATTTGAGGTCACCAAGCTAAAAGGTCATTTGAGGTCACGAGAAACAAAGGTCATTTGAGGTCAGTGAAACAAAAGGTCATTTGAGGTCAGGTACC
	1291	RARA	GAGGTCAAAAGGTCAAT	2	1	101	GAGGTCAAAAGGTCAATCCAAGCTAGGAGGTCAAAAGGTCAATTCGAGAAACGAGGTCAAAAGGTCAATGTGAAACATGAGGTCAAAAGGTCAATGGTACC
	1292	RARA	AGGTCATGCAAAGGTCA	2	1	101	AGGTCATGCAAAGGTCACCAAGCTAGAGGTCATGCAAAGGTCATCGAGAAACAGGTCATGCAAAGGTCAGTGAAACATAGGTCATGCAAAGGTCAGGTACC
	1293	RARA	AGGGTCAAAAGGTCA	2	1	68	AGGGTCAAAAGGTCACAGGGTCAAAAGGTCAAGGGTCAAAAGGTCATAGGGTCAAAAGGTCAGGTACC
	1294	RARA	AAAGGTCATGTGAGGTCA	2	1	102	AAAGGTCATGTGAGGTCACCAAGCTAAAAGGTCATGTGAGGTCACGAGAAACAAAGGTCATGTGAGGTCAGTGAAACAAAAGGTCATGTGAGGTCAGGTACC
	1295	RARA	AGGTCAACTAAAGGTCA	2	1	101	AGGTCAACTAAAGGTCACCAAGCTAGAGGTCAACTAAAGGTCATCGAGAAACAGGTCAACTAAAGGTCAGTGAAACATAGGTCAACTAAAGGTCAGGTACC
	1296	RARG	GAGGTCAAAAGGTCACA	2	1	101	GAGGTCAAAAGGTCACACCAAGCTAGGAGGTCAAAAGGTCACATCGAGAAACGAGGTCAAAAGGTCACAGTGAAACATGAGGTCAAAAGGTCACAGGTACC
	1297	RARG	AAGGTCAACTAAAGGTCA	2	1	102	AAGGTCAACTAAAGGTCACCAAGCTAAAGGTCAACTAAAGGTCACGAGAAACAAGGTCAACTAAAGGTCAGTGAAACAAAGGTCAACTAAAGGTCAGGTACC
	1298	RARG	AAGGTCACCAGAGGTCA	2	1	101	AAGGTCACCAGAGGTCACCAAGCTAGAAGGTCACCAGAGGTCATCGAGAAACAAGGTCACCAGAGGTCAGTGAAACATAAGGTCACCAGAGGTCAGGTACC
	1299	RARG	GAGGTCAAAAGGTCAC	2	1	100	GAGGTCAAAAGGTCACCCAAGCTAGAGAGGTCAAAAGGTCACTCGAGAAACAGAGGTCAAAAGGTCACCGTGAAACATGAGGTCAAAAGGTCACGGTACC
	1300	RARG	AAGGTCAAGCAAAGGTCA	2	1	102	AAGGTCAAGCAAAGGTCACCAAGCTAAAGGTCAAGCAAAGGTCACGAGAAACAAGGTCAAGCAAAGGTCAGTGAAACAAAGGTCAAGCAAAGGTCAGGTACC
	1301	RARG	AAGGTCAACAGAGGTCA	2	1	101	AAGGTCAACAGAGGTCACCAAGCTAGAAGGTCAACAGAGGTCATCGAGAAACAAGGTCAACAGAGGTCAGTGAAACATAAGGTCAACAGAGGTCAGGTACC
	1302	RORA	AAAGGTCAAATTGAGGTCA	2	1	103	AAAGGTCAAATTGAGGTCACAAGCTAAAAGGTCAAATTGAGGTCAGAGAAACAAAGGTCAAATTGAGGTCAGTGAAACAAAGGTCAAATTGAGGTCAGGTACC
	1303	RORA	TAACTAGGTTAGTAGGTCA	2	1	103	TAACTAGGTTAGTAGGTCACAAGCTATAACTAGGTTAGTAGGTCAGAGAAACTAACTAGGTTAGTAGGTCAGTGAAACTAACTAGGTTAGTAGGTCAGGTACC
	1304	RXRA	GGGGTCATGACCCC	2	1	67	GGGGTCATGACCCCCAGGGGTCATGACCCCGGGGGTCATGACCCCTGGGGGTCATGACCCCGGTACC
	1305	RXRA	GAGGTCATGACCCC	2	1	67	GAGGTCATGACCCCCAGAGGTCATGACCCCGGAGGTCATGACCCCTGGAGGTCATGACCCCGGTACC
	1306	Rara	AAAGGTCAAGAGAGGTCA	2	1	102	AAAGGTCAAGAGAGGTCACCAAGCTAAAAGGTCAAGAGAGGTCACGAGAAACAAAGGTCAAGAGAGGTCAGTGAAACAAAAGGTCAAGAGAGGTCAGGTACC
	1307	Rara	AGGTCACTCAAAGGTCA	2	1	101	AGGTCACTCAAAGGTCACCAAGCTAGAGGTCACTCAAAGGTCATCGAGAAACAGGTCACTCAAAGGTCAGTGAAACATAGGTCACTCAAAGGTCAGGTACC
	1308	Rara	AAGGTCAAAAGGTCA	2	1	68	AAGGTCAAAAGGTCACAAGGTCAAAAGGTCAAAGGTCAAAAGGTCATAAGGTCAAAAGGTCAGGTACC
	1309	Rarb	AAAGGTCAAAAGGTCA	2	1	100	AAAGGTCAAAAGGTCACCAAGCTAGAAAAGGTCAAAAGGTCATCGAGAAACAAAAGGTCAAAAGGTCACGTGAAACATAAAGGTCAAAAGGTCAGGTACC
	1310	Rarb	AAAGGTCACCAGAGGTCA	2	1	102	AAAGGTCACCAGAGGTCACCAAGCTAAAAGGTCACCAGAGGTCACGAGAAACAAAGGTCACCAGAGGTCAGTGAAACAAAAGGTCACCAGAGGTCAGGTACC
	1311	Rarg	AAGGTCAAAAGGTCAA	2	1	100	AAGGTCAAAAGGTCAACCAAGCTAGAAAGGTCAAAAGGTCAATCGAGAAACAAAGGTCAAAAGGTCAACGTGAAACATAAGGTCAAAAGGTCAAGGTACC
	1312	Rarg	AAGGTCATCTAAAGGTCA	2	1	102	AAGGTCATCTAAAGGTCACCAAGCTAAAGGTCATCTAAAGGTCACGAGAAACAAGGTCATCTAAAGGTCAGTGAAACAAAGGTCATCTAAAGGTCAGGTACC
	1313	Rarg	AAGGTCACGAAAGGTCA	2	1	101	AAGGTCACGAAAGGTCACCAAGCTAGAAGGTCACGAAAGGTCATCGAGAAACAAGGTCACGAAAGGTCAGTGAAACATAAGGTCACGAAAGGTCAGGTACC
	1314	THRA	TGACCTTATGAGGTCA	2	1	100	TGACCTTATGAGGTCACCAAGCTAGATGACCTTATGAGGTCATCGAGAAACATGACCTTATGAGGTCACGTGAAACATTGACCTTATGAGGTCAGGTACC
	1315	THRB	TGACCTTATAAGGTCA	2	1	100	TGACCTTATAAGGTCACCAAGCTAGATGACCTTATAAGGTCATCGAGAAACATGACCTTATAAGGTCACGTGAAACATTGACCTTATAAGGTCAGGTACC
	1316	THRB	TGACCTTATTAAGGTCA	2	1	101	TGACCTTATTAAGGTCACCAAGCTAGTGACCTTATTAAGGTCATCGAGAAACTGACCTTATTAAGGTCAGTGAAACATTGACCTTATTAAGGTCAGGTACC
	1317	THRB	TGACCTTACATAAGGTCA	2	1	102	TGACCTTACATAAGGTCACCAAGCTATGACCTTACATAAGGTCACGAGAAACTGACCTTACATAAGGTCAGTGAAACATGACCTTACATAAGGTCAGGTACC
	1318	VDR	GAGTTCATTGAGTTCA	2	1	100	GAGTTCATTGAGTTCACCAAGCTAGAGAGTTCATTGAGTTCATCGAGAAACAGAGTTCATTGAGTTCACGTGAAACATGAGTTCATTGAGTTCAGGTACC
	1319	Vdr	GAGTTCATCGGGTTCA	2	1	100	GAGTTCATCGGGTTCACCAAGCTAGAGAGTTCATCGGGTTCATCGAGAAACAGAGTTCATCGGGTTCACGTGAAACATGAGTTCATCGGGTTCAGGTACC
	1320	TP63	AACATGTTGGGACATGTC	2	1	102	AACATGTTGGGACATGTCCCAAGCTAAACATGTTGGGACATGTCCGAGAAACAACATGTTGGGACATGTCGTGAAACAAACATGTTGGGACATGTCGGTACC
	1321	Tp53	ACATGTCCATGGACATGT	2	1	102	ACATGTCCATGGACATGTCCAAGCTAACATGTCCATGGACATGTCGAGAAACACATGTCCATGGACATGTGTGAAACAACATGTCCATGGACATGTGGTACC
	1322	Tp53	ACATGTCTATGACATGT	2	1	101	ACATGTCTATGACATGTCCAAGCTAGACATGTCTATGACATGTTCGAGAAACACATGTCTATGACATGTGTGAAACATACATGTCTATGACATGTGGTACC
	1323	Tp53	AACATGCCCGGGCATGTC	2	1	102	AACATGCCCGGGCATGTCCCAAGCTAAACATGCCCGGGCATGTCCGAGAAACAACATGCCCGGGCATGTCGTGAAACAAACATGCCCGGGCATGTCGGTACC
	1324	Tp73	ACATGTCTGGACATGT	2	1	100	ACATGTCTGGACATGTCCAAGCTAGAACATGTCTGGACATGTTCGAGAAACAACATGTCTGGACATGTCGTGAAACATACATGTCTGGACATGTGGTACC
	1333	BCL6B	TGCTTTCTAGGAATTCA	2	4	104	TGCTTTCTAGGAATTCACCAAGCTAGTGCTTTCTAGGAATTCATCGAGAAACTGCTTTCTAGGAATTCAGTGAAACATTGCTTTCTAGGAATTCATCGGGTACC
	1334	CTCF	GCGCCACCTAGTGGT	2	4	71	GCGCCACCTAGTGGTCGCGCCACCTAGTGGTGCGCCACCTAGTGGTTGCGCCACCTAGTGGTTCGGGTACC
	1335	EGR1	ACGCCCACGCA	2	4	67	ACGCCCACGCACAAGCACGCCCACGCAGAGAACGCCCACGCAGTGAAACGCCCACGCATCGGGTACC
	1336	GLI2	GACCACCCACGACG	2	4	70	GACCACCCACGACGCAGACCACCCACGACGGGACCACCCACGACGTGGACCACCCACGACGTCGGGTACC
	1337	GLI2	GCGACCACACTG	2	4	68	GCGACCACACTGCAAGGCGACCACACTGGAGGCGACCACACTGGTGAGCGACCACACTGTCGGGTACC
	1338	GLIS1	GACCCCCCACGAAG	2	4	70	GACCCCCCACGAAGCAGACCCCCCACGAAGGGACCCCCCACGAAGTGGACCCCCCACGAAGTCGGGTACC
	1339	GLIS2	GACCCCCCGCGAAG	2	4	70	GACCCCCCGCGAAGCAGACCCCCCGCGAAGGGACCCCCCGCGAAGTGGACCCCCCGCGAAGTCGGGTACC
	1340	HINFP1	GCGGACGTTGCAACGTCCGC	2	4	107	GCGGACGTTGCAACGTCCGCCAAGCTGCGGACGTTGCAACGTCCGCGAGAAAGCGGACGTTGCAACGTCCGCGTGAAAGCGGACGTTGCAACGTCCGCTCGGGTACC
	1341	HINFP1	GCGGACGTTCAACGTCCGC	2	4	106	GCGGACGTTCAACGTCCGCCAAGCTAGCGGACGTTCAACGTCCGCGAGAAACGCGGACGTTCAACGTCCGCGTGAAACGCGGACGTTCAACGTCCGCTCGGGTACC
	1342	Hic1	GTGCCAGCCTATGCCAAC	2	4	105	GTGCCAGCCTATGCCAACCCAAGCTAGTGCCAGCCTATGCCAACCGAGAAACGTGCCAGCCTATGCCAACGTGAAACAGTGCCAGCCTATGCCAACTCGGGTACC
	1343	KLF13	GCCACGCCCCTTT	2	4	69	GCCACGCCCCTTTCAAGCCACGCCCCTTTGAGCCACGCCCCTTTTGAGCCACGCCCCTTTTCGGGTACC
	1344	KLF14	GCCACGCCCCCTT	2	4	69	GCCACGCCCCCTTCAAGCCACGCCCCCTTGAGCCACGCCCCCTTTGAGCCACGCCCCCTTTCGGGTACC
	1345	Klf12	GACCACGCCCT	2	4	67	GACCACGCCCTCAAGCGACCACGCCCTGAGAGACCACGCCCTGTGAAGACCACGCCCTTCGGGTACC
	1346	PRDM1	GAAAGTGAAAGTG	2	4	69	GAAAGTGAAAGTGCAAGAAAGTGAAAGTGGAGAAAGTGAAAGTGTGAGAAAGTGAAAGTGTCGGGTACC
	1347	SCRT1	GCAACAGGTGG	2	4	67	GCAACAGGTGGCAAGCGCAACAGGTGGGAGAGCAACAGGTGGGTGAAGCAACAGGTGGTCGGGTACC
	1348	SP1	ACCCCGCCCCC	2	4	67	ACCCCGCCCCCCAAGCACCCCGCCCCCGAGAACCCCGCCCCCGTGAAACCCCGCCCCCTCGGGTACC
	1349	SP4	AAGCCACGCCCCCT	2	4	70	AAGCCACGCCCCCTCAAAGCCACGCCCCCTGAAGCCACGCCCCCTTGAAGCCACGCCCCCTTCGGGTACC
	1350	SP8	CCACGCCCAC	2	4	66	CCACGCCCACCAAGCTCCACGCCCACGAGAACCACGCCCACGTGAAACCACGCCCACTCGGGTACC
	1351	YY2	CCGCCATTA	2	4	65	CCGCCATTACAAGCTACCGCCATTAGAGAAACCGCCATTAGTGAAACCCGCCATTATCGGGTACC
	1352	YY2	CCGCCATTTT	2	4	66	CCGCCATTTTCAAGCTCCGCCATTTTGAGAACCGCCATTTTGTGAAACCGCCATTTTTCGGGTACC
	1353	ZBED1	TATCGCGACATA	2	4	68	TATCGCGACATACAAGTATCGCGACATAGAGTATCGCGACATAGTGATATCGCGACATATCGGGTACC
	1354	ZBTB7A	GCGACCACC	2	4	65	GCGACCACCCAAGCTAGCGACCACCGAGAAAGCGACCACCGTGAAACGCGACCACCTCGGGTACC
	1355	ZBTB7B	CGACCACCGA	2	4	66	CGACCACCGACAAGCTCGACCACCGAGAGAACGACCACCGAGTGAAACGACCACCGATCGGGTACC
	1356	ZIC1	GACCCCCCGCTGTG	2	4	70	GACCCCCCGCTGTGCAGACCCCCCGCTGTGGGACCCCCCGCTGTGTGGACCCCCCGCTGTGTCGGGTACC
	1357	ZIC3	GACCCCCCGCTGCG	2	4	70	GACCCCCCGCTGCGCAGACCCCCCGCTGCGGGACCCCCCGCTGCGTGGACCCCCCGCTGCGTCGGGTACC
	1358	ZNF143	TACCCACAATGCATTG	2	4	103	TACCCACAATGCATTGCCAAGCTAGATACCCACAATGCATTGTCGAGAAACATACCCACAATGCATTGCGTGAAACATTACCCACAATGCATTGTCGGGTACC
	1359	ZNF238	TCCAGATGTT	2	4	66	TCCAGATGTTCAAGCTTCCAGATGTTGAGAATCCAGATGTTGTGAAATCCAGATGTTTCGGGTACC
	1360	ZNF306	TGGTCTAGCCTCGA	2	4	70	TGGTCTAGCCTCGACATGGTCTAGCCTCGAGTGGTCTAGCCTCGATGTGGTCTAGCCTCGATCGGGTACC
	1361	ZNF410	CATCCCATAATACTC	2	4	71	CATCCCATAATACTCCCATCCCATAATACTCCATCCCATAATACTCTCATCCCATAATACTCTCGGGTACC
	1362	ZNF524	ACCCTCGAACCC	2	4	68	ACCCTCGAACCCCAAGACCCTCGAACCCGAGACCCTCGAACCCGTGAACCCTCGAACCCTCGGGTACC
	1363	ZNF524	CTCGAACCCGTGC	2	4	69	CTCGAACCCGTGCCAACTCGAACCCGTGCGACTCGAACCCGTGCTGACTCGAACCCGTGCTCGGGTACC
	1364	ZNF740	CCCCCCCAC	2	4	65	CCCCCCCACCAAGCTACCCCCCCACGAGAAACCCCCCCACGTGAAACCCCCCCCACTCGGGTACC
	1365	ZNF75A	GCTTTTCCCACA	2	4	68	GCTTTTCCCACACAAGGCTTTTCCCACAGAGGCTTTTCCCACAGTGAGCTTTTCCCACATCGGGTACC
	1366	ZNF784	GTACCTACCT	2	4	66	GTACCTACCTCAAGCTGTACCTACCTGAGAAGTACCTACCTGTGAAAGTACCTACCTTCGGGTACC
	1367	ZSCAN4	TGCACACACTGAAAA	2	4	71	TGCACACACTGAAAACTGCACACACTGAAAATGCACACACTGAAAATTGCACACACTGAAAATCGGGTACC
	1368	Zfp652	AAAGGGTTAAT	2	4	67	AAAGGGTTAATCAAGCAAAGGGTTAATGAGAAAAGGGTTAATGTGAAAAAGGGTTAATTCGGGTACC
	1369	CENPB	CCCGCATACAACGAA	2	4	71	CCCGCATACAACGAACCCCGCATACAACGAACCCGCATACAACGAATCCCGCATACAACGAATCGGGTACC
	1370	GRHL1	AACCGGTTTAACCGGTT	2	4	104	AACCGGTTTAACCGGTTCCAAGCTAGAACCGGTTTAACCGGTTTCGAGAAACAACCGGTTTAACCGGTTGTGAAACATAACCGGTTTAACCGGTTTCGGGTACC
	1371	GRHL1	AAACCGGTTT	2	4	66	AAACCGGTTTCAAGCTAAACCGGTTTGAGAAAAACCGGTTTGTGAAAAAACCGGTTTTCGGGTACC
	1372	TFCP2	CCGGTTTAAACCGG	2	4	70	CCGGTTTAAACCGGCACCGGTTTAAACCGGGCCGGTTTAAACCGGTGCCGGTTTAAACCGGTCGGGTACC
	1373	CUX1	ATCGATAACTGATCGAT	2	4	104	ATCGATAACTGATCGATCCAAGCTAGATCGATAACTGATCGATTCGAGAAACATCGATAACTGATCGATGTGAAACATATCGATAACTGATCGATTCGGGTACC
	1374	CUX1	ATCGATAACCTGATCGAT	2	4	105	ATCGATAACCTGATCGATCCAAGCTAATCGATAACCTGATCGATCGAGAAACATCGATAACCTGATCGATGTGAAACAATCGATAACCTGATCGATTCGGGTACC
	1375	CUX1	TAATCGATA	2	4	65	TAATCGATACAAGCTATAATCGATAGAGAAATAATCGATAGTGAAACTAATCGATATCGGGTACC
	1376	CUX2	ATCGATAAAATTATCGAT	2	4	105	ATCGATAAAATTATCGATCCAAGCTAATCGATAAAATTATCGATCGAGAAACATCGATAAAATTATCGATGTGAAACAATCGATAAAATTATCGATTCGGGTACC
	1377	ONECUT1	AAAATCGATAA	2	4	67	AAAATCGATAACAAGCAAAATCGATAAGAGAAAAATCGATAAGTGAAAAAATCGATAATCGGGTACC
	1378	ONECUT3	AAAATCAATA	2	4	66	AAAATCAATACAAGCTAAAATCAATAGAGAAAAAATCAATAGTGAAAAAAATCAATATCGGGTACC
	1379	E2F2	AAAAATGGCGCCAAAA	2	4	103	AAAAATGGCGCCAAAACCAAGCTAGAAAAAATGGCGCCAAAATCGAGAAACAAAAAATGGCGCCAAAACGTGAAACATAAAAATGGCGCCAAAATCGGGTACC
	1380	E2F2	TTTTGGCGCCAAAA	2	4	70	TTTTGGCGCCAAAACATTTTGGCGCCAAAAGTTTTGGCGCCAAAATGTTTTGGCGCCAAAATCGGGTACC
	1381	E2F3	AAATGGCGCCAAAA	2	4	70	AAATGGCGCCAAAACAAAATGGCGCCAAAAGAAATGGCGCCAAAATGAAATGGCGCCAAAATCGGGTACC
	1382	E2F3	AAATGGCGCCATTT	2	4	70	AAATGGCGCCATTTCAAAATGGCGCCATTTGAAATGGCGCCATTTTGAAATGGCGCCATTTTCGGGTACC
	1383	E2F7	TTTTCCCGCCAAAA	2	4	70	TTTTCCCGCCAAAACATTTTCCCGCCAAAAGTTTTCCCGCCAAAATGTTTTCCCGCCAAAATCGGGTACC
	1384	EBF1	TCCCAAGGGA	2	4	66	TCCCAAGGGACAAGCTTCCCAAGGGAGAGAATCCCAAGGGAGTGAAATCCCAAGGGATCGGGTACC
	1385	EHF	ACCCGGAAGTA	2	4	67	ACCCGGAAGTACAAGCACCCGGAAGTAGAGAACCCGGAAGTAGTGAAACCCGGAAGTATCGGGTACC
	1386	ELF1	AACCCGGAAGT	2	4	67	AACCCGGAAGTCAAGCAACCCGGAAGTGAGAAACCCGGAAGTGTGAAAACCCGGAAGTTCGGGTACC
	1387	ELF1	AACCCGGAAGTG	2	4	68	AACCCGGAAGTGCAAGAACCCGGAAGTGGAGAACCCGGAAGTGGTGAAACCCGGAAGTGTCGGGTACC
	1388	ELF3	AACCCGGAAGTA	2	4	68	AACCCGGAAGTACAAGAACCCGGAAGTAGAGAACCCGGAAGTAGTGAAACCCGGAAGTATCGGGTACC
	1389	ELK1	ACCGGAAGT	2	4	65	ACCGGAAGTCAAGCTAACCGGAAGTGAGAAAACCGGAAGTGTGAAACACCGGAAGTTCGGGTACC
	1390	ELK1	ACTTCCGGCGGAAGT	2	4	71	ACTTCCGGCGGAAGTCACTTCCGGCGGAAGTACTTCCGGCGGAAGTTACTTCCGGCGGAAGTTCGGGTACC
	1391	ERG	CCGGAAATCCGG	2	4	68	CCGGAAATCCGGCAAGCCGGAAATCCGGGAGCCGGAAATCCGGGTGACCGGAAATCCGGTCGGGTACC
	1392	ERG	ACCGGAAATCCGGT	2	4	70	ACCGGAAATCCGGTCAACCGGAAATCCGGTGACCGGAAATCCGGTTGACCGGAAATCCGGTTCGGGTACC
	1393	ETS1	CCGGAAGTACATCCGG	2	4	103	CCGGAAGTACATCCGGCCAAGCTAGACCGGAAGTACATCCGGTCGAGAAACACCGGAAGTACATCCGGCGTGAAACATCCGGAAGTACATCCGGTCGGGTACC
	1394	ETS1	CCGGATGTACTTCCGG	2	4	103	CCGGATGTACTTCCGGCCAAGCTAGACCGGATGTACTTCCGGTCGAGAAACACCGGATGTACTTCCGGCGTGAAACATCCGGATGTACTTCCGGTCGGGTACC
	1395	ETV2	AACCGGAAATA	2	4	67	AACCGGAAATACAAGCAACCGGAAATAGAGAAACCGGAAATAGTGAAAACCGGAAATATCGGGTACC
	1396	ETV6	CCGGAAGCGGAAGT	2	4	70	CCGGAAGCGGAAGTCACCGGAAGCGGAAGTGCCGGAAGCGGAAGTTGCCGGAAGCGGAAGTTCGGGTACC
	1397	SPDEF	ACCCGGATGT	2	4	66	ACCCGGATGTCAAGCTACCCGGATGTGAGAAACCCGGATGTGTGAAAACCCGGATGTTCGGGTACC
	1398	SPDEF	GTGGTCCCGGATTAT	2	4	71	GTGGTCCCGGATTATCGTGGTCCCGGATTATGTGGTCCCGGATTATTGTGGTCCCGGATTATTCGGGTACC
	1399	SPDEF	CAGTAAGAAGTATAC	2	4	71	CAGTAAGAAGTATACCCAGTAAGAAGTATACCAGTAAGAAGTATACTCAGTAAGAAGTATACTCGGGTACC
	1400	SPDEF	GTGGTCCCGGATCAT	2	4	71	GTGGTCCCGGATCATCGTGGTCCCGGATCATGTGGTCCCGGATCATTGTGGTCCCGGATCATTCGGGTACC
	1401	SPDEF	CAGAAAGAAGTAACA	2	4	71	CAGAAAGAAGTAACACCAGAAAGAAGTAACACAGAAAGAAGTAACATCAGAAAGAAGTAACATCGGGTACC
	1402	SPIC	AAAAAGAGGAAGT	2	4	69	AAAAAGAGGAAGTCAAAAAAAGAGGAAGTGAAAAAAGAGGAAGTTGAAAAAAGAGGAAGTTCGGGTACC
	1403	Spic	AAAAAGCGGAAGTA	2	4	70	AAAAAGCGGAAGTACAAAAAAGCGGAAGTAGAAAAAGCGGAAGTATGAAAAAGCGGAAGTATCGGGTACC
	1404	GATA3	AGATAA	2	4	62	AGATAACCAAGCTAGAAGATAATCGAGAAACAGATAACGTGAAACATAGATAATCGGGTACC
	1405	GCM1	ATGCGGGTGCCCGCAT	2	4	103	ATGCGGGTGCCCGCATCCAAGCTAGAATGCGGGTGCCCGCATTCGAGAAACAATGCGGGTGCCCGCATCGTGAAACATATGCGGGTGCCCGCATTCGGGTACC
	1406	LEF1	AAAGATCAAAGGGTT	2	4	71	AAAGATCAAAGGGTTCAAAGATCAAAGGGTTAAAGATCAAAGGGTTTAAAGATCAAAGGGTTTCGGGTACC
	1407	SOX9	AACAATG	2	4	63	AACAATGCCAAGCTAGAACAATGCGAGAAACAACAATGGTGAAACATAACAATGTCGGGTACC
	1408	TCF7L1	AAGATCAAAG	2	4	66	AAGATCAAAGCAAGCTAAGATCAAAGGAGAAAAGATCAAAGGTGAAAAAGATCAAAGTCGGGTACC
	1409	Tcf7	AAGATCAAAGG	2	4	67	AAGATCAAAGGCAAGCAAGATCAAAGGGAGAAAGATCAAAGGGTGAAAAGATCAAAGGTCGGGTACC
	1410	HOMEZ	AAACGATTATA	2	4	67	AAACGATTATACAAGCAAACGATTATAGAGAAAACGATTATAGTGAAAAACGATTATATCGGGTACC
	1411	HSF1	TTCCAGAACGTTC	2	4	69	TTCCAGAACGTTCCAATTCCAGAACGTTCGATTCCAGAACGTTCTGATTCCAGAACGTTCTCGGGTACC
	1412	HSFY2	TTCGAAACGTTCGAA	2	4	71	TTCGAAACGTTCGAACTTCGAAACGTTCGAATTCGAAACGTTCGAATTTCGAAACGTTCGAATCGGGTACC
	1413	HSFY2	TTTCGAACG	2	4	65	TTTCGAACGCAAGCTATTTCGAACGGAGAAATTTCGAACGGTGAAACTTTCGAACGTCGGGTACC
	1414	HSFY2	TTCGAACCGTTCGAA	2	4	71	TTCGAACCGTTCGAACTTCGAACCGTTCGAATTCGAACCGTTCGAATTTCGAACCGTTCGAATCGGGTACC
	1415	IRF3	GAAACGGAAACCGAAACT	2	4	105	GAAACGGAAACCGAAACTCCAAGCTAGAAACGGAAACCGAAACTCGAGAAACGAAACGGAAACCGAAACTGTGAAACAGAAACGGAAACCGAAACTTCGGGTACC
	1416	IRF5	CCGAAACCGAAACT	2	4	70	CCGAAACCGAAACTCACCGAAACCGAAACTGCCGAAACCGAAACTTGCCGAAACCGAAACTTCGGGTACC
	1417	IRF5	ACCGAAACC	2	4	65	ACCGAAACCCAAGCTAACCGAAACCGAGAAAACCGAAACCGTGAAACACCGAAACCTCGGGTACC
	1418	IRF7	CGAAAGCGAAAGT	2	4	69	CGAAAGCGAAAGTCAACGAAAGCGAAAGTGACGAAAGCGAAAGTTGACGAAAGCGAAAGTTCGGGTACC
	1419	IRF7	AAAACGAAAATCGATTT	2	4	104	AAAACGAAAATCGATTTCCAAGCTAGAAAACGAAAATCGATTTTCGAGAAACAAAACGAAAATCGATTTGTGAAACATAAAACGAAAATCGATTTTCGGGTACC
	1420	IRF9	AACGAAACCGAAACT	2	4	71	AACGAAACCGAAACTCAACGAAACCGAAACTAACGAAACCGAAACTTAACGAAACCGAAACTTCGGGTACC
	1421	MEF2A	TCTAAAAATAGA	2	4	68	TCTAAAAATAGACAAGTCTAAAAATAGAGAGTCTAAAAATAGAGTGATCTAAAAATAGATCGGGTACC
	1422	MEF2B	GCTATAAATAGC	2	4	68	GCTATAAATAGCCAAGGCTATAAATAGCGAGGCTATAAATAGCGTGAGCTATAAATAGCTCGGGTACC
	1423	MEF2D	CTATAAATAGA	2	4	67	CTATAAATAGACAAGCCTATAAATAGAGAGACTATAAATAGAGTGAACTATAAATAGATCGGGTACC
	1424	SRF	ACCATATATGGT	2	4	68	ACCATATATGGTCAAGACCATATATGGTGAGACCATATATGGTGTGAACCATATATGGTTCGGGTACC
	1425	MEIS2	TTGACAGCTGTCAA	2	4	70	TTGACAGCTGTCAACATTGACAGCTGTCAAGTTGACAGCTGTCAATGTTGACAGCTGTCAATCGGGTACC
	1426	MEIS3	TGACAGGTGTCA	2	4	68	TGACAGGTGTCACAAGTGACAGGTGTCAGAGTGACAGGTGTCAGTGATGACAGGTGTCATCGGGTACC
	1427	TGIF1	TGACAGCTGTCA	2	4	68	TGACAGCTGTCACAAGTGACAGCTGTCAGAGTGACAGCTGTCAGTGATGACAGCTGTCATCGGGTACC
	1428	MYBL1	ACCGTTAAACGG	2	4	68	ACCGTTAAACGGCAAGACCGTTAAACGGGAGACCGTTAAACGGGTGAACCGTTAAACGGTCGGGTACC
	1429	MYBL1	CCGTTAACGG	2	4	66	CCGTTAACGGCAAGCTCCGTTAACGGGAGAACCGTTAACGGGTGAAACCGTTAACGGTCGGGTACC
	1430	MYBL1	CCGTTATAACCGTT	2	4	70	CCGTTATAACCGTTCACCGTTATAACCGTTGCCGTTATAACCGTTTGCCGTTATAACCGTTTCGGGTACC
	1431	MYBL2	AACGGTTAACGG	2	4	68	AACGGTTAACGGCAAGAACGGTTAACGGGAGAACGGTTAACGGGTGAAACGGTTAACGGTCGGGTACC
	1432	MYBL2	ACCGTTAAAACCGTTA	2	4	103	ACCGTTAAAACCGTTACCAAGCTAGAACCGTTAAAACCGTTATCGAGAAACAACCGTTAAAACCGTTACGTGAAACATACCGTTAAAACCGTTATCGGGTACC
	1433	MYBL2	AACCGTTAAACGGTC	2	4	71	AACCGTTAAACGGTCCAACCGTTAAACGGTCAACCGTTAAACGGTCTAACCGTTAAACGGTCTCGGGTACC
	1434	NFAT5	ATGGAAAATTAC	2	4	68	ATGGAAAATTACCAAGATGGAAAATTACGAGATGGAAAATTACGTGAATGGAAAATTACTCGGGTACC
	1435	NFATC1	ATGGAAAATTATTTTC	2	4	103	ATGGAAAATTATTTTCCCAAGCTAGAATGGAAAATTATTTTCTCGAGAAACAATGGAAAATTATTTTCCGTGAAACATATGGAAAATTATTTTCTCGGGTACC
	1436	NFATC1	TTTCCATAATGGAAA	2	4	71	TTTCCATAATGGAAACTTTCCATAATGGAAATTTCCATAATGGAAATTTTCCATAATGGAAATCGGGTACC
	1437	NFATC1	TTTTCCATGGAAAA	2	4	70	TTTTCCATGGAAAACATTTTCCATGGAAAAGTTTTCCATGGAAAATGTTTTCCATGGAAAATCGGGTACC
	1438	NFKB1	GGGGAATCCCC	2	4	67	GGGGAATCCCCCAAGCGGGGAATCCCCGAGAGGGGAATCCCCGTGAAGGGGAATCCCCTCGGGTACC
	1439	NFKB2	GGGGATTCCCC	2	4	67	GGGGATTCCCCCAAGCGGGGATTCCCCGAGAGGGGATTCCCCGTGAAGGGGATTCCCCTCGGGTACC
	1440	NFIA	TTGGCACGGTGCCAA	2	4	71	TTGGCACGGTGCCAACTTGGCACGGTGCCAATTGGCACGGTGCCAATTTGGCACGGTGCCAATCGGGTACC
	1441	NFIB	TTGGCACAGTGCCAG	2	4	71	TTGGCACAGTGCCAGCTTGGCACAGTGCCAGTTGGCACAGTGCCAGTTTGGCACAGTGCCAGTCGGGTACC
	1442	NRF1	TGCGCATGCGC	2	4	67	TGCGCATGCGCCAAGCTGCGCATGCGCGAGATGCGCATGCGCGTGAATGCGCATGCGCTCGGGTACC
	1443	PAX1	CGTCACGCATGACTGCA	2	4	104	CGTCACGCATGACTGCACCAAGCTAGCGTCACGCATGACTGCATCGAGAAACCGTCACGCATGACTGCAGTGAAACATCGTCACGCATGACTGCATCGGGTACC
	1444	PAX2	GTCACGCTTGACTGCT	2	4	103	GTCACGCTTGACTGCTCCAAGCTAGAGTCACGCTTGACTGCTTCGAGAAACAGTCACGCTTGACTGCTCGTGAAACATGTCACGCTTGACTGCTTCGGGTACC
	1445	PAX3	TAATCGATTA	2	4	66	TAATCGATTACAAGCTTAATCGATTAGAGAATAATCGATTAGTGAAATAATCGATTATCGGGTACC
	1446	PAX4	CTAATTAG	2	4	64	CTAATTAGCCAAGCTACTAATTAGGAGAAACCTAATTAGGTGAAACACTAATTAGTCGGGTACC
	1447	PAX5	GTCACGCATGAGTGCT	2	4	103	GTCACGCATGAGTGCTCCAAGCTAGAGTCACGCATGAGTGCTTCGAGAAACAGTCACGCATGAGTGCTCGTGAAACATGTCACGCATGAGTGCTTCGGGTACC
	1448	PAX6	TTTCACGCATGACTGCAC	2	4	105	TTTCACGCATGACTGCACCCAAGCTATTTCACGCATGACTGCACCGAGAAACTTTCACGCATGACTGCACGTGAAACATTTCACGCATGACTGCACTCGGGTACC
	1449	POU1F1	CATGCATAATTAAT	2	4	70	CATGCATAATTAATCACATGCATAATTAATGCATGCATAATTAATTGCATGCATAATTAATTCGGGTACC
	1450	POU1F1	ATATGCAAATTAG	2	4	69	ATATGCAAATTAGCAAATATGCAAATTAGGAATATGCAAATTAGTGAATATGCAAATTAGTCGGGTACC
	1451	POU2F1	ATGAATATTCAT	2	4	68	ATGAATATTCATCAAGATGAATATTCATGAGATGAATATTCATGTGAATGAATATTCATTCGGGTACC
	1452	POU2F2	TATGCAAAT	2	4	65	TATGCAAATCAAGCTATATGCAAATGAGAAATATGCAAATGTGAAACTATGCAAATTCGGGTACC
	1453	POU2F2	ATGCATATGCAA	2	4	68	ATGCATATGCAACAAGATGCATATGCAAGAGATGCATATGCAAGTGAATGCATATGCAATCGGGTACC
	1454	POU2F3	ATGAATATGCAA	2	4	68	ATGAATATGCAACAAGATGAATATGCAAGAGATGAATATGCAAGTGAATGAATATGCAATCGGGTACC
	1455	POU3F1	TTATGCAAATTA	2	4	68	TTATGCAAATTACAAGTTATGCAAATTAGAGTTATGCAAATTAGTGATTATGCAAATTATCGGGTACC
	1456	POU3F1	ATGCATAATTTA	2	4	68	ATGCATAATTTACAAGATGCATAATTTAGAGATGCATAATTTAGTGAATGCATAATTTATCGGGTACC
	1457	POU3F2	ATGCATAAATTA	2	4	68	ATGCATAAATTACAAGATGCATAAATTAGAGATGCATAAATTAGTGAATGCATAAATTATCGGGTACC
	1458	POU3F3	TTATGCTAATTT	2	4	68	TTATGCTAATTTCAAGTTATGCTAATTTGAGTTATGCTAATTTGTGATTATGCTAATTTTCGGGTACC
	1459	POU3F3	ATGAATATTCA	2	4	67	ATGAATATTCACAAGCATGAATATTCAGAGAATGAATATTCAGTGAAATGAATATTCATCGGGTACC
	1460	POU4F1	ATGAATAATTAATG	2	4	70	ATGAATAATTAATGCAATGAATAATTAATGGATGAATAATTAATGTGATGAATAATTAATGTCGGGTACC
	1461	POU4F2	TGCATAATTAATGAG	2	4	71	TGCATAATTAATGAGCTGCATAATTAATGAGTGCATAATTAATGAGTTGCATAATTAATGAGTCGGGTACC
	1462	POU6F2	GCTCATTA	2	4	64	GCTCATTACCAAGCTAGCTCATTAGAGAAACGCTCATTAGTGAAACAGCTCATTATCGGGTACC
	1463	POU6F2	TTAATGAGCTAATTAA	2	4	103	TTAATGAGCTAATTAACCAAGCTAGATTAATGAGCTAATTAATCGAGAAACATTAATGAGCTAATTAACGTGAAACATTTAATGAGCTAATTAATCGGGTACC
	1464	Pou2f2	ATGAATATTCAA	2	4	68	ATGAATATTCAACAAGATGAATATTCAAGAGATGAATATTCAAGTGAATGAATATTCAATCGGGTACC
	1465	PROX1	AAGACGCCTT	2	4	66	AAGACGCCTTCAAGCTAAGACGCCTTGAGAAAAGACGCCTTGTGAAAAAGACGCCTTTCGGGTACC
	1466	RFX2	GTTGCCATGGCAAC	2	4	70	GTTGCCATGGCAACCAGTTGCCATGGCAACGGTTGCCATGGCAACTGGTTGCCATGGCAACTCGGGTACC
	1467	RFX2	CGTTGCTAGGCAACG	2	4	71	CGTTGCTAGGCAACGCCGTTGCTAGGCAACGCGTTGCTAGGCAACGTCGTTGCTAGGCAACGTCGGGTACC
	1468	RFX3	CGTTGCTAGGCAACC	2	4	71	CGTTGCTAGGCAACCCCGTTGCTAGGCAACCCGTTGCTAGGCAACCTCGTTGCTAGGCAACCTCGGGTACC
	1469	RFX5	CGTTACCATGGCAACG	2	4	103	CGTTACCATGGCAACGCCAAGCTAGACGTTACCATGGCAACGTCGAGAAACACGTTACCATGGCAACGCGTGAAACATCGTTACCATGGCAACGTCGGGTACC
	1470	RUNX2	AACCGCAAACCGCA	2	4	70	AACCGCAAACCGCACAAACCGCAAACCGCAGAACCGCAAACCGCATGAACCGCAAACCGCATCGGGTACC
	1471	RUNX2	TAACCGCAAAAACCGCA	2	4	104	TAACCGCAAAAACCGCACCAAGCTAGTAACCGCAAAAACCGCATCGAGAAACTAACCGCAAAAACCGCAGTGAAACATTAACCGCAAAAACCGCATCGGGTACC
	1472	GMEB2	TTACGTAC	2	4	64	TTACGTACCCAAGCTATTACGTACGAGAAACTTACGTACGTGAAACATTACGTACTCGGGTACC
	1473	GMEB2	AACGTAACCACGT	2	4	69	AACGTAACCACGTCAAAACGTAACCACGTGAAACGTAACCACGTTGAAACGTAACCACGTTCGGGTACC
	1474	GMEB2	TACGTAACTGACGTA	2	4	71	TACGTAACTGACGTACTACGTAACTGACGTATACGTAACTGACGTATTACGTAACTGACGTATCGGGTACC
	1475	EOMES	AGGTGTGAAAA	2	4	67	AGGTGTGAAAACAAGCAGGTGTGAAAAGAGAAGGTGTGAAAAGTGAAAGGTGTGAAAATCGGGTACC
	1476	EOMES	TCACACCTTCTAAGGTGTGA	2	4	107	TCACACCTTCTAAGGTGTGACAAGCTTCACACCTTCTAAGGTGTGAGAGAAATCACACCTTCTAAGGTGTGAGTGAAATCACACCTTCTAAGGTGTGATCGGGTACC
	1477	MGA	AGGTGTGAAGTCACACCT	2	4	105	AGGTGTGAAGTCACACCTCCAAGCTAAGGTGTGAAGTCACACCTCGAGAAACAGGTGTGAAGTCACACCTGTGAAACAAGGTGTGAAGTCACACCTTCGGGTACC
	1478	MGA	GGTGTGAAATTTCACACC	2	4	105	GGTGTGAAATTTCACACCCCAAGCTAGGTGTGAAATTTCACACCCGAGAAACGGTGTGAAATTTCACACCGTGAAACAGGTGTGAAATTTCACACCTCGGGTACC
	1479	TBX15	AGGTGTGAAATTCACACCT	2	4	106	AGGTGTGAAATTCACACCTCAAGCTAAGGTGTGAAATTCACACCTGAGAAACAGGTGTGAAATTCACACCTGTGAAACAGGTGTGAAATTCACACCTTCGGGTACC
	1480	TBX19	TCACACCTAGGTG	2	4	69	TCACACCTAGGTGCAATCACACCTAGGTGGATCACACCTAGGTGTGATCACACCTAGGTGTCGGGTACC
	1481	TBX1	AGGTGTGAAAAAAGGTGTGA	2	4	107	AGGTGTGAAAAAAGGTGTGACAAGCTAGGTGTGAAAAAAGGTGTGAGAGAAAAGGTGTGAAAAAAGGTGTGAGTGAAAAGGTGTGAAAAAAGGTGTGATCGGGTACC
	1482	TBX1	AGGTGTGAATTTCACACCT	2	4	106	AGGTGTGAATTTCACACCTCAAGCTAAGGTGTGAATTTCACACCTGAGAAACAGGTGTGAATTTCACACCTGTGAAACAGGTGTGAATTTCACACCTTCGGGTACC
	1483	TBX1	TTTCACACCTCAGAGGTGTGAGA	2	4	110	TTTCACACCTCAGAGGTGTGAGACAATTTCACACCTCAGAGGTGTGAGAGAGTTTCACACCTCAGAGGTGTGAGATGATTTCACACCTCAGAGGTGTGAGATCGGGTACC
	1484	TBX1	TTCACACCTCTAGGTGTGAA	2	4	107	TTCACACCTCTAGGTGTGAACAAGCTTTCACACCTCTAGGTGTGAAGAGAAATTCACACCTCTAGGTGTGAAGTGAAATTCACACCTCTAGGTGTGAATCGGGTACC
	1485	TBX20	AGGTGTGAAGGTGTGA	2	4	103	AGGTGTGAAGGTGTGACCAAGCTAGAAGGTGTGAAGGTGTGATCGAGAAACAAGGTGTGAAGGTGTGACGTGAAACATAGGTGTGAAGGTGTGATCGGGTACC
	1486	TBX20	GAAAAGGTGTGAAAG	2	4	71	GAAAAGGTGTGAAAGCGAAAAGGTGTGAAAGGAAAAGGTGTGAAAGTGAAAAGGTGTGAAAGTCGGGTACC
	1487	TBX21	GGTGTGAATTCACACC	2	4	103	GGTGTGAATTCACACCCCAAGCTAGAGGTGTGAATTCACACCTCGAGAAACAGGTGTGAATTCACACCCGTGAAACATGGTGTGAATTCACACCTCGGGTACC
	1488	TBX21	TCACACCTTAAAGGTGTGA	2	4	106	TCACACCTTAAAGGTGTGACAAGCTATCACACCTTAAAGGTGTGAGAGAAACTCACACCTTAAAGGTGTGAGTGAAACTCACACCTTAAAGGTGTGATCGGGTACC
	1489	TBX21	GGTGTGATATCACACC	2	4	103	GGTGTGATATCACACCCCAAGCTAGAGGTGTGATATCACACCTCGAGAAACAGGTGTGATATCACACCCGTGAAACATGGTGTGATATCACACCTCGGGTACC
	1490	TBX21	TCACACCTAAAAGGTGTGA	2	4	106	TCACACCTAAAAGGTGTGACAAGCTATCACACCTAAAAGGTGTGAGAGAAACTCACACCTAAAAGGTGTGAGTGAAACTCACACCTAAAAGGTGTGATCGGGTACC
	1491	TBX4	AGGTGTGAAATTTCACACCT	2	4	107	AGGTGTGAAATTTCACACCTCAAGCTAGGTGTGAAATTTCACACCTGAGAAAAGGTGTGAAATTTCACACCTGTGAAAAGGTGTGAAATTTCACACCTTCGGGTACC
	1492	T	TCACACCTAGGTGTGA	2	4	103	TCACACCTAGGTGTGACCAAGCTAGATCACACCTAGGTGTGATCGAGAAACATCACACCTAGGTGTGACGTGAAACATTCACACCTAGGTGTGATCGGGTACC
	1493	TEAD1	ACATTCCA	2	4	64	ACATTCCACCAAGCTAACATTCCAGAGAAACACATTCCAGTGAAACAACATTCCATCGGGTACC
	1494	TEAD1	ACATTCCTGACATTCC	2	4	103	ACATTCCTGACATTCCCCAAGCTAGAACATTCCTGACATTCCTCGAGAAACAACATTCCTGACATTCCCGTGAAACATACATTCCTGACATTCCTCGGGTACC
	1495	TEAD3	ACATTCCTCGCATTCC	2	4	103	ACATTCCTCGCATTCCCCAAGCTAGAACATTCCTCGCATTCCTCGAGAAACAACATTCCTCGCATTCCCGTGAAACATACATTCCTCGCATTCCTCGGGTACC
	1496	TFAP2A	GCCCCCGGGC	2	4	66	GCCCCCGGGCCAAGCTGCCCCCGGGCGAGAAGCCCCCGGGCGTGAAAGCCCCCGGGCTCGGGTACC
	1497	TFAP2A	GCCTCAGGC	2	4	65	GCCTCAGGCCAAGCTAGCCTCAGGCGAGAAAGCCTCAGGCGTGAAACGCCTCAGGCTCGGGTACC
	1498	TFAP2A	GCCCCCGGGGC	2	4	67	GCCCCCGGGGCCAAGCGCCCCCGGGGCGAGAGCCCCCGGGGCGTGAAGCCCCCGGGGCTCGGGTACC
	1499	TFAP2B	GCCCCAGGGC	2	4	66	GCCCCAGGGCCAAGCTGCCCCAGGGCGAGAAGCCCCAGGGCGTGAAAGCCCCAGGGCTCGGGTACC
	1500	TFAP2B	GCCCTGAGGGC	2	4	67	GCCCTGAGGGCCAAGCGCCCTGAGGGCGAGAGCCCTGAGGGCGTGAAGCCCTGAGGGCTCGGGTACC
	1501	ARNTL	GTCACGTGAC	2	4	66	GTCACGTGACCAAGCTGTCACGTGACGAGAAGTCACGTGACGTGAAAGTCACGTGACTCGGGTACC
	1502	Ascl2	AGCAGCTGCT	2	4	66	AGCAGCTGCTCAAGCTAGCAGCTGCTGAGAAAGCAGCTGCTGTGAAAAGCAGCTGCTTCGGGTACC
	1503	Atoh1	AACATATGTT	2	4	66	AACATATGTTCAAGCTAACATATGTTGAGAAAACATATGTTGTGAAAAACATATGTTTCGGGTACC
	1504	BHLHB3	GCACGTGA	2	4	64	GCACGTGACCAAGCTAGCACGTGAGAGAAACGCACGTGAGTGAAACAGCACGTGATCGGGTACC
	1505	BHLHE23	ACCATATGTT	2	4	66	ACCATATGTTCAAGCTACCATATGTTGAGAAACCATATGTTGTGAAAACCATATGTTTCGGGTACC
	1506	CLOCK	ACACGTGT	2	4	64	ACACGTGTCCAAGCTAACACGTGTGAGAAACACACGTGTGTGAAACAACACGTGTTCGGGTACC
	1507	HES5	GGCACGTGCC	2	4	66	GGCACGTGCCCAAGCTGGCACGTGCCGAGAAGGCACGTGCCGTGAAAGGCACGTGCCTCGGGTACC
	1508	HEY2	GACACGTGC	2	4	65	GACACGTGCCAAGCTAGACACGTGCGAGAAAGACACGTGCGTGAAACGACACGTGCTCGGGTACC
	1509	ID4	ACACCTG	2	4	63	ACACCTGCCAAGCTAGACACCTGCGAGAAACACACCTGGTGAAACATACACCTGTCGGGTACC
	1510	MAX	CACGTGCTAACCACGTG	2	4	104	CACGTGCTAACCACGTGCCAAGCTAGCACGTGCTAACCACGTGTCGAGAAACCACGTGCTAACCACGTGGTGAAACATCACGTGCTAACCACGTGTCGGGTACC
	1511	MLXIPL	ATCACGTGAT	2	4	66	ATCACGTGATCAAGCTATCACGTGATGAGAAATCACGTGATGTGAAAATCACGTGATTCGGGTACC
	1512	MYF6	AACAGCTGTT	2	4	66	AACAGCTGTTCAAGCTAACAGCTGTTGAGAAAACAGCTGTTGTGAAAAACAGCTGTTTCGGGTACC
	1513	NEUROG2	AACATATGTC	2	4	66	AACATATGTCCAAGCTAACATATGTCGAGAAAACATATGTCGTGAAAAACATATGTCTCGGGTACC
	1514	NHLH1	CGCAGCTGCG	2	4	66	CGCAGCTGCGCAAGCTCGCAGCTGCGGAGAACGCAGCTGCGGTGAAACGCAGCTGCGTCGGGTACC
	1515	OLIG2	ACCATATGGT	2	4	66	ACCATATGGTCAAGCTACCATATGGTGAGAAACCATATGGTGTGAAAACCATATGGTTCGGGTACC
	1516	SREBF2	ATCACGTGAC	2	4	66	ATCACGTGACCAAGCTATCACGTGACGAGAAATCACGTGACGTGAAAATCACGTGACTCGGGTACC
	1517	TFAP4	AACAGCTGAT	2	4	66	AACAGCTGATCAAGCTAACAGCTGATGAGAAAACAGCTGATGTGAAAAACAGCTGATTCGGGTACC
	1518	ATF4	ATGATGCAAT	2	4	66	ATGATGCAATCAAGCTATGATGCAATGAGAAATGATGCAATGTGAAAATGATGCAATTCGGGTACC
	1519	ATF7	ATGACGTCAT	2	4	66	ATGACGTCATCAAGCTATGACGTCATGAGAAATGACGTCATGTGAAAATGACGTCATTCGGGTACC
	1520	Atf4	GGATGATGCAATC	2	4	69	GGATGATGCAATCCAAGGATGATGCAATCGAGGATGATGCAATCTGAGGATGATGCAATCTCGGGTACC
	1521	BATF3	TGATGACGTCATCA	2	4	70	TGATGACGTCATCACATGATGACGTCATCAGTGATGACGTCATCATGTGATGACGTCATCATCGGGTACC
	1522	CEBPB	TTGCGCAAT	2	4	65	TTGCGCAATCAAGCTATTGCGCAATGAGAAATTGCGCAATGTGAAACTTGCGCAATTCGGGTACC
	1523	CREB3L1	TGCCACGTCATCA	2	4	69	TGCCACGTCATCACAATGCCACGTCATCAGATGCCACGTCATCATGATGCCACGTCATCATCGGGTACC
	1524	CREB3L1	TGCCACGTGGCA	2	4	68	TGCCACGTGGCACAAGTGCCACGTGGCAGAGTGCCACGTGGCAGTGATGCCACGTGGCATCGGGTACC
	1525	CREB3	TGACGTCATC	2	4	66	TGACGTCATCCAAGCTTGACGTCATCGAGAATGACGTCATCGTGAAATGACGTCATCTCGGGTACC
	1526	Creb5	ATGACGTCAC	2	4	66	ATGACGTCACCAAGCTATGACGTCACGAGAAATGACGTCACGTGAAAATGACGTCACTCGGGTACC
	1527	DBP	ATTACGTAAC	2	4	66	ATTACGTAACCAAGCTATTACGTAACGAGAAATTACGTAACGTGAAAATTACGTAACTCGGGTACC
	1528	JDP2	ATGACTCAT	2	4	65	ATGACTCATCAAGCTAATGACTCATGAGAAAATGACTCATGTGAAACATGACTCATTCGGGTACC
	1529	MAFF	TGCTGACTCAGCA	2	4	69	TGCTGACTCAGCACAATGCTGACTCAGCAGATGCTGACTCAGCATGATGCTGACTCAGCATCGGGTACC
	1530	MAFG	TGCTGAGTCAGCA	2	4	69	TGCTGAGTCAGCACAATGCTGAGTCAGCAGATGCTGAGTCAGCATGATGCTGAGTCAGCATCGGGTACC
	1531	MAFK	TGCTGAGTCAGCG	2	4	69	TGCTGAGTCAGCGCAATGCTGAGTCAGCGGATGCTGAGTCAGCGTGATGCTGAGTCAGCGTCGGGTACC
	1532	Mafb	TGCTGACGTAAGCA	2	4	70	TGCTGACGTAAGCACATGCTGACGTAAGCAGTGCTGACGTAAGCATGTGCTGACGTAAGCATCGGGTACC
	1533	NFIL3	ATTACATAAC	2	4	66	ATTACATAACCAAGCTATTACATAACGAGAAATTACATAACGTGAAAATTACATAACTCGGGTACC
	1534	XBP1	GATGACGTCATC	2	4	68	GATGACGTCATCCAAGGATGACGTCATCGAGGATGACGTCATCGTGAGATGACGTCATCTCGGGTACC
	1535	XBP1	GCCACGTCATC	2	4	67	GCCACGTCATCCAAGCGCCACGTCATCGAGAGCCACGTCATCGTGAAGCCACGTCATCTCGGGTACC
	1536	FOXB1	GAATGACACAGCG	2	4	69	GAATGACACAGCGCAAGAATGACACAGCGGAGAATGACACAGCGTGAGAATGACACAGCGTCGGGTACC
	1537	FOXB1	TATGTAAATATTGACATA	2	4	105	TATGTAAATATTGACATACCAAGCTATATGTAAATATTGACATACGAGAAACTATGTAAATATTGACATAGTGAAACATATGTAAATATTGACATATCGGGTACC
	1538	FOXC1	AAGTAAATAAACA	2	4	69	AAGTAAATAAACACAAAAGTAAATAAACAGAAAGTAAATAAACATGAAAGTAAATAAACATCGGGTACC
	1539	FOXC1	GTAAATATTGAC	2	4	68	GTAAATATTGACCAAGGTAAATATTGACGAGGTAAATATTGACGTGAGTAAATATTGACTCGGGTACC
	1540	FOXC1	TATGTAAATAT	2	4	67	TATGTAAATATCAAGCTATGTAAATATGAGATATGTAAATATGTGAATATGTAAATATTCGGGTACC
	1541	FOXC2	GTAAATAAACA	2	4	67	GTAAATAAACACAAGCGTAAATAAACAGAGAGTAAATAAACAGTGAAGTAAATAAACATCGGGTACC
	1542	FOXC2	TAAGTAAACAAA	2	4	68	TAAGTAAACAAACAAGTAAGTAAACAAAGAGTAAGTAAACAAAGTGATAAGTAAACAAATCGGGTACC
	1543	FOXD2	AAAAATATTTAC	2	4	68	AAAAATATTTACCAAGAAAAATATTTACGAGAAAAATATTTACGTGAAAAAATATTTACTCGGGTACC
	1544	FOXD3	GTTAATATTTAC	2	4	68	GTTAATATTTACCAAGGTTAATATTTACGAGGTTAATATTTACGTGAGTTAATATTTACTCGGGTACC
	1545	FOXG1	ATAAACAATTGTAAACA	2	4	104	ATAAACAATTGTAAACACCAAGCTAGATAAACAATTGTAAACATCGAGAAACATAAACAATTGTAAACAGTGAAACATATAAACAATTGTAAACATCGGGTACC
	1546	FOXG1	ACGGACACAATG	2	4	68	ACGGACACAATGCAAGACGGACACAATGGAGACGGACACAATGGTGAACGGACACAATGTCGGGTACC
	1547	FOXI1	TGTTTACGGTAAACA	2	4	71	TGTTTACGGTAAACACTGTTTACGGTAAACATGTTTACGGTAAACATTGTTTACGGTAAACATCGGGTACC
	1548	FOXJ2	GTAAACAATAAACA	2	4	70	GTAAACAATAAACACAGTAAACAATAAACAGGTAAACAATAAACATGGTAAACAATAAACATCGGGTACC
	1549	FOXJ2	GTAAACATAAACA	2	4	69	GTAAACATAAACACAAGTAAACATAAACAGAGTAAACATAAACATGAGTAAACATAAACATCGGGTACC
	1550	FOXL1	TGTAAATAAACAA	2	4	69	TGTAAATAAACAACAATGTAAATAAACAAGATGTAAATAAACAATGATGTAAATAAACAATCGGGTACC
	1551	FOXO1	GTAAACATGTTTAC	2	4	70	GTAAACATGTTTACCAGTAAACATGTTTACGGTAAACATGTTTACTGGTAAACATGTTTACTCGGGTACC
	1552	FOXO6	TTTCCCCACACGAC	2	4	70	TTTCCCCACACGACCATTTCCCCACACGACGTTTCCCCACACGACTGTTTCCCCACACGACTCGGGTACC
	1553	Foxg1	ATAAACAAGTGTAAACA	2	4	104	ATAAACAAGTGTAAACACCAAGCTAGATAAACAAGTGTAAACATCGAGAAACATAAACAAGTGTAAACAGTGAAACATATAAACAAGTGTAAACATCGGGTACC
	1554	Foxg1	CGGACACAATC	2	4	67	CGGACACAATCCAAGCCGGACACAATCGAGACGGACACAATCGTGAACGGACACAATCTCGGGTACC
	1555	Foxj3	ACGGACACAAT	2	4	67	ACGGACACAATCAAGCACGGACACAATGAGAACGGACACAATGTGAAACGGACACAATTCGGGTACC
	1556	ALX3	TAATTTAATTA	2	4	67	TAATTTAATTACAAGCTAATTTAATTAGAGATAATTTAATTAGTGAATAATTTAATTATCGGGTACC
	1557	ALX4	TAATTAAATTA	2	4	67	TAATTAAATTACAAGCTAATTAAATTAGAGATAATTAAATTAGTGAATAATTAAATTATCGGGTACC
	1558	BARHL2	TAATTGGTGTTAAATG	2	4	103	TAATTGGTGTTAAATGCCAAGCTAGATAATTGGTGTTAAATGTCGAGAAACATAATTGGTGTTAAATGCGTGAAACATTAATTGGTGTTAAATGTCGGGTACC
	1559	BARHL2	TAATTGGTGCTAATTG	2	4	103	TAATTGGTGCTAATTGCCAAGCTAGATAATTGGTGCTAATTGTCGAGAAACATAATTGGTGCTAATTGCGTGAAACATTAATTGGTGCTAATTGTCGGGTACC
	1560	BARX1	CAATTAAATACCGATTA	2	4	104	CAATTAAATACCGATTACCAAGCTAGCAATTAAATACCGATTATCGAGAAACCAATTAAATACCGATTAGTGAAACATCAATTAAATACCGATTATCGGGTACC
	1561	Barhl1	TAATTGCTGCTAAATG	2	4	103	TAATTGCTGCTAAATGCCAAGCTAGATAATTGCTGCTAAATGTCGAGAAACATAATTGCTGCTAAATGCGTGAAACATTAATTGCTGCTAAATGTCGGGTACC
	1562	DPRX	GGATAATCC	2	4	65	GGATAATCCCAAGCTAGGATAATCCGAGAAAGGATAATCCGTGAAACGGATAATCCTCGGGTACC
	1563	DRGX	TAATCTAATTA	2	4	67	TAATCTAATTACAAGCTAATCTAATTAGAGATAATCTAATTAGTGAATAATCTAATTATCGGGTACC
	1564	DUXA	TAATTTAATCA	2	4	67	TAATTTAATCACAAGCTAATTTAATCAGAGATAATTTAATCAGTGAATAATTTAATCATCGGGTACC
	1565	EMX1	TAATTAGCTAATTA	2	4	70	TAATTAGCTAATTACATAATTAGCTAATTAGTAATTAGCTAATTATGTAATTAGCTAATTATCGGGTACC
	1566	EN1	TAATTGGTCAATTA	2	4	70	TAATTGGTCAATTACATAATTGGTCAATTAGTAATTGGTCAATTATGTAATTGGTCAATTATCGGGTACC
	1567	EN1	TAATTGCTTAATTA	2	4	70	TAATTGCTTAATTACATAATTGCTTAATTAGTAATTGCTTAATTATGTAATTGCTTAATTATCGGGTACC
	1568	GBX2	TAATTGGCCAATTA	2	4	70	TAATTGGCCAATTACATAATTGGCCAATTAGTAATTGGCCAATTATGTAATTGGCCAATTATCGGGTACC
	1569	HESX1	TAATTGGCAATTA	2	4	69	TAATTGGCAATTACAATAATTGGCAATTAGATAATTGGCAATTATGATAATTGGCAATTATCGGGTACC
	1570	HMBOX1	CTAGTTAA	2	4	64	CTAGTTAACCAAGCTACTAGTTAAGAGAAACCTAGTTAAGTGAAACACTAGTTAATCGGGTACC
	1571	HNF1A	GTTAATGATTAAC	2	4	69	GTTAATGATTAACCAAGTTAATGATTAACGAGTTAATGATTAACTGAGTTAATGATTAACTCGGGTACC
	1572	HOXA10	GTCGTAAAA	2	4	65	GTCGTAAAACAAGCTAGTCGTAAAAGAGAAAGTCGTAAAAGTGAAACGTCGTAAAATCGGGTACC
	1573	HOXA10	GTAATAAAA	2	4	65	GTAATAAAACAAGCTAGTAATAAAAGAGAAAGTAATAAAAGTGAAACGTAATAAAATCGGGTACC
	1574	HOXA13	CCAATAAAA	2	4	65	CCAATAAAACAAGCTACCAATAAAAGAGAAACCAATAAAAGTGAAACCCAATAAAATCGGGTACC
	1575	HOXA13	CTCGTAAAA	2	4	65	CTCGTAAAACAAGCTACTCGTAAAAGAGAAACTCGTAAAAGTGAAACCTCGTAAAATCGGGTACC
	1576	HOXC10	CCCATAAAA	2	4	65	CCCATAAAACAAGCTACCCATAAAAGAGAAACCCATAAAAGTGAAACCCCATAAAATCGGGTACC
	1577	HOXC11	GCAATAAAA	2	4	65	GCAATAAAACAAGCTAGCAATAAAAGAGAAAGCAATAAAAGTGAAACGCAATAAAATCGGGTACC
	1578	Hoxa11	GCCATAAAA	2	4	65	GCCATAAAACAAGCTAGCCATAAAAGAGAAAGCCATAAAAGTGAAACGCCATAAAATCGGGTACC
	1579	Hoxc10	GTCATAAAA	2	4	65	GTCATAAAACAAGCTAGTCATAAAAGAGAAAGTCATAAAAGTGAAACGTCATAAAATCGGGTACC
	1580	IRX2	TACATGACAT	2	4	66	TACATGACATCAAGCTTACATGACATGAGAATACATGACATGTGAAATACATGACATTCGGGTACC
	1581	ISL2	GCACTTAA	2	4	64	GCACTTAACCAAGCTAGCACTTAAGAGAAACGCACTTAAGTGAAACAGCACTTAATCGGGTACC
	1582	Irx3	TACATGACAA	2	4	66	TACATGACAACAAGCTTACATGACAAGAGAATACATGACAAGTGAAATACATGACAATCGGGTACC
	1583	LHX2	TAATTACGCTAATTA	2	4	71	TAATTACGCTAATTACTAATTACGCTAATTATAATTACGCTAATTATTAATTACGCTAATTATCGGGTACC
	1584	LHX6	TAATTAGCGCTAATTA	2	4	103	TAATTAGCGCTAATTACCAAGCTAGATAATTAGCGCTAATTATCGAGAAACATAATTAGCGCTAATTACGTGAAACATTAATTAGCGCTAATTATCGGGTACC
	1585	LHX6	TGATTGCAATCA	2	4	68	TGATTGCAATCACAAGTGATTGCAATCAGAGTGATTGCAATCAGTGATGATTGCAATCATCGGGTACC
	1586	LHX9	TAATTGCCAATTA	2	4	69	TAATTGCCAATTACAATAATTGCCAATTAGATAATTGCCAATTATGATAATTGCCAATTATCGGGTACC
	1587	Lhx8	TAATTGCAATCA	2	4	68	TAATTGCAATCACAAGTAATTGCAATCAGAGTAATTGCAATCAGTGATAATTGCAATCATCGGGTACC
	1588	MEOX2	TAATTACGGTAATTA	2	4	71	TAATTACGGTAATTACTAATTACGGTAATTATAATTACGGTAATTATTAATTACGGTAATTATCGGGTACC
	1589	MEOX2	TAATCATCATTA	2	4	68	TAATCATCATTACAAGTAATCATCATTAGAGTAATCATCATTAGTGATAATCATCATTATCGGGTACC
	1590	MSX1	CAATTAAAAACCAATTA	2	4	104	CAATTAAAAACCAATTACCAAGCTAGCAATTAAAAACCAATTATCGAGAAACCAATTAAAAACCAATTAGTGAAACATCAATTAAAAACCAATTATCGGGTACC
	1591	NKX2-3	CCACTTGA	2	4	64	CCACTTGACCAAGCTACCACTTGAGAGAAACCCACTTGAGTGAAACACCACTTGATCGGGTACC
	1592	NKX3-1	CCACTTAA	2	4	64	CCACTTAACCAAGCTACCACTTAAGAGAAACCCACTTAAGTGAAACACCACTTAATCGGGTACC
	1593	OTX1	TAATCCGATTA	2	4	67	TAATCCGATTACAAGCTAATCCGATTAGAGATAATCCGATTAGTGAATAATCCGATTATCGGGTACC
	1594	PDX1	TAATTAACGGTAATTA	2	4	103	TAATTAACGGTAATTACCAAGCTAGATAATTAACGGTAATTATCGAGAAACATAATTAACGGTAATTACGTGAAACATTAATTAACGGTAATTATCGGGTACC
	1595	PITX1	TTAATCC	2	4	63	TTAATCCCCAAGCTAGTTAATCCCGAGAAACTTAATCCGTGAAACATTTAATCCTCGGGTACC
	1596	Rhox11	GCTGTTA	2	4	63	GCTGTTACCAAGCTAGGCTGTTACGAGAAACGCTGTTAGTGAAACATGCTGTTATCGGGTACC
	1597	VENTX	CCGATTAG	2	4	64	CCGATTAGCCAAGCTACCGATTAGGAGAAACCCGATTAGGTGAAACACCGATTAGTCGGGTACC
	1598	VENTX	CGCTAATCGGAAAACGATTAG	2	4	108	CGCTAATCGGAAAACGATTAGCAAGCCGCTAATCGGAAAACGATTAGGAGAACGCTAATCGGAAAACGATTAGGTGAACGCTAATCGGAAAACGATTAGTCGGGTACC
	1599	AR	AGGTACACGGTGTACCC	2	4	104	AGGTACACGGTGTACCCCCAAGCTAGAGGTACACGGTGTACCCTCGAGAAACAGGTACACGGTGTACCCGTGAAACATAGGTACACGGTGTACCCTCGGGTACC
	1600	AR	GGGAACACGGTGTACCC	2	4	104	GGGAACACGGTGTACCCCCAAGCTAGGGGAACACGGTGTACCCTCGAGAAACGGGAACACGGTGTACCCGTGAAACATGGGAACACGGTGTACCCTCGGGTACC
	1601	Ar	GGGTACACGGTGTACCG	2	4	104	GGGTACACGGTGTACCGCCAAGCTAGGGGTACACGGTGTACCGTCGAGAAACGGGTACACGGTGTACCGGTGAAACATGGGTACACGGTGTACCGTCGGGTACC
	1602	ESR1	AGGTCACGGTGACCT	2	4	71	AGGTCACGGTGACCTCAGGTCACGGTGACCTAGGTCACGGTGACCTTAGGTCACGGTGACCTTCGGGTACC
	1603	ESRRA	AAGGTCATTCAAGGTCA	2	4	104	AAGGTCATTCAAGGTCACCAAGCTAGAAGGTCATTCAAGGTCATCGAGAAACAAGGTCATTCAAGGTCAGTGAAACATAAGGTCATTCAAGGTCATCGGGTACC
	1604	ESRRA	CAAGGTCATTTCAAGGTCA	2	4	106	CAAGGTCATTTCAAGGTCACAAGCTACAAGGTCATTTCAAGGTCAGAGAAACCAAGGTCATTTCAAGGTCAGTGAAACCAAGGTCATTTCAAGGTCATCGGGTACC
	1605	ESRRB	TCAAGGTCAT	2	4	66	TCAAGGTCATCAAGCTTCAAGGTCATGAGAATCAAGGTCATGTGAAATCAAGGTCATTCGGGTACC
	1606	ESRRG	AAGGTCATTTCAAGGTCA	2	4	105	AAGGTCATTTCAAGGTCACCAAGCTAAAGGTCATTTCAAGGTCACGAGAAACAAGGTCATTTCAAGGTCAGTGAAACAAAGGTCATTTCAAGGTCATCGGGTACC
	1607	ESRRG	AAGGTCAGTCAAGGTCA	2	4	104	AAGGTCAGTCAAGGTCACCAAGCTAGAAGGTCAGTCAAGGTCATCGAGAAACAAGGTCAGTCAAGGTCAGTGAAACATAAGGTCAGTCAAGGTCATCGGGTACC
	1608	Esrra	TAGGTCAGTCAAGGTCA	2	4	104	TAGGTCAGTCAAGGTCACCAAGCTAGTAGGTCAGTCAAGGTCATCGAGAAACTAGGTCAGTCAAGGTCAGTGAAACATTAGGTCAGTCAAGGTCATCGGGTACC
	1609	HNF4A	AGTCCAAAGTCCATC	2	4	71	AGTCCAAAGTCCATCCAGTCCAAAGTCCATCAGTCCAAAGTCCATCTAGTCCAAAGTCCATCTCGGGTACC
	1610	HNF4A	GGGGTCAAAGTCCA	2	4	70	GGGGTCAAAGTCCACAGGGGTCAAAGTCCAGGGGGTCAAAGTCCATGGGGGTCAAAGTCCATCGGGTACC
	1611	HNF4A	GGTCCAAAGTCCAAT	2	4	71	GGTCCAAAGTCCAATCGGTCCAAAGTCCAATGGTCCAAAGTCCAATTGGTCCAAAGTCCAATTCGGGTACC
	1612	HNF4A	GGGGTCAAAGGTCA	2	4	70	GGGGTCAAAGGTCACAGGGGTCAAAGGTCAGGGGGTCAAAGGTCATGGGGGTCAAAGGTCATCGGGTACC
	1613	HNF4A	GGGTCCAAAGGTCAA	2	4	71	GGGTCCAAAGGTCAACGGGTCCAAAGGTCAAGGGTCCAAAGGTCAATGGGTCCAAAGGTCAATCGGGTACC
	1614	NR2C2	GAGGTCAAAGGTCA	2	4	70	GAGGTCAAAGGTCACAGAGGTCAAAGGTCAGGAGGTCAAAGGTCATGGAGGTCAAAGGTCATCGGGTACC
	1615	NR2E1	AAAAGTCAA	2	4	65	AAAAGTCAACAAGCTAAAAAGTCAAGAGAAAAAAAGTCAAGTGAAACAAAAGTCAATCGGGTACC
	1616	NR2E1	AAGTCAATAAGTCA	2	4	70	AAGTCAATAAGTCACAAAGTCAATAAGTCAGAAGTCAATAAGTCATGAAGTCAATAAGTCATCGGGTACC
	1617	NR2F1	AGGTCAAAGGTCA	2	4	69	AGGTCAAAGGTCACAAAGGTCAAAGGTCAGAAGGTCAAAGGTCATGAAGGTCAAAGGTCATCGGGTACC
	1618	NR2F1	GAGGTCAAAAGGTCA	2	4	71	GAGGTCAAAAGGTCACGAGGTCAAAAGGTCAGAGGTCAAAAGGTCATGAGGTCAAAAGGTCATCGGGTACC
	1619	NR3C1	GGTACATAATGTTCC	2	4	71	GGTACATAATGTTCCCGGTACATAATGTTCCGGTACATAATGTTCCTGGTACATAATGTTCCTCGGGTACC
	1620	NR3C2	GGAACACAATGTTCC	2	4	71	GGAACACAATGTTCCCGGAACACAATGTTCCGGAACACAATGTTCCTGGAACACAATGTTCCTCGGGTACC
	1621	NR4A2	AGGTCAAACTGTGACCT	2	4	104	AGGTCAAACTGTGACCTCCAAGCTAGAGGTCAAACTGTGACCTTCGAGAAACAGGTCAAACTGTGACCTGTGAAACATAGGTCAAACTGTGACCTTCGGGTACC
	1622	NR4A2	TGACCTTTAAAGGTCA	2	4	103	TGACCTTTAAAGGTCACCAAGCTAGATGACCTTTAAAGGTCATCGAGAAACATGACCTTTAAAGGTCACGTGAAACATTGACCTTTAAAGGTCATCGGGTACC
	1623	RARA	AAAGGTCATTTGAGGTCA	2	4	105	AAAGGTCATTTGAGGTCACCAAGCTAAAAGGTCATTTGAGGTCACGAGAAACAAAGGTCATTTGAGGTCAGTGAAACAAAAGGTCATTTGAGGTCATCGGGTACC
	1624	RARA	GAGGTCAAAAGGTCAAT	2	4	104	GAGGTCAAAAGGTCAATCCAAGCTAGGAGGTCAAAAGGTCAATTCGAGAAACGAGGTCAAAAGGTCAATGTGAAACATGAGGTCAAAAGGTCAATTCGGGTACC
	1625	RARA	AGGTCATGCAAAGGTCA	2	4	104	AGGTCATGCAAAGGTCACCAAGCTAGAGGTCATGCAAAGGTCATCGAGAAACAGGTCATGCAAAGGTCAGTGAAACATAGGTCATGCAAAGGTCATCGGGTACC
	1626	RARA	AGGGTCAAAAGGTCA	2	4	71	AGGGTCAAAAGGTCACAGGGTCAAAAGGTCAAGGGTCAAAAGGTCATAGGGTCAAAAGGTCATCGGGTACC
	1627	RARA	AAAGGTCATGTGAGGTCA	2	4	105	AAAGGTCATGTGAGGTCACCAAGCTAAAAGGTCATGTGAGGTCACGAGAAACAAAGGTCATGTGAGGTCAGTGAAACAAAAGGTCATGTGAGGTCATCGGGTACC
	1628	RARA	AGGTCAACTAAAGGTCA	2	4	104	AGGTCAACTAAAGGTCACCAAGCTAGAGGTCAACTAAAGGTCATCGAGAAACAGGTCAACTAAAGGTCAGTGAAACATAGGTCAACTAAAGGTCATCGGGTACC
	1629	RARG	GAGGTCAAAAGGTCACA	2	4	104	GAGGTCAAAAGGTCACACCAAGCTAGGAGGTCAAAAGGTCACATCGAGAAACGAGGTCAAAAGGTCACAGTGAAACATGAGGTCAAAAGGTCACATCGGGTACC
	1630	RARG	AAGGTCAACTAAAGGTCA	2	4	105	AAGGTCAACTAAAGGTCACCAAGCTAAAGGTCAACTAAAGGTCACGAGAAACAAGGTCAACTAAAGGTCAGTGAAACAAAGGTCAACTAAAGGTCATCGGGTACC
	1631	RARG	AAGGTCACCAGAGGTCA	2	4	104	AAGGTCACCAGAGGTCACCAAGCTAGAAGGTCACCAGAGGTCATCGAGAAACAAGGTCACCAGAGGTCAGTGAAACATAAGGTCACCAGAGGTCATCGGGTACC
	1632	RARG	GAGGTCAAAAGGTCAC	2	4	103	GAGGTCAAAAGGTCACCCAAGCTAGAGAGGTCAAAAGGTCACTCGAGAAACAGAGGTCAAAAGGTCACCGTGAAACATGAGGTCAAAAGGTCACTCGGGTACC
	1633	RARG	AAGGTCAAGCAAAGGTCA	2	4	105	AAGGTCAAGCAAAGGTCACCAAGCTAAAGGTCAAGCAAAGGTCACGAGAAACAAGGTCAAGCAAAGGTCAGTGAAACAAAGGTCAAGCAAAGGTCATCGGGTACC
	1634	RARG	AAGGTCAACAGAGGTCA	2	4	104	AAGGTCAACAGAGGTCACCAAGCTAGAAGGTCAACAGAGGTCATCGAGAAACAAGGTCAACAGAGGTCAGTGAAACATAAGGTCAACAGAGGTCATCGGGTACC
	1635	RORA	AAAGGTCAAATTGAGGTCA	2	4	106	AAAGGTCAAATTGAGGTCACAAGCTAAAAGGTCAAATTGAGGTCAGAGAAACAAAGGTCAAATTGAGGTCAGTGAAACAAAGGTCAAATTGAGGTCATCGGGTACC
	1636	RORA	TAACTAGGTTAGTAGGTCA	2	4	106	TAACTAGGTTAGTAGGTCACAAGCTATAACTAGGTTAGTAGGTCAGAGAAACTAACTAGGTTAGTAGGTCAGTGAAACTAACTAGGTTAGTAGGTCATCGGGTACC
	1637	RXRA	GGGGTCATGACCCC	2	4	70	GGGGTCATGACCCCCAGGGGTCATGACCCCGGGGGTCATGACCCCTGGGGGTCATGACCCCTCGGGTACC
	1638	RXRA	GAGGTCATGACCCC	2	4	70	GAGGTCATGACCCCCAGAGGTCATGACCCCGGAGGTCATGACCCCTGGAGGTCATGACCCCTCGGGTACC
	1639	Rara	AAAGGTCAAGAGAGGTCA	2	4	105	AAAGGTCAAGAGAGGTCACCAAGCTAAAAGGTCAAGAGAGGTCACGAGAAACAAAGGTCAAGAGAGGTCAGTGAAACAAAAGGTCAAGAGAGGTCATCGGGTACC
	1640	Rara	AGGTCACTCAAAGGTCA	2	4	104	AGGTCACTCAAAGGTCACCAAGCTAGAGGTCACTCAAAGGTCATCGAGAAACAGGTCACTCAAAGGTCAGTGAAACATAGGTCACTCAAAGGTCATCGGGTACC
	1641	Rara	AAGGTCAAAAGGTCA	2	4	71	AAGGTCAAAAGGTCACAAGGTCAAAAGGTCAAAGGTCAAAAGGTCATAAGGTCAAAAGGTCATCGGGTACC
	1642	Rarb	AAAGGTCAAAAGGTCA	2	4	103	AAAGGTCAAAAGGTCACCAAGCTAGAAAAGGTCAAAAGGTCATCGAGAAACAAAAGGTCAAAAGGTCACGTGAAACATAAAGGTCAAAAGGTCATCGGGTACC
	1643	Rarb	AAAGGTCACCAGAGGTCA	2	4	105	AAAGGTCACCAGAGGTCACCAAGCTAAAAGGTCACCAGAGGTCACGAGAAACAAAGGTCACCAGAGGTCAGTGAAACAAAAGGTCACCAGAGGTCATCGGGTACC
	1644	Rarg	AAGGTCAAAAGGTCAA	2	4	103	AAGGTCAAAAGGTCAACCAAGCTAGAAAGGTCAAAAGGTCAATCGAGAAACAAAGGTCAAAAGGTCAACGTGAAACATAAGGTCAAAAGGTCAATCGGGTACC
	1645	Rarg	AAGGTCATCTAAAGGTCA	2	4	105	AAGGTCATCTAAAGGTCACCAAGCTAAAGGTCATCTAAAGGTCACGAGAAACAAGGTCATCTAAAGGTCAGTGAAACAAAGGTCATCTAAAGGTCATCGGGTACC
	1646	Rarg	AAGGTCACGAAAGGTCA	2	4	104	AAGGTCACGAAAGGTCACCAAGCTAGAAGGTCACGAAAGGTCATCGAGAAACAAGGTCACGAAAGGTCAGTGAAACATAAGGTCACGAAAGGTCATCGGGTACC
	1647	THRA	TGACCTTATGAGGTCA	2	4	103	TGACCTTATGAGGTCACCAAGCTAGATGACCTTATGAGGTCATCGAGAAACATGACCTTATGAGGTCACGTGAAACATTGACCTTATGAGGTCATCGGGTACC
	1648	THRB	TGACCTTATAAGGTCA	2	4	103	TGACCTTATAAGGTCACCAAGCTAGATGACCTTATAAGGTCATCGAGAAACATGACCTTATAAGGTCACGTGAAACATTGACCTTATAAGGTCATCGGGTACC
	1649	THRB	TGACCTTATTAAGGTCA	2	4	104	TGACCTTATTAAGGTCACCAAGCTAGTGACCTTATTAAGGTCATCGAGAAACTGACCTTATTAAGGTCAGTGAAACATTGACCTTATTAAGGTCATCGGGTACC
	1650	THRB	TGACCTTACATAAGGTCA	2	4	105	TGACCTTACATAAGGTCACCAAGCTATGACCTTACATAAGGTCACGAGAAACTGACCTTACATAAGGTCAGTGAAACATGACCTTACATAAGGTCATCGGGTACC
	1651	VDR	GAGTTCATTGAGTTCA	2	4	103	GAGTTCATTGAGTTCACCAAGCTAGAGAGTTCATTGAGTTCATCGAGAAACAGAGTTCATTGAGTTCACGTGAAACATGAGTTCATTGAGTTCATCGGGTACC
	1652	Vdr	GAGTTCATCGGGTTCA	2	4	103	GAGTTCATCGGGTTCACCAAGCTAGAGAGTTCATCGGGTTCATCGAGAAACAGAGTTCATCGGGTTCACGTGAAACATGAGTTCATCGGGTTCATCGGGTACC
	1653	TP63	AACATGTTGGGACATGTC	2	4	105	AACATGTTGGGACATGTCCCAAGCTAAACATGTTGGGACATGTCCGAGAAACAACATGTTGGGACATGTCGTGAAACAAACATGTTGGGACATGTCTCGGGTACC
	1654	Tp53	ACATGTCCATGGACATGT	2	4	105	ACATGTCCATGGACATGTCCAAGCTAACATGTCCATGGACATGTCGAGAAACACATGTCCATGGACATGTGTGAAACAACATGTCCATGGACATGTTCGGGTACC
	1655	Tp53	ACATGTCTATGACATGT	2	4	104	ACATGTCTATGACATGTCCAAGCTAGACATGTCTATGACATGTTCGAGAAACACATGTCTATGACATGTGTGAAACATACATGTCTATGACATGTTCGGGTACC
	1656	Tp53	AACATGCCCGGGCATGTC	2	4	105	AACATGCCCGGGCATGTCCCAAGCTAAACATGCCCGGGCATGTCCGAGAAACAACATGCCCGGGCATGTCGTGAAACAAACATGCCCGGGCATGTCTCGGGTACC
	1657	Tp73	ACATGTCTGGACATGT	2	4	103	ACATGTCTGGACATGTCCAAGCTAGAACATGTCTGGACATGTTCGAGAAACAACATGTCTGGACATGTCGTGAAACATACATGTCTGGACATGTTCGGGTACC
	1666	BCL6B	TGCTTTCTAGGAATTCA	2	8	108	TGCTTTCTAGGAATTCACCAAGCTAGTGCTTTCTAGGAATTCATCGAGAAACTGCTTTCTAGGAATTCAGTGAAACATTGCTTTCTAGGAATTCATCCCTACGGTACC
	1667	CTCF	GCGCCACCTAGTGGT	2	8	75	GCGCCACCTAGTGGTCGCGCCACCTAGTGGTGCGCCACCTAGTGGTTGCGCCACCTAGTGGTTCCCTACGGTACC
	1668	EGR1	ACGCCCACGCA	2	8	71	ACGCCCACGCACAAGCACGCCCACGCAGAGAACGCCCACGCAGTGAAACGCCCACGCATCCCTACGGTACC
	1669	GLI2	GACCACCCACGACG	2	8	74	GACCACCCACGACGCAGACCACCCACGACGGGACCACCCACGACGTGGACCACCCACGACGTCCCTACGGTACC
	1670	GLI2	GCGACCACACTG	2	8	72	GCGACCACACTGCAAGGCGACCACACTGGAGGCGACCACACTGGTGAGCGACCACACTGTCCCTACGGTACC
	1671	GLIS1	GACCCCCCACGAAG	2	8	74	GACCCCCCACGAAGCAGACCCCCCACGAAGGGACCCCCCACGAAGTGGACCCCCCACGAAGTCCCTACGGTACC
	1672	GLIS2	GACCCCCCGCGAAG	2	8	74	GACCCCCCGCGAAGCAGACCCCCCGCGAAGGGACCCCCCGCGAAGTGGACCCCCCGCGAAGTCCCTACGGTACC
	1673	HINFP1	GCGGACGTTGCAACGTCCGC	2	8	111	GCGGACGTTGCAACGTCCGCCAAGCTGCGGACGTTGCAACGTCCGCGAGAAAGCGGACGTTGCAACGTCCGCGTGAAAGCGGACGTTGCAACGTCCGCTCCCTACGGTACC
	1674	HINFP1	GCGGACGTTCAACGTCCGC	2	8	110	GCGGACGTTCAACGTCCGCCAAGCTAGCGGACGTTCAACGTCCGCGAGAAACGCGGACGTTCAACGTCCGCGTGAAACGCGGACGTTCAACGTCCGCTCCCTACGGTACC
	1675	Hic1	GTGCCAGCCTATGCCAAC	2	8	109	GTGCCAGCCTATGCCAACCCAAGCTAGTGCCAGCCTATGCCAACCGAGAAACGTGCCAGCCTATGCCAACGTGAAACAGTGCCAGCCTATGCCAACTCCCTACGGTACC
	1676	KLF13	GCCACGCCCCTTT	2	8	73	GCCACGCCCCTTTCAAGCCACGCCCCTTTGAGCCACGCCCCTTTTGAGCCACGCCCCTTTTCCCTACGGTACC
	1677	KLF14	GCCACGCCCCCTT	2	8	73	GCCACGCCCCCTTCAAGCCACGCCCCCTTGAGCCACGCCCCCTTTGAGCCACGCCCCCTTTCCCTACGGTACC
	1678	Klf12	GACCACGCCCT	2	8	71	GACCACGCCCTCAAGCGACCACGCCCTGAGAGACCACGCCCTGTGAAGACCACGCCCTTCCCTACGGTACC
	1679	PRDM1	GAAAGTGAAAGTG	2	8	73	GAAAGTGAAAGTGCAAGAAAGTGAAAGTGGAGAAAGTGAAAGTGTGAGAAAGTGAAAGTGTCCCTACGGTACC
	1680	SCRT1	GCAACAGGTGG	2	8	71	GCAACAGGTGGCAAGCGCAACAGGTGGGAGAGCAACAGGTGGGTGAAGCAACAGGTGGTCCCTACGGTACC
	1681	SP1	ACCCCGCCCCC	2	8	71	ACCCCGCCCCCCAAGCACCCCGCCCCCGAGAACCCCGCCCCCGTGAAACCCCGCCCCCTCCCTACGGTACC
	1682	SP4	AAGCCACGCCCCCT	2	8	74	AAGCCACGCCCCCTCAAAGCCACGCCCCCTGAAGCCACGCCCCCTTGAAGCCACGCCCCCTTCCCTACGGTACC
	1683	SP8	CCACGCCCAC	2	8	70	CCACGCCCACCAAGCTCCACGCCCACGAGAACCACGCCCACGTGAAACCACGCCCACTCCCTACGGTACC
	1684	YY2	CCGCCATTA	2	8	69	CCGCCATTACAAGCTACCGCCATTAGAGAAACCGCCATTAGTGAAACCCGCCATTATCCCTACGGTACC
	1685	YY2	CCGCCATTTT	2	8	70	CCGCCATTTTCAAGCTCCGCCATTTTGAGAACCGCCATTTTGTGAAACCGCCATTTTTCCCTACGGTACC
	1686	ZBED1	TATCGCGACATA	2	8	72	TATCGCGACATACAAGTATCGCGACATAGAGTATCGCGACATAGTGATATCGCGACATATCCCTACGGTACC
	1687	ZBTB7A	GCGACCACC	2	8	69	GCGACCACCCAAGCTAGCGACCACCGAGAAAGCGACCACCGTGAAACGCGACCACCTCCCTACGGTACC
	1688	ZBTB7B	CGACCACCGA	2	8	70	CGACCACCGACAAGCTCGACCACCGAGAGAACGACCACCGAGTGAAACGACCACCGATCCCTACGGTACC
	1689	ZIC1	GACCCCCCGCTGTG	2	8	74	GACCCCCCGCTGTGCAGACCCCCCGCTGTGGGACCCCCCGCTGTGTGGACCCCCCGCTGTGTCCCTACGGTACC
	1690	ZIC3	GACCCCCCGCTGCG	2	8	74	GACCCCCCGCTGCGCAGACCCCCCGCTGCGGGACCCCCCGCTGCGTGGACCCCCCGCTGCGTCCCTACGGTACC
	1691	ZNF143	TACCCACAATGCATTG	2	8	107	TACCCACAATGCATTGCCAAGCTAGATACCCACAATGCATTGTCGAGAAACATACCCACAATGCATTGCGTGAAACATTACCCACAATGCATTGTCCCTACGGTACC
	1692	ZNF238	TCCAGATGTT	2	8	70	TCCAGATGTTCAAGCTTCCAGATGTTGAGAATCCAGATGTTGTGAAATCCAGATGTTTCCCTACGGTACC
	1693	ZNF306	TGGTCTAGCCTCGA	2	8	74	TGGTCTAGCCTCGACATGGTCTAGCCTCGAGTGGTCTAGCCTCGATGTGGTCTAGCCTCGATCCCTACGGTACC
	1694	ZNF410	CATCCCATAATACTC	2	8	75	CATCCCATAATACTCCCATCCCATAATACTCCATCCCATAATACTCTCATCCCATAATACTCTCCCTACGGTACC
	1695	ZNF524	ACCCTCGAACCC	2	8	72	ACCCTCGAACCCCAAGACCCTCGAACCCGAGACCCTCGAACCCGTGAACCCTCGAACCCTCCCTACGGTACC
	1696	ZNF524	CTCGAACCCGTGC	2	8	73	CTCGAACCCGTGCCAACTCGAACCCGTGCGACTCGAACCCGTGCTGACTCGAACCCGTGCTCCCTACGGTACC
	1697	ZNF740	CCCCCCCAC	2	8	69	CCCCCCCACCAAGCTACCCCCCCACGAGAAACCCCCCCACGTGAAACCCCCCCCACTCCCTACGGTACC
	1698	ZNF75A	GCTTTTCCCACA	2	8	72	GCTTTTCCCACACAAGGCTTTTCCCACAGAGGCTTTTCCCACAGTGAGCTTTTCCCACATCCCTACGGTACC
	1699	ZNF784	GTACCTACCT	2	8	70	GTACCTACCTCAAGCTGTACCTACCTGAGAAGTACCTACCTGTGAAAGTACCTACCTTCCCTACGGTACC
	1700	ZSCAN4	TGCACACACTGAAAA	2	8	75	TGCACACACTGAAAACTGCACACACTGAAAATGCACACACTGAAAATTGCACACACTGAAAATCCCTACGGTACC
	1701	Zfp652	AAAGGGTTAAT	2	8	71	AAAGGGTTAATCAAGCAAAGGGTTAATGAGAAAAGGGTTAATGTGAAAAAGGGTTAATTCCCTACGGTACC
	1702	CENPB	CCCGCATACAACGAA	2	8	75	CCCGCATACAACGAACCCCGCATACAACGAACCCGCATACAACGAATCCCGCATACAACGAATCCCTACGGTACC
	1703	GRHL1	AACCGGTTTAACCGGTT	2	8	108	AACCGGTTTAACCGGTTCCAAGCTAGAACCGGTTTAACCGGTTTCGAGAAACAACCGGTTTAACCGGTTGTGAAACATAACCGGTTTAACCGGTTTCCCTACGGTACC
	1704	GRHL1	AAACCGGTTT	2	8	70	AAACCGGTTTCAAGCTAAACCGGTTTGAGAAAAACCGGTTTGTGAAAAAACCGGTTTTCCCTACGGTACC
	1705	TFCP2	CCGGTTTAAACCGG	2	8	74	CCGGTTTAAACCGGCACCGGTTTAAACCGGGCCGGTTTAAACCGGTGCCGGTTTAAACCGGTCCCTACGGTACC
	1706	CUX1	ATCGATAACTGATCGAT	2	8	108	ATCGATAACTGATCGATCCAAGCTAGATCGATAACTGATCGATTCGAGAAACATCGATAACTGATCGATGTGAAACATATCGATAACTGATCGATTCCCTACGGTACC
	1707	CUX1	ATCGATAACCTGATCGAT	2	8	109	ATCGATAACCTGATCGATCCAAGCTAATCGATAACCTGATCGATCGAGAAACATCGATAACCTGATCGATGTGAAACAATCGATAACCTGATCGATTCCCTACGGTACC
	1708	CUX1	TAATCGATA	2	8	69	TAATCGATACAAGCTATAATCGATAGAGAAATAATCGATAGTGAAACTAATCGATATCCCTACGGTACC
	1709	CUX2	ATCGATAAAATTATCGAT	2	8	109	ATCGATAAAATTATCGATCCAAGCTAATCGATAAAATTATCGATCGAGAAACATCGATAAAATTATCGATGTGAAACAATCGATAAAATTATCGATTCCCTACGGTACC
	1710	ONECUT1	AAAATCGATAA	2	8	71	AAAATCGATAACAAGCAAAATCGATAAGAGAAAAATCGATAAGTGAAAAAATCGATAATCCCTACGGTACC
	1711	ONECUT3	AAAATCAATA	2	8	70	AAAATCAATACAAGCTAAAATCAATAGAGAAAAAATCAATAGTGAAAAAAATCAATATCCCTACGGTACC
	1712	E2F2	AAAAATGGCGCCAAAA	2	8	107	AAAAATGGCGCCAAAACCAAGCTAGAAAAAATGGCGCCAAAATCGAGAAACAAAAAATGGCGCCAAAACGTGAAACATAAAAATGGCGCCAAAATCCCTACGGTACC
	1713	E2F2	TTTTGGCGCCAAAA	2	8	74	TTTTGGCGCCAAAACATTTTGGCGCCAAAAGTTTTGGCGCCAAAATGTTTTGGCGCCAAAATCCCTACGGTACC
	1714	E2F3	AAATGGCGCCAAAA	2	8	74	AAATGGCGCCAAAACAAAATGGCGCCAAAAGAAATGGCGCCAAAATGAAATGGCGCCAAAATCCCTACGGTACC
	1715	E2F3	AAATGGCGCCATTT	2	8	74	AAATGGCGCCATTTCAAAATGGCGCCATTTGAAATGGCGCCATTTTGAAATGGCGCCATTTTCCCTACGGTACC
	1716	E2F7	TTTTCCCGCCAAAA	2	8	74	TTTTCCCGCCAAAACATTTTCCCGCCAAAAGTTTTCCCGCCAAAATGTTTTCCCGCCAAAATCCCTACGGTACC
	1717	EBF1	TCCCAAGGGA	2	8	70	TCCCAAGGGACAAGCTTCCCAAGGGAGAGAATCCCAAGGGAGTGAAATCCCAAGGGATCCCTACGGTACC
	1718	EHF	ACCCGGAAGTA	2	8	71	ACCCGGAAGTACAAGCACCCGGAAGTAGAGAACCCGGAAGTAGTGAAACCCGGAAGTATCCCTACGGTACC
	1719	ELF1	AACCCGGAAGT	2	8	71	AACCCGGAAGTCAAGCAACCCGGAAGTGAGAAACCCGGAAGTGTGAAAACCCGGAAGTTCCCTACGGTACC
	1720	ELF1	AACCCGGAAGTG	2	8	72	AACCCGGAAGTGCAAGAACCCGGAAGTGGAGAACCCGGAAGTGGTGAAACCCGGAAGTGTCCCTACGGTACC
	1721	ELF3	AACCCGGAAGTA	2	8	72	AACCCGGAAGTACAAGAACCCGGAAGTAGAGAACCCGGAAGTAGTGAAACCCGGAAGTATCCCTACGGTACC
	1722	ELK1	ACCGGAAGT	2	8	69	ACCGGAAGTCAAGCTAACCGGAAGTGAGAAAACCGGAAGTGTGAAACACCGGAAGTTCCCTACGGTACC
	1723	ELK1	ACTTCCGGCGGAAGT	2	8	75	ACTTCCGGCGGAAGTCACTTCCGGCGGAAGTACTTCCGGCGGAAGTTACTTCCGGCGGAAGTTCCCTACGGTACC
	1724	ERG	CCGGAAATCCGG	2	8	72	CCGGAAATCCGGCAAGCCGGAAATCCGGGAGCCGGAAATCCGGGTGACCGGAAATCCGGTCCCTACGGTACC
	1725	ERG	ACCGGAAATCCGGT	2	8	74	ACCGGAAATCCGGTCAACCGGAAATCCGGTGACCGGAAATCCGGTTGACCGGAAATCCGGTTCCCTACGGTACC
	1726	ETS1	CCGGAAGTACATCCGG	2	8	107	CCGGAAGTACATCCGGCCAAGCTAGACCGGAAGTACATCCGGTCGAGAAACACCGGAAGTACATCCGGCGTGAAACATCCGGAAGTACATCCGGTCCCTACGGTACC
	1727	ETS1	CCGGATGTACTTCCGG	2	8	107	CCGGATGTACTTCCGGCCAAGCTAGACCGGATGTACTTCCGGTCGAGAAACACCGGATGTACTTCCGGCGTGAAACATCCGGATGTACTTCCGGTCCCTACGGTACC
	1728	ETV2	AACCGGAAATA	2	8	71	AACCGGAAATACAAGCAACCGGAAATAGAGAAACCGGAAATAGTGAAAACCGGAAATATCCCTACGGTACC
	1729	ETV6	CCGGAAGCGGAAGT	2	8	74	CCGGAAGCGGAAGTCACCGGAAGCGGAAGTGCCGGAAGCGGAAGTTGCCGGAAGCGGAAGTTCCCTACGGTACC
	1730	SPDEF	ACCCGGATGT	2	8	70	ACCCGGATGTCAAGCTACCCGGATGTGAGAAACCCGGATGTGTGAAAACCCGGATGTTCCCTACGGTACC
	1731	SPDEF	GTGGTCCCGGATTAT	2	8	75	GTGGTCCCGGATTATCGTGGTCCCGGATTATGTGGTCCCGGATTATTGTGGTCCCGGATTATTCCCTACGGTACC
	1732	SPDEF	CAGTAAGAAGTATAC	2	8	75	CAGTAAGAAGTATACCCAGTAAGAAGTATACCAGTAAGAAGTATACTCAGTAAGAAGTATACTCCCTACGGTACC
	1733	SPDEF	GTGGTCCCGGATCAT	2	8	75	GTGGTCCCGGATCATCGTGGTCCCGGATCATGTGGTCCCGGATCATTGTGGTCCCGGATCATTCCCTACGGTACC
	1734	SPDEF	CAGAAAGAAGTAACA	2	8	75	CAGAAAGAAGTAACACCAGAAAGAAGTAACACAGAAAGAAGTAACATCAGAAAGAAGTAACATCCCTACGGTACC
	1735	SPIC	AAAAAGAGGAAGT	2	8	73	AAAAAGAGGAAGTCAAAAAAAGAGGAAGTGAAAAAAGAGGAAGTTGAAAAAAGAGGAAGTTCCCTACGGTACC
	1736	Spic	AAAAAGCGGAAGTA	2	8	74	AAAAAGCGGAAGTACAAAAAAGCGGAAGTAGAAAAAGCGGAAGTATGAAAAAGCGGAAGTATCCCTACGGTACC
	1737	GATA3	AGATAA	2	8	66	AGATAACCAAGCTAGAAGATAATCGAGAAACAGATAACGTGAAACATAGATAATCCCTACGGTACC
	1738	GCM1	ATGCGGGTGCCCGCAT	2	8	107	ATGCGGGTGCCCGCATCCAAGCTAGAATGCGGGTGCCCGCATTCGAGAAACAATGCGGGTGCCCGCATCGTGAAACATATGCGGGTGCCCGCATTCCCTACGGTACC
	1739	LEF1	AAAGATCAAAGGGTT	2	8	75	AAAGATCAAAGGGTTCAAAGATCAAAGGGTTAAAGATCAAAGGGTTTAAAGATCAAAGGGTTTCCCTACGGTACC
	1740	SOX9	AACAATG	2	8	67	AACAATGCCAAGCTAGAACAATGCGAGAAACAACAATGGTGAAACATAACAATGTCCCTACGGTACC
	1741	TCF7L1	AAGATCAAAG	2	8	70	AAGATCAAAGCAAGCTAAGATCAAAGGAGAAAAGATCAAAGGTGAAAAAGATCAAAGTCCCTACGGTACC
	1742	Tcf7	AAGATCAAAGG	2	8	71	AAGATCAAAGGCAAGCAAGATCAAAGGGAGAAAGATCAAAGGGTGAAAAGATCAAAGGTCCCTACGGTACC
	1743	HOMEZ	AAACGATTATA	2	8	71	AAACGATTATACAAGCAAACGATTATAGAGAAAACGATTATAGTGAAAAACGATTATATCCCTACGGTACC
	1744	HSF1	TTCCAGAACGTTC	2	8	73	TTCCAGAACGTTCCAATTCCAGAACGTTCGATTCCAGAACGTTCTGATTCCAGAACGTTCTCCCTACGGTACC
	1745	HSFY2	TTCGAAACGTTCGAA	2	8	75	TTCGAAACGTTCGAACTTCGAAACGTTCGAATTCGAAACGTTCGAATTTCGAAACGTTCGAATCCCTACGGTACC
	1746	HSFY2	TTTCGAACG	2	8	69	TTTCGAACGCAAGCTATTTCGAACGGAGAAATTTCGAACGGTGAAACTTTCGAACGTCCCTACGGTACC
	1747	HSFY2	TTCGAACCGTTCGAA	2	8	75	TTCGAACCGTTCGAACTTCGAACCGTTCGAATTCGAACCGTTCGAATTTCGAACCGTTCGAATCCCTACGGTACC
	1748	IRF3	GAAACGGAAACCGAAACT	2	8	109	GAAACGGAAACCGAAACTCCAAGCTAGAAACGGAAACCGAAACTCGAGAAACGAAACGGAAACCGAAACTGTGAAACAGAAACGGAAACCGAAACTTCCCTACGGTACC
	1749	IRF5	CCGAAACCGAAACT	2	8	74	CCGAAACCGAAACTCACCGAAACCGAAACTGCCGAAACCGAAACTTGCCGAAACCGAAACTTCCCTACGGTACC
	1750	IRF5	ACCGAAACC	2	8	69	ACCGAAACCCAAGCTAACCGAAACCGAGAAAACCGAAACCGTGAAACACCGAAACCTCCCTACGGTACC
	1751	IRF7	CGAAAGCGAAAGT	2	8	73	CGAAAGCGAAAGTCAACGAAAGCGAAAGTGACGAAAGCGAAAGTTGACGAAAGCGAAAGTTCCCTACGGTACC
	1752	IRF7	AAAACGAAAATCGATTT	2	8	108	AAAACGAAAATCGATTTCCAAGCTAGAAAACGAAAATCGATTTTCGAGAAACAAAACGAAAATCGATTTGTGAAACATAAAACGAAAATCGATTTTCCCTACGGTACC
	1753	IRF9	AACGAAACCGAAACT	2	8	75	AACGAAACCGAAACTCAACGAAACCGAAACTAACGAAACCGAAACTTAACGAAACCGAAACTTCCCTACGGTACC
	1754	MEF2A	TCTAAAAATAGA	2	8	72	TCTAAAAATAGACAAGTCTAAAAATAGAGAGTCTAAAAATAGAGTGATCTAAAAATAGATCCCTACGGTACC
	1755	MEF2B	GCTATAAATAGC	2	8	72	GCTATAAATAGCCAAGGCTATAAATAGCGAGGCTATAAATAGCGTGAGCTATAAATAGCTCCCTACGGTACC
	1756	MEF2D	CTATAAATAGA	2	8	71	CTATAAATAGACAAGCCTATAAATAGAGAGACTATAAATAGAGTGAACTATAAATAGATCCCTACGGTACC
	1757	SRF	ACCATATATGGT	2	8	72	ACCATATATGGTCAAGACCATATATGGTGAGACCATATATGGTGTGAACCATATATGGTTCCCTACGGTACC
	1758	MEIS2	TTGACAGCTGTCAA	2	8	74	TTGACAGCTGTCAACATTGACAGCTGTCAAGTTGACAGCTGTCAATGTTGACAGCTGTCAATCCCTACGGTACC
	1759	MEIS3	TGACAGGTGTCA	2	8	72	TGACAGGTGTCACAAGTGACAGGTGTCAGAGTGACAGGTGTCAGTGATGACAGGTGTCATCCCTACGGTACC
	1760	TGIF1	TGACAGCTGTCA	2	8	72	TGACAGCTGTCACAAGTGACAGCTGTCAGAGTGACAGCTGTCAGTGATGACAGCTGTCATCCCTACGGTACC
	1761	MYBL1	ACCGTTAAACGG	2	8	72	ACCGTTAAACGGCAAGACCGTTAAACGGGAGACCGTTAAACGGGTGAACCGTTAAACGGTCCCTACGGTACC
	1762	MYBL1	CCGTTAACGG	2	8	70	CCGTTAACGGCAAGCTCCGTTAACGGGAGAACCGTTAACGGGTGAAACCGTTAACGGTCCCTACGGTACC
	1763	MYBL1	CCGTTATAACCGTT	2	8	74	CCGTTATAACCGTTCACCGTTATAACCGTTGCCGTTATAACCGTTTGCCGTTATAACCGTTTCCCTACGGTACC
	1764	MYBL2	AACGGTTAACGG	2	8	72	AACGGTTAACGGCAAGAACGGTTAACGGGAGAACGGTTAACGGGTGAAACGGTTAACGGTCCCTACGGTACC
	1765	MYBL2	ACCGTTAAAACCGTTA	2	8	107	ACCGTTAAAACCGTTACCAAGCTAGAACCGTTAAAACCGTTATCGAGAAACAACCGTTAAAACCGTTACGTGAAACATACCGTTAAAACCGTTATCCCTACGGTACC
	1766	MYBL2	AACCGTTAAACGGTC	2	8	75	AACCGTTAAACGGTCCAACCGTTAAACGGTCAACCGTTAAACGGTCTAACCGTTAAACGGTCTCCCTACGGTACC
	1767	NFAT5	ATGGAAAATTAC	2	8	72	ATGGAAAATTACCAAGATGGAAAATTACGAGATGGAAAATTACGTGAATGGAAAATTACTCCCTACGGTACC
	1768	NFATC1	ATGGAAAATTATTTTC	2	8	107	ATGGAAAATTATTTTCCCAAGCTAGAATGGAAAATTATTTTCTCGAGAAACAATGGAAAATTATTTTCCGTGAAACATATGGAAAATTATTTTCTCCCTACGGTACC
	1769	NFATC1	TTTCCATAATGGAAA	2	8	75	TTTCCATAATGGAAACTTTCCATAATGGAAATTTCCATAATGGAAATTTTCCATAATGGAAATCCCTACGGTACC
	1770	NFATC1	TTTTCCATGGAAAA	2	8	74	TTTTCCATGGAAAACATTTTCCATGGAAAAGTTTTCCATGGAAAATGTTTTCCATGGAAAATCCCTACGGTACC
	1771	NFKB1	GGGGAATCCCC	2	8	71	GGGGAATCCCCCAAGCGGGGAATCCCCGAGAGGGGAATCCCCGTGAAGGGGAATCCCCTCCCTACGGTACC
	1772	NFKB2	GGGGATTCCCC	2	8	71	GGGGATTCCCCCAAGCGGGGATTCCCCGAGAGGGGATTCCCCGTGAAGGGGATTCCCCTCCCTACGGTACC
	1773	NFIA	TTGGCACGGTGCCAA	2	8	75	TTGGCACGGTGCCAACTTGGCACGGTGCCAATTGGCACGGTGCCAATTTGGCACGGTGCCAATCCCTACGGTACC
	1774	NFIB	TTGGCACAGTGCCAG	2	8	75	TTGGCACAGTGCCAGCTTGGCACAGTGCCAGTTGGCACAGTGCCAGTTTGGCACAGTGCCAGTCCCTACGGTACC
	1775	NRF1	TGCGCATGCGC	2	8	71	TGCGCATGCGCCAAGCTGCGCATGCGCGAGATGCGCATGCGCGTGAATGCGCATGCGCTCCCTACGGTACC
	1776	PAX1	CGTCACGCATGACTGCA	2	8	108	CGTCACGCATGACTGCACCAAGCTAGCGTCACGCATGACTGCATCGAGAAACCGTCACGCATGACTGCAGTGAAACATCGTCACGCATGACTGCATCCCTACGGTACC
	1777	PAX2	GTCACGCTTGACTGCT	2	8	107	GTCACGCTTGACTGCTCCAAGCTAGAGTCACGCTTGACTGCTTCGAGAAACAGTCACGCTTGACTGCTCGTGAAACATGTCACGCTTGACTGCTTCCCTACGGTACC
	1778	PAX3	TAATCGATTA	2	8	70	TAATCGATTACAAGCTTAATCGATTAGAGAATAATCGATTAGTGAAATAATCGATTATCCCTACGGTACC
	1779	PAX4	CTAATTAG	2	8	68	CTAATTAGCCAAGCTACTAATTAGGAGAAACCTAATTAGGTGAAACACTAATTAGTCCCTACGGTACC
	1780	PAX5	GTCACGCATGAGTGCT	2	8	107	GTCACGCATGAGTGCTCCAAGCTAGAGTCACGCATGAGTGCTTCGAGAAACAGTCACGCATGAGTGCTCGTGAAACATGTCACGCATGAGTGCTTCCCTACGGTACC
	1781	PAX6	TTTCACGCATGACTGCAC	2	8	109	TTTCACGCATGACTGCACCCAAGCTATTTCACGCATGACTGCACCGAGAAACTTTCACGCATGACTGCACGTGAAACATTTCACGCATGACTGCACTCCCTACGGTACC
	1782	POU1F1	CATGCATAATTAAT	2	8	74	CATGCATAATTAATCACATGCATAATTAATGCATGCATAATTAATTGCATGCATAATTAATTCCCTACGGTACC
	1783	POU1F1	ATATGCAAATTAG	2	8	73	ATATGCAAATTAGCAAATATGCAAATTAGGAATATGCAAATTAGTGAATATGCAAATTAGTCCCTACGGTACC
	1784	POU2F1	ATGAATATTCAT	2	8	72	ATGAATATTCATCAAGATGAATATTCATGAGATGAATATTCATGTGAATGAATATTCATTCCCTACGGTACC
	1785	POU2F2	TATGCAAAT	2	8	69	TATGCAAATCAAGCTATATGCAAATGAGAAATATGCAAATGTGAAACTATGCAAATTCCCTACGGTACC
	1786	POU2F2	ATGCATATGCAA	2	8	72	ATGCATATGCAACAAGATGCATATGCAAGAGATGCATATGCAAGTGAATGCATATGCAATCCCTACGGTACC
	1787	POU2F3	ATGAATATGCAA	2	8	72	ATGAATATGCAACAAGATGAATATGCAAGAGATGAATATGCAAGTGAATGAATATGCAATCCCTACGGTACC
	1788	POU3F1	TTATGCAAATTA	2	8	72	TTATGCAAATTACAAGTTATGCAAATTAGAGTTATGCAAATTAGTGATTATGCAAATTATCCCTACGGTACC
	1789	POU3F1	ATGCATAATTTA	2	8	72	ATGCATAATTTACAAGATGCATAATTTAGAGATGCATAATTTAGTGAATGCATAATTTATCCCTACGGTACC
	1790	POU3F2	ATGCATAAATTA	2	8	72	ATGCATAAATTACAAGATGCATAAATTAGAGATGCATAAATTAGTGAATGCATAAATTATCCCTACGGTACC
	1791	POU3F3	TTATGCTAATTT	2	8	72	TTATGCTAATTTCAAGTTATGCTAATTTGAGTTATGCTAATTTGTGATTATGCTAATTTTCCCTACGGTACC
	1792	POU3F3	ATGAATATTCA	2	8	71	ATGAATATTCACAAGCATGAATATTCAGAGAATGAATATTCAGTGAAATGAATATTCATCCCTACGGTACC
	1793	POU4F1	ATGAATAATTAATG	2	8	74	ATGAATAATTAATGCAATGAATAATTAATGGATGAATAATTAATGTGATGAATAATTAATGTCCCTACGGTACC
	1794	POU4F2	TGCATAATTAATGAG	2	8	75	TGCATAATTAATGAGCTGCATAATTAATGAGTGCATAATTAATGAGTTGCATAATTAATGAGTCCCTACGGTACC
	1795	POU6F2	GCTCATTA	2	8	68	GCTCATTACCAAGCTAGCTCATTAGAGAAACGCTCATTAGTGAAACAGCTCATTATCCCTACGGTACC
	1796	POU6F2	TTAATGAGCTAATTAA	2	8	107	TTAATGAGCTAATTAACCAAGCTAGATTAATGAGCTAATTAATCGAGAAACATTAATGAGCTAATTAACGTGAAACATTTAATGAGCTAATTAATCCCTACGGTACC
	1797	Pou2f2	ATGAATATTCAA	2	8	72	ATGAATATTCAACAAGATGAATATTCAAGAGATGAATATTCAAGTGAATGAATATTCAATCCCTACGGTACC
	1798	PROX1	AAGACGCCTT	2	8	70	AAGACGCCTTCAAGCTAAGACGCCTTGAGAAAAGACGCCTTGTGAAAAAGACGCCTTTCCCTACGGTACC
	1799	RFX2	GTTGCCATGGCAAC	2	8	74	GTTGCCATGGCAACCAGTTGCCATGGCAACGGTTGCCATGGCAACTGGTTGCCATGGCAACTCCCTACGGTACC
	1800	RFX2	CGTTGCTAGGCAACG	2	8	75	CGTTGCTAGGCAACGCCGTTGCTAGGCAACGCGTTGCTAGGCAACGTCGTTGCTAGGCAACGTCCCTACGGTACC
	1801	RFX3	CGTTGCTAGGCAACC	2	8	75	CGTTGCTAGGCAACCCCGTTGCTAGGCAACCCGTTGCTAGGCAACCTCGTTGCTAGGCAACCTCCCTACGGTACC
	1802	RFX5	CGTTACCATGGCAACG	2	8	107	CGTTACCATGGCAACGCCAAGCTAGACGTTACCATGGCAACGTCGAGAAACACGTTACCATGGCAACGCGTGAAACATCGTTACCATGGCAACGTCCCTACGGTACC
	1803	RUNX2	AACCGCAAACCGCA	2	8	74	AACCGCAAACCGCACAAACCGCAAACCGCAGAACCGCAAACCGCATGAACCGCAAACCGCATCCCTACGGTACC
	1804	RUNX2	TAACCGCAAAAACCGCA	2	8	108	TAACCGCAAAAACCGCACCAAGCTAGTAACCGCAAAAACCGCATCGAGAAACTAACCGCAAAAACCGCAGTGAAACATTAACCGCAAAAACCGCATCCCTACGGTACC
	1805	GMEB2	TTACGTAC	2	8	68	TTACGTACCCAAGCTATTACGTACGAGAAACTTACGTACGTGAAACATTACGTACTCCCTACGGTACC
	1806	GMEB2	AACGTAACCACGT	2	8	73	AACGTAACCACGTCAAAACGTAACCACGTGAAACGTAACCACGTTGAAACGTAACCACGTTCCCTACGGTACC
	1807	GMEB2	TACGTAACTGACGTA	2	8	75	TACGTAACTGACGTACTACGTAACTGACGTATACGTAACTGACGTATTACGTAACTGACGTATCCCTACGGTACC
	1808	EOMES	AGGTGTGAAAA	2	8	71	AGGTGTGAAAACAAGCAGGTGTGAAAAGAGAAGGTGTGAAAAGTGAAAGGTGTGAAAATCCCTACGGTACC
	1809	EOMES	TCACACCTTCTAAGGTGTGA	2	8	111	TCACACCTTCTAAGGTGTGACAAGCTTCACACCTTCTAAGGTGTGAGAGAAATCACACCTTCTAAGGTGTGAGTGAAATCACACCTTCTAAGGTGTGATCCCTACGGTACC
	1810	MGA	AGGTGTGAAGTCACACCT	2	8	109	AGGTGTGAAGTCACACCTCCAAGCTAAGGTGTGAAGTCACACCTCGAGAAACAGGTGTGAAGTCACACCTGTGAAACAAGGTGTGAAGTCACACCTTCCCTACGGTACC
	1811	MGA	GGTGTGAAATTTCACACC	2	8	109	GGTGTGAAATTTCACACCCCAAGCTAGGTGTGAAATTTCACACCCGAGAAACGGTGTGAAATTTCACACCGTGAAACAGGTGTGAAATTTCACACCTCCCTACGGTACC
	1812	TBX15	AGGTGTGAAATTCACACCT	2	8	110	AGGTGTGAAATTCACACCTCAAGCTAAGGTGTGAAATTCACACCTGAGAAACAGGTGTGAAATTCACACCTGTGAAACAGGTGTGAAATTCACACCTTCCCTACGGTACC
	1813	TBX19	TCACACCTAGGTG	2	8	73	TCACACCTAGGTGCAATCACACCTAGGTGGATCACACCTAGGTGTGATCACACCTAGGTGTCCCTACGGTACC
	1814	TBX1	AGGTGTGAAAAAAGGTGTGA	2	8	111	AGGTGTGAAAAAAGGTGTGACAAGCTAGGTGTGAAAAAAGGTGTGAGAGAAAAGGTGTGAAAAAAGGTGTGAGTGAAAAGGTGTGAAAAAAGGTGTGATCCCTACGGTACC
	1815	TBX1	AGGTGTGAATTTCACACCT	2	8	110	AGGTGTGAATTTCACACCTCAAGCTAAGGTGTGAATTTCACACCTGAGAAACAGGTGTGAATTTCACACCTGTGAAACAGGTGTGAATTTCACACCTTCCCTACGGTACC
	1816	TBX1	TTTCACACCTCAGAGGTGTGAGA	2	8	114	TTTCACACCTCAGAGGTGTGAGACAATTTCACACCTCAGAGGTGTGAGAGAGTTTCACACCTCAGAGGTGTGAGATGATTTCACACCTCAGAGGTGTGAGATCCCTACGGTACC
	1817	TBX1	TTCACACCTCTAGGTGTGAA	2	8	111	TTCACACCTCTAGGTGTGAACAAGCTTTCACACCTCTAGGTGTGAAGAGAAATTCACACCTCTAGGTGTGAAGTGAAATTCACACCTCTAGGTGTGAATCCCTACGGTACC
	1818	TBX20	AGGTGTGAAGGTGTGA	2	8	107	AGGTGTGAAGGTGTGACCAAGCTAGAAGGTGTGAAGGTGTGATCGAGAAACAAGGTGTGAAGGTGTGACGTGAAACATAGGTGTGAAGGTGTGATCCCTACGGTACC
	1819	TBX20	GAAAAGGTGTGAAAG	2	8	75	GAAAAGGTGTGAAAGCGAAAAGGTGTGAAAGGAAAAGGTGTGAAAGTGAAAAGGTGTGAAAGTCCCTACGGTACC
	1820	TBX21	GGTGTGAATTCACACC	2	8	107	GGTGTGAATTCACACCCCAAGCTAGAGGTGTGAATTCACACCTCGAGAAACAGGTGTGAATTCACACCCGTGAAACATGGTGTGAATTCACACCTCCCTACGGTACC
	1821	TBX21	TCACACCTTAAAGGTGTGA	2	8	110	TCACACCTTAAAGGTGTGACAAGCTATCACACCTTAAAGGTGTGAGAGAAACTCACACCTTAAAGGTGTGAGTGAAACTCACACCTTAAAGGTGTGATCCCTACGGTACC
	1822	TBX21	GGTGTGATATCACACC	2	8	107	GGTGTGATATCACACCCCAAGCTAGAGGTGTGATATCACACCTCGAGAAACAGGTGTGATATCACACCCGTGAAACATGGTGTGATATCACACCTCCCTACGGTACC
	1823	TBX21	TCACACCTAAAAGGTGTGA	2	8	110	TCACACCTAAAAGGTGTGACAAGCTATCACACCTAAAAGGTGTGAGAGAAACTCACACCTAAAAGGTGTGAGTGAAACTCACACCTAAAAGGTGTGATCCCTACGGTACC
	1824	TBX4	AGGTGTGAAATTTCACACCT	2	8	111	AGGTGTGAAATTTCACACCTCAAGCTAGGTGTGAAATTTCACACCTGAGAAAAGGTGTGAAATTTCACACCTGTGAAAAGGTGTGAAATTTCACACCTTCCCTACGGTACC
	1825	T	TCACACCTAGGTGTGA	2	8	107	TCACACCTAGGTGTGACCAAGCTAGATCACACCTAGGTGTGATCGAGAAACATCACACCTAGGTGTGACGTGAAACATTCACACCTAGGTGTGATCCCTACGGTACC
	1826	TEAD1	ACATTCCA	2	8	68	ACATTCCACCAAGCTAACATTCCAGAGAAACACATTCCAGTGAAACAACATTCCATCCCTACGGTACC
	1827	TEAD1	ACATTCCTGACATTCC	2	8	107	ACATTCCTGACATTCCCCAAGCTAGAACATTCCTGACATTCCTCGAGAAACAACATTCCTGACATTCCCGTGAAACATACATTCCTGACATTCCTCCCTACGGTACC
	1828	TEAD3	ACATTCCTCGCATTCC	2	8	107	ACATTCCTCGCATTCCCCAAGCTAGAACATTCCTCGCATTCCTCGAGAAACAACATTCCTCGCATTCCCGTGAAACATACATTCCTCGCATTCCTCCCTACGGTACC
	1829	TFAP2A	GCCCCCGGGC	2	8	70	GCCCCCGGGCCAAGCTGCCCCCGGGCGAGAAGCCCCCGGGCGTGAAAGCCCCCGGGCTCCCTACGGTACC
	1830	TFAP2A	GCCTCAGGC	2	8	69	GCCTCAGGCCAAGCTAGCCTCAGGCGAGAAAGCCTCAGGCGTGAAACGCCTCAGGCTCCCTACGGTACC
	1831	TFAP2A	GCCCCCGGGGC	2	8	71	GCCCCCGGGGCCAAGCGCCCCCGGGGCGAGAGCCCCCGGGGCGTGAAGCCCCCGGGGCTCCCTACGGTACC
	1832	TFAP2B	GCCCCAGGGC	2	8	70	GCCCCAGGGCCAAGCTGCCCCAGGGCGAGAAGCCCCAGGGCGTGAAAGCCCCAGGGCTCCCTACGGTACC
	1833	TFAP2B	GCCCTGAGGGC	2	8	71	GCCCTGAGGGCCAAGCGCCCTGAGGGCGAGAGCCCTGAGGGCGTGAAGCCCTGAGGGCTCCCTACGGTACC
	1834	ARNTL	GTCACGTGAC	2	8	70	GTCACGTGACCAAGCTGTCACGTGACGAGAAGTCACGTGACGTGAAAGTCACGTGACTCCCTACGGTACC
	1835	Ascl2	AGCAGCTGCT	2	8	70	AGCAGCTGCTCAAGCTAGCAGCTGCTGAGAAAGCAGCTGCTGTGAAAAGCAGCTGCTTCCCTACGGTACC
	1836	Atoh1	AACATATGTT	2	8	70	AACATATGTTCAAGCTAACATATGTTGAGAAAACATATGTTGTGAAAAACATATGTTTCCCTACGGTACC
	1837	BHLHB3	GCACGTGA	2	8	68	GCACGTGACCAAGCTAGCACGTGAGAGAAACGCACGTGAGTGAAACAGCACGTGATCCCTACGGTACC
	1838	BHLHE23	ACCATATGTT	2	8	70	ACCATATGTTCAAGCTACCATATGTTGAGAAACCATATGTTGTGAAAACCATATGTTTCCCTACGGTACC
	1839	CLOCK	ACACGTGT	2	8	68	ACACGTGTCCAAGCTAACACGTGTGAGAAACACACGTGTGTGAAACAACACGTGTTCCCTACGGTACC
	1840	HES5	GGCACGTGCC	2	8	70	GGCACGTGCCCAAGCTGGCACGTGCCGAGAAGGCACGTGCCGTGAAAGGCACGTGCCTCCCTACGGTACC
	1841	HEY2	GACACGTGC	2	8	69	GACACGTGCCAAGCTAGACACGTGCGAGAAAGACACGTGCGTGAAACGACACGTGCTCCCTACGGTACC
	1842	ID4	ACACCTG	2	8	67	ACACCTGCCAAGCTAGACACCTGCGAGAAACACACCTGGTGAAACATACACCTGTCCCTACGGTACC
	1843	MAX	CACGTGCTAACCACGTG	2	8	108	CACGTGCTAACCACGTGCCAAGCTAGCACGTGCTAACCACGTGTCGAGAAACCACGTGCTAACCACGTGGTGAAACATCACGTGCTAACCACGTGTCCCTACGGTACC
	1844	MLXIPL	ATCACGTGAT	2	8	70	ATCACGTGATCAAGCTATCACGTGATGAGAAATCACGTGATGTGAAAATCACGTGATTCCCTACGGTACC
	1845	MYF6	AACAGCTGTT	2	8	70	AACAGCTGTTCAAGCTAACAGCTGTTGAGAAAACAGCTGTTGTGAAAAACAGCTGTTTCCCTACGGTACC
	1846	NEUROG2	AACATATGTC	2	8	70	AACATATGTCCAAGCTAACATATGTCGAGAAAACATATGTCGTGAAAAACATATGTCTCCCTACGGTACC
	1847	NHLH1	CGCAGCTGCG	2	8	70	CGCAGCTGCGCAAGCTCGCAGCTGCGGAGAACGCAGCTGCGGTGAAACGCAGCTGCGTCCCTACGGTACC
	1848	OLIG2	ACCATATGGT	2	8	70	ACCATATGGTCAAGCTACCATATGGTGAGAAACCATATGGTGTGAAAACCATATGGTTCCCTACGGTACC
	1849	SREBF2	ATCACGTGAC	2	8	70	ATCACGTGACCAAGCTATCACGTGACGAGAAATCACGTGACGTGAAAATCACGTGACTCCCTACGGTACC
	1850	TFAP4	AACAGCTGAT	2	8	70	AACAGCTGATCAAGCTAACAGCTGATGAGAAAACAGCTGATGTGAAAAACAGCTGATTCCCTACGGTACC
	1851	ATF4	ATGATGCAAT	2	8	70	ATGATGCAATCAAGCTATGATGCAATGAGAAATGATGCAATGTGAAAATGATGCAATTCCCTACGGTACC
	1852	ATF7	ATGACGTCAT	2	8	70	ATGACGTCATCAAGCTATGACGTCATGAGAAATGACGTCATGTGAAAATGACGTCATTCCCTACGGTACC
	1853	Atf4	GGATGATGCAATC	2	8	73	GGATGATGCAATCCAAGGATGATGCAATCGAGGATGATGCAATCTGAGGATGATGCAATCTCCCTACGGTACC
	1854	BATF3	TGATGACGTCATCA	2	8	74	TGATGACGTCATCACATGATGACGTCATCAGTGATGACGTCATCATGTGATGACGTCATCATCCCTACGGTACC
	1855	CEBPB	TTGCGCAAT	2	8	69	TTGCGCAATCAAGCTATTGCGCAATGAGAAATTGCGCAATGTGAAACTTGCGCAATTCCCTACGGTACC
	1856	CREB3L1	TGCCACGTCATCA	2	8	73	TGCCACGTCATCACAATGCCACGTCATCAGATGCCACGTCATCATGATGCCACGTCATCATCCCTACGGTACC
	1857	CREB3L1	TGCCACGTGGCA	2	8	72	TGCCACGTGGCACAAGTGCCACGTGGCAGAGTGCCACGTGGCAGTGATGCCACGTGGCATCCCTACGGTACC
	1858	CREB3	TGACGTCATC	2	8	70	TGACGTCATCCAAGCTTGACGTCATCGAGAATGACGTCATCGTGAAATGACGTCATCTCCCTACGGTACC
	1859	Creb5	ATGACGTCAC	2	8	70	ATGACGTCACCAAGCTATGACGTCACGAGAAATGACGTCACGTGAAAATGACGTCACTCCCTACGGTACC
	1860	DBP	ATTACGTAAC	2	8	70	ATTACGTAACCAAGCTATTACGTAACGAGAAATTACGTAACGTGAAAATTACGTAACTCCCTACGGTACC
	1861	JDP2	ATGACTCAT	2	8	69	ATGACTCATCAAGCTAATGACTCATGAGAAAATGACTCATGTGAAACATGACTCATTCCCTACGGTACC
	1862	MAFF	TGCTGACTCAGCA	2	8	73	TGCTGACTCAGCACAATGCTGACTCAGCAGATGCTGACTCAGCATGATGCTGACTCAGCATCCCTACGGTACC
	1863	MAFG	TGCTGAGTCAGCA	2	8	73	TGCTGAGTCAGCACAATGCTGAGTCAGCAGATGCTGAGTCAGCATGATGCTGAGTCAGCATCCCTACGGTACC
	1864	MAFK	TGCTGAGTCAGCG	2	8	73	TGCTGAGTCAGCGCAATGCTGAGTCAGCGGATGCTGAGTCAGCGTGATGCTGAGTCAGCGTCCCTACGGTACC
	1865	Mafb	TGCTGACGTAAGCA	2	8	74	TGCTGACGTAAGCACATGCTGACGTAAGCAGTGCTGACGTAAGCATGTGCTGACGTAAGCATCCCTACGGTACC
	1866	NFIL3	ATTACATAAC	2	8	70	ATTACATAACCAAGCTATTACATAACGAGAAATTACATAACGTGAAAATTACATAACTCCCTACGGTACC
	1867	XBP1	GATGACGTCATC	2	8	72	GATGACGTCATCCAAGGATGACGTCATCGAGGATGACGTCATCGTGAGATGACGTCATCTCCCTACGGTACC
	1868	XBP1	GCCACGTCATC	2	8	71	GCCACGTCATCCAAGCGCCACGTCATCGAGAGCCACGTCATCGTGAAGCCACGTCATCTCCCTACGGTACC
	1869	FOXB1	GAATGACACAGCG	2	8	73	GAATGACACAGCGCAAGAATGACACAGCGGAGAATGACACAGCGTGAGAATGACACAGCGTCCCTACGGTACC
	1870	FOXB1	TATGTAAATATTGACATA	2	8	109	TATGTAAATATTGACATACCAAGCTATATGTAAATATTGACATACGAGAAACTATGTAAATATTGACATAGTGAAACATATGTAAATATTGACATATCCCTACGGTACC
	1871	FOXC1	AAGTAAATAAACA	2	8	73	AAGTAAATAAACACAAAAGTAAATAAACAGAAAGTAAATAAACATGAAAGTAAATAAACATCCCTACGGTACC
	1872	FOXC1	GTAAATATTGAC	2	8	72	GTAAATATTGACCAAGGTAAATATTGACGAGGTAAATATTGACGTGAGTAAATATTGACTCCCTACGGTACC
	1873	FOXC1	TATGTAAATAT	2	8	71	TATGTAAATATCAAGCTATGTAAATATGAGATATGTAAATATGTGAATATGTAAATATTCCCTACGGTACC
	1874	FOXC2	GTAAATAAACA	2	8	71	GTAAATAAACACAAGCGTAAATAAACAGAGAGTAAATAAACAGTGAAGTAAATAAACATCCCTACGGTACC
	1875	FOXC2	TAAGTAAACAAA	2	8	72	TAAGTAAACAAACAAGTAAGTAAACAAAGAGTAAGTAAACAAAGTGATAAGTAAACAAATCCCTACGGTACC
	1876	FOXD2	AAAAATATTTAC	2	8	72	AAAAATATTTACCAAGAAAAATATTTACGAGAAAAATATTTACGTGAAAAAATATTTACTCCCTACGGTACC
	1877	FOXD3	GTTAATATTTAC	2	8	72	GTTAATATTTACCAAGGTTAATATTTACGAGGTTAATATTTACGTGAGTTAATATTTACTCCCTACGGTACC
	1878	FOXG1	ATAAACAATTGTAAACA	2	8	108	ATAAACAATTGTAAACACCAAGCTAGATAAACAATTGTAAACATCGAGAAACATAAACAATTGTAAACAGTGAAACATATAAACAATTGTAAACATCCCTACGGTACC
	1879	FOXG1	ACGGACACAATG	2	8	72	ACGGACACAATGCAAGACGGACACAATGGAGACGGACACAATGGTGAACGGACACAATGTCCCTACGGTACC
	1880	FOXI1	TGTTTACGGTAAACA	2	8	75	TGTTTACGGTAAACACTGTTTACGGTAAACATGTTTACGGTAAACATTGTTTACGGTAAACATCCCTACGGTACC
	1881	FOXJ2	GTAAACAATAAACA	2	8	74	GTAAACAATAAACACAGTAAACAATAAACAGGTAAACAATAAACATGGTAAACAATAAACATCCCTACGGTACC
	1882	FOXJ2	GTAAACATAAACA	2	8	73	GTAAACATAAACACAAGTAAACATAAACAGAGTAAACATAAACATGAGTAAACATAAACATCCCTACGGTACC
	1883	FOXL1	TGTAAATAAACAA	2	8	73	TGTAAATAAACAACAATGTAAATAAACAAGATGTAAATAAACAATGATGTAAATAAACAATCCCTACGGTACC
	1884	FOXO1	GTAAACATGTTTAC	2	8	74	GTAAACATGTTTACCAGTAAACATGTTTACGGTAAACATGTTTACTGGTAAACATGTTTACTCCCTACGGTACC
	1885	FOXO6	TTTCCCCACACGAC	2	8	74	TTTCCCCACACGACCATTTCCCCACACGACGTTTCCCCACACGACTGTTTCCCCACACGACTCCCTACGGTACC
	1886	Foxg1	ATAAACAAGTGTAAACA	2	8	108	ATAAACAAGTGTAAACACCAAGCTAGATAAACAAGTGTAAACATCGAGAAACATAAACAAGTGTAAACAGTGAAACATATAAACAAGTGTAAACATCCCTACGGTACC
	1887	Foxg1	CGGACACAATC	2	8	71	CGGACACAATCCAAGCCGGACACAATCGAGACGGACACAATCGTGAACGGACACAATCTCCCTACGGTACC
	1888	Foxj3	ACGGACACAAT	2	8	71	ACGGACACAATCAAGCACGGACACAATGAGAACGGACACAATGTGAAACGGACACAATTCCCTACGGTACC
	1889	ALX3	TAATTTAATTA	2	8	71	TAATTTAATTACAAGCTAATTTAATTAGAGATAATTTAATTAGTGAATAATTTAATTATCCCTACGGTACC
	1890	ALX4	TAATTAAATTA	2	8	71	TAATTAAATTACAAGCTAATTAAATTAGAGATAATTAAATTAGTGAATAATTAAATTATCCCTACGGTACC
	1891	BARHL2	TAATTGGTGTTAAATG	2	8	107	TAATTGGTGTTAAATGCCAAGCTAGATAATTGGTGTTAAATGTCGAGAAACATAATTGGTGTTAAATGCGTGAAACATTAATTGGTGTTAAATGTCCCTACGGTACC
	1892	BARHL2	TAATTGGTGCTAATTG	2	8	107	TAATTGGTGCTAATTGCCAAGCTAGATAATTGGTGCTAATTGTCGAGAAACATAATTGGTGCTAATTGCGTGAAACATTAATTGGTGCTAATTGTCCCTACGGTACC
	1893	BARX1	CAATTAAATACCGATTA	2	8	108	CAATTAAATACCGATTACCAAGCTAGCAATTAAATACCGATTATCGAGAAACCAATTAAATACCGATTAGTGAAACATCAATTAAATACCGATTATCCCTACGGTACC
	1894	Barhl1	TAATTGCTGCTAAATG	2	8	107	TAATTGCTGCTAAATGCCAAGCTAGATAATTGCTGCTAAATGTCGAGAAACATAATTGCTGCTAAATGCGTGAAACATTAATTGCTGCTAAATGTCCCTACGGTACC
	1895	DPRX	GGATAATCC	2	8	69	GGATAATCCCAAGCTAGGATAATCCGAGAAAGGATAATCCGTGAAACGGATAATCCTCCCTACGGTACC
	1896	DRGX	TAATCTAATTA	2	8	71	TAATCTAATTACAAGCTAATCTAATTAGAGATAATCTAATTAGTGAATAATCTAATTATCCCTACGGTACC
	1897	DUXA	TAATTTAATCA	2	8	71	TAATTTAATCACAAGCTAATTTAATCAGAGATAATTTAATCAGTGAATAATTTAATCATCCCTACGGTACC
	1898	EMX1	TAATTAGCTAATTA	2	8	74	TAATTAGCTAATTACATAATTAGCTAATTAGTAATTAGCTAATTATGTAATTAGCTAATTATCCCTACGGTACC
	1899	EN1	TAATTGGTCAATTA	2	8	74	TAATTGGTCAATTACATAATTGGTCAATTAGTAATTGGTCAATTATGTAATTGGTCAATTATCCCTACGGTACC
	1900	EN1	TAATTGCTTAATTA	2	8	74	TAATTGCTTAATTACATAATTGCTTAATTAGTAATTGCTTAATTATGTAATTGCTTAATTATCCCTACGGTACC
	1901	GBX2	TAATTGGCCAATTA	2	8	74	TAATTGGCCAATTACATAATTGGCCAATTAGTAATTGGCCAATTATGTAATTGGCCAATTATCCCTACGGTACC
	1902	HESX1	TAATTGGCAATTA	2	8	73	TAATTGGCAATTACAATAATTGGCAATTAGATAATTGGCAATTATGATAATTGGCAATTATCCCTACGGTACC
	1903	HMBOX1	CTAGTTAA	2	8	68	CTAGTTAACCAAGCTACTAGTTAAGAGAAACCTAGTTAAGTGAAACACTAGTTAATCCCTACGGTACC
	1904	HNF1A	GTTAATGATTAAC	2	8	73	GTTAATGATTAACCAAGTTAATGATTAACGAGTTAATGATTAACTGAGTTAATGATTAACTCCCTACGGTACC
	1905	HOXA10	GTCGTAAAA	2	8	69	GTCGTAAAACAAGCTAGTCGTAAAAGAGAAAGTCGTAAAAGTGAAACGTCGTAAAATCCCTACGGTACC
	1906	HOXA10	GTAATAAAA	2	8	69	GTAATAAAACAAGCTAGTAATAAAAGAGAAAGTAATAAAAGTGAAACGTAATAAAATCCCTACGGTACC
	1907	HOXA13	CCAATAAAA	2	8	69	CCAATAAAACAAGCTACCAATAAAAGAGAAACCAATAAAAGTGAAACCCAATAAAATCCCTACGGTACC
	1908	HOXA13	CTCGTAAAA	2	8	69	CTCGTAAAACAAGCTACTCGTAAAAGAGAAACTCGTAAAAGTGAAACCTCGTAAAATCCCTACGGTACC
	1909	HOXC10	CCCATAAAA	2	8	69	CCCATAAAACAAGCTACCCATAAAAGAGAAACCCATAAAAGTGAAACCCCATAAAATCCCTACGGTACC
	1910	HOXC11	GCAATAAAA	2	8	69	GCAATAAAACAAGCTAGCAATAAAAGAGAAAGCAATAAAAGTGAAACGCAATAAAATCCCTACGGTACC
	1911	Hoxa11	GCCATAAAA	2	8	69	GCCATAAAACAAGCTAGCCATAAAAGAGAAAGCCATAAAAGTGAAACGCCATAAAATCCCTACGGTACC
	1912	Hoxc10	GTCATAAAA	2	8	69	GTCATAAAACAAGCTAGTCATAAAAGAGAAAGTCATAAAAGTGAAACGTCATAAAATCCCTACGGTACC
	1913	IRX2	TACATGACAT	2	8	70	TACATGACATCAAGCTTACATGACATGAGAATACATGACATGTGAAATACATGACATTCCCTACGGTACC
	1914	ISL2	GCACTTAA	2	8	68	GCACTTAACCAAGCTAGCACTTAAGAGAAACGCACTTAAGTGAAACAGCACTTAATCCCTACGGTACC
	1915	Irx3	TACATGACAA	2	8	70	TACATGACAACAAGCTTACATGACAAGAGAATACATGACAAGTGAAATACATGACAATCCCTACGGTACC
	1916	LHX2	TAATTACGCTAATTA	2	8	75	TAATTACGCTAATTACTAATTACGCTAATTATAATTACGCTAATTATTAATTACGCTAATTATCCCTACGGTACC
	1917	LHX6	TAATTAGCGCTAATTA	2	8	107	TAATTAGCGCTAATTACCAAGCTAGATAATTAGCGCTAATTATCGAGAAACATAATTAGCGCTAATTACGTGAAACATTAATTAGCGCTAATTATCCCTACGGTACC
	1918	LHX6	TGATTGCAATCA	2	8	72	TGATTGCAATCACAAGTGATTGCAATCAGAGTGATTGCAATCAGTGATGATTGCAATCATCCCTACGGTACC
	1919	LHX9	TAATTGCCAATTA	2	8	73	TAATTGCCAATTACAATAATTGCCAATTAGATAATTGCCAATTATGATAATTGCCAATTATCCCTACGGTACC
	1920	Lhx8	TAATTGCAATCA	2	8	72	TAATTGCAATCACAAGTAATTGCAATCAGAGTAATTGCAATCAGTGATAATTGCAATCATCCCTACGGTACC
	1921	MEOX2	TAATTACGGTAATTA	2	8	75	TAATTACGGTAATTACTAATTACGGTAATTATAATTACGGTAATTATTAATTACGGTAATTATCCCTACGGTACC
	1922	MEOX2	TAATCATCATTA	2	8	72	TAATCATCATTACAAGTAATCATCATTAGAGTAATCATCATTAGTGATAATCATCATTATCCCTACGGTACC
	1923	MSX1	CAATTAAAAACCAATTA	2	8	108	CAATTAAAAACCAATTACCAAGCTAGCAATTAAAAACCAATTATCGAGAAACCAATTAAAAACCAATTAGTGAAACATCAATTAAAAACCAATTATCCCTACGGTACC
	1924	NKX2-3	CCACTTGA	2	8	68	CCACTTGACCAAGCTACCACTTGAGAGAAACCCACTTGAGTGAAACACCACTTGATCCCTACGGTACC
	1925	NKX3-1	CCACTTAA	2	8	68	CCACTTAACCAAGCTACCACTTAAGAGAAACCCACTTAAGTGAAACACCACTTAATCCCTACGGTACC
	1926	OTX1	TAATCCGATTA	2	8	71	TAATCCGATTACAAGCTAATCCGATTAGAGATAATCCGATTAGTGAATAATCCGATTATCCCTACGGTACC
	1927	PDX1	TAATTAACGGTAATTA	2	8	107	TAATTAACGGTAATTACCAAGCTAGATAATTAACGGTAATTATCGAGAAACATAATTAACGGTAATTACGTGAAACATTAATTAACGGTAATTATCCCTACGGTACC
	1928	PITX1	TTAATCC	2	8	67	TTAATCCCCAAGCTAGTTAATCCCGAGAAACTTAATCCGTGAAACATTTAATCCTCCCTACGGTACC
	1929	Rhox11	GCTGTTA	2	8	67	GCTGTTACCAAGCTAGGCTGTTACGAGAAACGCTGTTAGTGAAACATGCTGTTATCCCTACGGTACC
	1930	VENTX	CCGATTAG	2	8	68	CCGATTAGCCAAGCTACCGATTAGGAGAAACCCGATTAGGTGAAACACCGATTAGTCCCTACGGTACC
	1931	VENTX	CGCTAATCGGAAAACGATTAG	2	8	112	CGCTAATCGGAAAACGATTAGCAAGCCGCTAATCGGAAAACGATTAGGAGAACGCTAATCGGAAAACGATTAGGTGAACGCTAATCGGAAAACGATTAGTCCCTACGGTACC
	1932	AR	AGGTACACGGTGTACCC	2	8	108	AGGTACACGGTGTACCCCCAAGCTAGAGGTACACGGTGTACCCTCGAGAAACAGGTACACGGTGTACCCGTGAAACATAGGTACACGGTGTACCCTCCCTACGGTACC
	1933	AR	GGGAACACGGTGTACCC	2	8	108	GGGAACACGGTGTACCCCCAAGCTAGGGGAACACGGTGTACCCTCGAGAAACGGGAACACGGTGTACCCGTGAAACATGGGAACACGGTGTACCCTCCCTACGGTACC
	1934	Ar	GGGTACACGGTGTACCG	2	8	108	GGGTACACGGTGTACCGCCAAGCTAGGGGTACACGGTGTACCGTCGAGAAACGGGTACACGGTGTACCGGTGAAACATGGGTACACGGTGTACCGTCCCTACGGTACC
	1935	ESR1	AGGTCACGGTGACCT	2	8	75	AGGTCACGGTGACCTCAGGTCACGGTGACCTAGGTCACGGTGACCTTAGGTCACGGTGACCTTCCCTACGGTACC
	1936	ESRRA	AAGGTCATTCAAGGTCA	2	8	108	AAGGTCATTCAAGGTCACCAAGCTAGAAGGTCATTCAAGGTCATCGAGAAACAAGGTCATTCAAGGTCAGTGAAACATAAGGTCATTCAAGGTCATCCCTACGGTACC
	1937	ESRRA	CAAGGTCATTTCAAGGTCA	2	8	110	CAAGGTCATTTCAAGGTCACAAGCTACAAGGTCATTTCAAGGTCAGAGAAACCAAGGTCATTTCAAGGTCAGTGAAACCAAGGTCATTTCAAGGTCATCCCTACGGTACC
	1938	ESRRB	TCAAGGTCAT	2	8	70	TCAAGGTCATCAAGCTTCAAGGTCATGAGAATCAAGGTCATGTGAAATCAAGGTCATTCCCTACGGTACC
	1939	ESRRG	AAGGTCATTTCAAGGTCA	2	8	109	AAGGTCATTTCAAGGTCACCAAGCTAAAGGTCATTTCAAGGTCACGAGAAACAAGGTCATTTCAAGGTCAGTGAAACAAAGGTCATTTCAAGGTCATCCCTACGGTACC
	1940	ESRRG	AAGGTCAGTCAAGGTCA	2	8	108	AAGGTCAGTCAAGGTCACCAAGCTAGAAGGTCAGTCAAGGTCATCGAGAAACAAGGTCAGTCAAGGTCAGTGAAACATAAGGTCAGTCAAGGTCATCCCTACGGTACC
	1941	Esrra	TAGGTCAGTCAAGGTCA	2	8	108	TAGGTCAGTCAAGGTCACCAAGCTAGTAGGTCAGTCAAGGTCATCGAGAAACTAGGTCAGTCAAGGTCAGTGAAACATTAGGTCAGTCAAGGTCATCCCTACGGTACC
	1942	HNF4A	AGTCCAAAGTCCATC	2	8	75	AGTCCAAAGTCCATCCAGTCCAAAGTCCATCAGTCCAAAGTCCATCTAGTCCAAAGTCCATCTCCCTACGGTACC
	1943	HNF4A	GGGGTCAAAGTCCA	2	8	74	GGGGTCAAAGTCCACAGGGGTCAAAGTCCAGGGGGTCAAAGTCCATGGGGGTCAAAGTCCATCCCTACGGTACC
	1944	HNF4A	GGTCCAAAGTCCAAT	2	8	75	GGTCCAAAGTCCAATCGGTCCAAAGTCCAATGGTCCAAAGTCCAATTGGTCCAAAGTCCAATTCCCTACGGTACC
	1945	HNF4A	GGGGTCAAAGGTCA	2	8	74	GGGGTCAAAGGTCACAGGGGTCAAAGGTCAGGGGGTCAAAGGTCATGGGGGTCAAAGGTCATCCCTACGGTACC
	1946	HNF4A	GGGTCCAAAGGTCAA	2	8	75	GGGTCCAAAGGTCAACGGGTCCAAAGGTCAAGGGTCCAAAGGTCAATGGGTCCAAAGGTCAATCCCTACGGTACC
	1947	NR2C2	GAGGTCAAAGGTCA	2	8	74	GAGGTCAAAGGTCACAGAGGTCAAAGGTCAGGAGGTCAAAGGTCATGGAGGTCAAAGGTCATCCCTACGGTACC
	1948	NR2E1	AAAAGTCAA	2	8	69	AAAAGTCAACAAGCTAAAAAGTCAAGAGAAAAAAAGTCAAGTGAAACAAAAGTCAATCCCTACGGTACC
	1949	NR2E1	AAGTCAATAAGTCA	2	8	74	AAGTCAATAAGTCACAAAGTCAATAAGTCAGAAGTCAATAAGTCATGAAGTCAATAAGTCATCCCTACGGTACC
	1950	NR2F1	AGGTCAAAGGTCA	2	8	73	AGGTCAAAGGTCACAAAGGTCAAAGGTCAGAAGGTCAAAGGTCATGAAGGTCAAAGGTCATCCCTACGGTACC
	1951	NR2F1	GAGGTCAAAAGGTCA	2	8	75	GAGGTCAAAAGGTCACGAGGTCAAAAGGTCAGAGGTCAAAAGGTCATGAGGTCAAAAGGTCATCCCTACGGTACC
	1952	NR3C1	GGTACATAATGTTCC	2	8	75	GGTACATAATGTTCCCGGTACATAATGTTCCGGTACATAATGTTCCTGGTACATAATGTTCCTCCCTACGGTACC
	1953	NR3C2	GGAACACAATGTTCC	2	8	75	GGAACACAATGTTCCCGGAACACAATGTTCCGGAACACAATGTTCCTGGAACACAATGTTCCTCCCTACGGTACC
	1954	NR4A2	AGGTCAAACTGTGACCT	2	8	108	AGGTCAAACTGTGACCTCCAAGCTAGAGGTCAAACTGTGACCTTCGAGAAACAGGTCAAACTGTGACCTGTGAAACATAGGTCAAACTGTGACCTTCCCTACGGTACC
	1955	NR4A2	TGACCTTTAAAGGTCA	2	8	107	TGACCTTTAAAGGTCACCAAGCTAGATGACCTTTAAAGGTCATCGAGAAACATGACCTTTAAAGGTCACGTGAAACATTGACCTTTAAAGGTCATCCCTACGGTACC
	1956	RARA	AAAGGTCATTTGAGGTCA	2	8	109	AAAGGTCATTTGAGGTCACCAAGCTAAAAGGTCATTTGAGGTCACGAGAAACAAAGGTCATTTGAGGTCAGTGAAACAAAAGGTCATTTGAGGTCATCCCTACGGTACC
	1957	RARA	GAGGTCAAAAGGTCAAT	2	8	108	GAGGTCAAAAGGTCAATCCAAGCTAGGAGGTCAAAAGGTCAATTCGAGAAACGAGGTCAAAAGGTCAATGTGAAACATGAGGTCAAAAGGTCAATTCCCTACGGTACC
	1958	RARA	AGGTCATGCAAAGGTCA	2	8	108	AGGTCATGCAAAGGTCACCAAGCTAGAGGTCATGCAAAGGTCATCGAGAAACAGGTCATGCAAAGGTCAGTGAAACATAGGTCATGCAAAGGTCATCCCTACGGTACC
	1959	RARA	AGGGTCAAAAGGTCA	2	8	75	AGGGTCAAAAGGTCACAGGGTCAAAAGGTCAAGGGTCAAAAGGTCATAGGGTCAAAAGGTCATCCCTACGGTACC
	1960	RARA	AAAGGTCATGTGAGGTCA	2	8	109	AAAGGTCATGTGAGGTCACCAAGCTAAAAGGTCATGTGAGGTCACGAGAAACAAAGGTCATGTGAGGTCAGTGAAACAAAAGGTCATGTGAGGTCATCCCTACGGTACC
	1961	RARA	AGGTCAACTAAAGGTCA	2	8	108	AGGTCAACTAAAGGTCACCAAGCTAGAGGTCAACTAAAGGTCATCGAGAAACAGGTCAACTAAAGGTCAGTGAAACATAGGTCAACTAAAGGTCATCCCTACGGTACC
	1962	RARG	GAGGTCAAAAGGTCACA	2	8	108	GAGGTCAAAAGGTCACACCAAGCTAGGAGGTCAAAAGGTCACATCGAGAAACGAGGTCAAAAGGTCACAGTGAAACATGAGGTCAAAAGGTCACATCCCTACGGTACC
	1963	RARG	AAGGTCAACTAAAGGTCA	2	8	109	AAGGTCAACTAAAGGTCACCAAGCTAAAGGTCAACTAAAGGTCACGAGAAACAAGGTCAACTAAAGGTCAGTGAAACAAAGGTCAACTAAAGGTCATCCCTACGGTACC
	1964	RARG	AAGGTCACCAGAGGTCA	2	8	108	AAGGTCACCAGAGGTCACCAAGCTAGAAGGTCACCAGAGGTCATCGAGAAACAAGGTCACCAGAGGTCAGTGAAACATAAGGTCACCAGAGGTCATCCCTACGGTACC
	1965	RARG	GAGGTCAAAAGGTCAC	2	8	107	GAGGTCAAAAGGTCACCCAAGCTAGAGAGGTCAAAAGGTCACTCGAGAAACAGAGGTCAAAAGGTCACCGTGAAACATGAGGTCAAAAGGTCACTCCCTACGGTACC
	1966	RARG	AAGGTCAAGCAAAGGTCA	2	8	109	AAGGTCAAGCAAAGGTCACCAAGCTAAAGGTCAAGCAAAGGTCACGAGAAACAAGGTCAAGCAAAGGTCAGTGAAACAAAGGTCAAGCAAAGGTCATCCCTACGGTACC
	1967	RARG	AAGGTCAACAGAGGTCA	2	8	108	AAGGTCAACAGAGGTCACCAAGCTAGAAGGTCAACAGAGGTCATCGAGAAACAAGGTCAACAGAGGTCAGTGAAACATAAGGTCAACAGAGGTCATCCCTACGGTACC
	1968	RORA	AAAGGTCAAATTGAGGTCA	2	8	110	AAAGGTCAAATTGAGGTCACAAGCTAAAAGGTCAAATTGAGGTCAGAGAAACAAAGGTCAAATTGAGGTCAGTGAAACAAAGGTCAAATTGAGGTCATCCCTACGGTACC
	1969	RORA	TAACTAGGTTAGTAGGTCA	2	8	110	TAACTAGGTTAGTAGGTCACAAGCTATAACTAGGTTAGTAGGTCAGAGAAACTAACTAGGTTAGTAGGTCAGTGAAACTAACTAGGTTAGTAGGTCATCCCTACGGTACC
	1970	RXRA	GGGGTCATGACCCC	2	8	74	GGGGTCATGACCCCCAGGGGTCATGACCCCGGGGGTCATGACCCCTGGGGGTCATGACCCCTCCCTACGGTACC
	1971	RXRA	GAGGTCATGACCCC	2	8	74	GAGGTCATGACCCCCAGAGGTCATGACCCCGGAGGTCATGACCCCTGGAGGTCATGACCCCTCCCTACGGTACC
	1972	Rara	AAAGGTCAAGAGAGGTCA	2	8	109	AAAGGTCAAGAGAGGTCACCAAGCTAAAAGGTCAAGAGAGGTCACGAGAAACAAAGGTCAAGAGAGGTCAGTGAAACAAAAGGTCAAGAGAGGTCATCCCTACGGTACC
	1973	Rara	AGGTCACTCAAAGGTCA	2	8	108	AGGTCACTCAAAGGTCACCAAGCTAGAGGTCACTCAAAGGTCATCGAGAAACAGGTCACTCAAAGGTCAGTGAAACATAGGTCACTCAAAGGTCATCCCTACGGTACC
	1974	Rara	AAGGTCAAAAGGTCA	2	8	75	AAGGTCAAAAGGTCACAAGGTCAAAAGGTCAAAGGTCAAAAGGTCATAAGGTCAAAAGGTCATCCCTACGGTACC
	1975	Rarb	AAAGGTCAAAAGGTCA	2	8	107	AAAGGTCAAAAGGTCACCAAGCTAGAAAAGGTCAAAAGGTCATCGAGAAACAAAAGGTCAAAAGGTCACGTGAAACATAAAGGTCAAAAGGTCATCCCTACGGTACC
	1976	Rarb	AAAGGTCACCAGAGGTCA	2	8	109	AAAGGTCACCAGAGGTCACCAAGCTAAAAGGTCACCAGAGGTCACGAGAAACAAAGGTCACCAGAGGTCAGTGAAACAAAAGGTCACCAGAGGTCATCCCTACGGTACC
	1977	Rarg	AAGGTCAAAAGGTCAA	2	8	107	AAGGTCAAAAGGTCAACCAAGCTAGAAAGGTCAAAAGGTCAATCGAGAAACAAAGGTCAAAAGGTCAACGTGAAACATAAGGTCAAAAGGTCAATCCCTACGGTACC
	1978	Rarg	AAGGTCATCTAAAGGTCA	2	8	109	AAGGTCATCTAAAGGTCACCAAGCTAAAGGTCATCTAAAGGTCACGAGAAACAAGGTCATCTAAAGGTCAGTGAAACAAAGGTCATCTAAAGGTCATCCCTACGGTACC
	1979	Rarg	AAGGTCACGAAAGGTCA	2	8	108	AAGGTCACGAAAGGTCACCAAGCTAGAAGGTCACGAAAGGTCATCGAGAAACAAGGTCACGAAAGGTCAGTGAAACATAAGGTCACGAAAGGTCATCCCTACGGTACC
	1980	THRA	TGACCTTATGAGGTCA	2	8	107	TGACCTTATGAGGTCACCAAGCTAGATGACCTTATGAGGTCATCGAGAAACATGACCTTATGAGGTCACGTGAAACATTGACCTTATGAGGTCATCCCTACGGTACC
	1981	THRB	TGACCTTATAAGGTCA	2	8	107	TGACCTTATAAGGTCACCAAGCTAGATGACCTTATAAGGTCATCGAGAAACATGACCTTATAAGGTCACGTGAAACATTGACCTTATAAGGTCATCCCTACGGTACC
	1982	THRB	TGACCTTATTAAGGTCA	2	8	108	TGACCTTATTAAGGTCACCAAGCTAGTGACCTTATTAAGGTCATCGAGAAACTGACCTTATTAAGGTCAGTGAAACATTGACCTTATTAAGGTCATCCCTACGGTACC
	1983	THRB	TGACCTTACATAAGGTCA	2	8	109	TGACCTTACATAAGGTCACCAAGCTATGACCTTACATAAGGTCACGAGAAACTGACCTTACATAAGGTCAGTGAAACATGACCTTACATAAGGTCATCCCTACGGTACC
	1984	VDR	GAGTTCATTGAGTTCA	2	8	107	GAGTTCATTGAGTTCACCAAGCTAGAGAGTTCATTGAGTTCATCGAGAAACAGAGTTCATTGAGTTCACGTGAAACATGAGTTCATTGAGTTCATCCCTACGGTACC
	1985	Vdr	GAGTTCATCGGGTTCA	2	8	107	GAGTTCATCGGGTTCACCAAGCTAGAGAGTTCATCGGGTTCATCGAGAAACAGAGTTCATCGGGTTCACGTGAAACATGAGTTCATCGGGTTCATCCCTACGGTACC
	1986	TP63	AACATGTTGGGACATGTC	2	8	109	AACATGTTGGGACATGTCCCAAGCTAAACATGTTGGGACATGTCCGAGAAACAACATGTTGGGACATGTCGTGAAACAAACATGTTGGGACATGTCTCCCTACGGTACC
	1987	Tp53	ACATGTCCATGGACATGT	2	8	109	ACATGTCCATGGACATGTCCAAGCTAACATGTCCATGGACATGTCGAGAAACACATGTCCATGGACATGTGTGAAACAACATGTCCATGGACATGTTCCCTACGGTACC
	1988	Tp53	ACATGTCTATGACATGT	2	8	108	ACATGTCTATGACATGTCCAAGCTAGACATGTCTATGACATGTTCGAGAAACACATGTCTATGACATGTGTGAAACATACATGTCTATGACATGTTCCCTACGGTACC
	1989	Tp53	AACATGCCCGGGCATGTC	2	8	109	AACATGCCCGGGCATGTCCCAAGCTAAACATGCCCGGGCATGTCCGAGAAACAACATGCCCGGGCATGTCGTGAAACAAACATGCCCGGGCATGTCTCCCTACGGTACC
	1990	Tp73	ACATGTCTGGACATGT	2	8	107	ACATGTCTGGACATGTCCAAGCTAGAACATGTCTGGACATGTTCGAGAAACAACATGTCTGGACATGTCGTGAAACATACATGTCTGGACATGTTCCCTACGGTACC
		Motifs derived from Promega's pGL4 series
	id	element	motif		rotation	length	unit	note
	1999	AP1	TGAGTCAGTGACTCAGTGAGTCAGTGACTCAGTGAGTCAGTGACTCAG		1	54	TGAGTCAGTGACTCAGTGAGTCAGTGACTCAGTGAGTCAGTGACTCAGGGTACC
	2000	ARE	TAGCTTGGAAATGACATTGCTAATGGTGACAAAGCAACTTTTAGCTTGGAAATGACATTGCTAATGGTGACAAAGCAACTTT		1	88	TAGCTTGGAAATGACATTGCTAATGGTGACAAAGCAACTTTTAGCTTGGAAATGACATTGCTAATGGTGACAAAGCAACTTTGGTACC
	2001	ATF6	ATCGAGACAGGTGCTGACGTGGCATTCATCGAGACAGGTGCTGACGTGGCATTCATCGAGACAGGTGCTGACGTGGCATTCATCGAGACAGGTGCTGACGTGGCATTCATCGAGACAGGTGCTGACGTGGCATTC		1	141	ATCGAGACAGGTGCTGACGTGGCATTCATCGAGACAGGTGCTGACGTGGCATTCATCGAGACAGGTGCTGACGTGGCATTCATCGAGACAGGTGCTGACGTGGCATTCATCGAGACAGGTGCTGACGTGGCATTCGGTACC
	2002	CRE	GCACCAGACAGTGACGTCAGCTGCCAGATCCCATGGCCGTCATACTGTGACGTCTTTCAGACACCCCATTGACGTCAATGGGAGAAC		1	93	GCACCAGACAGTGACGTCAGCTGCCAGATCCCATGGCCGTCATACTGTGACGTCTTTCAGACACCCCATTGACGTCAATGGGAGAACGGTACC
	2003	HRE	GTGACTACGTGCTGCCTAGGTGACTACGTGCTGCCTAGGTGACTACGTGCTGCCTAGGTGACTACGTGCTGCCTAG		1	82	GTGACTACGTGCTGCCTAGGTGACTACGTGCTGCCTAGGTGACTACGTGCTGCCTAGGTGACTACGTGCTGCCTAGGGTACC
	2004	HSE	CTGGAAGATTCTACAACGTTCTGGAAGATTCTACAACGTTC		1	47	CTGGAAGATTCTACAACGTTCTGGAAGATTCTACAACGTTCGGTACC	Removed repeated XbaI sites from HSE and SBE motifs (TCTAGA -> TCTACA)
	2005	ISRE	TAGTTTCACTTTCCCTAGTTTCACTTTCCCTAGTTTCACTTTCCCTAGTTTCACTTTCCCTAGTTTCACTTTCCC		1	81	TAGTTTCACTTTCCCTAGTTTCACTTTCCCTAGTTTCACTTTCCCTAGTTTCACTTTCCCTAGTTTCACTTTCCCGGTACC
	2006	MRE	GTCTGCACACGGCCCGTCTGCACACGGCCCGTCTGCACACGGCCCGTCTGCACACGGCCCGTCTGCACACGGCCC		1	81	GTCTGCACACGGCCCGTCTGCACACGGCCCGTCTGCACACGGCCCGTCTGCACACGGCCCGTCTGCACACGGCCCGGTACC
	2007	NFAT	GGAGGAAAAACTGTTTCATACAGAAGGCGTGGAGGAAAAACTGTTTCATACAGAAGGCGTGGAGGAAAAACTGTTTCATACAGAAGGCGT		1	96	GGAGGAAAAACTGTTTCATACAGAAGGCGTGGAGGAAAAACTGTTTCATACAGAAGGCGTGGAGGAAAAACTGTTTCATACAGAAGGCGTGGTACC
	2008	NFkB	GGGAATTTCCGGGGACTTTCCGGGAATTTCCGGGGACTTTCCGGGAATTTCC		1	58	GGGAATTTCCGGGGACTTTCCGGGAATTTCCGGGGACTTTCCGGGAATTTCCGGTACC
	2009	p53	TACAGAACATGTCTAAGCATGCTGTGCCTTGCCTGGACTTGCCTGGCCTTGCCTTGGG		1	64	TACAGAACATGTCTAAGCATGCTGTGCCTTGCCTGGACTTGCCTGGCCTTGCCTTGGGGGTACC
	2010	SBE	AGTATGTCTACACTGAAGTATGTCTACACTGAAGTATGTCTACACTGA		1	54	AGTATGTCTACACTGAAGTATGTCTACACTGAAGTATGTCTACACTGAGGTACC	Removed repeated XbaI sites from HSE and SBE motifs (TCTAGA -> TCTACA)
	2011	SIE	AGCTTCATTTCCCGTAAATCGTCGAAGCTTCATTTCCCGTAAATCGTCGAAGCTTCATTTCCCGTAAATCGTCGAAGCTTCATTTCCCGTAAATCGTCGAAGCTTCATTTCCCGTAAATCGTCGA		1	131	AGCTTCATTTCCCGTAAATCGTCGAAGCTTCATTTCCCGTAAATCGTCGAAGCTTCATTTCCCGTAAATCGTCGAAGCTTCATTTCCCGTAAATCGTCGAAGCTTCATTTCCCGTAAATCGTCGAGGTACC
	2012	SRE	AGGATGTCCATATTAGGACATCTAGGATGTCCATATTAGGACATCTAGGATGTCCATATTAGGACATCTAGGATGTCCATATTAGGACATCTAGGATGTCCATATTAGGACATCT		1	121	AGGATGTCCATATTAGGACATCTAGGATGTCCATATTAGGACATCTAGGATGTCCATATTAGGACATCTAGGATGTCCATATTAGGACATCTAGGATGTCCATATTAGGACATCTGGTACC
	2013	SRF	AGTATGTCCATATTAGGACATCTACCATGTCCATATTAGGACATCTACTATGTCCATATTAGGACATCTTGTATGTCCATATTAGGACATCTAAAATGTCCATATTAGGACATCT		1	121	AGTATGTCCATATTAGGACATCTACCATGTCCATATTAGGACATCTACTATGTCCATATTAGGACATCTTGTATGTCCATATTAGGACATCTAAAATGTCCATATTAGGACATCTGGTACC
	2014	STAT5	AGTTCTGAGAAAAGTAGTTCTGAGAAAAGTAGTTCTGAGAAAAGTAGTTCTGAGAAAAGTAGTTCTGAGAAAAGT		1	81	AGTTCTGAGAAAAGTAGTTCTGAGAAAAGTAGTTCTGAGAAAAGTAGTTCTGAGAAAAGTAGTTCTGAGAAAAGTGGTACC
	2015	TCF/LEF	AGATCAAAGGGTTTAAGATCAAAGGGCTTAAGATCAAAGGGTATAAGATCAAAGGGCCTAAGATCAAAGGGACTAAGATCAAAGGGTTTAAGATCAAAGGGCTTAAGATCAAAGGGCCTA		1	126	AGATCAAAGGGTTTAAGATCAAAGGGCTTAAGATCAAAGGGTATAAGATCAAAGGGCCTAAGATCAAAGGGACTAAGATCAAAGGGTTTAAGATCAAAGGGCTTAAGATCAAAGGGCCTAGGTACC
	2016	XRE	TGAGTTCTCACGCTAGCAGATTGAGTTCTCACGCTAGCAGATTGAGTTCTCACGCTAGCAGAT		1	69	TGAGTTCTCACGCTAGCAGATTGAGTTCTCACGCTAGCAGATTGAGTTCTCACGCTAGCAGATGGTACC
	2017	AP1	TGAGTCAGTGACTCAGTGAGTCAGTGACTCAGTGAGTCAGTGACTCAG		4	57	TGAGTCAGTGACTCAGTGAGTCAGTGACTCAGTGAGTCAGTGACTCAGTCGGGTACC
	2018	ARE	TAGCTTGGAAATGACATTGCTAATGGTGACAAAGCAACTTTTAGCTTGGAAATGACATTGCTAATGGTGACAAAGCAACTTT		4	91	TAGCTTGGAAATGACATTGCTAATGGTGACAAAGCAACTTTTAGCTTGGAAATGACATTGCTAATGGTGACAAAGCAACTTTTCGGGTACC
	2019	ATF6	ATCGAGACAGGTGCTGACGTGGCATTCATCGAGACAGGTGCTGACGTGGCATTCATCGAGACAGGTGCTGACGTGGCATTCATCGAGACAGGTGCTGACGTGGCATTCATCGAGACAGGTGCTGACGTGGCATTC		4	144	ATCGAGACAGGTGCTGACGTGGCATTCATCGAGACAGGTGCTGACGTGGCATTCATCGAGACAGGTGCTGACGTGGCATTCATCGAGACAGGTGCTGACGTGGCATTCATCGAGACAGGTGCTGACGTGGCATTCTCGGGTACC
	2020	CRE	GCACCAGACAGTGACGTCAGCTGCCAGATCCCATGGCCGTCATACTGTGACGTCTTTCAGACACCCCATTGACGTCAATGGGAGAAC		4	96	GCACCAGACAGTGACGTCAGCTGCCAGATCCCATGGCCGTCATACTGTGACGTCTTTCAGACACCCCATTGACGTCAATGGGAGAACTCGGGTACC
	2021	HRE	GTGACTACGTGCTGCCTAGGTGACTACGTGCTGCCTAGGTGACTACGTGCTGCCTAGGTGACTACGTGCTGCCTAG		4	85	GTGACTACGTGCTGCCTAGGTGACTACGTGCTGCCTAGGTGACTACGTGCTGCCTAGGTGACTACGTGCTGCCTAGTCGGGTACC
	2022	HSE	CTGGAAGATTCTACAACGTTCTGGAAGATTCTACAACGTTC		4	50	CTGGAAGATTCTACAACGTTCTGGAAGATTCTACAACGTTCTCGGGTACC
	2023	ISRE	TAGTTTCACTTTCCCTAGTTTCACTTTCCCTAGTTTCACTTTCCCTAGTTTCACTTTCCCTAGTTTCACTTTCCC		4	84	TAGTTTCACTTTCCCTAGTTTCACTTTCCCTAGTTTCACTTTCCCTAGTTTCACTTTCCCTAGTTTCACTTTCCCTCGGGTACC
	2024	MRE	GTCTGCACACGGCCCGTCTGCACACGGCCCGTCTGCACACGGCCCGTCTGCACACGGCCCGTCTGCACACGGCCC		4	84	GTCTGCACACGGCCCGTCTGCACACGGCCCGTCTGCACACGGCCCGTCTGCACACGGCCCGTCTGCACACGGCCCTCGGGTACC
	2025	NFAT	GGAGGAAAAACTGTTTCATACAGAAGGCGTGGAGGAAAAACTGTTTCATACAGAAGGCGTGGAGGAAAAACTGTTTCATACAGAAGGCGT		4	99	GGAGGAAAAACTGTTTCATACAGAAGGCGTGGAGGAAAAACTGTTTCATACAGAAGGCGTGGAGGAAAAACTGTTTCATACAGAAGGCGTTCGGGTACC
	2026	NFkB	GGGAATTTCCGGGGACTTTCCGGGAATTTCCGGGGACTTTCCGGGAATTTCC		4	61	GGGAATTTCCGGGGACTTTCCGGGAATTTCCGGGGACTTTCCGGGAATTTCCTCGGGTACC
	2027	p53	TACAGAACATGTCTAAGCATGCTGTGCCTTGCCTGGACTTGCCTGGCCTTGCCTTGGG		4	67	TACAGAACATGTCTAAGCATGCTGTGCCTTGCCTGGACTTGCCTGGCCTTGCCTTGGGTCGGGTACC
	2028	SBE	AGTATGTCTACACTGAAGTATGTCTACACTGAAGTATGTCTACACTGA		4	57	AGTATGTCTACACTGAAGTATGTCTACACTGAAGTATGTCTACACTGATCGGGTACC
	2029	SIE	AGCTTCATTTCCCGTAAATCGTCGAAGCTTCATTTCCCGTAAATCGTCGAAGCTTCATTTCCCGTAAATCGTCGAAGCTTCATTTCCCGTAAATCGTCGAAGCTTCATTTCCCGTAAATCGTCGA		4	134	AGCTTCATTTCCCGTAAATCGTCGAAGCTTCATTTCCCGTAAATCGTCGAAGCTTCATTTCCCGTAAATCGTCGAAGCTTCATTTCCCGTAAATCGTCGAAGCTTCATTTCCCGTAAATCGTCGATCGGGTACC
	2030	SRE	AGGATGTCCATATTAGGACATCTAGGATGTCCATATTAGGACATCTAGGATGTCCATATTAGGACATCTAGGATGTCCATATTAGGACATCTAGGATGTCCATATTAGGACATCT		4	124	AGGATGTCCATATTAGGACATCTAGGATGTCCATATTAGGACATCTAGGATGTCCATATTAGGACATCTAGGATGTCCATATTAGGACATCTAGGATGTCCATATTAGGACATCTTCGGGTACC
	2031	SRF	AGTATGTCCATATTAGGACATCTACCATGTCCATATTAGGACATCTACTATGTCCATATTAGGACATCTTGTATGTCCATATTAGGACATCTAAAATGTCCATATTAGGACATCT		4	124	AGTATGTCCATATTAGGACATCTACCATGTCCATATTAGGACATCTACTATGTCCATATTAGGACATCTTGTATGTCCATATTAGGACATCTAAAATGTCCATATTAGGACATCTTCGGGTACC
	2032	STAT5	AGTTCTGAGAAAAGTAGTTCTGAGAAAAGTAGTTCTGAGAAAAGTAGTTCTGAGAAAAGTAGTTCTGAGAAAAGT		4	84	AGTTCTGAGAAAAGTAGTTCTGAGAAAAGTAGTTCTGAGAAAAGTAGTTCTGAGAAAAGTAGTTCTGAGAAAAGTTCGGGTACC
	2033	TCF/LEF	AGATCAAAGGGTTTAAGATCAAAGGGCTTAAGATCAAAGGGTATAAGATCAAAGGGCCTAAGATCAAAGGGACTAAGATCAAAGGGTTTAAGATCAAAGGGCTTAAGATCAAAGGGCCTA		4	129	AGATCAAAGGGTTTAAGATCAAAGGGCTTAAGATCAAAGGGTATAAGATCAAAGGGCCTAAGATCAAAGGGACTAAGATCAAAGGGTTTAAGATCAAAGGGCTTAAGATCAAAGGGCCTATCGGGTACC
	2034	XRE	TGAGTTCTCACGCTAGCAGATTGAGTTCTCACGCTAGCAGATTGAGTTCTCACGCTAGCAGAT		4	72	TGAGTTCTCACGCTAGCAGATTGAGTTCTCACGCTAGCAGATTGAGTTCTCACGCTAGCAGATTCGGGTACC
	2035	AP1	TGAGTCAGTGACTCAGTGAGTCAGTGACTCAGTGAGTCAGTGACTCAG		8	61	TGAGTCAGTGACTCAGTGAGTCAGTGACTCAGTGAGTCAGTGACTCAGTCCCTACGGTACC
	2036	ARE	TAGCTTGGAAATGACATTGCTAATGGTGACAAAGCAACTTTTAGCTTGGAAATGACATTGCTAATGGTGACAAAGCAACTTT		8	95	TAGCTTGGAAATGACATTGCTAATGGTGACAAAGCAACTTTTAGCTTGGAAATGACATTGCTAATGGTGACAAAGCAACTTTTCCCTACGGTACC
	2037	ATF6	ATCGAGACAGGTGCTGACGTGGCATTCATCGAGACAGGTGCTGACGTGGCATTCATCGAGACAGGTGCTGACGTGGCATTCATCGAGACAGGTGCTGACGTGGCATTCATCGAGACAGGTGCTGACGTGGCATTC		8	148	ATCGAGACAGGTGCTGACGTGGCATTCATCGAGACAGGTGCTGACGTGGCATTCATCGAGACAGGTGCTGACGTGGCATTCATCGAGACAGGTGCTGACGTGGCATTCATCGAGACAGGTGCTGACGTGGCATTCTCCCTACGGTACC
	2038	CRE	GCACCAGACAGTGACGTCAGCTGCCAGATCCCATGGCCGTCATACTGTGACGTCTTTCAGACACCCCATTGACGTCAATGGGAGAAC		8	100	GCACCAGACAGTGACGTCAGCTGCCAGATCCCATGGCCGTCATACTGTGACGTCTTTCAGACACCCCATTGACGTCAATGGGAGAACTCCCTACGGTACC
	2039	HRE	GTGACTACGTGCTGCCTAGGTGACTACGTGCTGCCTAGGTGACTACGTGCTGCCTAGGTGACTACGTGCTGCCTAG		8	89	GTGACTACGTGCTGCCTAGGTGACTACGTGCTGCCTAGGTGACTACGTGCTGCCTAGGTGACTACGTGCTGCCTAGTCCCTACGGTACC
	2040	HSE	CTGGAAGATTCTACAACGTTCTGGAAGATTCTACAACGTTC		8	54	CTGGAAGATTCTACAACGTTCTGGAAGATTCTACAACGTTCTCCCTACGGTACC
	2041	ISRE	TAGTTTCACTTTCCCTAGTTTCACTTTCCCTAGTTTCACTTTCCCTAGTTTCACTTTCCCTAGTTTCACTTTCCC		8	88	TAGTTTCACTTTCCCTAGTTTCACTTTCCCTAGTTTCACTTTCCCTAGTTTCACTTTCCCTAGTTTCACTTTCCCTCCCTACGGTACC
	2042	MRE	GTCTGCACACGGCCCGTCTGCACACGGCCCGTCTGCACACGGCCCGTCTGCACACGGCCCGTCTGCACACGGCCC		8	88	GTCTGCACACGGCCCGTCTGCACACGGCCCGTCTGCACACGGCCCGTCTGCACACGGCCCGTCTGCACACGGCCCTCCCTACGGTACC
	2043	NFAT	GGAGGAAAAACTGTTTCATACAGAAGGCGTGGAGGAAAAACTGTTTCATACAGAAGGCGTGGAGGAAAAACTGTTTCATACAGAAGGCGT		8	103	GGAGGAAAAACTGTTTCATACAGAAGGCGTGGAGGAAAAACTGTTTCATACAGAAGGCGTGGAGGAAAAACTGTTTCATACAGAAGGCGTTCCCTACGGTACC
[truncated: 115 more rows]
