# Supplementary material for: A massively parallel reporter assay library to screen short synthetic promoters in mammalian cells
Source: Nat Commun. 2024 Nov 28;15:10353. doi: 10.1038/s41467-024-54502-9 (PMC11604768; doi:10.1038/s41467-024-54502-9)
Supplement: Supplementary file 6 — Supplementary Data 4 [file 41467_2024_54502_MOESM6_ESM.xlsx]

## Sheet: 4
	Supplementary Data 4 - Primers
	Application	Primer	Sequence (5' -> 3')	Notes
	TRE unit oligo amplification	Amp_forward	GCTCTCCGCTATCAGTAACA
		Amp_reverse	CCAAATAGGATGTGTGCTCG
		BC_reverse	AAGTCGACTAGTVHBDVHBDVHBDBDHVBDHVBDHVTCTAGACCAAATAGGATGTGTGCTCG
	minP and luc2P construction	minCMV_fwd	GACGTCAATGGGAGAACGGTACCGTAGGCGTGTACGGTGG
		minCMV_rev	GCATCTTCCATGGTGGCTG
		minTK_fwd	GACGTCAATGGGAGAACGGTACCTTCGCATATTAAGGTGACGCG
		minTK_rev	TTGGCATCTTCCATGGTGGCTTAAGCGGGTCGCTGC
		minProm_fwd	GACGTCAATGGGAGAACGGTACCGAGGATATCAAGATCTGGCCTCG
		minProm_rev	TTTTGGCATCTTCCATGGTGG
		luc_fwd	GCCACCATGGAAGATGCC
		luc_rev	GAGTGTACTAGTAATAGTCTAACATATATATACTTATCTAGAGGAACGATTATTACACGGCGATCTTGCC
	Sample indexing	P7	CAAGCAGAAGACGGCATACGAGAT--------GGCAAGATCGCCGTGTAA	'--------' indicates the position of the 8 nt indices
		P5	AATGATACGGCGACCACCGAGATCTACAC--------GTAACCACCCTGATCGACGG	'--------' indicates the position of the 8 nt indices
	Illumina NGS	i5_Index	CTCCCCGTCGATCAGGGTGGTTAC	Barcode dictionary and MPRA
		i7_Index	GGAACGATTATTACACGGCGATCTTGCC	Barcode dictionary and MPRA
		Read1	GTAACCACCCTGATCGACGGGGAGTGTACTAGT	Barcode dictionary and MPRA
		Read2_A	GCAGTTGGGAAGAGCATAGTCGTAGAGCACGCGT	Barcode dictionary
		Read2_B	GCAAGATCGCCGTGTAATAATCGTTCCTCTAGA	MPRA
