# Supplementary material for: A massively parallel reporter assay library to screen short synthetic promoters in mammalian cells
Source: Nat Commun. 2024 Nov 28;15:10353. doi: 10.1038/s41467-024-54502-9 (PMC11604768; doi:10.1038/s41467-024-54502-9)
Supplement: Supplementary file 7 — Supplementary Data 5 [file 41467_2024_54502_MOESM7_ESM.xlsx]

## Sheet: 5
	Supplementary Data 5 - Plasmids
	Expression plasmids
	Plasmid	Source	CDS
	pcDNA3.1_eGFP	This study	ATGGTGAGCAAGGGCGAGGAGCTGTTCACCGGGGTGGTGCCCATCCTGGTCGAGCTGGACGGCGACGTAAACGGCCACAAGTTCAGCGTGTCCGGCGAGGGCGAGGGCGATGCCACCTACGGCAAGCTGACCCTGAAGTTCATTTGCACCACCGGCAAGCTGCCCGTGCCCTGGCCCACCCTCGTGACCACCCTGACCTACGGCGTGCAGTGCTTCAGCCGCTACCCCGACCACATGAAGCAGCACGACTTCTTCAAGTCCGCCATGCCCGAAGGCTACGTCCAGGAGCGCACCATCTTCTTCAAGGACGACGGCAACTACAAGACCCGCGCCGAGGTGAAGTTCGAGGGCGACACCCTGGTGAACCGCATCGAGCTGAAGGGCATCGACTTCAAGGAG…
	pcDNA3.1_GPR91	This study	ATGCTGGGAATTATGGCCTGGAATGCCACCTGTAAGAATTGGCTGGCTGCAGAGGCTGCCCTGGAAAAATATTACCTGTCCATTTTCTATGGGATCGAGTTTGTAGTGGGTGTTCTGGGTAATACTATTGTGGTGTACGGATACATCTTCTCCCTGAAAAATTGGAATTCTTCTAATATTTATCTGTTCAATCTTTCCGTGTCCGATCTGGCTTTCCTGTGCACCTTGCCGATGCTCATCAGATCATATGCCAATGGGAATTGGATCTATGGCGACGTCCTCTGTATCTCCAATAGATACGTCCTGCACGCCAACCTGTATACCTCAATTTTGTTCTTGACGTTCATAAGTATCGACCGCTACCTCATCATAAAGTACCCCTTTCGCGAACACCTGCTT…
	pcDNA3.1_Signal-Flag-DRD2	This study	ATGAAGACGATCATCGCCCTGAGCTACATCTTCTGCCTGGTATTCGCCGACTACAAGGACGATGATGACGCCAGCATCGATATGGATCCTCTGAATCTGTCATGGTATGACGATGATCTGGAAAGGCAAAACTGGTCCCGGCCGTTTAATGGATCAGATGGTAAAGCAGATCGGCCTCACTACAATTACTACGCCACACTGCTCACCCTCCTCATTGCAGTTATTGTGTTCGGGAACGTGCTGGTTTGCATGGCAGTAAGCCGGGAAAAGGCTCTCCAGACAACTACCAACTACCTCATCGTCTCACTTGCGGTAGCAGACTTGCTGGTGGCTACCCTGGTCATGCCTTGGGTGGTTTACTTGGAGGTTGTTGGCGAGTGGAAGTTCTCAAGGATACAT…
	pTwist_Signal-Flag-MRGPRX2	PMID: 31398329	ATGAAGACGATCATCGCCCTGAGCTACATCTTCTGCCTGGTATTCGCCGACTACAAGGACGATGATGACGCCAGCATCGATATGGATCCCACAACCCCGGCATGGGGAACCGAATCTACAACAGTGAACGGAAACGATCAGGCACTGCTCCTGCTGTGTGGCAAGGAAACCCTCATACCAGTATTTCTTATTCTCTTTATTGCACTGGTGGGGCTGGTGGGGAATGGTTTTGTGTTGTGGCTTCTGGGATTTCGGATGCGGCGCAACGCTTTCAGCGTCTACGTACTGTCCCTGGCAGGCGCCGATTTCCTGTTCCTTTGCTTCCAGATAATTAATTGCCTCGTTTACTTGTCCAATTTCTTCTGCTCCATTTCCATAAATTTCCCTAGTTTTTTCACT…
	pcDNA5/FRT/Signal-Flag-HTR2A	PMID: 28129538	ATGAAGACGATCATCGCCCTGAGCTACATCTTCTGCCTGGTATTCGCCGACTACAAGGACGATGATGACGCCAGCATCGATATGGATATCTTGTGCGAGGAGAATACCTCACTGTCCAGCACAACTAACTCTCTCATGCAGCTCAATGATGATACCCGACTTTACTCCAACGACTTCAACAGTGGTGAGGCTAATACATCAGACGCCTTCAATTGGACAGTAGACAGTGAAAACCGGACCAATCTGTCCTGTGAGGGATGCCTGTCCCCAAGTTGTTTGTCTCTCCTGCATTTGCAGGAAAAGAACTGGTCTGCGCTGCTCACCGCCGTGGTTATCATACTCACTATAGCTGGCAATATTCTCGTAATCATGGCCGTGTCCCTGGAAAAAAAGCTGCAG…
	pcDNA3.1_Flag-ADRB2	This study	ATGAAGACGATCATCGCCCTGAGCTACATCTTCTGCCTGGTATTCGCCGACTACAAGGACGATGATGACGCCAGCATCGATATGGGGCAACCTGGCAATGGATCAGCTTTTCTCCTCGCCCCTAATCGGAGCCACGCTCCCGACCACGATGTGACTCAGCAGAGAGACGAGGTCTGGGTTGTAGGCATGGGTATTGTGATGTCACTGATCGTCCTGGCAATTGTGTTCGGCAACGTCCTCGTCATTACTGCTATTGCAAAGTTCGAGCGGCTTCAGACGGTTACCAATTACTTTATTACTTCCCTCGCCTGTGCCGACTTGGTCATGGGCCTTGCGGTTGTACCGTTTGGCGCAGCTCATATCCTGATGAAGATGTGGACTTTTGGTAATTTTTGGTGC…
	pTwist_HA-PAR1	Twist Bioscience	ATGTACCCATACGATGTTCCAGATTACGCTATGGGGCCGCGGCGGCTGCTGCTGGTGGCCGCCTGCTTCAGTCTGTGCGGCCCGCTGTTGTCTGCCCGCACCCGGGCCCGCAGGCCAGAATCAAAAGCAACAAATGCCACCTTAGATCCCCGGTCATTTCTTCTCAGGAACCCCAATGATAAATATGAACCATTTTGGGAGGATGAGGAGAAAAATGAAAGTGGGTTAACTGAATACAGATTAGTCTCCATCAATAAAAGCAGTCCTCTTCAAAAACAACTTCCTGCATTCATCTCAGAAGATGCCTCCGGATATTTGACCAGCTCCTGGCTGACACTCTTTGTCCCATCTGTGTACACCGGAGTGTTTGTAGTCAGCCTCCCACTAAACATCATGGCC…
	pcDNA3.1_Signal-Flag-DRD1	This study	ATGAAGACGATCATCGCCCTGAGCTACATCTTCTGCCTGGTATTCGCCGACTACAAGGACGATGATGACGCCAGCATCGATATGCGCACATTGAATACTTCAGCGATGGACGGAACGGGCCTCGTGGTCGAACGGGACTTTAGCGTTAGAATTCTTACCGCTTGCTTCCTGTCACTGCTTATCCTGTCTACTCTCCTGGGTAATACACTTGTGTGCGCCGCCGTGATCAGATTCCGGCACTTGCGGTCCAAAGTGACTAACTTTTTTGTCATCTCACTGGCCGTCTCTGATCTGCTGGTGGCTGTCCTCGTGATGCCATGGAAAGCAGTGGCCGAGATCGCCGGGTTCTGGCCCTTCGGGTCATTTTGCAATATCTGGGTGGCATTCGACATCATGTGT…
	pcDNA3.1-NTSR1	This study	ATGAAGACGATCATCGCCCTGAGCTACATCTTCTGCCTGGTATTCGCCGACTACAAGGACGATGATGACGCCAGCATCGATATGAGACTGAACTCTTCCGCTCCAGGAACGCCGGGCACACCGGCTGCAGATCCCTTCCAAAGGGCCCAGGCCGGCTTGGAAGAGGCCCTGCTCGCTCCGGGCTTCGGAAACGCCTCTGGAAATGCCTCTGAACGCGTGCTTGCCGCACCCTCCAGTGAGCTCGATGTTAACACCGACATCTACAGCAAAGTCCTGGTGACCGCGGTATATCTGGCACTCTTCGTCGTTGGCACTGTAGGTAACACGGTGACTGCTTTTACCCTTGCGCGGAAGAAGAGCCTTCAGAGCCTGCAAAGCACAGTACATTACCATCTGGGT…
	pcDNA3.1_Signal-Flag-OPRM1	This study	ATGAAGACGATCATCGCCCTGAGCTACATCTTCTGCCTGGTATTCGCCGACTACAAGGACGATGATGACGCCAGCATCGATATGGACTCTTCCGCTGCTCCCACCAATGCCTCAAATTGTACAGACGCCTTGGCCTATAGCTCTTGCTCTCCCGCACCATCTCCGGGAAGCTGGGTTAACCTCAGTCATCTCGACGGGAACCTGTCCGACCCTTGTGGCCCTAATAGGACCGACCTCGGTGGTCGAGATAGCCTGTGCCCCCCTACTGGAAGCCCCAGCATGATCACAGCTATCACAATAATGGCTCTCTATAGTATCGTCTGCGTCGTGGGACTCTTTGGCAATTTTCTCGTCATGTACGTTATCGTCAGATACACAAAGATGAAAACCGCAACCAAT…
	Dual-luciferase reporters
	Plasmid	Motif				Spacer	Rotation	Minimal promoter	TRE unit
	pGL4.R_TRE_minPro
	pGL4.R_TRE_minCMV
	pGL4.R_TRE_minTK
	pGL4.R_THRB-1-982_minCMV	TGACCTTATAAGGTCA				set 1	8	CMV	TGACCTTATAAGGTCACTCATTCACTTGACCTTATAAGGTCAAGTTGTAGATTGACCTTATAAGGTCAATCCTCACTCTGACCTTATAAGGTCATCCCTACGGTACC
	pGL4.R_THRB-1-982_minPro	TGACCTTATAAGGTCA				set 1	8	Promega	TGACCTTATAAGGTCACTCATTCACTTGACCTTATAAGGTCAAGTTGTAGATTGACCTTATAAGGTCAATCCTCACTCTGACCTTATAAGGTCATCCCTACGGTACC
	pGL4.R_THRB-1-982_minTK	TGACCTTATAAGGTCA				set 1	8	thymidine kinase	TGACCTTATAAGGTCACTCATTCACTTGACCTTATAAGGTCAAGTTGTAGATTGACCTTATAAGGTCAATCCTCACTCTGACCTTATAAGGTCATCCCTACGGTACC
	pGL4.R_Mafb-200_minCMV	TGCTGACGTAAGCA				set 1	1	CMV	TGCTGACGTAAGCACTTGCTGACGTAAGCATTGCTGACGTAAGCAATTGCTGACGTAAGCAGGTACC
	pGL4.R_Mafb-200_minPro	TGCTGACGTAAGCA				set 1	1	Promega	TGCTGACGTAAGCACTTGCTGACGTAAGCATTGCTGACGTAAGCAATTGCTGACGTAAGCAGGTACC
	pGL4.R_Mafb-200_minTK	TGCTGACGTAAGCA				set 1	1	thymidine kinase	TGCTGACGTAAGCACTTGCTGACGTAAGCATTGCTGACGTAAGCAATTGCTGACGTAAGCAGGTACC
	pGL4.R_HSF1-79_minCMV	TTCCAGAACGTTC				set 1	1	CMV	TTCCAGAACGTTCCTCTTCCAGAACGTTCTGTTCCAGAACGTTCATCTTCCAGAACGTTCGGTACC
	pGL4.R_ELK1-390_minCMV	ACCGGAAGT				set 1	4	CMV	ACCGGAAGTCTCATTCACCGGAAGTGTTGTAACCGGAAGTATCCTCAACCGGAAGTTCGGGTACC
	pGL4.R_ERG-392_minCMV	CCGGAAATCCGG				set 1	4	CMV	CCGGAAATCCGGCTCACCGGAAATCCGGTTGCCGGAAATCCGGATCCCCGGAAATCCGGTCGGGTACC
	pGL4.R_TGIF1-1760_minCMV	TGACAGCTGTCA				set 2	8	CMV	TGACAGCTGTCACAAGTGACAGCTGTCAGAGTGACAGCTGTCAGTGATGACAGCTGTCATCCCTACGGTACC
	pGL4.R_NFAT5-102_minCMV	ATGGAAAATTAC				set 1	1	CMV	ATGGAAAATTACCTCAATGGAAAATTACTTGATGGAAAATTACATCCATGGAAAATTACGGTACC
	pGL4.R_BHLHB3-1504_minCMV	GCACGTGA				set 2	4	CMV	GCACGTGACCAAGCTAGCACGTGAGAGAAACGCACGTGAGTGAAACAGCACGTGATCGGGTACC
	pGL4.R_Atf4-521_minCMV	GGATGATGCAATC				set 1	4	CMV	GGATGATGCAATCCTCGGATGATGCAATCTGGGATGATGCAATCATCGGATGATGCAATCTCGGGTACC
	pGL4.R_NFKB1-772_minCMV	GGGGAATCCCC				set 1	8	CMV	GGGGAATCCCCCTCATGGGGAATCCCCTTGTGGGGAATCCCCATCCTGGGGAATCCCCTCCCTACGGTACC
	pGL4.R_AR-601_minCMV	GGGAACACGGTGTACCC				set 1	4	CMV	GGGAACACGGTGTACCCCTCATTCACGGGAACACGGTGTACCCAGTTGTAGAGGGAACACGGTGTACCCATCCTCACTGGGAACACGGTGTACCCTCGGGTACC
	pGL4.R_Promega-AP1_4_minCMV	TGAGTCAGTGACTCAGTGAGTCAGTGACTCAGTGAGTCAGTGACTCAGTCG				N/A	4	CMV	TGAGTCAGTGACTCAGTGAGTCAGTGACTCAGTGAGTCAGTGACTCAGTCGGGTACC
	pGL4.R_Promega-AP1_4_minPro	TGAGTCAGTGACTCAGTGAGTCAGTGACTCAGTGAGTCAGTGACTCAGTCG				N/A	4	Promega	TGAGTCAGTGACTCAGTGAGTCAGTGACTCAGTGAGTCAGTGACTCAGTCGGGTACC
	pGL4.44R [luc2P/AP1/Rluc]	TGAGTCAGTGACTCAGTGAGTCAGTGACTCAGTGAGTCAGTGACTCAG				N/A	N/A	Promega	N/A
	Other
	Plasmid	Source
	pDonor_eGP2AP_RC	Addgene (133784)
	pGL4.33 [luc2P/SRE/Hygro]	Promega
	Arch(D95H)-eGFP	Addgene (51081)
