# Supplementary material for: A massively parallel reporter assay library to screen short synthetic promoters in mammalian cells
Source: Nat Commun. 2024 Nov 28;15:10353. doi: 10.1038/s41467-024-54502-9 (PMC11604768; doi:10.1038/s41467-024-54502-9)
Supplement: Supplementary file 8 — Supplementary Data 6 [file 41467_2024_54502_MOESM8_ESM.xlsx]

## Sheet: 6
	Supplementary Data 6 - Promoters displayed in Figure 5B from top to bottom
	Motif	Rotation	Spacer Set	Promoter
	AP1	1	None	minCMV
	AP1	1	None	minPromega
	AP1	1	None	minTK
	AP1	4	None	minCMV
	AP1	4	None	minPromega
	AP1	4	None	minTK
	AP1	8	None	minCMV
	AP1	8	None	minPromega
	AP1	8	None	minTK
	CRE	1	None	minCMV
	CRE	1	None	minPromega
	CRE	1	None	minTK
	CRE	4	None	minCMV
	CRE	4	None	minPromega
	CRE	4	None	minTK
	CRE	8	None	minCMV
	CRE	8	None	minPromega
	CRE	8	None	minTK
	CREB3	1	set1	minPromega
	CREB3	1	set2	minPromega
	CREB3	1	set1	minTK
	CREB3	1	set2	minTK
	CREB3	4	set1	minPromega
	CREB3	4	set2	minPromega
	CREB3	4	set1	minTK
	CREB3	4	set2	minTK
	CREB3	8	set1	minPromega
	CREB3	8	set2	minPromega
	CREB3	8	set1	minTK
	CREB3	8	set2	minTK
	Mafb	1	set1	minCMV
	Mafb	1	set2	minCMV
	Mafb	1	set1	minPromega
	Mafb	1	set2	minPromega
	Mafb	1	set1	minTK
	Mafb	1	set2	minTK
	Mafb	4	set2	minCMV
	Mafb	4	set1	minCMV
	Mafb	4	set1	minPromega
	Mafb	4	set2	minPromega
	Mafb	4	set2	minTK
	Mafb	4	set1	minTK
	Mafb	8	set1	minCMV
	Mafb	8	set2	minCMV
	Mafb	8	set2	minPromega
	Mafb	8	set1	minPromega
	Mafb	8	set1	minTK
	Mafb	8	set2	minTK
	MRE	1	None	minCMV
	MRE	1	None	minPromega
	MRE	1	None	minTK
	MRE	4	None	minCMV
	MRE	4	None	minPromega
	MRE	4	None	minTK
	MRE	8	None	minCMV
	MRE	8	None	minPromega
	MRE	8	None	minTK
	NFKB1	1	set1	minCMV
	NFKB1	1	set2	minCMV
	NFKB1	4	set1	minCMV
	NFKB1	4	set2	minCMV
	NFKB1	8	set2	minCMV
	NFKB1	8	set1	minCMV
	NFKB2	1	set1	minCMV
	NFKB2	1	set2	minCMV
	NFKB2	4	set1	minCMV
	NFKB2	4	set2	minCMV
	NFKB2	8	set1	minCMV
	NFKB2	8	set2	minCMV
	SRF	1	set2	minCMV
	SRF	1	set1	minCMV
	SRF	4	set2	minCMV
	SRF	4	set1	minCMV
	SRF	8	set1	minCMV
	SRF	8	set2	minCMV
	THRB-1	1	set1	minCMV
	THRB-1	1	set2	minCMV
	THRB-1	4	set1	minCMV
	THRB-1	4	set2	minCMV
	THRB-1	8	set1	minCMV
	THRB-1	8	set2	minCMV
	TP63	1	set2	minCMV
	TP63	1	set1	minCMV
	TP63	1	set1	minPromega
	TP63	1	set2	minPromega
	TP63	1	set1	minTK
	TP63	1	set2	minTK
	TP63	4	set1	minCMV
	TP63	4	set2	minCMV
	TP63	4	set2	minPromega
	TP63	4	set1	minPromega
	TP63	4	set2	minTK
	TP63	4	set1	minTK
	TP63	8	set2	minCMV
	TP63	8	set1	minCMV
	TP63	8	set2	minPromega
	TP63	8	set1	minPromega
	TP63	8	set1	minTK
	TP63	8	set2	minTK
	XBP1-2	1	set2	minCMV
	XBP1-2	1	set1	minCMV
	XBP1-2	4	set1	minCMV
	XBP1-2	4	set2	minCMV
	XBP1-2	8	set1	minCMV
	XBP1-2	8	set2	minCMV
