# Supplementary material for: A massively parallel reporter assay library to screen short synthetic promoters in mammalian cells
Source: Nat Commun. 2024 Nov 28;15:10353. doi: 10.1038/s41467-024-54502-9 (PMC11604768; doi:10.1038/s41467-024-54502-9)
Supplement: Supplementary file 9 — Supplementary Data 7 [file 41467_2024_54502_MOESM9_ESM.xlsx]

## Sheet: 7
	Supplementary Data 7 - Promoters displayed in Figure S8B from top to bottom
	Motif	Rotation	Spacer Set	Promoter
	ATF4	1	set2	minCMV
	ATF4	1	set2	minProm
	ATF4	1	set2	minTK
	ATF4	4	set2	minCMV
	ATF4	4	set2	minProm
	ATF4	4	set2	minTK
	ATF4	8	set2	minCMV
	ATF4	8	set2	minProm
	ATF4	8	set2	minTK
	ATF4	1	set1	minCMV
	ATF4	1	set1	minProm
	ATF4	1	set1	minTK
	ATF4	4	set1	minCMV
	ATF4	4	set1	minProm
	ATF4	4	set1	minTK
	ATF4	8	set1	minCMV
	ATF4	8	set1	minProm
	ATF4	8	set1	minTK
	Atf4	1	set2	minCMV
	Atf4	1	set2	minProm
	Atf4	1	set2	minTK
	Atf4	4	set2	minCMV
	Atf4	4	set2	minProm
	Atf4	4	set2	minTK
	Atf4	8	set2	minCMV
	Atf4	8	set2	minProm
	Atf4	8	set2	minTK
	Atf4	1	set1	minCMV
	Atf4	1	set1	minProm
	Atf4	1	set1	minTK
	Atf4	4	set1	minCMV
	Atf4	4	set1	minProm
	Atf4	4	set1	minTK
	Atf4	8	set1	minCMV
	Atf4	8	set1	minProm
	Atf4	8	set1	minTK
	ETS1-1	1	set2	minCMV
	ETS1-1	1	set2	minProm
	ETS1-1	1	set2	minTK
	ETS1-1	4	set2	minCMV
	ETS1-1	4	set2	minProm
	ETS1-1	4	set2	minTK
	ETS1-1	8	set2	minCMV
	ETS1-1	8	set2	minProm
	ETS1-1	8	set2	minTK
	ETS1-1	1	set1	minCMV
	ETS1-1	1	set1	minProm
	ETS1-1	1	set1	minTK
	ETS1-1	4	set1	minCMV
	ETS1-1	4	set1	minProm
	ETS1-1	4	set1	minTK
	ETS1-1	8	set1	minCMV
	ETS1-1	8	set1	minProm
	ETS1-1	8	set1	minTK
	IRF3	1	set2	minCMV
	IRF3	1	set2	minProm
	IRF3	1	set2	minTK
	IRF3	4	set2	minCMV
	IRF3	4	set2	minProm
	IRF3	4	set2	minTK
	IRF3	8	set2	minCMV
	IRF3	8	set2	minProm
	IRF3	8	set2	minTK
	IRF3	1	set1	minCMV
	IRF3	1	set1	minProm
	IRF3	1	set1	minTK
	IRF3	4	set1	minCMV
	IRF3	4	set1	minProm
	IRF3	4	set1	minTK
	IRF3	8	set1	minCMV
	IRF3	8	set1	minProm
	IRF3	8	set1	minTK
	JDP2	1	set2	minCMV
	JDP2	1	set2	minProm
	JDP2	1	set2	minTK
	JDP2	4	set2	minCMV
	JDP2	4	set2	minProm
	JDP2	4	set2	minTK
	JDP2	8	set2	minCMV
	JDP2	8	set2	minProm
	JDP2	8	set2	minTK
	JDP2	1	set1	minCMV
	JDP2	1	set1	minProm
	JDP2	1	set1	minTK
	JDP2	4	set1	minCMV
	JDP2	4	set1	minProm
	JDP2	4	set1	minTK
	JDP2	8	set1	minCMV
	JDP2	8	set1	minProm
	JDP2	8	set1	minTK
	NFKB1	1	set2	minCMV
	NFKB1	1	set2	minProm
	NFKB1	1	set2	minTK
	NFKB1	4	set2	minCMV
	NFKB1	4	set2	minProm
	NFKB1	4	set2	minTK
	NFKB1	8	set2	minCMV
	NFKB1	8	set2	minProm
	NFKB1	8	set2	minTK
	NFKB1	1	set1	minCMV
	NFKB1	1	set1	minProm
	NFKB1	1	set1	minTK
	NFKB1	4	set1	minCMV
	NFKB1	4	set1	minProm
	NFKB1	4	set1	minTK
	NFKB1	8	set1	minCMV
	NFKB1	8	set1	minProm
	NFKB1	8	set1	minTK
	NFKB2	1	set2	minCMV
	NFKB2	1	set2	minProm
	NFKB2	1	set2	minTK
	NFKB2	4	set2	minCMV
	NFKB2	4	set2	minProm
	NFKB2	4	set2	minTK
	NFKB2	8	set2	minCMV
	NFKB2	8	set2	minProm
	NFKB2	8	set2	minTK
	NFKB2	1	set1	minCMV
	NFKB2	1	set1	minProm
	NFKB2	1	set1	minTK
	NFKB2	4	set1	minCMV
	NFKB2	4	set1	minProm
	NFKB2	4	set1	minTK
	NFKB2	8	set1	minCMV
	NFKB2	8	set1	minProm
	NFKB2	8	set1	minTK
	Scramble10	1	set2	minCMV
	Scramble10	1	set2	minProm
	Scramble10	1	set2	minTK
	Scramble10	4	set2	minCMV
	Scramble10	4	set2	minProm
	Scramble10	4	set2	minTK
	Scramble10	8	set2	minCMV
	Scramble10	8	set2	minProm
	Scramble10	8	set2	minTK
	Scramble10	1	set1	minCMV
	Scramble10	1	set1	minProm
	Scramble10	1	set1	minTK
	Scramble10	4	set1	minCMV
	Scramble10	4	set1	minProm
	Scramble10	4	set1	minTK
	Scramble10	8	set1	minCMV
	Scramble10	8	set1	minProm
	Scramble10	8	set1	minTK
	Scramble11	1	set2	minCMV
	Scramble11	1	set2	minProm
	Scramble11	1	set2	minTK
	Scramble11	4	set2	minCMV
	Scramble11	4	set2	minProm
	Scramble11	4	set2	minTK
	Scramble11	8	set2	minCMV
	Scramble11	8	set2	minProm
	Scramble11	8	set2	minTK
	Scramble11	1	set1	minCMV
	Scramble11	1	set1	minProm
	Scramble11	1	set1	minTK
	Scramble11	4	set1	minCMV
	Scramble11	4	set1	minProm
	Scramble11	4	set1	minTK
	Scramble11	8	set1	minCMV
	Scramble11	8	set1	minProm
	Scramble11	8	set1	minTK
	Scramble12	1	set2	minCMV
	Scramble12	1	set2	minProm
	Scramble12	1	set2	minTK
	Scramble12	4	set2	minCMV
	Scramble12	4	set2	minProm
	Scramble12	4	set2	minTK
	Scramble12	8	set2	minCMV
	Scramble12	8	set2	minProm
	Scramble12	8	set2	minTK
	Scramble12	1	set1	minCMV
	Scramble12	1	set1	minProm
	Scramble12	1	set1	minTK
	Scramble12	4	set1	minCMV
	Scramble12	4	set1	minProm
	Scramble12	4	set1	minTK
	Scramble12	8	set1	minCMV
	Scramble12	8	set1	minProm
	Scramble12	8	set1	minTK
	Scramble13	1	set2	minCMV
	Scramble13	1	set2	minProm
	Scramble13	1	set2	minTK
	Scramble13	4	set2	minCMV
	Scramble13	4	set2	minProm
	Scramble13	4	set2	minTK
	Scramble13	8	set2	minCMV
	Scramble13	8	set2	minProm
	Scramble13	8	set2	minTK
	Scramble13	1	set1	minCMV
	Scramble13	1	set1	minProm
	Scramble13	1	set1	minTK
	Scramble13	4	set1	minCMV
	Scramble13	4	set1	minProm
	Scramble13	4	set1	minTK
	Scramble13	8	set1	minCMV
	Scramble13	8	set1	minProm
	Scramble13	8	set1	minTK
	Scramble16	1	set2	minCMV
	Scramble16	1	set2	minProm
	Scramble16	1	set2	minTK
	Scramble16	4	set2	minCMV
	Scramble16	4	set2	minProm
	Scramble16	4	set2	minTK
	Scramble16	8	set2	minCMV
	Scramble16	8	set2	minProm
	Scramble16	8	set2	minTK
	Scramble16	1	set1	minCMV
	Scramble16	1	set1	minProm
	Scramble16	1	set1	minTK
	Scramble16	4	set1	minCMV
	Scramble16	4	set1	minProm
	Scramble16	4	set1	minTK
	Scramble16	8	set1	minCMV
	Scramble16	8	set1	minProm
	Scramble16	8	set1	minTK
	Scramble7	1	set2	minCMV
	Scramble7	1	set2	minProm
	Scramble7	1	set2	minTK
	Scramble7	4	set2	minCMV
	Scramble7	4	set2	minProm
	Scramble7	4	set2	minTK
	Scramble7	8	set2	minCMV
	Scramble7	8	set2	minProm
	Scramble7	8	set2	minTK
	Scramble7	1	set1	minCMV
	Scramble7	1	set1	minProm
	Scramble7	1	set1	minTK
	Scramble7	4	set1	minCMV
	Scramble7	4	set1	minProm
	Scramble7	4	set1	minTK
	Scramble7	8	set1	minCMV
	Scramble7	8	set1	minProm
	Scramble7	8	set1	minTK
	Scramble8	1	set2	minCMV
	Scramble8	1	set2	minProm
	Scramble8	1	set2	minTK
	Scramble8	4	set2	minCMV
	Scramble8	4	set2	minProm
	Scramble8	4	set2	minTK
	Scramble8	8	set2	minCMV
	Scramble8	8	set2	minProm
	Scramble8	8	set2	minTK
	Scramble8	1	set1	minCMV
	Scramble8	1	set1	minProm
	Scramble8	1	set1	minTK
	Scramble8	4	set1	minCMV
	Scramble8	4	set1	minProm
	Scramble8	4	set1	minTK
	Scramble8	8	set1	minCMV
	Scramble8	8	set1	minProm
	Scramble8	8	set1	minTK
	Scramble9	1	set2	minCMV
	Scramble9	1	set2	minProm
	Scramble9	1	set2	minTK
	Scramble9	4	set2	minCMV
	Scramble9	4	set2	minProm
	Scramble9	4	set2	minTK
	Scramble9	8	set2	minCMV
	Scramble9	8	set2	minProm
	Scramble9	8	set2	minTK
	Scramble9	1	set1	minCMV
	Scramble9	1	set1	minProm
	Scramble9	1	set1	minTK
	Scramble9	4	set1	minCMV
	Scramble9	4	set1	minProm
	Scramble9	4	set1	minTK
	Scramble9	8	set1	minCMV
	Scramble9	8	set1	minProm
	Scramble9	8	set1	minTK
	Spacer1	1	set1	minCMV
	Spacer1	1	set1	minProm
	Spacer1	1	set1	minTK
	Spacer1	4	set1	minCMV
	Spacer1	4	set1	minProm
	Spacer1	4	set1	minTK
	Spacer1	8	set1	minCMV
	Spacer1	8	set1	minProm
	Spacer1	8	set1	minTK
	Spacer1	1	set2	minCMV
	Spacer1	1	set2	minProm
	Spacer1	1	set2	minTK
	Spacer1	4	set2	minCMV
	Spacer1	4	set2	minProm
	Spacer1	4	set2	minTK
	Spacer1	8	set2	minCMV
	Spacer1	8	set2	minProm
	Spacer1	8	set2	minTK
	Spacer1	1	set3	minCMV
	Spacer1	1	set3	minProm
	Spacer1	1	set3	minTK
	Spacer1	4	set3	minCMV
	Spacer1	4	set3	minProm
	Spacer1	4	set3	minTK
	Spacer1	8	set3	minCMV
	Spacer1	8	set3	minProm
	Spacer1	8	set3	minTK
	Spacer2	1	set1	minCMV
	Spacer2	1	set1	minProm
	Spacer2	1	set1	minTK
	Spacer2	4	set1	minCMV
	Spacer2	4	set1	minProm
	Spacer2	4	set1	minTK
	Spacer2	8	set1	minCMV
	Spacer2	8	set1	minProm
	Spacer2	8	set1	minTK
	Spacer2	1	set2	minCMV
	Spacer2	1	set2	minProm
	Spacer2	1	set2	minTK
	Spacer2	4	set2	minCMV
	Spacer2	4	set2	minProm
	Spacer2	4	set2	minTK
	Spacer2	8	set2	minCMV
	Spacer2	8	set2	minProm
	Spacer2	8	set2	minTK
	Spacer2	1	set3	minCMV
	Spacer2	1	set3	minProm
	Spacer2	1	set3	minTK
	Spacer2	4	set3	minCMV
	Spacer2	4	set3	minProm
	Spacer2	4	set3	minTK
	Spacer2	8	set3	minCMV
	Spacer2	8	set3	minProm
	Spacer2	8	set3	minTK
	Spacer3	1	set1	minCMV
	Spacer3	1	set1	minProm
	Spacer3	1	set1	minTK
	Spacer3	4	set1	minCMV
	Spacer3	4	set1	minProm
	Spacer3	4	set1	minTK
	Spacer3	8	set1	minCMV
	Spacer3	8	set1	minProm
	Spacer3	8	set1	minTK
	Spacer3	1	set2	minCMV
	Spacer3	1	set2	minProm
	Spacer3	1	set2	minTK
	Spacer3	4	set2	minCMV
	Spacer3	4	set2	minProm
	Spacer3	4	set2	minTK
	Spacer3	8	set2	minCMV
	Spacer3	8	set2	minProm
	Spacer3	8	set2	minTK
	Spacer3	1	set3	minCMV
	Spacer3	1	set3	minProm
	Spacer3	1	set3	minTK
	Spacer3	4	set3	minCMV
	Spacer3	4	set3	minProm
	Spacer3	4	set3	minTK
	Spacer3	8	set3	minCMV
	Spacer3	8	set3	minProm
	Spacer3	8	set3	minTK
	Spacer4	1	set1	minCMV
	Spacer4	1	set1	minProm
	Spacer4	1	set1	minTK
	Spacer4	4	set1	minCMV
	Spacer4	4	set1	minProm
	Spacer4	4	set1	minTK
	Spacer4	8	set1	minCMV
	Spacer4	8	set1	minProm
	Spacer4	8	set1	minTK
	Spacer4	1	set2	minCMV
	Spacer4	1	set2	minProm
	Spacer4	1	set2	minTK
	Spacer4	4	set2	minCMV
	Spacer4	4	set2	minProm
	Spacer4	4	set2	minTK
	Spacer4	8	set2	minCMV
	Spacer4	8	set2	minProm
	Spacer4	8	set2	minTK
	Spacer4	1	set3	minCMV
	Spacer4	1	set3	minProm
	Spacer4	1	set3	minTK
	Spacer4	4	set3	minCMV
	Spacer4	4	set3	minProm
	Spacer4	4	set3	minTK
	Spacer4	8	set3	minCMV
	Spacer4	8	set3	minProm
	Spacer4	8	set3	minTK
	Spacer5	1	set1	minCMV
	Spacer5	1	set1	minProm
	Spacer5	1	set1	minTK
	Spacer5	4	set1	minCMV
	Spacer5	4	set1	minProm
	Spacer5	4	set1	minTK
	Spacer5	8	set1	minCMV
	Spacer5	8	set1	minProm
	Spacer5	8	set1	minTK
	Spacer5	1	set2	minCMV
	Spacer5	1	set2	minProm
	Spacer5	1	set2	minTK
	Spacer5	4	set2	minCMV
	Spacer5	4	set2	minProm
	Spacer5	4	set2	minTK
	Spacer5	8	set2	minCMV
	Spacer5	8	set2	minProm
	Spacer5	8	set2	minTK
	Spacer5	1	set3	minCMV
	Spacer5	1	set3	minProm
	Spacer5	1	set3	minTK
	Spacer5	4	set3	minCMV
	Spacer5	4	set3	minProm
	Spacer5	4	set3	minTK
	Spacer5	8	set3	minCMV
	Spacer5	8	set3	minProm
	Spacer5	8	set3	minTK
	Spacer6	1	set1	minCMV
	Spacer6	1	set1	minProm
	Spacer6	1	set1	minTK
	Spacer6	4	set1	minCMV
	Spacer6	4	set1	minProm
	Spacer6	4	set1	minTK
	Spacer6	8	set1	minCMV
	Spacer6	8	set1	minProm
	Spacer6	8	set1	minTK
	Spacer6	1	set2	minCMV
	Spacer6	1	set2	minProm
	Spacer6	1	set2	minTK
	Spacer6	4	set2	minCMV
	Spacer6	4	set2	minProm
	Spacer6	4	set2	minTK
	Spacer6	8	set2	minCMV
	Spacer6	8	set2	minProm
	Spacer6	8	set2	minTK
	Spacer6	1	set3	minCMV
	Spacer6	1	set3	minProm
	Spacer6	1	set3	minTK
	Spacer6	4	set3	minCMV
	Spacer6	4	set3	minProm
	Spacer6	4	set3	minTK
	Spacer6	8	set3	minCMV
	Spacer6	8	set3	minProm
	Spacer6	8	set3	minTK
	Tp53-3	1	set2	minCMV
	Tp53-3	1	set2	minProm
	Tp53-3	1	set2	minTK
	Tp53-3	4	set2	minCMV
	Tp53-3	4	set2	minProm
	Tp53-3	4	set2	minTK
	Tp53-3	8	set2	minCMV
	Tp53-3	8	set2	minProm
	Tp53-3	8	set2	minTK
	Tp53-3	1	set1	minCMV
	Tp53-3	1	set1	minProm
	Tp53-3	1	set1	minTK
	Tp53-3	4	set1	minCMV
	Tp53-3	4	set1	minProm
	Tp53-3	4	set1	minTK
	Tp53-3	8	set1	minCMV
	Tp53-3	8	set1	minProm
	Tp53-3	8	set1	minTK
	XBP1-1	1	set2	minCMV
	XBP1-1	1	set2	minProm
	XBP1-1	1	set2	minTK
	XBP1-1	4	set2	minCMV
	XBP1-1	4	set2	minProm
	XBP1-1	4	set2	minTK
	XBP1-1	8	set2	minCMV
	XBP1-1	8	set2	minProm
	XBP1-1	8	set2	minTK
	XBP1-1	1	set1	minCMV
	XBP1-1	1	set1	minProm
	XBP1-1	1	set1	minTK
	XBP1-1	4	set1	minCMV
	XBP1-1	4	set1	minProm
	XBP1-1	4	set1	minTK
	XBP1-1	8	set1	minCMV
	XBP1-1	8	set1	minProm
	XBP1-1	8	set1	minTK
