# Supplementary material for: A massively parallel reporter assay library to screen short synthetic promoters in mammalian cells
Source: Nat Commun. 2024 Nov 28;15:10353. doi: 10.1038/s41467-024-54502-9 (PMC11604768; doi:10.1038/s41467-024-54502-9)
Supplement: Supplementary file 12 — Source Data [file 41467_2024_54502_MOESM12_ESM.zip]

Archive with 13 entries (13 files):
- Source Data/Figure 2.xls
- Source Data/Figure 3.xls
- Source Data/Figure 4.xls
- Source Data/Figure 5.xls
- Source Data/Figure S10.xls
- Source Data/Figure S2.xls
- Source Data/Figure S3.xlsx
- Source Data/Figure S4.xls
- Source Data/Figure S5.xls
- Source Data/Figure S6.xls
- Source Data/Figure S7.xls
- Source Data/Figure S8.xls
- Source Data/Figure S9.xls
