# Supplementary material for: A massively parallel reporter assay library to screen short synthetic promoters in mammalian cells
Source: Nat Commun. 2024 Nov 28;15:10353. doi: 10.1038/s41467-024-54502-9 (PMC11604768; doi:10.1038/s41467-024-54502-9)
Supplement: Supplementary file 12 — Source Data [file 41467_2024_54502_MOESM12_ESM.zip › Source Data/Figure 2.xls]

## Sheet: 2A,B,C (FBS)
architecture	motif	neg_ctrl	tre	id	promoter	period	spacer	statistic	pval	fdr	log2fc
ALX3-1:1223, 1, set2, minCMV	ALX3	0	1	1223	minCMV	1	set2	0.136989	0.711293	0.925437	0.090294
ALX3-1:1223, 1, set2, minProm	ALX3	0	1	1223	minProm	1	set2	1.21409	0.270524	0.679473	-0.38248
ALX3-1:1223, 1, set2, minTK	ALX3	0	1	1223	minTK	1	set2	0.743181	0.388644	0.774101	0.233081
ALX3-1:1556, 4, set2, minCMV	ALX3	0	1	1556	minCMV	4	set2	0.0363236	0.848849	0.967637	0.0686453
ALX3-1:1556, 4, set2, minProm	ALX3	0	1	1556	minProm	4	set2	1.18487	0.276368	0.685561	-0.323669
ALX3-1:1556, 4, set2, minTK	ALX3	0	1	1556	minTK	4	set2	1.07539	0.299731	0.703506	-0.311721
ALX3-1:1889, 8, set2, minCMV	ALX3	0	1	1889	minCMV	8	set2	1.25941	0.261762	0.672133	0.624491
ALX3-1:1889, 8, set2, minProm	ALX3	0	1	1889	minProm	8	set2	0.0158596	0.899783	0.977969	0.0382144
ALX3-1:1889, 8, set2, minTK	ALX3	0	1	1889	minTK	8	set2	0.132381	0.715976	0.926012	-0.0844829
ALX3-1:224, 1, set1, minCMV	ALX3	0	1	224	minCMV	1	set1	0.0432529	0.83525	0.963824	0.0822857
ALX3-1:224, 1, set1, minProm	ALX3	0	1	224	minProm	1	set1	1.45636	0.22751	0.634641	-0.390072
ALX3-1:224, 1, set1, minTK	ALX3	0	1	224	minTK	1	set1	1.17075	0.279248	0.688812	-0.342672
ALX3-1:557, 4, set1, minCMV	ALX3	0	1	557	minCMV	4	set1	0.293167	0.588198	0.884965	-0.217156
ALX3-1:557, 4, set1, minProm	ALX3	0	1	557	minProm	4	set1	0.64181	0.423056	0.799416	-0.409807
ALX3-1:557, 4, set1, minTK	ALX3	0	1	557	minTK	4	set1	0.444811	0.504809	0.850779	-0.221483
ALX3-1:890, 8, set1, minCMV	ALX3	0	1	890	minCMV	8	set1	0.525148	0.468654	0.831928	-0.326062
ALX3-1:890, 8, set1, minProm	ALX3	0	1	890	minProm	8	set1	0.0220326	0.882	0.97528	-0.0696152
ALX3-1:890, 8, set1, minTK	ALX3	0	1	890	minTK	8	set1	1.95355	0.162204	0.548299	-0.486823
ALX4-1:1224, 1, set2, minCMV	ALX4	0	1	1224	minCMV	1	set2	1.12126	0.289647	0.698574	-0.244476
ALX4-1:1224, 1, set2, minProm	ALX4	0	1	1224	minProm	1	set2	1.09895	0.294497	0.701203	-0.259049
ALX4-1:1224, 1, set2, minTK	ALX4	0	1	1224	minTK	1	set2	2.19923	0.138079	0.513608	-0.345952
ALX4-1:1557, 4, set2, minCMV	ALX4	0	1	1557	minCMV	4	set2	0.0854047	0.770103	0.941453	-0.0753252
ALX4-1:1557, 4, set2, minProm	ALX4	0	1	1557	minProm	4	set2	0.252106	0.615596	0.891797	-0.119626
ALX4-1:1557, 4, set2, minTK	ALX4	0	1	1557	minTK	4	set2	1.92084	0.165764	0.555927	-0.288126
ALX4-1:1890, 8, set2, minCMV	ALX4	0	1	1890	minCMV	8	set2	0.254428	0.613975	0.891797	-0.139163
ALX4-1:1890, 8, set2, minProm	ALX4	0	1	1890	minProm	8	set2	1.19411	0.274502	0.683696	-0.305302
ALX4-1:1890, 8, set2, minTK	ALX4	0	1	1890	minTK	8	set2	0.186019	0.666251	0.911677	-0.107994
ALX4-1:225, 1, set1, minCMV	ALX4	0	1	225	minCMV	1	set1	0.0767737	0.781718	0.944699	0.0732444
ALX4-1:225, 1, set1, minProm	ALX4	0	1	225	minProm	1	set1	0.10607	0.744663	0.931701	0.166193
ALX4-1:225, 1, set1, minTK	ALX4	0	1	225	minTK	1	set1	0.643656	0.42239	0.799416	0.217393
ALX4-1:558, 4, set1, minCMV	ALX4	0	1	558	minCMV	4	set1	0.0520133	0.819596	0.957468	-0.0677018
ALX4-1:558, 4, set1, minProm	ALX4	0	1	558	minProm	4	set1	0.0608692	0.805127	0.954098	0.105305
ALX4-1:558, 4, set1, minTK	ALX4	0	1	558	minTK	4	set1	0.124818	0.723867	0.926351	0.10245
ALX4-1:891, 8, set1, minCMV	ALX4	0	1	891	minCMV	8	set1	0.187101	0.665341	0.911648	-0.145759
ALX4-1:891, 8, set1, minProm	ALX4	0	1	891	minProm	8	set1	0.291621	0.589183	0.884965	-0.137552
ALX4-1:891, 8, set1, minTK	ALX4	0	1	891	minTK	8	set1	0.720936	0.395837	0.779241	-0.501756
AR-1:1266, 1, set2, minCMV	AR	0	1	1266	minCMV	1	set2	0.020864	0.88515	0.97528	0.0130434
AR-1:1266, 1, set2, minProm	AR	0	1	1266	minProm	1	set2	5.72002	0.0167726	0.132317	-0.173322
AR-1:1266, 1, set2, minTK	AR	0	1	1266	minTK	1	set2	0.446848	0.503836	0.84992	-0.0455855
AR-1:1599, 4, set2, minCMV	AR	0	1	1599	minCMV	4	set2	0.154526	0.694247	0.920018	-0.0289638
AR-1:1599, 4, set2, minProm	AR	0	1	1599	minProm	4	set2	1.7413	0.186975	0.586559	-0.0980082
AR-1:1599, 4, set2, minTK	AR	0	1	1599	minTK	4	set2	4.28627	0.0384214	0.241661	-0.160953
AR-1:1932, 8, set2, minCMV	AR	0	1	1932	minCMV	8	set2	0.00029	0.986422	0.996455	-0.00130997
AR-1:1932, 8, set2, minProm	AR	0	1	1932	minProm	8	set2	13.4812	0.000241	0.00365429	-0.28888
AR-1:1932, 8, set2, minTK	AR	0	1	1932	minTK	8	set2	1.85945	0.172689	0.565682	-0.100423
AR-1:267, 1, set1, minCMV	AR	0	1	267	minCMV	1	set1	1.42835	0.232034	0.64225	-0.0995306
AR-1:267, 1, set1, minProm	AR	0	1	267	minProm	1	set1	1.7395	0.187202	0.586633	-0.119988
AR-1:267, 1, set1, minTK	AR	0	1	267	minTK	1	set1	3.89481	0.0484354	0.282517	-0.16042
AR-1:600, 4, set1, minCMV	AR	0	1	600	minCMV	4	set1	0.221501	0.637898	0.897999	-0.0328368
AR-1:600, 4, set1, minProm	AR	0	1	600	minProm	4	set1	0.000111	0.991581	0.996455	-0.000897356
AR-1:600, 4, set1, minTK	AR	0	1	600	minTK	4	set1	0.506569	0.476628	0.83741	-0.0617239
AR-1:933, 8, set1, minCMV	AR	0	1	933	minCMV	8	set1	2.32689	0.127156	0.492347	-0.115506
AR-1:933, 8, set1, minProm	AR	0	1	933	minProm	8	set1	0.887894	0.346049	0.741861	-0.0868252
AR-1:933, 8, set1, minTK	AR	0	1	933	minTK	8	set1	1.56787	0.210517	0.615195	-0.0994132
AR-2:1267, 1, set2, minCMV	AR	0	2	1267	minCMV	1	set2	1.19176	0.274974	0.684038	0.0852374
AR-2:1267, 1, set2, minProm	AR	0	2	1267	minProm	1	set2	0.42014	0.516867	0.855456	-0.0482041
AR-2:1267, 1, set2, minTK	AR	0	2	1267	minTK	1	set2	6.67751	0.00976367	0.0894721	-0.18032
AR-2:1600, 4, set2, minCMV	AR	0	2	1600	minCMV	4	set2	27.1189	1.91e-07	4.26e-06	0.49648
AR-2:1600, 4, set2, minProm	AR	0	2	1600	minProm	4	set2	0.137696	0.710582	0.925437	-0.0254953
AR-2:1600, 4, set2, minTK	AR	0	2	1600	minTK	4	set2	1.24581	0.264354	0.674838	-0.0800415
AR-2:1933, 8, set2, minCMV	AR	0	2	1933	minCMV	8	set2	0.163556	0.685904	0.919022	-0.0283869
AR-2:1933, 8, set2, minProm	AR	0	2	1933	minProm	8	set2	0.601842	0.437876	0.809096	-0.0525993
AR-2:1933, 8, set2, minTK	AR	0	2	1933	minTK	8	set2	7.68156	0.00557878	0.055806	-0.184347
AR-2:268, 1, set1, minCMV	AR	0	2	268	minCMV	1	set1	0.131538	0.716842	0.926012	-0.0277932
AR-2:268, 1, set1, minProm	AR	0	2	268	minProm	1	set1	3.25199	0.0713369	0.353506	0.163283
AR-2:268, 1, set1, minTK	AR	0	2	268	minTK	1	set1	2.12785	0.144643	0.523205	-0.110657
AR-2:601, 4, set1, minCMV	AR	0	2	601	minCMV	4	set1	0.00766505	0.930234	0.986114	0.00592806
AR-2:601, 4, set1, minProm	AR	0	2	601	minProm	4	set1	0.583429	0.444972	0.815501	-0.059134
AR-2:601, 4, set1, minTK	AR	0	2	601	minTK	4	set1	3.38876	0.0656423	0.338285	-0.133339
AR-2:934, 8, set1, minCMV	AR	0	2	934	minCMV	8	set1	1.60538	0.205142	0.61018	-0.114215
AR-2:934, 8, set1, minProm	AR	0	2	934	minProm	8	set1	0.341377	0.559036	0.873467	-0.046001
AR-2:934, 8, set1, minTK	AR	0	2	934	minTK	8	set1	3.21703	0.0728757	0.357917	-0.146307
ARNTL-1:1168, 1, set2, minCMV	ARNTL	0	1	1168	minCMV	1	set2	1.51756	0.21799	0.623738	-0.18345
ARNTL-1:1168, 1, set2, minProm	ARNTL	0	1	1168	minProm	1	set2	1.62458	0.202454	0.609812	-0.164071
ARNTL-1:1168, 1, set2, minTK	ARNTL	0	1	1168	minTK	1	set2	2.33194	0.126744	0.492073	-0.179986
ARNTL-1:1501, 4, set2, minCMV	ARNTL	0	1	1501	minCMV	4	set2	0.898366	0.34322	0.738633	-0.138253
ARNTL-1:1501, 4, set2, minProm	ARNTL	0	1	1501	minProm	4	set2	1.86066	0.172548	0.565524	-0.196944
ARNTL-1:1501, 4, set2, minTK	ARNTL	0	1	1501	minTK	4	set2	5.39162	0.0202337	0.152485	-0.238349
ARNTL-1:169, 1, set1, minCMV	ARNTL	0	1	169	minCMV	1	set1	1.52934	0.216212	0.622054	-0.184892
ARNTL-1:169, 1, set1, minProm	ARNTL	0	1	169	minProm	1	set1	2.59811	0.106991	0.449481	-0.242512
ARNTL-1:169, 1, set1, minTK	ARNTL	0	1	169	minTK	1	set1	3.99658	0.0455928	0.271085	-0.309803
ARNTL-1:1834, 8, set2, minCMV	ARNTL	0	1	1834	minCMV	8	set2	0.623341	0.429808	0.80264	-0.138294
ARNTL-1:1834, 8, set2, minProm	ARNTL	0	1	1834	minProm	8	set2	1.59992	0.205914	0.610905	-0.238806
ARNTL-1:1834, 8, set2, minTK	ARNTL	0	1	1834	minTK	8	set2	3.56215	0.0591111	0.318753	-0.335492
ARNTL-1:502, 4, set1, minCMV	ARNTL	0	1	502	minCMV	4	set1	1.61115	0.20433	0.609812	-0.211815
ARNTL-1:502, 4, set1, minProm	ARNTL	0	1	502	minProm	4	set1	3.61113	0.0573941	0.314409	-0.280575
ARNTL-1:502, 4, set1, minTK	ARNTL	0	1	502	minTK	4	set1	6.8206	0.00901125	0.0838593	-0.290107
ARNTL-1:835, 8, set1, minCMV	ARNTL	0	1	835	minCMV	8	set1	2.06216	0.150996	0.532694	-0.267954
ARNTL-1:835, 8, set1, minProm	ARNTL	0	1	835	minProm	8	set1	0.722213	0.395419	0.778917	-0.186358
ARNTL-1:835, 8, set1, minTK	ARNTL	0	1	835	minTK	8	set1	1.18517	0.276306	0.685561	-0.252382
ATF4-1:1185, 1, set2, minCMV	ATF4	0	1	1185	minCMV	1	set2	7.95421	0.00479758	0.0492754	0.412082
ATF4-1:1185, 1, set2, minProm	ATF4	0	1	1185	minProm	1	set2	2.22896	0.135445	0.510147	0.174383
ATF4-1:1185, 1, set2, minTK	ATF4	0	1	1185	minTK	1	set2	1.61198	0.204214	0.609812	0.167017
ATF4-1:1518, 4, set2, minCMV	ATF4	0	1	1518	minCMV	4	set2	13.5287	0.000235	0.0035719	0.469033
ATF4-1:1518, 4, set2, minProm	ATF4	0	1	1518	minProm	4	set2	1.66549	0.196864	0.602159	0.15338
ATF4-1:1518, 4, set2, minTK	ATF4	0	1	1518	minTK	4	set2	0.204205	0.651348	0.904296	0.0633979
ATF4-1:1851, 8, set2, minCMV	ATF4	0	1	1851	minCMV	8	set2	11.9557	0.000545	0.00763969	0.470784
ATF4-1:1851, 8, set2, minProm	ATF4	0	1	1851	minProm	8	set2	1.76847	0.183572	0.581544	0.2495
ATF4-1:1851, 8, set2, minTK	ATF4	0	1	1851	minTK	8	set2	0.85407	0.355403	0.749962	0.112078
ATF4-1:186, 1, set1, minCMV	ATF4	0	1	186	minCMV	1	set1	4.76349	0.0290695	0.201309	0.405265
ATF4-1:186, 1, set1, minProm	ATF4	0	1	186	minProm	1	set1	0.959001	0.327439	0.724209	0.1935
ATF4-1:186, 1, set1, minTK	ATF4	0	1	186	minTK	1	set1	0.223101	0.636687	0.897322	0.0977978
ATF4-1:519, 4, set1, minCMV	ATF4	0	1	519	minCMV	4	set1	7.65965	0.00564693	0.0563959	0.489852
ATF4-1:519, 4, set1, minProm	ATF4	0	1	519	minProm	4	set1	0.135027	0.713276	0.925585	0.0751692
ATF4-1:519, 4, set1, minTK	ATF4	0	1	519	minTK	4	set1	0.139386	0.708892	0.92511	0.0764296
ATF4-1:852, 8, set1, minCMV	ATF4	0	1	852	minCMV	8	set1	4.8222	0.0280954	0.196093	0.423584
ATF4-1:852, 8, set1, minProm	ATF4	0	1	852	minProm	8	set1	0.665059	0.414779	0.793118	0.225367
ATF4-1:852, 8, set1, minTK	ATF4	0	1	852	minTK	8	set1	0.34183	0.558775	0.873407	0.0826462
ATF7-1:1186, 1, set2, minCMV	ATF7	0	1	1186	minCMV	1	set2	0.632317	0.426507	0.799879	0.106551
ATF7-1:1186, 1, set2, minProm	ATF7	0	1	1186	minProm	1	set2	2.13652	0.143828	0.521483	0.198525
ATF7-1:1186, 1, set2, minTK	ATF7	0	1	1186	minTK	1	set2	0.0467487	0.828821	0.960494	-0.0286725
ATF7-1:1519, 4, set2, minCMV	ATF7	0	1	1519	minCMV	4	set2	1.54138	0.214413	0.620606	0.176927
ATF7-1:1519, 4, set2, minProm	ATF7	0	1	1519	minProm	4	set2	3.42741	0.0641226	0.334901	0.221936
ATF7-1:1519, 4, set2, minTK	ATF7	0	1	1519	minTK	4	set2	0.166043	0.683653	0.919022	0.06217
ATF7-1:1852, 8, set2, minCMV	ATF7	0	1	1852	minCMV	8	set2	1.01178	0.314477	0.715295	0.147007
ATF7-1:1852, 8, set2, minProm	ATF7	0	1	1852	minProm	8	set2	0.990003	0.319742	0.720646	0.123416
ATF7-1:1852, 8, set2, minTK	ATF7	0	1	1852	minTK	8	set2	1.91688	0.166201	0.5566	0.173874
ATF7-1:187, 1, set1, minCMV	ATF7	0	1	187	minCMV	1	set1	1.32331	0.249998	0.659291	0.186905
ATF7-1:187, 1, set1, minProm	ATF7	0	1	187	minProm	1	set1	2.14273	0.143247	0.520341	0.219417
ATF7-1:187, 1, set1, minTK	ATF7	0	1	187	minTK	1	set1	1.03215	0.309654	0.711807	0.132235
ATF7-1:520, 4, set1, minCMV	ATF7	0	1	520	minCMV	4	set1	2.06422	0.150792	0.532694	0.216481
ATF7-1:520, 4, set1, minProm	ATF7	0	1	520	minProm	4	set1	2.09728	0.147561	0.528176	0.197162
ATF7-1:520, 4, set1, minTK	ATF7	0	1	520	minTK	4	set1	0.190965	0.662115	0.909982	0.0660445
ATF7-1:853, 8, set1, minCMV	ATF7	0	1	853	minCMV	8	set1	1.82277	0.176984	0.572957	0.202456
ATF7-1:853, 8, set1, minProm	ATF7	0	1	853	minProm	8	set1	1.48245	0.223391	0.630389	0.206227
ATF7-1:853, 8, set1, minTK	ATF7	0	1	853	minTK	8	set1	1.09012	0.296444	0.702156	0.155701
Ar-1:1268, 1, set2, minCMV	Ar	0	1	1268	minCMV	1	set2	0.0141964	0.905158	0.978105	-0.00821385
Ar-1:1268, 1, set2, minProm	Ar	0	1	1268	minProm	1	set2	4.65058	0.031043	0.212797	-0.17777
Ar-1:1268, 1, set2, minTK	Ar	0	1	1268	minTK	1	set2	11.0537	0.000885	0.0118184	-0.208556
Ar-1:1601, 4, set2, minCMV	Ar	0	1	1601	minCMV	4	set2	0.363873	0.546363	0.867571	-0.0417337
Ar-1:1601, 4, set2, minProm	Ar	0	1	1601	minProm	4	set2	1.5065	0.219673	0.624645	-0.0870564
Ar-1:1601, 4, set2, minTK	Ar	0	1	1601	minTK	4	set2	0.182415	0.669306	0.912717	-0.0287145
Ar-1:1934, 8, set2, minCMV	Ar	0	1	1934	minCMV	8	set2	0.665777	0.414528	0.793118	-0.0553146
Ar-1:1934, 8, set2, minProm	Ar	0	1	1934	minProm	8	set2	0.0332697	0.855269	0.96912	0.0139472
Ar-1:1934, 8, set2, minTK	Ar	0	1	1934	minTK	8	set2	3.06843	0.0798267	0.377666	-0.131735
Ar-1:269, 1, set1, minCMV	Ar	0	1	269	minCMV	1	set1	1.63241	0.201371	0.608601	0.108664
Ar-1:269, 1, set1, minProm	Ar	0	1	269	minProm	1	set1	0.741342	0.389231	0.774428	-0.0650558
Ar-1:269, 1, set1, minTK	Ar	0	1	269	minTK	1	set1	0.573845	0.448735	0.81649	-0.059411
Ar-1:602, 4, set1, minCMV	Ar	0	1	602	minCMV	4	set1	0.388029	0.533337	0.862435	-0.073769
Ar-1:602, 4, set1, minProm	Ar	0	1	602	minProm	4	set1	2.4502	0.11751	0.470743	-0.133722
Ar-1:602, 4, set1, minTK	Ar	0	1	602	minTK	4	set1	2.76927	0.0960901	0.422817	-0.130718
Ar-1:935, 8, set1, minCMV	Ar	0	1	935	minCMV	8	set1	1.77231	0.183096	0.581477	-0.118642
Ar-1:935, 8, set1, minProm	Ar	0	1	935	minProm	8	set1	0.907312	0.340829	0.736203	-0.0985378
Ar-1:935, 8, set1, minTK	Ar	0	1	935	minTK	8	set1	2.62992	0.104867	0.443671	-0.128284
Ascl2-1:1169, 1, set2, minCMV	Ascl2	0	1	1169	minCMV	1	set2	0.0282323	0.866564	0.973379	-0.0193017
Ascl2-1:1169, 1, set2, minProm	Ascl2	0	1	1169	minProm	1	set2	0.464301	0.495621	0.84629	-0.0942329
Ascl2-1:1169, 1, set2, minTK	Ascl2	0	1	1169	minTK	1	set2	3.44373	0.0634922	0.333288	-0.247498
Ascl2-1:1502, 4, set2, minCMV	Ascl2	0	1	1502	minCMV	4	set2	22.5784	2.02e-06	4.05e-05	0.898379
Ascl2-1:1502, 4, set2, minProm	Ascl2	0	1	1502	minProm	4	set2	0.249388	0.617507	0.891986	-0.0640928
Ascl2-1:1502, 4, set2, minTK	Ascl2	0	1	1502	minTK	4	set2	0.740186	0.389601	0.774547	-0.112262
Ascl2-1:170, 1, set1, minCMV	Ascl2	0	1	170	minCMV	1	set1	0.93242	0.334235	0.730927	-0.154733
Ascl2-1:170, 1, set1, minProm	Ascl2	0	1	170	minProm	1	set1	0.804461	0.369763	0.764378	-0.18461
Ascl2-1:170, 1, set1, minTK	Ascl2	0	1	170	minTK	1	set1	0.405619	0.524202	0.85819	0.126502
Ascl2-1:1835, 8, set2, minCMV	Ascl2	0	1	1835	minCMV	8	set2	0.0118424	0.913343	0.980901	-0.0160854
Ascl2-1:1835, 8, set2, minProm	Ascl2	0	1	1835	minProm	8	set2	0.353069	0.552381	0.871493	0.0956386
Ascl2-1:1835, 8, set2, minTK	Ascl2	0	1	1835	minTK	8	set2	0.786121	0.375276	0.768746	-0.113599
Ascl2-1:503, 4, set1, minCMV	Ascl2	0	1	503	minCMV	4	set1	0.35626	0.550591	0.870234	-0.111478
Ascl2-1:503, 4, set1, minProm	Ascl2	0	1	503	minProm	4	set1	0.792175	0.373443	0.767467	-0.143318
Ascl2-1:503, 4, set1, minTK	Ascl2	0	1	503	minTK	4	set1	0.00112308	0.973266	0.995725	0.00699446
Ascl2-1:836, 8, set1, minCMV	Ascl2	0	1	836	minCMV	8	set1	0.0913315	0.762491	0.938396	0.0537567
Ascl2-1:836, 8, set1, minProm	Ascl2	0	1	836	minProm	8	set1	1.03379	0.309269	0.711807	-0.186536
Ascl2-1:836, 8, set1, minTK	Ascl2	0	1	836	minTK	8	set1	0.275983	0.599346	0.889109	-0.0902511
Atf4-1:1187, 1, set2, minCMV	Atf4	0	1	1187	minCMV	1	set2	0.122462	0.72638	0.926953	0.0296421
Atf4-1:1187, 1, set2, minProm	Atf4	0	1	1187	minProm	1	set2	0.069294	0.792367	0.949975	-0.0299203
Atf4-1:1187, 1, set2, minTK	Atf4	0	1	1187	minTK	1	set2	2.37905	0.122972	0.482431	-0.170532
Atf4-1:1520, 4, set2, minCMV	Atf4	0	1	1520	minCMV	4	set2	0.0972579	0.755145	0.934683	0.0330896
Atf4-1:1520, 4, set2, minProm	Atf4	0	1	1520	minProm	4	set2	0.881983	0.347659	0.74263	-0.096998
Atf4-1:1520, 4, set2, minTK	Atf4	0	1	1520	minTK	4	set2	2.37766	0.123082	0.482431	-0.155534
Atf4-1:1853, 8, set2, minCMV	Atf4	0	1	1853	minCMV	8	set2	0.00150794	0.969024	0.994943	0.00472785
Atf4-1:1853, 8, set2, minProm	Atf4	0	1	1853	minProm	8	set2	1.37986	0.240126	0.647946	-0.144377
Atf4-1:1853, 8, set2, minTK	Atf4	0	1	1853	minTK	8	set2	2.0591	0.151299	0.53315	-0.124097
Atf4-1:188, 1, set1, minCMV	Atf4	0	1	188	minCMV	1	set1	0.217684	0.64081	0.900241	0.0565322
Atf4-1:188, 1, set1, minProm	Atf4	0	1	188	minProm	1	set1	0.27292	0.601379	0.88921	-0.0580375
Atf4-1:188, 1, set1, minTK	Atf4	0	1	188	minTK	1	set1	0.943383	0.331409	0.72801	-0.128167
Atf4-1:521, 4, set1, minCMV	Atf4	0	1	521	minCMV	4	set1	0.0343932	0.852873	0.968987	0.0242726
Atf4-1:521, 4, set1, minProm	Atf4	0	1	521	minProm	4	set1	0.685762	0.40761	0.788827	-0.102166
Atf4-1:521, 4, set1, minTK	Atf4	0	1	521	minTK	4	set1	1.18214	0.276921	0.686102	-0.136546
Atf4-1:854, 8, set1, minCMV	Atf4	0	1	854	minCMV	8	set1	0.0218281	0.882545	0.97528	0.0226026
Atf4-1:854, 8, set1, minProm	Atf4	0	1	854	minProm	8	set1	0.542982	0.461199	0.825732	-0.0920612
Atf4-1:854, 8, set1, minTK	Atf4	0	1	854	minTK	8	set1	1.36417	0.242815	0.651254	-0.136615
Atoh1-1:1170, 1, set2, minCMV	Atoh1	0	1	1170	minCMV	1	set2	0.646909	0.42122	0.798607	-0.0931721
Atoh1-1:1170, 1, set2, minProm	Atoh1	0	1	1170	minProm	1	set2	12.922	0.000325	0.00484121	0.652907
Atoh1-1:1170, 1, set2, minTK	Atoh1	0	1	1170	minTK	1	set2	0.0173785	0.895121	0.977833	0.0205225
Atoh1-1:1503, 4, set2, minCMV	Atoh1	0	1	1503	minCMV	4	set2	1.65754	0.197935	0.603523	-0.187885
Atoh1-1:1503, 4, set2, minProm	Atoh1	0	1	1503	minProm	4	set2	0.0140538	0.905633	0.978262	-0.0167134
Atoh1-1:1503, 4, set2, minTK	Atoh1	0	1	1503	minTK	4	set2	2.79211	0.0947294	0.419486	-0.245179
Atoh1-1:171, 1, set1, minCMV	Atoh1	0	1	171	minCMV	1	set1	0.250774	0.616531	0.891797	0.0699967
Atoh1-1:171, 1, set1, minProm	Atoh1	0	1	171	minProm	1	set1	0.0767633	0.781733	0.944699	-0.0459747
Atoh1-1:171, 1, set1, minTK	Atoh1	0	1	171	minTK	1	set1	0.235001	0.62784	0.895545	-0.0944177
Atoh1-1:1836, 8, set2, minCMV	Atoh1	0	1	1836	minCMV	8	set2	0.433351	0.510349	0.85383	-0.0997937
Atoh1-1:1836, 8, set2, minProm	Atoh1	0	1	1836	minProm	8	set2	0.026209	0.871391	0.974827	-0.021057
Atoh1-1:1836, 8, set2, minTK	Atoh1	0	1	1836	minTK	8	set2	0.0249085	0.874595	0.97528	0.0194175
Atoh1-1:504, 4, set1, minCMV	Atoh1	0	1	504	minCMV	4	set1	0.313491	0.575546	0.880459	-0.0982898
Atoh1-1:504, 4, set1, minProm	Atoh1	0	1	504	minProm	4	set1	1.63185	0.201447	0.608601	-0.17699
Atoh1-1:504, 4, set1, minTK	Atoh1	0	1	504	minTK	4	set1	0.297093	0.585711	0.884965	-0.107626
Atoh1-1:837, 8, set1, minCMV	Atoh1	0	1	837	minCMV	8	set1	0.476566	0.489982	0.843165	-0.12936
Atoh1-1:837, 8, set1, minProm	Atoh1	0	1	837	minProm	8	set1	3.9586	0.0466325	0.27532	-0.334132
Atoh1-1:837, 8, set1, minTK	Atoh1	0	1	837	minTK	8	set1	0.146452	0.70195	0.922417	-0.0899734
BARHL2-1:1225, 1, set2, minCMV	BARHL2	0	1	1225	minCMV	1	set2	0.332401	0.564248	0.875957	0.127629
BARHL2-1:1225, 1, set2, minProm	BARHL2	0	1	1225	minProm	1	set2	6.36058	0.0116684	0.101838	-0.283521
BARHL2-1:1225, 1, set2, minTK	BARHL2	0	1	1225	minTK	1	set2	0.377369	0.539015	0.865976	-0.0669482
BARHL2-1:1558, 4, set2, minCMV	BARHL2	0	1	1558	minCMV	4	set2	0.208589	0.647875	0.902065	-0.0476749
BARHL2-1:1558, 4, set2, minProm	BARHL2	0	1	1558	minProm	4	set2	2.62792	0.104999	0.443671	-0.230592
BARHL2-1:1558, 4, set2, minTK	BARHL2	0	1	1558	minTK	4	set2	0.0236798	0.877702	0.97528	-0.0192695
BARHL2-1:1891, 8, set2, minCMV	BARHL2	0	1	1891	minCMV	8	set2	1.08439	0.297718	0.703031	-0.170739
BARHL2-1:1891, 8, set2, minProm	BARHL2	0	1	1891	minProm	8	set2	0.690833	0.405881	0.788151	-0.0981525
BARHL2-1:1891, 8, set2, minTK	BARHL2	0	1	1891	minTK	8	set2	0.974749	0.323499	0.723124	-0.113019
BARHL2-1:226, 1, set1, minCMV	BARHL2	0	1	226	minCMV	1	set1	1.65521	0.198252	0.603523	0.174426
BARHL2-1:226, 1, set1, minProm	BARHL2	0	1	226	minProm	1	set1	0.000139	0.990607	0.996455	0.00191231
BARHL2-1:226, 1, set1, minTK	BARHL2	0	1	226	minTK	1	set1	0.00347263	0.953009	0.990755	-0.00782087
BARHL2-1:559, 4, set1, minCMV	BARHL2	0	1	559	minCMV	4	set1	0.0619029	0.803513	0.953777	0.0332815
BARHL2-1:559, 4, set1, minProm	BARHL2	0	1	559	minProm	4	set1	1.6791	0.195044	0.59988	-0.151349
BARHL2-1:559, 4, set1, minTK	BARHL2	0	1	559	minTK	4	set1	0.519703	0.470969	0.833868	-0.0935885
BARHL2-1:892, 8, set1, minCMV	BARHL2	0	1	892	minCMV	8	set1	0.119503	0.729575	0.927369	-0.0427416
BARHL2-1:892, 8, set1, minProm	BARHL2	0	1	892	minProm	8	set1	1.87011	0.171463	0.564678	-0.169204
BARHL2-1:892, 8, set1, minTK	BARHL2	0	1	892	minTK	8	set1	0.365546	0.545442	0.867035	-0.0760945
BARHL2-2:1226, 1, set2, minCMV	BARHL2	0	2	1226	minCMV	1	set2	0.116931	0.732387	0.928041	0.0474623
BARHL2-2:1226, 1, set2, minProm	BARHL2	0	2	1226	minProm	1	set2	1.35867	0.243768	0.652478	-0.144326
BARHL2-2:1226, 1, set2, minTK	BARHL2	0	2	1226	minTK	1	set2	0.677416	0.410478	0.790329	0.093382
BARHL2-2:1559, 4, set2, minCMV	BARHL2	0	2	1559	minCMV	4	set2	3.32981	0.0680347	0.346413	-0.22478
BARHL2-2:1559, 4, set2, minProm	BARHL2	0	2	1559	minProm	4	set2	1.37689	0.240631	0.648348	-0.142687
BARHL2-2:1559, 4, set2, minTK	BARHL2	0	2	1559	minTK	4	set2	1.35875	0.243754	0.652478	-0.137181
BARHL2-2:1892, 8, set2, minCMV	BARHL2	0	2	1892	minCMV	8	set2	2.19617	0.138354	0.513608	-0.221547
BARHL2-2:1892, 8, set2, minProm	BARHL2	0	2	1892	minProm	8	set2	0.193374	0.660124	0.908624	-0.0633693
BARHL2-2:1892, 8, set2, minTK	BARHL2	0	2	1892	minTK	8	set2	0.571006	0.449859	0.816983	-0.0765981
BARHL2-2:227, 1, set1, minCMV	BARHL2	0	2	227	minCMV	1	set1	0.402999	0.525544	0.858209	-0.0661124
BARHL2-2:227, 1, set1, minProm	BARHL2	0	2	227	minProm	1	set1	1.88445	0.16983	0.562681	-0.152726
BARHL2-2:227, 1, set1, minTK	BARHL2	0	2	227	minTK	1	set1	2.9357	0.0866413	0.398317	-0.191956
BARHL2-2:560, 4, set1, minCMV	BARHL2	0	2	560	minCMV	4	set1	0.0219557	0.882205	0.97528	0.0149057
BARHL2-2:560, 4, set1, minProm	BARHL2	0	2	560	minProm	4	set1	0.577086	0.447457	0.815998	-0.0831043
BARHL2-2:560, 4, set1, minTK	BARHL2	0	2	560	minTK	4	set1	0.0348483	0.851914	0.968973	-0.0180762
BARHL2-2:893, 8, set1, minCMV	BARHL2	0	2	893	minCMV	8	set1	24.8886	6.07e-07	1.27e-05	0.573693
BARHL2-2:893, 8, set1, minProm	BARHL2	0	2	893	minProm	8	set1	1.21201	0.270934	0.679473	-0.0886142
BARHL2-2:893, 8, set1, minTK	BARHL2	0	2	893	minTK	8	set1	1.08947	0.296589	0.702156	-0.0950279
BARX1-1:1227, 1, set2, minCMV	BARX1	0	1	1227	minCMV	1	set2	1.47389	0.224732	0.631719	0.164059
BARX1-1:1227, 1, set2, minProm	BARX1	0	1	1227	minProm	1	set2	1.14584	0.284422	0.69509	-0.119077
BARX1-1:1227, 1, set2, minTK	BARX1	0	1	1227	minTK	1	set2	2.69003	0.100978	0.437072	-0.16146
BARX1-1:1560, 4, set2, minCMV	BARX1	0	1	1560	minCMV	4	set2	2.15224	0.142362	0.519386	-0.159448
BARX1-1:1560, 4, set2, minProm	BARX1	0	1	1560	minProm	4	set2	0.146195	0.702198	0.922546	-0.0354006
BARX1-1:1560, 4, set2, minTK	BARX1	0	1	1560	minTK	4	set2	0.139308	0.70897	0.92511	0.0325861
BARX1-1:1893, 8, set2, minCMV	BARX1	0	1	1893	minCMV	8	set2	1.46295	0.226461	0.633966	-0.187835
BARX1-1:1893, 8, set2, minProm	BARX1	0	1	1893	minProm	8	set2	2.19344	0.138599	0.513608	-0.15488
BARX1-1:1893, 8, set2, minTK	BARX1	0	1	1893	minTK	8	set2	0.910104	0.340087	0.736158	-0.116297
BARX1-1:228, 1, set1, minCMV	BARX1	0	1	228	minCMV	1	set1	0.277257	0.598505	0.889109	0.100663
BARX1-1:228, 1, set1, minProm	BARX1	0	1	228	minProm	1	set1	0.461713	0.496825	0.846436	-0.132027
BARX1-1:228, 1, set1, minTK	BARX1	0	1	228	minTK	1	set1	0.10807	0.742352	0.930706	0.0561247
BARX1-1:561, 4, set1, minCMV	BARX1	0	1	561	minCMV	4	set1	0.0154155	0.901189	0.977969	0.0193791
BARX1-1:561, 4, set1, minProm	BARX1	0	1	561	minProm	4	set1	4.00782	0.0452898	0.270068	-0.270403
BARX1-1:561, 4, set1, minTK	BARX1	0	1	561	minTK	4	set1	0.0616263	0.803944	0.953777	-0.0351282
BARX1-1:894, 8, set1, minCMV	BARX1	0	1	894	minCMV	8	set1	0.214218	0.643481	0.901109	-0.0995471
BARX1-1:894, 8, set1, minProm	BARX1	0	1	894	minProm	8	set1	0.0044425	0.946859	0.989441	-0.0110545
BARX1-1:894, 8, set1, minTK	BARX1	0	1	894	minTK	8	set1	0.425009	0.514448	0.855139	0.0996628
BATF3-1:1188, 1, set2, minCMV	BATF3	0	1	1188	minCMV	1	set2	1.51325	0.218644	0.624228	0.18326
BATF3-1:1854, 8, set2, minTK	BATF3	0	1	1854	minTK	8	set2	0.779252	0.37737	0.770291	-0.748044
BATF3-1:189, 1, set1, minCMV	BATF3	0	1	189	minCMV	1	set1	9.8823	0.00166876	0.0200578	0.317702
BATF3-1:189, 1, set1, minProm	BATF3	0	1	189	minProm	1	set1	0.553304	0.456971	0.824035	0.364908
BATF3-1:189, 1, set1, minTK	BATF3	0	1	189	minTK	1	set1	1.22641	0.268107	0.677938	-0.266876
BATF3-1:522, 4, set1, minCMV	BATF3	0	1	522	minCMV	4	set1	2.35218	0.125108	0.488503	-0.689823
BATF3-1:522, 4, set1, minProm	BATF3	0	1	522	minProm	4	set1	5.6854	0.0171066	0.134704	0.778617
BATF3-1:855, 8, set1, minCMV	BATF3	0	1	855	minCMV	8	set1	0.585846	0.44403	0.815072	0.429899
BCL6B-1:1, 1, set1, minCMV	BCL6B	0	1	1	minCMV	1	set1	0.818093	0.365738	0.761428	-0.0992311
BCL6B-1:1, 1, set1, minProm	BCL6B	0	1	1	minProm	1	set1	0.769314	0.380429	0.771827	0.0986801
BCL6B-1:1, 1, set1, minTK	BCL6B	0	1	1	minTK	1	set1	0.10457	0.746413	0.932175	-0.0356521
BCL6B-1:1000, 1, set2, minCMV	BCL6B	0	1	1000	minCMV	1	set2	0.0929544	0.760454	0.936933	0.05078
BCL6B-1:1000, 1, set2, minProm	BCL6B	0	1	1000	minProm	1	set2	0.0269983	0.869486	0.974551	-0.022361
BCL6B-1:1000, 1, set2, minTK	BCL6B	0	1	1000	minTK	1	set2	5.12165	0.0236292	0.171549	-0.238643
BCL6B-1:1333, 4, set2, minCMV	BCL6B	0	1	1333	minCMV	4	set2	0.588248	0.443098	0.813847	0.0887225
BCL6B-1:1333, 4, set2, minProm	BCL6B	0	1	1333	minProm	4	set2	0.231441	0.630458	0.896106	-0.0614308
BCL6B-1:1333, 4, set2, minTK	BCL6B	0	1	1333	minTK	4	set2	1.08486	0.297612	0.703031	0.10944
BCL6B-1:1666, 8, set2, minCMV	BCL6B	0	1	1666	minCMV	8	set2	0.490321	0.483784	0.840555	0.0831112
BCL6B-1:1666, 8, set2, minProm	BCL6B	0	1	1666	minProm	8	set2	0.0306127	0.861107	0.970444	-0.0206412
BCL6B-1:1666, 8, set2, minTK	BCL6B	0	1	1666	minTK	8	set2	0.0272114	0.868976	0.974551	-0.0165053
BCL6B-1:334, 4, set1, minCMV	BCL6B	0	1	334	minCMV	4	set1	46.4916	9.2e-12	2.8e-10	0.966447
BCL6B-1:334, 4, set1, minProm	BCL6B	0	1	334	minProm	4	set1	0.26711	0.605277	0.890521	-0.0573947
BCL6B-1:334, 4, set1, minTK	BCL6B	0	1	334	minTK	4	set1	3.41638	0.0645526	0.335419	0.206043
BCL6B-1:667, 8, set1, minCMV	BCL6B	0	1	667	minCMV	8	set1	3.31224	0.0687659	0.34705	-0.284652
BCL6B-1:667, 8, set1, minProm	BCL6B	0	1	667	minProm	8	set1	0.227331	0.63351	0.896548	0.0476602
BCL6B-1:667, 8, set1, minTK	BCL6B	0	1	667	minTK	8	set1	0.1356	0.712695	0.925585	-0.0338717
BHLHB3-1:1171, 1, set2, minCMV	BHLHB3	0	1	1171	minCMV	1	set2	10.3777	0.00127548	0.0160533	-0.347395
BHLHB3-1:1171, 1, set2, minProm	BHLHB3	0	1	1171	minProm	1	set2	12.3025	0.000452	0.00647366	-0.365815
BHLHB3-1:1171, 1, set2, minTK	BHLHB3	0	1	1171	minTK	1	set2	10.3041	0.00132736	0.0165704	-0.306219
BHLHB3-1:1504, 4, set2, minCMV	BHLHB3	0	1	1504	minCMV	4	set2	9.81563	0.00173035	0.0207169	-0.308388
BHLHB3-1:1504, 4, set2, minProm	BHLHB3	0	1	1504	minProm	4	set2	5.82441	0.0158053	0.126401	-0.276353
BHLHB3-1:1504, 4, set2, minTK	BHLHB3	0	1	1504	minTK	4	set2	16.0951	6.02e-05	0.00100542	-0.367717
BHLHB3-1:172, 1, set1, minCMV	BHLHB3	0	1	172	minCMV	1	set1	5.08418	0.0241452	0.173856	-0.224749
BHLHB3-1:172, 1, set1, minProm	BHLHB3	0	1	172	minProm	1	set1	4.17415	0.0410451	0.253366	-0.217864
BHLHB3-1:172, 1, set1, minTK	BHLHB3	0	1	172	minTK	1	set1	8.91243	0.00283237	0.0318033	-0.299913
BHLHB3-1:1837, 8, set2, minCMV	BHLHB3	0	1	1837	minCMV	8	set2	11.8508	0.000576	0.00804556	-0.301616
BHLHB3-1:1837, 8, set2, minProm	BHLHB3	0	1	1837	minProm	8	set2	9.52594	0.00202588	0.0236558	-0.288598
BHLHB3-1:1837, 8, set2, minTK	BHLHB3	0	1	1837	minTK	8	set2	12.7468	0.000357	0.00526538	-0.336301
BHLHB3-1:505, 4, set1, minCMV	BHLHB3	0	1	505	minCMV	4	set1	2.72085	0.0990454	0.432057	-0.216424
BHLHB3-1:505, 4, set1, minProm	BHLHB3	0	1	505	minProm	4	set1	9.35199	0.00222744	0.0257645	-0.342653
BHLHB3-1:505, 4, set1, minTK	BHLHB3	0	1	505	minTK	4	set1	4.01553	0.045083	0.269358	-0.264207
BHLHB3-1:838, 8, set1, minCMV	BHLHB3	0	1	838	minCMV	8	set1	2.59971	0.106883	0.449481	-0.232276
BHLHB3-1:838, 8, set1, minProm	BHLHB3	0	1	838	minProm	8	set1	6.38896	0.0114832	0.100613	-0.315321
BHLHB3-1:838, 8, set1, minTK	BHLHB3	0	1	838	minTK	8	set1	7.16573	0.00743095	0.0709812	-0.297578
BHLHE23-1:1172, 1, set2, minCMV	BHLHE23	0	1	1172	minCMV	1	set2	0.355021	0.551285	0.870658	-0.088677
BHLHE23-1:1172, 1, set2, minProm	BHLHE23	0	1	1172	minProm	1	set2	0.0798153	0.777548	0.941998	0.0399759
BHLHE23-1:1172, 1, set2, minTK	BHLHE23	0	1	1172	minTK	1	set2	0.506151	0.47681	0.83741	0.0977275
BHLHE23-1:1505, 4, set2, minCMV	BHLHE23	0	1	1505	minCMV	4	set2	0.0601445	0.806268	0.954713	0.0548936
BHLHE23-1:1505, 4, set2, minProm	BHLHE23	0	1	1505	minProm	4	set2	0.197352	0.656867	0.906623	-0.073779
BHLHE23-1:1505, 4, set2, minTK	BHLHE23	0	1	1505	minTK	4	set2	0.0088783	0.924931	0.984055	-0.0148637
BHLHE23-1:173, 1, set1, minCMV	BHLHE23	0	1	173	minCMV	1	set1	0.0973479	0.755036	0.934683	-0.0429457
BHLHE23-1:173, 1, set1, minProm	BHLHE23	0	1	173	minProm	1	set1	1.38063	0.239994	0.647932	-0.172124
BHLHE23-1:173, 1, set1, minTK	BHLHE23	0	1	173	minTK	1	set1	0.503592	0.477926	0.838213	-0.114195
BHLHE23-1:1838, 8, set2, minCMV	BHLHE23	0	1	1838	minCMV	8	set2	19.3107	1.11e-05	0.000208	1.00856
BHLHE23-1:1838, 8, set2, minProm	BHLHE23	0	1	1838	minProm	8	set2	0.00433804	0.947486	0.989441	-0.00993576
BHLHE23-1:1838, 8, set2, minTK	BHLHE23	0	1	1838	minTK	8	set2	0.00723669	0.932207	0.986114	-0.0138626
BHLHE23-1:506, 4, set1, minCMV	BHLHE23	0	1	506	minCMV	4	set1	0.758159	0.383905	0.772449	-0.162083
BHLHE23-1:506, 4, set1, minProm	BHLHE23	0	1	506	minProm	4	set1	0.684551	0.408024	0.788827	-0.130223
BHLHE23-1:506, 4, set1, minTK	BHLHE23	0	1	506	minTK	4	set1	0.215382	0.642582	0.901109	-0.0736977
BHLHE23-1:839, 8, set1, minCMV	BHLHE23	0	1	839	minCMV	8	set1	0.0549867	0.814603	0.956987	-0.0377181
BHLHE23-1:839, 8, set1, minProm	BHLHE23	0	1	839	minProm	8	set1	0.0306382	0.86105	0.970444	0.0270291
BHLHE23-1:839, 8, set1, minTK	BHLHE23	0	1	839	minTK	8	set1	0.337428	0.561318	0.874806	0.0811475
Barhl1-1:1228, 1, set2, minCMV	Barhl1	0	1	1228	minCMV	1	set2	1.57398	0.20963	0.615175	-0.12881
Barhl1-1:1228, 1, set2, minProm	Barhl1	0	1	1228	minProm	1	set2	0.454577	0.500169	0.848001	0.0790321
Barhl1-1:1228, 1, set2, minTK	Barhl1	0	1	1228	minTK	1	set2	0.273587	0.600936	0.88921	-0.058313
Barhl1-1:1561, 4, set2, minCMV	Barhl1	0	1	1561	minCMV	4	set2	4.77899	0.028809	0.199938	-0.213329
Barhl1-1:1561, 4, set2, minProm	Barhl1	0	1	1561	minProm	4	set2	0.00705951	0.93304	0.986114	-0.00895849
Barhl1-1:1561, 4, set2, minTK	Barhl1	0	1	1561	minTK	4	set2	0.86698	0.351793	0.746058	-0.0931789
Barhl1-1:1894, 8, set2, minCMV	Barhl1	0	1	1894	minCMV	8	set2	0.175144	0.67558	0.916187	-0.0708025
Barhl1-1:1894, 8, set2, minProm	Barhl1	0	1	1894	minProm	8	set2	0.251546	0.615988	0.891797	-0.0467149
Barhl1-1:1894, 8, set2, minTK	Barhl1	0	1	1894	minTK	8	set2	0.0551288	0.814368	0.956987	-0.0218053
Barhl1-1:229, 1, set1, minCMV	Barhl1	0	1	229	minCMV	1	set1	0.163197	0.68623	0.919022	0.0396461
Barhl1-1:229, 1, set1, minProm	Barhl1	0	1	229	minProm	1	set1	0.000411	0.983831	0.9962	-0.00259797
Barhl1-1:229, 1, set1, minTK	Barhl1	0	1	229	minTK	1	set1	0.449357	0.50264	0.84907	-0.0626898
Barhl1-1:562, 4, set1, minCMV	Barhl1	0	1	562	minCMV	4	set1	0.0754409	0.783574	0.945484	0.0331207
Barhl1-1:562, 4, set1, minProm	Barhl1	0	1	562	minProm	4	set1	0.138078	0.710199	0.925437	0.0424449
Barhl1-1:562, 4, set1, minTK	Barhl1	0	1	562	minTK	4	set1	0.0538482	0.816498	0.957047	-0.0220673
Barhl1-1:895, 8, set1, minCMV	Barhl1	0	1	895	minCMV	8	set1	0.73776	0.390379	0.775213	0.0905894
Barhl1-1:895, 8, set1, minProm	Barhl1	0	1	895	minProm	8	set1	0.0479433	0.826682	0.959535	-0.0226179
Barhl1-1:895, 8, set1, minTK	Barhl1	0	1	895	minTK	8	set1	0.00541141	0.941359	0.988085	-0.00690261
CEBPB-1:1189, 1, set2, minCMV	CEBPB	0	1	1189	minCMV	1	set2	8.4035	0.00374499	0.0407832	0.447315
CEBPB-1:1189, 1, set2, minProm	CEBPB	0	1	1189	minProm	1	set2	1.75859	0.1848	0.58297	-0.200553
CEBPB-1:1189, 1, set2, minTK	CEBPB	0	1	1189	minTK	1	set2	0.962244	0.326622	0.724082	0.125273
CEBPB-1:1522, 4, set2, minCMV	CEBPB	0	1	1522	minCMV	4	set2	3.57631	0.0586091	0.31716	0.242279
CEBPB-1:1522, 4, set2, minProm	CEBPB	0	1	1522	minProm	4	set2	1.99074	0.158263	0.543349	0.207972
CEBPB-1:1522, 4, set2, minTK	CEBPB	0	1	1522	minTK	4	set2	1.21709	0.269932	0.679365	-0.162966
CEBPB-1:1855, 8, set2, minCMV	CEBPB	0	1	1855	minCMV	8	set2	3.28325	0.06999	0.350028	0.196197
CEBPB-1:1855, 8, set2, minProm	CEBPB	0	1	1855	minProm	8	set2	0.234216	0.628415	0.895545	-0.0757658
CEBPB-1:1855, 8, set2, minTK	CEBPB	0	1	1855	minTK	8	set2	0.263504	0.607723	0.891269	-0.0645707
CEBPB-1:190, 1, set1, minCMV	CEBPB	0	1	190	minCMV	1	set1	0.373339	0.54119	0.866543	0.108392
CEBPB-1:190, 1, set1, minProm	CEBPB	0	1	190	minProm	1	set1	0.799407	0.371271	0.765473	0.174997
CEBPB-1:190, 1, set1, minTK	CEBPB	0	1	190	minTK	1	set1	0.348442	0.554996	0.872209	-0.104343
CEBPB-1:523, 4, set1, minCMV	CEBPB	0	1	523	minCMV	4	set1	1.82017	0.177293	0.572957	0.235799
CEBPB-1:523, 4, set1, minProm	CEBPB	0	1	523	minProm	4	set1	0.551604	0.457663	0.824572	0.160358
CEBPB-1:523, 4, set1, minTK	CEBPB	0	1	523	minTK	4	set1	0.190629	0.662394	0.910162	-0.0657097
CEBPB-1:856, 8, set1, minCMV	CEBPB	0	1	856	minCMV	8	set1	0.284428	0.593814	0.886319	0.0954759
CEBPB-1:856, 8, set1, minProm	CEBPB	0	1	856	minProm	8	set1	0.8063	0.369216	0.764378	-0.13165
CEBPB-1:856, 8, set1, minTK	CEBPB	0	1	856	minTK	8	set1	0.140491	0.707793	0.924824	-0.0700195
CENPB-1:1036, 1, set2, minCMV	CENPB	0	1	1036	minCMV	1	set2	0.869386	0.351125	0.745826	-0.0886701
CENPB-1:1036, 1, set2, minProm	CENPB	0	1	1036	minProm	1	set2	1.48011	0.223757	0.630999	-0.103894
CENPB-1:1036, 1, set2, minTK	CENPB	0	1	1036	minTK	1	set2	0.0143947	0.904501	0.978105	0.0124252
CENPB-1:1369, 4, set2, minCMV	CENPB	0	1	1369	minCMV	4	set2	0.993212	0.318959	0.720502	-0.114663
CENPB-1:1369, 4, set2, minProm	CENPB	0	1	1369	minProm	4	set2	0.0406065	0.840299	0.964679	-0.0184896
CENPB-1:1369, 4, set2, minTK	CENPB	0	1	1369	minTK	4	set2	2.09991	0.147307	0.528176	-0.119419
CENPB-1:1702, 8, set2, minCMV	CENPB	0	1	1702	minCMV	8	set2	0.0116368	0.914095	0.981019	0.0108245
CENPB-1:1702, 8, set2, minProm	CENPB	0	1	1702	minProm	8	set2	3.86947	0.0491719	0.28353	-0.19339
CENPB-1:1702, 8, set2, minTK	CENPB	0	1	1702	minTK	8	set2	0.000601	0.980444	0.99585	0.00237766
CENPB-1:37, 1, set1, minCMV	CENPB	0	1	37	minCMV	1	set1	4.34578	0.0371008	0.239112	-0.158929
CENPB-1:37, 1, set1, minProm	CENPB	0	1	37	minProm	1	set1	1.73655	0.187576	0.586904	-0.116497
CENPB-1:37, 1, set1, minTK	CENPB	0	1	37	minTK	1	set1	1.81982	0.177335	0.572957	-0.110049
CENPB-1:370, 4, set1, minCMV	CENPB	0	1	370	minCMV	4	set1	0.633098	0.426221	0.799832	0.0813623
CENPB-1:370, 4, set1, minProm	CENPB	0	1	370	minProm	4	set1	0.0155863	0.900646	0.977969	-0.0112153
CENPB-1:370, 4, set1, minTK	CENPB	0	1	370	minTK	4	set1	0.88303	0.347373	0.742627	-0.0880256
CENPB-1:703, 8, set1, minCMV	CENPB	0	1	703	minCMV	8	set1	3.94643	0.046971	0.276867	-0.168873
CENPB-1:703, 8, set1, minProm	CENPB	0	1	703	minProm	8	set1	3.72485	0.0536084	0.298787	-0.165909
CENPB-1:703, 8, set1, minTK	CENPB	0	1	703	minTK	8	set1	13.8489	0.000198	0.00305735	-0.295379
CLOCK-1:1173, 1, set2, minCMV	CLOCK	0	1	1173	minCMV	1	set2	12.0296	0.000524	0.00737625	-0.332059
CLOCK-1:1173, 1, set2, minProm	CLOCK	0	1	1173	minProm	1	set2	4.56908	0.032554	0.220205	-0.214453
CLOCK-1:1173, 1, set2, minTK	CLOCK	0	1	1173	minTK	1	set2	4.19857	0.0404581	0.250498	-0.209762
CLOCK-1:1506, 4, set2, minCMV	CLOCK	0	1	1506	minCMV	4	set2	8.11224	0.00439674	0.0464798	-0.312284
CLOCK-1:1506, 4, set2, minProm	CLOCK	0	1	1506	minProm	4	set2	5.1759	0.0229024	0.167659	-0.264327
CLOCK-1:1506, 4, set2, minTK	CLOCK	0	1	1506	minTK	4	set2	2.23647	0.134789	0.508802	-0.151032
CLOCK-1:174, 1, set1, minCMV	CLOCK	0	1	174	minCMV	1	set1	3.3129	0.0687379	0.34705	-0.280673
CLOCK-1:174, 1, set1, minProm	CLOCK	0	1	174	minProm	1	set1	1.35917	0.243681	0.652478	-0.201479
CLOCK-1:174, 1, set1, minTK	CLOCK	0	1	174	minTK	1	set1	2.4373	0.11848	0.472536	-0.262373
CLOCK-1:1839, 8, set2, minCMV	CLOCK	0	1	1839	minCMV	8	set2	9.73472	0.0018082	0.0215231	-0.366644
CLOCK-1:1839, 8, set2, minProm	CLOCK	0	1	1839	minProm	8	set2	4.25156	0.0392143	0.244771	-0.230231
CLOCK-1:1839, 8, set2, minTK	CLOCK	0	1	1839	minTK	8	set2	4.60014	0.0319694	0.216968	-0.227098
CLOCK-1:507, 4, set1, minCMV	CLOCK	0	1	507	minCMV	4	set1	3.1137	0.0776365	0.372534	-0.308279
CLOCK-1:507, 4, set1, minProm	CLOCK	0	1	507	minProm	4	set1	1.44159	0.229883	0.638598	-0.191481
CLOCK-1:507, 4, set1, minTK	CLOCK	0	1	507	minTK	4	set1	0.350993	0.553552	0.872209	0.107139
CLOCK-1:840, 8, set1, minCMV	CLOCK	0	1	840	minCMV	8	set1	2.2062	0.137457	0.513608	-0.31583
CLOCK-1:840, 8, set1, minProm	CLOCK	0	1	840	minProm	8	set1	0.0736365	0.786114	0.946728	-0.0400295
CLOCK-1:840, 8, set1, minTK	CLOCK	0	1	840	minTK	8	set1	0.975131	0.323404	0.723124	-0.198384
CREB3-1:1192, 1, set2, minCMV	CREB3	0	1	1192	minCMV	1	set2	5.85049	0.0155727	0.125193	0.331122
CREB3-1:1192, 1, set2, minProm	CREB3	0	1	1192	minProm	1	set2	7.94306	0.00482721	0.049497	0.410656
CREB3-1:1192, 1, set2, minTK	CREB3	0	1	1192	minTK	1	set2	3.05306	0.0805853	0.38015	0.23789
CREB3-1:1525, 4, set2, minCMV	CREB3	0	1	1525	minCMV	4	set2	8.19655	0.00419702	0.0448722	0.36326
CREB3-1:1525, 4, set2, minProm	CREB3	0	1	1525	minProm	4	set2	9.04264	0.00263755	0.0299442	0.388407
CREB3-1:1525, 4, set2, minTK	CREB3	0	1	1525	minTK	4	set2	6.73442	0.00945699	0.0876091	0.299106
CREB3-1:1858, 8, set2, minCMV	CREB3	0	1	1858	minCMV	8	set2	9.79079	0.00175388	0.0209578	0.360811
CREB3-1:1858, 8, set2, minProm	CREB3	0	1	1858	minProm	8	set2	8.54777	0.00345946	0.0380023	0.376548
CREB3-1:1858, 8, set2, minTK	CREB3	0	1	1858	minTK	8	set2	5.66417	0.0173149	0.135446	0.310989
CREB3-1:193, 1, set1, minCMV	CREB3	0	1	193	minCMV	1	set1	6.33783	0.0118189	0.102676	0.435678
CREB3-1:193, 1, set1, minProm	CREB3	0	1	193	minProm	1	set1	3.52115	0.0605902	0.323886	0.346909
CREB3-1:193, 1, set1, minTK	CREB3	0	1	193	minTK	1	set1	2.63804	0.104332	0.442812	0.278616
CREB3-1:526, 4, set1, minCMV	CREB3	0	1	526	minCMV	4	set1	10.9138	0.000955	0.0126079	0.409164
CREB3-1:526, 4, set1, minProm	CREB3	0	1	526	minProm	4	set1	6.59148	0.0102468	0.0922815	0.461579
CREB3-1:526, 4, set1, minTK	CREB3	0	1	526	minTK	4	set1	0.991838	0.319293	0.720646	0.162602
CREB3-1:859, 8, set1, minCMV	CREB3	0	1	859	minCMV	8	set1	11.9371	0.00055	0.00769871	0.568781
CREB3-1:859, 8, set1, minProm	CREB3	0	1	859	minProm	8	set1	5.82891	0.0157649	0.126242	0.376301
CREB3-1:859, 8, set1, minTK	CREB3	0	1	859	minTK	8	set1	1.43093	0.231613	0.641878	0.22149
CREB3L1-1:1190, 1, set2, minCMV	CREB3L1	0	1	1190	minCMV	1	set2	18.4054	1.79e-05	0.000324	0.549846
CREB3L1-1:1190, 1, set2, minProm	CREB3L1	0	1	1190	minProm	1	set2	8.60818	0.00334657	0.0370353	0.434289
CREB3L1-1:1190, 1, set2, minTK	CREB3L1	0	1	1190	minTK	1	set2	13.7164	0.000213	0.00327258	0.367491
CREB3L1-1:1523, 4, set2, minCMV	CREB3L1	0	1	1523	minCMV	4	set2	21.9953	2.73e-06	5.38e-05	0.578075
CREB3L1-1:1523, 4, set2, minProm	CREB3L1	0	1	1523	minProm	4	set2	3.29617	0.0694414	0.34874	0.230034
CREB3L1-1:1523, 4, set2, minTK	CREB3L1	0	1	1523	minTK	4	set2	12.1787	0.000483	0.00685655	0.339346
CREB3L1-1:1856, 8, set2, minCMV	CREB3L1	0	1	1856	minCMV	8	set2	37.2649	1.03e-09	2.79e-08	0.737038
CREB3L1-1:1856, 8, set2, minProm	CREB3L1	0	1	1856	minProm	8	set2	12.4319	0.000422	0.00611401	0.380746
CREB3L1-1:1856, 8, set2, minTK	CREB3L1	0	1	1856	minTK	8	set2	12.1559	0.000489	0.006909	0.385842
CREB3L1-1:191, 1, set1, minCMV	CREB3L1	0	1	191	minCMV	1	set1	14.3838	0.000149	0.00236607	0.600769
CREB3L1-1:191, 1, set1, minProm	CREB3L1	0	1	191	minProm	1	set1	15.7649	7.17e-05	0.00118414	0.425
CREB3L1-1:191, 1, set1, minTK	CREB3L1	0	1	191	minTK	1	set1	9.65771	0.00188558	0.0222289	0.367998
CREB3L1-1:524, 4, set1, minCMV	CREB3L1	0	1	524	minCMV	4	set1	16.0453	6.18e-05	0.00102637	0.610349
CREB3L1-1:524, 4, set1, minProm	CREB3L1	0	1	524	minProm	4	set1	5.44135	0.0196655	0.148568	0.343362
CREB3L1-1:524, 4, set1, minTK	CREB3L1	0	1	524	minTK	4	set1	4.26134	0.0389891	0.243612	0.335104
CREB3L1-1:857, 8, set1, minCMV	CREB3L1	0	1	857	minCMV	8	set1	16.7761	4.21e-05	0.000724	0.732049
CREB3L1-1:857, 8, set1, minProm	CREB3L1	0	1	857	minProm	8	set1	7.5942	0.00585563	0.0581963	0.446867
CREB3L1-1:857, 8, set1, minTK	CREB3L1	0	1	857	minTK	8	set1	0.366873	0.544714	0.867035	0.106976
CREB3L1-2:1191, 1, set2, minCMV	CREB3L1	0	2	1191	minCMV	1	set2	0.773881	0.379019	0.771095	-0.148234
CREB3L1-2:1191, 1, set2, minProm	CREB3L1	0	2	1191	minProm	1	set2	3.92455	0.047586	0.27942	-0.638683
CREB3L1-2:1191, 1, set2, minTK	CREB3L1	0	2	1191	minTK	1	set2	0.0579	0.809846	0.955818	0.090985
CREB3L1-2:1524, 4, set2, minCMV	CREB3L1	0	2	1524	minCMV	4	set2	0.816433	0.366225	0.761718	-0.307894
CREB3L1-2:1524, 4, set2, minProm	CREB3L1	0	2	1524	minProm	4	set2	0.507822	0.476083	0.83741	-0.286113
CREB3L1-2:1524, 4, set2, minTK	CREB3L1	0	2	1524	minTK	4	set2	3.76327	0.05239	0.296025	0.619272
CREB3L1-2:1857, 8, set2, minCMV	CREB3L1	0	2	1857	minCMV	8	set2	0.00731858	0.931825	0.986114	0.0395203
CREB3L1-2:1857, 8, set2, minProm	CREB3L1	0	2	1857	minProm	8	set2	0.0595795	0.807162	0.954851	-0.13669
CREB3L1-2:1857, 8, set2, minTK	CREB3L1	0	2	1857	minTK	8	set2	1.56818	0.210472	0.615195	-0.329615
CREB3L1-2:192, 1, set1, minCMV	CREB3L1	0	2	192	minCMV	1	set1	0.0165863	0.897526	0.977957	-0.0906926
CREB3L1-2:192, 1, set1, minProm	CREB3L1	0	2	192	minProm	1	set1	1.15065	0.283414	0.69485	-0.412747
CREB3L1-2:192, 1, set1, minTK	CREB3L1	0	2	192	minTK	1	set1	1.1272	0.288373	0.698573	0.795372
CREB3L1-2:525, 4, set1, minCMV	CREB3L1	0	2	525	minCMV	4	set1	0.024461	0.875718	0.97528	-0.0777061
CREB3L1-2:525, 4, set1, minProm	CREB3L1	0	2	525	minProm	4	set1	0.325277	0.568453	0.876903	-0.273998
CREB3L1-2:525, 4, set1, minTK	CREB3L1	0	2	525	minTK	4	set1	0.082634	0.773759	0.941453	0.145878
CREB3L1-2:858, 8, set1, minCMV	CREB3L1	0	2	858	minCMV	8	set1	0.748118	0.387073	0.773693	-0.368542
CREB3L1-2:858, 8, set1, minProm	CREB3L1	0	2	858	minProm	8	set1	0.122202	0.726658	0.927116	-0.249711
CREB3L1-2:858, 8, set1, minTK	CREB3L1	0	2	858	minTK	8	set1	0.00559431	0.940378	0.987679	-0.0248189
CTCF-1:1001, 1, set2, minCMV	CTCF	0	1	1001	minCMV	1	set2	0.0856494	0.769783	0.941453	0.0461766
CTCF-1:1001, 1, set2, minProm	CTCF	0	1	1001	minProm	1	set2	0.0336265	0.854503	0.96912	-0.0295039
CTCF-1:1001, 1, set2, minTK	CTCF	0	1	1001	minTK	1	set2	1.24842	0.263854	0.674122	-0.193046
CTCF-1:1334, 4, set2, minCMV	CTCF	0	1	1334	minCMV	4	set2	2.02067	0.155171	0.540283	-0.183127
CTCF-1:1334, 4, set2, minProm	CTCF	0	1	1334	minProm	4	set2	0.12979	0.71865	0.926118	-0.0525193
CTCF-1:1334, 4, set2, minTK	CTCF	0	1	1334	minTK	4	set2	1.52685	0.216586	0.622494	-0.241056
CTCF-1:1667, 8, set2, minCMV	CTCF	0	1	1667	minCMV	8	set2	2.78403	0.0952086	0.421305	-0.245143
CTCF-1:1667, 8, set2, minProm	CTCF	0	1	1667	minProm	8	set2	4.53976	0.0331162	0.222781	-0.361314
CTCF-1:1667, 8, set2, minTK	CTCF	0	1	1667	minTK	8	set2	1.67069	0.196166	0.601523	-0.199353
CTCF-1:2, 1, set1, minCMV	CTCF	0	1	2	minCMV	1	set1	3.24588	0.0716033	0.354096	-0.499165
CTCF-1:2, 1, set1, minProm	CTCF	0	1	2	minProm	1	set1	0.379862	0.537677	0.86428	-0.110213
CTCF-1:2, 1, set1, minTK	CTCF	0	1	2	minTK	1	set1	2.65678	0.103109	0.440552	-0.285986
CTCF-1:335, 4, set1, minCMV	CTCF	0	1	335	minCMV	4	set1	3.79636	0.051364	0.2913	-0.369306
CTCF-1:335, 4, set1, minProm	CTCF	0	1	335	minProm	4	set1	0.189379	0.663434	0.910776	0.0828542
CTCF-1:335, 4, set1, minTK	CTCF	0	1	335	minTK	4	set1	0.000872	0.976446	0.995725	0.00517473
CTCF-1:668, 8, set1, minCMV	CTCF	0	1	668	minCMV	8	set1	0.0101422	0.919782	0.982658	0.0132671
CTCF-1:668, 8, set1, minProm	CTCF	0	1	668	minProm	8	set1	2.48313	0.115073	0.466521	-0.206525
CTCF-1:668, 8, set1, minTK	CTCF	0	1	668	minTK	8	set1	0.578711	0.446818	0.8158	-0.0845039
CUX1-1:1040, 1, set2, minCMV	CUX1	0	1	1040	minCMV	1	set2	0.0199733	0.887612	0.975863	0.0192222
CUX1-1:1040, 1, set2, minProm	CUX1	0	1	1040	minProm	1	set2	0.56879	0.45074	0.817615	-0.0707529
CUX1-1:1040, 1, set2, minTK	CUX1	0	1	1040	minTK	1	set2	0.00121296	0.972217	0.995725	-0.00264555
CUX1-1:1373, 4, set2, minCMV	CUX1	0	1	1373	minCMV	4	set2	2.5224	0.11224	0.461043	-0.121851
CUX1-1:1373, 4, set2, minProm	CUX1	0	1	1373	minProm	4	set2	1.0969	0.294947	0.701203	0.0864133
CUX1-1:1373, 4, set2, minTK	CUX1	0	1	1373	minTK	4	set2	0.106762	0.743861	0.931188	-0.0269712
CUX1-1:1706, 8, set2, minCMV	CUX1	0	1	1706	minCMV	8	set2	5.57189	0.018251	0.140297	-0.295124
CUX1-1:1706, 8, set2, minProm	CUX1	0	1	1706	minProm	8	set2	0.119872	0.729173	0.927369	-0.0294904
CUX1-1:1706, 8, set2, minTK	CUX1	0	1	1706	minTK	8	set2	0.130499	0.717916	0.926118	-0.0316016
CUX1-1:374, 4, set1, minCMV	CUX1	0	1	374	minCMV	4	set1	0.256858	0.612287	0.891733	-0.0710763
CUX1-1:374, 4, set1, minProm	CUX1	0	1	374	minProm	4	set1	1.74738	0.186206	0.585404	-0.131401
CUX1-1:374, 4, set1, minTK	CUX1	0	1	374	minTK	4	set1	1.07564	0.299675	0.703506	-0.111648
CUX1-1:41, 1, set1, minCMV	CUX1	0	1	41	minCMV	1	set1	0.317828	0.572916	0.878571	-0.0496315
CUX1-1:41, 1, set1, minProm	CUX1	0	1	41	minProm	1	set1	2.10203	0.147103	0.528176	-0.14461
CUX1-1:41, 1, set1, minTK	CUX1	0	1	41	minTK	1	set1	0.18081	0.670678	0.913332	-0.036998
CUX1-1:707, 8, set1, minCMV	CUX1	0	1	707	minCMV	8	set1	10.8603	0.000982	0.0128941	0.339298
CUX1-1:707, 8, set1, minProm	CUX1	0	1	707	minProm	8	set1	0.208957	0.647586	0.902065	0.0551964
CUX1-1:707, 8, set1, minTK	CUX1	0	1	707	minTK	8	set1	0.528855	0.467089	0.830831	-0.0785503
CUX1-2:1041, 1, set2, minCMV	CUX1	0	2	1041	minCMV	1	set2	1.96595	0.160879	0.546223	0.18717
CUX1-2:1041, 1, set2, minProm	CUX1	0	2	1041	minProm	1	set2	0.177419	0.673601	0.914796	-0.035796
CUX1-2:1041, 1, set2, minTK	CUX1	0	2	1041	minTK	1	set2	0.462034	0.496675	0.846436	-0.0530993
CUX1-2:1374, 4, set2, minCMV	CUX1	0	2	1374	minCMV	4	set2	0.117334	0.731945	0.928031	0.0325928
CUX1-2:1374, 4, set2, minProm	CUX1	0	2	1374	minProm	4	set2	3.09869	0.0783554	0.373586	-0.160672
CUX1-2:1374, 4, set2, minTK	CUX1	0	2	1374	minTK	4	set2	1.58425	0.208149	0.614708	-0.094544
CUX1-2:1707, 8, set2, minCMV	CUX1	0	2	1707	minCMV	8	set2	0.00372214	0.951352	0.98987	-0.00666012
CUX1-2:1707, 8, set2, minProm	CUX1	0	2	1707	minProm	8	set2	0.408823	0.522567	0.857612	-0.052184
CUX1-2:1707, 8, set2, minTK	CUX1	0	2	1707	minTK	8	set2	2.08319	0.148929	0.530015	-0.108652
CUX1-2:375, 4, set1, minCMV	CUX1	0	2	375	minCMV	4	set1	0.767095	0.381117	0.771827	0.0861819
CUX1-2:375, 4, set1, minProm	CUX1	0	2	375	minProm	4	set1	4.46324	0.0346318	0.230453	-0.199449
CUX1-2:375, 4, set1, minTK	CUX1	0	2	375	minTK	4	set1	0.621135	0.430626	0.803678	-0.073549
CUX1-2:42, 1, set1, minCMV	CUX1	0	2	42	minCMV	1	set1	0.0636838	0.800766	0.95323	-0.0234956
CUX1-2:42, 1, set1, minProm	CUX1	0	2	42	minProm	1	set1	4.54472	0.0330204	0.222625	-0.204733
CUX1-2:42, 1, set1, minTK	CUX1	0	2	42	minTK	1	set1	1.00379	0.316395	0.717437	-0.0852054
CUX1-2:708, 8, set1, minCMV	CUX1	0	2	708	minCMV	8	set1	0.780869	0.376875	0.77023	0.114476
CUX1-2:708, 8, set1, minProm	CUX1	0	2	708	minProm	8	set1	1.47286	0.224894	0.631885	0.13431
CUX1-2:708, 8, set1, minTK	CUX1	0	2	708	minTK	8	set1	2.3499	0.125291	0.488904	-0.152805
CUX1-3:1042, 1, set2, minCMV	CUX1	0	3	1042	minCMV	1	set2	2.05191	0.152016	0.533513	0.191388
CUX1-3:1042, 1, set2, minProm	CUX1	0	3	1042	minProm	1	set2	0.454003	0.50044	0.848152	-0.0935787
CUX1-3:1042, 1, set2, minTK	CUX1	0	3	1042	minTK	1	set2	1.11873	0.290193	0.699157	-0.143905
CUX1-3:1375, 4, set2, minCMV	CUX1	0	3	1375	minCMV	4	set2	0.613931	0.433312	0.806159	-0.102382
CUX1-3:1375, 4, set2, minProm	CUX1	0	3	1375	minProm	4	set2	0.200117	0.654626	0.906177	-0.0596601
CUX1-3:1375, 4, set2, minTK	CUX1	0	3	1375	minTK	4	set2	0.231282	0.630575	0.896106	-0.0646448
CUX1-3:1708, 8, set2, minCMV	CUX1	0	3	1708	minCMV	8	set2	0.188915	0.663821	0.911096	-0.0603165
CUX1-3:1708, 8, set2, minProm	CUX1	0	3	1708	minProm	8	set2	2.8984	0.0886675	0.402318	-0.22693
CUX1-3:1708, 8, set2, minTK	CUX1	0	3	1708	minTK	8	set2	0.0415374	0.838504	0.964122	0.0341584
CUX1-3:376, 4, set1, minCMV	CUX1	0	3	376	minCMV	4	set1	1.5175	0.217998	0.623738	-0.206894
CUX1-3:376, 4, set1, minProm	CUX1	0	3	376	minProm	4	set1	0.902425	0.342132	0.736808	-0.178379
CUX1-3:376, 4, set1, minTK	CUX1	0	3	376	minTK	4	set1	0.0528961	0.818098	0.957231	0.0499354
CUX1-3:43, 1, set1, minCMV	CUX1	0	3	43	minCMV	1	set1	0.00232194	0.961568	0.992987	-0.00746221
CUX1-3:43, 1, set1, minProm	CUX1	0	3	43	minProm	1	set1	3.29778	0.0693735	0.34874	-0.335202
CUX1-3:43, 1, set1, minTK	CUX1	0	3	43	minTK	1	set1	3.41365	0.0646591	0.335419	-0.255131
CUX1-3:709, 8, set1, minCMV	CUX1	0	3	709	minCMV	8	set1	2.92118	0.0874239	0.399854	-0.350778
CUX1-3:709, 8, set1, minProm	CUX1	0	3	709	minProm	8	set1	6.28251	0.0121935	0.104599	-0.532251
CUX1-3:709, 8, set1, minTK	CUX1	0	3	709	minTK	8	set1	2.17e-05	0.996287	0.998525	0.00103586
CUX2-1:1043, 1, set2, minCMV	CUX2	0	1	1043	minCMV	1	set2	0.417042	0.518417	0.85609	-0.0759877
CUX2-1:1043, 1, set2, minProm	CUX2	0	1	1043	minProm	1	set2	0.248361	0.618231	0.892194	-0.0547319
CUX2-1:1043, 1, set2, minTK	CUX2	0	1	1043	minTK	1	set2	0.0511823	0.821019	0.957777	0.0232297
CUX2-1:1376, 4, set2, minCMV	CUX2	0	1	1376	minCMV	4	set2	0.0223162	0.881249	0.97528	0.0151401
CUX2-1:1376, 4, set2, minProm	CUX2	0	1	1376	minProm	4	set2	0.024464	0.87571	0.97528	-0.0162576
CUX2-1:1376, 4, set2, minTK	CUX2	0	1	1376	minTK	4	set2	0.178471	0.67269	0.91449	-0.0443534
CUX2-1:1709, 8, set2, minCMV	CUX2	0	1	1709	minCMV	8	set2	1.24147	0.265187	0.67548	-0.132662
CUX2-1:1709, 8, set2, minProm	CUX2	0	1	1709	minProm	8	set2	5.85181	0.0155611	0.125193	-0.239688
CUX2-1:1709, 8, set2, minTK	CUX2	0	1	1709	minTK	8	set2	0.634129	0.425845	0.79977	-0.0691393
CUX2-1:377, 4, set1, minCMV	CUX2	0	1	377	minCMV	4	set1	0.37552	0.540011	0.866339	-0.0838604
CUX2-1:377, 4, set1, minProm	CUX2	0	1	377	minProm	4	set1	0.102865	0.748418	0.932221	0.0428829
CUX2-1:377, 4, set1, minTK	CUX2	0	1	377	minTK	4	set1	0.131893	0.716477	0.926012	-0.0541197
CUX2-1:44, 1, set1, minCMV	CUX2	0	1	44	minCMV	1	set1	0.0035123	0.952741	0.990645	-0.0107362
CUX2-1:44, 1, set1, minProm	CUX2	0	1	44	minProm	1	set1	0.776654	0.378166	0.771043	-0.142451
CUX2-1:44, 1, set1, minTK	CUX2	0	1	44	minTK	1	set1	0.00317787	0.955045	0.991027	-0.00919558
CUX2-1:710, 8, set1, minCMV	CUX2	0	1	710	minCMV	8	set1	0.0591407	0.807859	0.955039	-0.0498951
CUX2-1:710, 8, set1, minProm	CUX2	0	1	710	minProm	8	set1	0.206332	0.649658	0.903578	-0.0701987
CUX2-1:710, 8, set1, minTK	CUX2	0	1	710	minTK	8	set1	0.442409	0.505962	0.851635	-0.10858
Creb5-1:1193, 1, set2, minCMV	Creb5	0	1	1193	minCMV	1	set2	1.01264	0.31427	0.715295	0.129899
Creb5-1:1193, 1, set2, minProm	Creb5	0	1	1193	minProm	1	set2	0.764588	0.381897	0.771827	0.105812
Creb5-1:1193, 1, set2, minTK	Creb5	0	1	1193	minTK	1	set2	0.385201	0.534833	0.862435	0.0776707
Creb5-1:1526, 4, set2, minCMV	Creb5	0	1	1526	minCMV	4	set2	1.73945	0.187209	0.586633	0.162635
Creb5-1:1526, 4, set2, minProm	Creb5	0	1	1526	minProm	4	set2	0.342685	0.558284	0.87338	0.0608688
Creb5-1:1526, 4, set2, minTK	Creb5	0	1	1526	minTK	4	set2	0.422435	0.515725	0.855456	0.0742149
Creb5-1:1859, 8, set2, minCMV	Creb5	0	1	1859	minCMV	8	set2	2.03918	0.153292	0.536173	0.165119
Creb5-1:1859, 8, set2, minProm	Creb5	0	1	1859	minProm	8	set2	1.5827	0.208372	0.614708	0.152745
Creb5-1:1859, 8, set2, minTK	Creb5	0	1	1859	minTK	8	set2	2.28577	0.130565	0.499023	0.169024
Creb5-1:194, 1, set1, minCMV	Creb5	0	1	194	minCMV	1	set1	1.0461	0.306408	0.71045	0.164713
Creb5-1:194, 1, set1, minProm	Creb5	0	1	194	minProm	1	set1	1.45047	0.228452	0.635923	0.208398
Creb5-1:194, 1, set1, minTK	Creb5	0	1	194	minTK	1	set1	0.0150464	0.902373	0.977969	0.0204108
Creb5-1:527, 4, set1, minCMV	Creb5	0	1	527	minCMV	4	set1	1.01288	0.314213	0.715295	0.173687
Creb5-1:527, 4, set1, minProm	Creb5	0	1	527	minProm	4	set1	0.603501	0.437246	0.808417	0.127578
Creb5-1:527, 4, set1, minTK	Creb5	0	1	527	minTK	4	set1	0.0022471	0.962192	0.992987	0.00822334
Creb5-1:860, 8, set1, minCMV	Creb5	0	1	860	minCMV	8	set1	0.729165	0.393154	0.775948	0.173691
Creb5-1:860, 8, set1, minProm	Creb5	0	1	860	minProm	8	set1	0.733839	0.391642	0.775567	0.136735
Creb5-1:860, 8, set1, minTK	Creb5	0	1	860	minTK	8	set1	0.00650827	0.935701	0.986495	0.0116407
DBP-1:1194, 1, set2, minCMV	DBP	0	1	1194	minCMV	1	set2	2.84908	0.0914264	0.411687	0.20275
DBP-1:1194, 1, set2, minProm	DBP	0	1	1194	minProm	1	set2	0.0646519	0.799289	0.952358	0.035155
DBP-1:1194, 1, set2, minTK	DBP	0	1	1194	minTK	1	set2	0.408958	0.522499	0.857612	0.0760031
DBP-1:1527, 4, set2, minCMV	DBP	0	1	1527	minCMV	4	set2	6.15996	0.0130675	0.109645	0.249642
DBP-1:1527, 4, set2, minProm	DBP	0	1	1527	minProm	4	set2	0.483633	0.486781	0.8422	0.110173
DBP-1:1527, 4, set2, minTK	DBP	0	1	1527	minTK	4	set2	0.0416764	0.838238	0.964122	-0.0266158
DBP-1:1860, 8, set2, minCMV	DBP	0	1	1860	minCMV	8	set2	4.12888	0.0421572	0.257385	0.288975
DBP-1:1860, 8, set2, minProm	DBP	0	1	1860	minProm	8	set2	1.39465	0.237621	0.647245	0.155199
DBP-1:1860, 8, set2, minTK	DBP	0	1	1860	minTK	8	set2	0.257815	0.611625	0.891537	0.0799955
DBP-1:195, 1, set1, minCMV	DBP	0	1	195	minCMV	1	set1	0.414014	0.519939	0.856157	0.15528
DBP-1:195, 1, set1, minProm	DBP	0	1	195	minProm	1	set1	0.0320751	0.857863	0.969813	-0.0366374
DBP-1:195, 1, set1, minTK	DBP	0	1	195	minTK	1	set1	0.170052	0.680066	0.919022	0.0715774
DBP-1:528, 4, set1, minCMV	DBP	0	1	528	minCMV	4	set1	0.881542	0.34778	0.74263	0.18162
DBP-1:528, 4, set1, minProm	DBP	0	1	528	minProm	4	set1	0.310559	0.577337	0.882311	0.111482
DBP-1:528, 4, set1, minTK	DBP	0	1	528	minTK	4	set1	0.685222	0.407794	0.788827	0.138468
DBP-1:861, 8, set1, minCMV	DBP	0	1	861	minCMV	8	set1	1.35847	0.243803	0.652478	0.196106
DBP-1:861, 8, set1, minProm	DBP	0	1	861	minProm	8	set1	0.100332	0.751432	0.933514	0.0574458
DBP-1:861, 8, set1, minTK	DBP	0	1	861	minTK	8	set1	0.0295725	0.863464	0.971797	-0.0262882
DPRX-1:1229, 1, set2, minCMV	DPRX	0	1	1229	minCMV	1	set2	0.000289	0.986439	0.996455	0.00206636
DPRX-1:1229, 1, set2, minProm	DPRX	0	1	1229	minProm	1	set2	0.636729	0.424898	0.799416	-0.0972347
DPRX-1:1229, 1, set2, minTK	DPRX	0	1	1229	minTK	1	set2	1.10335	0.293531	0.700556	-0.133079
DPRX-1:1562, 4, set2, minCMV	DPRX	0	1	1562	minCMV	4	set2	0.437008	0.50857	0.852746	-0.115728
DPRX-1:1562, 4, set2, minProm	DPRX	0	1	1562	minProm	4	set2	0.711147	0.399063	0.781671	-0.0973412
DPRX-1:1562, 4, set2, minTK	DPRX	0	1	1562	minTK	4	set2	1.03791	0.308309	0.711503	-0.121548
DPRX-1:1895, 8, set2, minCMV	DPRX	0	1	1895	minCMV	8	set2	0.00052	0.981799	0.9962	0.0026992
DPRX-1:1895, 8, set2, minProm	DPRX	0	1	1895	minProm	8	set2	2.79467	0.094578	0.419486	-0.192532
DPRX-1:1895, 8, set2, minTK	DPRX	0	1	1895	minTK	8	set2	0.75638	0.384464	0.772449	0.0940211
DPRX-1:230, 1, set1, minCMV	DPRX	0	1	230	minCMV	1	set1	0.00108922	0.973672	0.995725	-0.00450612
DPRX-1:230, 1, set1, minProm	DPRX	0	1	230	minProm	1	set1	0.131548	0.716832	0.926012	0.0733873
DPRX-1:230, 1, set1, minTK	DPRX	0	1	230	minTK	1	set1	0.0371329	0.847195	0.967568	0.0283901
DPRX-1:563, 4, set1, minCMV	DPRX	0	1	563	minCMV	4	set1	0.0834972	0.772613	0.941453	0.0498945
DPRX-1:563, 4, set1, minProm	DPRX	0	1	563	minProm	4	set1	5.97225	0.0145328	0.118069	-0.355796
DPRX-1:563, 4, set1, minTK	DPRX	0	1	563	minTK	4	set1	1.1477	0.28403	0.694869	0.165942
DPRX-1:896, 8, set1, minCMV	DPRX	0	1	896	minCMV	8	set1	0.971059	0.324416	0.723124	0.191225
DPRX-1:896, 8, set1, minProm	DPRX	0	1	896	minProm	8	set1	0.0337422	0.854256	0.96912	0.0284454
DPRX-1:896, 8, set1, minTK	DPRX	0	1	896	minTK	8	set1	1.32779	0.249199	0.658597	-0.22321
DRGX-1:1230, 1, set2, minCMV	DRGX	0	1	1230	minCMV	1	set2	1.31224	0.251989	0.661984	-0.202045
DRGX-1:1230, 1, set2, minProm	DRGX	0	1	1230	minProm	1	set2	0.186318	0.665999	0.911648	0.0898079
DRGX-1:1230, 1, set2, minTK	DRGX	0	1	1230	minTK	1	set2	0.120237	0.728778	0.927369	0.0595502
DRGX-1:1563, 4, set2, minCMV	DRGX	0	1	1563	minCMV	4	set2	0.0238132	0.877361	0.97528	-0.0364202
DRGX-1:1563, 4, set2, minProm	DRGX	0	1	1563	minProm	4	set2	0.188151	0.66446	0.911103	0.0876684
DRGX-1:1563, 4, set2, minTK	DRGX	0	1	1563	minTK	4	set2	0.764198	0.382018	0.771827	-0.192732
DRGX-1:1896, 8, set2, minCMV	DRGX	0	1	1896	minCMV	8	set2	0.120652	0.728328	0.927369	0.0681823
DRGX-1:1896, 8, set2, minProm	DRGX	0	1	1896	minProm	8	set2	0.853732	0.355499	0.749962	0.212515
DRGX-1:1896, 8, set2, minTK	DRGX	0	1	1896	minTK	8	set2	0.00340303	0.953481	0.990781	-0.0126508
DRGX-1:231, 1, set1, minCMV	DRGX	0	1	231	minCMV	1	set1	0.425362	0.514274	0.855081	0.239074
DRGX-1:231, 1, set1, minProm	DRGX	0	1	231	minProm	1	set1	0.240394	0.623922	0.895545	-0.123497
DRGX-1:231, 1, set1, minTK	DRGX	0	1	231	minTK	1	set1	2.63637	0.104442	0.442812	-0.367977
DRGX-1:564, 4, set1, minCMV	DRGX	0	1	564	minCMV	4	set1	0.34769	0.555423	0.872209	0.19416
DRGX-1:564, 4, set1, minProm	DRGX	0	1	564	minProm	4	set1	0.000618	0.980169	0.99585	-0.00640089
DRGX-1:564, 4, set1, minTK	DRGX	0	1	564	minTK	4	set1	1.24913	0.263719	0.674057	-0.328443
DRGX-1:897, 8, set1, minCMV	DRGX	0	1	897	minCMV	8	set1	0.00374434	0.951207	0.98987	0.0195015
DRGX-1:897, 8, set1, minProm	DRGX	0	1	897	minProm	8	set1	0.0222982	0.881296	0.97528	-0.026254
DRGX-1:897, 8, set1, minTK	DRGX	0	1	897	minTK	8	set1	1.0403	0.307752	0.710981	0.227552
DUXA-1:1231, 1, set2, minCMV	DUXA	0	1	1231	minCMV	1	set2	25.3696	4.73e-07	1e-05	2.10415
DUXA-1:1231, 1, set2, minProm	DUXA	0	1	1231	minProm	1	set2	0.0422824	0.837082	0.9641	0.0573833
DUXA-1:1231, 1, set2, minTK	DUXA	0	1	1231	minTK	1	set2	0.51016	0.47507	0.837331	-0.113682
DUXA-1:1564, 4, set2, minCMV	DUXA	0	1	1564	minCMV	4	set2	0.00239736	0.960949	0.992987	0.0105334
DUXA-1:1564, 4, set2, minProm	DUXA	0	1	1564	minProm	4	set2	0.0642538	0.799895	0.952861	0.0807912
DUXA-1:1564, 4, set2, minTK	DUXA	0	1	1564	minTK	4	set2	1.04397	0.306899	0.71045	-0.242793
DUXA-1:1897, 8, set2, minCMV	DUXA	0	1	1897	minCMV	8	set2	0.0245573	0.875475	0.97528	0.0338738
DUXA-1:1897, 8, set2, minProm	DUXA	0	1	1897	minProm	8	set2	1.40215	0.236363	0.647245	0.267733
DUXA-1:1897, 8, set2, minTK	DUXA	0	1	1897	minTK	8	set2	1.82216	0.177056	0.572957	-0.265107
DUXA-1:232, 1, set1, minCMV	DUXA	0	1	232	minCMV	1	set1	1.01639	0.313376	0.715295	0.204301
DUXA-1:232, 1, set1, minProm	DUXA	0	1	232	minProm	1	set1	2.27199	0.13173	0.501604	-0.337021
DUXA-1:232, 1, set1, minTK	DUXA	0	1	232	minTK	1	set1	0.767903	0.380867	0.771827	-0.196856
DUXA-1:565, 4, set1, minCMV	DUXA	0	1	565	minCMV	4	set1	0.124273	0.724445	0.926351	0.0804017
DUXA-1:565, 4, set1, minProm	DUXA	0	1	565	minProm	4	set1	3.62896	0.0567823	0.311947	-0.550012
DUXA-1:565, 4, set1, minTK	DUXA	0	1	565	minTK	4	set1	0.630905	0.427024	0.80036	-0.215488
DUXA-1:898, 8, set1, minCMV	DUXA	0	1	898	minCMV	8	set1	0.00775936	0.929807	0.986114	-0.0205697
DUXA-1:898, 8, set1, minProm	DUXA	0	1	898	minProm	8	set1	0.0134724	0.907596	0.978832	0.0233225
DUXA-1:898, 8, set1, minTK	DUXA	0	1	898	minTK	8	set1	0.214276	0.643436	0.901109	-0.106055
E2F2-1:1046, 1, set2, minCMV	E2F2	0	1	1046	minCMV	1	set2	2.0088	0.156389	0.540899	0.125956
E2F2-1:1046, 1, set2, minProm	E2F2	0	1	1046	minProm	1	set2	2.17201	0.140543	0.516895	-0.0917989
E2F2-1:1046, 1, set2, minTK	E2F2	0	1	1046	minTK	1	set2	4.07455	0.0435339	0.262915	-0.120526
E2F2-1:1379, 4, set2, minCMV	E2F2	0	1	1379	minCMV	4	set2	0.0727449	0.787381	0.947148	0.0163387
E2F2-1:1379, 4, set2, minProm	E2F2	0	1	1379	minProm	4	set2	0.206426	0.649583	0.903578	-0.0326658
E2F2-1:1379, 4, set2, minTK	E2F2	0	1	1379	minTK	4	set2	3.04959	0.0807576	0.38067	-0.112315
E2F2-1:1712, 8, set2, minCMV	E2F2	0	1	1712	minCMV	8	set2	0.0162043	0.898706	0.977969	-0.008028
E2F2-1:1712, 8, set2, minProm	E2F2	0	1	1712	minProm	8	set2	2.3868	0.122364	0.480845	-0.10456
E2F2-1:1712, 8, set2, minTK	E2F2	0	1	1712	minTK	8	set2	2.35829	0.124619	0.48721	-0.105972
E2F2-1:380, 4, set1, minCMV	E2F2	0	1	380	minCMV	4	set1	0.0992096	0.75278	0.934622	0.0221923
E2F2-1:380, 4, set1, minProm	E2F2	0	1	380	minProm	4	set1	3.48719	0.0618457	0.327634	-0.141347
E2F2-1:380, 4, set1, minTK	E2F2	0	1	380	minTK	4	set1	0.329093	0.566194	0.876768	-0.0409807
E2F2-1:47, 1, set1, minCMV	E2F2	0	1	47	minCMV	1	set1	6.4193	0.0112887	0.099334	0.179
E2F2-1:47, 1, set1, minProm	E2F2	0	1	47	minProm	1	set1	2.03514	0.1537	0.536987	-0.108366
E2F2-1:47, 1, set1, minTK	E2F2	0	1	47	minTK	1	set1	0.193841	0.659739	0.908624	-0.0304547
E2F2-1:713, 8, set1, minCMV	E2F2	0	1	713	minCMV	8	set1	0.711001	0.399112	0.781671	0.0699218
E2F2-1:713, 8, set1, minProm	E2F2	0	1	713	minProm	8	set1	2.65581	0.103172	0.440552	-0.116638
E2F2-1:713, 8, set1, minTK	E2F2	0	1	713	minTK	8	set1	5.91346	0.0150256	0.121591	-0.170271
E2F2-2:714, 8, set1, minCMV	E2F2	0	2	714	minCMV	8	set1	0.300884	0.583329	0.884965	-0.184606
E2F2-2:714, 8, set1, minTK	E2F2	0	2	714	minTK	8	set1	2.49084	0.11451	0.466289	-0.474147
E2F3-1:1048, 1, set2, minCMV	E2F3	0	1	1048	minCMV	1	set2	0.0134262	0.907755	0.978832	-0.0110143
E2F3-1:1048, 1, set2, minProm	E2F3	0	1	1048	minProm	1	set2	3.1917	0.0740129	0.361357	-0.20791
E2F3-1:1048, 1, set2, minTK	E2F3	0	1	1048	minTK	1	set2	0.264244	0.60722	0.891269	-0.0497281
E2F3-1:1381, 4, set2, minCMV	E2F3	0	1	1381	minCMV	4	set2	3.74466	0.0529766	0.296825	0.220997
E2F3-1:1381, 4, set2, minProm	E2F3	0	1	1381	minProm	4	set2	1.92813	0.164963	0.554571	-0.165046
E2F3-1:1381, 4, set2, minTK	E2F3	0	1	1381	minTK	4	set2	2.7176	0.0992473	0.432631	-0.180317
E2F3-1:1714, 8, set2, minCMV	E2F3	0	1	1714	minCMV	8	set2	1.53791	0.214929	0.621513	0.108754
E2F3-1:1714, 8, set2, minProm	E2F3	0	1	1714	minProm	8	set2	0.36265	0.547038	0.86797	-0.058041
E2F3-1:1714, 8, set2, minTK	E2F3	0	1	1714	minTK	8	set2	3.28075	0.0700968	0.350028	-0.170273
E2F3-1:382, 4, set1, minCMV	E2F3	0	1	382	minCMV	4	set1	1.71705	0.190074	0.591104	0.142143
E2F3-1:382, 4, set1, minProm	E2F3	0	1	382	minProm	4	set1	0.00270809	0.958497	0.992262	0.00645332
E2F3-1:382, 4, set1, minTK	E2F3	0	1	382	minTK	4	set1	1.07225	0.300438	0.703794	-0.102678
E2F3-1:49, 1, set1, minCMV	E2F3	0	1	49	minCMV	1	set1	1.6612	0.197442	0.602701	0.146924
E2F3-1:49, 1, set1, minProm	E2F3	0	1	49	minProm	1	set1	0.868658	0.351327	0.745826	-0.121229
E2F3-1:49, 1, set1, minTK	E2F3	0	1	49	minTK	1	set1	2.64718	0.103734	0.442146	-0.207789
E2F3-1:715, 8, set1, minCMV	E2F3	0	1	715	minCMV	8	set1	4.43015	0.0353094	0.23257	0.20869
E2F3-1:715, 8, set1, minProm	E2F3	0	1	715	minProm	8	set1	0.062134	0.803154	0.953727	0.0273438
E2F3-1:715, 8, set1, minTK	E2F3	0	1	715	minTK	8	set1	0.644495	0.422088	0.799416	-0.0901462
E2F3-2:716, 8, set1, minCMV	E2F3	0	2	716	minCMV	8	set1	0.075168	0.783956	0.9455	-0.0782172
E2F7-1:1050, 1, set2, minCMV	E2F7	0	1	1050	minCMV	1	set2	1.13333	0.287067	0.698573	-0.1413
E2F7-1:1050, 1, set2, minProm	E2F7	0	1	1050	minProm	1	set2	1.62619	0.202231	0.609807	-0.24473
E2F7-1:1050, 1, set2, minTK	E2F7	0	1	1050	minTK	1	set2	2.65733	0.103074	0.440552	-0.254904
E2F7-1:1383, 4, set2, minCMV	E2F7	0	1	1383	minCMV	4	set2	0.364378	0.546085	0.867353	-0.11313
E2F7-1:1383, 4, set2, minProm	E2F7	0	1	1383	minProm	4	set2	0.24498	0.620632	0.893648	-0.0874789
E2F7-1:1383, 4, set2, minTK	E2F7	0	1	1383	minTK	4	set2	2.3075	0.128751	0.494552	-0.245939
E2F7-1:1716, 8, set2, minCMV	E2F7	0	1	1716	minCMV	8	set2	0.252882	0.615053	0.891797	0.0952015
E2F7-1:1716, 8, set2, minProm	E2F7	0	1	1716	minProm	8	set2	1.06164	0.30284	0.705378	-0.150407
E2F7-1:1716, 8, set2, minTK	E2F7	0	1	1716	minTK	8	set2	1.67542	0.195535	0.60035	-0.196834
E2F7-1:384, 4, set1, minCMV	E2F7	0	1	384	minCMV	4	set1	0.0152425	0.901742	0.977969	-0.0265102
E2F7-1:384, 4, set1, minProm	E2F7	0	1	384	minProm	4	set1	1.89722	0.16839	0.559961	-0.284439
E2F7-1:384, 4, set1, minTK	E2F7	0	1	384	minTK	4	set1	4.29528	0.0382182	0.241116	-0.515158
E2F7-1:51, 1, set1, minCMV	E2F7	0	1	51	minCMV	1	set1	0.000129	0.990927	0.996455	-0.00240585
E2F7-1:51, 1, set1, minProm	E2F7	0	1	51	minProm	1	set1	0.264322	0.607167	0.891269	-0.0923578
E2F7-1:51, 1, set1, minTK	E2F7	0	1	51	minTK	1	set1	0.129569	0.718879	0.926118	-0.069376
E2F7-1:717, 8, set1, minCMV	E2F7	0	1	717	minCMV	8	set1	0.0498874	0.823259	0.95899	0.0489468
E2F7-1:717, 8, set1, minProm	E2F7	0	1	717	minProm	8	set1	0.00104098	0.974261	0.995725	0.00547749
E2F7-1:717, 8, set1, minTK	E2F7	0	1	717	minTK	8	set1	0.0311064	0.860003	0.970444	0.0246514
EBF1-1:1051, 1, set2, minCMV	EBF1	0	1	1051	minCMV	1	set2	0.051483	0.820503	0.957502	0.0205045
EBF1-1:1051, 1, set2, minProm	EBF1	0	1	1051	minProm	1	set2	0.118254	0.730936	0.927563	0.0382515
EBF1-1:1051, 1, set2, minTK	EBF1	0	1	1051	minTK	1	set2	0.599706	0.43869	0.809484	0.084732
EBF1-1:1384, 4, set2, minCMV	EBF1	0	1	1384	minCMV	4	set2	0.724486	0.394676	0.777979	-0.100095
EBF1-1:1384, 4, set2, minProm	EBF1	0	1	1384	minProm	4	set2	0.134863	0.713442	0.925585	-0.045781
EBF1-1:1384, 4, set2, minTK	EBF1	0	1	1384	minTK	4	set2	0.242838	0.622164	0.894297	-0.0536191
EBF1-1:1717, 8, set2, minCMV	EBF1	0	1	1717	minCMV	8	set2	1.54305	0.214164	0.620606	0.159677
EBF1-1:1717, 8, set2, minProm	EBF1	0	1	1717	minProm	8	set2	0.0144778	0.904227	0.978105	0.0114276
EBF1-1:1717, 8, set2, minTK	EBF1	0	1	1717	minTK	8	set2	0.376129	0.539682	0.866339	-0.0662054
EBF1-1:385, 4, set1, minCMV	EBF1	0	1	385	minCMV	4	set1	0.0544717	0.815457	0.956987	-0.0285867
EBF1-1:385, 4, set1, minProm	EBF1	0	1	385	minProm	4	set1	0.0230117	0.879427	0.97528	0.0201882
EBF1-1:385, 4, set1, minTK	EBF1	0	1	385	minTK	4	set1	1.34553	0.24606	0.655948	-0.151152
EBF1-1:52, 1, set1, minCMV	EBF1	0	1	52	minCMV	1	set1	0.0353189	0.850929	0.96857	-0.0252039
EBF1-1:52, 1, set1, minProm	EBF1	0	1	52	minProm	1	set1	0.0826591	0.773726	0.941453	-0.0363875
EBF1-1:52, 1, set1, minTK	EBF1	0	1	52	minTK	1	set1	1.52573	0.216754	0.622663	-0.182272
EBF1-1:718, 8, set1, minCMV	EBF1	0	1	718	minCMV	8	set1	0.218044	0.640534	0.900241	0.0556351
EBF1-1:718, 8, set1, minProm	EBF1	0	1	718	minProm	8	set1	0.0290605	0.864639	0.972106	-0.0229867
EBF1-1:718, 8, set1, minTK	EBF1	0	1	718	minTK	8	set1	3.34925	0.0672357	0.343335	-0.231406
EGR1-1:1002, 1, set2, minCMV	EGR1	0	1	1002	minCMV	1	set2	52.8091	3.68e-13	1.22e-11	0.594778
EGR1-1:1002, 1, set2, minProm	EGR1	0	1	1002	minProm	1	set2	0.342463	0.558411	0.87338	0.0622237
EGR1-1:1002, 1, set2, minTK	EGR1	0	1	1002	minTK	1	set2	8.22039	0.00414223	0.0444783	0.231747
EGR1-1:1335, 4, set2, minCMV	EGR1	0	1	1335	minCMV	4	set2	28.6461	8.69e-08	1.98e-06	0.518504
EGR1-1:1335, 4, set2, minProm	EGR1	0	1	1335	minProm	4	set2	1.56105	0.211512	0.617152	0.110041
EGR1-1:1335, 4, set2, minTK	EGR1	0	1	1335	minTK	4	set2	2.34789	0.125453	0.488915	0.142766
EGR1-1:1668, 8, set2, minCMV	EGR1	0	1	1668	minCMV	8	set2	31.6827	1.82e-08	4.36e-07	0.539359
EGR1-1:1668, 8, set2, minProm	EGR1	0	1	1668	minProm	8	set2	1.51013	0.21912	0.624228	0.118622
EGR1-1:1668, 8, set2, minTK	EGR1	0	1	1668	minTK	8	set2	1.10269	0.293677	0.700556	0.104115
EGR1-1:3, 1, set1, minCMV	EGR1	0	1	3	minCMV	1	set1	37.6585	8.43e-10	2.29e-08	0.563287
EGR1-1:3, 1, set1, minProm	EGR1	0	1	3	minProm	1	set1	1.61586	0.203669	0.609812	0.127502
EGR1-1:3, 1, set1, minTK	EGR1	0	1	3	minTK	1	set1	4.31048	0.0378784	0.240637	0.206346
EGR1-1:336, 4, set1, minCMV	EGR1	0	1	336	minCMV	4	set1	4.53631	0.033183	0.222987	0.324805
EGR1-1:336, 4, set1, minProm	EGR1	0	1	336	minProm	4	set1	1.85295	0.173441	0.566872	0.145305
EGR1-1:336, 4, set1, minTK	EGR1	0	1	336	minTK	4	set1	2.51556	0.112727	0.461889	0.153341
EGR1-1:669, 8, set1, minCMV	EGR1	0	1	669	minCMV	8	set1	16.9912	3.76e-05	0.00065	0.479484
EGR1-1:669, 8, set1, minProm	EGR1	0	1	669	minProm	8	set1	0.0546464	0.815167	0.956987	-0.0425421
EGR1-1:669, 8, set1, minTK	EGR1	0	1	669	minTK	8	set1	0.0674309	0.795115	0.951382	0.031837
EHF-1:1052, 1, set2, minCMV	EHF	0	1	1052	minCMV	1	set2	0.787683	0.374802	0.768625	-0.0827508
EHF-1:1052, 1, set2, minProm	EHF	0	1	1052	minProm	1	set2	17.5365	2.82e-05	0.0005	-0.375738
EHF-1:1052, 1, set2, minTK	EHF	0	1	1052	minTK	1	set2	8.38239	0.00378873	0.0411866	-0.259816
EHF-1:1385, 4, set2, minCMV	EHF	0	1	1385	minCMV	4	set2	2.05547	0.15166	0.533503	-0.140316
EHF-1:1385, 4, set2, minProm	EHF	0	1	1385	minProm	4	set2	12.7245	0.000361	0.00531558	-0.319199
EHF-1:1385, 4, set2, minTK	EHF	0	1	1385	minTK	4	set2	12.3718	0.000436	0.00626949	-0.308751
EHF-1:1718, 8, set2, minCMV	EHF	0	1	1718	minCMV	8	set2	1.95592	0.161951	0.547921	-0.158522
EHF-1:1718, 8, set2, minProm	EHF	0	1	1718	minProm	8	set2	11.4187	0.000727	0.00996835	-0.352555
EHF-1:1718, 8, set2, minTK	EHF	0	1	1718	minTK	8	set2	6.54074	0.0105432	0.0943849	-0.281502
EHF-1:386, 4, set1, minCMV	EHF	0	1	386	minCMV	4	set1	0.747359	0.387314	0.773693	-0.0958343
EHF-1:386, 4, set1, minProm	EHF	0	1	386	minProm	4	set1	6.31089	0.0119998	0.103661	-0.387203
EHF-1:386, 4, set1, minTK	EHF	0	1	386	minTK	4	set1	11.5433	0.00068	0.00934245	-0.439808
EHF-1:53, 1, set1, minCMV	EHF	0	1	53	minCMV	1	set1	1.47129	0.225143	0.632261	-0.141162
EHF-1:53, 1, set1, minProm	EHF	0	1	53	minProm	1	set1	6.30839	0.0120168	0.103662	-0.323961
EHF-1:53, 1, set1, minTK	EHF	0	1	53	minTK	1	set1	9.71921	0.00182352	0.0216636	-0.35173
EHF-1:719, 8, set1, minCMV	EHF	0	1	719	minCMV	8	set1	0.259901	0.610188	0.891537	-0.0666544
EHF-1:719, 8, set1, minProm	EHF	0	1	719	minProm	8	set1	3.35636	0.0669457	0.343222	-0.222527
EHF-1:719, 8, set1, minTK	EHF	0	1	719	minTK	8	set1	7.6357	0.00572242	0.0570569	-0.30401
ELF1-1:1053, 1, set2, minCMV	ELF1	0	1	1053	minCMV	1	set2	0.175825	0.674986	0.915786	-0.0405104
ELF1-1:1053, 1, set2, minProm	ELF1	0	1	1053	minProm	1	set2	6.02004	0.0141443	0.115833	-0.237598
ELF1-1:1053, 1, set2, minTK	ELF1	0	1	1053	minTK	1	set2	6.71741	0.00954761	0.0881533	-0.262478
ELF1-1:1386, 4, set2, minCMV	ELF1	0	1	1386	minCMV	4	set2	0.83787	0.360007	0.755152	-0.086047
ELF1-1:1386, 4, set2, minProm	ELF1	0	1	1386	minProm	4	set2	10.2425	0.0013724	0.0169945	-0.326272
ELF1-1:1386, 4, set2, minTK	ELF1	0	1	1386	minTK	4	set2	3.9785	0.0460846	0.27296	-0.214647
ELF1-1:1719, 8, set2, minCMV	ELF1	0	1	1719	minCMV	8	set2	0.734224	0.391517	0.775567	-0.0962198
ELF1-1:1719, 8, set2, minProm	ELF1	0	1	1719	minProm	8	set2	10.1583	0.00143657	0.0176468	-0.319726
ELF1-1:1719, 8, set2, minTK	ELF1	0	1	1719	minTK	8	set2	10.4935	0.00119793	0.0153037	-0.316349
ELF1-1:387, 4, set1, minCMV	ELF1	0	1	387	minCMV	4	set1	0.456442	0.499292	0.847926	-0.0808543
ELF1-1:387, 4, set1, minProm	ELF1	0	1	387	minProm	4	set1	4.44343	0.0350357	0.231885	-0.303797
ELF1-1:387, 4, set1, minTK	ELF1	0	1	387	minTK	4	set1	3.00714	0.0828982	0.387195	-0.208288
ELF1-1:54, 1, set1, minCMV	ELF1	0	1	54	minCMV	1	set1	1.34948	0.245369	0.655527	-0.127584
ELF1-1:54, 1, set1, minProm	ELF1	0	1	54	minProm	1	set1	2.71088	0.0996659	0.433137	-0.191016
ELF1-1:54, 1, set1, minTK	ELF1	0	1	54	minTK	1	set1	1.67641	0.195402	0.60035	-0.161383
ELF1-1:720, 8, set1, minCMV	ELF1	0	1	720	minCMV	8	set1	0.231725	0.630248	0.896106	-0.0647084
ELF1-1:720, 8, set1, minProm	ELF1	0	1	720	minProm	8	set1	10.2973	0.00133228	0.0165982	-0.361528
ELF1-1:720, 8, set1, minTK	ELF1	0	1	720	minTK	8	set1	4.44514	0.0350008	0.231885	-0.29989
ELF1-2:1054, 1, set2, minCMV	ELF1	0	2	1054	minCMV	1	set2	2.18028	0.139789	0.515665	-0.115156
ELF1-2:1054, 1, set2, minProm	ELF1	0	2	1054	minProm	1	set2	6.32683	0.0118925	0.103161	-0.244356
ELF1-2:1054, 1, set2, minTK	ELF1	0	2	1054	minTK	1	set2	9.75306	0.00179024	0.0213508	-0.302171
ELF1-2:1387, 4, set2, minCMV	ELF1	0	2	1387	minCMV	4	set2	2.37854	0.123013	0.482431	-0.170463
ELF1-2:1387, 4, set2, minProm	ELF1	0	2	1387	minProm	4	set2	11.5562	0.000675	0.00929869	-0.338676
ELF1-2:1387, 4, set2, minTK	ELF1	0	2	1387	minTK	4	set2	9.51903	0.00203352	0.0237	-0.293295
ELF1-2:1720, 8, set2, minCMV	ELF1	0	2	1720	minCMV	8	set2	3.27885	0.0701781	0.35015	-0.189662
ELF1-2:1720, 8, set2, minProm	ELF1	0	2	1720	minProm	8	set2	7.97683	0.00473798	0.0488552	-0.286167
ELF1-2:1720, 8, set2, minTK	ELF1	0	2	1720	minTK	8	set2	10.9952	0.000913	0.0121442	-0.364112
ELF1-2:388, 4, set1, minCMV	ELF1	0	2	388	minCMV	4	set1	1.15238	0.283052	0.694568	-0.118049
ELF1-2:388, 4, set1, minProm	ELF1	0	2	388	minProm	4	set1	7.15046	0.00749448	0.0714768	-0.263326
ELF1-2:388, 4, set1, minTK	ELF1	0	2	388	minTK	4	set1	4.44532	0.034997	0.231885	-0.23379
ELF1-2:55, 1, set1, minCMV	ELF1	0	2	55	minCMV	1	set1	1.13294	0.287149	0.698573	-0.108122
ELF1-2:55, 1, set1, minProm	ELF1	0	2	55	minProm	1	set1	4.59074	0.0321451	0.21792	-0.286691
ELF1-2:55, 1, set1, minTK	ELF1	0	2	55	minTK	1	set1	10.2439	0.00137138	0.0169945	-0.313726
ELF1-2:721, 8, set1, minCMV	ELF1	0	2	721	minCMV	8	set1	2.63697	0.104402	0.442812	-0.171014
ELF1-2:721, 8, set1, minProm	ELF1	0	2	721	minProm	8	set1	12.5605	0.000394	0.00573416	-0.405806
ELF1-2:721, 8, set1, minTK	ELF1	0	2	721	minTK	8	set1	8.04824	0.00455479	0.0477134	-0.29836
ELF3-1:1055, 1, set2, minCMV	ELF3	0	1	1055	minCMV	1	set2	3.10246	0.0781739	0.373586	-0.159998
ELF3-1:1055, 1, set2, minProm	ELF3	0	1	1055	minProm	1	set2	10.3239	0.00131316	0.0164265	-0.305953
ELF3-1:1055, 1, set2, minTK	ELF3	0	1	1055	minTK	1	set2	12.9519	0.00032	0.0047761	-0.283022
ELF3-1:1388, 4, set2, minCMV	ELF3	0	1	1388	minCMV	4	set2	1.80624	0.17896	0.575482	-0.126101
ELF3-1:1388, 4, set2, minProm	ELF3	0	1	1388	minProm	4	set2	13.8958	0.000193	0.00298952	-0.394238
ELF3-1:1388, 4, set2, minTK	ELF3	0	1	1388	minTK	4	set2	8.03041	0.00459984	0.0479664	-0.277777
ELF3-1:1721, 8, set2, minCMV	ELF3	0	1	1721	minCMV	8	set2	4.42632	0.0353887	0.232668	-0.187268
ELF3-1:1721, 8, set2, minProm	ELF3	0	1	1721	minProm	8	set2	11.0776	0.000874	0.0116922	-0.319126
ELF3-1:1721, 8, set2, minTK	ELF3	0	1	1721	minTK	8	set2	6.46124	0.0110253	0.0977159	-0.248863
ELF3-1:389, 4, set1, minCMV	ELF3	0	1	389	minCMV	4	set1	1.06228	0.302696	0.705378	-0.107363
ELF3-1:389, 4, set1, minProm	ELF3	0	1	389	minProm	4	set1	17.3113	3.17e-05	0.000558	-0.397624
ELF3-1:389, 4, set1, minTK	ELF3	0	1	389	minTK	4	set1	6.5303	0.0106052	0.0946761	-0.315671
ELF3-1:56, 1, set1, minCMV	ELF3	0	1	56	minCMV	1	set1	0.44361	0.505385	0.851132	-0.0746806
ELF3-1:56, 1, set1, minProm	ELF3	0	1	56	minProm	1	set1	10.7501	0.00104271	0.0135685	-0.315664
ELF3-1:56, 1, set1, minTK	ELF3	0	1	56	minTK	1	set1	17.345	3.12e-05	0.00055	-0.438086
ELF3-1:722, 8, set1, minCMV	ELF3	0	1	722	minCMV	8	set1	1.51726	0.218034	0.623738	-0.13829
ELF3-1:722, 8, set1, minProm	ELF3	0	1	722	minProm	8	set1	3.8258	0.0504693	0.288088	-0.204861
ELF3-1:722, 8, set1, minTK	ELF3	0	1	722	minTK	8	set1	9.20246	0.0024169	0.0277989	-0.375551
ELK1-1:1056, 1, set2, minCMV	ELK1	0	1	1056	minCMV	1	set2	0.0677043	0.794709	0.951382	0.0181123
ELK1-1:1056, 1, set2, minProm	ELK1	0	1	1056	minProm	1	set2	8.56699	0.00342313	0.0376789	-0.253894
ELK1-1:1056, 1, set2, minTK	ELK1	0	1	1056	minTK	1	set2	7.88084	0.00499612	0.0509835	-0.267179
ELK1-1:1389, 4, set2, minCMV	ELK1	0	1	1389	minCMV	4	set2	0.0268497	0.869842	0.974551	-0.0174502
ELK1-1:1389, 4, set2, minProm	ELK1	0	1	1389	minProm	4	set2	12.2989	0.000453	0.00647366	-0.338626
ELK1-1:1389, 4, set2, minTK	ELK1	0	1	1389	minTK	4	set2	18.5477	1.66e-05	0.000304	-0.382927
ELK1-1:1722, 8, set2, minCMV	ELK1	0	1	1722	minCMV	8	set2	0.134161	0.714156	0.925585	0.0408585
ELK1-1:1722, 8, set2, minProm	ELK1	0	1	1722	minProm	8	set2	16.6719	4.44e-05	0.00076	-0.436199
ELK1-1:1722, 8, set2, minTK	ELK1	0	1	1722	minTK	8	set2	1.05452	0.304469	0.708889	-0.11254
ELK1-1:390, 4, set1, minCMV	ELK1	0	1	390	minCMV	4	set1	0.201633	0.653406	0.905919	0.0578257
ELK1-1:390, 4, set1, minProm	ELK1	0	1	390	minProm	4	set1	3.57709	0.0585817	0.31716	-0.235252
ELK1-1:390, 4, set1, minTK	ELK1	0	1	390	minTK	4	set1	3.4274	0.064123	0.334901	-0.253975
ELK1-1:57, 1, set1, minCMV	ELK1	0	1	57	minCMV	1	set1	0.0135524	0.907324	0.978711	0.0146007
ELK1-1:57, 1, set1, minProm	ELK1	0	1	57	minProm	1	set1	7.35136	0.0067012	0.0646134	-0.29447
ELK1-1:57, 1, set1, minTK	ELK1	0	1	57	minTK	1	set1	6.52109	0.0106602	0.0950293	-0.306323
ELK1-1:723, 8, set1, minCMV	ELK1	0	1	723	minCMV	8	set1	0.420206	0.516834	0.855456	0.0932619
ELK1-1:723, 8, set1, minProm	ELK1	0	1	723	minProm	8	set1	6.41434	0.0113202	0.0994692	-0.367266
ELK1-1:723, 8, set1, minTK	ELK1	0	1	723	minTK	8	set1	4.63701	0.0312895	0.213657	-0.293674
ELK1-2:1057, 1, set2, minCMV	ELK1	0	2	1057	minCMV	1	set2	30.0337	4.25e-08	9.84e-07	0.592118
ELK1-2:1057, 1, set2, minProm	ELK1	0	2	1057	minProm	1	set2	0.0141505	0.90531	0.978105	0.0159321
ELK1-2:1057, 1, set2, minTK	ELK1	0	2	1057	minTK	1	set2	0.529137	0.46697	0.830831	0.0973517
ELK1-2:1390, 4, set2, minCMV	ELK1	0	2	1390	minCMV	4	set2	6.06673	0.0137752	0.113934	0.492179
ELK1-2:1390, 4, set2, minProm	ELK1	0	2	1390	minProm	4	set2	1.43735	0.230569	0.640215	-0.210617
ELK1-2:1390, 4, set2, minTK	ELK1	0	2	1390	minTK	4	set2	0.210776	0.64616	0.901571	0.0703668
ELK1-2:1723, 8, set2, minCMV	ELK1	0	2	1723	minCMV	8	set2	6.89789	0.00862974	0.080922	0.568524
ELK1-2:1723, 8, set2, minProm	ELK1	0	2	1723	minProm	8	set2	0.422107	0.515888	0.855456	-0.152141
ELK1-2:1723, 8, set2, minTK	ELK1	0	2	1723	minTK	8	set2	0.0826448	0.773745	0.941453	0.0532349
ELK1-2:391, 4, set1, minCMV	ELK1	0	2	391	minCMV	4	set1	12.3956	0.00043	0.00620471	0.52053
ELK1-2:391, 4, set1, minProm	ELK1	0	2	391	minProm	4	set1	0.000724	0.978541	0.995725	-0.00454863
ELK1-2:391, 4, set1, minTK	ELK1	0	2	391	minTK	4	set1	0.228564	0.632591	0.89628	-0.0727761
ELK1-2:58, 1, set1, minCMV	ELK1	0	2	58	minCMV	1	set1	10.8188	0.00100473	0.0131579	0.582622
ELK1-2:58, 1, set1, minProm	ELK1	0	2	58	minProm	1	set1	0.000119	0.991308	0.996455	-0.00132872
ELK1-2:58, 1, set1, minTK	ELK1	0	2	58	minTK	1	set1	0.788565	0.374534	0.768333	-0.110203
ELK1-2:724, 8, set1, minCMV	ELK1	0	2	724	minCMV	8	set1	13.0355	0.000306	0.00457862	0.557932
ELK1-2:724, 8, set1, minProm	ELK1	0	2	724	minProm	8	set1	0.432983	0.510529	0.85383	0.133007
ELK1-2:724, 8, set1, minTK	ELK1	0	2	724	minTK	8	set1	0.16459	0.684965	0.919022	-0.0659014
EMX1-1:1232, 1, set2, minCMV	EMX1	0	1	1232	minCMV	1	set2	3.90905	0.0480268	0.280934	-0.576823
EMX1-1:1232, 1, set2, minProm	EMX1	0	1	1232	minProm	1	set2	0.608275	0.435438	0.807913	-0.256612
EMX1-1:1232, 1, set2, minTK	EMX1	0	1	1232	minTK	1	set2	0.109825	0.740343	0.930586	-0.11809
EMX1-1:1565, 4, set2, minCMV	EMX1	0	1	1565	minCMV	4	set2	0.00123917	0.971919	0.995725	-0.0153106
EMX1-1:1565, 4, set2, minProm	EMX1	0	1	1565	minProm	4	set2	0.53455	0.4647	0.829326	-0.399203
EMX1-1:1565, 4, set2, minTK	EMX1	0	1	1565	minTK	4	set2	1.03434	0.309143	0.711807	-0.324777
EMX1-1:1898, 8, set2, minCMV	EMX1	0	1	1898	minCMV	8	set2	0.125618	0.723019	0.926351	0.102238
EMX1-1:1898, 8, set2, minProm	EMX1	0	1	1898	minProm	8	set2	0.374919	0.540335	0.866339	0.29066
EMX1-1:1898, 8, set2, minTK	EMX1	0	1	1898	minTK	8	set2	1.12727	0.288359	0.698573	-0.409516
EMX1-1:233, 1, set1, minCMV	EMX1	0	1	233	minCMV	1	set1	0.00375587	0.951132	0.98987	-0.0187498
EMX1-1:233, 1, set1, minProm	EMX1	0	1	233	minProm	1	set1	0.131272	0.717117	0.926012	0.134619
EMX1-1:233, 1, set1, minTK	EMX1	0	1	233	minTK	1	set1	0.297797	0.585267	0.884965	0.140933
EMX1-1:566, 4, set1, minCMV	EMX1	0	1	566	minCMV	4	set1	0.321534	0.570687	0.877334	0.179683
EMX1-1:566, 4, set1, minProm	EMX1	0	1	566	minProm	4	set1	0.0122577	0.911843	0.980559	-0.0346959
EMX1-1:566, 4, set1, minTK	EMX1	0	1	566	minTK	4	set1	1.24765	0.264001	0.674218	-0.34623
EMX1-1:899, 8, set1, minCMV	EMX1	0	1	899	minCMV	8	set1	0.00152244	0.968876	0.994943	0.00805691
EMX1-1:899, 8, set1, minProm	EMX1	0	1	899	minProm	8	set1	0.0966115	0.755934	0.934683	0.0903025
EMX1-1:899, 8, set1, minTK	EMX1	0	1	899	minTK	8	set1	0.0169616	0.896379	0.977833	0.0403786
EN1-1:1233, 1, set2, minCMV	EN1	0	1	1233	minCMV	1	set2	-3.61e-07	1	1	0.00015004
EN1-1:1233, 1, set2, minProm	EN1	0	1	1233	minProm	1	set2	0.0727403	0.787388	0.947148	0.0550273
EN1-1:1233, 1, set2, minTK	EN1	0	1	1233	minTK	1	set2	0.578889	0.446748	0.8158	-0.151619
EN1-1:1566, 4, set2, minCMV	EN1	0	1	1566	minCMV	4	set2	0.430151	0.511915	0.854653	-0.135461
EN1-1:1566, 4, set2, minProm	EN1	0	1	1566	minProm	4	set2	0.0493734	0.824157	0.95899	-0.0610875
EN1-1:1566, 4, set2, minTK	EN1	0	1	1566	minTK	4	set2	0.18698	0.665442	0.911648	0.0912739
EN1-1:1899, 8, set2, minCMV	EN1	0	1	1899	minCMV	8	set2	0.32129	0.570834	0.877334	-0.103094
EN1-1:1899, 8, set2, minProm	EN1	0	1	1899	minProm	8	set2	0.815037	0.366635	0.762055	0.178396
EN1-1:1899, 8, set2, minTK	EN1	0	1	1899	minTK	8	set2	0.000902	0.976037	0.995725	0.00623603
EN1-1:234, 1, set1, minCMV	EN1	0	1	234	minCMV	1	set1	0.0270867	0.869274	0.974551	-0.0398123
EN1-1:234, 1, set1, minProm	EN1	0	1	234	minProm	1	set1	1.84705	0.174127	0.567366	-0.28275
EN1-1:234, 1, set1, minTK	EN1	0	1	234	minTK	1	set1	0.402123	0.525995	0.858209	-0.130751
EN1-1:567, 4, set1, minCMV	EN1	0	1	567	minCMV	4	set1	0.0157859	0.900015	0.977969	-0.0192321
EN1-1:567, 4, set1, minProm	EN1	0	1	567	minProm	4	set1	0.0910054	0.762903	0.938396	0.0669745
EN1-1:567, 4, set1, minTK	EN1	0	1	567	minTK	4	set1	0.96958	0.324785	0.723124	0.199616
EN1-1:900, 8, set1, minCMV	EN1	0	1	900	minCMV	8	set1	1.21604	0.270139	0.679384	-0.205014
EN1-1:900, 8, set1, minProm	EN1	0	1	900	minProm	8	set1	1.58375	0.208221	0.614708	-0.252961
EN1-1:900, 8, set1, minTK	EN1	0	1	900	minTK	8	set1	2.21982	0.136249	0.51183	-0.343179
EN1-2:1234, 1, set2, minCMV	EN1	0	2	1234	minCMV	1	set2	2.06535	0.15068	0.532694	-0.279565
EN1-2:1234, 1, set2, minProm	EN1	0	2	1234	minProm	1	set2	0.207985	0.648351	0.902373	-0.102477
EN1-2:1234, 1, set2, minTK	EN1	0	2	1234	minTK	1	set2	0.136427	0.711859	0.925537	0.0681467
EN1-2:1567, 4, set2, minCMV	EN1	0	2	1567	minCMV	4	set2	0.934048	0.333813	0.730677	0.203177
EN1-2:1567, 4, set2, minProm	EN1	0	2	1567	minProm	4	set2	2.51739	0.112597	0.461851	0.346679
EN1-2:1567, 4, set2, minTK	EN1	0	2	1567	minTK	4	set2	0.0174601	0.894876	0.977833	-0.0569216
EN1-2:1900, 8, set2, minCMV	EN1	0	2	1900	minCMV	8	set2	1.45187	0.228227	0.635923	-0.279535
EN1-2:1900, 8, set2, minProm	EN1	0	2	1900	minProm	8	set2	0.289407	0.590601	0.884965	0.106606
EN1-2:1900, 8, set2, minTK	EN1	0	2	1900	minTK	8	set2	0.074748	0.784545	0.945766	-0.0489157
EN1-2:235, 1, set1, minCMV	EN1	0	2	235	minCMV	1	set1	2.20703	0.137383	0.513608	-0.328158
EN1-2:235, 1, set1, minProm	EN1	0	2	235	minProm	1	set1	0.16403	0.685473	0.919022	0.0855013
EN1-2:235, 1, set1, minTK	EN1	0	2	235	minTK	1	set1	3.74816	0.0528658	0.296825	-0.356626
EN1-2:568, 4, set1, minCMV	EN1	0	2	568	minCMV	4	set1	2.39568	0.121671	0.478812	-0.30645
EN1-2:568, 4, set1, minProm	EN1	0	2	568	minProm	4	set1	1.73138	0.188234	0.588065	-0.266773
EN1-2:568, 4, set1, minTK	EN1	0	2	568	minTK	4	set1	0.160564	0.688638	0.919481	-0.072103
EN1-2:901, 8, set1, minCMV	EN1	0	2	901	minCMV	8	set1	0.267035	0.605328	0.890521	-0.106413
EN1-2:901, 8, set1, minProm	EN1	0	2	901	minProm	8	set1	0.00213841	0.963117	0.992987	0.00907882
EN1-2:901, 8, set1, minTK	EN1	0	2	901	minTK	8	set1	1.25068	0.263423	0.673862	0.224005
EOMES-1:1142, 1, set2, minCMV	EOMES	0	1	1142	minCMV	1	set2	38.0932	6.74e-10	1.87e-08	0.758231
EOMES-1:1142, 1, set2, minProm	EOMES	0	1	1142	minProm	1	set2	1.67502	0.195588	0.60035	-0.120295
EOMES-1:1142, 1, set2, minTK	EOMES	0	1	1142	minTK	1	set2	2.00907	0.156361	0.540899	-0.121083
EOMES-1:143, 1, set1, minCMV	EOMES	0	1	143	minCMV	1	set1	0.853059	0.355689	0.749962	-0.115299
EOMES-1:143, 1, set1, minProm	EOMES	0	1	143	minProm	1	set1	0.629031	0.427711	0.801159	-0.107472
EOMES-1:143, 1, set1, minTK	EOMES	0	1	143	minTK	1	set1	0.0159606	0.899467	0.977969	0.0138499
EOMES-1:1475, 4, set2, minCMV	EOMES	0	1	1475	minCMV	4	set2	0.084544	0.771231	0.941453	0.0319419
EOMES-1:1475, 4, set2, minProm	EOMES	0	1	1475	minProm	4	set2	0.444833	0.504799	0.850779	0.0701592
EOMES-1:1475, 4, set2, minTK	EOMES	0	1	1475	minTK	4	set2	3.39325	0.0654637	0.338003	-0.171625
EOMES-1:1808, 8, set2, minCMV	EOMES	0	1	1808	minCMV	8	set2	1.80273	0.179383	0.575757	-0.140867
EOMES-1:1808, 8, set2, minProm	EOMES	0	1	1808	minProm	8	set2	0.632503	0.426439	0.799879	-0.0994062
EOMES-1:1808, 8, set2, minTK	EOMES	0	1	1808	minTK	8	set2	0.15896	0.690116	0.919593	-0.0474236
EOMES-1:476, 4, set1, minCMV	EOMES	0	1	476	minCMV	4	set1	0.386619	0.534082	0.862435	-0.084195
EOMES-1:476, 4, set1, minProm	EOMES	0	1	476	minProm	4	set1	0.0159932	0.899364	0.977969	-0.0154049
EOMES-1:476, 4, set1, minTK	EOMES	0	1	476	minTK	4	set1	0.0256939	0.87265	0.97528	-0.0270459
EOMES-1:809, 8, set1, minCMV	EOMES	0	1	809	minCMV	8	set1	0.114008	0.735627	0.929292	-0.0569236
EOMES-1:809, 8, set1, minProm	EOMES	0	1	809	minProm	8	set1	1.37095	0.241649	0.649259	-0.146086
EOMES-1:809, 8, set1, minTK	EOMES	0	1	809	minTK	8	set1	0.000772	0.977836	0.995725	0.00367533
EOMES-2:1143, 1, set2, minCMV	EOMES	0	2	1143	minCMV	1	set2	0.515303	0.472852	0.835876	0.0562834
EOMES-2:1143, 1, set2, minProm	EOMES	0	2	1143	minProm	1	set2	3.06305	0.0800913	0.3784	-0.150391
EOMES-2:1143, 1, set2, minTK	EOMES	0	2	1143	minTK	1	set2	1.00238	0.316735	0.717437	-0.0817231
EOMES-2:144, 1, set1, minCMV	EOMES	0	2	144	minCMV	1	set1	2.05444	0.151763	0.533513	-0.116971
EOMES-2:144, 1, set1, minProm	EOMES	0	2	144	minProm	1	set1	3.71882	0.0538024	0.299596	-0.167554
EOMES-2:144, 1, set1, minTK	EOMES	0	2	144	minTK	1	set1	2.84601	0.0916011	0.412171	-0.146829
EOMES-2:1476, 4, set2, minCMV	EOMES	0	2	1476	minCMV	4	set2	0.00795894	0.928913	0.985612	0.00717699
EOMES-2:1476, 4, set2, minProm	EOMES	0	2	1476	minProm	4	set2	2.73367	0.0982533	0.429923	-0.131236
EOMES-2:1476, 4, set2, minTK	EOMES	0	2	1476	minTK	4	set2	5.83793	0.0156842	0.125925	-0.208544
EOMES-2:1809, 8, set2, minCMV	EOMES	0	2	1809	minCMV	8	set2	0.074192	0.785328	0.94603	0.03203
EOMES-2:1809, 8, set2, minProm	EOMES	0	2	1809	minProm	8	set2	2.50941	0.113168	0.463385	-0.139689
EOMES-2:1809, 8, set2, minTK	EOMES	0	2	1809	minTK	8	set2	3.91551	0.0478425	0.28026	-0.159203
EOMES-2:477, 4, set1, minCMV	EOMES	0	2	477	minCMV	4	set1	0.0563635	0.812339	0.956099	0.018864
EOMES-2:477, 4, set1, minProm	EOMES	0	2	477	minProm	4	set1	0.658226	0.417187	0.795271	-0.0664008
EOMES-2:477, 4, set1, minTK	EOMES	0	2	477	minTK	4	set1	0.00716978	0.93252	0.986114	-0.007011
EOMES-2:810, 8, set1, minCMV	EOMES	0	2	810	minCMV	8	set1	0.132931	0.715412	0.926012	-0.0344514
EOMES-2:810, 8, set1, minProm	EOMES	0	2	810	minProm	8	set1	0.508152	0.47594	0.83741	-0.0692493
EOMES-2:810, 8, set1, minTK	EOMES	0	2	810	minTK	8	set1	0.594026	0.440867	0.810962	0.0662939
ERG-1:1058, 1, set2, minCMV	ERG	0	1	1058	minCMV	1	set2	0.00950961	0.922316	0.982971	-0.0115099
ERG-1:1058, 1, set2, minProm	ERG	0	1	1058	minProm	1	set2	6.03861	0.0139963	0.115235	-0.24301
ERG-1:1058, 1, set2, minTK	ERG	0	1	1058	minTK	1	set2	11.4022	0.000734	0.0100346	-0.29618
ERG-1:1391, 4, set2, minCMV	ERG	0	1	1391	minCMV	4	set2	0.760595	0.383142	0.772449	0.0757928
ERG-1:1391, 4, set2, minProm	ERG	0	1	1391	minProm	4	set2	16.1445	5.87e-05	0.000982	-0.412656
ERG-1:1391, 4, set2, minTK	ERG	0	1	1391	minTK	4	set2	5.73217	0.0166569	0.131839	-0.24974
ERG-1:1724, 8, set2, minCMV	ERG	0	1	1724	minCMV	8	set2	0.103872	0.747232	0.932175	-0.0336007
ERG-1:1724, 8, set2, minProm	ERG	0	1	1724	minProm	8	set2	6.6701	0.00980436	0.0896107	-0.257298
ERG-1:1724, 8, set2, minTK	ERG	0	1	1724	minTK	8	set2	7.81767	0.0051738	0.0525247	-0.309433
ERG-1:392, 4, set1, minCMV	ERG	0	1	392	minCMV	4	set1	0.0311227	0.859967	0.970444	0.0181458
ERG-1:392, 4, set1, minProm	ERG	0	1	392	minProm	4	set1	10.6538	0.00109843	0.0142421	-0.380902
ERG-1:392, 4, set1, minTK	ERG	0	1	392	minTK	4	set1	4.29596	0.038203	0.241116	-0.22661
ERG-1:59, 1, set1, minCMV	ERG	0	1	59	minCMV	1	set1	0.0111227	0.916007	0.981909	0.0106942
ERG-1:59, 1, set1, minProm	ERG	0	1	59	minProm	1	set1	9.97151	0.00158981	0.0193742	-0.348855
ERG-1:59, 1, set1, minTK	ERG	0	1	59	minTK	1	set1	6.17652	0.0129457	0.108972	-0.270662
ERG-1:725, 8, set1, minCMV	ERG	0	1	725	minCMV	8	set1	0.154834	0.693958	0.920018	0.0516193
ERG-1:725, 8, set1, minProm	ERG	0	1	725	minProm	8	set1	13.5533	0.000232	0.00354286	-0.461768
ERG-1:725, 8, set1, minTK	ERG	0	1	725	minTK	8	set1	4.16027	0.0413829	0.254938	-0.283321
ERG-2:1059, 1, set2, minCMV	ERG	0	2	1059	minCMV	1	set2	0.112038	0.737835	0.930586	0.0383817
ERG-2:1059, 1, set2, minProm	ERG	0	2	1059	minProm	1	set2	5.57305	0.0182389	0.140297	-0.2917
ERG-2:1059, 1, set2, minTK	ERG	0	2	1059	minTK	1	set2	6.23682	0.0125121	0.106292	-0.256947
ERG-2:1392, 4, set2, minCMV	ERG	0	2	1392	minCMV	4	set2	0.063124	0.801625	0.953544	0.0258838
ERG-2:1392, 4, set2, minProm	ERG	0	2	1392	minProm	4	set2	10.087	0.00149316	0.0183053	-0.356704
ERG-2:1392, 4, set2, minTK	ERG	0	2	1392	minTK	4	set2	6.69858	0.00964896	0.0885858	-0.313382
ERG-2:1725, 8, set2, minCMV	ERG	0	2	1725	minCMV	8	set2	0.0612276	0.804566	0.953902	0.0318218
ERG-2:1725, 8, set2, minProm	ERG	0	2	1725	minProm	8	set2	3.04615	0.0809287	0.381184	-0.222885
ERG-2:1725, 8, set2, minTK	ERG	0	2	1725	minTK	8	set2	6.0821	0.0136558	0.113497	-0.281886
ERG-2:393, 4, set1, minCMV	ERG	0	2	393	minCMV	4	set1	0.234532	0.628184	0.895545	-0.0439956
ERG-2:393, 4, set1, minProm	ERG	0	2	393	minProm	4	set1	9.08416	0.00257834	0.0293622	-0.350374
ERG-2:393, 4, set1, minTK	ERG	0	2	393	minTK	4	set1	10.4839	0.00120419	0.0153446	-0.304586
ERG-2:60, 1, set1, minCMV	ERG	0	2	60	minCMV	1	set1	0.0582487	0.809286	0.955545	-0.0231385
ERG-2:60, 1, set1, minProm	ERG	0	2	60	minProm	1	set1	11.1455	0.000842	0.0113462	-0.371397
ERG-2:60, 1, set1, minTK	ERG	0	2	60	minTK	1	set1	3.18064	0.0745154	0.362925	-0.207446
ERG-2:726, 8, set1, minCMV	ERG	0	2	726	minCMV	8	set1	0.0699854	0.791358	0.949321	-0.0321825
ERG-2:726, 8, set1, minProm	ERG	0	2	726	minProm	8	set1	3.60143	0.0577299	0.3149	-0.270623
ERG-2:726, 8, set1, minTK	ERG	0	2	726	minTK	8	set1	12.2183	0.000473	0.00674387	-0.385217
ESR1-1:1269, 1, set2, minCMV	ESR1	0	1	1269	minCMV	1	set2	0.0307866	0.860717	0.970444	-0.0227115
ESR1-1:1269, 1, set2, minProm	ESR1	0	1	1269	minProm	1	set2	0.574037	0.448659	0.81649	-0.0947582
ESR1-1:1269, 1, set2, minTK	ESR1	0	1	1269	minTK	1	set2	1.75214	0.185608	0.584618	-0.147625
ESR1-1:1602, 4, set2, minCMV	ESR1	0	1	1602	minCMV	4	set2	0.947904	0.330253	0.72625	-0.145977
ESR1-1:1602, 4, set2, minProm	ESR1	0	1	1602	minProm	4	set2	0.136952	0.71133	0.925437	-0.0774855
ESR1-1:1602, 4, set2, minTK	ESR1	0	1	1602	minTK	4	set2	5.13171	0.0234926	0.171164	-0.376936
ESR1-1:1935, 8, set2, minCMV	ESR1	0	1	1935	minCMV	8	set2	2.06227	0.150985	0.532694	-0.215458
ESR1-1:1935, 8, set2, minProm	ESR1	0	1	1935	minProm	8	set2	2.31044	0.128508	0.493926	-0.242638
ESR1-1:1935, 8, set2, minTK	ESR1	0	1	1935	minTK	8	set2	0.116809	0.732521	0.928041	0.0471639
ESR1-1:270, 1, set1, minCMV	ESR1	0	1	270	minCMV	1	set1	0.273206	0.601189	0.88921	0.0627692
ESR1-1:270, 1, set1, minProm	ESR1	0	1	270	minProm	1	set1	3.48632	0.0618781	0.327634	-0.240944
ESR1-1:270, 1, set1, minTK	ESR1	0	1	270	minTK	1	set1	2.19107	0.138813	0.513608	-0.180372
ESR1-1:603, 4, set1, minCMV	ESR1	0	1	603	minCMV	4	set1	0.139643	0.708636	0.92511	0.0503448
ESR1-1:603, 4, set1, minProm	ESR1	0	1	603	minProm	4	set1	1.72202	0.189433	0.589869	-0.179025
ESR1-1:603, 4, set1, minTK	ESR1	0	1	603	minTK	4	set1	1.57018	0.21018	0.615195	0.163136
ESR1-1:936, 8, set1, minCMV	ESR1	0	1	936	minCMV	8	set1	0.15976	0.689377	0.919593	0.0656465
ESR1-1:936, 8, set1, minProm	ESR1	0	1	936	minProm	8	set1	1.32616	0.24949	0.659084	0.200642
ESR1-1:936, 8, set1, minTK	ESR1	0	1	936	minTK	8	set1	0.120992	0.727962	0.927369	-0.079722
ESRRA-1:1270, 1, set2, minCMV	ESRRA	0	1	1270	minCMV	1	set2	4.38866	0.0361787	0.236393	0.143787
ESRRA-1:1270, 1, set2, minProm	ESRRA	0	1	1270	minProm	1	set2	0.00199015	0.964417	0.992987	-0.00336451
ESRRA-1:1270, 1, set2, minTK	ESRRA	0	1	1270	minTK	1	set2	1.15515	0.282474	0.693981	-0.0947606
ESRRA-1:1603, 4, set2, minCMV	ESRRA	0	1	1603	minCMV	4	set2	4.80328	0.0284057	0.197809	0.150612
ESRRA-1:1603, 4, set2, minProm	ESRRA	0	1	1603	minProm	4	set2	0.153312	0.69539	0.920096	-0.0315613
ESRRA-1:1603, 4, set2, minTK	ESRRA	0	1	1603	minTK	4	set2	0.288245	0.591347	0.88522	-0.0430142
ESRRA-1:1936, 8, set2, minCMV	ESRRA	0	1	1936	minCMV	8	set2	1.2047	0.272385	0.680908	0.099192
ESRRA-1:1936, 8, set2, minProm	ESRRA	0	1	1936	minProm	8	set2	1.67356	0.195782	0.600647	-0.102326
ESRRA-1:1936, 8, set2, minTK	ESRRA	0	1	1936	minTK	8	set2	6.6071	0.0101573	0.0921839	-0.202138
ESRRA-1:271, 1, set1, minCMV	ESRRA	0	1	271	minCMV	1	set1	0.347018	0.555806	0.87222	0.0523024
ESRRA-1:271, 1, set1, minProm	ESRRA	0	1	271	minProm	1	set1	0.775579	0.378497	0.771053	-0.0775536
ESRRA-1:271, 1, set1, minTK	ESRRA	0	1	271	minTK	1	set1	0.860117	0.353706	0.748351	-0.0787204
ESRRA-1:604, 4, set1, minCMV	ESRRA	0	1	604	minCMV	4	set1	5.91389	0.015022	0.121591	0.222697
ESRRA-1:604, 4, set1, minProm	ESRRA	0	1	604	minProm	4	set1	1.4669	0.225835	0.633081	-0.106043
ESRRA-1:604, 4, set1, minTK	ESRRA	0	1	604	minTK	4	set1	0.0209181	0.885002	0.97528	0.0113412
ESRRA-1:937, 8, set1, minCMV	ESRRA	0	1	937	minCMV	8	set1	3.98254	0.0459741	0.27296	0.200197
ESRRA-1:937, 8, set1, minProm	ESRRA	0	1	937	minProm	8	set1	0.00431644	0.947617	0.989441	-0.00544418
ESRRA-1:937, 8, set1, minTK	ESRRA	0	1	937	minTK	8	set1	1.61475	0.203825	0.609812	-0.109165
ESRRA-2:1271, 1, set2, minCMV	ESRRA	0	2	1271	minCMV	1	set2	1.0695	0.301058	0.703794	0.0974713
ESRRA-2:1271, 1, set2, minProm	ESRRA	0	2	1271	minProm	1	set2	2.12183	0.145213	0.524339	-0.114494
ESRRA-2:1271, 1, set2, minTK	ESRRA	0	2	1271	minTK	1	set2	2.31178	0.128397	0.493926	-0.116832
ESRRA-2:1604, 4, set2, minCMV	ESRRA	0	2	1604	minCMV	4	set2	0.0544305	0.815526	0.956987	-0.0171831
ESRRA-2:1604, 4, set2, minProm	ESRRA	0	2	1604	minProm	4	set2	3.36384	0.0666424	0.341953	-0.155293
ESRRA-2:1604, 4, set2, minTK	ESRRA	0	2	1604	minTK	4	set2	0.921352	0.33712	0.733065	-0.0793543
ESRRA-2:1937, 8, set2, minCMV	ESRRA	0	2	1937	minCMV	8	set2	1.07158	0.300589	0.703794	-0.0813166
ESRRA-2:1937, 8, set2, minProm	ESRRA	0	2	1937	minProm	8	set2	0.932079	0.334323	0.730927	-0.0812932
ESRRA-2:1937, 8, set2, minTK	ESRRA	0	2	1937	minTK	8	set2	5.78376	0.0161749	0.128967	-0.180925
ESRRA-2:272, 1, set1, minCMV	ESRRA	0	2	272	minCMV	1	set1	0.240073	0.624153	0.895545	0.0392662
ESRRA-2:272, 1, set1, minProm	ESRRA	0	2	272	minProm	1	set1	1.03177	0.309744	0.711807	-0.113988
ESRRA-2:272, 1, set1, minTK	ESRRA	0	2	272	minTK	1	set1	6.06578	0.0137826	0.113934	-0.237667
ESRRA-2:605, 4, set1, minCMV	ESRRA	0	2	605	minCMV	4	set1	0.428533	0.51271	0.854868	-0.0611175
ESRRA-2:605, 4, set1, minProm	ESRRA	0	2	605	minProm	4	set1	3.44617	0.0633985	0.333099	-0.216016
ESRRA-2:605, 4, set1, minTK	ESRRA	0	2	605	minTK	4	set1	1.08863	0.296776	0.702156	-0.101577
ESRRA-2:938, 8, set1, minCMV	ESRRA	0	2	938	minCMV	8	set1	0.00442384	0.94697	0.989441	-0.0074655
ESRRA-2:938, 8, set1, minProm	ESRRA	0	2	938	minProm	8	set1	1.809	0.178629	0.575019	-0.157423
ESRRA-2:938, 8, set1, minTK	ESRRA	0	2	938	minTK	8	set1	0.0321313	0.85774	0.969813	-0.017478
ESRRB-1:1272, 1, set2, minCMV	ESRRB	0	1	1272	minCMV	1	set2	0.291214	0.589444	0.884965	-0.0666021
ESRRB-1:1272, 1, set2, minProm	ESRRB	0	1	1272	minProm	1	set2	0.00332008	0.954051	0.990809	-0.00759715
ESRRB-1:1272, 1, set2, minTK	ESRRB	0	1	1272	minTK	1	set2	3.91538	0.0478461	0.28026	0.257055
ESRRB-1:1605, 4, set2, minCMV	ESRRB	0	1	1605	minCMV	4	set2	0.0829832	0.773295	0.941453	-0.0362617
ESRRB-1:1605, 4, set2, minProm	ESRRB	0	1	1605	minProm	4	set2	1.19462	0.2744	0.683696	-0.14868
ESRRB-1:1605, 4, set2, minTK	ESRRB	0	1	1605	minTK	4	set2	0.472805	0.4917	0.844524	-0.0823918
ESRRB-1:1938, 8, set2, minCMV	ESRRB	0	1	1938	minCMV	8	set2	0.804986	0.369607	0.764378	-0.175114
ESRRB-1:1938, 8, set2, minProm	ESRRB	0	1	1938	minProm	8	set2	1.45701	0.227406	0.634641	-0.13328
ESRRB-1:1938, 8, set2, minTK	ESRRB	0	1	1938	minTK	8	set2	0.912889	0.339349	0.735196	-0.132955
ESRRB-1:273, 1, set1, minCMV	ESRRB	0	1	273	minCMV	1	set1	0.00936216	0.922918	0.983443	0.019981
ESRRB-1:273, 1, set1, minProm	ESRRB	0	1	273	minProm	1	set1	0.29154	0.589235	0.884965	-0.0870996
ESRRB-1:273, 1, set1, minTK	ESRRB	0	1	273	minTK	1	set1	0.0305054	0.861349	0.970538	-0.0323193
ESRRB-1:606, 4, set1, minCMV	ESRRB	0	1	606	minCMV	4	set1	3.93002	0.0474315	0.27899	0.266174
ESRRB-1:606, 4, set1, minProm	ESRRB	0	1	606	minProm	4	set1	0.427629	0.513155	0.854868	-0.143189
ESRRB-1:606, 4, set1, minTK	ESRRB	0	1	606	minTK	4	set1	1.64495	0.199648	0.605849	-0.226149
ESRRB-1:939, 8, set1, minCMV	ESRRB	0	1	939	minCMV	8	set1	0.122933	0.725875	0.926887	0.0990286
ESRRB-1:939, 8, set1, minProm	ESRRB	0	1	939	minProm	8	set1	2.5802	0.108208	0.452105	-0.29027
ESRRB-1:939, 8, set1, minTK	ESRRB	0	1	939	minTK	8	set1	0.00033	0.985508	0.996455	0.00300541
ESRRG-1:1273, 1, set2, minCMV	ESRRG	0	1	1273	minCMV	1	set2	2.71008	0.099716	0.433137	-0.14343
ESRRG-1:1273, 1, set2, minProm	ESRRG	0	1	1273	minProm	1	set2	6.94704	0.00839579	0.0789543	-0.214371
ESRRG-1:1273, 1, set2, minTK	ESRRG	0	1	1273	minTK	1	set2	6.16098	0.0130598	0.109645	-0.167689
ESRRG-1:1606, 4, set2, minCMV	ESRRG	0	1	1606	minCMV	4	set2	2.49241	0.114396	0.466289	-0.131798
ESRRG-1:1606, 4, set2, minProm	ESRRG	0	1	1606	minProm	4	set2	2.95994	0.0853512	0.394749	-0.139975
ESRRG-1:1606, 4, set2, minTK	ESRRG	0	1	1606	minTK	4	set2	4.1182	0.0424243	0.258502	-0.155184
ESRRG-1:1939, 8, set2, minCMV	ESRRG	0	1	1939	minCMV	8	set2	0.0982303	0.753964	0.934683	-0.0238706
ESRRG-1:1939, 8, set2, minProm	ESRRG	0	1	1939	minProm	8	set2	1.21819	0.269715	0.679365	-0.0979475
ESRRG-1:1939, 8, set2, minTK	ESRRG	0	1	1939	minTK	8	set2	4.36619	0.0366589	0.237722	-0.151306
ESRRG-1:274, 1, set1, minCMV	ESRRG	0	1	274	minCMV	1	set1	0.414376	0.519757	0.85609	-0.0677627
ESRRG-1:274, 1, set1, minProm	ESRRG	0	1	274	minProm	1	set1	0.837042	0.360244	0.755152	-0.0765135
ESRRG-1:274, 1, set1, minTK	ESRRG	0	1	274	minTK	1	set1	1.01882	0.312799	0.715268	-0.0882953
ESRRG-1:607, 4, set1, minCMV	ESRRG	0	1	607	minCMV	4	set1	0.38137	0.536871	0.864025	-0.0662834
ESRRG-1:607, 4, set1, minProm	ESRRG	0	1	607	minProm	4	set1	1.27712	0.258436	0.667762	-0.111893
ESRRG-1:607, 4, set1, minTK	ESRRG	0	1	607	minTK	4	set1	6.79921	0.0091198	0.084613	-0.288899
ESRRG-1:940, 8, set1, minCMV	ESRRG	0	1	940	minCMV	8	set1	3.67833	0.0551239	0.306399	-0.197235
ESRRG-1:940, 8, set1, minProm	ESRRG	0	1	940	minProm	8	set1	1.20779	0.27177	0.680555	-0.100879
ESRRG-1:940, 8, set1, minTK	ESRRG	0	1	940	minTK	8	set1	0.334636	0.562942	0.875783	-0.0570019
ESRRG-2:1274, 1, set2, minCMV	ESRRG	0	2	1274	minCMV	1	set2	4.63847	0.0312629	0.213657	0.145544
ESRRG-2:1274, 1, set2, minProm	ESRRG	0	2	1274	minProm	1	set2	0.000412	0.983798	0.9962	-0.0014124
ESRRG-2:1274, 1, set2, minTK	ESRRG	0	2	1274	minTK	1	set2	0.583154	0.445079	0.815501	-0.0575197
ESRRG-2:1607, 4, set2, minCMV	ESRRG	0	2	1607	minCMV	4	set2	4.67569	0.0305924	0.210204	0.174206
ESRRG-2:1607, 4, set2, minProm	ESRRG	0	2	1607	minProm	4	set2	0.904427	0.341597	0.736357	-0.0635689
ESRRG-2:1607, 4, set2, minTK	ESRRG	0	2	1607	minTK	4	set2	1.06402	0.302299	0.705173	-0.071321
ESRRG-2:1940, 8, set2, minCMV	ESRRG	0	2	1940	minCMV	8	set2	2.01653	0.155595	0.540899	0.100546
ESRRG-2:1940, 8, set2, minProm	ESRRG	0	2	1940	minProm	8	set2	0.0582372	0.809304	0.955545	-0.0183553
ESRRG-2:1940, 8, set2, minTK	ESRRG	0	2	1940	minTK	8	set2	0.027092	0.869262	0.974551	-0.0121627
ESRRG-2:275, 1, set1, minCMV	ESRRG	0	2	275	minCMV	1	set1	47.1076	6.72e-12	2.08e-10	0.612301
ESRRG-2:275, 1, set1, minProm	ESRRG	0	2	275	minProm	1	set1	0.00363622	0.951916	0.990121	0.00490129
ESRRG-2:275, 1, set1, minTK	ESRRG	0	2	275	minTK	1	set1	3.14889	0.0759788	0.366872	-0.129796
ESRRG-2:608, 4, set1, minCMV	ESRRG	0	2	608	minCMV	4	set1	0.858504	0.354158	0.748564	0.0948427
ESRRG-2:608, 4, set1, minProm	ESRRG	0	2	608	minProm	4	set1	0.108417	0.741954	0.930586	-0.0276533
ESRRG-2:608, 4, set1, minTK	ESRRG	0	2	608	minTK	4	set1	0.346035	0.556366	0.87222	-0.0463352
ESRRG-2:941, 8, set1, minCMV	ESRRG	0	2	941	minCMV	8	set1	0.614268	0.433185	0.806159	0.0540278
ESRRG-2:941, 8, set1, minProm	ESRRG	0	2	941	minProm	8	set1	0.0468406	0.828655	0.960494	-0.0167513
ESRRG-2:941, 8, set1, minTK	ESRRG	0	2	941	minTK	8	set1	0.686919	0.407214	0.788827	-0.0634247
ETS1-1:1060, 1, set2, minCMV	ETS1	0	1	1060	minCMV	1	set2	68.7241	1.13e-16	4.67e-15	0.564629
ETS1-1:1060, 1, set2, minProm	ETS1	0	1	1060	minProm	1	set2	3.39827	0.0652648	0.337705	0.108779
ETS1-1:1060, 1, set2, minTK	ETS1	0	1	1060	minTK	1	set2	1.32507	0.249684	0.659291	-0.0753202
ETS1-1:1393, 4, set2, minCMV	ETS1	0	1	1393	minCMV	4	set2	280.797	0	0	1.1258
ETS1-1:1393, 4, set2, minProm	ETS1	0	1	1393	minProm	4	set2	12.8861	0.000331	0.00491098	0.223926
ETS1-1:1393, 4, set2, minTK	ETS1	0	1	1393	minTK	4	set2	3.5177	0.0607165	0.324279	0.113604
ETS1-1:1726, 8, set2, minCMV	ETS1	0	1	1726	minCMV	8	set2	269.765	0	0	1.02703
ETS1-1:1726, 8, set2, minProm	ETS1	0	1	1726	minProm	8	set2	14.0244	0.00018	0.00280589	0.235034
ETS1-1:1726, 8, set2, minTK	ETS1	0	1	1726	minTK	8	set2	0.60509	0.436643	0.808158	0.0456077
ETS1-1:394, 4, set1, minCMV	ETS1	0	1	394	minCMV	4	set1	32.6213	1.12e-08	2.73e-07	0.374947
ETS1-1:394, 4, set1, minProm	ETS1	0	1	394	minProm	4	set1	2.49536	0.114182	0.466289	-0.132565
ETS1-1:394, 4, set1, minTK	ETS1	0	1	394	minTK	4	set1	3.54837	0.059604	0.32113	-0.133482
ETS1-1:61, 1, set1, minCMV	ETS1	0	1	61	minCMV	1	set1	1.76768	0.183669	0.581544	0.0976654
ETS1-1:61, 1, set1, minProm	ETS1	0	1	61	minProm	1	set1	14.6743	0.000128	0.00205987	-0.247197
ETS1-1:61, 1, set1, minTK	ETS1	0	1	61	minTK	1	set1	13.1543	0.000287	0.00431836	-0.243105
ETS1-1:727, 8, set1, minCMV	ETS1	0	1	727	minCMV	8	set1	10.4104	0.00125306	0.0158035	0.269839
ETS1-1:727, 8, set1, minProm	ETS1	0	1	727	minProm	8	set1	2.82207	0.0929762	0.416832	-0.144322
ETS1-1:727, 8, set1, minTK	ETS1	0	1	727	minTK	8	set1	4.88465	0.0270966	0.191296	-0.163684
ETS1-2:1061, 1, set2, minCMV	ETS1	0	2	1061	minCMV	1	set2	29.2828	6.25e-08	1.43e-06	0.371091
ETS1-2:1061, 1, set2, minProm	ETS1	0	2	1061	minProm	1	set2	0.0827286	0.773633	0.941453	-0.0209172
ETS1-2:1061, 1, set2, minTK	ETS1	0	2	1061	minTK	1	set2	0.0131801	0.9086	0.978885	-0.008784
ETS1-2:1394, 4, set2, minCMV	ETS1	0	2	1394	minCMV	4	set2	109.945	1.01e-25	6.01e-24	0.877901
ETS1-2:1394, 4, set2, minProm	ETS1	0	2	1394	minProm	4	set2	4.45791	0.0347401	0.230888	0.171257
ETS1-2:1394, 4, set2, minTK	ETS1	0	2	1394	minTK	4	set2	1.07076	0.300773	0.703794	0.083242
ETS1-2:1727, 8, set2, minCMV	ETS1	0	2	1727	minCMV	8	set2	148.315	4.05e-34	3e-32	0.919011
ETS1-2:1727, 8, set2, minProm	ETS1	0	2	1727	minProm	8	set2	5.16065	0.0231042	0.168936	0.198076
ETS1-2:1727, 8, set2, minTK	ETS1	0	2	1727	minTK	8	set2	0.133553	0.714777	0.925701	-0.0305097
ETS1-2:395, 4, set1, minCMV	ETS1	0	2	395	minCMV	4	set1	11.2938	0.000778	0.0105439	0.300256
ETS1-2:395, 4, set1, minProm	ETS1	0	2	395	minProm	4	set1	2.66633	0.102492	0.439601	-0.139991
ETS1-2:395, 4, set1, minTK	ETS1	0	2	395	minTK	4	set1	8.24876	0.00407799	0.0438652	-0.258336
ETS1-2:62, 1, set1, minCMV	ETS1	0	2	62	minCMV	1	set1	0.0100711	0.920063	0.982713	0.00853952
ETS1-2:62, 1, set1, minProm	ETS1	0	2	62	minProm	1	set1	12.1714	0.000485	0.00686755	-0.350743
ETS1-2:62, 1, set1, minTK	ETS1	0	2	62	minTK	1	set1	12.1875	0.000481	0.00684022	-0.311868
ETS1-2:728, 8, set1, minCMV	ETS1	0	2	728	minCMV	8	set1	5.54727	0.0185096	0.142107	0.19122
ETS1-2:728, 8, set1, minProm	ETS1	0	2	728	minProm	8	set1	7.1969	0.00730295	0.0698672	-0.233321
ETS1-2:728, 8, set1, minTK	ETS1	0	2	728	minTK	8	set1	10.3304	0.00130858	0.0164027	-0.264477
ETV2-1:1062, 1, set2, minCMV	ETV2	0	1	1062	minCMV	1	set2	0.184201	0.667787	0.912267	-0.0367741
ETV2-1:1062, 1, set2, minProm	ETV2	0	1	1062	minProm	1	set2	5.67311	0.0172269	0.135304	-0.221907
ETV2-1:1062, 1, set2, minTK	ETV2	0	1	1062	minTK	1	set2	11.5618	0.000673	0.00929193	-0.324383
ETV2-1:1395, 4, set2, minCMV	ETV2	0	1	1395	minCMV	4	set2	0.0478738	0.826805	0.959535	-0.0200109
ETV2-1:1395, 4, set2, minProm	ETV2	0	1	1395	minProm	4	set2	9.38515	0.0021875	0.0253982	-0.289946
ETV2-1:1395, 4, set2, minTK	ETV2	0	1	1395	minTK	4	set2	8.98788	0.00271777	0.0306848	-0.303254
ETV2-1:1728, 8, set2, minCMV	ETV2	0	1	1728	minCMV	8	set2	0.168811	0.681171	0.919022	-0.0435821
ETV2-1:1728, 8, set2, minProm	ETV2	0	1	1728	minProm	8	set2	7.88026	0.00499773	0.0509835	-0.297249
ETV2-1:1728, 8, set2, minTK	ETV2	0	1	1728	minTK	8	set2	9.51316	0.00204004	0.0237309	-0.267847
ETV2-1:396, 4, set1, minCMV	ETV2	0	1	396	minCMV	4	set1	0.000464	0.982814	0.9962	0.00314385
ETV2-1:396, 4, set1, minProm	ETV2	0	1	396	minProm	4	set1	4.0329	0.0446212	0.26869	-0.271547
ETV2-1:396, 4, set1, minTK	ETV2	0	1	396	minTK	4	set1	1.30065	0.254095	0.664768	-0.15648
ETV2-1:63, 1, set1, minCMV	ETV2	0	1	63	minCMV	1	set1	0.0294554	0.863732	0.971797	0.0239419
ETV2-1:63, 1, set1, minProm	ETV2	0	1	63	minProm	1	set1	8.34924	0.00385848	0.0417232	-0.322745
ETV2-1:63, 1, set1, minTK	ETV2	0	1	63	minTK	1	set1	2.91373	0.0878286	0.400478	-0.204022
ETV2-1:729, 8, set1, minCMV	ETV2	0	1	729	minCMV	8	set1	0.0114515	0.91478	0.981411	-0.0131982
ETV2-1:729, 8, set1, minProm	ETV2	0	1	729	minProm	8	set1	1.9521	0.162361	0.548373	-0.213731
ETV2-1:729, 8, set1, minTK	ETV2	0	1	729	minTK	8	set1	1.21676	0.269998	0.679365	-0.131531
ETV6-1:1063, 1, set2, minCMV	ETV6	0	1	1063	minCMV	1	set2	0.0117244	0.913774	0.980901	-0.00820357
ETV6-1:1063, 1, set2, minProm	ETV6	0	1	1063	minProm	1	set2	14.1762	0.000166465	0.00260368	-0.335755
ETV6-1:1063, 1, set2, minTK	ETV6	0	1	1063	minTK	1	set2	12.5648	0.000393	0.00573416	-0.333103
ETV6-1:1396, 4, set2, minCMV	ETV6	0	1	1396	minCMV	4	set2	0.455807	0.49959	0.847926	-0.0715149
ETV6-1:1396, 4, set2, minProm	ETV6	0	1	1396	minProm	4	set2	19.4861	1.01e-05	0.00019	-0.433994
ETV6-1:1396, 4, set2, minTK	ETV6	0	1	1396	minTK	4	set2	6.60646	0.0101609	0.0921839	-0.268478
ETV6-1:1729, 8, set2, minCMV	ETV6	0	1	1729	minCMV	8	set2	0.0500196	0.823029	0.95899	-0.0220516
ETV6-1:1729, 8, set2, minProm	ETV6	0	1	1729	minProm	8	set2	15.4561	8.44e-05	0.00138305	-0.331146
ETV6-1:1729, 8, set2, minTK	ETV6	0	1	1729	minTK	8	set2	4.76333	0.0290722	0.201309	-0.21964
ETV6-1:397, 4, set1, minCMV	ETV6	0	1	397	minCMV	4	set1	1.57643	0.209276	0.615073	-0.133123
ETV6-1:397, 4, set1, minProm	ETV6	0	1	397	minProm	4	set1	10.8911	0.000966	0.0127359	-0.371068
ETV6-1:397, 4, set1, minTK	ETV6	0	1	397	minTK	4	set1	8.86939	0.00289991	0.0324516	-0.279345
ETV6-1:64, 1, set1, minCMV	ETV6	0	1	64	minCMV	1	set1	0.408098	0.522937	0.857612	-0.0603394
ETV6-1:64, 1, set1, minProm	ETV6	0	1	64	minProm	1	set1	7.68622	0.00556439	0.0557528	-0.280255
ETV6-1:64, 1, set1, minTK	ETV6	0	1	64	minTK	1	set1	15.5149	8.19e-05	0.00134791	-0.368756
ETV6-1:730, 8, set1, minCMV	ETV6	0	1	730	minCMV	8	set1	0.132698	0.715651	0.926012	-0.042539
ETV6-1:730, 8, set1, minProm	ETV6	0	1	730	minProm	8	set1	5.30956	0.0212087	0.157895	-0.252087
ETV6-1:730, 8, set1, minTK	ETV6	0	1	730	minTK	8	set1	11.3323	0.000762	0.0103576	-0.327675
Esrra-1:1275, 1, set2, minCMV	Esrra	0	1	1275	minCMV	1	set2	10.6447	0.00110385	0.0142734	0.217799
Esrra-1:1275, 1, set2, minProm	Esrra	0	1	1275	minProm	1	set2	0.990656	0.319582	0.720646	-0.0777153
Esrra-1:1275, 1, set2, minTK	Esrra	0	1	1275	minTK	1	set2	2.5485	0.110399	0.456921	-0.114347
Esrra-1:1608, 4, set2, minCMV	Esrra	0	1	1608	minCMV	4	set2	0.479223	0.488774	0.842982	0.0546657
Esrra-1:1608, 4, set2, minProm	Esrra	0	1	1608	minProm	4	set2	0.163222	0.686208	0.919022	-0.0307032
Esrra-1:1608, 4, set2, minTK	Esrra	0	1	1608	minTK	4	set2	0.494212	0.482055	0.840414	-0.0509032
Esrra-1:1941, 8, set2, minCMV	Esrra	0	1	1941	minCMV	8	set2	10.8605	0.000982	0.0128941	0.229395
Esrra-1:1941, 8, set2, minProm	Esrra	0	1	1941	minProm	8	set2	1.84908	0.173891	0.5672	-0.112548
Esrra-1:1941, 8, set2, minTK	Esrra	0	1	1941	minTK	8	set2	0.0187883	0.890975	0.976315	0.00995873
Esrra-1:276, 1, set1, minCMV	Esrra	0	1	276	minCMV	1	set1	2.3987	0.121436	0.478812	0.150048
Esrra-1:276, 1, set1, minProm	Esrra	0	1	276	minProm	1	set1	0.0032406	0.954604	0.990809	-0.00577747
Esrra-1:276, 1, set1, minTK	Esrra	0	1	276	minTK	1	set1	0.00817983	0.927936	0.985541	0.00848462
Esrra-1:609, 4, set1, minCMV	Esrra	0	1	609	minCMV	4	set1	7.47951	0.00624051	0.0613267	0.215462
Esrra-1:609, 4, set1, minProm	Esrra	0	1	609	minProm	4	set1	0.0191862	0.889834	0.976315	-0.0123735
Esrra-1:609, 4, set1, minTK	Esrra	0	1	609	minTK	4	set1	0.750297	0.386382	0.773191	-0.0762064
Esrra-1:942, 8, set1, minCMV	Esrra	0	1	942	minCMV	8	set1	0.375533	0.540004	0.866339	0.0656272
Esrra-1:942, 8, set1, minProm	Esrra	0	1	942	minProm	8	set1	1.99936	0.157365	0.542085	-0.156943
Esrra-1:942, 8, set1, minTK	Esrra	0	1	942	minTK	8	set1	0.00732382	0.931801	0.986114	-0.00693542
FOXB1-1:1203, 1, set2, minCMV	FOXB1	0	1	1203	minCMV	1	set2	118.312	1.48e-27	9.38e-26	0.841975
FOXB1-1:1203, 1, set2, minProm	FOXB1	0	1	1203	minProm	1	set2	0.293325	0.588097	0.884965	0.0483115
FOXB1-1:1203, 1, set2, minTK	FOXB1	0	1	1203	minTK	1	set2	0.976943	0.322955	0.723124	0.0807917
FOXB1-1:1536, 4, set2, minCMV	FOXB1	0	1	1536	minCMV	4	set2	136.655	1.43e-31	1.05e-29	0.98714
FOXB1-1:1536, 4, set2, minProm	FOXB1	0	1	1536	minProm	4	set2	2.8	0.0942646	0.419486	0.163745
FOXB1-1:1536, 4, set2, minTK	FOXB1	0	1	1536	minTK	4	set2	0.494549	0.481905	0.840392	0.0583249
FOXB1-1:1869, 8, set2, minCMV	FOXB1	0	1	1869	minCMV	8	set2	101.142	8.56e-24	4.74e-22	0.749576
FOXB1-1:1869, 8, set2, minProm	FOXB1	0	1	1869	minProm	8	set2	0.597512	0.439529	0.809769	0.068887
FOXB1-1:1869, 8, set2, minTK	FOXB1	0	1	1869	minTK	8	set2	1.0818	0.298296	0.703034	0.0805256
FOXB1-1:204, 1, set1, minCMV	FOXB1	0	1	204	minCMV	1	set1	26.7089	2.37e-07	5.19e-06	0.571988
FOXB1-1:204, 1, set1, minProm	FOXB1	0	1	204	minProm	1	set1	1.2409	0.265298	0.67548	0.0982902
FOXB1-1:204, 1, set1, minTK	FOXB1	0	1	204	minTK	1	set1	1.48442	0.223084	0.630346	0.129609
FOXB1-1:537, 4, set1, minCMV	FOXB1	0	1	537	minCMV	4	set1	111.592	4.39e-26	2.64e-24	0.955317
FOXB1-1:537, 4, set1, minProm	FOXB1	0	1	537	minProm	4	set1	2.18698	0.139182	0.513829	0.164094
FOXB1-1:537, 4, set1, minTK	FOXB1	0	1	537	minTK	4	set1	0.225001	0.635255	0.897007	0.0453924
FOXB1-1:870, 8, set1, minCMV	FOXB1	0	1	870	minCMV	8	set1	55.3903	9.88e-14	3.43e-12	0.780647
FOXB1-1:870, 8, set1, minProm	FOXB1	0	1	870	minProm	8	set1	0.17371	0.676835	0.917282	0.0437307
FOXB1-1:870, 8, set1, minTK	FOXB1	0	1	870	minTK	8	set1	0.471331	0.492375	0.844976	-0.0757918
FOXB1-2:1204, 1, set2, minCMV	FOXB1	0	2	1204	minCMV	1	set2	0.437382	0.508389	0.852682	0.422004
FOXB1-2:1204, 1, set2, minProm	FOXB1	0	2	1204	minProm	1	set2	0.349696	0.554285	0.872209	-0.236861
FOXB1-2:1204, 1, set2, minTK	FOXB1	0	2	1204	minTK	1	set2	1.95169	0.162405	0.548373	-0.469305
FOXB1-2:1537, 4, set2, minCMV	FOXB1	0	2	1537	minCMV	4	set2	0.736678	0.390727	0.775213	-0.235727
FOXB1-2:1537, 4, set2, minProm	FOXB1	0	2	1537	minProm	4	set2	0.130683	0.717725	0.926118	-0.0890896
FOXB1-2:1537, 4, set2, minTK	FOXB1	0	2	1537	minTK	4	set2	3.80087	0.051226	0.290786	-0.536589
FOXB1-2:1870, 8, set2, minCMV	FOXB1	0	2	1870	minCMV	8	set2	0.12052	0.728471	0.927369	-0.119656
FOXB1-2:1870, 8, set2, minProm	FOXB1	0	2	1870	minProm	8	set2	1.38501	0.23925	0.647344	-0.422214
FOXB1-2:1870, 8, set2, minTK	FOXB1	0	2	1870	minTK	8	set2	0.0552733	0.814129	0.956987	-0.0589893
FOXB1-2:205, 1, set1, minCMV	FOXB1	0	2	205	minCMV	1	set1	1.60647	0.204989	0.61018	0.433778
FOXB1-2:205, 1, set1, minProm	FOXB1	0	2	205	minProm	1	set1	1.34432	0.246273	0.65623	-0.479015
FOXB1-2:205, 1, set1, minTK	FOXB1	0	2	205	minTK	1	set1	0.20473	0.65093	0.904185	-0.130871
FOXB1-2:538, 4, set1, minCMV	FOXB1	0	2	538	minCMV	4	set1	0.0661792	0.796983	0.952358	-0.0992589
FOXB1-2:538, 4, set1, minProm	FOXB1	0	2	538	minProm	4	set1	0.54546	0.460179	0.825473	-0.19858
FOXB1-2:538, 4, set1, minTK	FOXB1	0	2	538	minTK	4	set1	4.47202	0.0344542	0.22952	-0.747442
FOXB1-2:871, 8, set1, minCMV	FOXB1	0	2	871	minCMV	8	set1	2.56276	0.109407	0.454963	-0.526774
FOXB1-2:871, 8, set1, minProm	FOXB1	0	2	871	minProm	8	set1	0.476931	0.489816	0.843165	-0.21756
FOXB1-2:871, 8, set1, minTK	FOXB1	0	2	871	minTK	8	set1	0.266592	0.605627	0.890601	-0.156301
FOXC1-1:1205, 1, set2, minCMV	FOXC1	0	1	1205	minCMV	1	set2	0.10856	0.741789	0.930586	-0.0381483
FOXC1-1:1205, 1, set2, minProm	FOXC1	0	1	1205	minProm	1	set2	0.200226	0.654539	0.906177	0.0513815
FOXC1-1:1205, 1, set2, minTK	FOXC1	0	1	1205	minTK	1	set2	0.366497	0.54492	0.867035	-0.0586472
FOXC1-1:1538, 4, set2, minCMV	FOXC1	0	1	1538	minCMV	4	set2	0.195685	0.658227	0.907889	-0.0618285
FOXC1-1:1538, 4, set2, minProm	FOXC1	0	1	1538	minProm	4	set2	0.00508479	0.943153	0.988268	-0.00790272
FOXC1-1:1538, 4, set2, minTK	FOXC1	0	1	1538	minTK	4	set2	0.16577	0.683899	0.919022	-0.053871
FOXC1-1:1871, 8, set2, minCMV	FOXC1	0	1	1871	minCMV	8	set2	0.115071	0.734443	0.929101	0.0383721
FOXC1-1:1871, 8, set2, minProm	FOXC1	0	1	1871	minProm	8	set2	0.251577	0.615967	0.891797	-0.0623799
FOXC1-1:1871, 8, set2, minTK	FOXC1	0	1	1871	minTK	8	set2	0.56843	0.450883	0.817634	-0.095218
FOXC1-1:206, 1, set1, minCMV	FOXC1	0	1	206	minCMV	1	set1	1.26351	0.260987	0.671266	-0.125784
FOXC1-1:206, 1, set1, minProm	FOXC1	0	1	206	minProm	1	set1	0.146518	0.701885	0.922417	0.056646
FOXC1-1:206, 1, set1, minTK	FOXC1	0	1	206	minTK	1	set1	0.444624	0.504899	0.850779	-0.0862372
FOXC1-1:539, 4, set1, minCMV	FOXC1	0	1	539	minCMV	4	set1	0.772655	0.379397	0.771362	0.111467
FOXC1-1:539, 4, set1, minProm	FOXC1	0	1	539	minProm	4	set1	0.36218	0.547298	0.868066	0.0816709
FOXC1-1:539, 4, set1, minTK	FOXC1	0	1	539	minTK	4	set1	0.906303	0.341097	0.736203	-0.117335
FOXC1-1:872, 8, set1, minCMV	FOXC1	0	1	872	minCMV	8	set1	1.20122	0.273077	0.682082	0.149812
FOXC1-1:872, 8, set1, minProm	FOXC1	0	1	872	minProm	8	set1	0.00323059	0.954674	0.990809	0.00828438
FOXC1-1:872, 8, set1, minTK	FOXC1	0	1	872	minTK	8	set1	0.142391	0.705916	0.924069	-0.069727
FOXC1-2:1206, 1, set2, minCMV	FOXC1	0	2	1206	minCMV	1	set2	0.00039	0.984235	0.9962	-0.00324206
FOXC1-2:1206, 1, set2, minProm	FOXC1	0	2	1206	minProm	1	set2	1.03162	0.309779	0.711807	-0.159404
FOXC1-2:1206, 1, set2, minTK	FOXC1	0	2	1206	minTK	1	set2	0.395961	0.529183	0.860762	0.0940511
FOXC1-2:1539, 4, set2, minCMV	FOXC1	0	2	1539	minCMV	4	set2	0.0334009	0.854987	0.96912	-0.0270115
FOXC1-2:1539, 4, set2, minProm	FOXC1	0	2	1539	minProm	4	set2	0.0450812	0.831855	0.96274	0.0309617
FOXC1-2:1539, 4, set2, minTK	FOXC1	0	2	1539	minTK	4	set2	1.49852	0.220899	0.62726	-0.164124
FOXC1-2:1872, 8, set2, minCMV	FOXC1	0	2	1872	minCMV	8	set2	0.299412	0.584251	0.884965	-0.0673143
FOXC1-2:1872, 8, set2, minProm	FOXC1	0	2	1872	minProm	8	set2	0.0071171	0.932768	0.986114	-0.0124632
FOXC1-2:1872, 8, set2, minTK	FOXC1	0	2	1872	minTK	8	set2	0.131271	0.717117	0.926012	0.0548971
FOXC1-2:207, 1, set1, minCMV	FOXC1	0	2	207	minCMV	1	set1	0.0084336	0.926829	0.984877	0.0163605
FOXC1-2:207, 1, set1, minProm	FOXC1	0	2	207	minProm	1	set1	0.0952619	0.757591	0.93549	0.0527705
FOXC1-2:207, 1, set1, minTK	FOXC1	0	2	207	minTK	1	set1	0.0842417	0.771629	0.941453	-0.0553508
FOXC1-2:540, 4, set1, minCMV	FOXC1	0	2	540	minCMV	4	set1	1.04532	0.306587	0.71045	-0.180961
FOXC1-2:540, 4, set1, minProm	FOXC1	0	2	540	minProm	4	set1	1.17176	0.279041	0.688812	-0.169301
FOXC1-2:540, 4, set1, minTK	FOXC1	0	2	540	minTK	4	set1	0.891985	0.34494	0.740259	0.177884
FOXC1-2:873, 8, set1, minCMV	FOXC1	0	2	873	minCMV	8	set1	0.193277	0.660203	0.908624	-0.0707684
FOXC1-2:873, 8, set1, minProm	FOXC1	0	2	873	minProm	8	set1	4.08081	0.0433729	0.26246	-0.511781
FOXC1-2:873, 8, set1, minTK	FOXC1	0	2	873	minTK	8	set1	0.00286048	0.957347	0.992046	-0.0072579
FOXC1-3:1207, 1, set2, minCMV	FOXC1	0	3	1207	minCMV	1	set2	0.0111544	0.915888	0.981909	0.0177653
FOXC1-3:1207, 1, set2, minProm	FOXC1	0	3	1207	minProm	1	set2	0.0702407	0.790987	0.949286	-0.0456509
FOXC1-3:1207, 1, set2, minTK	FOXC1	0	3	1207	minTK	1	set2	7.47557	0.00625416	0.0613524	-0.460909
FOXC1-3:1540, 4, set2, minCMV	FOXC1	0	3	1540	minCMV	4	set2	0.0744914	0.784906	0.945886	-0.0537116
FOXC1-3:1540, 4, set2, minProm	FOXC1	0	3	1540	minProm	4	set2	0.157373	0.691587	0.919593	0.0701139
FOXC1-3:1540, 4, set2, minTK	FOXC1	0	3	1540	minTK	4	set2	0.254695	0.613789	0.891797	-0.0980736
FOXC1-3:1873, 8, set2, minCMV	FOXC1	0	3	1873	minCMV	8	set2	0.179207	0.672056	0.91383	-0.0801415
FOXC1-3:1873, 8, set2, minProm	FOXC1	0	3	1873	minProm	8	set2	1.5776	0.209106	0.615073	-0.207012
FOXC1-3:1873, 8, set2, minTK	FOXC1	0	3	1873	minTK	8	set2	0.0170283	0.896177	0.977833	-0.0247359
FOXC1-3:208, 1, set1, minCMV	FOXC1	0	3	208	minCMV	1	set1	0.0294716	0.863695	0.971797	0.0255397
FOXC1-3:208, 1, set1, minProm	FOXC1	0	3	208	minProm	1	set1	1.57108	0.210051	0.615195	-0.267215
FOXC1-3:208, 1, set1, minTK	FOXC1	0	3	208	minTK	1	set1	0.00049	0.982345	0.9962	0.00610797
FOXC1-3:541, 4, set1, minCMV	FOXC1	0	3	541	minCMV	4	set1	0.0037397	0.951237	0.98987	-0.0142357
FOXC1-3:541, 4, set1, minProm	FOXC1	0	3	541	minProm	4	set1	0.273607	0.600923	0.88921	-0.16045
FOXC1-3:541, 4, set1, minTK	FOXC1	0	3	541	minTK	4	set1	0.104134	0.746924	0.932175	-0.0720699
FOXC1-3:874, 8, set1, minCMV	FOXC1	0	3	874	minCMV	8	set1	0.0680655	0.794175	0.951213	-0.0484216
FOXC1-3:874, 8, set1, minProm	FOXC1	0	3	874	minProm	8	set1	1.59449	0.206686	0.611495	-0.312555
FOXC1-3:874, 8, set1, minTK	FOXC1	0	3	874	minTK	8	set1	1.12658	0.288506	0.698573	-0.238432
FOXC2-1:1208, 1, set2, minCMV	FOXC2	0	1	1208	minCMV	1	set2	0.192527	0.660822	0.908815	-0.0544263
FOXC2-1:1208, 1, set2, minProm	FOXC2	0	1	1208	minProm	1	set2	2.0919	0.148082	0.528176	-0.166564
FOXC2-1:1208, 1, set2, minTK	FOXC2	0	1	1208	minTK	1	set2	0.394106	0.530149	0.861139	-0.0760475
FOXC2-1:1541, 4, set2, minCMV	FOXC2	0	1	1541	minCMV	4	set2	1.11611	0.290758	0.699504	-0.116808
FOXC2-1:1541, 4, set2, minProm	FOXC2	0	1	1541	minProm	4	set2	0.792422	0.373369	0.767467	-0.117373
FOXC2-1:1541, 4, set2, minTK	FOXC2	0	1	1541	minTK	4	set2	4.88206	0.0271373	0.191363	-0.262393
FOXC2-1:1874, 8, set2, minCMV	FOXC2	0	1	1874	minCMV	8	set2	0.110321	0.739779	0.930586	-0.0351362
FOXC2-1:1874, 8, set2, minProm	FOXC2	0	1	1874	minProm	8	set2	14.2712	0.000158	0.00250536	0.612619
FOXC2-1:1874, 8, set2, minTK	FOXC2	0	1	1874	minTK	8	set2	3.29823	0.0693545	0.34874	-0.222214
FOXC2-1:209, 1, set1, minCMV	FOXC2	0	1	209	minCMV	1	set1	0.0483246	0.826005	0.959535	0.0285648
FOXC2-1:209, 1, set1, minProm	FOXC2	0	1	209	minProm	1	set1	4.0192	0.044985	0.269358	-0.286713
FOXC2-1:209, 1, set1, minTK	FOXC2	0	1	209	minTK	1	set1	0.124418	0.724292	0.926351	-0.0461419
FOXC2-1:542, 4, set1, minCMV	FOXC2	0	1	542	minCMV	4	set1	0.000581	0.980771	0.99585	-0.00327934
FOXC2-1:542, 4, set1, minProm	FOXC2	0	1	542	minProm	4	set1	0.00708915	0.9329	0.986114	-0.0128734
FOXC2-1:542, 4, set1, minTK	FOXC2	0	1	542	minTK	4	set1	0.0750312	0.784147	0.9455	-0.0435652
FOXC2-1:875, 8, set1, minCMV	FOXC2	0	1	875	minCMV	8	set1	0.11878	0.730362	0.927563	-0.047321
FOXC2-1:875, 8, set1, minProm	FOXC2	0	1	875	minProm	8	set1	0.869806	0.351009	0.745826	-0.164028
FOXC2-1:875, 8, set1, minTK	FOXC2	0	1	875	minTK	8	set1	2.8956	0.0888217	0.402318	-0.296767
FOXC2-2:1209, 1, set2, minCMV	FOXC2	0	2	1209	minCMV	1	set2	1.71441	0.190415	0.591196	-0.148211
FOXC2-2:1209, 1, set2, minProm	FOXC2	0	2	1209	minProm	1	set2	0.0702177	0.79102	0.949286	-0.0317024
FOXC2-2:1209, 1, set2, minTK	FOXC2	0	2	1209	minTK	1	set2	0.135738	0.712555	0.925585	0.0389591
FOXC2-2:1542, 4, set2, minCMV	FOXC2	0	2	1542	minCMV	4	set2	1.99634	0.157679	0.542558	-0.149148
FOXC2-2:1542, 4, set2, minProm	FOXC2	0	2	1542	minProm	4	set2	0.401781	0.526171	0.858209	-0.081066
FOXC2-2:1542, 4, set2, minTK	FOXC2	0	2	1542	minTK	4	set2	0.34175	0.558821	0.873407	-0.0613601
FOXC2-2:1875, 8, set2, minCMV	FOXC2	0	2	1875	minCMV	8	set2	3.87389	0.0490426	0.28353	0.23712
FOXC2-2:1875, 8, set2, minProm	FOXC2	0	2	1875	minProm	8	set2	5.46649	0.0193845	0.147462	-0.269399
FOXC2-2:1875, 8, set2, minTK	FOXC2	0	2	1875	minTK	8	set2	0.0857857	0.769605	0.941453	-0.0316128
FOXC2-2:210, 1, set1, minCMV	FOXC2	0	2	210	minCMV	1	set1	1.02603	0.311093	0.712805	-0.140116
FOXC2-2:210, 1, set1, minProm	FOXC2	0	2	210	minProm	1	set1	0.065078	0.798643	0.952358	-0.0293908
FOXC2-2:210, 1, set1, minTK	FOXC2	0	2	210	minTK	1	set1	0.337468	0.561294	0.874806	-0.0753301
FOXC2-2:543, 4, set1, minCMV	FOXC2	0	2	543	minCMV	4	set1	0.0246025	0.875362	0.97528	-0.0189303
FOXC2-2:543, 4, set1, minProm	FOXC2	0	2	543	minProm	4	set1	0.660947	0.416226	0.794425	-0.124171
FOXC2-2:543, 4, set1, minTK	FOXC2	0	2	543	minTK	4	set1	1.55184	0.212864	0.619626	-0.174818
FOXC2-2:876, 8, set1, minCMV	FOXC2	0	2	876	minCMV	8	set1	0.388247	0.533222	0.862435	-0.0920394
FOXC2-2:876, 8, set1, minProm	FOXC2	0	2	876	minProm	8	set1	0.965322	0.32585	0.723552	0.145833
FOXC2-2:876, 8, set1, minTK	FOXC2	0	2	876	minTK	8	set1	0.022546	0.880644	0.97528	-0.0191975
FOXD2-1:1210, 1, set2, minCMV	FOXD2	0	1	1210	minCMV	1	set2	0.0213433	0.883848	0.97528	0.0283948
FOXD2-1:1210, 1, set2, minProm	FOXD2	0	1	1210	minProm	1	set2	0.757067	0.384248	0.772449	-0.211209
FOXD2-1:1210, 1, set2, minTK	FOXD2	0	1	1210	minTK	1	set2	0.606327	0.436174	0.808139	-0.150763
FOXD2-1:1543, 4, set2, minCMV	FOXD2	0	1	1543	minCMV	4	set2	1.60825	0.204738	0.61014	-0.278777
FOXD2-1:1543, 4, set2, minProm	FOXD2	0	1	1543	minProm	4	set2	0.440083	0.507082	0.851684	0.172601
FOXD2-1:1543, 4, set2, minTK	FOXD2	0	1	1543	minTK	4	set2	0.36874	0.543692	0.867035	-0.123858
FOXD2-1:1876, 8, set2, minCMV	FOXD2	0	1	1876	minCMV	8	set2	0.0901833	0.763944	0.938857	0.0887331
FOXD2-1:1876, 8, set2, minProm	FOXD2	0	1	1876	minProm	8	set2	0.00677953	0.934378	0.986288	-0.0312329
FOXD2-1:1876, 8, set2, minTK	FOXD2	0	1	1876	minTK	8	set2	0.906123	0.341145	0.736203	-0.178895
FOXD2-1:211, 1, set1, minCMV	FOXD2	0	1	211	minCMV	1	set1	1.07269	0.300339	0.703794	-0.30092
FOXD2-1:211, 1, set1, minProm	FOXD2	0	1	211	minProm	1	set1	0.238418	0.625351	0.895545	0.119249
FOXD2-1:211, 1, set1, minTK	FOXD2	0	1	211	minTK	1	set1	0.00052	0.981801	0.9962	0.00514105
FOXD2-1:544, 4, set1, minCMV	FOXD2	0	1	544	minCMV	4	set1	1.77684	0.182538	0.580403	-0.354843
FOXD2-1:544, 4, set1, minProm	FOXD2	0	1	544	minProm	4	set1	0.00199367	0.964386	0.992987	0.0166111
FOXD2-1:544, 4, set1, minTK	FOXD2	0	1	544	minTK	4	set1	0.00568776	0.939883	0.987673	0.0228177
FOXD2-1:877, 8, set1, minCMV	FOXD2	0	1	877	minCMV	8	set1	0.0976752	0.754638	0.934683	0.0890532
FOXD2-1:877, 8, set1, minProm	FOXD2	0	1	877	minProm	8	set1	0.414371	0.519759	0.85609	-0.270039
FOXD2-1:877, 8, set1, minTK	FOXD2	0	1	877	minTK	8	set1	2.00334	0.156953	0.541575	-0.308979
FOXD3-1:1211, 1, set2, minCMV	FOXD3	0	1	1211	minCMV	1	set2	0.180866	0.67063	0.913332	-0.145726
FOXD3-1:1211, 1, set2, minProm	FOXD3	0	1	1211	minProm	1	set2	0.00424754	0.948036	0.989441	0.023777
FOXD3-1:1211, 1, set2, minTK	FOXD3	0	1	1211	minTK	1	set2	0.465778	0.494936	0.846252	-0.105434
FOXD3-1:1544, 4, set2, minCMV	FOXD3	0	1	1544	minCMV	4	set2	0.0303861	0.861617	0.970663	0.0288622
FOXD3-1:1544, 4, set2, minProm	FOXD3	0	1	1544	minProm	4	set2	0.879569	0.34832	0.743098	-0.223543
FOXD3-1:1544, 4, set2, minTK	FOXD3	0	1	1544	minTK	4	set2	0.218925	0.63986	0.89973	-0.0908151
FOXD3-1:1877, 8, set2, minCMV	FOXD3	0	1	1877	minCMV	8	set2	0.0379965	0.84545	0.966994	0.040768
FOXD3-1:1877, 8, set2, minProm	FOXD3	0	1	1877	minProm	8	set2	0.0817688	0.774915	0.941453	-0.0696066
FOXD3-1:1877, 8, set2, minTK	FOXD3	0	1	1877	minTK	8	set2	0.622453	0.430137	0.80301	-0.147623
FOXD3-1:212, 1, set1, minCMV	FOXD3	0	1	212	minCMV	1	set1	0.0615393	0.804079	0.953777	0.0476614
FOXD3-1:212, 1, set1, minProm	FOXD3	0	1	212	minProm	1	set1	1.00498	0.316108	0.717227	0.273647
FOXD3-1:212, 1, set1, minTK	FOXD3	0	1	212	minTK	1	set1	0.67431	0.411553	0.790962	-0.207371
FOXD3-1:545, 4, set1, minCMV	FOXD3	0	1	545	minCMV	4	set1	0.969376	0.324836	0.723124	0.221872
FOXD3-1:545, 4, set1, minProm	FOXD3	0	1	545	minProm	4	set1	0.0043194	0.947599	0.989441	-0.0172561
FOXD3-1:545, 4, set1, minTK	FOXD3	0	1	545	minTK	4	set1	0.129198	0.719265	0.926118	-0.0756343
FOXD3-1:878, 8, set1, minCMV	FOXD3	0	1	878	minCMV	8	set1	2.12219	0.145179	0.524339	-0.285224
FOXD3-1:878, 8, set1, minProm	FOXD3	0	1	878	minProm	8	set1	0.00339769	0.953518	0.990781	-0.0133913
FOXD3-1:878, 8, set1, minTK	FOXD3	0	1	878	minTK	8	set1	0.258935	0.610853	0.891537	-0.0913913
FOXG1-1:1212, 1, set2, minCMV	FOXG1	0	1	1212	minCMV	1	set2	0.00207172	0.963696	0.992987	-0.0108301
FOXG1-1:1212, 1, set2, minProm	FOXG1	0	1	1212	minProm	1	set2	3.31764	0.0685403	0.346636	-0.235431
FOXG1-1:1212, 1, set2, minTK	FOXG1	0	1	1212	minTK	1	set2	6.28904	0.0121487	0.104388	-0.374094
FOXG1-1:1545, 4, set2, minCMV	FOXG1	0	1	1545	minCMV	4	set2	2.48495	0.11494	0.466289	0.237195
FOXG1-1:1545, 4, set2, minProm	FOXG1	0	1	1545	minProm	4	set2	0.671948	0.412373	0.791499	-0.0826517
FOXG1-1:1545, 4, set2, minTK	FOXG1	0	1	1545	minTK	4	set2	0.560198	0.454181	0.821189	-0.0818051
FOXG1-1:1878, 8, set2, minCMV	FOXG1	0	1	1878	minCMV	8	set2	2.25268	0.133384	0.505393	0.248376
FOXG1-1:1878, 8, set2, minProm	FOXG1	0	1	1878	minProm	8	set2	4.08794	0.0431903	0.261612	-0.286963
FOXG1-1:1878, 8, set2, minTK	FOXG1	0	1	1878	minTK	8	set2	0.13463	0.713679	0.925585	-0.0597249
FOXG1-1:213, 1, set1, minCMV	FOXG1	0	1	213	minCMV	1	set1	0.229787	0.631682	0.896236	-0.143758
FOXG1-1:213, 1, set1, minProm	FOXG1	0	1	213	minProm	1	set1	1.34218	0.24665	0.656479	-0.26029
FOXG1-1:213, 1, set1, minTK	FOXG1	0	1	213	minTK	1	set1	0.961037	0.326926	0.724082	-0.214106
FOXG1-1:546, 4, set1, minCMV	FOXG1	0	1	546	minCMV	4	set1	0.256702	0.612395	0.891733	-0.0839673
FOXG1-1:546, 4, set1, minProm	FOXG1	0	1	546	minProm	4	set1	3.46532	0.0626686	0.330438	-0.241249
FOXG1-1:546, 4, set1, minTK	FOXG1	0	1	546	minTK	4	set1	0.380421	0.537378	0.864025	-0.0802347
FOXG1-1:879, 8, set1, minCMV	FOXG1	0	1	879	minCMV	8	set1	1.40411	0.236036	0.647245	-0.31673
FOXG1-1:879, 8, set1, minProm	FOXG1	0	1	879	minProm	8	set1	0.685674	0.40764	0.788827	-0.143813
FOXG1-1:879, 8, set1, minTK	FOXG1	0	1	879	minTK	8	set1	1.21559	0.270227	0.679384	-0.257238
FOXG1-2:1213, 1, set2, minCMV	FOXG1	0	2	1213	minCMV	1	set2	0.271796	0.60213	0.88921	-0.0607642
FOXG1-2:1213, 1, set2, minProm	FOXG1	0	2	1213	minProm	1	set2	1.52376	0.217051	0.622663	-0.121311
FOXG1-2:1213, 1, set2, minTK	FOXG1	0	2	1213	minTK	1	set2	2.09359	0.147918	0.528176	-0.132405
FOXG1-2:1546, 4, set2, minCMV	FOXG1	0	2	1546	minCMV	4	set2	0.0932571	0.760077	0.936867	-0.0262821
FOXG1-2:1546, 4, set2, minProm	FOXG1	0	2	1546	minProm	4	set2	0.981659	0.32179	0.722644	-0.0871876
FOXG1-2:1546, 4, set2, minTK	FOXG1	0	2	1546	minTK	4	set2	0.362029	0.547382	0.868066	-0.0561935
FOXG1-2:1879, 8, set2, minCMV	FOXG1	0	2	1879	minCMV	8	set2	0.77412	0.378946	0.771095	-0.0916641
FOXG1-2:1879, 8, set2, minProm	FOXG1	0	2	1879	minProm	8	set2	1.23041	0.267327	0.676961	-0.100013
FOXG1-2:1879, 8, set2, minTK	FOXG1	0	2	1879	minTK	8	set2	2.61553	0.105822	0.446096	-0.141495
FOXG1-2:214, 1, set1, minCMV	FOXG1	0	2	214	minCMV	1	set1	0.636562	0.424958	0.799416	-0.101231
FOXG1-2:214, 1, set1, minProm	FOXG1	0	2	214	minProm	1	set1	0.502359	0.478465	0.83868	0.0770946
FOXG1-2:214, 1, set1, minTK	FOXG1	0	2	214	minTK	1	set1	1.98014	0.159375	0.543755	-0.124425
FOXG1-2:547, 4, set1, minCMV	FOXG1	0	2	547	minCMV	4	set1	2.13751	0.143735	0.521454	-0.151656
FOXG1-2:547, 4, set1, minProm	FOXG1	0	2	547	minProm	4	set1	0.105443	0.745394	0.932045	-0.030288
FOXG1-2:547, 4, set1, minTK	FOXG1	0	2	547	minTK	4	set1	2.19229	0.138703	0.513608	0.16799
FOXG1-2:880, 8, set1, minCMV	FOXG1	0	2	880	minCMV	8	set1	0.217296	0.641108	0.900454	0.0510521
FOXG1-2:880, 8, set1, minProm	FOXG1	0	2	880	minProm	8	set1	0.261262	0.609254	0.891537	-0.0532532
FOXG1-2:880, 8, set1, minTK	FOXG1	0	2	880	minTK	8	set1	0.00175929	0.966543	0.993563	-0.00438234
FOXI1-1:1214, 1, set2, minCMV	FOXI1	0	1	1214	minCMV	1	set2	0.197912	0.656411	0.906355	0.0730637
FOXI1-1:1214, 1, set2, minProm	FOXI1	0	1	1214	minProm	1	set2	0.0750148	0.78417	0.9455	0.0384352
FOXI1-1:1214, 1, set2, minTK	FOXI1	0	1	1214	minTK	1	set2	0.0589069	0.808232	0.955039	-0.030426
FOXI1-1:1547, 4, set2, minCMV	FOXI1	0	1	1547	minCMV	4	set2	0.339076	0.560363	0.874076	-0.118481
FOXI1-1:1547, 4, set2, minProm	FOXI1	0	1	1547	minProm	4	set2	0.371859	0.541993	0.86668	0.122194
FOXI1-1:1547, 4, set2, minTK	FOXI1	0	1	1547	minTK	4	set2	0.0562131	0.812585	0.956099	-0.0404392
FOXI1-1:1880, 8, set2, minCMV	FOXI1	0	1	1880	minCMV	8	set2	0.144439	0.703907	0.923408	0.112128
FOXI1-1:1880, 8, set2, minProm	FOXI1	0	1	1880	minProm	8	set2	1.76778	0.183657	0.581544	-0.226737
FOXI1-1:1880, 8, set2, minTK	FOXI1	0	1	1880	minTK	8	set2	1.22977	0.267452	0.676961	-0.222168
FOXI1-1:215, 1, set1, minCMV	FOXI1	0	1	215	minCMV	1	set1	0.463567	0.495962	0.846436	-0.0899992
FOXI1-1:215, 1, set1, minProm	FOXI1	0	1	215	minProm	1	set1	0.0534195	0.817217	0.957132	-0.0325585
FOXI1-1:215, 1, set1, minTK	FOXI1	0	1	215	minTK	1	set1	0.532905	0.465388	0.829728	-0.102211
FOXI1-1:548, 4, set1, minCMV	FOXI1	0	1	548	minCMV	4	set1	2.76603	0.0962847	0.423019	-0.218991
FOXI1-1:548, 4, set1, minProm	FOXI1	0	1	548	minProm	4	set1	0.0307058	0.860898	0.970444	0.0243866
FOXI1-1:548, 4, set1, minTK	FOXI1	0	1	548	minTK	4	set1	1.53267	0.215712	0.621737	-0.179663
FOXI1-1:881, 8, set1, minCMV	FOXI1	0	1	881	minCMV	8	set1	0.103267	0.747944	0.932175	-0.0662665
FOXI1-1:881, 8, set1, minProm	FOXI1	0	1	881	minProm	8	set1	0.12427	0.724449	0.926351	-0.0645879
FOXI1-1:881, 8, set1, minTK	FOXI1	0	1	881	minTK	8	set1	4.87443	0.0272574	0.19199	-0.340918
FOXJ2-1:1215, 1, set2, minCMV	FOXJ2	0	1	1215	minCMV	1	set2	0.277906	0.598077	0.889109	-0.0654417
FOXJ2-1:1215, 1, set2, minProm	FOXJ2	0	1	1215	minProm	1	set2	0.523914	0.469177	0.832236	-0.0792544
FOXJ2-1:1215, 1, set2, minTK	FOXJ2	0	1	1215	minTK	1	set2	2.48547	0.114902	0.466289	-0.160703
FOXJ2-1:1548, 4, set2, minCMV	FOXJ2	0	1	1548	minCMV	4	set2	0.995375	0.318432	0.720134	-0.0952161
FOXJ2-1:1548, 4, set2, minProm	FOXJ2	0	1	1548	minProm	4	set2	0.151362	0.697237	0.920556	-0.0406865
FOXJ2-1:1548, 4, set2, minTK	FOXJ2	0	1	1548	minTK	4	set2	2.34822	0.125426	0.488915	-0.188709
FOXJ2-1:1881, 8, set2, minCMV	FOXJ2	0	1	1881	minCMV	8	set2	36.1754	1.8e-09	4.73e-08	0.890581
FOXJ2-1:1881, 8, set2, minProm	FOXJ2	0	1	1881	minProm	8	set2	5.48257	0.019207	0.146546	-0.249533
FOXJ2-1:1881, 8, set2, minTK	FOXJ2	0	1	1881	minTK	8	set2	1.06815	0.301364	0.703794	-0.103042
FOXJ2-1:216, 1, set1, minCMV	FOXJ2	0	1	216	minCMV	1	set1	0.162652	0.686727	0.919022	0.0451337
FOXJ2-1:216, 1, set1, minProm	FOXJ2	0	1	216	minProm	1	set1	0.010815	0.917173	0.981909	-0.0155569
FOXJ2-1:216, 1, set1, minTK	FOXJ2	0	1	216	minTK	1	set1	2.74321	0.0976684	0.428179	-0.203596
FOXJ2-1:549, 4, set1, minCMV	FOXJ2	0	1	549	minCMV	4	set1	1.84798	0.174019	0.567315	-0.167859
FOXJ2-1:549, 4, set1, minProm	FOXJ2	0	1	549	minProm	4	set1	1.45088	0.228387	0.635923	-0.179187
FOXJ2-1:549, 4, set1, minTK	FOXJ2	0	1	549	minTK	4	set1	1.10874	0.292355	0.699507	-0.117416
FOXJ2-1:882, 8, set1, minCMV	FOXJ2	0	1	882	minCMV	8	set1	0.0954194	0.757397	0.935438	0.0370246
FOXJ2-1:882, 8, set1, minProm	FOXJ2	0	1	882	minProm	8	set1	0.299578	0.584147	0.884965	0.0757956
FOXJ2-1:882, 8, set1, minTK	FOXJ2	0	1	882	minTK	8	set1	3.5438	0.0597685	0.321452	-0.217388
FOXJ2-2:1216, 1, set2, minCMV	FOXJ2	0	2	1216	minCMV	1	set2	0.0388549	0.843736	0.966178	-0.0214882
FOXJ2-2:1216, 1, set2, minProm	FOXJ2	0	2	1216	minProm	1	set2	0.591852	0.441704	0.812016	-0.0927912
FOXJ2-2:1216, 1, set2, minTK	FOXJ2	0	2	1216	minTK	1	set2	0.154504	0.694268	0.920018	-0.0430408
FOXJ2-2:1549, 4, set2, minCMV	FOXJ2	0	2	1549	minCMV	4	set2	0.000201	0.988676	0.996455	-0.00161123
FOXJ2-2:1549, 4, set2, minProm	FOXJ2	0	2	1549	minProm	4	set2	1.45624	0.227529	0.634641	-0.126169
FOXJ2-2:1549, 4, set2, minTK	FOXJ2	0	2	1549	minTK	4	set2	1.73229	0.188119	0.588004	-0.144922
FOXJ2-2:1882, 8, set2, minCMV	FOXJ2	0	2	1882	minCMV	8	set2	2.89174	0.0890347	0.402689	0.253088
FOXJ2-2:1882, 8, set2, minProm	FOXJ2	0	2	1882	minProm	8	set2	0.28065	0.596275	0.887798	-0.0644127
FOXJ2-2:1882, 8, set2, minTK	FOXJ2	0	2	1882	minTK	8	set2	3.10194	0.0781989	0.373586	-0.177378
FOXJ2-2:217, 1, set1, minCMV	FOXJ2	0	2	217	minCMV	1	set1	0.067135	0.795555	0.951382	0.0326291
FOXJ2-2:217, 1, set1, minProm	FOXJ2	0	2	217	minProm	1	set1	0.80589	0.369338	0.764378	-0.117509
FOXJ2-2:217, 1, set1, minTK	FOXJ2	0	2	217	minTK	1	set1	0.231127	0.630689	0.896106	-0.0494673
FOXJ2-2:550, 4, set1, minCMV	FOXJ2	0	2	550	minCMV	4	set1	0.128208	0.720297	0.926118	0.0500121
FOXJ2-2:550, 4, set1, minProm	FOXJ2	0	2	550	minProm	4	set1	0.0255449	0.873017	0.97528	0.0184433
FOXJ2-2:550, 4, set1, minTK	FOXJ2	0	2	550	minTK	4	set1	1.57951	0.208831	0.615073	-0.141831
FOXJ2-2:883, 8, set1, minCMV	FOXJ2	0	2	883	minCMV	8	set1	0.0800003	0.777297	0.941998	-0.0323031
FOXJ2-2:883, 8, set1, minProm	FOXJ2	0	2	883	minProm	8	set1	0.00235914	0.961261	0.992987	-0.00592569
FOXJ2-2:883, 8, set1, minTK	FOXJ2	0	2	883	minTK	8	set1	3.34414	0.0674447	0.344058	-0.2101
FOXL1-1:1217, 1, set2, minCMV	FOXL1	0	1	1217	minCMV	1	set2	1.38899	0.238575	0.647245	-0.143059
FOXL1-1:1217, 1, set2, minProm	FOXL1	0	1	1217	minProm	1	set2	0.827457	0.363009	0.75708	-0.112371
FOXL1-1:1217, 1, set2, minTK	FOXL1	0	1	1217	minTK	1	set2	0.920213	0.337419	0.733065	-0.107506
FOXL1-1:1550, 4, set2, minCMV	FOXL1	0	1	1550	minCMV	4	set2	1.62935	0.201792	0.609345	0.167409
FOXL1-1:1550, 4, set2, minProm	FOXL1	0	1	1550	minProm	4	set2	1.00274	0.316647	0.717437	-0.167305
FOXL1-1:1550, 4, set2, minTK	FOXL1	0	1	1550	minTK	4	set2	0.0236314	0.877827	0.97528	-0.0263421
FOXL1-1:1883, 8, set2, minCMV	FOXL1	0	1	1883	minCMV	8	set2	0.126677	0.721902	0.926351	0.0512416
FOXL1-1:1883, 8, set2, minProm	FOXL1	0	1	1883	minProm	8	set2	1.19112	0.275103	0.684082	-0.150315
FOXL1-1:1883, 8, set2, minTK	FOXL1	0	1	1883	minTK	8	set2	0.441138	0.506574	0.851684	-0.0955063
FOXL1-1:218, 1, set1, minCMV	FOXL1	0	1	218	minCMV	1	set1	0.834061	0.361101	0.755152	-0.14418
FOXL1-1:218, 1, set1, minProm	FOXL1	0	1	218	minProm	1	set1	1.95781	0.161747	0.547658	-0.198993
FOXL1-1:218, 1, set1, minTK	FOXL1	0	1	218	minTK	1	set1	0.229587	0.63183	0.896236	-0.0689808
FOXL1-1:551, 4, set1, minCMV	FOXL1	0	1	551	minCMV	4	set1	0.216896	0.641416	0.900531	0.0657573
FOXL1-1:551, 4, set1, minProm	FOXL1	0	1	551	minProm	4	set1	0.351776	0.553109	0.871971	0.0919523
FOXL1-1:551, 4, set1, minTK	FOXL1	0	1	551	minTK	4	set1	2.31056	0.128498	0.493926	-0.238372
FOXL1-1:884, 8, set1, minCMV	FOXL1	0	1	884	minCMV	8	set1	0.0286349	0.865625	0.97268	0.0236103
FOXL1-1:884, 8, set1, minProm	FOXL1	0	1	884	minProm	8	set1	2.98925	0.0838188	0.390603	-0.335526
FOXL1-1:884, 8, set1, minTK	FOXL1	0	1	884	minTK	8	set1	0.0406369	0.84024	0.964679	-0.0299592
FOXO1-1:1218, 1, set2, minCMV	FOXO1	0	1	1218	minCMV	1	set2	0.0271785	0.869055	0.974551	0.0779143
FOXO1-1:1218, 1, set2, minProm	FOXO1	0	1	1218	minProm	1	set2	0.114969	0.734556	0.929101	-0.237096
FOXO1-1:1218, 1, set2, minTK	FOXO1	0	1	1218	minTK	1	set2	0.0117105	0.913825	0.980901	-0.0477968
FOXO1-1:1551, 4, set2, minCMV	FOXO1	0	1	1551	minCMV	4	set2	0.0936696	0.759563	0.936867	-0.078321
FOXO1-1:1551, 4, set2, minProm	FOXO1	0	1	1551	minProm	4	set2	0.588807	0.442881	0.813693	0.248806
FOXO1-1:1551, 4, set2, minTK	FOXO1	0	1	1551	minTK	4	set2	0.686511	0.407354	0.788827	0.259333
FOXO1-1:1884, 8, set2, minCMV	FOXO1	0	1	1884	minCMV	8	set2	2.63964	0.104227	0.442812	-0.620857
FOXO1-1:1884, 8, set2, minProm	FOXO1	0	1	1884	minProm	8	set2	1.33335	0.24821	0.657398	-0.488454
FOXO1-1:1884, 8, set2, minTK	FOXO1	0	1	1884	minTK	8	set2	0.572396	0.449308	0.81649	-0.224057
FOXO1-1:219, 1, set1, minCMV	FOXO1	0	1	219	minCMV	1	set1	0.000414	0.983761	0.9962	-0.00486206
FOXO1-1:219, 1, set1, minProm	FOXO1	0	1	219	minProm	1	set1	0.89303	0.344657	0.739911	-0.256996
FOXO1-1:219, 1, set1, minTK	FOXO1	0	1	219	minTK	1	set1	0.00123066	0.972015	0.995725	0.00624663
FOXO1-1:552, 4, set1, minCMV	FOXO1	0	1	552	minCMV	4	set1	0.0574042	0.810647	0.955957	-0.0803171
FOXO1-1:552, 4, set1, minProm	FOXO1	0	1	552	minProm	4	set1	1.11219	0.291605	0.699507	-0.33343
FOXO1-1:552, 4, set1, minTK	FOXO1	0	1	552	minTK	4	set1	1.27371	0.259071	0.667762	-0.25466
FOXO1-1:885, 8, set1, minCMV	FOXO1	0	1	885	minCMV	8	set1	1.63282	0.201314	0.608601	0.310244
FOXO1-1:885, 8, set1, minProm	FOXO1	0	1	885	minProm	8	set1	0.000972	0.975127	0.995725	0.00625413
FOXO1-1:885, 8, set1, minTK	FOXO1	0	1	885	minTK	8	set1	4.38061	0.03635	0.236875	-0.440545
FOXO6-1:1219, 1, set2, minCMV	FOXO6	0	1	1219	minCMV	1	set2	0.249779	0.617231	0.891797	0.0911998
FOXO6-1:1219, 1, set2, minProm	FOXO6	0	1	1219	minProm	1	set2	2.08547	0.148706	0.529788	-0.229165
FOXO6-1:1219, 1, set2, minTK	FOXO6	0	1	1219	minTK	1	set2	5.23492	0.0221378	0.163229	-0.356388
FOXO6-1:1552, 4, set2, minCMV	FOXO6	0	1	1552	minCMV	4	set2	0.202322	0.652853	0.90556	-0.0746976
FOXO6-1:1552, 4, set2, minProm	FOXO6	0	1	1552	minProm	4	set2	0.00218935	0.96268	0.992987	0.00714135
FOXO6-1:1552, 4, set2, minTK	FOXO6	0	1	1552	minTK	4	set2	0.601922	0.437846	0.809096	-0.120225
FOXO6-1:1885, 8, set2, minCMV	FOXO6	0	1	1885	minCMV	8	set2	0.215098	0.6428	0.901109	-0.0626796
FOXO6-1:1885, 8, set2, minProm	FOXO6	0	1	1885	minProm	8	set2	0.11181	0.738093	0.930586	-0.0495846
FOXO6-1:1885, 8, set2, minTK	FOXO6	0	1	1885	minTK	8	set2	0.960048	0.327175	0.724147	-0.143807
FOXO6-1:220, 1, set1, minCMV	FOXO6	0	1	220	minCMV	1	set1	0.0205197	0.886095	0.97528	-0.0246577
FOXO6-1:220, 1, set1, minProm	FOXO6	0	1	220	minProm	1	set1	2.55203	0.110153	0.456209	-0.29157
FOXO6-1:220, 1, set1, minTK	FOXO6	0	1	220	minTK	1	set1	0.0813737	0.775444	0.941453	-0.0592958
FOXO6-1:553, 4, set1, minCMV	FOXO6	0	1	553	minCMV	4	set1	1.15327	0.282867	0.694391	0.175372
FOXO6-1:553, 4, set1, minProm	FOXO6	0	1	553	minProm	4	set1	0.416922	0.518477	0.85609	-0.103124
FOXO6-1:553, 4, set1, minTK	FOXO6	0	1	553	minTK	4	set1	0.678474	0.410113	0.790329	-0.134626
FOXO6-1:886, 8, set1, minCMV	FOXO6	0	1	886	minCMV	8	set1	0.0214046	0.883682	0.97528	-0.0182162
FOXO6-1:886, 8, set1, minProm	FOXO6	0	1	886	minProm	8	set1	1.7247	0.189089	0.589869	-0.226188
FOXO6-1:886, 8, set1, minTK	FOXO6	0	1	886	minTK	8	set1	0.606626	0.436061	0.808139	-0.116372
Foxg1-1:1220, 1, set2, minCMV	Foxg1	0	1	1220	minCMV	1	set2	0.179441	0.671854	0.913793	-0.037912
Foxg1-1:1220, 1, set2, minProm	Foxg1	0	1	1220	minProm	1	set2	0.489727	0.484049	0.840555	0.0556883
Foxg1-1:1220, 1, set2, minTK	Foxg1	0	1	1220	minTK	1	set2	0.995477	0.318407	0.720134	-0.0764358
Foxg1-1:1553, 4, set2, minCMV	Foxg1	0	1	1553	minCMV	4	set2	0.429948	0.512014	0.854653	-0.0506442
Foxg1-1:1553, 4, set2, minProm	Foxg1	0	1	1553	minProm	4	set2	0.640397	0.423567	0.799416	-0.059209
Foxg1-1:1553, 4, set2, minTK	Foxg1	0	1	1553	minTK	4	set2	6.8517	0.00885569	0.0827879	-0.172614
Foxg1-1:1886, 8, set2, minCMV	Foxg1	0	1	1886	minCMV	8	set2	3.01227	0.0826364	0.38656	-0.144874
Foxg1-1:1886, 8, set2, minProm	Foxg1	0	1	1886	minProm	8	set2	1.39274	0.237944	0.647245	-0.0906532
Foxg1-1:1886, 8, set2, minTK	Foxg1	0	1	1886	minTK	8	set2	3.16468	0.0752472	0.365062	-0.147869
Foxg1-1:221, 1, set1, minCMV	Foxg1	0	1	221	minCMV	1	set1	0.427812	0.513065	0.854868	-0.0888777
Foxg1-1:221, 1, set1, minProm	Foxg1	0	1	221	minProm	1	set1	0.0735226	0.786275	0.946737	-0.0349651
Foxg1-1:221, 1, set1, minTK	Foxg1	0	1	221	minTK	1	set1	2.79829	0.0943648	0.419486	-0.201933
Foxg1-1:554, 4, set1, minCMV	Foxg1	0	1	554	minCMV	4	set1	0.0875283	0.767343	0.941453	0.0274852
Foxg1-1:554, 4, set1, minProm	Foxg1	0	1	554	minProm	4	set1	0.152397	0.696255	0.920447	-0.0349208
Foxg1-1:554, 4, set1, minTK	Foxg1	0	1	554	minTK	4	set1	0.678392	0.410141	0.790329	-0.0795887
Foxg1-1:887, 8, set1, minCMV	Foxg1	0	1	887	minCMV	8	set1	0.244371	0.621067	0.893648	0.091622
Foxg1-1:887, 8, set1, minProm	Foxg1	0	1	887	minProm	8	set1	0.0189123	0.890618	0.976315	-0.0146572
Foxg1-1:887, 8, set1, minTK	Foxg1	0	1	887	minTK	8	set1	0.791391	0.37368	0.767467	-0.105904
Foxg1-2:1221, 1, set2, minCMV	Foxg1	0	2	1221	minCMV	1	set2	0.499235	0.479836	0.839645	0.0737724
Foxg1-2:1221, 1, set2, minProm	Foxg1	0	2	1221	minProm	1	set2	1.31919	0.250737	0.659621	-0.120675
Foxg1-2:1221, 1, set2, minTK	Foxg1	0	2	1221	minTK	1	set2	0.490445	0.483729	0.840555	0.075765
Foxg1-2:1554, 4, set2, minCMV	Foxg1	0	2	1554	minCMV	4	set2	1.02399	0.311573	0.713262	-0.0956694
Foxg1-2:1554, 4, set2, minProm	Foxg1	0	2	1554	minProm	4	set2	0.111445	0.738505	0.930586	0.0351012
Foxg1-2:1554, 4, set2, minTK	Foxg1	0	2	1554	minTK	4	set2	3.91469	0.0478659	0.28026	-0.186102
Foxg1-2:1887, 8, set2, minCMV	Foxg1	0	2	1887	minCMV	8	set2	0.0350753	0.851438	0.968791	-0.0309723
Foxg1-2:1887, 8, set2, minProm	Foxg1	0	2	1887	minProm	8	set2	2.10287	0.147023	0.528176	-0.156471
Foxg1-2:1887, 8, set2, minTK	Foxg1	0	2	1887	minTK	8	set2	0.650377	0.419978	0.797867	-0.0881281
Foxg1-2:222, 1, set1, minCMV	Foxg1	0	2	222	minCMV	1	set1	2.14581	0.14296	0.520265	0.170599
Foxg1-2:222, 1, set1, minProm	Foxg1	0	2	222	minProm	1	set1	0.017026	0.896184	0.977833	-0.0166533
Foxg1-2:222, 1, set1, minTK	Foxg1	0	2	222	minTK	1	set1	0.000663	0.979452	0.99585	0.00328489
Foxg1-2:555, 4, set1, minCMV	Foxg1	0	2	555	minCMV	4	set1	0.538179	0.463188	0.827969	-0.100282
Foxg1-2:555, 4, set1, minProm	Foxg1	0	2	555	minProm	4	set1	1.62822	0.201949	0.609519	-0.143576
Foxg1-2:555, 4, set1, minTK	Foxg1	0	2	555	minTK	4	set1	0.232262	0.629851	0.896106	-0.0530624
Foxg1-2:888, 8, set1, minCMV	Foxg1	0	2	888	minCMV	8	set1	0.0207386	0.885493	0.97528	-0.0165048
Foxg1-2:888, 8, set1, minProm	Foxg1	0	2	888	minProm	8	set1	1.39541	0.237494	0.647245	-0.141434
Foxg1-2:888, 8, set1, minTK	Foxg1	0	2	888	minTK	8	set1	1.72993	0.18842	0.588346	-0.1356
Foxj3-1:1222, 1, set2, minCMV	Foxj3	0	1	1222	minCMV	1	set2	0.0463966	0.829457	0.960868	0.0184702
Foxj3-1:1222, 1, set2, minProm	Foxj3	0	1	1222	minProm	1	set2	0.0176782	0.894226	0.977768	-0.0106641
Foxj3-1:1222, 1, set2, minTK	Foxj3	0	1	1222	minTK	1	set2	0.482893	0.487115	0.84254	-0.0581125
Foxj3-1:1555, 4, set2, minCMV	Foxj3	0	1	1555	minCMV	4	set2	0.906118	0.341147	0.736203	0.1269
Foxj3-1:1555, 4, set2, minProm	Foxj3	0	1	1555	minProm	4	set2	0.678485	0.410109	0.790329	-0.0744257
Foxj3-1:1555, 4, set2, minTK	Foxj3	0	1	1555	minTK	4	set2	4.55978	0.0327313	0.221162	-0.19083
Foxj3-1:1888, 8, set2, minCMV	Foxj3	0	1	1888	minCMV	8	set2	4.28908	0.0383578	0.241634	-0.174601
Foxj3-1:1888, 8, set2, minProm	Foxj3	0	1	1888	minProm	8	set2	0.0519258	0.819745	0.957468	-0.0212281
Foxj3-1:1888, 8, set2, minTK	Foxj3	0	1	1888	minTK	8	set2	6.20413	0.0127453	0.107826	-0.239573
Foxj3-1:223, 1, set1, minCMV	Foxj3	0	1	223	minCMV	1	set1	0.791276	0.373715	0.767467	-0.0996906
Foxj3-1:223, 1, set1, minProm	Foxj3	0	1	223	minProm	1	set1	0.676638	0.410747	0.790353	-0.0886077
Foxj3-1:223, 1, set1, minTK	Foxj3	0	1	223	minTK	1	set1	0.0435136	0.834761	0.963741	0.0243774
Foxj3-1:556, 4, set1, minCMV	Foxj3	0	1	556	minCMV	4	set1	0.228704	0.632487	0.89628	0.0487975
Foxj3-1:556, 4, set1, minProm	Foxj3	0	1	556	minProm	4	set1	1.3498	0.245313	0.655527	-0.155186
Foxj3-1:556, 4, set1, minTK	Foxj3	0	1	556	minTK	4	set1	2.25708	0.133004	0.504267	-0.17682
Foxj3-1:889, 8, set1, minCMV	Foxj3	0	1	889	minCMV	8	set1	1.93801	0.163885	0.552155	-0.161557
Foxj3-1:889, 8, set1, minProm	Foxj3	0	1	889	minProm	8	set1	2.89766	0.0887081	0.402318	-0.193312
Foxj3-1:889, 8, set1, minTK	Foxj3	0	1	889	minTK	8	set1	0.709834	0.399499	0.781671	-0.100699
GATA3-1:1071, 1, set2, minCMV	GATA3	0	1	1071	minCMV	1	set2	1.01494	0.313722	0.715295	0.124691
GATA3-1:1071, 1, set2, minProm	GATA3	0	1	1071	minProm	1	set2	0.157157	0.691787	0.919593	-0.0445737
GATA3-1:1071, 1, set2, minTK	GATA3	0	1	1071	minTK	1	set2	0.1098	0.740372	0.930586	-0.0406893
GATA3-1:1404, 4, set2, minCMV	GATA3	0	1	1404	minCMV	4	set2	0.137021	0.71126	0.925437	0.0621925
GATA3-1:1404, 4, set2, minProm	GATA3	0	1	1404	minProm	4	set2	0.611012	0.434407	0.8073	-0.106143
GATA3-1:1404, 4, set2, minTK	GATA3	0	1	1404	minTK	4	set2	0.040073	0.841338	0.9648	-0.0227491
GATA3-1:1737, 8, set2, minCMV	GATA3	0	1	1737	minCMV	8	set2	3.80222	0.0511846	0.290786	-0.226559
GATA3-1:1737, 8, set2, minProm	GATA3	0	1	1737	minProm	8	set2	0.86367	0.352714	0.747281	-0.0954807
GATA3-1:1737, 8, set2, minTK	GATA3	0	1	1737	minTK	8	set2	0.202959	0.652343	0.905254	-0.0506089
GATA3-1:405, 4, set1, minCMV	GATA3	0	1	405	minCMV	4	set1	0.233207	0.629156	0.895545	0.0671943
GATA3-1:405, 4, set1, minProm	GATA3	0	1	405	minProm	4	set1	0.523203	0.469479	0.832236	-0.109348
GATA3-1:405, 4, set1, minTK	GATA3	0	1	405	minTK	4	set1	9.63e-05	0.992169	0.996568	-0.00132295
GATA3-1:72, 1, set1, minCMV	GATA3	0	1	72	minCMV	1	set1	0.845107	0.35794	0.752385	0.121386
GATA3-1:72, 1, set1, minProm	GATA3	0	1	72	minProm	1	set1	0.100723	0.750964	0.93345	-0.0392167
GATA3-1:72, 1, set1, minTK	GATA3	0	1	72	minTK	1	set1	0.948322	0.330147	0.72625	-0.130549
GATA3-1:738, 8, set1, minCMV	GATA3	0	1	738	minCMV	8	set1	9.91978	0.00163512	0.0197694	0.64325
GATA3-1:738, 8, set1, minProm	GATA3	0	1	738	minProm	8	set1	0.0917458	0.761969	0.938067	0.0521475
GATA3-1:738, 8, set1, minTK	GATA3	0	1	738	minTK	8	set1	0.00103384	0.97435	0.995725	0.00466893
GBX2-1:1568, 4, set2, minTK	GBX2	0	1	1568	minTK	4	set2	0.625049	0.429177	0.802375	0.281016
GBX2-1:236, 1, set1, minCMV	GBX2	0	1	236	minCMV	1	set1	0.150277	0.69827	0.9208	0.170231
GBX2-1:236, 1, set1, minProm	GBX2	0	1	236	minProm	1	set1
GBX2-1:236, 1, set1, minTK	GBX2	0	1	236	minTK	1	set1	4.11639	0.0424697	0.258522	-1.57778
GBX2-1:569, 4, set1, minCMV	GBX2	0	1	569	minCMV	4	set1	0.036344	0.848807	0.967637	-0.0510495
GBX2-1:569, 4, set1, minProm	GBX2	0	1	569	minProm	4	set1	0.0307075	0.860895	0.970444	0.134537
GBX2-1:569, 4, set1, minTK	GBX2	0	1	569	minTK	4	set1	0.291621	0.589184	0.884965	0.168445
GBX2-1:902, 8, set1, minCMV	GBX2	0	1	902	minCMV	8	set1	0.000163	0.989815	0.996455	-0.00551058
GBX2-1:902, 8, set1, minProm	GBX2	0	1	902	minProm	8	set1	1.84912	0.173886	0.5672	-0.434345
GBX2-1:902, 8, set1, minTK	GBX2	0	1	902	minTK	8	set1	0.0264067	0.870911	0.974827	-0.0776288
GCM1-1:1072, 1, set2, minCMV	GCM1	0	1	1072	minCMV	1	set2	3.62107	0.057052	0.313149	0.177039
GCM1-1:1072, 1, set2, minProm	GCM1	0	1	1072	minProm	1	set2	0.252082	0.615613	0.891797	-0.04077
GCM1-1:1072, 1, set2, minTK	GCM1	0	1	1072	minTK	1	set2	0.757997	0.383956	0.772449	-0.0636174
GCM1-1:1405, 4, set2, minCMV	GCM1	0	1	1405	minCMV	4	set2	0.384861	0.535013	0.86248	0.0675051
GCM1-1:1405, 4, set2, minProm	GCM1	0	1	1405	minProm	4	set2	1.03267	0.309532	0.711807	-0.0761176
GCM1-1:1405, 4, set2, minTK	GCM1	0	1	1405	minTK	4	set2	3.20126	0.0735814	0.359536	-0.145521
GCM1-1:1738, 8, set2, minCMV	GCM1	0	1	1738	minCMV	8	set2	1.37252	0.24138	0.649105	-0.110196
GCM1-1:1738, 8, set2, minProm	GCM1	0	1	1738	minProm	8	set2	9.19e-05	0.99235	0.996568	-0.000878601
GCM1-1:1738, 8, set2, minTK	GCM1	0	1	1738	minTK	8	set2	1.99822	0.157484	0.542191	-0.106604
GCM1-1:406, 4, set1, minCMV	GCM1	0	1	406	minCMV	4	set1	2.0499	0.152216	0.533625	0.153171
GCM1-1:406, 4, set1, minProm	GCM1	0	1	406	minProm	4	set1	1.29955	0.254296	0.664768	-0.108713
GCM1-1:406, 4, set1, minTK	GCM1	0	1	406	minTK	4	set1	0.0769647	0.781454	0.944699	-0.0264501
GCM1-1:73, 1, set1, minCMV	GCM1	0	1	73	minCMV	1	set1	1.53238	0.215755	0.621737	0.121689
GCM1-1:73, 1, set1, minProm	GCM1	0	1	73	minProm	1	set1	0.00880776	0.925229	0.984197	-0.00888757
GCM1-1:73, 1, set1, minTK	GCM1	0	1	73	minTK	1	set1	7.29678	0.00690781	0.0665012	-0.236093
GCM1-1:739, 8, set1, minCMV	GCM1	0	1	739	minCMV	8	set1	49.4125	2.07e-12	6.6e-11	0.824678
GCM1-1:739, 8, set1, minProm	GCM1	0	1	739	minProm	8	set1	1.23056	0.267297	0.676961	-0.108833
GCM1-1:739, 8, set1, minTK	GCM1	0	1	739	minTK	8	set1	2.7216	0.0989986	0.432057	-0.128394
GLI2-1:1003, 1, set2, minCMV	GLI2	0	1	1003	minCMV	1	set2	0.914332	0.338968	0.734889	-0.116597
GLI2-1:1003, 1, set2, minProm	GLI2	0	1	1003	minProm	1	set2	0.353308	0.552247	0.871493	-0.0622332
GLI2-1:1003, 1, set2, minTK	GLI2	0	1	1003	minTK	1	set2	1.23069	0.267272	0.676961	-0.120992
GLI2-1:1336, 4, set2, minCMV	GLI2	0	1	1336	minCMV	4	set2	10.621	0.00111812	0.0143972	0.419276
GLI2-1:1336, 4, set2, minProm	GLI2	0	1	1336	minProm	4	set2	0.60866	0.435293	0.807913	-0.0925885
GLI2-1:1336, 4, set2, minTK	GLI2	0	1	1336	minTK	4	set2	8.15534	0.00429346	0.0455448	-0.272464
GLI2-1:1669, 8, set2, minCMV	GLI2	0	1	1669	minCMV	8	set2	1.10256	0.293704	0.700556	-0.105343
GLI2-1:1669, 8, set2, minProm	GLI2	0	1	1669	minProm	8	set2	1.86101	0.172508	0.565524	-0.107094
GLI2-1:1669, 8, set2, minTK	GLI2	0	1	1669	minTK	8	set2	1.14793	0.283982	0.694869	-0.0964382
GLI2-1:337, 4, set1, minCMV	GLI2	0	1	337	minCMV	4	set1	0.128252	0.720251	0.926118	0.0313374
GLI2-1:337, 4, set1, minProm	GLI2	0	1	337	minProm	4	set1	0.952184	0.329164	0.72556	-0.0982613
GLI2-1:337, 4, set1, minTK	GLI2	0	1	337	minTK	4	set1	0.0169849	0.896308	0.977833	-0.0122275
GLI2-1:4, 1, set1, minCMV	GLI2	0	1	4	minCMV	1	set1	0.31348	0.575553	0.880459	-0.0522303
GLI2-1:4, 1, set1, minProm	GLI2	0	1	4	minProm	1	set1	0.740198	0.389597	0.774547	-0.0773477
GLI2-1:4, 1, set1, minTK	GLI2	0	1	4	minTK	1	set1	6.70866	0.00959459	0.0883508	-0.245783
GLI2-1:670, 8, set1, minCMV	GLI2	0	1	670	minCMV	8	set1	0.0673009	0.795308	0.951382	-0.0253018
GLI2-1:670, 8, set1, minProm	GLI2	0	1	670	minProm	8	set1	4.31013	0.0378861	0.240637	-0.22719
GLI2-1:670, 8, set1, minTK	GLI2	0	1	670	minTK	8	set1	0.665096	0.414767	0.793118	-0.0807572
GLI2-2:1004, 1, set2, minCMV	GLI2	0	2	1004	minCMV	1	set2	4.77903	0.0288083	0.199938	0.257048
GLI2-2:1004, 1, set2, minProm	GLI2	0	2	1004	minProm	1	set2	0.362983	0.546854	0.867901	-0.0663399
GLI2-2:1004, 1, set2, minTK	GLI2	0	2	1004	minTK	1	set2	0.0151403	0.902071	0.977969	0.0145755
GLI2-2:1337, 4, set2, minCMV	GLI2	0	2	1337	minCMV	4	set2	0.446041	0.504221	0.850336	-0.056861
GLI2-2:1337, 4, set2, minProm	GLI2	0	2	1337	minProm	4	set2	0.210565	0.646325	0.901596	-0.0510115
GLI2-2:1337, 4, set2, minTK	GLI2	0	2	1337	minTK	4	set2	0.136244	0.712044	0.925582	-0.0393914
GLI2-2:1670, 8, set2, minCMV	GLI2	0	2	1670	minCMV	8	set2	0.0700632	0.791245	0.949321	0.0310937
GLI2-2:1670, 8, set2, minProm	GLI2	0	2	1670	minProm	8	set2	0.158722	0.690336	0.919593	-0.0474066
GLI2-2:1670, 8, set2, minTK	GLI2	0	2	1670	minTK	8	set2	1.3904	0.238338	0.647245	-0.112653
GLI2-2:338, 4, set1, minCMV	GLI2	0	2	338	minCMV	4	set1	0.0210012	0.884776	0.97528	-0.0221482
GLI2-2:338, 4, set1, minProm	GLI2	0	2	338	minProm	4	set1	0.40818	0.522895	0.857612	-0.0816637
GLI2-2:338, 4, set1, minTK	GLI2	0	2	338	minTK	4	set1	1.07857	0.299019	0.703506	-0.115315
GLI2-2:5, 1, set1, minCMV	GLI2	0	2	5	minCMV	1	set1	0.147098	0.701324	0.922417	-0.0443737
GLI2-2:5, 1, set1, minProm	GLI2	0	2	5	minProm	1	set1	5.10544	0.0238509	0.172751	-0.23478
GLI2-2:5, 1, set1, minTK	GLI2	0	2	5	minTK	1	set1	4.63601	0.0313076	0.213657	-0.219754
GLI2-2:671, 8, set1, minCMV	GLI2	0	2	671	minCMV	8	set1	0.46145	0.496947	0.846436	-0.0726854
GLI2-2:671, 8, set1, minProm	GLI2	0	2	671	minProm	8	set1	0.0564121	0.812259	0.956099	-0.02888
GLI2-2:671, 8, set1, minTK	GLI2	0	2	671	minTK	8	set1	0.119905	0.729137	0.927369	-0.0343843
GLIS1-1:1005, 1, set2, minCMV	GLIS1	0	1	1005	minCMV	1	set2	0.000789	0.977588	0.995725	0.00974951
GLIS1-1:1005, 1, set2, minProm	GLIS1	0	1	1005	minProm	1	set2	0.00212784	0.963208	0.992987	-0.0166891
GLIS1-1:1005, 1, set2, minTK	GLIS1	0	1	1005	minTK	1	set2	0.19599	0.657977	0.907889	0.0892194
GLIS1-1:1338, 4, set2, minCMV	GLIS1	0	1	1338	minCMV	4	set2	1.52243	0.217253	0.622663	-0.34851
GLIS1-1:1338, 4, set2, minProm	GLIS1	0	1	1338	minProm	4	set2	0.222521	0.637125	0.897341	0.177545
GLIS1-1:1338, 4, set2, minTK	GLIS1	0	1	1338	minTK	4	set2	0.0544336	0.815521	0.956987	-0.102564
GLIS1-1:1671, 8, set2, minTK	GLIS1	0	1	1671	minTK	8	set2	4.22174	0.0399093	0.248351	2.14092
GLIS2-1:1006, 1, set2, minCMV	GLIS2	0	1	1006	minCMV	1	set2	0.345818	0.55649	0.87222	-0.077202
GLIS2-1:1006, 1, set2, minProm	GLIS2	0	1	1006	minProm	1	set2	0.582863	0.445192	0.815501	-0.101158
GLIS2-1:1006, 1, set2, minTK	GLIS2	0	1	1006	minTK	1	set2	0.15169	0.696925	0.920541	-0.0536708
GLIS2-1:1339, 4, set2, minCMV	GLIS2	0	1	1339	minCMV	4	set2	0.0237615	0.877493	0.97528	0.0238847
GLIS2-1:1339, 4, set2, minProm	GLIS2	0	1	1339	minProm	4	set2	0.133451	0.714881	0.925701	-0.0617378
GLIS2-1:1339, 4, set2, minTK	GLIS2	0	1	1339	minTK	4	set2	0.526539	0.468066	0.831753	-0.0973533
GLIS2-1:1672, 8, set2, minCMV	GLIS2	0	1	1672	minCMV	8	set2	1.21691	0.269968	0.679365	-0.337012
GLIS2-1:1672, 8, set2, minProm	GLIS2	0	1	1672	minProm	8	set2	4.5522	0.0328765	0.221899	-0.436032
GLIS2-1:1672, 8, set2, minTK	GLIS2	0	1	1672	minTK	8	set2	1.38511	0.239232	0.647344	0.328391
GLIS2-1:340, 4, set1, minCMV	GLIS2	0	1	340	minCMV	4	set1	0.0397578	0.841955	0.964972	0.129223
GLIS2-1:673, 8, set1, minTK	GLIS2	0	1	673	minTK	8	set1	0.102363	0	0
GLIS2-1:7, 1, set1, minCMV	GLIS2	0	1	7	minCMV	1	set1	16.7084	4.36e-05	0.000748	-1.86236
GLIS2-1:7, 1, set1, minProm	GLIS2	0	1	7	minProm	1	set1	1.4934	0.22169	0.628633	-1.18057
GLIS2-1:7, 1, set1, minTK	GLIS2	0	1	7	minTK	1	set1	0.114551	0.735022	0.929101	0.208213
GMEB2-1:1139, 1, set2, minCMV	GMEB2	0	1	1139	minCMV	1	set2	1.37868	0.240326	0.647972	0.148887
GMEB2-1:1139, 1, set2, minProm	GMEB2	0	1	1139	minProm	1	set2	0.180971	0.67054	0.913332	0.0631655
GMEB2-1:1139, 1, set2, minTK	GMEB2	0	1	1139	minTK	1	set2	1.913	0.166631	0.557129	-0.189296
GMEB2-1:140, 1, set1, minCMV	GMEB2	0	1	140	minCMV	1	set1	7.97577	0.00474075	0.0488552	0.364795
GMEB2-1:140, 1, set1, minProm	GMEB2	0	1	140	minProm	1	set1	0.50706	0.476414	0.83741	0.103011
GMEB2-1:140, 1, set1, minTK	GMEB2	0	1	140	minTK	1	set1	0.000412	0.983805	0.9962	-0.00342354
GMEB2-1:1472, 4, set2, minCMV	GMEB2	0	1	1472	minCMV	4	set2	10.9347	0.000944	0.0125204	0.394351
GMEB2-1:1472, 4, set2, minProm	GMEB2	0	1	1472	minProm	4	set2	0.580357	0.446172	0.8158	-0.104147
GMEB2-1:1472, 4, set2, minTK	GMEB2	0	1	1472	minTK	4	set2	0.0884588	0.766146	0.940757	0.0371783
GMEB2-1:1805, 8, set2, minCMV	GMEB2	0	1	1805	minCMV	8	set2	3.06959	0.0797696	0.377666	0.28292
GMEB2-1:1805, 8, set2, minProm	GMEB2	0	1	1805	minProm	8	set2	0.293803	0.587794	0.884965	0.0814451
GMEB2-1:1805, 8, set2, minTK	GMEB2	0	1	1805	minTK	8	set2	0.0514106	0.820627	0.957502	-0.0301137
GMEB2-1:473, 4, set1, minCMV	GMEB2	0	1	473	minCMV	4	set1	11.3336	0.000761	0.0103576	0.51253
GMEB2-1:473, 4, set1, minProm	GMEB2	0	1	473	minProm	4	set1	0.0289048	0.864999	0.972155	0.0277588
GMEB2-1:473, 4, set1, minTK	GMEB2	0	1	473	minTK	4	set1	0.301236	0.583109	0.884965	0.0779769
GMEB2-1:806, 8, set1, minCMV	GMEB2	0	1	806	minCMV	8	set1	4.36202	0.0367488	0.237841	0.36033
GMEB2-1:806, 8, set1, minProm	GMEB2	0	1	806	minProm	8	set1	0.00977897	0.921227	0.982719	0.0171043
GMEB2-1:806, 8, set1, minTK	GMEB2	0	1	806	minTK	8	set1	1.28702	0.256598	0.666959	-0.196059
GMEB2-2:1140, 1, set2, minCMV	GMEB2	0	2	1140	minCMV	1	set2	0.788694	0.374495	0.768333	-0.0864245
GMEB2-2:1140, 1, set2, minProm	GMEB2	0	2	1140	minProm	1	set2	4.88492	0.0270923	0.191296	-0.208776
GMEB2-2:1140, 1, set2, minTK	GMEB2	0	2	1140	minTK	1	set2	8.09503	0.00443868	0.0468425	-0.270744
GMEB2-2:141, 1, set1, minCMV	GMEB2	0	2	141	minCMV	1	set1	2.26784	0.132084	0.502328	-0.147192
GMEB2-2:141, 1, set1, minProm	GMEB2	0	2	141	minProm	1	set1	3.39266	0.0654874	0.338003	-0.17126
GMEB2-2:141, 1, set1, minTK	GMEB2	0	2	141	minTK	1	set1	3.60994	0.0574351	0.314409	-0.211906
GMEB2-2:1473, 4, set2, minCMV	GMEB2	0	2	1473	minCMV	4	set2	0.997292	0.317967	0.719849	-0.10948
GMEB2-2:1473, 4, set2, minProm	GMEB2	0	2	1473	minProm	4	set2	2.41121	0.120469	0.477368	-0.148028
GMEB2-2:1473, 4, set2, minTK	GMEB2	0	2	1473	minTK	4	set2	1.4039	0.236072	0.647245	-0.120471
GMEB2-2:1806, 8, set2, minCMV	GMEB2	0	2	1806	minCMV	8	set2	4.01705	0.0450425	0.269358	-0.189104
GMEB2-2:1806, 8, set2, minProm	GMEB2	0	2	1806	minProm	8	set2	5.08432	0.0241432	0.173856	-0.198249
GMEB2-2:1806, 8, set2, minTK	GMEB2	0	2	1806	minTK	8	set2	4.52298	0.0334426	0.224241	-0.182088
GMEB2-2:474, 4, set1, minCMV	GMEB2	0	2	474	minCMV	4	set1	2.47178	0.115907	0.467267	-0.161061
GMEB2-2:474, 4, set1, minProm	GMEB2	0	2	474	minProm	4	set1	1.08547	0.297477	0.703004	-0.153881
GMEB2-2:474, 4, set1, minTK	GMEB2	0	2	474	minTK	4	set1	2.14638	0.142906	0.520265	-0.159829
GMEB2-2:807, 8, set1, minCMV	GMEB2	0	2	807	minCMV	8	set1	0.491737	0.483153	0.840555	-0.114972
GMEB2-2:807, 8, set1, minProm	GMEB2	0	2	807	minProm	8	set1	2.94161	0.0863249	0.397875	-0.214719
GMEB2-2:807, 8, set1, minTK	GMEB2	0	2	807	minTK	8	set1	0.416182	0.518848	0.85609	-0.085034
GMEB2-3:1141, 1, set2, minCMV	GMEB2	0	3	1141	minCMV	1	set2	0.274505	0.600326	0.88921	0.0605184
GMEB2-3:1141, 1, set2, minProm	GMEB2	0	3	1141	minProm	1	set2	0.216599	0.641644	0.900531	-0.0572106
GMEB2-3:1141, 1, set2, minTK	GMEB2	0	3	1141	minTK	1	set2	2.44734	0.117724	0.470743	-0.166424
GMEB2-3:142, 1, set1, minCMV	GMEB2	0	3	142	minCMV	1	set1	0.126185	0.722421	0.926351	0.0388246
GMEB2-3:142, 1, set1, minProm	GMEB2	0	3	142	minProm	1	set1	0.0172967	0.895366	0.977833	-0.0138061
GMEB2-3:142, 1, set1, minTK	GMEB2	0	3	142	minTK	1	set1	0.453044	0.500893	0.848685	-0.086625
GMEB2-3:1474, 4, set2, minCMV	GMEB2	0	3	1474	minCMV	4	set2	0.0451595	0.831711	0.96274	-0.0278844
GMEB2-3:1474, 4, set2, minProm	GMEB2	0	3	1474	minProm	4	set2	2.16925	0.140795	0.517203	-0.194822
GMEB2-3:1474, 4, set2, minTK	GMEB2	0	3	1474	minTK	4	set2	0.49719	0.480737	0.839811	-0.0786297
GMEB2-3:1807, 8, set2, minCMV	GMEB2	0	3	1807	minCMV	8	set2	0.328671	0.566443	0.876768	-0.0751011
GMEB2-3:1807, 8, set2, minProm	GMEB2	0	3	1807	minProm	8	set2	0.562132	0.453403	0.820265	-0.0847973
GMEB2-3:1807, 8, set2, minTK	GMEB2	0	3	1807	minTK	8	set2	0.093459	0.759825	0.936867	-0.0478526
GMEB2-3:475, 4, set1, minCMV	GMEB2	0	3	475	minCMV	4	set1	0.0245781	0.875423	0.97528	0.0162854
GMEB2-3:475, 4, set1, minProm	GMEB2	0	3	475	minProm	4	set1	1.01096	0.314674	0.715295	-0.154882
GMEB2-3:475, 4, set1, minTK	GMEB2	0	3	475	minTK	4	set1	0.162535	0.686834	0.919022	-0.0534113
GMEB2-3:808, 8, set1, minCMV	GMEB2	0	3	808	minCMV	8	set1	0.012031	0.912659	0.980677	-0.0114965
GMEB2-3:808, 8, set1, minProm	GMEB2	0	3	808	minProm	8	set1	2.39542	0.121691	0.478812	-0.174201
GMEB2-3:808, 8, set1, minTK	GMEB2	0	3	808	minTK	8	set1	2.42549	0.119376	0.47515	-0.14495
GRHL1-1:1037, 1, set2, minCMV	GRHL1	0	1	1037	minCMV	1	set2	5.67445	0.0172138	0.135304	-0.239777
GRHL1-1:1037, 1, set2, minProm	GRHL1	0	1	1037	minProm	1	set2	3.8923	0.048508	0.282672	-0.186035
GRHL1-1:1037, 1, set2, minTK	GRHL1	0	1	1037	minTK	1	set2	0.0269182	0.869678	0.974551	-0.0161971
GRHL1-1:1370, 4, set2, minCMV	GRHL1	0	1	1370	minCMV	4	set2	8.32553	0.00390917	0.042123	-0.326356
GRHL1-1:1370, 4, set2, minProm	GRHL1	0	1	1370	minProm	4	set2	6.09125	0.0135853	0.113063	-0.267149
GRHL1-1:1370, 4, set2, minTK	GRHL1	0	1	1370	minTK	4	set2	6.20745	0.0127214	0.107772	-0.213406
GRHL1-1:1703, 8, set2, minCMV	GRHL1	0	1	1703	minCMV	8	set2	1.01281	0.314231	0.715295	-0.123165
GRHL1-1:1703, 8, set2, minProm	GRHL1	0	1	1703	minProm	8	set2	1.53223	0.215778	0.621737	-0.1379
GRHL1-1:1703, 8, set2, minTK	GRHL1	0	1	1703	minTK	8	set2	5.97558	0.0145053	0.118002	-0.282801
GRHL1-1:371, 4, set1, minCMV	GRHL1	0	1	371	minCMV	4	set1	2.02421	0.154809	0.539329	-0.146234
GRHL1-1:371, 4, set1, minProm	GRHL1	0	1	371	minProm	4	set1	0.04788	0.826794	0.959535	-0.0247227
GRHL1-1:371, 4, set1, minTK	GRHL1	0	1	371	minTK	4	set1	0.370392	0.542791	0.867035	0.0577041
GRHL1-1:38, 1, set1, minCMV	GRHL1	0	1	38	minCMV	1	set1	2.07403	0.149825	0.531616	-0.151601
GRHL1-1:38, 1, set1, minProm	GRHL1	0	1	38	minProm	1	set1	1.86333	0.172241	0.565524	-0.148084
GRHL1-1:38, 1, set1, minTK	GRHL1	0	1	38	minTK	1	set1	0.188231	0.664393	0.911103	0.0459763
GRHL1-1:704, 8, set1, minCMV	GRHL1	0	1	704	minCMV	8	set1	0.655393	0.418191	0.79669	-0.0945975
GRHL1-1:704, 8, set1, minProm	GRHL1	0	1	704	minProm	8	set1	0.0529357	0.818031	0.957231	-0.0241755
GRHL1-1:704, 8, set1, minTK	GRHL1	0	1	704	minTK	8	set1	0.44049	0.506886	0.851684	-0.0699969
GRHL1-2:1038, 1, set2, minCMV	GRHL1	0	2	1038	minCMV	1	set2	0.380562	0.537303	0.864025	0.0842766
GRHL1-2:1038, 1, set2, minProm	GRHL1	0	2	1038	minProm	1	set2	0.929822	0.334909	0.731252	-0.12533
GRHL1-2:1038, 1, set2, minTK	GRHL1	0	2	1038	minTK	1	set2	2.57917	0.108278	0.452105	-0.199835
GRHL1-2:1371, 4, set2, minCMV	GRHL1	0	2	1371	minCMV	4	set2	3.75441	0.0526684	0.296779	-0.382741
GRHL1-2:1371, 4, set2, minProm	GRHL1	0	2	1371	minProm	4	set2	0.21291	0.644496	0.901116	-0.0612389
GRHL1-2:1371, 4, set2, minTK	GRHL1	0	2	1371	minTK	4	set2	0.367836	0.544186	0.867035	-0.0798674
GRHL1-2:1704, 8, set2, minCMV	GRHL1	0	2	1704	minCMV	8	set2	0.010834	0.917101	0.981909	0.0166081
GRHL1-2:1704, 8, set2, minProm	GRHL1	0	2	1704	minProm	8	set2	0.00217035	0.962842	0.992987	-0.00688813
GRHL1-2:1704, 8, set2, minTK	GRHL1	0	2	1704	minTK	8	set2	0.00156888	0.968405	0.994943	0.00629217
GRHL1-2:372, 4, set1, minCMV	GRHL1	0	2	372	minCMV	4	set1	0.243875	0.621421	0.893648	-0.0977489
GRHL1-2:372, 4, set1, minProm	GRHL1	0	2	372	minProm	4	set1	0.4124	0.520754	0.85658	-0.124947
GRHL1-2:372, 4, set1, minTK	GRHL1	0	2	372	minTK	4	set1	0.0655077	0.797994	0.952358	-0.0509349
GRHL1-2:39, 1, set1, minCMV	GRHL1	0	2	39	minCMV	1	set1	0.390542	0.532015	0.862435	0.143128
GRHL1-2:39, 1, set1, minProm	GRHL1	0	2	39	minProm	1	set1	0.423055	0.515417	0.855456	0.106929
GRHL1-2:39, 1, set1, minTK	GRHL1	0	2	39	minTK	1	set1	1.98868	0.158479	0.543755	-0.267654
GRHL1-2:705, 8, set1, minCMV	GRHL1	0	2	705	minCMV	8	set1	1.66053	0.197531	0.602701	-0.207096
GRHL1-2:705, 8, set1, minProm	GRHL1	0	2	705	minProm	8	set1	0.00299572	0.956351	0.991816	0.00827306
GRHL1-2:705, 8, set1, minTK	GRHL1	0	2	705	minTK	8	set1	0.0018076	0.966087	0.993563	-0.00775218
HES5-1:1174, 1, set2, minCMV	HES5	0	1	1174	minCMV	1	set2	3.86068	0.0494304	0.284005	-0.389677
HES5-1:1174, 1, set2, minProm	HES5	0	1	1174	minProm	1	set2	1.56927	0.210313	0.615195	-0.245404
HES5-1:1174, 1, set2, minTK	HES5	0	1	1174	minTK	1	set2	2.09619	0.147667	0.528176	-0.308272
HES5-1:1507, 4, set2, minCMV	HES5	0	1	1507	minCMV	4	set2	2.98751	0.083909	0.390727	-0.430346
HES5-1:1507, 4, set2, minProm	HES5	0	1	1507	minProm	4	set2	6.53837	0.0105572	0.0943849	-0.437544
HES5-1:1507, 4, set2, minTK	HES5	0	1	1507	minTK	4	set2	2.97811	0.0843979	0.391928	-0.350607
HES5-1:175, 1, set1, minCMV	HES5	0	1	175	minCMV	1	set1	2.39887	0.121423	0.478812	-0.454728
HES5-1:175, 1, set1, minProm	HES5	0	1	175	minProm	1	set1	0.468006	0.493906	0.845564	-0.168162
HES5-1:175, 1, set1, minTK	HES5	0	1	175	minTK	1	set1	3.39427	0.0654234	0.338003	-0.447413
HES5-1:1840, 8, set2, minCMV	HES5	0	1	1840	minCMV	8	set2	1.90057	0.168014	0.559623	-0.302245
HES5-1:1840, 8, set2, minProm	HES5	0	1	1840	minProm	8	set2	1.47853	0.224005	0.63123	-0.288324
HES5-1:1840, 8, set2, minTK	HES5	0	1	1840	minTK	8	set2	0.0965603	0.755997	0.934683	-0.0571925
HES5-1:508, 4, set1, minCMV	HES5	0	1	508	minCMV	4	set1	5.08143	0.0241835	0.173928	-0.429216
HES5-1:508, 4, set1, minProm	HES5	0	1	508	minProm	4	set1	0.259538	0.610438	0.891537	-0.236812
HES5-1:508, 4, set1, minTK	HES5	0	1	508	minTK	4	set1	5.11007	0.0237874	0.172494	-0.44595
HES5-1:841, 8, set1, minCMV	HES5	0	1	841	minCMV	8	set1	0.323197	0.569692	0.876903	-0.215148
HES5-1:841, 8, set1, minProm	HES5	0	1	841	minProm	8	set1	0.978509	0.322567	0.723124	-0.276839
HES5-1:841, 8, set1, minTK	HES5	0	1	841	minTK	8	set1	0.300278	0.583708	0.884965	-0.173573
HESX1-1:1236, 1, set2, minCMV	HESX1	0	1	1236	minCMV	1	set2	0.0608801	0.80511	0.954098	-0.0362936
HESX1-1:1236, 1, set2, minProm	HESX1	0	1	1236	minProm	1	set2	0.133334	0.715	0.925701	-0.0594391
HESX1-1:1236, 1, set2, minTK	HESX1	0	1	1236	minTK	1	set2	0.659541	0.416722	0.794994	-0.143376
HESX1-1:1569, 4, set2, minCMV	HESX1	0	1	1569	minCMV	4	set2	0.0028931	0.957104	0.992037	0.00914429
HESX1-1:1569, 4, set2, minProm	HESX1	0	1	1569	minProm	4	set2	5.07681	0.024248	0.174189	-0.468275
HESX1-1:1569, 4, set2, minTK	HESX1	0	1	1569	minTK	4	set2	0.0151816	0.901938	0.977969	-0.0172407
HESX1-1:1902, 8, set2, minCMV	HESX1	0	1	1902	minCMV	8	set2	1.86745	0.171768	0.565076	0.267731
HESX1-1:1902, 8, set2, minProm	HESX1	0	1	1902	minProm	8	set2	0.582633	0.445282	0.815501	-0.12873
HESX1-1:1902, 8, set2, minTK	HESX1	0	1	1902	minTK	8	set2	0.0797876	0.777586	0.941998	0.0503463
HESX1-1:237, 1, set1, minCMV	HESX1	0	1	237	minCMV	1	set1	0.0243172	0.87608	0.97528	-0.0206787
HESX1-1:237, 1, set1, minProm	HESX1	0	1	237	minProm	1	set1	0.0561238	0.812731	0.956099	0.0359225
HESX1-1:237, 1, set1, minTK	HESX1	0	1	237	minTK	1	set1	0.269515	0.603657	0.889706	0.0734396
HESX1-1:570, 4, set1, minCMV	HESX1	0	1	570	minCMV	4	set1	0.0242618	0.876221	0.97528	0.0287976
HESX1-1:570, 4, set1, minProm	HESX1	0	1	570	minProm	4	set1	0.0816957	0.775012	0.941453	-0.0520418
HESX1-1:570, 4, set1, minTK	HESX1	0	1	570	minTK	4	set1	0.493863	0.482209	0.840445	-0.119752
HESX1-1:903, 8, set1, minCMV	HESX1	0	1	903	minCMV	8	set1	0.0302048	0.862026	0.970946	-0.0442256
HESX1-1:903, 8, set1, minProm	HESX1	0	1	903	minProm	8	set1	1.79417	0.180419	0.577453	-0.261531
HESX1-1:903, 8, set1, minTK	HESX1	0	1	903	minTK	8	set1	0.336764	0.561703	0.874816	0.109905
HEY2-1:1175, 1, set2, minCMV	HEY2	0	1	1175	minCMV	1	set2	7.52327	0.00609069	0.0601431	-0.28719
HEY2-1:1175, 1, set2, minProm	HEY2	0	1	1175	minProm	1	set2	6.95347	0.00836567	0.0788067	-0.287421
HEY2-1:1175, 1, set2, minTK	HEY2	0	1	1175	minTK	1	set2	15.0729	0.000103	0.0016763	-0.334513
HEY2-1:1508, 4, set2, minCMV	HEY2	0	1	1508	minCMV	4	set2	4.45632	0.0347723	0.230888	-0.237457
HEY2-1:1508, 4, set2, minProm	HEY2	0	1	1508	minProm	4	set2	12.8676	0.000334	0.00494804	-0.342662
HEY2-1:1508, 4, set2, minTK	HEY2	0	1	1508	minTK	4	set2	12.6755	0.00037	0.00544365	-0.333116
HEY2-1:176, 1, set1, minCMV	HEY2	0	1	176	minCMV	1	set1	4.30335	0.0380373	0.241099	-0.317014
HEY2-1:176, 1, set1, minProm	HEY2	0	1	176	minProm	1	set1	6.71644	0.00955283	0.0881533	-0.391072
HEY2-1:176, 1, set1, minTK	HEY2	0	1	176	minTK	1	set1	11.1173	0.000855	0.0114948	-0.367941
HEY2-1:1841, 8, set2, minCMV	HEY2	0	1	1841	minCMV	8	set2	7.14116	0.00753345	0.0716261	-0.292375
HEY2-1:1841, 8, set2, minProm	HEY2	0	1	1841	minProm	8	set2	3.32394	0.0682781	0.346636	-0.214564
HEY2-1:1841, 8, set2, minTK	HEY2	0	1	1841	minTK	8	set2	8.00883	0.00465497	0.0482139	-0.256181
HEY2-1:509, 4, set1, minCMV	HEY2	0	1	509	minCMV	4	set1	3.49855	0.0614226	0.326614	-0.259375
HEY2-1:509, 4, set1, minProm	HEY2	0	1	509	minProm	4	set1	8.58257	0.00339396	0.0374923	-0.320063
HEY2-1:509, 4, set1, minTK	HEY2	0	1	509	minTK	4	set1	10.5907	0.00113661	0.0145742	-0.396901
HEY2-1:842, 8, set1, minCMV	HEY2	0	1	842	minCMV	8	set1	6.24803	0.0124331	0.106158	-0.279943
HEY2-1:842, 8, set1, minProm	HEY2	0	1	842	minProm	8	set1	2.40149	0.12122	0.478812	-0.253287
HEY2-1:842, 8, set1, minTK	HEY2	0	1	842	minTK	8	set1	3.28597	0.0698743	0.34977	-0.258823
HINFP1-1:341, 4, set1, minCMV	HINFP1	0	1	341	minCMV	4	set1	0.0567466	0.811714	0.956099	0.0398776
HINFP1-2:1008, 1, set2, minCMV	HINFP1	0	2	1008	minCMV	1	set2	0.349723	0.55427	0.872209	-0.0910597
HINFP1-2:1008, 1, set2, minProm	HINFP1	0	2	1008	minProm	1	set2	1.22862	0.267676	0.677127	-0.173121
HINFP1-2:1008, 1, set2, minTK	HINFP1	0	2	1008	minTK	1	set2	0.431734	0.511139	0.854031	0.0903234
HINFP1-2:1341, 4, set2, minCMV	HINFP1	0	2	1341	minCMV	4	set2	1.759	0.184749	0.58297	-0.209846
HINFP1-2:1341, 4, set2, minProm	HINFP1	0	2	1341	minProm	4	set2	0.290963	0.589604	0.884965	-0.112038
HINFP1-2:1341, 4, set2, minTK	HINFP1	0	2	1341	minTK	4	set2	0.146489	0.701913	0.922417	-0.063168
HINFP1-2:1674, 8, set2, minCMV	HINFP1	0	2	1674	minCMV	8	set2	0.320559	0.571272	0.877407	0.108515
HINFP1-2:1674, 8, set2, minProm	HINFP1	0	2	1674	minProm	8	set2	5.90984	0.0150566	0.121681	0.437015
HINFP1-2:1674, 8, set2, minTK	HINFP1	0	2	1674	minTK	8	set2	3.67661	0.0551809	0.306438	0.352804
HINFP1-2:342, 4, set1, minCMV	HINFP1	0	2	342	minCMV	4	set1	0.792305	0.373404	0.767467	-0.207914
HINFP1-2:342, 4, set1, minProm	HINFP1	0	2	342	minProm	4	set1	0.417543	0.518166	0.85609	-0.229576
HINFP1-2:342, 4, set1, minTK	HINFP1	0	2	342	minTK	4	set1	0.578375	0.44695	0.8158	-0.174019
HINFP1-2:675, 8, set1, minCMV	HINFP1	0	2	675	minCMV	8	set1	0.292196	0.588816	0.884965	-0.139612
HINFP1-2:675, 8, set1, minProm	HINFP1	0	2	675	minProm	8	set1	1.66281	0.197225	0.602663	-0.281595
HINFP1-2:675, 8, set1, minTK	HINFP1	0	2	675	minTK	8	set1	0.00111036	0.973418	0.995725	0.0105853
HINFP1-2:9, 1, set1, minCMV	HINFP1	0	2	9	minCMV	1	set1	0.0754576	0.78355	0.945484	-0.0567138
HINFP1-2:9, 1, set1, minProm	HINFP1	0	2	9	minProm	1	set1	0.16253	0.686838	0.919022	-0.0924475
HINFP1-2:9, 1, set1, minTK	HINFP1	0	2	9	minTK	1	set1	0.00666812	0.934918	0.986288	-0.0168616
HMBOX1-1:1237, 1, set2, minCMV	HMBOX1	0	1	1237	minCMV	1	set2	1.48573	0.22288	0.630346	0.166149
HMBOX1-1:1237, 1, set2, minProm	HMBOX1	0	1	1237	minProm	1	set2	6.86e-06	0.99791	0.999227	-0.000389528
HMBOX1-1:1237, 1, set2, minTK	HMBOX1	0	1	1237	minTK	1	set2	0.134595	0.713714	0.925585	-0.0579932
HMBOX1-1:1570, 4, set2, minCMV	HMBOX1	0	1	1570	minCMV	4	set2	0.0708204	0.790146	0.948979	0.0608497
HMBOX1-1:1570, 4, set2, minProm	HMBOX1	0	1	1570	minProm	4	set2	0.226493	0.634136	0.896894	-0.0880265
HMBOX1-1:1570, 4, set2, minTK	HMBOX1	0	1	1570	minTK	4	set2	0.227857	0.633118	0.896328	0.0813202
HMBOX1-1:1903, 8, set2, minCMV	HMBOX1	0	1	1903	minCMV	8	set2	0.118353	0.730828	0.927563	0.0609102
HMBOX1-1:1903, 8, set2, minProm	HMBOX1	0	1	1903	minProm	8	set2	0.00660949	0.935204	0.986288	0.0156628
HMBOX1-1:1903, 8, set2, minTK	HMBOX1	0	1	1903	minTK	8	set2	0.022236	0.881461	0.97528	-0.023041
HMBOX1-1:238, 1, set1, minCMV	HMBOX1	0	1	238	minCMV	1	set1	0.117559	0.731698	0.927955	0.069824
HMBOX1-1:238, 1, set1, minProm	HMBOX1	0	1	238	minProm	1	set1	0.165378	0.684252	0.919022	0.0778706
HMBOX1-1:238, 1, set1, minTK	HMBOX1	0	1	238	minTK	1	set1	1.74119	0.186988	0.586559	-0.223675
HMBOX1-1:571, 4, set1, minCMV	HMBOX1	0	1	571	minCMV	4	set1	0.368906	0.543601	0.867035	0.130405
HMBOX1-1:571, 4, set1, minProm	HMBOX1	0	1	571	minProm	4	set1	0.0754066	0.783622	0.945484	0.050549
HMBOX1-1:571, 4, set1, minTK	HMBOX1	0	1	571	minTK	4	set1	0.447161	0.503686	0.849902	0.134469
HMBOX1-1:904, 8, set1, minCMV	HMBOX1	0	1	904	minCMV	8	set1	0.614862	0.432963	0.806159	-0.130355
HMBOX1-1:904, 8, set1, minProm	HMBOX1	0	1	904	minProm	8	set1	4.83999	0.027807	0.195189	-0.469138
HMBOX1-1:904, 8, set1, minTK	HMBOX1	0	1	904	minTK	8	set1	1.04417	0.306853	0.71045	-0.180882
HNF1A-1:1238, 1, set2, minCMV	HNF1A	0	1	1238	minCMV	1	set2	1.68061	0.194844	0.599565	-0.204627
HNF1A-1:1238, 1, set2, minProm	HNF1A	0	1	1238	minProm	1	set2	3.42355	0.0642728	0.335398	-0.27631
HNF1A-1:1238, 1, set2, minTK	HNF1A	0	1	1238	minTK	1	set2	0.289596	0.590479	0.884965	-0.0975015
HNF1A-1:1571, 4, set2, minCMV	HNF1A	0	1	1571	minCMV	4	set2	4.02319	0.0448787	0.269358	-0.269358
HNF1A-1:1571, 4, set2, minProm	HNF1A	0	1	1571	minProm	4	set2	0.0759619	0.782846	0.945202	-0.0501652
HNF1A-1:1571, 4, set2, minTK	HNF1A	0	1	1571	minTK	4	set2	0.0649609	0.79882	0.952358	0.0352296
HNF1A-1:1904, 8, set2, minCMV	HNF1A	0	1	1904	minCMV	8	set2	2.25833	0.132898	0.504174	-0.230526
HNF1A-1:1904, 8, set2, minProm	HNF1A	0	1	1904	minProm	8	set2	1.26721	0.26029	0.670034	-0.187397
HNF1A-1:1904, 8, set2, minTK	HNF1A	0	1	1904	minTK	8	set2	2.12713	0.144712	0.523205	-0.260274
HNF1A-1:239, 1, set1, minCMV	HNF1A	0	1	239	minCMV	1	set1	6.70223	0.00962922	0.0885369	-0.426296
HNF1A-1:239, 1, set1, minProm	HNF1A	0	1	239	minProm	1	set1	1.19817	0.273687	0.683197	-0.188821
HNF1A-1:239, 1, set1, minTK	HNF1A	0	1	239	minTK	1	set1	0.261069	0.609387	0.891537	-0.0803149
HNF1A-1:572, 4, set1, minCMV	HNF1A	0	1	572	minCMV	4	set1	2.52227	0.112249	0.461043	-0.281025
HNF1A-1:572, 4, set1, minProm	HNF1A	0	1	572	minProm	4	set1	0.00472424	0.945202	0.989432	0.0154968
HNF1A-1:572, 4, set1, minTK	HNF1A	0	1	572	minTK	4	set1	0.129717	0.718726	0.926118	0.0708194
HNF1A-1:905, 8, set1, minCMV	HNF1A	0	1	905	minCMV	8	set1	2.63685	0.10441	0.442812	-0.299608
HNF1A-1:905, 8, set1, minProm	HNF1A	0	1	905	minProm	8	set1	0.0128155	0.909868	0.97945	0.0186553
HNF1A-1:905, 8, set1, minTK	HNF1A	0	1	905	minTK	8	set1	0.340484	0.55955	0.873826	-0.107558
HNF4A-1:1276, 1, set2, minCMV	HNF4A	0	1	1276	minCMV	1	set2	0.769326	0.380426	0.771827	-0.0936401
HNF4A-1:1276, 1, set2, minProm	HNF4A	0	1	1276	minProm	1	set2	2.15179	0.142404	0.519386	-0.153618
HNF4A-1:1276, 1, set2, minTK	HNF4A	0	1	1276	minTK	1	set2	0.575529	0.44807	0.81649	-0.0840643
HNF4A-1:1609, 4, set2, minCMV	HNF4A	0	1	1609	minCMV	4	set2	0.837548	0.360099	0.755152	-0.122879
HNF4A-1:1609, 4, set2, minProm	HNF4A	0	1	1609	minProm	4	set2	0.0067614	0.934466	0.986288	-0.00934843
HNF4A-1:1609, 4, set2, minTK	HNF4A	0	1	1609	minTK	4	set2	0.623951	0.429583	0.802463	-0.120351
HNF4A-1:1942, 8, set2, minCMV	HNF4A	0	1	1942	minCMV	8	set2	2.70699	0.0999094	0.433364	-0.265495
HNF4A-1:1942, 8, set2, minProm	HNF4A	0	1	1942	minProm	8	set2	0.518057	0.471672	0.834873	0.0953093
HNF4A-1:1942, 8, set2, minTK	HNF4A	0	1	1942	minTK	8	set2	0.888095	0.345994	0.741861	-0.104032
HNF4A-1:277, 1, set1, minCMV	HNF4A	0	1	277	minCMV	1	set1	0.121536	0.727375	0.927369	0.0377197
HNF4A-1:277, 1, set1, minProm	HNF4A	0	1	277	minProm	1	set1	0.021164	0.884333	0.97528	0.0155577
HNF4A-1:277, 1, set1, minTK	HNF4A	0	1	277	minTK	1	set1	1.59799	0.206188	0.610905	-0.141553
HNF4A-1:610, 4, set1, minCMV	HNF4A	0	1	610	minCMV	4	set1	0.323029	0.569793	0.876903	-0.0675193
HNF4A-1:610, 4, set1, minProm	HNF4A	0	1	610	minProm	4	set1	0.557068	0.455444	0.822746	-0.0854004
HNF4A-1:610, 4, set1, minTK	HNF4A	0	1	610	minTK	4	set1	0.0269063	0.869706	0.974551	-0.0181411
HNF4A-1:943, 8, set1, minCMV	HNF4A	0	1	943	minCMV	8	set1	0.000216	0.988287	0.996455	-0.00172943
HNF4A-1:943, 8, set1, minProm	HNF4A	0	1	943	minProm	8	set1	1.27179	0.259431	0.668382	0.118363
HNF4A-1:943, 8, set1, minTK	HNF4A	0	1	943	minTK	8	set1	0.0218327	0.882533	0.97528	0.0155738
HNF4A-2:1277, 1, set2, minCMV	HNF4A	0	2	1277	minCMV	1	set2	1.31153	0.252118	0.662038	-0.138296
HNF4A-2:1277, 1, set2, minProm	HNF4A	0	2	1277	minProm	1	set2	2.1867	0.139207	0.513829	-0.173936
HNF4A-2:1277, 1, set2, minTK	HNF4A	0	2	1277	minTK	1	set2	0.694719	0.404564	0.786339	-0.0884281
HNF4A-2:1610, 4, set2, minCMV	HNF4A	0	2	1610	minCMV	4	set2	1.10689	0.29276	0.699934	-0.125731
HNF4A-2:1610, 4, set2, minProm	HNF4A	0	2	1610	minProm	4	set2	0.591929	0.441674	0.812016	-0.102873
HNF4A-2:1610, 4, set2, minTK	HNF4A	0	2	1610	minTK	4	set2	0.00271599	0.958437	0.992262	0.00598845
HNF4A-2:1943, 8, set2, minCMV	HNF4A	0	2	1943	minCMV	8	set2	1.39118	0.238206	0.647245	0.161312
HNF4A-2:1943, 8, set2, minProm	HNF4A	0	2	1943	minProm	8	set2	1.0396	0.307914	0.710981	-0.125639
HNF4A-2:1943, 8, set2, minTK	HNF4A	0	2	1943	minTK	8	set2	1.61611	0.203635	0.609812	-0.147069
HNF4A-2:278, 1, set1, minCMV	HNF4A	0	2	278	minCMV	1	set1	0.0210617	0.884611	0.97528	-0.0151307
HNF4A-2:278, 1, set1, minProm	HNF4A	0	2	278	minProm	1	set1	0.155539	0.693298	0.920018	-0.0417845
HNF4A-2:278, 1, set1, minTK	HNF4A	0	2	278	minTK	1	set1	0.596057	0.440086	0.809769	-0.0785636
HNF4A-2:611, 4, set1, minCMV	HNF4A	0	2	611	minCMV	4	set1	0.472234	0.491961	0.84454	0.070188
HNF4A-2:611, 4, set1, minProm	HNF4A	0	2	611	minProm	4	set1	0.0139227	0.906072	0.978392	0.0158514
HNF4A-2:611, 4, set1, minTK	HNF4A	0	2	611	minTK	4	set1	0.248784	0.617932	0.892182	0.0650065
HNF4A-2:944, 8, set1, minCMV	HNF4A	0	2	944	minCMV	8	set1	0.953256	0.328892	0.7255	0.17198
HNF4A-2:944, 8, set1, minProm	HNF4A	0	2	944	minProm	8	set1	0.159063	0.690021	0.919593	-0.047262
HNF4A-2:944, 8, set1, minTK	HNF4A	0	2	944	minTK	8	set1	1.54602	0.213724	0.620213	-0.122771
HNF4A-3:1278, 1, set2, minCMV	HNF4A	0	3	1278	minCMV	1	set2	0.0967506	0.755764	0.934683	-0.0381808
HNF4A-3:1278, 1, set2, minProm	HNF4A	0	3	1278	minProm	1	set2	2.28024	0.131032	0.500495	-0.162808
HNF4A-3:1278, 1, set2, minTK	HNF4A	0	3	1278	minTK	1	set2	0.432264	0.51088	0.85383	-0.0843225
HNF4A-3:1611, 4, set2, minCMV	HNF4A	0	3	1611	minCMV	4	set2	0.0165223	0.897722	0.977957	0.0180482
HNF4A-3:1611, 4, set2, minProm	HNF4A	0	3	1611	minProm	4	set2	0.972395	0.324084	0.723124	-0.133868
HNF4A-3:1611, 4, set2, minTK	HNF4A	0	3	1611	minTK	4	set2	0.514929	0.473013	0.835876	-0.0946232
HNF4A-3:1944, 8, set2, minCMV	HNF4A	0	3	1944	minCMV	8	set2	0.967584	0.325283	0.723124	-0.123056
HNF4A-3:1944, 8, set2, minProm	HNF4A	0	3	1944	minProm	8	set2	0.00672799	0.934627	0.986288	0.0101021
HNF4A-3:1944, 8, set2, minTK	HNF4A	0	3	1944	minTK	8	set2	4.34645	0.0370862	0.239112	-0.278926
HNF4A-3:279, 1, set1, minCMV	HNF4A	0	3	279	minCMV	1	set1	0.252862	0.615067	0.891797	-0.062848
HNF4A-3:279, 1, set1, minProm	HNF4A	0	3	279	minProm	1	set1	4.37917	0.0363806	0.236875	-0.265046
HNF4A-3:279, 1, set1, minTK	HNF4A	0	3	279	minTK	1	set1	0.75334	0.385421	0.773107	-0.100243
HNF4A-3:612, 4, set1, minCMV	HNF4A	0	3	612	minCMV	4	set1	1.44302	0.229651	0.638244	-0.173832
HNF4A-3:612, 4, set1, minProm	HNF4A	0	3	612	minProm	4	set1	0.529079	0.466994	0.830831	-0.0903889
HNF4A-3:612, 4, set1, minTK	HNF4A	0	3	612	minTK	4	set1	1.79521	0.180293	0.577453	-0.139598
HNF4A-3:945, 8, set1, minCMV	HNF4A	0	3	945	minCMV	8	set1	1.98307	0.159067	0.543755	-0.176661
HNF4A-3:945, 8, set1, minProm	HNF4A	0	3	945	minProm	8	set1	2.92551	0.0871899	0.399854	-0.175694
HNF4A-3:945, 8, set1, minTK	HNF4A	0	3	945	minTK	8	set1	0.534777	0.464605	0.829326	-0.0868377
HNF4A-4:1279, 1, set2, minCMV	HNF4A	0	4	1279	minCMV	1	set2	0.102473	0.748882	0.932611	0.0889921
HNF4A-4:1279, 1, set2, minProm	HNF4A	0	4	1279	minProm	1	set2	0.134471	0.71384	0.925585	0.0724831
HNF4A-4:1279, 1, set2, minTK	HNF4A	0	4	1279	minTK	1	set2	0.450171	0.502254	0.848884	-0.149779
HNF4A-4:1612, 4, set2, minCMV	HNF4A	0	4	1612	minCMV	4	set2	0.148176	0.700285	0.922201	-0.0878258
HNF4A-4:1612, 4, set2, minProm	HNF4A	0	4	1612	minProm	4	set2	0.604217	0.436974	0.808158	-0.143148
HNF4A-4:1612, 4, set2, minTK	HNF4A	0	4	1612	minTK	4	set2	0.525701	0.46842	0.831753	-0.195914
HNF4A-4:1945, 8, set2, minCMV	HNF4A	0	4	1945	minCMV	8	set2	0.151796	0.696824	0.920541	-0.106215
HNF4A-4:1945, 8, set2, minProm	HNF4A	0	4	1945	minProm	8	set2	0.276995	0.598677	0.889109	0.104469
HNF4A-4:1945, 8, set2, minTK	HNF4A	0	4	1945	minTK	8	set2	1.39336	0.237839	0.647245	-0.28225
HNF4A-4:280, 1, set1, minCMV	HNF4A	0	4	280	minCMV	1	set1	1.28728	0.25655	0.666959	-0.140721
HNF4A-4:280, 1, set1, minProm	HNF4A	0	4	280	minProm	1	set1	2.20343	0.137704	0.513608	-0.183599
HNF4A-4:280, 1, set1, minTK	HNF4A	0	4	280	minTK	1	set1	0.324635	0.568835	0.876903	-0.0742424
HNF4A-4:613, 4, set1, minCMV	HNF4A	0	4	613	minCMV	4	set1	0.108873	0.741431	0.930586	0.0483071
HNF4A-4:613, 4, set1, minProm	HNF4A	0	4	613	minProm	4	set1	0.000559	0.981141	0.996061	-0.00331938
HNF4A-4:613, 4, set1, minTK	HNF4A	0	4	613	minTK	4	set1	1.14114	0.285412	0.696187	-0.116273
HNF4A-4:946, 8, set1, minCMV	HNF4A	0	4	946	minCMV	8	set1	6.54946	0.0104916	0.0940719	0.293623
HNF4A-4:946, 8, set1, minProm	HNF4A	0	4	946	minProm	8	set1	0.00314323	0.95529	0.991114	0.00677626
HNF4A-4:946, 8, set1, minTK	HNF4A	0	4	946	minTK	8	set1	2.45277	0.117318	0.470743	-0.167413
HNF4A-5:1280, 1, set2, minCMV	HNF4A	0	5	1280	minCMV	1	set2	1.29228	0.255628	0.666411	-0.110559
HNF4A-5:1280, 1, set2, minProm	HNF4A	0	5	1280	minProm	1	set2	1.54802	0.213428	0.620136	-0.109529
HNF4A-5:1280, 1, set2, minTK	HNF4A	0	5	1280	minTK	1	set2	0.0344637	0.852724	0.968987	0.0181753
HNF4A-5:1613, 4, set2, minCMV	HNF4A	0	5	1613	minCMV	4	set2	1.64197	0.200055	0.606067	-0.143919
HNF4A-5:1613, 4, set2, minProm	HNF4A	0	5	1613	minProm	4	set2	0.0476102	0.827275	0.959535	-0.0252321
HNF4A-5:1613, 4, set2, minTK	HNF4A	0	5	1613	minTK	4	set2	0.275502	0.599664	0.889109	0.0497246
HNF4A-5:1946, 8, set2, minCMV	HNF4A	0	5	1946	minCMV	8	set2	-2.36e-07	1	1	5.42453e-05
HNF4A-5:1946, 8, set2, minProm	HNF4A	0	5	1946	minProm	8	set2	0.38693	0.533918	0.862435	-0.0699037
HNF4A-5:1946, 8, set2, minTK	HNF4A	0	5	1946	minTK	8	set2	0.186634	0.665733	0.911648	-0.0387717
HNF4A-5:281, 1, set1, minCMV	HNF4A	0	5	281	minCMV	1	set1	0.236626	0.626654	0.895545	0.0553108
HNF4A-5:281, 1, set1, minProm	HNF4A	0	5	281	minProm	1	set1	0.314139	0.575152	0.880459	-0.0600627
HNF4A-5:281, 1, set1, minTK	HNF4A	0	5	281	minTK	1	set1	1.87309	0.171122	0.564382	-0.133871
HNF4A-5:614, 4, set1, minCMV	HNF4A	0	5	614	minCMV	4	set1	0.000165	0.98976	0.996455	0.00131141
HNF4A-5:614, 4, set1, minProm	HNF4A	0	5	614	minProm	4	set1	0.416787	0.518545	0.85609	-0.0665268
HNF4A-5:614, 4, set1, minTK	HNF4A	0	5	614	minTK	4	set1	1.15998	0.281469	0.692621	-0.0956025
HNF4A-5:947, 8, set1, minCMV	HNF4A	0	5	947	minCMV	8	set1	0.00208747	0.963558	0.992987	0.004102
HNF4A-5:947, 8, set1, minProm	HNF4A	0	5	947	minProm	8	set1	2.19513	0.138448	0.513608	-0.168122
HNF4A-5:947, 8, set1, minTK	HNF4A	0	5	947	minTK	8	set1	0.420837	0.51652	0.855456	-0.0645382
HOMEZ-1:1077, 1, set2, minCMV	HOMEZ	0	1	1077	minCMV	1	set2	0.0985245	0.753607	0.934683	0.0550692
HOMEZ-1:1077, 1, set2, minProm	HOMEZ	0	1	1077	minProm	1	set2	0.0100483	0.920153	0.982713	0.0161605
HOMEZ-1:1077, 1, set2, minTK	HOMEZ	0	1	1077	minTK	1	set2	4.16921	0.0411651	0.253851	-0.249226
HOMEZ-1:1410, 4, set2, minCMV	HOMEZ	0	1	1410	minCMV	4	set2	1.9037	0.167665	0.558924	0.231969
HOMEZ-1:1410, 4, set2, minProm	HOMEZ	0	1	1410	minProm	4	set2	1.29437	0.255244	0.665988	0.170774
HOMEZ-1:1410, 4, set2, minTK	HOMEZ	0	1	1410	minTK	4	set2	4.33782	0.0372745	0.239227	-0.294288
HOMEZ-1:1743, 8, set2, minCMV	HOMEZ	0	1	1743	minCMV	8	set2	0.014861	0.902974	0.977969	0.0163604
HOMEZ-1:1743, 8, set2, minProm	HOMEZ	0	1	1743	minProm	8	set2	1.17524	0.278326	0.688011	0.129487
HOMEZ-1:1743, 8, set2, minTK	HOMEZ	0	1	1743	minTK	8	set2	0.277258	0.598504	0.889109	0.0688951
HOMEZ-1:411, 4, set1, minCMV	HOMEZ	0	1	411	minCMV	4	set1	0.0517116	0.820111	0.957468	0.0421566
HOMEZ-1:411, 4, set1, minProm	HOMEZ	0	1	411	minProm	4	set1	0.238566	0.625244	0.895545	0.113538
HOMEZ-1:411, 4, set1, minTK	HOMEZ	0	1	411	minTK	4	set1	0.320768	0.571147	0.877407	-0.0949067
HOMEZ-1:744, 8, set1, minCMV	HOMEZ	0	1	744	minCMV	8	set1	0.718838	0.396525	0.779675	-0.196073
HOMEZ-1:744, 8, set1, minProm	HOMEZ	0	1	744	minProm	8	set1	0.569787	0.450344	0.817379	-0.155101
HOMEZ-1:744, 8, set1, minTK	HOMEZ	0	1	744	minTK	8	set1	0.394044	0.530181	0.861139	-0.110387
HOMEZ-1:78, 1, set1, minCMV	HOMEZ	0	1	78	minCMV	1	set1	0.208453	0.647983	0.902065	0.0779805
HOMEZ-1:78, 1, set1, minProm	HOMEZ	0	1	78	minProm	1	set1	2.13418	0.144047	0.521969	-0.252489
HOMEZ-1:78, 1, set1, minTK	HOMEZ	0	1	78	minTK	1	set1	0.290757	0.589736	0.884965	0.0787457
HOXA10-1:1239, 1, set2, minCMV	HOXA10	0	1	1239	minCMV	1	set2	3.24633	0.0715836	0.354096	-0.184761
HOXA10-1:1239, 1, set2, minProm	HOXA10	0	1	1239	minProm	1	set2	3.18138	0.0744819	0.362925	-0.183281
HOXA10-1:1239, 1, set2, minTK	HOXA10	0	1	1239	minTK	1	set2	4.7296	0.0296478	0.204603	-0.252735
HOXA10-1:1572, 4, set2, minCMV	HOXA10	0	1	1572	minCMV	4	set2	0.634913	0.425559	0.799615	-0.0772829
HOXA10-1:1572, 4, set2, minProm	HOXA10	0	1	1572	minProm	4	set2	3.23465	0.0720958	0.355387	-0.192082
HOXA10-1:1572, 4, set2, minTK	HOXA10	0	1	1572	minTK	4	set2	4.04025	0.0444272	0.267784	-0.240868
HOXA10-1:1905, 8, set2, minCMV	HOXA10	0	1	1905	minCMV	8	set2	1.30539	0.253231	0.66411	-0.155964
HOXA10-1:1905, 8, set2, minProm	HOXA10	0	1	1905	minProm	8	set2	6.24169	0.0124777	0.106292	-0.30294
HOXA10-1:1905, 8, set2, minTK	HOXA10	0	1	1905	minTK	8	set2	10.2884	0.00133866	0.0166438	-0.397403
HOXA10-1:240, 1, set1, minCMV	HOXA10	0	1	240	minCMV	1	set1	0.425586	0.514163	0.855081	-0.0963017
HOXA10-1:240, 1, set1, minProm	HOXA10	0	1	240	minProm	1	set1	4.31159	0.0378535	0.240637	-0.322229
HOXA10-1:240, 1, set1, minTK	HOXA10	0	1	240	minTK	1	set1	3.50903	0.0610353	0.325133	-0.319785
HOXA10-1:573, 4, set1, minCMV	HOXA10	0	1	573	minCMV	4	set1	1.69375	0.193108	0.596913	-0.153696
HOXA10-1:573, 4, set1, minProm	HOXA10	0	1	573	minProm	4	set1	6.17569	0.0129517	0.108972	-0.326447
HOXA10-1:573, 4, set1, minTK	HOXA10	0	1	573	minTK	4	set1	3.41402	0.0646447	0.335419	-0.230673
HOXA10-1:906, 8, set1, minCMV	HOXA10	0	1	906	minCMV	8	set1	1.23899	0.265665	0.675938	-0.161041
HOXA10-1:906, 8, set1, minProm	HOXA10	0	1	906	minProm	8	set1	4.01606	0.0450689	0.269358	-0.278679
HOXA10-1:906, 8, set1, minTK	HOXA10	0	1	906	minTK	8	set1	6.8456	0.00888599	0.0828459	-0.335103
HOXA10-2:1240, 1, set2, minCMV	HOXA10	0	2	1240	minCMV	1	set2	1.51047	0.219067	0.624228	-0.14704
HOXA10-2:1240, 1, set2, minProm	HOXA10	0	2	1240	minProm	1	set2	0.136973	0.711309	0.925437	-0.0539768
HOXA10-2:1240, 1, set2, minTK	HOXA10	0	2	1240	minTK	1	set2	1.29872	0.254448	0.664768	-0.148098
HOXA10-2:1573, 4, set2, minCMV	HOXA10	0	2	1573	minCMV	4	set2	0.110826	0.739206	0.930586	0.0532758
HOXA10-2:1573, 4, set2, minProm	HOXA10	0	2	1573	minProm	4	set2	0.0438321	0.834166	0.963481	0.0313008
HOXA10-2:1573, 4, set2, minTK	HOXA10	0	2	1573	minTK	4	set2	2.52161	0.112296	0.461043	-0.207429
HOXA10-2:1906, 8, set2, minCMV	HOXA10	0	2	1906	minCMV	8	set2	0.137712	0.710566	0.925437	-0.0579819
HOXA10-2:1906, 8, set2, minProm	HOXA10	0	2	1906	minProm	8	set2	1.66314	0.19718	0.602663	-0.227324
HOXA10-2:1906, 8, set2, minTK	HOXA10	0	2	1906	minTK	8	set2	0.526904	0.467912	0.831753	-0.091167
HOXA10-2:241, 1, set1, minCMV	HOXA10	0	2	241	minCMV	1	set1	0.543924	0.460811	0.825732	-0.125029
HOXA10-2:241, 1, set1, minProm	HOXA10	0	2	241	minProm	1	set1	1.02143	0.312181	0.714387	-0.149313
HOXA10-2:241, 1, set1, minTK	HOXA10	0	2	241	minTK	1	set1	0.496848	0.480888	0.839811	-0.110619
HOXA10-2:574, 4, set1, minCMV	HOXA10	0	2	574	minCMV	4	set1	0.548779	0.458817	0.825063	-0.126881
HOXA10-2:574, 4, set1, minProm	HOXA10	0	2	574	minProm	4	set1	0.430925	0.511535	0.85446	-0.134937
HOXA10-2:574, 4, set1, minTK	HOXA10	0	2	574	minTK	4	set1	1.20552	0.272222	0.680908	-0.145939
HOXA10-2:907, 8, set1, minCMV	HOXA10	0	2	907	minCMV	8	set1	2.06889	0.150331	0.532571	-0.240922
HOXA10-2:907, 8, set1, minProm	HOXA10	0	2	907	minProm	8	set1	0.270543	0.602968	0.889213	-0.104331
HOXA10-2:907, 8, set1, minTK	HOXA10	0	2	907	minTK	8	set1	0.0200676	0.887348	0.975863	-0.0254804
HOXA13-1:1241, 1, set2, minCMV	HOXA13	0	1	1241	minCMV	1	set2	5.12898	0.0235295	0.17123	0.227954
HOXA13-1:1241, 1, set2, minProm	HOXA13	0	1	1241	minProm	1	set2	1.87115	0.171343	0.564586	-0.147369
HOXA13-1:1241, 1, set2, minTK	HOXA13	0	1	1241	minTK	1	set2	0.566259	0.451749	0.817756	-0.0765044
HOXA13-1:1574, 4, set2, minCMV	HOXA13	0	1	1574	minCMV	4	set2	0.0159663	0.899449	0.977969	-0.0148632
HOXA13-1:1574, 4, set2, minProm	HOXA13	0	1	1574	minProm	4	set2	0.0068165	0.9342	0.986288	-0.00919581
HOXA13-1:1574, 4, set2, minTK	HOXA13	0	1	1574	minTK	4	set2	0.359097	0.549008	0.869299	-0.0692232
HOXA13-1:1907, 8, set2, minCMV	HOXA13	0	1	1907	minCMV	8	set2	0.365007	0.545738	0.867251	-0.0628343
HOXA13-1:1907, 8, set2, minProm	HOXA13	0	1	1907	minProm	8	set2	0.0212321	0.884148	0.97528	0.0232456
HOXA13-1:1907, 8, set2, minTK	HOXA13	0	1	1907	minTK	8	set2	0.15738	0.69158	0.919593	-0.0427735
HOXA13-1:242, 1, set1, minCMV	HOXA13	0	1	242	minCMV	1	set1	0.0901498	0.763987	0.938857	-0.0441322
HOXA13-1:242, 1, set1, minProm	HOXA13	0	1	242	minProm	1	set1	0.193233	0.660239	0.908624	-0.0631514
HOXA13-1:242, 1, set1, minTK	HOXA13	0	1	242	minTK	1	set1	4.29954	0.0381228	0.241116	-0.265779
HOXA13-1:575, 4, set1, minCMV	HOXA13	0	1	575	minCMV	4	set1	0.768506	0.38068	0.771827	0.107685
HOXA13-1:575, 4, set1, minProm	HOXA13	0	1	575	minProm	4	set1	0.625823	0.428892	0.802375	-0.106485
HOXA13-1:575, 4, set1, minTK	HOXA13	0	1	575	minTK	4	set1	0.0551504	0.814332	0.956987	-0.0322319
HOXA13-1:908, 8, set1, minCMV	HOXA13	0	1	908	minCMV	8	set1	0.548064	0.45911	0.825063	-0.09603
HOXA13-1:908, 8, set1, minProm	HOXA13	0	1	908	minProm	8	set1	3.54509	0.0597219	0.321452	-0.281469
HOXA13-1:908, 8, set1, minTK	HOXA13	0	1	908	minTK	8	set1	0.00574828	0.939564	0.987673	0.0105443
HOXA13-2:1242, 1, set2, minCMV	HOXA13	0	2	1242	minCMV	1	set2	7.75401	0.00535935	0.05414	0.338627
HOXA13-2:1242, 1, set2, minProm	HOXA13	0	2	1242	minProm	1	set2	0.42149	0.516195	0.855456	0.0827009
HOXA13-2:1242, 1, set2, minTK	HOXA13	0	2	1242	minTK	1	set2	0.0189423	0.890532	0.976315	0.0179489
HOXA13-2:1575, 4, set2, minCMV	HOXA13	0	2	1575	minCMV	4	set2	0.0690065	0.792789	0.950294	-0.041377
HOXA13-2:1575, 4, set2, minProm	HOXA13	0	2	1575	minProm	4	set2	0.0344642	0.852723	0.968987	-0.0234747
HOXA13-2:1575, 4, set2, minTK	HOXA13	0	2	1575	minTK	4	set2	0.00729729	0.931924	0.986114	-0.00995739
HOXA13-2:1908, 8, set2, minCMV	HOXA13	0	2	1908	minCMV	8	set2	8.01915	0.00462854	0.0480211	0.340611
HOXA13-2:1908, 8, set2, minProm	HOXA13	0	2	1908	minProm	8	set2	0.359334	0.548877	0.869299	-0.0713242
HOXA13-2:1908, 8, set2, minTK	HOXA13	0	2	1908	minTK	8	set2	1.79023	0.180898	0.577782	0.151216
HOXA13-2:243, 1, set1, minCMV	HOXA13	0	2	243	minCMV	1	set1	0.396278	0.529018	0.860723	0.111209
HOXA13-2:243, 1, set1, minProm	HOXA13	0	2	243	minProm	1	set1	0.688839	0.40656	0.788827	-0.117411
HOXA13-2:243, 1, set1, minTK	HOXA13	0	2	243	minTK	1	set1	0.468899	0.493494	0.845564	-0.0918827
HOXA13-2:576, 4, set1, minCMV	HOXA13	0	2	576	minCMV	4	set1	1.85503	0.1732	0.566872	0.174003
HOXA13-2:576, 4, set1, minProm	HOXA13	0	2	576	minProm	4	set1	0.166822	0.682952	0.919022	0.070618
HOXA13-2:576, 4, set1, minTK	HOXA13	0	2	576	minTK	4	set1	0.438946	0.507632	0.851848	-0.0863445
HOXA13-2:909, 8, set1, minCMV	HOXA13	0	2	909	minCMV	8	set1	0.0132186	0.908467	0.978885	0.0169604
HOXA13-2:909, 8, set1, minProm	HOXA13	0	2	909	minProm	8	set1	1.90901	0.167073	0.557999	-0.226983
HOXA13-2:909, 8, set1, minTK	HOXA13	0	2	909	minTK	8	set1	1.61158	0.20427	0.609812	-0.193209
HOXC10-1:1243, 1, set2, minCMV	HOXC10	0	1	1243	minCMV	1	set2	0.708016	0.400103	0.781874	0.0795877
HOXC10-1:1243, 1, set2, minProm	HOXC10	0	1	1243	minProm	1	set2	0.0139695	0.905915	0.978392	0.0136139
HOXC10-1:1243, 1, set2, minTK	HOXC10	0	1	1243	minTK	1	set2	0.00400549	0.949536	0.989828	-0.00697989
HOXC10-1:1576, 4, set2, minCMV	HOXC10	0	1	1576	minCMV	4	set2	0.781191	0.376777	0.77023	0.110169
HOXC10-1:1576, 4, set2, minProm	HOXC10	0	1	1576	minProm	4	set2	0.270813	0.602787	0.889213	0.060758
HOXC10-1:1576, 4, set2, minTK	HOXC10	0	1	1576	minTK	4	set2	0.384221	0.535353	0.862801	-0.0704542
HOXC10-1:1909, 8, set2, minCMV	HOXC10	0	1	1909	minCMV	8	set2	0.432299	0.510863	0.85383	-0.0613266
HOXC10-1:1909, 8, set2, minProm	HOXC10	0	1	1909	minProm	8	set2	2.79252	0.0947055	0.419486	-0.214637
HOXC10-1:1909, 8, set2, minTK	HOXC10	0	1	1909	minTK	8	set2	4.26347	0.0389402	0.243555	-0.238628
HOXC10-1:244, 1, set1, minCMV	HOXC10	0	1	244	minCMV	1	set1	0.0328185	0.856243	0.96912	-0.035882
HOXC10-1:244, 1, set1, minProm	HOXC10	0	1	244	minProm	1	set1	0.254503	0.613922	0.891797	0.0778258
HOXC10-1:244, 1, set1, minTK	HOXC10	0	1	244	minTK	1	set1	0.059661	0.807033	0.954851	-0.0338388
[truncated: 4,144 more rows]

## Sheet: 2D
FBS %	minCMV											minTK												minProm
13.333	13.3068	12.7974	13.4397	14.7069	11.6413	12.2456	13.3158	14.5566	13.1847	11.4754	11.7108	9.70786	11.191	10.7271	11.603	11.7207	10.8144	9.23285	10.6115	6.39251	7.66387	6.25537	6.92861	13.4057	15.8689	12.5532	15.3694	16.6315	17.5075	11.5204	13.9842	16.6102	15.9566	14.355	14.6633
6.667	14.5221	12.8124	15.4152	14.2767	10.6245	12.2095	13.0164	12.7008	12.0662	12.8725	12.555	11.629	11.408	12.5325	11.3095	19.6548	10.4543	9.71895	10.0983	8.29411	7.24393	8.11287	7.5136	16.8074	19.3041	16.9925	17.5829	16.0816	16.3379	14.8668	16.5949	18.0321	15.5614	15.1964	19.1458
3.333	11.5734	10.0202	11.9196	12.1439	8.9908	11.7323	10.2908	11.4352	11.0423	11.697	13.3623	9.2117	9.07618	10.1354	9.68485	9.47201	9.64718	7.96575	8.79455	6.99274	7.66391	6.913	6.96593	15.7612	14.3991	14.206	14.2857	14.5251	12.7875	11.49	12.9195	16.6218	13.3914	13.9732	15.6119
1.667	8.2525	7.65066	9.14558	9.33508	4.55421	9.01971	8.69309	8.40675	8.01123	7.78809	8.2853	6.24876	6.69226	8.00904	7.32272	13.6246	8.15218	8.02528	7.04553	5.7165	5.90324	5.55295	4.89083	13.3872	12.5459	13.2333	10.9657	10.1544	9.53988	10.1613	12.2228	10.234	10.0045	10.5233	10.3074
0.833	4.19064	4.93526	5.82406	5.07593	4.1567	7.43949	7.02916	7.67749	5.37299	6.20643	6.02395	4.28294	4.30429	4.58382	4.12834	7.13097	8.08467	6.44384	6.55633	4.52116	5.10301	4.41479	4.03995	9.08546	7.50681	8.13242	7.66452	8.29891	8.80131	10.8026	9.50256	6.68524	7.8671	7.79318	7.77421
0.417	2.53927	3.07213	3.59943	3.42514	2.88856	3.8678	4.97323	4.54816	3.10478	4.00825	4.6323	2.97107	2.66236	3.30871	2.83433	7.56279	5.00445	4.63974	4.81801	3.54318	3.87936	3.50695	3.0584	5.58565	4.34768	4.86962	3.59095	5.70525	6.27588	4.83382	4.82416	4.64309	4.10716	5.20989	4.33697
0.208	1.17821	1.47595	1.19897	1.32332	1.07893	2.03636	2.05092	2.20722	1.40144	2.04601	2.20738	1.36199	1.24461	1.6166	1.20416	2.41664	2.15731	1.89437	2.14305	1.98864	1.73033	2.02354	2.31788	1.47979	1.61979	1.63488	1.9691	2.13439	2.31031	2.22525	2.28112	1.95363	2.03414	1.74583	2.12785
0.104	0.624558	0.698268	0.739911	0.793915	0.672603	1.18874	0.992862	0.977672	0.833332	0.900899	0.874973	0.871908	0.863686	1.11688	0.823235	1.1181	1.39554	1.02061	2.15687	0.92185	0.738876	0.98166	0.878587	0.829616	0.847296	0.688371	0.646545	0.890274	0.778501	0.629392	0.604237	0.888349	0.672438	0.85289	0.719463
0.052	0.478045	0.578	0.490923	0.579216	0.538126	0.630592	0.615383	0.746333	0.733799	0.797894	0.817985	0.887224	0.776373	1.30017	0.819194	0.642559	0.932464	0.771092	0.58983	0.683067	0.712676	0.822903	0.719394	0.474249	0.45508	0.547064	0.397399	0.886495	0.46509	0.486839	0.42838	0.712561	0.417317	0.620978	0.72094
0.026	0.559441	0.569542	0.504346	0.621847	0.616543	0.611468	0.560184	0.539365	0.755595	0.805945	0.54422	0.988255	0.819119	0.86785	0.803333	0.792669	0.699286	0.500591	0.573345	0.561077	0.577719	0.659685	0.635647	0.617314	0.456047	0.530413	0.425326	0.351384	0.597452	0.437282	0.599267	0.836443	0.677432	0.578593	0.708173
0.013	0.502581	0.504917	0.648389	0.558047	0.646403	0.534112	0.549675	0.5387	0.685323	0.846112	0.814907	0.704054	0.848548	0.947518	0.659715	0.885348	0.817687	0.668149	0.580418	0.375244	0.618717	0.661607	0.659989	0.585288	0.784425	0.467709	0.746235	0.510173	0.692427	0.4275	0.738634	0.77234	1.11771	0.846143	1.1967
ND	1.04482	0.938989	0.955178	1.05871	1.02081	0.97919	0.965205	1.04043	1.04741	0.931043	0.952589	1.09277	1.0042	0.9958	0.930187	1.47892	1.01358	0.840956	0.986416	1.2348	0.935932	1.06407	0.901725	1.04557	0.937638	0.98637	1.01363	0.973751	1.00692	1.2332	0.993077	0.886393	1.01758	1.23234	0.982418
	Scaled Fluc/Rluc values

## Sheet: 2A,E (Forskolin)
architecture	motif	neg_ctrl	tre	id	promoter	period	spacer	statistic	pval	fdr	log2fc
ALX3-1:1223, 1, set2, minCMV	ALX3	0	1	1223	minCMV	1	set2	0.381291	0.536913	0.81082	0.149423
ALX3-1:1223, 1, set2, minProm	ALX3	0	1	1223	minProm	1	set2	1.58416	0.208162	0.528094	-0.413438
ALX3-1:1223, 1, set2, minTK	ALX3	0	1	1223	minTK	1	set2	0.0829039	0.7734	0.928322	-0.0823159
ALX3-1:1556, 4, set2, minCMV	ALX3	0	1	1556	minCMV	4	set2	0.138755	0.709521	0.89699	0.127256
ALX3-1:1556, 4, set2, minProm	ALX3	0	1	1556	minProm	4	set2	0.00402998	0.949383	0.986967	0.0193436
ALX3-1:1556, 4, set2, minTK	ALX3	0	1	1556	minTK	4	set2	2.36842	0.123812	0.391785	-0.468907
ALX3-1:1889, 8, set2, minCMV	ALX3	0	1	1889	minCMV	8	set2	4.80623	0.0283571	0.137683	1.34485
ALX3-1:1889, 8, set2, minProm	ALX3	0	1	1889	minProm	8	set2	3.16485	0.0752395	0.283162	-0.521872
ALX3-1:1889, 8, set2, minTK	ALX3	0	1	1889	minTK	8	set2	0.690013	0.40616	0.720123	-0.176913
ALX3-1:224, 1, set1, minCMV	ALX3	0	1	224	minCMV	1	set1	0.00267772	0.958731	0.990296	0.0189328
ALX3-1:224, 1, set1, minProm	ALX3	0	1	224	minProm	1	set1	0.00454913	0.946226	0.986967	-0.020567
ALX3-1:224, 1, set1, minTK	ALX3	0	1	224	minTK	1	set1	1.82748	0.176425	0.47973	-0.436568
ALX3-1:557, 4, set1, minCMV	ALX3	0	1	557	minCMV	4	set1	0.543165	0.461124	0.759494	-0.302743
ALX3-1:557, 4, set1, minProm	ALX3	0	1	557	minProm	4	set1	9.22943	0.00238155	0.01693	-1.5265
ALX3-1:557, 4, set1, minTK	ALX3	0	1	557	minTK	4	set1	0.28548	0.593132	0.840178	-0.176339
ALX3-1:890, 8, set1, minCMV	ALX3	0	1	890	minCMV	8	set1	0.724523	0.394664	0.709982	0.371964
ALX3-1:890, 8, set1, minProm	ALX3	0	1	890	minProm	8	set1	0.844059	0.358238	0.679551	-0.431108
ALX3-1:890, 8, set1, minTK	ALX3	0	1	890	minTK	8	set1	6.19241	0.0128299	0.0735775	-0.796857
ALX4-1:1224, 1, set2, minCMV	ALX4	0	1	1224	minCMV	1	set2	0.614124	0.433239	0.73936	0.175988
ALX4-1:1224, 1, set2, minProm	ALX4	0	1	1224	minProm	1	set2	0.298673	0.584716	0.836693	0.126722
ALX4-1:1224, 1, set2, minTK	ALX4	0	1	1224	minTK	1	set2	3.22e-05	0.995475	0.999472	-0.0011354
ALX4-1:1557, 4, set2, minCMV	ALX4	0	1	1557	minCMV	4	set2	0.6666	0.414239	0.726118	0.206857
ALX4-1:1557, 4, set2, minProm	ALX4	0	1	1557	minProm	4	set2	0.0673671	0.79521	0.93784	0.0588535
ALX4-1:1557, 4, set2, minTK	ALX4	0	1	1557	minTK	4	set2	1.12478	0.288892	0.616531	-0.227586
ALX4-1:1890, 8, set2, minCMV	ALX4	0	1	1890	minCMV	8	set2	0.479447	0.488673	0.777708	0.189693
ALX4-1:1890, 8, set2, minProm	ALX4	0	1	1890	minProm	8	set2	0.0451587	0.831712	0.949866	0.0552903
ALX4-1:1890, 8, set2, minTK	ALX4	0	1	1890	minTK	8	set2	0.0701186	0.791164	0.936457	-0.0664065
ALX4-1:225, 1, set1, minCMV	ALX4	0	1	225	minCMV	1	set1	0.282768	0.594892	0.840987	-0.139498
ALX4-1:225, 1, set1, minProm	ALX4	0	1	225	minProm	1	set1	0.0318712	0.858311	0.95815	0.0937687
ALX4-1:225, 1, set1, minTK	ALX4	0	1	225	minTK	1	set1	0.0321392	0.857723	0.957668	0.0474916
ALX4-1:558, 4, set1, minCMV	ALX4	0	1	558	minCMV	4	set1	0.0605146	0.805684	0.942754	-0.0755788
ALX4-1:558, 4, set1, minProm	ALX4	0	1	558	minProm	4	set1	0.30119	0.583137	0.836447	-0.241666
ALX4-1:558, 4, set1, minTK	ALX4	0	1	558	minTK	4	set1	0.379125	0.538072	0.811232	-0.171756
ALX4-1:891, 8, set1, minCMV	ALX4	0	1	891	minCMV	8	set1	0.0514695	0.820526	0.94656	0.0756796
ALX4-1:891, 8, set1, minProm	ALX4	0	1	891	minProm	8	set1	0.221518	0.637886	0.866943	-0.127294
ALX4-1:891, 8, set1, minTK	ALX4	0	1	891	minTK	8	set1	0.965238	0.325871	0.650698	-0.53773
AR-1:1266, 1, set2, minCMV	AR	0	1	1266	minCMV	1	set2	0.133031	0.71531	0.899898	-0.0321533
AR-1:1266, 1, set2, minProm	AR	0	1	1266	minProm	1	set2	2.20962	0.137152	0.412733	-0.104271
AR-1:1266, 1, set2, minTK	AR	0	1	1266	minTK	1	set2	2.57907	0.108285	0.358538	-0.108079
AR-1:1599, 4, set2, minCMV	AR	0	1	1599	minCMV	4	set2	1.03967	0.307899	0.633955	0.0783013
AR-1:1599, 4, set2, minProm	AR	0	1	1599	minProm	4	set2	0.155064	0.693742	0.891814	-0.0286758
AR-1:1599, 4, set2, minTK	AR	0	1	1599	minTK	4	set2	9.26004	0.00234207	0.0167073	-0.237132
AR-1:1932, 8, set2, minCMV	AR	0	1	1932	minCMV	8	set2	52.2936	4.78e-13	1.07e-11	0.686126
AR-1:1932, 8, set2, minProm	AR	0	1	1932	minProm	8	set2	3.47926	0.0621427	0.244354	-0.140332
AR-1:1932, 8, set2, minTK	AR	0	1	1932	minTK	8	set2	1.34679	0.245839	0.571516	-0.085389
AR-1:267, 1, set1, minCMV	AR	0	1	267	minCMV	1	set1	0.30025	0.583726	0.836693	0.0459531
AR-1:267, 1, set1, minProm	AR	0	1	267	minProm	1	set1	2.53717	0.111194	0.365874	-0.139585
AR-1:267, 1, set1, minTK	AR	0	1	267	minTK	1	set1	2.58136	0.108129	0.358324	-0.127357
AR-1:600, 4, set1, minCMV	AR	0	1	600	minCMV	4	set1	0.298925	0.584557	0.836693	0.0369783
AR-1:600, 4, set1, minProm	AR	0	1	600	minProm	4	set1	0.0574413	0.810587	0.94471	0.018784
AR-1:600, 4, set1, minTK	AR	0	1	600	minTK	4	set1	6.10752	0.0134608	0.0764105	-0.207154
AR-1:933, 8, set1, minCMV	AR	0	1	933	minCMV	8	set1	0.017271	0.895444	0.970012	-0.00953332
AR-1:933, 8, set1, minProm	AR	0	1	933	minProm	8	set1	0.269951	0.603364	0.844628	-0.0471276
AR-1:933, 8, set1, minTK	AR	0	1	933	minTK	8	set1	4.07815	0.0434413	0.188906	-0.163894
AR-2:1267, 1, set2, minCMV	AR	0	2	1267	minCMV	1	set2	58.0366	2.57e-14	6.25e-13	0.755666
AR-2:1267, 1, set2, minProm	AR	0	2	1267	minProm	1	set2	0.627211	0.42838	0.736286	0.0584497
AR-2:1267, 1, set2, minTK	AR	0	2	1267	minTK	1	set2	0.102034	0.749402	0.917446	-0.0218742
AR-2:1600, 4, set2, minCMV	AR	0	2	1600	minCMV	4	set2	1.36009	0.243521	0.569267	0.0901508
AR-2:1600, 4, set2, minProm	AR	0	2	1600	minProm	4	set2	0.192271	0.661033	0.876147	0.0308328
AR-2:1600, 4, set2, minTK	AR	0	2	1600	minTK	4	set2	1.54551	0.2138	0.534332	-0.0872901
AR-2:1933, 8, set2, minCMV	AR	0	2	1933	minCMV	8	set2	0.581316	0.445797	0.748533	0.0533902
AR-2:1933, 8, set2, minProm	AR	0	2	1933	minProm	8	set2	1.1189	0.290155	0.618151	0.0771907
AR-2:1933, 8, set2, minTK	AR	0	2	1933	minTK	8	set2	5.59054	0.0180578	0.0966122	-0.151533
AR-2:268, 1, set1, minCMV	AR	0	2	268	minCMV	1	set1	2.53899	0.111066	0.365774	0.116641
AR-2:268, 1, set1, minProm	AR	0	2	268	minProm	1	set1	0.188608	0.664078	0.877633	0.0368273
AR-2:268, 1, set1, minTK	AR	0	2	268	minTK	1	set1	0.0395184	0.842425	0.954182	0.0157858
AR-2:601, 4, set1, minCMV	AR	0	2	601	minCMV	4	set1	4.19903	0.040447	0.180805	0.13843
AR-2:601, 4, set1, minProm	AR	0	2	601	minProm	4	set1	5.60986	0.0178597	0.0958864	0.188966
AR-2:601, 4, set1, minTK	AR	0	2	601	minTK	4	set1	8.57384	0.00341027	0.0235877	-0.205295
AR-2:934, 8, set1, minCMV	AR	0	2	934	minCMV	8	set1	0.0232231	0.878878	0.965254	-0.0134944
AR-2:934, 8, set1, minProm	AR	0	2	934	minProm	8	set1	0.113617	0.736064	0.909628	-0.0257454
AR-2:934, 8, set1, minTK	AR	0	2	934	minTK	8	set1	4.28574	0.0384333	0.173699	-0.170401
ARNTL-1:1168, 1, set2, minCMV	ARNTL	0	1	1168	minCMV	1	set2	0.0939009	0.759275	0.921747	0.0453811
ARNTL-1:1168, 1, set2, minProm	ARNTL	0	1	1168	minProm	1	set2	0.0118491	0.913319	0.976602	0.0135126
ARNTL-1:1168, 1, set2, minTK	ARNTL	0	1	1168	minTK	1	set2	0.256492	0.61254	0.85022	-0.0598952
ARNTL-1:1501, 4, set2, minCMV	ARNTL	0	1	1501	minCMV	4	set2	0.00240167	0.960914	0.990922	-0.00719164
ARNTL-1:1501, 4, set2, minProm	ARNTL	0	1	1501	minProm	4	set2	0.372432	0.541681	0.812545	-0.0856027
ARNTL-1:1501, 4, set2, minTK	ARNTL	0	1	1501	minTK	4	set2	4.28672	0.0384112	0.173699	-0.214456
ARNTL-1:169, 1, set1, minCMV	ARNTL	0	1	169	minCMV	1	set1	0.0213932	0.883713	0.966008	0.0219448
ARNTL-1:169, 1, set1, minProm	ARNTL	0	1	169	minProm	1	set1	0.637313	0.424686	0.73332	0.126777
ARNTL-1:169, 1, set1, minTK	ARNTL	0	1	169	minTK	1	set1	1.81231	0.178232	0.482246	-0.2064
ARNTL-1:1834, 8, set2, minCMV	ARNTL	0	1	1834	minCMV	8	set2	0.0808416	0.77616	0.928994	0.0512737
ARNTL-1:1834, 8, set2, minProm	ARNTL	0	1	1834	minProm	8	set2	0.719042	0.396458	0.712433	-0.159627
ARNTL-1:1834, 8, set2, minTK	ARNTL	0	1	1834	minTK	8	set2	1.58365	0.208235	0.528094	-0.21576
ARNTL-1:502, 4, set1, minCMV	ARNTL	0	1	502	minCMV	4	set1	0.0172627	0.895469	0.970012	0.0213977
ARNTL-1:502, 4, set1, minProm	ARNTL	0	1	502	minProm	4	set1	0.383467	0.535753	0.809894	-0.0882025
ARNTL-1:502, 4, set1, minTK	ARNTL	0	1	502	minTK	4	set1	5.00987	0.0252032	0.125954	-0.253792
ARNTL-1:835, 8, set1, minCMV	ARNTL	0	1	835	minCMV	8	set1	0.00174457	0.966684	0.992417	0.00776894
ARNTL-1:835, 8, set1, minProm	ARNTL	0	1	835	minProm	8	set1	0.00929484	0.923195	0.977807	-0.0218131
ARNTL-1:835, 8, set1, minTK	ARNTL	0	1	835	minTK	8	set1	0.548479	0.45894	0.758546	-0.173756
ATF4-1:1185, 1, set2, minCMV	ATF4	0	1	1185	minCMV	1	set2	0.349054	0.554649	0.819301	0.0854305
ATF4-1:1185, 1, set2, minProm	ATF4	0	1	1185	minProm	1	set2	12.3517	0.000441	0.00359858	-0.418438
ATF4-1:1185, 1, set2, minTK	ATF4	0	1	1185	minTK	1	set2	2.21584	0.136601	0.412084	-0.195161
ATF4-1:1518, 4, set2, minCMV	ATF4	0	1	1518	minCMV	4	set2	1.14256	0.285113	0.614116	0.133697
ATF4-1:1518, 4, set2, minProm	ATF4	0	1	1518	minProm	4	set2	10.3892	0.00126755	0.00956425	-0.384445
ATF4-1:1518, 4, set2, minTK	ATF4	0	1	1518	minTK	4	set2	0.341656	0.558875	0.822003	-0.0823042
ATF4-1:1851, 8, set2, minCMV	ATF4	0	1	1851	minCMV	8	set2	0.199132	0.655422	0.874491	0.0598757
ATF4-1:1851, 8, set2, minProm	ATF4	0	1	1851	minProm	8	set2	1.98159	0.159223	0.453384	-0.266818
ATF4-1:1851, 8, set2, minTK	ATF4	0	1	1851	minTK	8	set2	1.5794	0.208847	0.528965	-0.155409
ATF4-1:186, 1, set1, minCMV	ATF4	0	1	186	minCMV	1	set1	0.0507579	0.82175	0.94656	-0.0417791
ATF4-1:186, 1, set1, minProm	ATF4	0	1	186	minProm	1	set1	9.68566	0.00185712	0.0135468	-0.626755
ATF4-1:186, 1, set1, minTK	ATF4	0	1	186	minTK	1	set1	4.1501	0.041632	0.184224	-0.453068
ATF4-1:519, 4, set1, minCMV	ATF4	0	1	519	minCMV	4	set1	0.0405938	0.840324	0.952872	-0.0361393
ATF4-1:519, 4, set1, minProm	ATF4	0	1	519	minProm	4	set1	7.13088	0.00757674	0.047054	-0.577696
ATF4-1:519, 4, set1, minTK	ATF4	0	1	519	minTK	4	set1	2.66089	0.102843	0.348093	-0.344839
ATF4-1:852, 8, set1, minCMV	ATF4	0	1	852	minCMV	8	set1	0.685107	0.407834	0.721046	-0.159947
ATF4-1:852, 8, set1, minProm	ATF4	0	1	852	minProm	8	set1	1.22263	0.268846	0.598063	-0.304278
ATF4-1:852, 8, set1, minTK	ATF4	0	1	852	minTK	8	set1	4.93033	0.0263892	0.130501	-0.311553
ATF7-1:1186, 1, set2, minCMV	ATF7	0	1	1186	minCMV	1	set2	50.0975	1.46e-12	3.13e-11	0.949378
ATF7-1:1186, 1, set2, minProm	ATF7	0	1	1186	minProm	1	set2	72.2353	1.91e-17	5.48e-16	1.20485
ATF7-1:1186, 1, set2, minTK	ATF7	0	1	1186	minTK	1	set2	57.4848	3.41e-14	8.14e-13	1.0669
ATF7-1:1519, 4, set2, minCMV	ATF7	0	1	1519	minCMV	4	set2	62.7687	2.32e-15	5.9e-14	1.15992
ATF7-1:1519, 4, set2, minProm	ATF7	0	1	1519	minProm	4	set2	118.946	1.08e-27	4.26e-26	1.38725
ATF7-1:1519, 4, set2, minTK	ATF7	0	1	1519	minTK	4	set2	68.3422	1.37e-16	3.79e-15	1.32012
ATF7-1:1852, 8, set2, minCMV	ATF7	0	1	1852	minCMV	8	set2	56.4303	5.82e-14	1.36e-12	1.13721
ATF7-1:1852, 8, set2, minProm	ATF7	0	1	1852	minProm	8	set2	105.699	8.58e-25	3.21e-23	1.37808
ATF7-1:1852, 8, set2, minTK	ATF7	0	1	1852	minTK	8	set2	98.5833	3.12e-23	1.08e-21	1.34073
ATF7-1:187, 1, set1, minCMV	ATF7	0	1	187	minCMV	1	set1	33.6298	6.67e-09	9.94e-08	0.955279
ATF7-1:187, 1, set1, minProm	ATF7	0	1	187	minProm	1	set1	44.2733	2.86e-11	5.43e-10	1.02079
ATF7-1:187, 1, set1, minTK	ATF7	0	1	187	minTK	1	set1	48.6774	3.02e-12	6.16e-11	0.941226
ATF7-1:520, 4, set1, minCMV	ATF7	0	1	520	minCMV	4	set1	46.6444	8.51e-12	1.69e-10	1.07069
ATF7-1:520, 4, set1, minProm	ATF7	0	1	520	minProm	4	set1	65.3322	6.33e-16	1.65e-14	1.13405
ATF7-1:520, 4, set1, minTK	ATF7	0	1	520	minTK	4	set1	50.0169	1.52e-12	3.24e-11	1.0878
ATF7-1:853, 8, set1, minCMV	ATF7	0	1	853	minCMV	8	set1	50.4122	1.25e-12	2.69e-11	1.07801
ATF7-1:853, 8, set1, minProm	ATF7	0	1	853	minProm	8	set1	40.2491	2.24e-10	3.91e-09	1.11384
ATF7-1:853, 8, set1, minTK	ATF7	0	1	853	minTK	8	set1	49.811	1.69e-12	3.55e-11	1.12682
Ar-1:1268, 1, set2, minCMV	Ar	0	1	1268	minCMV	1	set2	12.732	0.000359	0.00297544	0.272454
Ar-1:1268, 1, set2, minProm	Ar	0	1	1268	minProm	1	set2	5.98897	0.0143956	0.0804328	-0.194743
Ar-1:1268, 1, set2, minTK	Ar	0	1	1268	minTK	1	set2	4.20485	0.0403085	0.180317	-0.12706
Ar-1:1601, 4, set2, minCMV	Ar	0	1	1601	minCMV	4	set2	0.00325537	0.954501	0.989626	0.00394116
Ar-1:1601, 4, set2, minProm	Ar	0	1	1601	minProm	4	set2	1.15381	0.282754	0.611426	-0.0731573
Ar-1:1601, 4, set2, minTK	Ar	0	1	1601	minTK	4	set2	2.03427	0.153788	0.443798	-0.0936402
Ar-1:1934, 8, set2, minCMV	Ar	0	1	1934	minCMV	8	set2	0.500234	0.479397	0.771711	0.0482342
Ar-1:1934, 8, set2, minProm	Ar	0	1	1934	minProm	8	set2	0.299831	0.583989	0.836693	0.040962
Ar-1:1934, 8, set2, minTK	Ar	0	1	1934	minTK	8	set2	3.20634	0.0733535	0.278281	-0.132176
Ar-1:269, 1, set1, minCMV	Ar	0	1	269	minCMV	1	set1	8.00815	0.00465673	0.0310213	0.242886
Ar-1:269, 1, set1, minProm	Ar	0	1	269	minProm	1	set1	0.759972	0.383337	0.702404	-0.0663579
Ar-1:269, 1, set1, minTK	Ar	0	1	269	minTK	1	set1	0.228368	0.632737	0.863586	-0.0360156
Ar-1:602, 4, set1, minCMV	Ar	0	1	602	minCMV	4	set1	0.693878	0.404849	0.719497	-0.0961652
Ar-1:602, 4, set1, minProm	Ar	0	1	602	minProm	4	set1	0.0106869	0.917663	0.977381	-0.00893307
Ar-1:602, 4, set1, minTK	Ar	0	1	602	minTK	4	set1	2.50424	0.11354	0.369688	-0.12454
Ar-1:935, 8, set1, minCMV	Ar	0	1	935	minCMV	8	set1	0.0672028	0.795454	0.93784	0.0236859
Ar-1:935, 8, set1, minProm	Ar	0	1	935	minProm	8	set1	2.99971	0.0832796	0.301239	-0.174312
Ar-1:935, 8, set1, minTK	Ar	0	1	935	minTK	8	set1	4.60563	0.0318671	0.150908	-0.167077
Ascl2-1:1169, 1, set2, minCMV	Ascl2	0	1	1169	minCMV	1	set2	0.431076	0.511462	0.794478	0.0762643
Ascl2-1:1169, 1, set2, minProm	Ascl2	0	1	1169	minProm	1	set2	0.605835	0.43636	0.741407	-0.1027
Ascl2-1:1169, 1, set2, minTK	Ascl2	0	1	1169	minTK	1	set2	1.44822	0.228814	0.551322	-0.167111
Ascl2-1:1502, 4, set2, minCMV	Ascl2	0	1	1502	minCMV	4	set2	1.68527	0.194226	0.507659	0.208872
Ascl2-1:1502, 4, set2, minProm	Ascl2	0	1	1502	minProm	4	set2	5.16449	0.0230533	0.117602	0.310931
Ascl2-1:1502, 4, set2, minTK	Ascl2	0	1	1502	minTK	4	set2	0.281215	0.595906	0.840987	-0.0687544
Ascl2-1:170, 1, set1, minCMV	Ascl2	0	1	170	minCMV	1	set1	0.922914	0.336711	0.658792	-0.143442
Ascl2-1:170, 1, set1, minProm	Ascl2	0	1	170	minProm	1	set1	0.001276	0.971505	0.993448	0.00767693
Ascl2-1:170, 1, set1, minTK	Ascl2	0	1	170	minTK	1	set1	0.00199367	0.964386	0.991497	-0.00853234
Ascl2-1:1835, 8, set2, minCMV	Ascl2	0	1	1835	minCMV	8	set2	0.0008	0.97744	0.994758	-0.00407139
Ascl2-1:1835, 8, set2, minProm	Ascl2	0	1	1835	minProm	8	set2	0.0311248	0.859962	0.958867	-0.0268351
Ascl2-1:1835, 8, set2, minTK	Ascl2	0	1	1835	minTK	8	set2	1.08487	0.297611	0.621532	0.132335
Ascl2-1:503, 4, set1, minCMV	Ascl2	0	1	503	minCMV	4	set1	0.0187945	0.890957	0.969191	0.0264908
Ascl2-1:503, 4, set1, minProm	Ascl2	0	1	503	minProm	4	set1	0.0316771	0.858738	0.958454	-0.0273855
Ascl2-1:503, 4, set1, minTK	Ascl2	0	1	503	minTK	4	set1	0.0131221	0.9088	0.975088	-0.0231083
Ascl2-1:836, 8, set1, minCMV	Ascl2	0	1	836	minCMV	8	set1	0.221146	0.638168	0.866943	0.0844627
Ascl2-1:836, 8, set1, minProm	Ascl2	0	1	836	minProm	8	set1	0.962617	0.326528	0.65136	-0.181725
Ascl2-1:836, 8, set1, minTK	Ascl2	0	1	836	minTK	8	set1	0.313108	0.575779	0.832887	-0.101071
Atf4-1:1187, 1, set2, minCMV	Atf4	0	1	1187	minCMV	1	set2	29.2466	6.37e-08	8.86e-07	-0.46214
Atf4-1:1187, 1, set2, minProm	Atf4	0	1	1187	minProm	1	set2	33.5849	6.82e-09	1.01e-07	-0.6789
Atf4-1:1187, 1, set2, minTK	Atf4	0	1	1187	minTK	1	set2	24.5037	7.42e-07	9e-06	-0.552925
Atf4-1:1520, 4, set2, minCMV	Atf4	0	1	1520	minCMV	4	set2	20.1282	7.24e-06	7.79e-05	-0.48606
Atf4-1:1520, 4, set2, minProm	Atf4	0	1	1520	minProm	4	set2	37.1476	1.1e-09	1.81e-08	-0.642531
Atf4-1:1520, 4, set2, minTK	Atf4	0	1	1520	minTK	4	set2	29.818	4.75e-08	6.67e-07	-0.555564
Atf4-1:1853, 8, set2, minCMV	Atf4	0	1	1853	minCMV	8	set2	16.7447	4.28e-05	0.000412	-0.498493
Atf4-1:1853, 8, set2, minProm	Atf4	0	1	1853	minProm	8	set2	36.8386	1.28e-09	2.09e-08	-0.755722
Atf4-1:1853, 8, set2, minTK	Atf4	0	1	1853	minTK	8	set2	47.5433	5.38e-12	1.09e-10	-0.604826
Atf4-1:188, 1, set1, minCMV	Atf4	0	1	188	minCMV	1	set1	10.2695	0.00135249	0.0101305	-0.395183
Atf4-1:188, 1, set1, minProm	Atf4	0	1	188	minProm	1	set1	25.6616	4.07e-07	5.13e-06	-0.572566
Atf4-1:188, 1, set1, minTK	Atf4	0	1	188	minTK	1	set1	13.6679	0.000218	0.00187138	-0.490603
Atf4-1:521, 4, set1, minCMV	Atf4	0	1	521	minCMV	4	set1	10.52	0.0011809	0.0089989	-0.424264
Atf4-1:521, 4, set1, minProm	Atf4	0	1	521	minProm	4	set1	23.0158	1.61e-06	1.85e-05	-0.60865
Atf4-1:521, 4, set1, minTK	Atf4	0	1	521	minTK	4	set1	16.8433	4.06e-05	0.000392	-0.517926
Atf4-1:854, 8, set1, minCMV	Atf4	0	1	854	minCMV	8	set1	11.157	0.000837	0.00652527	-0.513214
Atf4-1:854, 8, set1, minProm	Atf4	0	1	854	minProm	8	set1	27.0371	2e-07	2.61e-06	-0.656685
Atf4-1:854, 8, set1, minTK	Atf4	0	1	854	minTK	8	set1	20.5048	5.95e-06	6.43e-05	-0.537009
Atoh1-1:1170, 1, set2, minCMV	Atoh1	0	1	1170	minCMV	1	set2	0.925571	0.336017	0.658792	0.112481
Atoh1-1:1170, 1, set2, minProm	Atoh1	0	1	1170	minProm	1	set2	0.00596761	0.938424	0.983248	0.0122178
Atoh1-1:1170, 1, set2, minTK	Atoh1	0	1	1170	minTK	1	set2	0.0420759	0.837475	0.952243	-0.0329748
Atoh1-1:1503, 4, set2, minCMV	Atoh1	0	1	1503	minCMV	4	set2	0.682869	0.408601	0.721648	-0.11987
Atoh1-1:1503, 4, set2, minProm	Atoh1	0	1	1503	minProm	4	set2	0.193882	0.659705	0.875206	-0.0607883
Atoh1-1:1503, 4, set2, minTK	Atoh1	0	1	1503	minTK	4	set2	1.63981	0.200351	0.51814	-0.179244
Atoh1-1:171, 1, set1, minCMV	Atoh1	0	1	171	minCMV	1	set1	0.0201147	0.887217	0.967768	-0.0193705
Atoh1-1:171, 1, set1, minProm	Atoh1	0	1	171	minProm	1	set1	0.521954	0.470009	0.766949	-0.118151
Atoh1-1:171, 1, set1, minTK	Atoh1	0	1	171	minTK	1	set1	0.00176834	0.966458	0.992417	0.00840886
Atoh1-1:1836, 8, set2, minCMV	Atoh1	0	1	1836	minCMV	8	set2	0.453892	0.500493	0.7868	-0.10142
Atoh1-1:1836, 8, set2, minProm	Atoh1	0	1	1836	minProm	8	set2	0.190053	0.662873	0.876558	-0.056855
Atoh1-1:1836, 8, set2, minTK	Atoh1	0	1	1836	minTK	8	set2	0.066742	0.796141	0.93784	-0.0329027
Atoh1-1:504, 4, set1, minCMV	Atoh1	0	1	504	minCMV	4	set1	0.602556	0.437605	0.741894	0.138171
Atoh1-1:504, 4, set1, minProm	Atoh1	0	1	504	minProm	4	set1	0.0829622	0.773322	0.928322	0.0390178
Atoh1-1:504, 4, set1, minTK	Atoh1	0	1	504	minTK	4	set1	0.302238	0.582483	0.836447	-0.103861
Atoh1-1:837, 8, set1, minCMV	Atoh1	0	1	837	minCMV	8	set1	0.0053359	0.941769	0.984401	-0.0135403
Atoh1-1:837, 8, set1, minProm	Atoh1	0	1	837	minProm	8	set1	2.73978	0.0978782	0.337356	-0.26823
Atoh1-1:837, 8, set1, minTK	Atoh1	0	1	837	minTK	8	set1	0.250417	0.616781	0.854561	-0.11992
BARHL2-1:1225, 1, set2, minCMV	BARHL2	0	1	1225	minCMV	1	set2	0.172706	0.677718	0.884508	-0.0897384
BARHL2-1:1225, 1, set2, minProm	BARHL2	0	1	1225	minProm	1	set2	3.05001	0.0807369	0.295522	-0.19387
BARHL2-1:1225, 1, set2, minTK	BARHL2	0	1	1225	minTK	1	set2	2.91334	0.0878498	0.312978	-0.187394
BARHL2-1:1558, 4, set2, minCMV	BARHL2	0	1	1558	minCMV	4	set2	0.347166	0.555722	0.81961	0.0602274
BARHL2-1:1558, 4, set2, minProm	BARHL2	0	1	1558	minProm	4	set2	0.975566	0.323296	0.648493	-0.141686
BARHL2-1:1558, 4, set2, minTK	BARHL2	0	1	1558	minTK	4	set2	2.62902	0.104926	0.352162	-0.20197
BARHL2-1:1891, 8, set2, minCMV	BARHL2	0	1	1891	minCMV	8	set2	9.86114	0.00168807	0.0124169	-0.495852
BARHL2-1:1891, 8, set2, minProm	BARHL2	0	1	1891	minProm	8	set2	0.647394	0.421046	0.730733	-0.0930648
BARHL2-1:1891, 8, set2, minTK	BARHL2	0	1	1891	minTK	8	set2	1.88464	0.169807	0.468534	-0.158203
BARHL2-1:226, 1, set1, minCMV	BARHL2	0	1	226	minCMV	1	set1	4.02958	0.0447091	0.193247	0.268587
BARHL2-1:226, 1, set1, minProm	BARHL2	0	1	226	minProm	1	set1	0.0126025	0.910616	0.975411	0.0184114
BARHL2-1:226, 1, set1, minTK	BARHL2	0	1	226	minTK	1	set1	0.965205	0.325879	0.650698	-0.132531
BARHL2-1:559, 4, set1, minCMV	BARHL2	0	1	559	minCMV	4	set1	0.347043	0.555792	0.81961	0.0785815
BARHL2-1:559, 4, set1, minProm	BARHL2	0	1	559	minProm	4	set1	0.00927125	0.923292	0.977807	-0.0110038
BARHL2-1:559, 4, set1, minTK	BARHL2	0	1	559	minTK	4	set1	3.50447	0.0612033	0.241433	-0.243114
BARHL2-1:892, 8, set1, minCMV	BARHL2	0	1	892	minCMV	8	set1	49.0071	2.55e-12	5.24e-11	1.04138
BARHL2-1:892, 8, set1, minProm	BARHL2	0	1	892	minProm	8	set1	0.093587	0.759666	0.921747	-0.038025
BARHL2-1:892, 8, set1, minTK	BARHL2	0	1	892	minTK	8	set1	4.48121	0.0342695	0.160063	-0.276893
BARHL2-2:1226, 1, set2, minCMV	BARHL2	0	2	1226	minCMV	1	set2	0.0544654	0.815468	0.945348	0.0317927
BARHL2-2:1226, 1, set2, minProm	BARHL2	0	2	1226	minProm	1	set2	0.315667	0.574224	0.831452	0.0668087
BARHL2-2:1226, 1, set2, minTK	BARHL2	0	2	1226	minTK	1	set2	4.39437	0.0360578	0.166126	-0.230038
BARHL2-2:1559, 4, set2, minCMV	BARHL2	0	2	1559	minCMV	4	set2	0.000343	0.985217	0.997708	-0.00225404
BARHL2-2:1559, 4, set2, minProm	BARHL2	0	2	1559	minProm	4	set2	0.0384573	0.844528	0.954654	0.0236123
BARHL2-2:1559, 4, set2, minTK	BARHL2	0	2	1559	minTK	4	set2	5.50918	0.0189169	0.10077	-0.277287
BARHL2-2:1892, 8, set2, minCMV	BARHL2	0	2	1892	minCMV	8	set2	8.86687	0.00290392	0.0202911	-0.425775
BARHL2-2:1892, 8, set2, minProm	BARHL2	0	2	1892	minProm	8	set2	7.71366	0.00548046	0.0358477	0.453299
BARHL2-2:1892, 8, set2, minTK	BARHL2	0	2	1892	minTK	8	set2	4.50456	0.0338046	0.158475	0.247032
BARHL2-2:227, 1, set1, minCMV	BARHL2	0	2	227	minCMV	1	set1	2.72813	0.0985945	0.338684	0.169238
BARHL2-2:227, 1, set1, minProm	BARHL2	0	2	227	minProm	1	set1	0.0923174	0.761251	0.921747	-0.033101
BARHL2-2:227, 1, set1, minTK	BARHL2	0	2	227	minTK	1	set1	3.68317	0.0549643	0.224761	-0.211628
BARHL2-2:560, 4, set1, minCMV	BARHL2	0	2	560	minCMV	4	set1	1.26095	0.261471	0.588051	0.113167
BARHL2-2:560, 4, set1, minProm	BARHL2	0	2	560	minProm	4	set1	2.97199	0.0847177	0.304826	-0.184126
BARHL2-2:560, 4, set1, minTK	BARHL2	0	2	560	minTK	4	set1	2.13037	0.144406	0.425605	-0.138353
BARHL2-2:893, 8, set1, minCMV	BARHL2	0	2	893	minCMV	8	set1	0.933874	0.333858	0.657441	-0.0922859
BARHL2-2:893, 8, set1, minProm	BARHL2	0	2	893	minProm	8	set1	0.963531	0.326299	0.651114	-0.0770378
BARHL2-2:893, 8, set1, minTK	BARHL2	0	2	893	minTK	8	set1	7.72177	0.00545588	0.0357631	-0.24716
BARX1-1:1227, 1, set2, minCMV	BARX1	0	1	1227	minCMV	1	set2	3.2657	0.0707427	0.270501	0.237288
BARX1-1:1227, 1, set2, minProm	BARX1	0	1	1227	minProm	1	set2	1.24702	0.264123	0.592276	-0.120952
BARX1-1:1227, 1, set2, minTK	BARX1	0	1	1227	minTK	1	set2	0.827557	0.36298	0.682274	-0.0910811
BARX1-1:1560, 4, set2, minCMV	BARX1	0	1	1560	minCMV	4	set2	0.49002	0.483918	0.775633	-0.0762887
BARX1-1:1560, 4, set2, minProm	BARX1	0	1	1560	minProm	4	set2	0.0121428	0.912255	0.975975	0.0103912
BARX1-1:1560, 4, set2, minTK	BARX1	0	1	1560	minTK	4	set2	0.846878	0.357437	0.678843	0.0793007
BARX1-1:1893, 8, set2, minCMV	BARX1	0	1	1893	minCMV	8	set2	0.832479	0.361557	0.68119	-0.137367
BARX1-1:1893, 8, set2, minProm	BARX1	0	1	1893	minProm	8	set2	0.0558551	0.813171	0.945348	-0.0246988
BARX1-1:1893, 8, set2, minTK	BARX1	0	1	1893	minTK	8	set2	2.58913	0.1076	0.357617	-0.19484
BARX1-1:228, 1, set1, minCMV	BARX1	0	1	228	minCMV	1	set1	1.76957	0.183435	0.49242	0.264646
BARX1-1:228, 1, set1, minProm	BARX1	0	1	228	minProm	1	set1	0.243976	0.621349	0.856715	-0.0927357
BARX1-1:228, 1, set1, minTK	BARX1	0	1	228	minTK	1	set1	1.31854	0.250855	0.579672	-0.201738
BARX1-1:561, 4, set1, minCMV	BARX1	0	1	561	minCMV	4	set1	1.70947	0.191054	0.503844	0.196997
BARX1-1:561, 4, set1, minProm	BARX1	0	1	561	minProm	4	set1	0.860196	0.353684	0.677159	-0.122199
BARX1-1:561, 4, set1, minTK	BARX1	0	1	561	minTK	4	set1	2.53587	0.111285	0.365874	-0.228972
BARX1-1:894, 8, set1, minCMV	BARX1	0	1	894	minCMV	8	set1	0.0224471	0.880904	0.965473	-0.0322678
BARX1-1:894, 8, set1, minProm	BARX1	0	1	894	minProm	8	set1	0.258982	0.610821	0.849753	-0.0822493
BARX1-1:894, 8, set1, minTK	BARX1	0	1	894	minTK	8	set1	0.00607154	0.937892	0.983248	-0.0122382
BATF3-1:1188, 1, set2, minCMV	BATF3	0	1	1188	minCMV	1	set2	14.9552	0.00011	0.000992	0.863109
BATF3-1:1854, 8, set2, minTK	BATF3	0	1	1854	minTK	8	set2	0.296891	0.585838	0.837184	0.494056
BATF3-1:189, 1, set1, minCMV	BATF3	0	1	189	minCMV	1	set1	23.4711	1.27e-06	1.5e-05	1.08611
BATF3-1:189, 1, set1, minProm	BATF3	0	1	189	minProm	1	set1	5.17318	0.0229382	0.11721	1.15864
BATF3-1:189, 1, set1, minTK	BATF3	0	1	189	minTK	1	set1	8.88993	0.00286748	0.0200822	0.75736
BATF3-1:522, 4, set1, minCMV	BATF3	0	1	522	minCMV	4	set1	0.486687	0.485409	0.776199	0.291331
BATF3-1:522, 4, set1, minProm	BATF3	0	1	522	minProm	4	set1	0.23509	0.627775	0.859865	0.336011
BATF3-1:855, 8, set1, minCMV	BATF3	0	1	855	minCMV	8	set1	5.89381	0.0151942	0.0837726	1.51252
BCL6B-1:1, 1, set1, minCMV	BCL6B	0	1	1	minCMV	1	set1	0.295515	0.586708	0.837654	0.0605088
BCL6B-1:1, 1, set1, minProm	BCL6B	0	1	1	minProm	1	set1	2.86157	0.0907186	0.320394	0.186092
BCL6B-1:1, 1, set1, minTK	BCL6B	0	1	1	minTK	1	set1	0.214286	0.643429	0.87024	-0.0512792
BCL6B-1:1000, 1, set2, minCMV	BCL6B	0	1	1000	minCMV	1	set2	0.376779	0.539332	0.811906	0.0988584
BCL6B-1:1000, 1, set2, minProm	BCL6B	0	1	1000	minProm	1	set2	0.320153	0.571516	0.830632	-0.0773821
BCL6B-1:1000, 1, set2, minTK	BCL6B	0	1	1000	minTK	1	set2	0.378062	0.538643	0.811863	-0.0634179
BCL6B-1:1333, 4, set2, minCMV	BCL6B	0	1	1333	minCMV	4	set2	3.09396	0.0785833	0.290934	0.203827
BCL6B-1:1333, 4, set2, minProm	BCL6B	0	1	1333	minProm	4	set2	1.54526	0.213837	0.534332	0.157502
BCL6B-1:1333, 4, set2, minTK	BCL6B	0	1	1333	minTK	4	set2	0.222082	0.637458	0.866943	0.0493321
BCL6B-1:1666, 8, set2, minCMV	BCL6B	0	1	1666	minCMV	8	set2	0.727914	0.39356	0.709286	0.0968733
BCL6B-1:1666, 8, set2, minProm	BCL6B	0	1	1666	minProm	8	set2	0.610145	0.434733	0.740507	-0.0964429
BCL6B-1:1666, 8, set2, minTK	BCL6B	0	1	1666	minTK	8	set2	0.887075	0.346271	0.668594	-0.0917416
BCL6B-1:334, 4, set1, minCMV	BCL6B	0	1	334	minCMV	4	set1	0.0273126	0.868735	0.961599	0.0187989
BCL6B-1:334, 4, set1, minProm	BCL6B	0	1	334	minProm	4	set1	0.287127	0.592068	0.84006	-0.0578393
BCL6B-1:334, 4, set1, minTK	BCL6B	0	1	334	minTK	4	set1	2.25548	0.133142	0.406844	-0.159368
BCL6B-1:667, 8, set1, minCMV	BCL6B	0	1	667	minCMV	8	set1	0.000146	0.99037	0.998959	-0.00187864
BCL6B-1:667, 8, set1, minProm	BCL6B	0	1	667	minProm	8	set1	1.9699	0.160459	0.454794	0.137641
BCL6B-1:667, 8, set1, minTK	BCL6B	0	1	667	minTK	8	set1	0.363685	0.546467	0.815254	-0.052717
BHLHB3-1:1171, 1, set2, minCMV	BHLHB3	0	1	1171	minCMV	1	set2	19.781	8.68e-06	9.2e-05	-0.476426
BHLHB3-1:1171, 1, set2, minProm	BHLHB3	0	1	1171	minProm	1	set2	20.6349	5.56e-06	6.05e-05	-0.481922
BHLHB3-1:1171, 1, set2, minTK	BHLHB3	0	1	1171	minTK	1	set2	26.8986	2.14e-07	2.79e-06	-0.500945
BHLHB3-1:1504, 4, set2, minCMV	BHLHB3	0	1	1504	minCMV	4	set2	21.3272	3.87e-06	4.31e-05	-0.462265
BHLHB3-1:1504, 4, set2, minProm	BHLHB3	0	1	1504	minProm	4	set2	16.3079	5.38e-05	0.000511	-0.476274
BHLHB3-1:1504, 4, set2, minTK	BHLHB3	0	1	1504	minTK	4	set2	27.3364	1.71e-07	2.26e-06	-0.482771
BHLHB3-1:172, 1, set1, minCMV	BHLHB3	0	1	172	minCMV	1	set1	18.8852	1.39e-05	0.000144	-0.432826
BHLHB3-1:172, 1, set1, minProm	BHLHB3	0	1	172	minProm	1	set1	23.1185	1.52e-06	1.76e-05	-0.531036
BHLHB3-1:172, 1, set1, minTK	BHLHB3	0	1	172	minTK	1	set1	20.8826	4.88e-06	5.37e-05	-0.458895
BHLHB3-1:1837, 8, set2, minCMV	BHLHB3	0	1	1837	minCMV	8	set2	19.9775	7.84e-06	8.37e-05	-0.400045
BHLHB3-1:1837, 8, set2, minProm	BHLHB3	0	1	1837	minProm	8	set2	20.0662	7.48e-06	8e-05	-0.418395
BHLHB3-1:1837, 8, set2, minTK	BHLHB3	0	1	1837	minTK	8	set2	24.253	8.45e-07	1.02e-05	-0.461451
BHLHB3-1:505, 4, set1, minCMV	BHLHB3	0	1	505	minCMV	4	set1	15.8732	6.77e-05	0.000631	-0.521899
BHLHB3-1:505, 4, set1, minProm	BHLHB3	0	1	505	minProm	4	set1	35.5999	2.42e-09	3.84e-08	-0.676491
BHLHB3-1:505, 4, set1, minTK	BHLHB3	0	1	505	minTK	4	set1	10.7137	0.00106343	0.00817876	-0.444709
BHLHB3-1:838, 8, set1, minCMV	BHLHB3	0	1	838	minCMV	8	set1	8.91528	0.00282795	0.0198506	-0.423754
BHLHB3-1:838, 8, set1, minProm	BHLHB3	0	1	838	minProm	8	set1	22.3667	2.25e-06	2.56e-05	-0.611267
BHLHB3-1:838, 8, set1, minTK	BHLHB3	0	1	838	minTK	8	set1	24.146	8.93e-07	1.08e-05	-0.548678
BHLHE23-1:1172, 1, set2, minCMV	BHLHE23	0	1	1172	minCMV	1	set2	9.99995	0.00156544	0.0115703	0.513693
BHLHE23-1:1172, 1, set2, minProm	BHLHE23	0	1	1172	minProm	1	set2	0.58069	0.446042	0.748533	0.109009
BHLHE23-1:1172, 1, set2, minTK	BHLHE23	0	1	1172	minTK	1	set2	0.0623966	0.802747	0.94129	-0.0343366
BHLHE23-1:1505, 4, set2, minCMV	BHLHE23	0	1	1505	minCMV	4	set2	0.032503	0.856928	0.957205	0.0392142
BHLHE23-1:1505, 4, set2, minProm	BHLHE23	0	1	1505	minProm	4	set2	0.197361	0.65686	0.874491	-0.0724119
BHLHE23-1:1505, 4, set2, minTK	BHLHE23	0	1	1505	minTK	4	set2	2.76979	0.0960587	0.332709	-0.253881
BHLHE23-1:173, 1, set1, minCMV	BHLHE23	0	1	173	minCMV	1	set1	1.00279	0.316635	0.64184	0.143015
BHLHE23-1:173, 1, set1, minProm	BHLHE23	0	1	173	minProm	1	set1	0.176031	0.674807	0.883447	0.0569888
BHLHE23-1:173, 1, set1, minTK	BHLHE23	0	1	173	minTK	1	set1	0.0170515	0.896106	0.970316	0.0203471
BHLHE23-1:1838, 8, set2, minCMV	BHLHE23	0	1	1838	minCMV	8	set2	0.457011	0.499024	0.785698	0.128583
BHLHE23-1:1838, 8, set2, minProm	BHLHE23	0	1	1838	minProm	8	set2	0.0717561	0.788797	0.93538	-0.0405663
BHLHE23-1:1838, 8, set2, minTK	BHLHE23	0	1	1838	minTK	8	set2	0.404966	0.524535	0.801816	-0.106371
BHLHE23-1:506, 4, set1, minCMV	BHLHE23	0	1	506	minCMV	4	set1	2.6565	0.103127	0.34841	-0.29807
BHLHE23-1:506, 4, set1, minProm	BHLHE23	0	1	506	minProm	4	set1	3.02175	0.0821546	0.298604	-0.269042
BHLHE23-1:506, 4, set1, minTK	BHLHE23	0	1	506	minTK	4	set1	0.00136667	0.97051	0.993404	0.00598337
BHLHE23-1:839, 8, set1, minCMV	BHLHE23	0	1	839	minCMV	8	set1	0.0574584	0.810559	0.94471	0.0394862
BHLHE23-1:839, 8, set1, minProm	BHLHE23	0	1	839	minProm	8	set1	7.73702	0.00541	0.0355349	0.489946
BHLHE23-1:839, 8, set1, minTK	BHLHE23	0	1	839	minTK	8	set1	0.323549	0.569482	0.83023	0.0795151
Barhl1-1:1228, 1, set2, minCMV	Barhl1	0	1	1228	minCMV	1	set2	31.573	1.92e-08	2.78e-07	0.664594
Barhl1-1:1228, 1, set2, minProm	Barhl1	0	1	1228	minProm	1	set2	0.636935	0.424823	0.733351	0.0925003
Barhl1-1:1228, 1, set2, minTK	Barhl1	0	1	1228	minTK	1	set2	3.20006	0.0736357	0.279179	-0.199692
Barhl1-1:1561, 4, set2, minCMV	Barhl1	0	1	1561	minCMV	4	set2	0.0837588	0.772267	0.927615	0.0279789
Barhl1-1:1561, 4, set2, minProm	Barhl1	0	1	1561	minProm	4	set2	0.105767	0.745016	0.914478	0.0362081
Barhl1-1:1561, 4, set2, minTK	Barhl1	0	1	1561	minTK	4	set2	1.6322	0.2014	0.518874	-0.126402
Barhl1-1:1894, 8, set2, minCMV	Barhl1	0	1	1894	minCMV	8	set2	0.41626	0.518809	0.79953	-0.106612
Barhl1-1:1894, 8, set2, minProm	Barhl1	0	1	1894	minProm	8	set2	0.444925	0.504755	0.788254	-0.0631945
Barhl1-1:1894, 8, set2, minTK	Barhl1	0	1	1894	minTK	8	set2	0.0538939	0.816421	0.945348	0.021189
Barhl1-1:229, 1, set1, minCMV	Barhl1	0	1	229	minCMV	1	set1	53.4288	2.68e-13	6.01e-12	0.882236
Barhl1-1:229, 1, set1, minProm	Barhl1	0	1	229	minProm	1	set1	0.509404	0.475397	0.771072	0.0892078
Barhl1-1:229, 1, set1, minTK	Barhl1	0	1	229	minTK	1	set1	2.21364	0.136796	0.41229	-0.141705
Barhl1-1:562, 4, set1, minCMV	Barhl1	0	1	562	minCMV	4	set1	1.29428	0.255261	0.581792	0.134377
Barhl1-1:562, 4, set1, minProm	Barhl1	0	1	562	minProm	4	set1	1.44719	0.22898	0.551322	-0.135359
Barhl1-1:562, 4, set1, minTK	Barhl1	0	1	562	minTK	4	set1	1.5398	0.214648	0.534619	-0.117627
Barhl1-1:895, 8, set1, minCMV	Barhl1	0	1	895	minCMV	8	set1	0.514409	0.473236	0.769463	0.0766268
Barhl1-1:895, 8, set1, minProm	Barhl1	0	1	895	minProm	8	set1	2.70003	0.100346	0.343166	-0.165261
Barhl1-1:895, 8, set1, minTK	Barhl1	0	1	895	minTK	8	set1	0.54623	0.459862	0.758546	0.0695649
CEBPB-1:1189, 1, set2, minCMV	CEBPB	0	1	1189	minCMV	1	set2	163.994	1.52e-37	8.39e-36	2.37171
CEBPB-1:1189, 1, set2, minProm	CEBPB	0	1	1189	minProm	1	set2	15.1667	9.84e-05	0.000896	0.602683
CEBPB-1:1189, 1, set2, minTK	CEBPB	0	1	1189	minTK	1	set2	21.9585	2.79e-06	3.14e-05	0.580781
CEBPB-1:1522, 4, set2, minCMV	CEBPB	0	1	1522	minCMV	4	set2	225.919	0	0	2.21479
CEBPB-1:1522, 4, set2, minProm	CEBPB	0	1	1522	minProm	4	set2	24.0478	9.4e-07	1.13e-05	0.689915
CEBPB-1:1522, 4, set2, minTK	CEBPB	0	1	1522	minTK	4	set2	36.2015	1.78e-09	2.85e-08	0.859696
CEBPB-1:1855, 8, set2, minCMV	CEBPB	0	1	1855	minCMV	8	set2	239.028	0	0	1.9203
CEBPB-1:1855, 8, set2, minProm	CEBPB	0	1	1855	minProm	8	set2	24.5478	7.25e-07	8.83e-06	0.763822
CEBPB-1:1855, 8, set2, minTK	CEBPB	0	1	1855	minTK	8	set2	43.5942	4.04e-11	7.64e-10	0.865774
CEBPB-1:190, 1, set1, minCMV	CEBPB	0	1	190	minCMV	1	set1	50.7954	1.03e-12	2.23e-11	1.30436
CEBPB-1:190, 1, set1, minProm	CEBPB	0	1	190	minProm	1	set1	14.8121	0.000119	0.00106341	0.83806
CEBPB-1:190, 1, set1, minTK	CEBPB	0	1	190	minTK	1	set1	4.23927	0.0394992	0.177472	0.3785
CEBPB-1:523, 4, set1, minCMV	CEBPB	0	1	523	minCMV	4	set1	61.2954	4.91e-15	1.23e-13	1.47662
CEBPB-1:523, 4, set1, minProm	CEBPB	0	1	523	minProm	4	set1	8.60151	0.00335885	0.0232845	0.641071
CEBPB-1:523, 4, set1, minTK	CEBPB	0	1	523	minTK	4	set1	12.4169	0.000425	0.00349357	0.534142
CEBPB-1:856, 8, set1, minCMV	CEBPB	0	1	856	minCMV	8	set1	44.8531	2.12e-11	4.1e-10	1.22943
CEBPB-1:856, 8, set1, minProm	CEBPB	0	1	856	minProm	8	set1	8.57947	0.00339974	0.0235414	0.43009
CEBPB-1:856, 8, set1, minTK	CEBPB	0	1	856	minTK	8	set1	7.67239	0.0056072	0.0366377	0.515734
CENPB-1:1036, 1, set2, minCMV	CENPB	0	1	1036	minCMV	1	set2	2.34102	0.126007	0.396348	-0.148496
CENPB-1:1036, 1, set2, minProm	CENPB	0	1	1036	minProm	1	set2	3.06504	0.079993	0.293324	-0.147856
CENPB-1:1036, 1, set2, minTK	CENPB	0	1	1036	minTK	1	set2	3.15432	0.0757264	0.283951	-0.180391
CENPB-1:1369, 4, set2, minCMV	CENPB	0	1	1369	minCMV	4	set2	6.03357	0.0140363	0.0791787	-0.277927
CENPB-1:1369, 4, set2, minProm	CENPB	0	1	1369	minProm	4	set2	3.4537	0.0631104	0.247052	0.182361
CENPB-1:1369, 4, set2, minTK	CENPB	0	1	1369	minTK	4	set2	2.71607	0.0993422	0.340087	-0.137718
CENPB-1:1702, 8, set2, minCMV	CENPB	0	1	1702	minCMV	8	set2	0.828533	0.362697	0.682274	-0.0931838
CENPB-1:1702, 8, set2, minProm	CENPB	0	1	1702	minProm	8	set2	7.89647	0.00495313	0.0329244	-0.274475
CENPB-1:1702, 8, set2, minTK	CENPB	0	1	1702	minTK	8	set2	6.27387	0.0122531	0.0707318	-0.238074
CENPB-1:37, 1, set1, minCMV	CENPB	0	1	37	minCMV	1	set1	16.0693	6.11e-05	0.000577	-0.296849
CENPB-1:37, 1, set1, minProm	CENPB	0	1	37	minProm	1	set1	12.7766	0.000351	0.00290922	-0.321883
CENPB-1:37, 1, set1, minTK	CENPB	0	1	37	minTK	1	set1	10.1698	0.00142761	0.0106612	-0.26128
CENPB-1:370, 4, set1, minCMV	CENPB	0	1	370	minCMV	4	set1	5.88407	0.0152785	0.0840112	-0.231195
CENPB-1:370, 4, set1, minProm	CENPB	0	1	370	minProm	4	set1	1.15801	0.281879	0.610546	-0.0996573
CENPB-1:370, 4, set1, minTK	CENPB	0	1	370	minTK	4	set1	2.02217	0.155017	0.445519	-0.133856
CENPB-1:703, 8, set1, minCMV	CENPB	0	1	703	minCMV	8	set1	8.1467	0.00431395	0.0289577	-0.242957
CENPB-1:703, 8, set1, minProm	CENPB	0	1	703	minProm	8	set1	5.86483	0.0154464	0.0847069	-0.20408
CENPB-1:703, 8, set1, minTK	CENPB	0	1	703	minTK	8	set1	13.3049	0.000265	0.00223953	-0.284925
CLOCK-1:1173, 1, set2, minCMV	CLOCK	0	1	1173	minCMV	1	set2	0.610095	0.434752	0.740507	-0.0754493
CLOCK-1:1173, 1, set2, minProm	CLOCK	0	1	1173	minProm	1	set2	1.01289	0.314212	0.638613	-0.103132
CLOCK-1:1173, 1, set2, minTK	CLOCK	0	1	1173	minTK	1	set2	3.36607	0.0665524	0.257571	-0.189744
CLOCK-1:1506, 4, set2, minCMV	CLOCK	0	1	1506	minCMV	4	set2	0.718755	0.396553	0.712433	-0.09224
CLOCK-1:1506, 4, set2, minProm	CLOCK	0	1	1506	minProm	4	set2	4.29802	0.0381567	0.172703	-0.244731
CLOCK-1:1506, 4, set2, minTK	CLOCK	0	1	1506	minTK	4	set2	2.98354	0.0841151	0.303724	-0.17421
CLOCK-1:174, 1, set1, minCMV	CLOCK	0	1	174	minCMV	1	set1	0.509007	0.475569	0.771105	-0.110545
CLOCK-1:174, 1, set1, minProm	CLOCK	0	1	174	minProm	1	set1	1.14188	0.285256	0.614116	-0.188689
CLOCK-1:174, 1, set1, minTK	CLOCK	0	1	174	minTK	1	set1	1.58879	0.2075	0.527549	-0.210732
CLOCK-1:1839, 8, set2, minCMV	CLOCK	0	1	1839	minCMV	8	set2	1.23	0.267407	0.597025	-0.13003
CLOCK-1:1839, 8, set2, minProm	CLOCK	0	1	1839	minProm	8	set2	7.23356	0.0071553	0.0449825	-0.29511
CLOCK-1:1839, 8, set2, minTK	CLOCK	0	1	1839	minTK	8	set2	0.00202824	0.964079	0.991497	0.00476482
CLOCK-1:507, 4, set1, minCMV	CLOCK	0	1	507	minCMV	4	set1	1.09559	0.295236	0.62037	-0.184223
CLOCK-1:507, 4, set1, minProm	CLOCK	0	1	507	minProm	4	set1	1.08954	0.296574	0.620633	-0.168654
CLOCK-1:507, 4, set1, minTK	CLOCK	0	1	507	minTK	4	set1	0.0186972	0.891238	0.969191	-0.0241503
CLOCK-1:840, 8, set1, minCMV	CLOCK	0	1	840	minCMV	8	set1	0.408155	0.522907	0.801544	-0.135221
CLOCK-1:840, 8, set1, minProm	CLOCK	0	1	840	minProm	8	set1	0.81194	0.367547	0.686789	-0.133317
CLOCK-1:840, 8, set1, minTK	CLOCK	0	1	840	minTK	8	set1	0.883894	0.347137	0.669629	0.19517
CREB3-1:1192, 1, set2, minCMV	CREB3	0	1	1192	minCMV	1	set2	155.885	8.97e-36	4.75e-34	1.91328
CREB3-1:1192, 1, set2, minProm	CREB3	0	1	1192	minProm	1	set2	164.738	1.04e-37	5.88e-36	2.19001
CREB3-1:1192, 1, set2, minTK	CREB3	0	1	1192	minTK	1	set2	174.326	0	5.38e-38	1.97264
CREB3-1:1525, 4, set2, minCMV	CREB3	0	1	1525	minCMV	4	set2	168.506	1.57e-38	9.54e-37	1.86292
CREB3-1:1525, 4, set2, minProm	CREB3	0	1	1525	minProm	4	set2	237.384	0	0	2.21788
CREB3-1:1525, 4, set2, minTK	CREB3	0	1	1525	minTK	4	set2	260.06	0	0	2.07253
CREB3-1:1858, 8, set2, minCMV	CREB3	0	1	1858	minCMV	8	set2	227.998	0	0	1.95314
CREB3-1:1858, 8, set2, minProm	CREB3	0	1	1858	minProm	8	set2	248.707	0	0	2.33778
CREB3-1:1858, 8, set2, minTK	CREB3	0	1	1858	minTK	8	set2	208.803	0	0	2.12182
CREB3-1:193, 1, set1, minCMV	CREB3	0	1	193	minCMV	1	set1	146.329	1.1e-33	5.54e-32	2.59741
CREB3-1:193, 1, set1, minProm	CREB3	0	1	193	minProm	1	set1	169.256	1.08e-38	6.61e-37	2.80229
CREB3-1:193, 1, set1, minTK	CREB3	0	1	193	minTK	1	set1	164.745	1.04e-37	5.88e-36	2.54231
CREB3-1:526, 4, set1, minCMV	CREB3	0	1	526	minCMV	4	set1	305.131	0	0	2.68261
CREB3-1:526, 4, set1, minProm	CREB3	0	1	526	minProm	4	set1	178.102	0	8.31e-39	2.82784
CREB3-1:526, 4, set1, minTK	CREB3	0	1	526	minTK	4	set1	186.757	0	0	2.61837
CREB3-1:859, 8, set1, minCMV	CREB3	0	1	859	minCMV	8	set1	196.345	0	0	2.84657
CREB3-1:859, 8, set1, minProm	CREB3	0	1	859	minProm	8	set1	232.762	0	0	2.98984
CREB3-1:859, 8, set1, minTK	CREB3	0	1	859	minTK	8	set1	140.258	2.34e-32	1.11e-30	2.59635
CREB3L1-1:1190, 1, set2, minCMV	CREB3L1	0	1	1190	minCMV	1	set2	182	0	0	1.91001
CREB3L1-1:1190, 1, set2, minProm	CREB3L1	0	1	1190	minProm	1	set2	131.009	2.46e-30	1.07e-28	1.84974
CREB3L1-1:1190, 1, set2, minTK	CREB3L1	0	1	1190	minTK	1	set2	285.498	0	0	1.86457
CREB3L1-1:1523, 4, set2, minCMV	CREB3L1	0	1	1523	minCMV	4	set2	202.452	0	0	1.94359
CREB3L1-1:1523, 4, set2, minProm	CREB3L1	0	1	1523	minProm	4	set2	108.422	2.17e-25	8.29e-24	1.42912
CREB3L1-1:1523, 4, set2, minTK	CREB3L1	0	1	1523	minTK	4	set2	245.271	0	0	1.68088
CREB3L1-1:1856, 8, set2, minCMV	CREB3L1	0	1	1856	minCMV	8	set2	251.316	0	0	2.14708
CREB3L1-1:1856, 8, set2, minProm	CREB3L1	0	1	1856	minProm	8	set2	187.191	0	0	1.58422
CREB3L1-1:1856, 8, set2, minTK	CREB3L1	0	1	1856	minTK	8	set2	177.828	0	9.44e-39	1.59417
CREB3L1-1:191, 1, set1, minCMV	CREB3L1	0	1	191	minCMV	1	set1	132.871	9.65e-31	4.36e-29	1.98914
CREB3L1-1:191, 1, set1, minProm	CREB3L1	0	1	191	minProm	1	set1	209.907	0	0	1.6947
CREB3L1-1:191, 1, set1, minTK	CREB3L1	0	1	191	minTK	1	set1	215.128	0	0	1.91187
CREB3L1-1:524, 4, set1, minCMV	CREB3L1	0	1	524	minCMV	4	set1	143.538	4.48e-33	2.2e-31	1.98434
CREB3L1-1:524, 4, set1, minProm	CREB3L1	0	1	524	minProm	4	set1	83.9178	5.16e-20	1.61e-18	1.40531
CREB3L1-1:524, 4, set1, minTK	CREB3L1	0	1	524	minTK	4	set1	78.5896	7.64e-19	2.28e-17	1.56393
CREB3L1-1:857, 8, set1, minCMV	CREB3L1	0	1	857	minCMV	8	set1	100.328	1.29e-23	4.56e-22	2.09604
CREB3L1-1:857, 8, set1, minProm	CREB3L1	0	1	857	minProm	8	set1	74.1219	7.34e-18	2.12e-16	1.49312
CREB3L1-1:857, 8, set1, minTK	CREB3L1	0	1	857	minTK	8	set1	43.017	5.43e-11	1.02e-09	1.28295
CREB3L1-2:1191, 1, set2, minCMV	CREB3L1	0	2	1191	minCMV	1	set2	1.92303	0.165523	0.462406	0.224115
CREB3L1-2:1191, 1, set2, minProm	CREB3L1	0	2	1191	minProm	1	set2	0.0206692	0.885684	0.966965	0.0440366
CREB3L1-2:1191, 1, set2, minTK	CREB3L1	0	2	1191	minTK	1	set2	1.49819	0.22095	0.543037	0.457255
CREB3L1-2:1524, 4, set2, minCMV	CREB3L1	0	2	1524	minCMV	4	set2	0.0185736	0.891596	0.969236	0.0440133
CREB3L1-2:1524, 4, set2, minProm	CREB3L1	0	2	1524	minProm	4	set2	0.0215368	0.883326	0.966008	0.0563641
CREB3L1-2:1524, 4, set2, minTK	CREB3L1	0	2	1524	minTK	4	set2	3.99102	0.0457434	0.196871	0.695527
CREB3L1-2:1857, 8, set2, minCMV	CREB3L1	0	2	1857	minCMV	8	set2	0.907028	0.340904	0.663655	0.436248
CREB3L1-2:1857, 8, set2, minProm	CREB3L1	0	2	1857	minProm	8	set2	0.501517	0.478834	0.771711	0.395137
CREB3L1-2:1857, 8, set2, minTK	CREB3L1	0	2	1857	minTK	8	set2	0.642286	0.422884	0.731855	0.212161
CREB3L1-2:192, 1, set1, minCMV	CREB3L1	0	2	192	minCMV	1	set1	0.0944036	0.758652	0.921441	0.221588
CREB3L1-2:192, 1, set1, minProm	CREB3L1	0	2	192	minProm	1	set1	0.012983	0.909283	0.975088	-0.0399955
CREB3L1-2:192, 1, set1, minTK	CREB3L1	0	2	192	minTK	1	set1	0.0393314	0.842794	0.954182	-0.145264
CREB3L1-2:525, 4, set1, minCMV	CREB3L1	0	2	525	minCMV	4	set1	1.35054	0.245183	0.571078	0.501688
CREB3L1-2:525, 4, set1, minProm	CREB3L1	0	2	525	minProm	4	set1	0.317039	0.573393	0.831196	0.218799
CREB3L1-2:525, 4, set1, minTK	CREB3L1	0	2	525	minTK	4	set1	0.0463581	0.829526	0.949062	-0.111037
CREB3L1-2:858, 8, set1, minCMV	CREB3L1	0	2	858	minCMV	8	set1	0.0771636	0.781179	0.931289	-0.122659
CREB3L1-2:858, 8, set1, minProm	CREB3L1	0	2	858	minProm	8	set1	0.645387	0.421767	0.731158	-0.550033
CREB3L1-2:858, 8, set1, minTK	CREB3L1	0	2	858	minTK	8	set1	6.17e-05	0.993733	0.999472	-0.00257944
CTCF-1:1001, 1, set2, minCMV	CTCF	0	1	1001	minCMV	1	set2	0.159311	0.689792	0.890288	0.062567
CTCF-1:1001, 1, set2, minProm	CTCF	0	1	1001	minProm	1	set2	4.18178	0.0408608	0.181707	-0.342108
CTCF-1:1001, 1, set2, minTK	CTCF	0	1	1001	minTK	1	set2	1.76215	0.184356	0.493327	-0.233303
CTCF-1:1334, 4, set2, minCMV	CTCF	0	1	1334	minCMV	4	set2	0.736874	0.390664	0.707388	-0.108719
CTCF-1:1334, 4, set2, minProm	CTCF	0	1	1334	minProm	4	set2	0.00173309	0.966793	0.992417	-0.00622191
CTCF-1:1334, 4, set2, minTK	CTCF	0	1	1334	minTK	4	set2	5.38274	0.0203369	0.106215	-0.453106
CTCF-1:1667, 8, set2, minCMV	CTCF	0	1	1667	minCMV	8	set2	0.054439	0.815512	0.945348	0.0332209
CTCF-1:1667, 8, set2, minProm	CTCF	0	1	1667	minProm	8	set2	5.36617	0.020531	0.106956	-0.384095
CTCF-1:1667, 8, set2, minTK	CTCF	0	1	1667	minTK	8	set2	0.293019	0.588292	0.838935	-0.0844855
CTCF-1:2, 1, set1, minCMV	CTCF	0	1	2	minCMV	1	set1	1.5304	0.216053	0.537246	-0.341458
CTCF-1:2, 1, set1, minProm	CTCF	0	1	2	minProm	1	set1	5.40191	0.0201147	0.105234	-0.41043
CTCF-1:2, 1, set1, minTK	CTCF	0	1	2	minTK	1	set1	2.4395	0.118314	0.380065	-0.276917
CTCF-1:335, 4, set1, minCMV	CTCF	0	1	335	minCMV	4	set1	3.56402	0.0590447	0.2363	-0.345343
CTCF-1:335, 4, set1, minProm	CTCF	0	1	335	minProm	4	set1	0.780182	0.377085	0.696559	-0.161453
CTCF-1:335, 4, set1, minTK	CTCF	0	1	335	minTK	4	set1	5.11396	0.0237341	0.120078	-0.390449
CTCF-1:668, 8, set1, minCMV	CTCF	0	1	668	minCMV	8	set1	0.00130667	0.971164	0.993404	-0.00478515
CTCF-1:668, 8, set1, minProm	CTCF	0	1	668	minProm	8	set1	8.45397	0.00364248	0.024941	-0.37578
CTCF-1:668, 8, set1, minTK	CTCF	0	1	668	minTK	8	set1	6.46653	0.0109925	0.0648223	-0.29622
CUX1-1:1040, 1, set2, minCMV	CUX1	0	1	1040	minCMV	1	set2	0.531662	0.465909	0.763097	0.0984271
CUX1-1:1040, 1, set2, minProm	CUX1	0	1	1040	minProm	1	set2	9.62454	0.00191995	0.0139885	0.313784
CUX1-1:1040, 1, set2, minTK	CUX1	0	1	1040	minTK	1	set2	6.2981	0.0120867	0.0700564	0.20642
CUX1-1:1373, 4, set2, minCMV	CUX1	0	1	1373	minCMV	4	set2	0.163308	0.686129	0.889202	0.0316623
CUX1-1:1373, 4, set2, minProm	CUX1	0	1	1373	minProm	4	set2	0.402346	0.52588	0.802866	0.0504916
CUX1-1:1373, 4, set2, minTK	CUX1	0	1	1373	minTK	4	set2	0.90152	0.342375	0.665043	-0.0781227
CUX1-1:1706, 8, set2, minCMV	CUX1	0	1	1706	minCMV	8	set2	3.55842	0.0592441	0.236607	-0.237635
CUX1-1:1706, 8, set2, minProm	CUX1	0	1	1706	minProm	8	set2	0.372141	0.541839	0.812545	-0.0516051
CUX1-1:1706, 8, set2, minTK	CUX1	0	1	1706	minTK	8	set2	0.209045	0.647517	0.871072	0.040927
CUX1-1:374, 4, set1, minCMV	CUX1	0	1	374	minCMV	4	set1	1.01903	0.312749	0.637147	-0.139201
CUX1-1:374, 4, set1, minProm	CUX1	0	1	374	minProm	4	set1	0.896999	0.343588	0.666306	0.0951902
CUX1-1:374, 4, set1, minTK	CUX1	0	1	374	minTK	4	set1	0.686896	0.407222	0.72038	0.0941089
CUX1-1:41, 1, set1, minCMV	CUX1	0	1	41	minCMV	1	set1	0.174304	0.676314	0.883875	0.0366861
CUX1-1:41, 1, set1, minProm	CUX1	0	1	41	minProm	1	set1	0.0035317	0.952611	0.988835	0.00575585
CUX1-1:41, 1, set1, minTK	CUX1	0	1	41	minTK	1	set1	2.35532	0.124856	0.393626	-0.135697
CUX1-1:707, 8, set1, minCMV	CUX1	0	1	707	minCMV	8	set1	69.3689	8.17e-17	2.27e-15	1.0104
CUX1-1:707, 8, set1, minProm	CUX1	0	1	707	minProm	8	set1	1.10861	0.292384	0.61909	-0.126507
CUX1-1:707, 8, set1, minTK	CUX1	0	1	707	minTK	8	set1	7.03417	0.0079969	0.0492648	-0.282126
CUX1-2:1041, 1, set2, minCMV	CUX1	0	2	1041	minCMV	1	set2	28.9122	7.57e-08	1.05e-06	0.759622
CUX1-2:1041, 1, set2, minProm	CUX1	0	2	1041	minProm	1	set2	0.29057	0.589856	0.839686	-0.0451254
CUX1-2:1041, 1, set2, minTK	CUX1	0	2	1041	minTK	1	set2	0.519156	0.471202	0.768079	-0.0556672
CUX1-2:1374, 4, set2, minCMV	CUX1	0	2	1374	minCMV	4	set2	0.526124	0.468241	0.765249	-0.0653485
CUX1-2:1374, 4, set2, minProm	CUX1	0	2	1374	minProm	4	set2	0.474849	0.490765	0.779125	-0.0617857
CUX1-2:1374, 4, set2, minTK	CUX1	0	2	1374	minTK	4	set2	0.535671	0.464232	0.761366	-0.0536998
CUX1-2:1707, 8, set2, minCMV	CUX1	0	2	1707	minCMV	8	set2	0.0651621	0.798516	0.939152	0.027358
CUX1-2:1707, 8, set2, minProm	CUX1	0	2	1707	minProm	8	set2	0.0191558	0.889921	0.968889	-0.0111402
CUX1-2:1707, 8, set2, minTK	CUX1	0	2	1707	minTK	8	set2	0.641319	0.423233	0.732253	-0.0611587
CUX1-2:375, 4, set1, minCMV	CUX1	0	2	375	minCMV	4	set1	56.8803	4.63e-14	1.09e-12	0.863606
CUX1-2:375, 4, set1, minProm	CUX1	0	2	375	minProm	4	set1	2.75431	0.0969927	0.334679	-0.156923
CUX1-2:375, 4, set1, minTK	CUX1	0	2	375	minTK	4	set1	0.032403	0.857146	0.957205	-0.0170239
CUX1-2:42, 1, set1, minCMV	CUX1	0	2	42	minCMV	1	set1	0.0899761	0.764208	0.922516	-0.0275721
CUX1-2:42, 1, set1, minProm	CUX1	0	2	42	minProm	1	set1	1.20634	0.272058	0.60171	-0.104603
CUX1-2:42, 1, set1, minTK	CUX1	0	2	42	minTK	1	set1	3.72617	0.0535662	0.220364	-0.155522
CUX1-2:708, 8, set1, minCMV	CUX1	0	2	708	minCMV	8	set1	2.26299	0.132498	0.406293	0.193645
CUX1-2:708, 8, set1, minProm	CUX1	0	2	708	minProm	8	set1	1.09427	0.295526	0.620532	-0.115116
CUX1-2:708, 8, set1, minTK	CUX1	0	2	708	minTK	8	set1	1.11071	0.291927	0.618708	-0.100626
CUX1-3:1042, 1, set2, minCMV	CUX1	0	3	1042	minCMV	1	set2	0.281414	0.595776	0.840987	0.0676944
CUX1-3:1042, 1, set2, minProm	CUX1	0	3	1042	minProm	1	set2	1.14717	0.284143	0.612999	-0.148198
CUX1-3:1042, 1, set2, minTK	CUX1	0	3	1042	minTK	1	set2	0.517649	0.471846	0.768518	-0.0995972
CUX1-3:1375, 4, set2, minCMV	CUX1	0	3	1375	minCMV	4	set2	0.652663	0.419162	0.729829	-0.104256
CUX1-3:1375, 4, set2, minProm	CUX1	0	3	1375	minProm	4	set2	0.037283	0.84689	0.955298	-0.0252534
CUX1-3:1375, 4, set2, minTK	CUX1	0	3	1375	minTK	4	set2	0.321102	0.570946	0.830567	-0.0750745
CUX1-3:1708, 8, set2, minCMV	CUX1	0	3	1708	minCMV	8	set2	0.250092	0.61701	0.85458	-0.0695234
CUX1-3:1708, 8, set2, minProm	CUX1	0	3	1708	minProm	8	set2	2.89995	0.0885821	0.315038	0.247516
CUX1-3:1708, 8, set2, minTK	CUX1	0	3	1708	minTK	8	set2	1.32614	0.249494	0.577824	-0.190997
CUX1-3:376, 4, set1, minCMV	CUX1	0	3	376	minCMV	4	set1	1.20398	0.272527	0.602023	0.181357
CUX1-3:376, 4, set1, minProm	CUX1	0	3	376	minProm	4	set1	0.375565	0.539986	0.812095	-0.113788
CUX1-3:376, 4, set1, minTK	CUX1	0	3	376	minTK	4	set1	0.583272	0.445033	0.748533	-0.162801
CUX1-3:43, 1, set1, minCMV	CUX1	0	3	43	minCMV	1	set1	0.00786833	0.929317	0.979891	-0.0139647
CUX1-3:43, 1, set1, minProm	CUX1	0	3	43	minProm	1	set1	0.923574	0.336538	0.658792	-0.173535
CUX1-3:43, 1, set1, minTK	CUX1	0	3	43	minTK	1	set1	3.08558	0.078989	0.292	-0.249619
CUX1-3:709, 8, set1, minCMV	CUX1	0	3	709	minCMV	8	set1	1.76195	0.184382	0.493327	-0.271243
CUX1-3:709, 8, set1, minProm	CUX1	0	3	709	minProm	8	set1	0.59537	0.44035	0.744462	-0.165216
CUX1-3:709, 8, set1, minTK	CUX1	0	3	709	minTK	8	set1	1.29033	0.255987	0.581936	-0.251393
CUX2-1:1043, 1, set2, minCMV	CUX2	0	1	1043	minCMV	1	set2	1.2416	0.265163	0.593525	0.128182
CUX2-1:1043, 1, set2, minProm	CUX2	0	1	1043	minProm	1	set2	3.11026	0.0778006	0.289081	0.203927
CUX2-1:1043, 1, set2, minTK	CUX2	0	1	1043	minTK	1	set2	0.502338	0.478474	0.771711	0.0703357
CUX2-1:1376, 4, set2, minCMV	CUX2	0	1	1376	minCMV	4	set2	0.00217768	0.96278	0.991497	-0.00448652
CUX2-1:1376, 4, set2, minProm	CUX2	0	1	1376	minProm	4	set2	0.0290179	0.864738	0.9605	-0.0176335
CUX2-1:1376, 4, set2, minTK	CUX2	0	1	1376	minTK	4	set2	0.139203	0.709074	0.89699	-0.0379177
CUX2-1:1709, 8, set2, minCMV	CUX2	0	1	1709	minCMV	8	set2	3.0721	0.0796464	0.293324	0.215125
CUX2-1:1709, 8, set2, minProm	CUX2	0	1	1709	minProm	8	set2	3.07418	0.0795446	0.293324	-0.16779
CUX2-1:1709, 8, set2, minTK	CUX2	0	1	1709	minTK	8	set2	0.792364	0.373386	0.692618	-0.077029
CUX2-1:377, 4, set1, minCMV	CUX2	0	1	377	minCMV	4	set1	1.21357	0.270627	0.600318	0.148853
CUX2-1:377, 4, set1, minProm	CUX2	0	1	377	minProm	4	set1	0.078217	0.779728	0.930802	0.0359718
CUX2-1:377, 4, set1, minTK	CUX2	0	1	377	minTK	4	set1	0.998655	0.317636	0.642107	-0.141034
CUX2-1:44, 1, set1, minCMV	CUX2	0	1	44	minCMV	1	set1	0.221127	0.638182	0.866943	-0.0796621
CUX2-1:44, 1, set1, minProm	CUX2	0	1	44	minProm	1	set1	0.0403053	0.840885	0.953075	0.0321237
CUX2-1:44, 1, set1, minTK	CUX2	0	1	44	minTK	1	set1	0.16304	0.686373	0.889202	0.0633234
CUX2-1:710, 8, set1, minCMV	CUX2	0	1	710	minCMV	8	set1	1.39989	0.236742	0.55991	-0.250855
CUX2-1:710, 8, set1, minProm	CUX2	0	1	710	minProm	8	set1	0.413002	0.52045	0.800508	-0.0977625
CUX2-1:710, 8, set1, minTK	CUX2	0	1	710	minTK	8	set1	3.15558	0.0756679	0.283905	-0.289467
Creb5-1:1193, 1, set2, minCMV	Creb5	0	1	1193	minCMV	1	set2	86.8354	1.18e-20	3.73e-19	1.26618
Creb5-1:1193, 1, set2, minProm	Creb5	0	1	1193	minProm	1	set2	82.1402	1.27e-19	3.87e-18	1.1405
Creb5-1:1193, 1, set2, minTK	Creb5	0	1	1193	minTK	1	set2	92.5381	6.6e-22	2.18e-20	1.23008
Creb5-1:1526, 4, set2, minCMV	Creb5	0	1	1526	minCMV	4	set2	104.078	1.95e-24	7.2e-23	1.3126
Creb5-1:1526, 4, set2, minProm	Creb5	0	1	1526	minProm	4	set2	143.919	3.7e-33	1.83e-31	1.29408
Creb5-1:1526, 4, set2, minTK	Creb5	0	1	1526	minTK	4	set2	127.459	1.47e-29	6.08e-28	1.37896
Creb5-1:1859, 8, set2, minCMV	Creb5	0	1	1859	minCMV	8	set2	103.699	2.36e-24	8.66e-23	1.18304
Creb5-1:1859, 8, set2, minProm	Creb5	0	1	1859	minProm	8	set2	133.418	7.33e-31	3.33e-29	1.44905
Creb5-1:1859, 8, set2, minTK	Creb5	0	1	1859	minTK	8	set2	131.426	2e-30	8.7e-29	1.36348
Creb5-1:194, 1, set1, minCMV	Creb5	0	1	194	minCMV	1	set1	36.9898	1.19e-09	1.94e-08	0.996477
Creb5-1:194, 1, set1, minProm	Creb5	0	1	194	minProm	1	set1	28.126	1.14e-07	1.52e-06	0.937476
Creb5-1:194, 1, set1, minTK	Creb5	0	1	194	minTK	1	set1	18.7261	1.51e-05	0.000156	0.749288
Creb5-1:527, 4, set1, minCMV	Creb5	0	1	527	minCMV	4	set1	26.5827	2.52e-07	3.26e-06	0.946525
Creb5-1:527, 4, set1, minProm	Creb5	0	1	527	minProm	4	set1	39.5447	3.21e-10	5.5e-09	1.02824
Creb5-1:527, 4, set1, minTK	Creb5	0	1	527	minTK	4	set1	36.793	1.31e-09	2.13e-08	1.04726
Creb5-1:860, 8, set1, minCMV	Creb5	0	1	860	minCMV	8	set1	23.6861	1.13e-06	1.36e-05	1.04532
Creb5-1:860, 8, set1, minProm	Creb5	0	1	860	minProm	8	set1	39.5794	3.15e-10	5.42e-09	1.09765
Creb5-1:860, 8, set1, minTK	Creb5	0	1	860	minTK	8	set1	36.3982	1.61e-09	2.59e-08	0.9099
DBP-1:1194, 1, set2, minCMV	DBP	0	1	1194	minCMV	1	set2	75.2563	4.13e-18	1.2e-16	1.10011
DBP-1:1194, 1, set2, minProm	DBP	0	1	1194	minProm	1	set2	40.8981	1.6e-10	2.83e-09	0.881757
DBP-1:1194, 1, set2, minTK	DBP	0	1	1194	minTK	1	set2	78.1019	9.79e-19	2.88e-17	1.0534
DBP-1:1527, 4, set2, minCMV	DBP	0	1	1527	minCMV	4	set2	126.57	2.31e-29	9.45e-28	1.18956
DBP-1:1527, 4, set2, minProm	DBP	0	1	1527	minProm	4	set2	35.2501	2.9e-09	4.52e-08	0.968378
DBP-1:1527, 4, set2, minTK	DBP	0	1	1527	minTK	4	set2	78.1989	9.32e-19	2.75e-17	1.2495
DBP-1:1860, 8, set2, minCMV	DBP	0	1	1860	minCMV	8	set2	51.265	8.07e-13	1.78e-11	1.08504
DBP-1:1860, 8, set2, minProm	DBP	0	1	1860	minProm	8	set2	61.7679	3.86e-15	9.73e-14	1.12248
DBP-1:1860, 8, set2, minTK	DBP	0	1	1860	minTK	8	set2	46.3139	1.01e-11	1.98e-10	1.10902
DBP-1:195, 1, set1, minCMV	DBP	0	1	195	minCMV	1	set1	15.8591	6.82e-05	0.000635	0.985813
DBP-1:195, 1, set1, minProm	DBP	0	1	195	minProm	1	set1	8.56987	0.00341772	0.0236126	0.572573
DBP-1:195, 1, set1, minTK	DBP	0	1	195	minTK	1	set1	23.1517	1.5e-06	1.74e-05	0.820065
DBP-1:528, 4, set1, minCMV	DBP	0	1	528	minCMV	4	set1	25.3441	4.8e-07	6e-06	0.977539
DBP-1:528, 4, set1, minProm	DBP	0	1	528	minProm	4	set1	16.696	4.39e-05	0.000421	0.820931
DBP-1:528, 4, set1, minTK	DBP	0	1	528	minTK	4	set1	39.072	4.08e-10	6.95e-09	1.08879
DBP-1:861, 8, set1, minCMV	DBP	0	1	861	minCMV	8	set1	28.361	1.01e-07	1.36e-06	0.923322
DBP-1:861, 8, set1, minProm	DBP	0	1	861	minProm	8	set1	23.1378	1.51e-06	1.75e-05	0.883474
DBP-1:861, 8, set1, minTK	DBP	0	1	861	minTK	8	set1	25.7837	3.82e-07	4.86e-06	0.786891
DPRX-1:1229, 1, set2, minCMV	DPRX	0	1	1229	minCMV	1	set2	0.107977	0.74246	0.913275	0.0390431
DPRX-1:1229, 1, set2, minProm	DPRX	0	1	1229	minProm	1	set2	1.17977	0.277402	0.606121	-0.128039
DPRX-1:1229, 1, set2, minTK	DPRX	0	1	1229	minTK	1	set2	4.42804	0.0353531	0.163385	-0.263022
DPRX-1:1562, 4, set2, minCMV	DPRX	0	1	1562	minCMV	4	set2	3.47314	0.0623729	0.245102	-0.316926
DPRX-1:1562, 4, set2, minProm	DPRX	0	1	1562	minProm	4	set2	0.0283102	0.866382	0.960664	0.0190969
DPRX-1:1562, 4, set2, minTK	DPRX	0	1	1562	minTK	4	set2	2.40474	0.120968	0.385366	-0.185374
DPRX-1:1895, 8, set2, minCMV	DPRX	0	1	1895	minCMV	8	set2	0.744697	0.388161	0.705441	0.102757
DPRX-1:1895, 8, set2, minProm	DPRX	0	1	1895	minProm	8	set2	3.73551	0.0532675	0.22002	-0.22678
DPRX-1:1895, 8, set2, minTK	DPRX	0	1	1895	minTK	8	set2	2.6748	0.101948	0.346419	-0.161278
DPRX-1:230, 1, set1, minCMV	DPRX	0	1	230	minCMV	1	set1	0.0670422	0.795693	0.93784	-0.0365549
DPRX-1:230, 1, set1, minProm	DPRX	0	1	230	minProm	1	set1	0.0127333	0.910156	0.975088	-0.0217395
DPRX-1:230, 1, set1, minTK	DPRX	0	1	230	minTK	1	set1	1.52177	0.217351	0.538512	-0.178398
DPRX-1:563, 4, set1, minCMV	DPRX	0	1	563	minCMV	4	set1	0.310937	0.577106	0.833431	0.094931
DPRX-1:563, 4, set1, minProm	DPRX	0	1	563	minProm	4	set1	0.374296	0.540672	0.812439	-0.0883869
DPRX-1:563, 4, set1, minTK	DPRX	0	1	563	minTK	4	set1	0.00463764	0.945706	0.986967	0.0101962
DPRX-1:896, 8, set1, minCMV	DPRX	0	1	896	minCMV	8	set1	0.197975	0.65636	0.874491	0.0851244
DPRX-1:896, 8, set1, minProm	DPRX	0	1	896	minProm	8	set1	0.0375327	0.846384	0.955298	-0.029188
DPRX-1:896, 8, set1, minTK	DPRX	0	1	896	minTK	8	set1	0.0965263	0.756039	0.920226	-0.0589437
DRGX-1:1230, 1, set2, minCMV	DRGX	0	1	1230	minCMV	1	set2	0.406714	0.523642	0.801565	0.116228
DRGX-1:1230, 1, set2, minProm	DRGX	0	1	1230	minProm	1	set2	0.0905746	0.763448	0.922506	0.0609449
DRGX-1:1230, 1, set2, minTK	DRGX	0	1	1230	minTK	1	set2	0.246878	0.619282	0.855902	-0.0879387
DRGX-1:1563, 4, set2, minCMV	DRGX	0	1	1563	minCMV	4	set2	0.0375116	0.846427	0.955298	-0.0456053
DRGX-1:1563, 4, set2, minProm	DRGX	0	1	1563	minProm	4	set2	0.311897	0.576519	0.832975	0.108233
DRGX-1:1563, 4, set2, minTK	DRGX	0	1	1563	minTK	4	set2	0.318629	0.572433	0.831001	-0.130117
DRGX-1:1896, 8, set2, minCMV	DRGX	0	1	1896	minCMV	8	set2	0.0546243	0.815204	0.945348	0.0466194
DRGX-1:1896, 8, set2, minProm	DRGX	0	1	1896	minProm	8	set2	0.0360345	0.849444	0.955582	0.043286
DRGX-1:1896, 8, set2, minTK	DRGX	0	1	1896	minTK	8	set2	0.000125	0.991063	0.999185	0.00235132
DRGX-1:231, 1, set1, minCMV	DRGX	0	1	231	minCMV	1	set1	0.000752	0.978123	0.994989	-0.00989137
DRGX-1:231, 1, set1, minProm	DRGX	0	1	231	minProm	1	set1	0.003173	0.955079	0.990032	0.0139418
DRGX-1:231, 1, set1, minTK	DRGX	0	1	231	minTK	1	set1	7.58148	0.00589711	0.0380064	-0.613117
DRGX-1:564, 4, set1, minCMV	DRGX	0	1	564	minCMV	4	set1	0.09868	0.75342	0.918767	0.102815
DRGX-1:564, 4, set1, minProm	DRGX	0	1	564	minProm	4	set1	1.55456	0.212464	0.53348	0.330277
DRGX-1:564, 4, set1, minTK	DRGX	0	1	564	minTK	4	set1	0.0810812	0.775837	0.928994	-0.0851885
DRGX-1:897, 8, set1, minCMV	DRGX	0	1	897	minCMV	8	set1	3.96726	0.0463931	0.199124	0.674373
DRGX-1:897, 8, set1, minProm	DRGX	0	1	897	minProm	8	set1	0.172505	0.677895	0.884508	-0.0738951
DRGX-1:897, 8, set1, minTK	DRGX	0	1	897	minTK	8	set1	0.432803	0.510617	0.794178	-0.154939
DUXA-1:1231, 1, set2, minCMV	DUXA	0	1	1231	minCMV	1	set2	1.01e-06	0.999198	0.999923	-0.000289982
DUXA-1:1231, 1, set2, minProm	DUXA	0	1	1231	minProm	1	set2	1.10849	0.29241	0.61909	-0.290671
DUXA-1:1231, 1, set2, minTK	DUXA	0	1	1231	minTK	1	set2	0.407102	0.523444	0.801544	-0.103402
DUXA-1:1564, 4, set2, minCMV	DUXA	0	1	1564	minCMV	4	set2	3.70108	0.0543772	0.222962	0.397878
DUXA-1:1564, 4, set2, minProm	DUXA	0	1	1564	minProm	4	set2	0.494028	0.482136	0.774191	0.223229
DUXA-1:1564, 4, set2, minTK	DUXA	0	1	1564	minTK	4	set2	0.488941	0.4844	0.775798	-0.16616
DUXA-1:1897, 8, set2, minCMV	DUXA	0	1	1897	minCMV	8	set2	0.034491	0.852666	0.956344	0.0402082
DUXA-1:1897, 8, set2, minProm	DUXA	0	1	1897	minProm	8	set2	0.540235	0.462335	0.759794	0.161821
DUXA-1:1897, 8, set2, minTK	DUXA	0	1	1897	minTK	8	set2	1.72152	0.189497	0.501677	-0.251733
DUXA-1:232, 1, set1, minCMV	DUXA	0	1	232	minCMV	1	set1	0.0085309	0.92641	0.979339	-0.0192284
DUXA-1:232, 1, set1, minProm	DUXA	0	1	232	minProm	1	set1	0.850517	0.356406	0.678728	-0.196804
DUXA-1:232, 1, set1, minTK	DUXA	0	1	232	minTK	1	set1	2.2389	0.134577	0.409397	-0.352135
DUXA-1:565, 4, set1, minCMV	DUXA	0	1	565	minCMV	4	set1	0.0986358	0.753473	0.918767	-0.0706324
DUXA-1:565, 4, set1, minProm	DUXA	0	1	565	minProm	4	set1	0.161569	0.687716	0.889996	-0.114133
DUXA-1:565, 4, set1, minTK	DUXA	0	1	565	minTK	4	set1	2.66212	0.102764	0.348093	-0.443851
DUXA-1:898, 8, set1, minCMV	DUXA	0	1	898	minCMV	8	set1	0.0438638	0.834107	0.950274	-0.0453426
DUXA-1:898, 8, set1, minProm	DUXA	0	1	898	minProm	8	set1	0.178972	0.672258	0.882364	0.0881618
DUXA-1:898, 8, set1, minTK	DUXA	0	1	898	minTK	8	set1	1.18111	0.27713	0.606114	-0.252065
E2F2-1:1046, 1, set2, minCMV	E2F2	0	1	1046	minCMV	1	set2	6.56596	0.0103948	0.0621057	-0.21025
E2F2-1:1046, 1, set2, minProm	E2F2	0	1	1046	minProm	1	set2	11.2444	0.000799	0.00624071	-0.205081
E2F2-1:1046, 1, set2, minTK	E2F2	0	1	1046	minTK	1	set2	8.12251	0.0043719	0.0293147	-0.166651
E2F2-1:1379, 4, set2, minCMV	E2F2	0	1	1379	minCMV	4	set2	1.51502	0.218374	0.539792	-0.0740518
E2F2-1:1379, 4, set2, minProm	E2F2	0	1	1379	minProm	4	set2	2.16276	0.141391	0.419851	0.111354
E2F2-1:1379, 4, set2, minTK	E2F2	0	1	1379	minTK	4	set2	15.9527	6.49e-05	0.000609	-0.250876
E2F2-1:1712, 8, set2, minCMV	E2F2	0	1	1712	minCMV	8	set2	2.64808	0.103675	0.349299	-0.103221
E2F2-1:1712, 8, set2, minProm	E2F2	0	1	1712	minProm	8	set2	0.400982	0.526582	0.802947	0.0422604
E2F2-1:1712, 8, set2, minTK	E2F2	0	1	1712	minTK	8	set2	10.5014	0.00119284	0.00905614	-0.207924
E2F2-1:380, 4, set1, minCMV	E2F2	0	1	380	minCMV	4	set1	6.28075	0.0122057	0.0705241	-0.177633
E2F2-1:380, 4, set1, minProm	E2F2	0	1	380	minProm	4	set1	4.76324	0.0290738	0.140608	-0.164482
E2F2-1:380, 4, set1, minTK	E2F2	0	1	380	minTK	4	set1	4.11092	0.0426073	0.186924	-0.150936
E2F2-1:47, 1, set1, minCMV	E2F2	0	1	47	minCMV	1	set1	0.227288	0.633542	0.863946	0.0347884
E2F2-1:47, 1, set1, minProm	E2F2	0	1	47	minProm	1	set1	13.1654	0.000285	0.00240258	0.333486
E2F2-1:47, 1, set1, minTK	E2F2	0	1	47	minTK	1	set1	2.89543	0.0888311	0.315559	-0.118934
E2F2-1:713, 8, set1, minCMV	E2F2	0	1	713	minCMV	8	set1	14.4341	0.000145	0.00128457	0.363774
E2F2-1:713, 8, set1, minProm	E2F2	0	1	713	minProm	8	set1	5.25066	0.0219384	0.113422	-0.168686
E2F2-1:713, 8, set1, minTK	E2F2	0	1	713	minTK	8	set1	4.33876	0.037254	0.169869	-0.141718
E2F2-2:714, 8, set1, minCMV	E2F2	0	2	714	minCMV	8	set1	0.0328207	0.856238	0.957205	0.0762935
E2F2-2:714, 8, set1, minTK	E2F2	0	2	714	minTK	8	set1	14.2714	0.000158	0.00138853	-1.57133
E2F3-1:1048, 1, set2, minCMV	E2F3	0	1	1048	minCMV	1	set2	1.46492	0.226149	0.547496	-0.112796
E2F3-1:1048, 1, set2, minProm	E2F3	0	1	1048	minProm	1	set2	1.69318	0.193182	0.507279	0.1632
E2F3-1:1048, 1, set2, minTK	E2F3	0	1	1048	minTK	1	set2	1.71277	0.190626	0.503797	-0.126544
E2F3-1:1381, 4, set2, minCMV	E2F3	0	1	1381	minCMV	4	set2	0.315252	0.574475	0.831468	0.0636678
E2F3-1:1381, 4, set2, minProm	E2F3	0	1	1381	minProm	4	set2	2.56669	0.109136	0.360966	-0.190528
E2F3-1:1381, 4, set2, minTK	E2F3	0	1	1381	minTK	4	set2	2.57634	0.108472	0.358963	-0.175328
E2F3-1:1714, 8, set2, minCMV	E2F3	0	1	1714	minCMV	8	set2	0.330295	0.565486	0.827147	-0.0496422
E2F3-1:1714, 8, set2, minProm	E2F3	0	1	1714	minProm	8	set2	2.41336	0.120304	0.384048	-0.150401
E2F3-1:1714, 8, set2, minTK	E2F3	0	1	1714	minTK	8	set2	2.73807	0.0979832	0.337528	-0.153581
E2F3-1:382, 4, set1, minCMV	E2F3	0	1	382	minCMV	4	set1	7.11264	0.00765422	0.0474392	0.311315
E2F3-1:382, 4, set1, minProm	E2F3	0	1	382	minProm	4	set1	0.200973	0.653936	0.873527	0.0542945
E2F3-1:382, 4, set1, minTK	E2F3	0	1	382	minTK	4	set1	1.46304	0.226448	0.547747	-0.120253
E2F3-1:49, 1, set1, minCMV	E2F3	0	1	49	minCMV	1	set1	0.00185382	0.965657	0.992315	-0.00499382
E2F3-1:49, 1, set1, minProm	E2F3	0	1	49	minProm	1	set1	0.580057	0.44629	0.74861	-0.0972927
E2F3-1:49, 1, set1, minTK	E2F3	0	1	49	minTK	1	set1	3.21508	0.0729628	0.277141	-0.220916
E2F3-1:715, 8, set1, minCMV	E2F3	0	1	715	minCMV	8	set1	0.214183	0.643509	0.87024	0.0454976
E2F3-1:715, 8, set1, minProm	E2F3	0	1	715	minProm	8	set1	0.0611678	0.80466	0.942452	0.0270523
E2F3-1:715, 8, set1, minTK	E2F3	0	1	715	minTK	8	set1	1.15233	0.283061	0.611555	-0.118911
E2F3-2:716, 8, set1, minCMV	E2F3	0	2	716	minCMV	8	set1	0.000127	0.991008	0.999185	0.00342622
E2F7-1:1050, 1, set2, minCMV	E2F7	0	1	1050	minCMV	1	set2	0.298688	0.584706	0.836693	-0.070475
E2F7-1:1050, 1, set2, minProm	E2F7	0	1	1050	minProm	1	set2	20.2006	6.97e-06	7.51e-05	1.13404
E2F7-1:1050, 1, set2, minTK	E2F7	0	1	1050	minTK	1	set2	0.0216843	0.88293	0.966008	0.0233176
E2F7-1:1383, 4, set2, minCMV	E2F7	0	1	1383	minCMV	4	set2	0.0264269	0.870862	0.961967	0.0300599
E2F7-1:1383, 4, set2, minProm	E2F7	0	1	1383	minProm	4	set2	0.202008	0.653105	0.873134	-0.0825194
E2F7-1:1383, 4, set2, minTK	E2F7	0	1	1383	minTK	4	set2	0.87272	0.350203	0.672374	0.150293
E2F7-1:1716, 8, set2, minCMV	E2F7	0	1	1716	minCMV	8	set2	14.7193	0.000125	0.00111379	0.792138
E2F7-1:1716, 8, set2, minProm	E2F7	0	1	1716	minProm	8	set2	0.14446	0.703886	0.895272	-0.0530509
E2F7-1:1716, 8, set2, minTK	E2F7	0	1	1716	minTK	8	set2	1.57263	0.209826	0.530605	-0.179605
E2F7-1:384, 4, set1, minCMV	E2F7	0	1	384	minCMV	4	set1	0.0927229	0.760744	0.921747	0.0626654
E2F7-1:384, 4, set1, minProm	E2F7	0	1	384	minProm	4	set1	0.000851	0.976725	0.994758	0.00599689
E2F7-1:384, 4, set1, minTK	E2F7	0	1	384	minTK	4	set1	2.53406	0.111413	0.365874	-0.377056
E2F7-1:51, 1, set1, minCMV	E2F7	0	1	51	minCMV	1	set1	5.36867	0.0205016	0.106894	0.514251
E2F7-1:51, 1, set1, minProm	E2F7	0	1	51	minProm	1	set1	0.197887	0.656432	0.874491	0.0750029
E2F7-1:51, 1, set1, minTK	E2F7	0	1	51	minTK	1	set1	0.0590087	0.80807	0.943141	-0.0443044
E2F7-1:717, 8, set1, minCMV	E2F7	0	1	717	minCMV	8	set1	3.03604	0.0814345	0.297013	0.396471
E2F7-1:717, 8, set1, minProm	E2F7	0	1	717	minProm	8	set1	2.02615	0.154612	0.445207	0.240868
E2F7-1:717, 8, set1, minTK	E2F7	0	1	717	minTK	8	set1	0.377335	0.539033	0.811877	-0.0844854
EBF1-1:1051, 1, set2, minCMV	EBF1	0	1	1051	minCMV	1	set2	3.56389	0.0590492	0.2363	0.169647
EBF1-1:1051, 1, set2, minProm	EBF1	0	1	1051	minProm	1	set2	0.167126	0.682679	0.886847	-0.0458039
EBF1-1:1051, 1, set2, minTK	EBF1	0	1	1051	minTK	1	set2	0.704665	0.401221	0.716574	0.0916967
EBF1-1:1384, 4, set2, minCMV	EBF1	0	1	1384	minCMV	4	set2	0.137518	0.710761	0.89788	-0.0431789
EBF1-1:1384, 4, set2, minProm	EBF1	0	1	1384	minProm	4	set2	2.89193	0.089024	0.316061	-0.209079
EBF1-1:1384, 4, set2, minTK	EBF1	0	1	1384	minTK	4	set2	1.77182	0.183157	0.49189	-0.146966
EBF1-1:1717, 8, set2, minCMV	EBF1	0	1	1717	minCMV	8	set2	0.00960089	0.921945	0.977381	0.0125875
EBF1-1:1717, 8, set2, minProm	EBF1	0	1	1717	minProm	8	set2	0.0148186	0.903112	0.973655	-0.0112872
EBF1-1:1717, 8, set2, minTK	EBF1	0	1	1717	minTK	8	set2	0.132524	0.715829	0.900025	0.0383748
EBF1-1:385, 4, set1, minCMV	EBF1	0	1	385	minCMV	4	set1	2.46025	0.11676	0.377244	0.187454
EBF1-1:385, 4, set1, minProm	EBF1	0	1	385	minProm	4	set1	1.02935	0.310311	0.634611	-0.135816
EBF1-1:385, 4, set1, minTK	EBF1	0	1	385	minTK	4	set1	1.05027	0.305446	0.631244	-0.131135
EBF1-1:52, 1, set1, minCMV	EBF1	0	1	52	minCMV	1	set1	1.72807	0.188658	0.500101	0.173924
EBF1-1:52, 1, set1, minProm	EBF1	0	1	52	minProm	1	set1	2.11704	0.145667	0.428902	-0.178412
EBF1-1:52, 1, set1, minTK	EBF1	0	1	52	minTK	1	set1	0.577548	0.447275	0.74888	-0.111108
EBF1-1:718, 8, set1, minCMV	EBF1	0	1	718	minCMV	8	set1	0.148252	0.700211	0.894034	0.0464539
EBF1-1:718, 8, set1, minProm	EBF1	0	1	718	minProm	8	set1	0.149078	0.699418	0.894033	-0.051127
EBF1-1:718, 8, set1, minTK	EBF1	0	1	718	minTK	8	set1	1.48214	0.22344	0.545674	-0.150091
EGR1-1:1002, 1, set2, minCMV	EGR1	0	1	1002	minCMV	1	set2	0.645868	0.421594	0.731158	0.0646053
EGR1-1:1002, 1, set2, minProm	EGR1	0	1	1002	minProm	1	set2	4.35783	0.0368393	0.168971	-0.222984
EGR1-1:1002, 1, set2, minTK	EGR1	0	1	1002	minTK	1	set2	2.21589	0.136597	0.412084	-0.119371
EGR1-1:1335, 4, set2, minCMV	EGR1	0	1	1335	minCMV	4	set2	0.553109	0.45705	0.757884	-0.0733181
EGR1-1:1335, 4, set2, minProm	EGR1	0	1	1335	minProm	4	set2	3.55137	0.0594962	0.237225	-0.163166
EGR1-1:1335, 4, set2, minTK	EGR1	0	1	1335	minTK	4	set2	3.3466	0.067344	0.259816	-0.167613
EGR1-1:1668, 8, set2, minCMV	EGR1	0	1	1668	minCMV	8	set2	0.0859849	0.769345	0.926169	-0.0279013
EGR1-1:1668, 8, set2, minProm	EGR1	0	1	1668	minProm	8	set2	1.76168	0.184415	0.493327	-0.126815
EGR1-1:1668, 8, set2, minTK	EGR1	0	1	1668	minTK	8	set2	0.00978973	0.921183	0.977381	0.0100618
EGR1-1:3, 1, set1, minCMV	EGR1	0	1	3	minCMV	1	set1	0.299818	0.583996	0.836693	0.0511343
EGR1-1:3, 1, set1, minProm	EGR1	0	1	3	minProm	1	set1	11.0192	0.000902	0.00699287	0.383667
EGR1-1:3, 1, set1, minTK	EGR1	0	1	3	minTK	1	set1	3.02121	0.0821823	0.298604	-0.175328
EGR1-1:336, 4, set1, minCMV	EGR1	0	1	336	minCMV	4	set1	1.30728	0.252887	0.580256	-0.17545
EGR1-1:336, 4, set1, minProm	EGR1	0	1	336	minProm	4	set1	0.037292	0.846872	0.955298	-0.0207613
EGR1-1:336, 4, set1, minTK	EGR1	0	1	336	minTK	4	set1	0.00404702	0.949276	0.986967	0.00606933
EGR1-1:669, 8, set1, minCMV	EGR1	0	1	669	minCMV	8	set1	0.0263917	0.870947	0.961967	-0.0190058
EGR1-1:669, 8, set1, minProm	EGR1	0	1	669	minProm	8	set1	3.71542	0.0539119	0.221342	-0.335218
EGR1-1:669, 8, set1, minTK	EGR1	0	1	669	minTK	8	set1	0.851967	0.355996	0.678413	-0.115169
EHF-1:1052, 1, set2, minCMV	EHF	0	1	1052	minCMV	1	set2	0.752721	0.385616	0.704079	0.0802613
EHF-1:1052, 1, set2, minProm	EHF	0	1	1052	minProm	1	set2	49.3991	2.09e-12	4.35e-11	-0.644187
EHF-1:1052, 1, set2, minTK	EHF	0	1	1052	minTK	1	set2	44.5773	2.45e-11	4.69e-10	-0.633085
EHF-1:1385, 4, set2, minCMV	EHF	0	1	1385	minCMV	4	set2	0.0921084	0.761514	0.921747	0.0294634
EHF-1:1385, 4, set2, minProm	EHF	0	1	1385	minProm	4	set2	39.4983	3.28e-10	5.62e-09	-0.570415
EHF-1:1385, 4, set2, minTK	EHF	0	1	1385	minTK	4	set2	41.551	1.15e-10	2.08e-09	-0.591774
EHF-1:1718, 8, set2, minCMV	EHF	0	1	1718	minCMV	8	set2	2.19328	0.138614	0.415706	-0.167671
EHF-1:1718, 8, set2, minProm	EHF	0	1	1718	minProm	8	set2	34.199	4.98e-09	7.49e-08	-0.603586
EHF-1:1718, 8, set2, minTK	EHF	0	1	1718	minTK	8	set2	34.4647	4.34e-09	6.62e-08	-0.636223
EHF-1:386, 4, set1, minCMV	EHF	0	1	386	minCMV	4	set1	0.291271	0.589407	0.839686	0.0592813
EHF-1:386, 4, set1, minProm	EHF	0	1	386	minProm	4	set1	20.6269	5.58e-06	6.07e-05	-0.692236
EHF-1:386, 4, set1, minTK	EHF	0	1	386	minTK	4	set1	26.4556	2.7e-07	3.47e-06	-0.696944
EHF-1:53, 1, set1, minCMV	EHF	0	1	53	minCMV	1	set1	0.0509506	0.821417	0.94656	0.0265157
EHF-1:53, 1, set1, minProm	EHF	0	1	53	minProm	1	set1	15.5407	8.07e-05	0.000744	-0.534862
EHF-1:53, 1, set1, minTK	EHF	0	1	53	minTK	1	set1	27.1406	1.89e-07	2.49e-06	-0.60785
EHF-1:719, 8, set1, minCMV	EHF	0	1	719	minCMV	8	set1	0.0174706	0.894845	0.970012	-0.017109
EHF-1:719, 8, set1, minProm	EHF	0	1	719	minProm	8	set1	14.4313	0.000145	0.00128469	-0.464902
EHF-1:719, 8, set1, minTK	EHF	0	1	719	minTK	8	set1	18.5606	1.65e-05	0.000169	-0.48208
ELF1-1:1053, 1, set2, minCMV	ELF1	0	1	1053	minCMV	1	set2	0.211793	0.645366	0.871072	-0.0440055
ELF1-1:1053, 1, set2, minProm	ELF1	0	1	1053	minProm	1	set2	31.059	2.5e-08	3.59e-07	-0.553888
ELF1-1:1053, 1, set2, minTK	ELF1	0	1	1053	minTK	1	set2	30.9791	2.61e-08	3.73e-07	-0.587375
ELF1-1:1386, 4, set2, minCMV	ELF1	0	1	1386	minCMV	4	set2	0.155042	0.693762	0.891814	0.0370278
ELF1-1:1386, 4, set2, minProm	ELF1	0	1	1386	minProm	4	set2	23.1679	1.48e-06	1.73e-05	-0.488806
ELF1-1:1386, 4, set2, minTK	ELF1	0	1	1386	minTK	4	set2	38.149	6.55e-10	1.1e-08	-0.67652
ELF1-1:1719, 8, set2, minCMV	ELF1	0	1	1719	minCMV	8	set2	0.191324	0.661817	0.876209	-0.0497013
ELF1-1:1719, 8, set2, minProm	ELF1	0	1	1719	minProm	8	set2	28.6635	8.61e-08	1.17e-06	-0.536066
ELF1-1:1719, 8, set2, minTK	ELF1	0	1	1719	minTK	8	set2	39.6007	3.12e-10	5.38e-09	-0.608909
ELF1-1:387, 4, set1, minCMV	ELF1	0	1	387	minCMV	4	set1	0.109523	0.740688	0.91224	-0.0394181
ELF1-1:387, 4, set1, minProm	ELF1	0	1	387	minProm	4	set1	5.68293	0.0171307	0.0923956	-0.341577
ELF1-1:387, 4, set1, minTK	ELF1	0	1	387	minTK	4	set1	27.085	1.95e-07	2.56e-06	-0.638141
ELF1-1:54, 1, set1, minCMV	ELF1	0	1	54	minCMV	1	set1	2.23085	0.135279	0.410314	-0.159303
ELF1-1:54, 1, set1, minProm	ELF1	0	1	54	minProm	1	set1	20.8929	4.86e-06	5.35e-05	-0.534836
ELF1-1:54, 1, set1, minTK	ELF1	0	1	54	minTK	1	set1	16.0038	6.32e-05	0.000596	-0.506976
ELF1-1:720, 8, set1, minCMV	ELF1	0	1	720	minCMV	8	set1	0.501122	0.479008	0.771711	-0.0944799
ELF1-1:720, 8, set1, minProm	ELF1	0	1	720	minProm	8	set1	26.5455	2.57e-07	3.32e-06	-0.590154
ELF1-1:720, 8, set1, minTK	ELF1	0	1	720	minTK	8	set1	12.3966	0.00043	0.00352234	-0.52395
ELF1-2:1054, 1, set2, minCMV	ELF1	0	2	1054	minCMV	1	set2	0.000209	0.988454	0.998603	-0.00133161
ELF1-2:1054, 1, set2, minProm	ELF1	0	2	1054	minProm	1	set2	35.3313	2.78e-09	4.35e-08	-0.574949
ELF1-2:1054, 1, set2, minTK	ELF1	0	2	1054	minTK	1	set2	41.9833	9.21e-11	1.67e-09	-0.634299
ELF1-2:1387, 4, set2, minCMV	ELF1	0	2	1387	minCMV	4	set2	0.523636	0.469295	0.765987	-0.0797619
ELF1-2:1387, 4, set2, minProm	ELF1	0	2	1387	minProm	4	set2	51.1606	8.51e-13	1.86e-11	-0.752279
ELF1-2:1387, 4, set2, minTK	ELF1	0	2	1387	minTK	4	set2	63.3874	1.7e-15	4.35e-14	-0.77416
ELF1-2:1720, 8, set2, minCMV	ELF1	0	2	1720	minCMV	8	set2	1.25488	0.262622	0.589987	-0.116192
ELF1-2:1720, 8, set2, minProm	ELF1	0	2	1720	minProm	8	set2	42.0913	8.71e-11	1.6e-09	-0.658171
ELF1-2:1720, 8, set2, minTK	ELF1	0	2	1720	minTK	8	set2	46.1405	1.1e-11	2.15e-10	-0.753482
ELF1-2:388, 4, set1, minCMV	ELF1	0	2	388	minCMV	4	set1	0.351759	0.553119	0.818453	0.065464
ELF1-2:388, 4, set1, minProm	ELF1	0	2	388	minProm	4	set1	41.4393	1.22e-10	2.18e-09	-0.674526
ELF1-2:388, 4, set1, minTK	ELF1	0	2	388	minTK	4	set1	49.9143	1.61e-12	3.39e-11	-0.790344
ELF1-2:55, 1, set1, minCMV	ELF1	0	2	55	minCMV	1	set1	0.00755722	0.930725	0.980537	0.00889689
ELF1-2:55, 1, set1, minProm	ELF1	0	2	55	minProm	1	set1	16.7035	4.37e-05	0.00042	-0.553351
ELF1-2:55, 1, set1, minTK	ELF1	0	2	55	minTK	1	set1	62.0922	3.28e-15	8.28e-14	-0.794121
ELF1-2:721, 8, set1, minCMV	ELF1	0	2	721	minCMV	8	set1	0.599395	0.438809	0.742676	-0.08092
ELF1-2:721, 8, set1, minProm	ELF1	0	2	721	minProm	8	set1	27.8947	1.28e-07	1.71e-06	-0.603076
ELF1-2:721, 8, set1, minTK	ELF1	0	2	721	minTK	8	set1	49.873	1.64e-12	3.45e-11	-0.753361
ELF3-1:1055, 1, set2, minCMV	ELF3	0	1	1055	minCMV	1	set2	0.0595605	0.807192	0.943141	-0.0220728
ELF3-1:1055, 1, set2, minProm	ELF3	0	1	1055	minProm	1	set2	23.6417	1.16e-06	1.38e-05	-0.477858
ELF3-1:1055, 1, set2, minTK	ELF3	0	1	1055	minTK	1	set2	83.9085	5.18e-20	1.61e-18	-0.740634
ELF3-1:1388, 4, set2, minCMV	ELF3	0	1	1388	minCMV	4	set2	0.598406	0.439187	0.742922	-0.0723397
ELF3-1:1388, 4, set2, minProm	ELF3	0	1	1388	minProm	4	set2	41.0377	1.49e-10	2.65e-09	-0.683449
ELF3-1:1388, 4, set2, minTK	ELF3	0	1	1388	minTK	4	set2	42.8176	6.01e-11	1.13e-09	-0.665503
ELF3-1:1721, 8, set2, minCMV	ELF3	0	1	1721	minCMV	8	set2	1.39401	0.237729	0.561231	-0.105181
ELF3-1:1721, 8, set2, minProm	ELF3	0	1	1721	minProm	8	set2	41.0969	1.45e-10	2.59e-09	-0.625667
ELF3-1:1721, 8, set2, minTK	ELF3	0	1	1721	minTK	8	set2	45.95	1.21e-11	2.36e-10	-0.684845
ELF3-1:389, 4, set1, minCMV	ELF3	0	1	389	minCMV	4	set1	0.0732389	0.786678	0.934218	-0.0283075
ELF3-1:389, 4, set1, minProm	ELF3	0	1	389	minProm	4	set1	54.3713	1.66e-13	3.79e-12	-0.715967
ELF3-1:389, 4, set1, minTK	ELF3	0	1	389	minTK	4	set1	42.0318	8.98e-11	1.64e-09	-0.801776
ELF3-1:56, 1, set1, minCMV	ELF3	0	1	56	minCMV	1	set1	0.0119932	0.912795	0.976213	0.0121573
ELF3-1:56, 1, set1, minProm	ELF3	0	1	56	minProm	1	set1	33.1171	8.68e-09	1.28e-07	-0.556008
ELF3-1:56, 1, set1, minTK	ELF3	0	1	56	minTK	1	set1	53.8319	2.18e-13	4.93e-12	-0.768397
ELF3-1:722, 8, set1, minCMV	ELF3	0	1	722	minCMV	8	set1	0.380257	0.537466	0.810886	-0.0676631
ELF3-1:722, 8, set1, minProm	ELF3	0	1	722	minProm	8	set1	27.2394	1.8e-07	2.37e-06	-0.561768
ELF3-1:722, 8, set1, minTK	ELF3	0	1	722	minTK	8	set1	24.0108	9.58e-07	1.15e-05	-0.614627
ELK1-1:1056, 1, set2, minCMV	ELK1	0	1	1056	minCMV	1	set2	0.282007	0.595389	0.840987	0.0363142
ELK1-1:1056, 1, set2, minProm	ELK1	0	1	1056	minProm	1	set2	21.3687	3.79e-06	4.22e-05	-0.404915
ELK1-1:1056, 1, set2, minTK	ELK1	0	1	1056	minTK	1	set2	29.1595	6.67e-08	9.24e-07	-0.513207
ELK1-1:1389, 4, set2, minCMV	ELK1	0	1	1389	minCMV	4	set2	1.10557	0.293047	0.619622	0.108845
ELK1-1:1389, 4, set2, minProm	ELK1	0	1	1389	minProm	4	set2	19.6609	9.25e-06	9.74e-05	-0.444217
ELK1-1:1389, 4, set2, minTK	ELK1	0	1	1389	minTK	4	set2	42.1126	8.62e-11	1.58e-09	-0.608336
ELK1-1:1722, 8, set2, minCMV	ELK1	0	1	1722	minCMV	8	set2	0.0459041	0.83035	0.949062	0.0240932
ELK1-1:1722, 8, set2, minProm	ELK1	0	1	1722	minProm	8	set2	20.5787	5.72e-06	6.21e-05	-0.491421
ELK1-1:1722, 8, set2, minTK	ELK1	0	1	1722	minTK	8	set2	41.0485	1.49e-10	2.64e-09	-0.716433
ELK1-1:390, 4, set1, minCMV	ELK1	0	1	390	minCMV	4	set1	0.751061	0.386141	0.704079	0.112051
ELK1-1:390, 4, set1, minProm	ELK1	0	1	390	minProm	4	set1	15.8904	6.71e-05	0.000627	-0.497616
ELK1-1:390, 4, set1, minTK	ELK1	0	1	390	minTK	4	set1	20.6536	5.5e-06	6e-05	-0.634929
ELK1-1:57, 1, set1, minCMV	ELK1	0	1	57	minCMV	1	set1	0.515821	0.47263	0.769182	-0.0884734
ELK1-1:57, 1, set1, minProm	ELK1	0	1	57	minProm	1	set1	18.1513	2.04e-05	0.000208	-0.475308
ELK1-1:57, 1, set1, minTK	ELK1	0	1	57	minTK	1	set1	25.5482	4.31e-07	5.43e-06	-0.636712
ELK1-1:723, 8, set1, minCMV	ELK1	0	1	723	minCMV	8	set1	0.052371	0.818988	0.94598	0.032475
ELK1-1:723, 8, set1, minProm	ELK1	0	1	723	minProm	8	set1	7.30936	0.00685964	0.0433902	-0.40375
ELK1-1:723, 8, set1, minTK	ELK1	0	1	723	minTK	8	set1	8.85399	0.00292448	0.0204116	-0.414029
ELK1-2:1057, 1, set2, minCMV	ELK1	0	2	1057	minCMV	1	set2	0.0549552	0.814655	0.945348	-0.0255853
ELK1-2:1057, 1, set2, minProm	ELK1	0	2	1057	minProm	1	set2	14.1639	0.000168	0.00146179	-0.513352
ELK1-2:1057, 1, set2, minTK	ELK1	0	2	1057	minTK	1	set2	16.7054	4.37e-05	0.00042	-0.572448
ELK1-2:1390, 4, set2, minCMV	ELK1	0	2	1390	minCMV	4	set2	0.0143627	0.904606	0.974069	-0.0233946
ELK1-2:1390, 4, set2, minProm	ELK1	0	2	1390	minProm	4	set2	4.67917	0.0305305	0.145815	-0.357742
ELK1-2:1390, 4, set2, minTK	ELK1	0	2	1390	minTK	4	set2	17.4152	3e-05	0.000297	-0.652693
ELK1-2:1723, 8, set2, minCMV	ELK1	0	2	1723	minCMV	8	set2	1.09091	0.296271	0.620633	-0.224094
ELK1-2:1723, 8, set2, minProm	ELK1	0	2	1723	minProm	8	set2	2.40942	0.120607	0.384615	-0.359697
ELK1-2:1723, 8, set2, minTK	ELK1	0	2	1723	minTK	8	set2	12.4962	0.000408	0.00335295	-0.659351
ELK1-2:391, 4, set1, minCMV	ELK1	0	2	391	minCMV	4	set1	7.5e-05	0.99309	0.999472	-0.00125226
ELK1-2:391, 4, set1, minProm	ELK1	0	2	391	minProm	4	set1	4.70971	0.0299926	0.144143	-0.366931
ELK1-2:391, 4, set1, minTK	ELK1	0	2	391	minTK	4	set1	16.1675	5.8e-05	0.00055	-0.627077
ELK1-2:58, 1, set1, minCMV	ELK1	0	2	58	minCMV	1	set1	0.272101	0.601926	0.844628	-0.0908582
ELK1-2:58, 1, set1, minProm	ELK1	0	2	58	minProm	1	set1	17.6562	2.65e-05	0.000265	-0.53876
ELK1-2:58, 1, set1, minTK	ELK1	0	2	58	minTK	1	set1	22.8967	1.71e-06	1.97e-05	-0.595724
ELK1-2:724, 8, set1, minCMV	ELK1	0	2	724	minCMV	8	set1	0.968742	0.324994	0.649926	-0.144999
ELK1-2:724, 8, set1, minProm	ELK1	0	2	724	minProm	8	set1	4.43707	0.0351665	0.162768	-0.424802
ELK1-2:724, 8, set1, minTK	ELK1	0	2	724	minTK	8	set1	15.3089	9.13e-05	0.000833	-0.655694
EMX1-1:1232, 1, set2, minCMV	EMX1	0	1	1232	minCMV	1	set2	0.278038	0.59799	0.841489	0.138939
EMX1-1:1232, 1, set2, minProm	EMX1	0	1	1232	minProm	1	set2	1.57866	0.208953	0.529015	-0.411206
EMX1-1:1232, 1, set2, minTK	EMX1	0	1	1232	minTK	1	set2	0.0341059	0.853482	0.956577	0.0692773
EMX1-1:1565, 4, set2, minCMV	EMX1	0	1	1565	minCMV	4	set2	0.0304333	0.861511	0.960131	0.0764545
EMX1-1:1565, 4, set2, minProm	EMX1	0	1	1565	minProm	4	set2	0.0570299	0.811253	0.945173	-0.123006
EMX1-1:1565, 4, set2, minTK	EMX1	0	1	1565	minTK	4	set2	1.28771	0.256471	0.58256	-0.367124
EMX1-1:1898, 8, set2, minCMV	EMX1	0	1	1898	minCMV	8	set2	0.949817	0.329766	0.654268	0.287096
EMX1-1:1898, 8, set2, minProm	EMX1	0	1	1898	minProm	8	set2	1.0055	0.315983	0.641046	0.462542
EMX1-1:1898, 8, set2, minTK	EMX1	0	1	1898	minTK	8	set2	0.00624527	0.937011	0.983248	0.029478
EMX1-1:233, 1, set1, minCMV	EMX1	0	1	233	minCMV	1	set1	0.0206243	0.885807	0.966965	-0.0439069
EMX1-1:233, 1, set1, minProm	EMX1	0	1	233	minProm	1	set1	0.4384	0.507896	0.791676	0.268721
EMX1-1:233, 1, set1, minTK	EMX1	0	1	233	minTK	1	set1	2.46213	0.11662	0.37699	0.398946
EMX1-1:566, 4, set1, minCMV	EMX1	0	1	566	minCMV	4	set1	6.8158	0.00903547	0.0547837	0.8674
EMX1-1:566, 4, set1, minProm	EMX1	0	1	566	minProm	4	set1	0.0100197	0.920266	0.977381	0.0294548
EMX1-1:566, 4, set1, minTK	EMX1	0	1	566	minTK	4	set1	0.957908	0.327714	0.652439	-0.303173
EMX1-1:899, 8, set1, minCMV	EMX1	0	1	899	minCMV	8	set1	0.230469	0.631177	0.862252	-0.099267
EMX1-1:899, 8, set1, minProm	EMX1	0	1	899	minProm	8	set1	0.750315	0.386376	0.704079	-0.229305
EMX1-1:899, 8, set1, minTK	EMX1	0	1	899	minTK	8	set1	0.150299	0.69825	0.89382	-0.114137
EN1-1:1233, 1, set2, minCMV	EN1	0	1	1233	minCMV	1	set2	0.0590696	0.807972	0.943141	-0.0647294
EN1-1:1233, 1, set2, minProm	EN1	0	1	1233	minProm	1	set2	0.0873289	0.767601	0.925158	0.056625
EN1-1:1233, 1, set2, minTK	EN1	0	1	1233	minTK	1	set2	0.0115083	0.914569	0.976919	-0.0208115
EN1-1:1566, 4, set2, minCMV	EN1	0	1	1566	minCMV	4	set2	2.4419	0.118133	0.380056	0.320799
EN1-1:1566, 4, set2, minProm	EN1	0	1	1566	minProm	4	set2	0.239706	0.624418	0.858206	-0.125963
EN1-1:1566, 4, set2, minTK	EN1	0	1	1566	minTK	4	set2	0.114748	0.734802	0.909628	-0.067212
EN1-1:1899, 8, set2, minCMV	EN1	0	1	1899	minCMV	8	set2	0.916992	0.338266	0.660824	0.173549
EN1-1:1899, 8, set2, minProm	EN1	0	1	1899	minProm	8	set2	3.2233	0.0725973	0.275924	0.35241
EN1-1:1899, 8, set2, minTK	EN1	0	1	1899	minTK	8	set2	1.14018	0.285614	0.614281	0.223116
EN1-1:234, 1, set1, minCMV	EN1	0	1	234	minCMV	1	set1	0.0997977	0.752073	0.918448	0.0753971
EN1-1:234, 1, set1, minProm	EN1	0	1	234	minProm	1	set1	0.00985097	0.920938	0.977381	0.021392
EN1-1:234, 1, set1, minTK	EN1	0	1	234	minTK	1	set1	2.67439	0.101974	0.346419	-0.33982
EN1-1:567, 4, set1, minCMV	EN1	0	1	567	minCMV	4	set1	1.78443	0.181606	0.488326	0.193213
EN1-1:567, 4, set1, minProm	EN1	0	1	567	minProm	4	set1	0.267126	0.605266	0.845043	0.114133
EN1-1:567, 4, set1, minTK	EN1	0	1	567	minTK	4	set1	0.203239	0.652119	0.873056	0.0914536
EN1-1:900, 8, set1, minCMV	EN1	0	1	900	minCMV	8	set1	2.02265	0.154969	0.445519	-0.250037
EN1-1:900, 8, set1, minProm	EN1	0	1	900	minProm	8	set1	0.360073	0.548466	0.817045	0.118222
EN1-1:900, 8, set1, minTK	EN1	0	1	900	minTK	8	set1	1.05106	0.305263	0.631244	-0.230278
EN1-2:1234, 1, set2, minCMV	EN1	0	2	1234	minCMV	1	set2	0.0168543	0.896706	0.970431	-0.0242047
EN1-2:1234, 1, set2, minProm	EN1	0	2	1234	minProm	1	set2	0.36714	0.544568	0.814398	-0.135858
EN1-2:1234, 1, set2, minTK	EN1	0	2	1234	minTK	1	set2	0.732786	0.391982	0.70844	-0.15532
EN1-2:1567, 4, set2, minCMV	EN1	0	2	1567	minCMV	4	set2	1.58524	0.208008	0.528094	0.271355
EN1-2:1567, 4, set2, minProm	EN1	0	2	1567	minProm	4	set2	1.60175	0.205655	0.525868	0.257677
EN1-2:1567, 4, set2, minTK	EN1	0	2	1567	minTK	4	set2	0.279351	0.597127	0.841489	-0.226386
EN1-2:1900, 8, set2, minCMV	EN1	0	2	1900	minCMV	8	set2	0.205334	0.650449	0.872059	-0.103901
EN1-2:1900, 8, set2, minProm	EN1	0	2	1900	minProm	8	set2	0.118294	0.730892	0.906897	-0.0663031
EN1-2:1900, 8, set2, minTK	EN1	0	2	1900	minTK	8	set2	1.11159	0.291738	0.618708	-0.187021
EN1-2:235, 1, set1, minCMV	EN1	0	2	235	minCMV	1	set1	1.0145	0.313828	0.638255	-0.218605
EN1-2:235, 1, set1, minProm	EN1	0	2	235	minProm	1	set1	0.159252	0.689846	0.890288	0.0837585
EN1-2:235, 1, set1, minTK	EN1	0	2	235	minTK	1	set1	7.29086	0.00693064	0.0437492	-0.488577
EN1-2:568, 4, set1, minCMV	EN1	0	2	568	minCMV	4	set1	1.71647	0.190148	0.502967	-0.236358
EN1-2:568, 4, set1, minProm	EN1	0	2	568	minProm	4	set1	0.48706	0.485242	0.776199	-0.143528
EN1-2:568, 4, set1, minTK	EN1	0	2	568	minTK	4	set1	3.66286	0.055638	0.226761	-0.357819
EN1-2:901, 8, set1, minCMV	EN1	0	2	901	minCMV	8	set1	0.52867	0.467167	0.764341	0.136962
EN1-2:901, 8, set1, minProm	EN1	0	2	901	minProm	8	set1	0.485254	0.486052	0.776419	-0.132638
EN1-2:901, 8, set1, minTK	EN1	0	2	901	minTK	8	set1	4.85197	0.0276146	0.135362	-0.439925
EOMES-1:1142, 1, set2, minCMV	EOMES	0	1	1142	minCMV	1	set2	0.572655	0.449206	0.750412	-0.0759444
EOMES-1:1142, 1, set2, minProm	EOMES	0	1	1142	minProm	1	set2	0.602242	0.437724	0.741894	-0.0718548
EOMES-1:1142, 1, set2, minTK	EOMES	0	1	1142	minTK	1	set2	2.49891	0.113925	0.370227	-0.135099
EOMES-1:143, 1, set1, minCMV	EOMES	0	1	143	minCMV	1	set1	0.17431	0.676309	0.883875	0.050566
EOMES-1:143, 1, set1, minProm	EOMES	0	1	143	minProm	1	set1	0.356103	0.550678	0.817763	0.0827656
EOMES-1:143, 1, set1, minTK	EOMES	0	1	143	minTK	1	set1	0.0134428	0.907698	0.974669	0.0124635
EOMES-1:1475, 4, set2, minCMV	EOMES	0	1	1475	minCMV	4	set2	2.251	0.133528	0.407618	0.159654
EOMES-1:1475, 4, set2, minProm	EOMES	0	1	1475	minProm	4	set2	0.498158	0.48031	0.772673	-0.0728988
EOMES-1:1475, 4, set2, minTK	EOMES	0	1	1475	minTK	4	set2	2.04008	0.153201	0.44296	-0.133729
EOMES-1:1808, 8, set2, minCMV	EOMES	0	1	1808	minCMV	8	set2	0.0957541	0.756986	0.920492	-0.0321534
EOMES-1:1808, 8, set2, minProm	EOMES	0	1	1808	minProm	8	set2	1.83939	0.175022	0.477984	-0.163419
EOMES-1:1808, 8, set2, minTK	EOMES	0	1	1808	minTK	8	set2	0.00432928	0.947539	0.986967	0.0077742
EOMES-1:476, 4, set1, minCMV	EOMES	0	1	476	minCMV	4	set1	0.298049	0.585108	0.836693	0.07187
EOMES-1:476, 4, set1, minProm	EOMES	0	1	476	minProm	4	set1	0.00712583	0.932727	0.98203	-0.0106876
EOMES-1:476, 4, set1, minTK	EOMES	0	1	476	minTK	4	set1	0.648019	0.420822	0.73055	-0.132041
EOMES-1:809, 8, set1, minCMV	EOMES	0	1	809	minCMV	8	set1	0.101509	0.750027	0.917605	-0.0509115
EOMES-1:809, 8, set1, minProm	EOMES	0	1	809	minProm	8	set1	0.0228049	0.879966	0.965254	0.0191673
EOMES-1:809, 8, set1, minTK	EOMES	0	1	809	minTK	8	set1	1.3042	0.253448	0.580634	0.151874
EOMES-2:1143, 1, set2, minCMV	EOMES	0	2	1143	minCMV	1	set2	5.04609	0.0246816	0.124156	0.173539
EOMES-2:1143, 1, set2, minProm	EOMES	0	2	1143	minProm	1	set2	1.94622	0.162995	0.458213	-0.116109
EOMES-2:1143, 1, set2, minTK	EOMES	0	2	1143	minTK	1	set2	0.374162	0.540744	0.812439	0.0497248
EOMES-2:144, 1, set1, minCMV	EOMES	0	2	144	minCMV	1	set1	0.100104	0.751705	0.918434	-0.0252727
EOMES-2:144, 1, set1, minProm	EOMES	0	2	144	minProm	1	set1	0.943077	0.331488	0.655083	-0.0841217
EOMES-2:144, 1, set1, minTK	EOMES	0	2	144	minTK	1	set1	0.0175036	0.894746	0.970012	0.0114586
EOMES-2:1476, 4, set2, minCMV	EOMES	0	2	1476	minCMV	4	set2	1.00108	0.31705	0.642107	0.0806887
EOMES-2:1476, 4, set2, minProm	EOMES	0	2	1476	minProm	4	set2	0.0212625	0.884066	0.966008	0.011432
EOMES-2:1476, 4, set2, minTK	EOMES	0	2	1476	minTK	4	set2	0.00206572	0.963749	0.991497	-0.00397416
EOMES-2:1809, 8, set2, minCMV	EOMES	0	2	1809	minCMV	8	set2	1.20587	0.272151	0.60171	0.12991
EOMES-2:1809, 8, set2, minProm	EOMES	0	2	1809	minProm	8	set2	0.502816	0.478265	0.771711	-0.0621545
EOMES-2:1809, 8, set2, minTK	EOMES	0	2	1809	minTK	8	set2	0.0737217	0.785993	0.933766	-0.0217571
EOMES-2:477, 4, set1, minCMV	EOMES	0	2	477	minCMV	4	set1	2.24053	0.134435	0.409166	0.120133
EOMES-2:477, 4, set1, minProm	EOMES	0	2	477	minProm	4	set1	0.394394	0.529999	0.805157	0.0498194
EOMES-2:477, 4, set1, minTK	EOMES	0	2	477	minTK	4	set1	6.37057	0.0116028	0.0678065	0.217412
EOMES-2:810, 8, set1, minCMV	EOMES	0	2	810	minCMV	8	set1	0.820878	0.364924	0.684176	0.0830072
EOMES-2:810, 8, set1, minProm	EOMES	0	2	810	minProm	8	set1	1.74647	0.186322	0.496911	0.124962
EOMES-2:810, 8, set1, minTK	EOMES	0	2	810	minTK	8	set1	1.09791	0.294725	0.619826	0.0870901
ERG-1:1058, 1, set2, minCMV	ERG	0	1	1058	minCMV	1	set2	1.80566	0.17903	0.483767	0.158515
ERG-1:1058, 1, set2, minProm	ERG	0	1	1058	minProm	1	set2	6.81687	0.00903005	0.0547837	-0.261379
ERG-1:1058, 1, set2, minTK	ERG	0	1	1058	minTK	1	set2	29.2807	6.26e-08	8.72e-07	-0.474076
ERG-1:1391, 4, set2, minCMV	ERG	0	1	1391	minCMV	4	set2	3.86863	0.0491967	0.207674	0.172782
ERG-1:1391, 4, set2, minProm	ERG	0	1	1391	minProm	4	set2	9.50755	0.00204628	0.0147862	-0.310822
ERG-1:1391, 4, set2, minTK	ERG	0	1	1391	minTK	4	set2	19.3743	1.07e-05	0.000113	-0.466693
ERG-1:1724, 8, set2, minCMV	ERG	0	1	1724	minCMV	8	set2	1.89635	0.168487	0.467248	0.141724
ERG-1:1724, 8, set2, minProm	ERG	0	1	1724	minProm	8	set2	7.7812	0.00527926	0.0349034	-0.280714
ERG-1:1724, 8, set2, minTK	ERG	0	1	1724	minTK	8	set2	17.5843	2.75e-05	0.000274	-0.462982
ERG-1:392, 4, set1, minCMV	ERG	0	1	392	minCMV	4	set1	0.286525	0.592456	0.84006	0.0555718
ERG-1:392, 4, set1, minProm	ERG	0	1	392	minProm	4	set1	13.709	0.000213	0.00183341	-0.431003
ERG-1:392, 4, set1, minTK	ERG	0	1	392	minTK	4	set1	17.7149	2.57e-05	0.000258	-0.471307
ERG-1:59, 1, set1, minCMV	ERG	0	1	59	minCMV	1	set1	1.42962	0.231827	0.555119	0.122158
ERG-1:59, 1, set1, minProm	ERG	0	1	59	minProm	1	set1	15.1361	0.0001	0.000908	-0.434361
ERG-1:59, 1, set1, minTK	ERG	0	1	59	minTK	1	set1	25.2037	5.16e-07	6.43e-06	-0.547092
ERG-1:725, 8, set1, minCMV	ERG	0	1	725	minCMV	8	set1	0.944938	0.331011	0.654352	0.127467
ERG-1:725, 8, set1, minProm	ERG	0	1	725	minProm	8	set1	26.4558	2.7e-07	3.47e-06	-0.650778
ERG-1:725, 8, set1, minTK	ERG	0	1	725	minTK	8	set1	9.00628	0.00269053	0.0189727	-0.428816
ERG-2:1059, 1, set2, minCMV	ERG	0	2	1059	minCMV	1	set2	1.03706	0.308507	0.633955	0.118745
ERG-2:1059, 1, set2, minProm	ERG	0	2	1059	minProm	1	set2	10.683	0.00108125	0.00829097	-0.399103
ERG-2:1059, 1, set2, minTK	ERG	0	2	1059	minTK	1	set2	24.3595	7.99e-07	9.68e-06	-0.51919
ERG-2:1392, 4, set2, minCMV	ERG	0	2	1392	minCMV	4	set2	2.19997	0.138014	0.414311	0.156272
ERG-2:1392, 4, set2, minProm	ERG	0	2	1392	minProm	4	set2	10.3148	0.00131968	0.00990887	-0.361869
ERG-2:1392, 4, set2, minTK	ERG	0	2	1392	minTK	4	set2	22.6131	1.98e-06	2.26e-05	-0.57066
ERG-2:1725, 8, set2, minCMV	ERG	0	2	1725	minCMV	8	set2	0.614506	0.433096	0.739339	0.100201
ERG-2:1725, 8, set2, minProm	ERG	0	2	1725	minProm	8	set2	1.62319	0.202648	0.520998	-0.166595
ERG-2:1725, 8, set2, minTK	ERG	0	2	1725	minTK	8	set2	28.3251	1.03e-07	1.38e-06	-0.619909
ERG-2:393, 4, set1, minCMV	ERG	0	2	393	minCMV	4	set1	0.577803	0.447175	0.74888	0.0674003
ERG-2:393, 4, set1, minProm	ERG	0	2	393	minProm	4	set1	11.9786	0.000538	0.00432059	-0.397957
ERG-2:393, 4, set1, minTK	ERG	0	2	393	minTK	4	set1	51.6867	6.51e-13	1.44e-11	-0.673982
ERG-2:60, 1, set1, minCMV	ERG	0	2	60	minCMV	1	set1	2.31381	0.128229	0.399472	0.144632
ERG-2:60, 1, set1, minProm	ERG	0	2	60	minProm	1	set1	23.0448	1.58e-06	1.83e-05	-0.545128
ERG-2:60, 1, set1, minTK	ERG	0	2	60	minTK	1	set1	15.68	7.5e-05	0.000694	-0.469308
ERG-2:726, 8, set1, minCMV	ERG	0	2	726	minCMV	8	set1	1.1513	0.283277	0.611776	0.131542
ERG-2:726, 8, set1, minProm	ERG	0	2	726	minProm	8	set1	6.82292	0.00899952	0.0547278	-0.375734
ERG-2:726, 8, set1, minTK	ERG	0	2	726	minTK	8	set1	29.3302	6.1e-08	8.52e-07	-0.590974
ESR1-1:1269, 1, set2, minCMV	ESR1	0	1	1269	minCMV	1	set2	0.282165	0.595286	0.840987	0.0680702
ESR1-1:1269, 1, set2, minProm	ESR1	0	1	1269	minProm	1	set2	1.1952	0.274283	0.603166	-0.132944
ESR1-1:1269, 1, set2, minTK	ESR1	0	1	1269	minTK	1	set2	0.201693	0.653358	0.873134	-0.0497123
ESR1-1:1602, 4, set2, minCMV	ESR1	0	1	1602	minCMV	4	set2	0.90202	0.342241	0.664993	0.134074
ESR1-1:1602, 4, set2, minProm	ESR1	0	1	1602	minProm	4	set2	0.425021	0.514442	0.796272	-0.133231
ESR1-1:1602, 4, set2, minTK	ESR1	0	1	1602	minTK	4	set2	0.784289	0.375833	0.694507	-0.150206
ESR1-1:1935, 8, set2, minCMV	ESR1	0	1	1935	minCMV	8	set2	0.478967	0.488891	0.777708	-0.0970154
ESR1-1:1935, 8, set2, minProm	ESR1	0	1	1935	minProm	8	set2	0.147013	0.701406	0.894034	0.0615811
ESR1-1:1935, 8, set2, minTK	ESR1	0	1	1935	minTK	8	set2	0.0751544	0.783975	0.93245	0.0395857
ESR1-1:270, 1, set1, minCMV	ESR1	0	1	270	minCMV	1	set1	0.0669117	0.795888	0.93784	0.0303587
ESR1-1:270, 1, set1, minProm	ESR1	0	1	270	minProm	1	set1	1.17783	0.277799	0.606276	-0.139818
ESR1-1:270, 1, set1, minTK	ESR1	0	1	270	minTK	1	set1	0.538938	0.462873	0.760151	0.0917591
ESR1-1:603, 4, set1, minCMV	ESR1	0	1	603	minCMV	4	set1	0.923147	0.33665	0.658792	0.125871
ESR1-1:603, 4, set1, minProm	ESR1	0	1	603	minProm	4	set1	2.42158	0.119674	0.382575	-0.208905
ESR1-1:603, 4, set1, minTK	ESR1	0	1	603	minTK	4	set1	0.66354	0.415313	0.726118	-0.0990503
ESR1-1:936, 8, set1, minCMV	ESR1	0	1	936	minCMV	8	set1	0.364616	0.545954	0.815119	0.0968747
ESR1-1:936, 8, set1, minProm	ESR1	0	1	936	minProm	8	set1	0.513162	0.473773	0.769615	0.129651
ESR1-1:936, 8, set1, minTK	ESR1	0	1	936	minTK	8	set1	0.670727	0.412798	0.724816	-0.180255
ESRRA-1:1270, 1, set2, minCMV	ESRRA	0	1	1270	minCMV	1	set2	9.59558	0.00195047	0.014157	0.211369
ESRRA-1:1270, 1, set2, minProm	ESRRA	0	1	1270	minProm	1	set2	3.88411	0.048745	0.206276	0.153734
ESRRA-1:1270, 1, set2, minTK	ESRRA	0	1	1270	minTK	1	set2	13.8663	0.000196	0.00169088	0.367824
ESRRA-1:1603, 4, set2, minCMV	ESRRA	0	1	1603	minCMV	4	set2	37.2014	1.07e-09	1.76e-08	0.47308
ESRRA-1:1603, 4, set2, minProm	ESRRA	0	1	1603	minProm	4	set2	0.298119	0.585064	0.836693	-0.0414588
ESRRA-1:1603, 4, set2, minTK	ESRRA	0	1	1603	minTK	4	set2	1.18076	0.277202	0.606114	-0.0849328
ESRRA-1:1936, 8, set2, minCMV	ESRRA	0	1	1936	minCMV	8	set2	11.516	0.00069	0.00545365	0.316581
ESRRA-1:1936, 8, set2, minProm	ESRRA	0	1	1936	minProm	8	set2	0.434165	0.509952	0.793546	-0.050883
ESRRA-1:1936, 8, set2, minTK	ESRRA	0	1	1936	minTK	8	set2	5.02912	0.0249246	0.124969	-0.173833
ESRRA-1:271, 1, set1, minCMV	ESRRA	0	1	271	minCMV	1	set1	42.4781	7.15e-11	1.33e-09	0.655654
ESRRA-1:271, 1, set1, minProm	ESRRA	0	1	271	minProm	1	set1	2.52223	0.112252	0.367077	0.139167
ESRRA-1:271, 1, set1, minTK	ESRRA	0	1	271	minTK	1	set1	0.0211536	0.884361	0.966159	-0.0120228
ESRRA-1:604, 4, set1, minCMV	ESRRA	0	1	604	minCMV	4	set1	36.5692	1.47e-09	2.38e-08	0.592829
ESRRA-1:604, 4, set1, minProm	ESRRA	0	1	604	minProm	4	set1	0.0430428	0.835645	0.951173	0.0179573
ESRRA-1:604, 4, set1, minTK	ESRRA	0	1	604	minTK	4	set1	1.83496	0.175543	0.478142	0.100554
ESRRA-1:937, 8, set1, minCMV	ESRRA	0	1	937	minCMV	8	set1	2.30579	0.128893	0.400233	0.145586
ESRRA-1:937, 8, set1, minProm	ESRRA	0	1	937	minProm	8	set1	3.65887	0.0557714	0.227099	0.158679
ESRRA-1:937, 8, set1, minTK	ESRRA	0	1	937	minTK	8	set1	0.05999	0.806512	0.943141	-0.0205044
ESRRA-2:1271, 1, set2, minCMV	ESRRA	0	2	1271	minCMV	1	set2	37.0813	1.13e-09	1.87e-08	0.617657
ESRRA-2:1271, 1, set2, minProm	ESRRA	0	2	1271	minProm	1	set2	0.663125	0.415459	0.726166	-0.0632937
ESRRA-2:1271, 1, set2, minTK	ESRRA	0	2	1271	minTK	1	set2	0.00172229	0.966897	0.992417	-0.00311939
ESRRA-2:1604, 4, set2, minCMV	ESRRA	0	2	1604	minCMV	4	set2	2.86073	0.0907662	0.320394	0.121222
ESRRA-2:1604, 4, set2, minProm	ESRRA	0	2	1604	minProm	4	set2	0.208732	0.647763	0.871072	-0.0392812
ESRRA-2:1604, 4, set2, minTK	ESRRA	0	2	1604	minTK	4	set2	1.97002	0.160446	0.454794	-0.113946
ESRRA-2:1937, 8, set2, minCMV	ESRRA	0	2	1937	minCMV	8	set2	3.54598	0.05969	0.237754	0.148764
ESRRA-2:1937, 8, set2, minProm	ESRRA	0	2	1937	minProm	8	set2	1.69826	0.192516	0.506179	-0.109592
ESRRA-2:1937, 8, set2, minTK	ESRRA	0	2	1937	minTK	8	set2	0.778287	0.377666	0.696849	-0.0663693
ESRRA-2:272, 1, set1, minCMV	ESRRA	0	2	272	minCMV	1	set1	1.34946	0.245372	0.571078	0.0930498
ESRRA-2:272, 1, set1, minProm	ESRRA	0	2	272	minProm	1	set1	1.13986	0.285682	0.614281	-0.116765
ESRRA-2:272, 1, set1, minTK	ESRRA	0	2	272	minTK	1	set1	2.27887	0.131147	0.404371	-0.144479
ESRRA-2:605, 4, set1, minCMV	ESRRA	0	2	605	minCMV	4	set1	1.68721	0.19397	0.507659	0.119756
ESRRA-2:605, 4, set1, minProm	ESRRA	0	2	605	minProm	4	set1	1.00297	0.316594	0.64184	-0.113985
ESRRA-2:605, 4, set1, minTK	ESRRA	0	2	605	minTK	4	set1	2.95288	0.0857249	0.307548	0.181868
ESRRA-2:938, 8, set1, minCMV	ESRRA	0	2	938	minCMV	8	set1	0.85755	0.354425	0.677373	0.101943
ESRRA-2:938, 8, set1, minProm	ESRRA	0	2	938	minProm	8	set1	0.0157428	0.900151	0.972369	-0.014931
ESRRA-2:938, 8, set1, minTK	ESRRA	0	2	938	minTK	8	set1	0.352987	0.552427	0.818282	0.0581709
ESRRB-1:1272, 1, set2, minCMV	ESRRB	0	1	1272	minCMV	1	set2	0.337388	0.561341	0.823836	0.0712911
ESRRB-1:1272, 1, set2, minProm	ESRRB	0	1	1272	minProm	1	set2	0.44526	0.504595	0.788204	-0.0915368
ESRRB-1:1272, 1, set2, minTK	ESRRB	0	1	1272	minTK	1	set2	70.6789	4.2e-17	1.19e-15	1.39566
ESRRB-1:1605, 4, set2, minCMV	ESRRB	0	1	1605	minCMV	4	set2	32.6334	1.11e-08	1.63e-07	0.876029
ESRRB-1:1605, 4, set2, minProm	ESRRB	0	1	1605	minProm	4	set2	0.230719	0.630991	0.86219	0.0650146
ESRRB-1:1605, 4, set2, minTK	ESRRB	0	1	1605	minTK	4	set2	0.093269	0.760062	0.921747	-0.0381558
ESRRB-1:1938, 8, set2, minCMV	ESRRB	0	1	1938	minCMV	8	set2	0.0935529	0.759708	0.921747	0.0603282
ESRRB-1:1938, 8, set2, minProm	ESRRB	0	1	1938	minProm	8	set2	0.249481	0.617441	0.85458	-0.054589
ESRRB-1:1938, 8, set2, minTK	ESRRB	0	1	1938	minTK	8	set2	0.196642	0.657445	0.874521	-0.0615489
ESRRB-1:273, 1, set1, minCMV	ESRRB	0	1	273	minCMV	1	set1	0.197855	0.656458	0.874491	-0.0916394
ESRRB-1:273, 1, set1, minProm	ESRRB	0	1	273	minProm	1	set1	5.95492	0.0146762	0.0817239	-0.411582
ESRRB-1:273, 1, set1, minTK	ESRRB	0	1	273	minTK	1	set1	4.54887	0.0329405	0.155154	-0.384268
ESRRB-1:606, 4, set1, minCMV	ESRRB	0	1	606	minCMV	4	set1	2.91165	0.0879419	0.313124	0.214213
ESRRB-1:606, 4, set1, minProm	ESRRB	0	1	606	minProm	4	set1	0.908912	0.340403	0.663311	-0.199948
ESRRB-1:606, 4, set1, minTK	ESRRB	0	1	606	minTK	4	set1	1.01904	0.312747	0.637147	-0.175347
ESRRB-1:939, 8, set1, minCMV	ESRRB	0	1	939	minCMV	8	set1	4.88113	0.0271518	0.133202	0.630972
ESRRB-1:939, 8, set1, minProm	ESRRB	0	1	939	minProm	8	set1	0.208889	0.647639	0.871072	-0.0814101
ESRRB-1:939, 8, set1, minTK	ESRRB	0	1	939	minTK	8	set1	0.568716	0.45077	0.751558	-0.118487
ESRRG-1:1273, 1, set2, minCMV	ESRRG	0	1	1273	minCMV	1	set2	0.247172	0.619073	0.855835	-0.0415829
ESRRG-1:1273, 1, set2, minProm	ESRRG	0	1	1273	minProm	1	set2	0.217146	0.641223	0.869018	-0.0373721
ESRRG-1:1273, 1, set2, minTK	ESRRG	0	1	1273	minTK	1	set2	1.23711	0.26603	0.594555	-0.0736357
ESRRG-1:1606, 4, set2, minCMV	ESRRG	0	1	1606	minCMV	4	set2	0.883505	0.347243	0.669629	0.0767883
ESRRG-1:1606, 4, set2, minProm	ESRRG	0	1	1606	minProm	4	set2	1.40427	0.23601	0.559681	-0.0929495
ESRRG-1:1606, 4, set2, minTK	ESRRG	0	1	1606	minTK	4	set2	1.66418	0.197041	0.512251	-0.0942611
ESRRG-1:1939, 8, set2, minCMV	ESRRG	0	1	1939	minCMV	8	set2	1.86536	0.172007	0.472481	0.102389
ESRRG-1:1939, 8, set2, minProm	ESRRG	0	1	1939	minProm	8	set2	3.00748	0.0828812	0.300322	-0.154503
ESRRG-1:1939, 8, set2, minTK	ESRRG	0	1	1939	minTK	8	set2	3.56262	0.0590943	0.2363	-0.135859
ESRRG-1:274, 1, set1, minCMV	ESRRG	0	1	274	minCMV	1	set1	9.60266	0.00194296	0.0141227	0.343323
ESRRG-1:274, 1, set1, minProm	ESRRG	0	1	274	minProm	1	set1	0.160352	0.688833	0.890288	-0.0334876
ESRRG-1:274, 1, set1, minTK	ESRRG	0	1	274	minTK	1	set1	0.0325551	0.856815	0.957205	-0.0156665
ESRRG-1:607, 4, set1, minCMV	ESRRG	0	1	607	minCMV	4	set1	0.169526	0.680533	0.885183	0.0434254
ESRRG-1:607, 4, set1, minProm	ESRRG	0	1	607	minProm	4	set1	8.42422	0.00370256	0.0252679	0.313967
ESRRG-1:607, 4, set1, minTK	ESRRG	0	1	607	minTK	4	set1	1.47788	0.224107	0.546554	-0.134293
ESRRG-1:940, 8, set1, minCMV	ESRRG	0	1	940	minCMV	8	set1	0.0243315	0.876044	0.964089	0.0156907
ESRRG-1:940, 8, set1, minProm	ESRRG	0	1	940	minProm	8	set1	0.650081	0.420084	0.729922	0.0746627
ESRRG-1:940, 8, set1, minTK	ESRRG	0	1	940	minTK	8	set1	3.62577	0.0568912	0.230528	-0.181657
ESRRG-2:1274, 1, set2, minCMV	ESRRG	0	2	1274	minCMV	1	set2	1.64277	0.199946	0.517735	0.0883904
ESRRG-2:1274, 1, set2, minProm	ESRRG	0	2	1274	minProm	1	set2	1.5991	0.206031	0.526178	-0.0878859
ESRRG-2:1274, 1, set2, minTK	ESRRG	0	2	1274	minTK	1	set2	1.93296	0.164435	0.460538	-0.105583
ESRRG-2:1607, 4, set2, minCMV	ESRRG	0	2	1607	minCMV	4	set2	7.81459	0.00518261	0.0343383	0.23952
ESRRG-2:1607, 4, set2, minProm	ESRRG	0	2	1607	minProm	4	set2	0.607976	0.435551	0.741245	-0.052935
ESRRG-2:1607, 4, set2, minTK	ESRRG	0	2	1607	minTK	4	set2	3.04694	0.0808896	0.295818	-0.115102
ESRRG-2:1940, 8, set2, minCMV	ESRRG	0	2	1940	minCMV	8	set2	0.00207833	0.963638	0.991497	0.00316878
ESRRG-2:1940, 8, set2, minProm	ESRRG	0	2	1940	minProm	8	set2	7.44202	0.00637183	0.0405132	0.229439
ESRRG-2:1940, 8, set2, minTK	ESRRG	0	2	1940	minTK	8	set2	3.48865	0.0617909	0.243282	-0.138094
ESRRG-2:275, 1, set1, minCMV	ESRRG	0	2	275	minCMV	1	set1	34.6596	3.93e-09	6.01e-08	0.535384
ESRRG-2:275, 1, set1, minProm	ESRRG	0	2	275	minProm	1	set1	0.269191	0.603875	0.844966	-0.0409925
ESRRG-2:275, 1, set1, minTK	ESRRG	0	2	275	minTK	1	set1	5.17045	0.0229742	0.117297	-0.167012
ESRRG-2:608, 4, set1, minCMV	ESRRG	0	2	608	minCMV	4	set1	16.9248	3.89e-05	0.000378	0.448453
ESRRG-2:608, 4, set1, minProm	ESRRG	0	2	608	minProm	4	set1	0.28902	0.590849	0.839747	0.0443779
ESRRG-2:608, 4, set1, minTK	ESRRG	0	2	608	minTK	4	set1	2.93215	0.086832	0.310084	-0.135819
ESRRG-2:941, 8, set1, minCMV	ESRRG	0	2	941	minCMV	8	set1	0.129601	0.718846	0.900867	-0.0246973
ESRRG-2:941, 8, set1, minProm	ESRRG	0	2	941	minProm	8	set1	0.0709172	0.790006	0.936179	-0.0198696
ESRRG-2:941, 8, set1, minTK	ESRRG	0	2	941	minTK	8	set1	0.768468	0.380691	0.699616	-0.0655127
ETS1-1:1060, 1, set2, minCMV	ETS1	0	1	1060	minCMV	1	set2	0.516014	0.472547	0.769182	-0.0472989
ETS1-1:1060, 1, set2, minProm	ETS1	0	1	1060	minProm	1	set2	123.402	1.14e-28	4.6e-27	-0.673813
ETS1-1:1060, 1, set2, minTK	ETS1	0	1	1060	minTK	1	set2	170.933	0	2.9e-37	-0.895367
ETS1-1:1393, 4, set2, minCMV	ETS1	0	1	1393	minCMV	4	set2	8.68193	0.00321381	0.02238	-0.184866
ETS1-1:1393, 4, set2, minProm	ETS1	0	1	1393	minProm	4	set2	89.1545	3.65e-21	1.18e-19	-0.613771
ETS1-1:1393, 4, set2, minTK	ETS1	0	1	1393	minTK	4	set2	59.5441	1.2e-14	2.96e-13	-0.548322
ETS1-1:1726, 8, set2, minCMV	ETS1	0	1	1726	minCMV	8	set2	16.5775	4.67e-05	0.000446	-0.24255
ETS1-1:1726, 8, set2, minProm	ETS1	0	1	1726	minProm	8	set2	129.198	6.14e-30	2.6e-28	-0.745028
ETS1-1:1726, 8, set2, minTK	ETS1	0	1	1726	minTK	8	set2	155.4	1.14e-35	6.01e-34	-0.803004
ETS1-1:394, 4, set1, minCMV	ETS1	0	1	394	minCMV	4	set1	2.26365	0.132441	0.406293	-0.09642
ETS1-1:394, 4, set1, minProm	ETS1	0	1	394	minProm	4	set1	34.8004	3.65e-09	5.64e-08	-0.503864
ETS1-1:394, 4, set1, minTK	ETS1	0	1	394	minTK	4	set1	101.687	6.5e-24	2.35e-22	-0.750176
ETS1-1:61, 1, set1, minCMV	ETS1	0	1	61	minCMV	1	set1	0.0748987	0.784333	0.932516	0.0201459
ETS1-1:61, 1, set1, minProm	ETS1	0	1	61	minProm	1	set1	101.822	6.07e-24	2.21e-22	-0.682561
ETS1-1:61, 1, set1, minTK	ETS1	0	1	61	minTK	1	set1	97.7476	4.75e-23	1.64e-21	-0.701992
ETS1-1:727, 8, set1, minCMV	ETS1	0	1	727	minCMV	8	set1	4.51144	0.0336688	0.157979	-0.180205
ETS1-1:727, 8, set1, minProm	ETS1	0	1	727	minProm	8	set1	50.2868	1.33e-12	2.85e-11	-0.60961
ETS1-1:727, 8, set1, minTK	ETS1	0	1	727	minTK	8	set1	38.2777	6.14e-10	1.04e-08	-0.516999
ETS1-2:1061, 1, set2, minCMV	ETS1	0	2	1061	minCMV	1	set2	0.0591167	0.807897	0.943141	-0.0164147
ETS1-2:1061, 1, set2, minProm	ETS1	0	2	1061	minProm	1	set2	88.3589	5.46e-21	1.75e-19	-0.707279
ETS1-2:1061, 1, set2, minTK	ETS1	0	2	1061	minTK	1	set2	70.0325	5.83e-17	1.64e-15	-0.697271
ETS1-2:1394, 4, set2, minCMV	ETS1	0	2	1394	minCMV	4	set2	4.01942	0.0449791	0.19414	-0.167514
ETS1-2:1394, 4, set2, minProm	ETS1	0	2	1394	minProm	4	set2	44.4412	2.62e-11	5e-10	-0.55538
ETS1-2:1394, 4, set2, minTK	ETS1	0	2	1394	minTK	4	set2	66.2071	4.06e-16	1.08e-14	-0.68886
ETS1-2:1727, 8, set2, minCMV	ETS1	0	2	1727	minCMV	8	set2	7.15916	0.00745823	0.046506	-0.186879
ETS1-2:1727, 8, set2, minProm	ETS1	0	2	1727	minProm	8	set2	58.0169	2.6e-14	6.28e-13	-0.694091
ETS1-2:1727, 8, set2, minTK	ETS1	0	2	1727	minTK	8	set2	68.2361	1.45e-16	3.98e-15	-0.706181
ETS1-2:395, 4, set1, minCMV	ETS1	0	2	395	minCMV	4	set1	1.03659	0.308617	0.633955	-0.0881642
ETS1-2:395, 4, set1, minProm	ETS1	0	2	395	minProm	4	set1	28.7513	8.23e-08	1.13e-06	-0.46486
ETS1-2:395, 4, set1, minTK	ETS1	0	2	395	minTK	4	set1	57.4904	3.4e-14	8.14e-13	-0.682731
ETS1-2:62, 1, set1, minCMV	ETS1	0	2	62	minCMV	1	set1	0.00988276	0.920811	0.977381	0.00876544
ETS1-2:62, 1, set1, minProm	ETS1	0	2	62	minProm	1	set1	24.6174	6.99e-07	8.59e-06	-0.532088
ETS1-2:62, 1, set1, minTK	ETS1	0	2	62	minTK	1	set1	66.1943	4.09e-16	1.09e-14	-0.738603
ETS1-2:728, 8, set1, minCMV	ETS1	0	2	728	minCMV	8	set1	1.60837	0.204721	0.524135	-0.103816
ETS1-2:728, 8, set1, minProm	ETS1	0	2	728	minProm	8	set1	35.5772	2.45e-09	3.87e-08	-0.539459
ETS1-2:728, 8, set1, minTK	ETS1	0	2	728	minTK	8	set1	53.832	2.18e-13	4.93e-12	-0.619481
ETV2-1:1062, 1, set2, minCMV	ETV2	0	1	1062	minCMV	1	set2	3.75739	0.0525744	0.21789	0.168829
ETV2-1:1062, 1, set2, minProm	ETV2	0	1	1062	minProm	1	set2	14.2555	0.00016	0.00139633	-0.349864
ETV2-1:1062, 1, set2, minTK	ETV2	0	1	1062	minTK	1	set2	35.8029	2.18e-09	3.47e-08	-0.589821
ETV2-1:1395, 4, set2, minCMV	ETV2	0	1	1395	minCMV	4	set2	3.57004	0.058831	0.23617	0.172659
ETV2-1:1395, 4, set2, minProm	ETV2	0	1	1395	minProm	4	set2	30.66	3.07e-08	4.37e-07	-0.538627
ETV2-1:1395, 4, set2, minTK	ETV2	0	1	1395	minTK	4	set2	28.8871	7.67e-08	1.06e-06	-0.568963
ETV2-1:1728, 8, set2, minCMV	ETV2	0	1	1728	minCMV	8	set2	0.717254	0.397046	0.712433	0.088837
ETV2-1:1728, 8, set2, minProm	ETV2	0	1	1728	minProm	8	set2	19.2141	1.17e-05	0.000122	-0.461266
ETV2-1:1728, 8, set2, minTK	ETV2	0	1	1728	minTK	8	set2	42.6916	6.41e-11	1.2e-09	-0.599351
ETV2-1:396, 4, set1, minCMV	ETV2	0	1	396	minCMV	4	set1	7.77413	0.00529997	0.0350026	0.414471
ETV2-1:396, 4, set1, minProm	ETV2	0	1	396	minProm	4	set1	8.56491	0.00342705	0.0236505	-0.399655
ETV2-1:396, 4, set1, minTK	ETV2	0	1	396	minTK	4	set1	13.0096	0.00031	0.00259322	-0.489718
ETV2-1:63, 1, set1, minCMV	ETV2	0	1	63	minCMV	1	set1	1.29178	0.25572	0.581792	0.16012
ETV2-1:63, 1, set1, minProm	ETV2	0	1	63	minProm	1	set1	6.24028	0.0124877	0.0719507	-0.279513
ETV2-1:63, 1, set1, minTK	ETV2	0	1	63	minTK	1	set1	11.3509	0.000754	0.00592288	-0.399571
ETV2-1:729, 8, set1, minCMV	ETV2	0	1	729	minCMV	8	set1	1.36494	0.242683	0.567832	0.144557
ETV2-1:729, 8, set1, minProm	ETV2	0	1	729	minProm	8	set1	8.27858	0.00401154	0.0271898	0.494419
ETV2-1:729, 8, set1, minTK	ETV2	0	1	729	minTK	8	set1	15.967	6.45e-05	0.000605	-0.47363
ETV6-1:1063, 1, set2, minCMV	ETV6	0	1	1063	minCMV	1	set2	0.410086	0.521926	0.801016	0.0493966
ETV6-1:1063, 1, set2, minProm	ETV6	0	1	1063	minProm	1	set2	15.5973	7.84e-05	0.000723	-0.36097
ETV6-1:1063, 1, set2, minTK	ETV6	0	1	1063	minTK	1	set2	25.1796	5.22e-07	6.49e-06	-0.47262
ETV6-1:1396, 4, set2, minCMV	ETV6	0	1	1396	minCMV	4	set2	1.48872	0.222415	0.544469	0.128983
ETV6-1:1396, 4, set2, minProm	ETV6	0	1	1396	minProm	4	set2	19.8914	8.2e-06	8.73e-05	-0.443751
ETV6-1:1396, 4, set2, minTK	ETV6	0	1	1396	minTK	4	set2	30.5557	3.24e-08	4.59e-07	-0.58252
ETV6-1:1729, 8, set2, minCMV	ETV6	0	1	1729	minCMV	8	set2	1.02751	0.310745	0.634928	0.10062
ETV6-1:1729, 8, set2, minProm	ETV6	0	1	1729	minProm	8	set2	17.408	3.02e-05	0.000297	-0.343729
ETV6-1:1729, 8, set2, minTK	ETV6	0	1	1729	minTK	8	set2	28.512	9.31e-08	1.26e-06	-0.538583
ETV6-1:397, 4, set1, minCMV	ETV6	0	1	397	minCMV	4	set1	1.39987	0.236745	0.55991	0.124108
ETV6-1:397, 4, set1, minProm	ETV6	0	1	397	minProm	4	set1	15.1169	0.000101	0.000915	-0.444795
ETV6-1:397, 4, set1, minTK	ETV6	0	1	397	minTK	4	set1	25.5072	4.41e-07	5.54e-06	-0.474036
ETV6-1:64, 1, set1, minCMV	ETV6	0	1	64	minCMV	1	set1	0.771217	0.379841	0.699125	0.083754
ETV6-1:64, 1, set1, minProm	ETV6	0	1	64	minProm	1	set1	10.1003	0.00148242	0.0110097	-0.317563
ETV6-1:64, 1, set1, minTK	ETV6	0	1	64	minTK	1	set1	27.5553	1.53e-07	2.03e-06	-0.493927
ETV6-1:730, 8, set1, minCMV	ETV6	0	1	730	minCMV	8	set1	0.396192	0.529062	0.804967	0.0730527
ETV6-1:730, 8, set1, minProm	ETV6	0	1	730	minProm	8	set1	11.2877	0.00078	0.0061046	-0.363022
ETV6-1:730, 8, set1, minTK	ETV6	0	1	730	minTK	8	set1	27.2955	1.75e-07	2.31e-06	-0.523316
Esrra-1:1275, 1, set2, minCMV	Esrra	0	1	1275	minCMV	1	set2	0.0830076	0.773262	0.928322	0.0192081
Esrra-1:1275, 1, set2, minProm	Esrra	0	1	1275	minProm	1	set2	1.13487	0.28674	0.615311	-0.0826376
Esrra-1:1275, 1, set2, minTK	Esrra	0	1	1275	minTK	1	set2	0.794038	0.372882	0.692378	-0.0644355
Esrra-1:1608, 4, set2, minCMV	Esrra	0	1	1608	minCMV	4	set2	1.35448	0.244496	0.570595	0.0904599
Esrra-1:1608, 4, set2, minProm	Esrra	0	1	1608	minProm	4	set2	0.0461693	0.829868	0.949062	-0.0160693
Esrra-1:1608, 4, set2, minTK	Esrra	0	1	1608	minTK	4	set2	6.30578	0.0120345	0.0699297	0.195422
Esrra-1:1941, 8, set2, minCMV	Esrra	0	1	1941	minCMV	8	set2	12.3451	0.000442	0.0036054	0.253639
Esrra-1:1941, 8, set2, minProm	Esrra	0	1	1941	minProm	8	set2	0.784194	0.375862	0.694507	-0.0715844
Esrra-1:1941, 8, set2, minTK	Esrra	0	1	1941	minTK	8	set2	0.0201576	0.887098	0.967768	0.0103884
Esrra-1:276, 1, set1, minCMV	Esrra	0	1	276	minCMV	1	set1	6.02116	0.0141354	0.0796283	0.247604
Esrra-1:276, 1, set1, minProm	Esrra	0	1	276	minProm	1	set1	0.000187	0.989102	0.998695	0.00139941
Esrra-1:276, 1, set1, minTK	Esrra	0	1	276	minTK	1	set1	0.0667739	0.796093	0.93784	-0.0245129
Esrra-1:609, 4, set1, minCMV	Esrra	0	1	609	minCMV	4	set1	4.75929	0.0291406	0.140651	0.166365
Esrra-1:609, 4, set1, minProm	Esrra	0	1	609	minProm	4	set1	0.718498	0.396637	0.712433	0.0758556
Esrra-1:609, 4, set1, minTK	Esrra	0	1	609	minTK	4	set1	3.63495	0.0565784	0.229679	-0.164973
Esrra-1:942, 8, set1, minCMV	Esrra	0	1	942	minCMV	8	set1	0.2054	0.650397	0.872059	0.049398
Esrra-1:942, 8, set1, minProm	Esrra	0	1	942	minProm	8	set1	1.00528	0.316035	0.641046	-0.108096
Esrra-1:942, 8, set1, minTK	Esrra	0	1	942	minTK	8	set1	0.742629	0.38882	0.705441	-0.0689694
FOXB1-1:1203, 1, set2, minCMV	FOXB1	0	1	1203	minCMV	1	set2	16.5086	4.84e-05	0.000462	0.311027
FOXB1-1:1203, 1, set2, minProm	FOXB1	0	1	1203	minProm	1	set2	2.49948	0.113884	0.370227	-0.140541
FOXB1-1:1203, 1, set2, minTK	FOXB1	0	1	1203	minTK	1	set2	0.734857	0.391313	0.707729	0.0693379
FOXB1-1:1536, 4, set2, minCMV	FOXB1	0	1	1536	minCMV	4	set2	17.5931	2.74e-05	0.000273	0.34312
FOXB1-1:1536, 4, set2, minProm	FOXB1	0	1	1536	minProm	4	set2	0.482899	0.487112	0.776865	0.0678222
FOXB1-1:1536, 4, set2, minTK	FOXB1	0	1	1536	minTK	4	set2	0.0482009	0.826224	0.947112	-0.0178151
FOXB1-1:1869, 8, set2, minCMV	FOXB1	0	1	1869	minCMV	8	set2	18.2344	1.95e-05	0.0002	0.301158
FOXB1-1:1869, 8, set2, minProm	FOXB1	0	1	1869	minProm	8	set2	0.243119	0.621962	0.856715	0.0461163
FOXB1-1:1869, 8, set2, minTK	FOXB1	0	1	1869	minTK	8	set2	0.317379	0.573187	0.831132	-0.0439981
FOXB1-1:204, 1, set1, minCMV	FOXB1	0	1	204	minCMV	1	set1	1.36976	0.241853	0.567403	0.133302
FOXB1-1:204, 1, set1, minProm	FOXB1	0	1	204	minProm	1	set1	2.71606	0.0993429	0.340087	-0.141991
FOXB1-1:204, 1, set1, minTK	FOXB1	0	1	204	minTK	1	set1	0.234457	0.628239	0.85996	-0.0522342
FOXB1-1:537, 4, set1, minCMV	FOXB1	0	1	537	minCMV	4	set1	4.90857	0.0267238	0.13152	0.193494
FOXB1-1:537, 4, set1, minProm	FOXB1	0	1	537	minProm	4	set1	0.144641	0.70371	0.895233	-0.042159
FOXB1-1:537, 4, set1, minTK	FOXB1	0	1	537	minTK	4	set1	0.0376312	0.846186	0.955298	0.0189832
FOXB1-1:870, 8, set1, minCMV	FOXB1	0	1	870	minCMV	8	set1	1.5983	0.206145	0.526178	0.129991
FOXB1-1:870, 8, set1, minProm	FOXB1	0	1	870	minProm	8	set1	0.00155492	0.968546	0.992668	-0.00428703
FOXB1-1:870, 8, set1, minTK	FOXB1	0	1	870	minTK	8	set1	2.53159	0.111588	0.366118	-0.176102
FOXB1-2:1204, 1, set2, minCMV	FOXB1	0	2	1204	minCMV	1	set2	0.000248	0.98743	0.998484	-0.0105218
FOXB1-2:1204, 1, set2, minProm	FOXB1	0	2	1204	minProm	1	set2	0.504684	0.477449	0.771597	-0.275415
FOXB1-2:1204, 1, set2, minTK	FOXB1	0	2	1204	minTK	1	set2	0.807795	0.368773	0.688451	-0.306066
FOXB1-2:1537, 4, set2, minCMV	FOXB1	0	2	1537	minCMV	4	set2	0.485699	0.485852	0.776419	0.201716
FOXB1-2:1537, 4, set2, minProm	FOXB1	0	2	1537	minProm	4	set2	0.0176895	0.894192	0.970012	-0.0319139
FOXB1-2:1537, 4, set2, minTK	FOXB1	0	2	1537	minTK	4	set2	0.375727	0.539899	0.812095	-0.172011
FOXB1-2:1870, 8, set2, minCMV	FOXB1	0	2	1870	minCMV	8	set2	0.0242042	0.876366	0.964089	-0.0533995
FOXB1-2:1870, 8, set2, minProm	FOXB1	0	2	1870	minProm	8	set2	0.0233824	0.878467	0.965254	0.05278
FOXB1-2:1870, 8, set2, minTK	FOXB1	0	2	1870	minTK	8	set2	0.00570296	0.939803	0.983702	0.0193474
FOXB1-2:205, 1, set1, minCMV	FOXB1	0	2	205	minCMV	1	set1	1.30751	0.252846	0.580256	0.452858
FOXB1-2:205, 1, set1, minProm	FOXB1	0	2	205	minProm	1	set1	0.0663929	0.796663	0.937885	-0.109915
FOXB1-2:205, 1, set1, minTK	FOXB1	0	2	205	minTK	1	set1	1.73547	0.187714	0.499324	-0.366541
FOXB1-2:538, 4, set1, minCMV	FOXB1	0	2	538	minCMV	4	set1	0.584483	0.444561	0.748533	0.313084
FOXB1-2:538, 4, set1, minProm	FOXB1	0	2	538	minProm	4	set1	0.162664	0.686716	0.88927	-0.117422
FOXB1-2:538, 4, set1, minTK	FOXB1	0	2	538	minTK	4	set1	0.446102	0.504192	0.787976	-0.231455
FOXB1-2:871, 8, set1, minCMV	FOXB1	0	2	871	minCMV	8	set1	0.00293622	0.956786	0.990296	0.0201644
FOXB1-2:871, 8, set1, minProm	FOXB1	0	2	871	minProm	8	set1	3.46304	0.0627548	0.24613	-0.567644
FOXB1-2:871, 8, set1, minTK	FOXB1	0	2	871	minTK	8	set1	3.53132	0.0602198	0.239243	-0.553276
FOXC1-1:1205, 1, set2, minCMV	FOXC1	0	1	1205	minCMV	1	set2	0.00214256	0.963081	0.991497	0.00525977
FOXC1-1:1205, 1, set2, minProm	FOXC1	0	1	1205	minProm	1	set2	0.986518	0.320595	0.644759	-0.116312
FOXC1-1:1205, 1, set2, minTK	FOXC1	0	1	1205	minTK	1	set2	5.62982	0.0176575	0.0949669	-0.22493
FOXC1-1:1538, 4, set2, minCMV	FOXC1	0	1	1538	minCMV	4	set2	5.18886	0.0227322	0.116642	0.328148
FOXC1-1:1538, 4, set2, minProm	FOXC1	0	1	1538	minProm	4	set2	2.52e-05	0.995995	0.999563	0.000569865
FOXC1-1:1538, 4, set2, minTK	FOXC1	0	1	1538	minTK	4	set2	1.24405	0.264691	0.592988	-0.147177
FOXC1-1:1871, 8, set2, minCMV	FOXC1	0	1	1871	minCMV	8	set2	0.932182	0.334297	0.657784	0.111965
FOXC1-1:1871, 8, set2, minProm	FOXC1	0	1	1871	minProm	8	set2	3.73085	0.0534163	0.22034	-0.233154
FOXC1-1:1871, 8, set2, minTK	FOXC1	0	1	1871	minTK	8	set2	1.0901	0.296449	0.620633	-0.135021
FOXC1-1:206, 1, set1, minCMV	FOXC1	0	1	206	minCMV	1	set1	0.0182756	0.892464	0.969815	-0.0149372
FOXC1-1:206, 1, set1, minProm	FOXC1	0	1	206	minProm	1	set1	1.04892	0.305756	0.631244	-0.149157
FOXC1-1:206, 1, set1, minTK	FOXC1	0	1	206	minTK	1	set1	2.42937	0.119081	0.38153	-0.201293
FOXC1-1:539, 4, set1, minCMV	FOXC1	0	1	539	minCMV	4	set1	0.405755	0.524132	0.801599	0.0789627
FOXC1-1:539, 4, set1, minProm	FOXC1	0	1	539	minProm	4	set1	0.011198	0.915725	0.977153	-0.013948
FOXC1-1:539, 4, set1, minTK	FOXC1	0	1	539	minTK	4	set1	2.31694	0.127972	0.399189	-0.194252
FOXC1-1:872, 8, set1, minCMV	FOXC1	0	1	872	minCMV	8	set1	1.54223	0.214287	0.534538	0.168149
FOXC1-1:872, 8, set1, minProm	FOXC1	0	1	872	minProm	8	set1	-3.11e-08	1	1	8.3532e-05
FOXC1-1:872, 8, set1, minTK	FOXC1	0	1	872	minTK	8	set1	2.22193	0.136063	0.411325	-0.265926
FOXC1-2:1206, 1, set2, minCMV	FOXC1	0	2	1206	minCMV	1	set2	13.912	0.000192	0.00165493	0.590481
FOXC1-2:1206, 1, set2, minProm	FOXC1	0	2	1206	minProm	1	set2	0.0027477	0.958195	0.990296	-0.00801543
FOXC1-2:1206, 1, set2, minTK	FOXC1	0	2	1206	minTK	1	set2	0.642783	0.422705	0.731855	0.119214
FOXC1-2:1539, 4, set2, minCMV	FOXC1	0	2	1539	minCMV	4	set2	3.56861	0.0588815	0.236218	0.270992
FOXC1-2:1539, 4, set2, minProm	FOXC1	0	2	1539	minProm	4	set2	0.377355	0.539022	0.811877	0.0873882
FOXC1-2:1539, 4, set2, minTK	FOXC1	0	2	1539	minTK	4	set2	0.682799	0.408625	0.721648	0.109521
FOXC1-2:1872, 8, set2, minCMV	FOXC1	0	2	1872	minCMV	8	set2	12.9788	0.000315	0.00263258	0.426233
FOXC1-2:1872, 8, set2, minProm	FOXC1	0	2	1872	minProm	8	set2	0.0653356	0.798253	0.939068	0.0383677
FOXC1-2:1872, 8, set2, minTK	FOXC1	0	2	1872	minTK	8	set2	0.0399094	0.841658	0.953775	0.0288738
FOXC1-2:207, 1, set1, minCMV	FOXC1	0	2	207	minCMV	1	set1	4.27891	0.0385882	0.174271	0.356611
FOXC1-2:207, 1, set1, minProm	FOXC1	0	2	207	minProm	1	set1	0.453138	0.500849	0.786956	-0.116652
FOXC1-2:207, 1, set1, minTK	FOXC1	0	2	207	minTK	1	set1	1.10506	0.293159	0.619622	-0.192207
FOXC1-2:540, 4, set1, minCMV	FOXC1	0	2	540	minCMV	4	set1	0.453163	0.500837	0.786956	0.121423
FOXC1-2:540, 4, set1, minProm	FOXC1	0	2	540	minProm	4	set1	0.00515487	0.942763	0.985015	-0.0113913
FOXC1-2:540, 4, set1, minTK	FOXC1	0	2	540	minTK	4	set1	24.5102	7.39e-07	8.99e-06	1.15846
FOXC1-2:873, 8, set1, minCMV	FOXC1	0	2	873	minCMV	8	set1	0.29814	0.585051	0.836693	0.0860058
FOXC1-2:873, 8, set1, minProm	FOXC1	0	2	873	minProm	8	set1	2.15252	0.142336	0.42172	-0.348338
FOXC1-2:873, 8, set1, minTK	FOXC1	0	2	873	minTK	8	set1	1.50878	0.219325	0.54122	0.164838
FOXC1-3:1207, 1, set2, minCMV	FOXC1	0	3	1207	minCMV	1	set2	1.70152	0.192089	0.505706	0.218893
FOXC1-3:1207, 1, set2, minProm	FOXC1	0	3	1207	minProm	1	set2	0.000466	0.982784	0.996947	0.00380601
FOXC1-3:1207, 1, set2, minTK	FOXC1	0	3	1207	minTK	1	set2	2.35528	0.12486	0.393626	-0.26114
FOXC1-3:1540, 4, set2, minCMV	FOXC1	0	3	1540	minCMV	4	set2	0.909862	0.340151	0.66303	0.186635
FOXC1-3:1540, 4, set2, minProm	FOXC1	0	3	1540	minProm	4	set2	0.172419	0.677971	0.884508	0.0757998
FOXC1-3:1540, 4, set2, minTK	FOXC1	0	3	1540	minTK	4	set2	0.0871008	0.767896	0.925332	0.0547523
FOXC1-3:1873, 8, set2, minCMV	FOXC1	0	3	1873	minCMV	8	set2	0.0290805	0.864593	0.9605	0.0330771
FOXC1-3:1873, 8, set2, minProm	FOXC1	0	3	1873	minProm	8	set2	0.239317	0.6247	0.858369	-0.0822137
FOXC1-3:1873, 8, set2, minTK	FOXC1	0	3	1873	minTK	8	set2	0.024864	0.874706	0.963654	-0.0304461
FOXC1-3:208, 1, set1, minCMV	FOXC1	0	3	208	minCMV	1	set1	1.09893	0.2945	0.619672	0.151152
FOXC1-3:208, 1, set1, minProm	FOXC1	0	3	208	minProm	1	set1	0.0188747	0.890726	0.969191	-0.0281835
FOXC1-3:208, 1, set1, minTK	FOXC1	0	3	208	minTK	1	set1	0.209696	0.647005	0.871072	-0.12318
FOXC1-3:541, 4, set1, minCMV	FOXC1	0	3	541	minCMV	4	set1	1.1009	0.294069	0.619669	0.244054
FOXC1-3:541, 4, set1, minProm	FOXC1	0	3	541	minProm	4	set1	0.997168	0.317997	0.642107	-0.273548
FOXC1-3:541, 4, set1, minTK	FOXC1	0	3	541	minTK	4	set1	0.704709	0.401206	0.716574	-0.188893
FOXC1-3:874, 8, set1, minCMV	FOXC1	0	3	874	minCMV	8	set1	0.435589	0.509259	0.792869	0.122005
FOXC1-3:874, 8, set1, minProm	FOXC1	0	3	874	minProm	8	set1	0.0312311	0.859726	0.958867	-0.041929
FOXC1-3:874, 8, set1, minTK	FOXC1	0	3	874	minTK	8	set1	0.406366	0.52382	0.801565	-0.148847
FOXC2-1:1208, 1, set2, minCMV	FOXC2	0	1	1208	minCMV	1	set2	0.375627	0.539953	0.812095	0.0752387
FOXC2-1:1208, 1, set2, minProm	FOXC2	0	1	1208	minProm	1	set2	2.65216	0.103409	0.348978	-0.185428
FOXC2-1:1208, 1, set2, minTK	FOXC2	0	1	1208	minTK	1	set2	0.177088	0.673888	0.883447	-0.0523376
FOXC2-1:1541, 4, set2, minCMV	FOXC2	0	1	1541	minCMV	4	set2	1.26256	0.261166	0.588007	0.122509
FOXC2-1:1541, 4, set2, minProm	FOXC2	0	1	1541	minProm	4	set2	0.294021	0.587656	0.838416	-0.0721548
FOXC2-1:1541, 4, set2, minTK	FOXC2	0	1	1541	minTK	4	set2	0.546313	0.459828	0.758546	-0.0884921
FOXC2-1:1874, 8, set2, minCMV	FOXC2	0	1	1874	minCMV	8	set2	2.91372	0.0878292	0.312978	0.174878
FOXC2-1:1874, 8, set2, minProm	FOXC2	0	1	1874	minProm	8	set2	2.16035	0.141613	0.420187	-0.204751
FOXC2-1:1874, 8, set2, minTK	FOXC2	0	1	1874	minTK	8	set2	3.67613	0.0551967	0.225448	-0.232165
FOXC2-1:209, 1, set1, minCMV	FOXC2	0	1	209	minCMV	1	set1	1.0971	0.294904	0.619885	0.137195
FOXC2-1:209, 1, set1, minProm	FOXC2	0	1	209	minProm	1	set1	5.67484	0.0172099	0.0927221	-0.330599
FOXC2-1:209, 1, set1, minTK	FOXC2	0	1	209	minTK	1	set1	0.875549	0.349424	0.671724	-0.125354
FOXC2-1:542, 4, set1, minCMV	FOXC2	0	1	542	minCMV	4	set1	1.04647	0.306322	0.631564	0.137118
FOXC2-1:542, 4, set1, minProm	FOXC2	0	1	542	minProm	4	set1	0.00270732	0.958503	0.990296	-0.00788191
FOXC2-1:542, 4, set1, minTK	FOXC2	0	1	542	minTK	4	set1	0.265461	0.606393	0.845892	-0.0802737
FOXC2-1:875, 8, set1, minCMV	FOXC2	0	1	875	minCMV	8	set1	23.6602	1.15e-06	1.37e-05	0.805395
FOXC2-1:875, 8, set1, minProm	FOXC2	0	1	875	minProm	8	set1	0.0921389	0.761475	0.921747	-0.0535034
FOXC2-1:875, 8, set1, minTK	FOXC2	0	1	875	minTK	8	set1	0.0784203	0.77945	0.930802	0.0509997
FOXC2-2:1209, 1, set2, minCMV	FOXC2	0	2	1209	minCMV	1	set2	0.00430452	0.947689	0.986967	-0.00741138
FOXC2-2:1209, 1, set2, minProm	FOXC2	0	2	1209	minProm	1	set2	0.43604	0.50904	0.792869	-0.0788611
FOXC2-2:1209, 1, set2, minTK	FOXC2	0	2	1209	minTK	1	set2	0.724063	0.394814	0.709982	-0.0923312
FOXC2-2:1542, 4, set2, minCMV	FOXC2	0	2	1542	minCMV	4	set2	0.318653	0.572418	0.831001	0.0594029
FOXC2-2:1542, 4, set2, minProm	FOXC2	0	2	1542	minProm	4	set2	2.49164	0.114453	0.371352	-0.195006
FOXC2-2:1542, 4, set2, minTK	FOXC2	0	2	1542	minTK	4	set2	1.39251	0.237981	0.561231	-0.124051
FOXC2-2:1875, 8, set2, minCMV	FOXC2	0	2	1875	minCMV	8	set2	0.694565	0.404616	0.719497	0.0942527
FOXC2-2:1875, 8, set2, minProm	FOXC2	0	2	1875	minProm	8	set2	1.54157	0.214384	0.534538	-0.143292
FOXC2-2:1875, 8, set2, minTK	FOXC2	0	2	1875	minTK	8	set2	2.05334	0.151873	0.440416	-0.152234
FOXC2-2:210, 1, set1, minCMV	FOXC2	0	2	210	minCMV	1	set1	2.25765	0.132956	0.406844	-0.201379
FOXC2-2:210, 1, set1, minProm	FOXC2	0	2	210	minProm	1	set1	0.000145	0.990404	0.998959	-0.00134459
FOXC2-2:210, 1, set1, minTK	FOXC2	0	2	210	minTK	1	set1	6.04e-05	0.993798	0.999472	0.00102576
FOXC2-2:543, 4, set1, minCMV	FOXC2	0	2	543	minCMV	4	set1	3.02064	0.082211	0.298604	0.211727
FOXC2-2:543, 4, set1, minProm	FOXC2	0	2	543	minProm	4	set1	2.5097	0.113148	0.368871	-0.237376
FOXC2-2:543, 4, set1, minTK	FOXC2	0	2	543	minTK	4	set1	0.503174	0.478109	0.771711	-0.101781
FOXC2-2:876, 8, set1, minCMV	FOXC2	0	2	876	minCMV	8	set1	0.380884	0.537131	0.81082	0.0856007
FOXC2-2:876, 8, set1, minProm	FOXC2	0	2	876	minProm	8	set1	0.0483706	0.825923	0.947053	-0.0316416
FOXC2-2:876, 8, set1, minTK	FOXC2	0	2	876	minTK	8	set1	3.98512	0.0459037	0.197299	-0.251118
FOXD2-1:1210, 1, set2, minCMV	FOXD2	0	1	1210	minCMV	1	set2	1.20716	0.271895	0.60161	0.211044
FOXD2-1:1210, 1, set2, minProm	FOXD2	0	1	1210	minProm	1	set2	0.084422	0.771392	0.92718	-0.0630158
FOXD2-1:1210, 1, set2, minTK	FOXD2	0	1	1210	minTK	1	set2	1.03737	0.308434	0.633955	-0.181945
FOXD2-1:1543, 4, set2, minCMV	FOXD2	0	1	1543	minCMV	4	set2	0.0583882	0.809062	0.943506	0.0544293
FOXD2-1:1543, 4, set2, minProm	FOXD2	0	1	1543	minProm	4	set2	0.423997	0.514949	0.796479	0.165268
FOXD2-1:1543, 4, set2, minTK	FOXD2	0	1	1543	minTK	4	set2	11.079	0.000873	0.00678819	0.831237
FOXD2-1:1876, 8, set2, minCMV	FOXD2	0	1	1876	minCMV	8	set2	3.23151	0.0722342	0.275054	0.528282
FOXD2-1:1876, 8, set2, minProm	FOXD2	0	1	1876	minProm	8	set2	0.372538	0.541624	0.812545	-0.203989
FOXD2-1:1876, 8, set2, minTK	FOXD2	0	1	1876	minTK	8	set2	0.50777	0.476106	0.771568	-0.132531
FOXD2-1:211, 1, set1, minCMV	FOXD2	0	1	211	minCMV	1	set1	0.223961	0.636038	0.865902	-0.125031
FOXD2-1:211, 1, set1, minProm	FOXD2	0	1	211	minProm	1	set1	0.14052	0.707764	0.896861	-0.0905852
FOXD2-1:211, 1, set1, minTK	FOXD2	0	1	211	minTK	1	set1	0.730953	0.392574	0.708966	-0.200883
FOXD2-1:544, 4, set1, minCMV	FOXD2	0	1	544	minCMV	4	set1	0.79111	0.373765	0.692926	0.232632
FOXD2-1:544, 4, set1, minProm	FOXD2	0	1	544	minProm	4	set1	0.0122222	0.91197	0.975975	0.0400841
FOXD2-1:544, 4, set1, minTK	FOXD2	0	1	544	minTK	4	set1	0.0677376	0.79466	0.93784	-0.0762812
FOXD2-1:877, 8, set1, minCMV	FOXD2	0	1	877	minCMV	8	set1	0.930422	0.334753	0.657938	0.260182
FOXD2-1:877, 8, set1, minProm	FOXD2	0	1	877	minProm	8	set1	4.18075	0.0408856	0.181707	0.920386
FOXD2-1:877, 8, set1, minTK	FOXD2	0	1	877	minTK	8	set1	2.69374	0.100743	0.343898	-0.341804
FOXD3-1:1211, 1, set2, minCMV	FOXD3	0	1	1211	minCMV	1	set2	2.17539	0.140234	0.418318	-0.473465
FOXD3-1:1211, 1, set2, minProm	FOXD3	0	1	1211	minProm	1	set2	0.243485	0.6217	0.856715	-0.173545
FOXD3-1:1211, 1, set2, minTK	FOXD3	0	1	1211	minTK	1	set2	2.33677	0.126352	0.396455	-0.239122
FOXD3-1:1544, 4, set2, minCMV	FOXD3	0	1	1544	minCMV	4	set2	4.60681	0.0318452	0.150908	0.35633
FOXD3-1:1544, 4, set2, minProm	FOXD3	0	1	1544	minProm	4	set2	0.0686436	0.793322	0.937168	-0.0635462
FOXD3-1:1544, 4, set2, minTK	FOXD3	0	1	1544	minTK	4	set2	3.62879	0.0567881	0.230378	-0.37463
FOXD3-1:1877, 8, set2, minCMV	FOXD3	0	1	1877	minCMV	8	set2	0.00155085	0.968587	0.992668	0.00840226
FOXD3-1:1877, 8, set2, minProm	FOXD3	0	1	1877	minProm	8	set2	2.68955	0.101008	0.343898	-0.377459
FOXD3-1:1877, 8, set2, minTK	FOXD3	0	1	1877	minTK	8	set2	0.164547	0.685004	0.888365	-0.0739684
FOXD3-1:212, 1, set1, minCMV	FOXD3	0	1	212	minCMV	1	set1	0.959144	0.327403	0.652256	0.180518
FOXD3-1:212, 1, set1, minProm	FOXD3	0	1	212	minProm	1	set1	0.749507	0.386633	0.70424	0.222095
FOXD3-1:212, 1, set1, minTK	FOXD3	0	1	212	minTK	1	set1	2.20307	0.137736	0.413882	-0.36571
FOXD3-1:545, 4, set1, minCMV	FOXD3	0	1	545	minCMV	4	set1	0.778927	0.377469	0.696849	0.179573
FOXD3-1:545, 4, set1, minProm	FOXD3	0	1	545	minProm	4	set1	0.287339	0.591931	0.84006	-0.13926
FOXD3-1:545, 4, set1, minTK	FOXD3	0	1	545	minTK	4	set1	0.0107898	0.91727	0.977327	0.021225
FOXD3-1:878, 8, set1, minCMV	FOXD3	0	1	878	minCMV	8	set1	0.853879	0.355457	0.678137	-0.183857
FOXD3-1:878, 8, set1, minProm	FOXD3	0	1	878	minProm	8	set1	0.0282672	0.866482	0.960664	0.0389488
FOXD3-1:878, 8, set1, minTK	FOXD3	0	1	878	minTK	8	set1	3.92879	0.047466	0.202737	-0.372692
FOXG1-1:1212, 1, set2, minCMV	FOXG1	0	1	1212	minCMV	1	set2	0.15508	0.693727	0.891814	0.0890048
FOXG1-1:1212, 1, set2, minProm	FOXG1	0	1	1212	minProm	1	set2	4.66982	0.0306972	0.146411	-0.28246
FOXG1-1:1212, 1, set2, minTK	FOXG1	0	1	1212	minTK	1	set2	10.0434	0.00152898	0.0113281	-0.461812
FOXG1-1:1545, 4, set2, minCMV	FOXG1	0	1	1545	minCMV	4	set2	0.501026	0.47905	0.771711	0.100625
FOXG1-1:1545, 4, set2, minProm	FOXG1	0	1	1545	minProm	4	set2	0.768148	0.380791	0.699616	-0.0880041
FOXG1-1:1545, 4, set2, minTK	FOXG1	0	1	1545	minTK	4	set2	1.1943	0.274465	0.603351	-0.118743
FOXG1-1:1878, 8, set2, minCMV	FOXG1	0	1	1878	minCMV	8	set2	1.56937	0.210299	0.530605	0.197131
FOXG1-1:1878, 8, set2, minProm	FOXG1	0	1	1878	minProm	8	set2	0.259036	0.610784	0.849753	-0.071979
FOXG1-1:1878, 8, set2, minTK	FOXG1	0	1	1878	minTK	8	set2	0.793688	0.372987	0.692378	-0.143526
FOXG1-1:213, 1, set1, minCMV	FOXG1	0	1	213	minCMV	1	set1	0.212925	0.644484	0.870788	0.140267
FOXG1-1:213, 1, set1, minProm	FOXG1	0	1	213	minProm	1	set1	0.750911	0.386188	0.704079	-0.190764
FOXG1-1:213, 1, set1, minTK	FOXG1	0	1	213	minTK	1	set1	2.36565	0.124032	0.391918	-0.355564
FOXG1-1:546, 4, set1, minCMV	FOXG1	0	1	546	minCMV	4	set1	0.514801	0.473068	0.769463	0.11736
FOXG1-1:546, 4, set1, minProm	FOXG1	0	1	546	minProm	4	set1	0.136646	0.711638	0.898619	0.0487039
FOXG1-1:546, 4, set1, minTK	FOXG1	0	1	546	minTK	4	set1	0.0512455	0.82091	0.94656	0.0291512
FOXG1-1:879, 8, set1, minCMV	FOXG1	0	1	879	minCMV	8	set1	1.30666	0.253	0.580256	-0.29244
FOXG1-1:879, 8, set1, minProm	FOXG1	0	1	879	minProm	8	set1	4.18676	0.040741	0.181607	-0.362585
FOXG1-1:879, 8, set1, minTK	FOXG1	0	1	879	minTK	8	set1	0.545445	0.460185	0.758546	-0.173834
FOXG1-2:1213, 1, set2, minCMV	FOXG1	0	2	1213	minCMV	1	set2	0.518826	0.471343	0.768105	0.0816904
FOXG1-2:1213, 1, set2, minProm	FOXG1	0	2	1213	minProm	1	set2	0.210453	0.646413	0.871072	0.045384
FOXG1-2:1213, 1, set2, minTK	FOXG1	0	2	1213	minTK	1	set2	0.178494	0.672671	0.88262	-0.039067
FOXG1-2:1546, 4, set2, minCMV	FOXG1	0	2	1546	minCMV	4	set2	0.727207	0.39379	0.709492	0.0711159
FOXG1-2:1546, 4, set2, minProm	FOXG1	0	2	1546	minProm	4	set2	0.140956	0.707333	0.896861	-0.0338338
FOXG1-2:1546, 4, set2, minTK	FOXG1	0	2	1546	minTK	4	set2	0.965543	0.325794	0.650698	-0.0913255
FOXG1-2:1879, 8, set2, minCMV	FOXG1	0	2	1879	minCMV	8	set2	0.0457486	0.830633	0.949062	0.0215495
FOXG1-2:1879, 8, set2, minProm	FOXG1	0	2	1879	minProm	8	set2	0.238577	0.625236	0.858528	0.045894
FOXG1-2:1879, 8, set2, minTK	FOXG1	0	2	1879	minTK	8	set2	0.0242433	0.876267	0.964089	-0.0143611
FOXG1-2:214, 1, set1, minCMV	FOXG1	0	2	214	minCMV	1	set1	1.79665	0.180118	0.485638	-0.161106
FOXG1-2:214, 1, set1, minProm	FOXG1	0	2	214	minProm	1	set1	0.505438	0.47712	0.771597	-0.0726641
FOXG1-2:214, 1, set1, minTK	FOXG1	0	2	214	minTK	1	set1	0.0426341	0.836416	0.951698	-0.0179541
FOXG1-2:547, 4, set1, minCMV	FOXG1	0	2	547	minCMV	4	set1	0.000577	0.980835	0.996423	-0.00252451
FOXG1-2:547, 4, set1, minProm	FOXG1	0	2	547	minProm	4	set1	0.000337	0.985363	0.997708	0.00168502
FOXG1-2:547, 4, set1, minTK	FOXG1	0	2	547	minTK	4	set1	1.55397	0.21255	0.53348	-0.135304
FOXG1-2:880, 8, set1, minCMV	FOXG1	0	2	880	minCMV	8	set1	1.06701	0.301621	0.627171	0.10814
FOXG1-2:880, 8, set1, minProm	FOXG1	0	2	880	minProm	8	set1	3.86133	0.0494111	0.20815	0.22371
FOXG1-2:880, 8, set1, minTK	FOXG1	0	2	880	minTK	8	set1	0.236817	0.626514	0.859563	-0.0500193
FOXI1-1:1214, 1, set2, minCMV	FOXI1	0	1	1214	minCMV	1	set2	1.39714	0.237203	0.560398	0.196987
FOXI1-1:1214, 1, set2, minProm	FOXI1	0	1	1214	minProm	1	set2	0.199349	0.655247	0.874491	-0.0612457
FOXI1-1:1214, 1, set2, minTK	FOXI1	0	1	1214	minTK	1	set2	0.00790132	0.92917	0.979891	-0.0110438
FOXI1-1:1547, 4, set2, minCMV	FOXI1	0	1	1547	minCMV	4	set2	0.203467	0.651937	0.873056	0.0879152
FOXI1-1:1547, 4, set2, minProm	FOXI1	0	1	1547	minProm	4	set2	1.12786	0.288232	0.616531	-0.208888
FOXI1-1:1547, 4, set2, minTK	FOXI1	0	1	1547	minTK	4	set2	0.0752343	0.783863	0.93245	-0.0461989
FOXI1-1:1880, 8, set2, minCMV	FOXI1	0	1	1880	minCMV	8	set2	0.374669	0.54047	0.812439	0.176025
FOXI1-1:1880, 8, set2, minProm	FOXI1	0	1	1880	minProm	8	set2	0.00871699	0.925614	0.979339	0.0162317
FOXI1-1:1880, 8, set2, minTK	FOXI1	0	1	1880	minTK	8	set2	0.280021	0.596688	0.841489	-0.102876
FOXI1-1:215, 1, set1, minCMV	FOXI1	0	1	215	minCMV	1	set1	1.69475	0.192977	0.506956	0.1644
FOXI1-1:215, 1, set1, minProm	FOXI1	0	1	215	minProm	1	set1	0.263793	0.607526	0.847281	0.0700545
FOXI1-1:215, 1, set1, minTK	FOXI1	0	1	215	minTK	1	set1	2.31224	0.128359	0.399472	-0.213521
FOXI1-1:548, 4, set1, minCMV	FOXI1	0	1	548	minCMV	4	set1	3.25e-05	0.995453	0.999472	-0.000830992
FOXI1-1:548, 4, set1, minProm	FOXI1	0	1	548	minProm	4	set1	0.290807	0.589704	0.839686	-0.075988
FOXI1-1:548, 4, set1, minTK	FOXI1	0	1	548	minTK	4	set1	0.0838972	0.772084	0.927615	-0.0411987
FOXI1-1:881, 8, set1, minCMV	FOXI1	0	1	881	minCMV	8	set1	1.95682	0.161854	0.457482	0.292532
FOXI1-1:881, 8, set1, minProm	FOXI1	0	1	881	minProm	8	set1	0.20522	0.65054	0.872059	-0.0799626
FOXI1-1:881, 8, set1, minTK	FOXI1	0	1	881	minTK	8	set1	5.02091	0.025043	0.125358	-0.334638
FOXJ2-1:1215, 1, set2, minCMV	FOXJ2	0	1	1215	minCMV	1	set2	0.0390469	0.843356	0.954369	0.0241705
FOXJ2-1:1215, 1, set2, minProm	FOXJ2	0	1	1215	minProm	1	set2	0.277616	0.598268	0.841489	-0.055747
FOXJ2-1:1215, 1, set2, minTK	FOXJ2	0	1	1215	minTK	1	set2	0.136921	0.711361	0.898454	0.0377063
FOXJ2-1:1548, 4, set2, minCMV	FOXJ2	0	1	1548	minCMV	4	set2	0.896746	0.343656	0.666306	0.0884675
FOXJ2-1:1548, 4, set2, minProm	FOXJ2	0	1	1548	minProm	4	set2	0.0327767	0.856334	0.957205	-0.0189668
FOXJ2-1:1548, 4, set2, minTK	FOXJ2	0	1	1548	minTK	4	set2	6.0702	0.0137481	0.077754	-0.306989
FOXJ2-1:1881, 8, set2, minCMV	FOXJ2	0	1	1881	minCMV	8	set2	27.0159	2.02e-07	2.64e-06	0.731602
FOXJ2-1:1881, 8, set2, minProm	FOXJ2	0	1	1881	minProm	8	set2	5.4345	0.0197427	0.103979	-0.241651
FOXJ2-1:1881, 8, set2, minTK	FOXJ2	0	1	1881	minTK	8	set2	3.36493	0.0665983	0.257586	-0.180522
FOXJ2-1:216, 1, set1, minCMV	FOXJ2	0	1	216	minCMV	1	set1	0.469828	0.493066	0.78072	0.0754942
FOXJ2-1:216, 1, set1, minProm	FOXJ2	0	1	216	minProm	1	set1	0.373647	0.541023	0.812461	-0.0882225
FOXJ2-1:216, 1, set1, minTK	FOXJ2	0	1	216	minTK	1	set1	1.16637	0.280148	0.608696	-0.133054
FOXJ2-1:549, 4, set1, minCMV	FOXJ2	0	1	549	minCMV	4	set1	0.160377	0.68881	0.890288	-0.0476082
FOXJ2-1:549, 4, set1, minProm	FOXJ2	0	1	549	minProm	4	set1	0.112059	0.737813	0.910334	0.0486121
FOXJ2-1:549, 4, set1, minTK	FOXJ2	0	1	549	minTK	4	set1	0.147785	0.700661	0.894034	0.0429476
FOXJ2-1:882, 8, set1, minCMV	FOXJ2	0	1	882	minCMV	8	set1	0.257716	0.611693	0.850085	0.0594677
FOXJ2-1:882, 8, set1, minProm	FOXJ2	0	1	882	minProm	8	set1	0.24929	0.617576	0.85458	-0.0691554
FOXJ2-1:882, 8, set1, minTK	FOXJ2	0	1	882	minTK	8	set1	1.61905	0.203224	0.521713	-0.144121
FOXJ2-2:1216, 1, set2, minCMV	FOXJ2	0	2	1216	minCMV	1	set2	1.9114	0.166808	0.4638	0.14797
FOXJ2-2:1216, 1, set2, minProm	FOXJ2	0	2	1216	minProm	1	set2	0.649866	0.420161	0.729922	-0.094428
FOXJ2-2:1216, 1, set2, minTK	FOXJ2	0	2	1216	minTK	1	set2	0.878373	0.348648	0.670853	-0.0987439
FOXJ2-2:1549, 4, set2, minCMV	FOXJ2	0	2	1549	minCMV	4	set2	2.61846	0.105627	0.353459	0.186307
FOXJ2-2:1549, 4, set2, minProm	FOXJ2	0	2	1549	minProm	4	set2	0.0945689	0.758447	0.921441	-0.0326123
FOXJ2-2:1549, 4, set2, minTK	FOXJ2	0	2	1549	minTK	4	set2	0.408498	0.522733	0.801544	-0.0696597
FOXJ2-2:1882, 8, set2, minCMV	FOXJ2	0	2	1882	minCMV	8	set2	5.49522	0.0190685	0.101226	0.346883
FOXJ2-2:1882, 8, set2, minProm	FOXJ2	0	2	1882	minProm	8	set2	2.11132	0.146213	0.429528	-0.179055
FOXJ2-2:1882, 8, set2, minTK	FOXJ2	0	2	1882	minTK	8	set2	3.51631	0.0607676	0.240331	-0.189906
FOXJ2-2:217, 1, set1, minCMV	FOXJ2	0	2	217	minCMV	1	set1	0.000219	0.988181	0.998603	0.00181273
FOXJ2-2:217, 1, set1, minProm	FOXJ2	0	2	217	minProm	1	set1	1.36533	0.242616	0.567832	-0.151485
FOXJ2-2:217, 1, set1, minTK	FOXJ2	0	2	217	minTK	1	set1	2.97809	0.0843986	0.304211	-0.175569
FOXJ2-2:550, 4, set1, minCMV	FOXJ2	0	2	550	minCMV	4	set1	7.47054	0.00627166	0.0400005	0.401965
FOXJ2-2:550, 4, set1, minProm	FOXJ2	0	2	550	minProm	4	set1	0.0459689	0.830232	0.949062	0.0256176
FOXJ2-2:550, 4, set1, minTK	FOXJ2	0	2	550	minTK	4	set1	4.17445	0.0410379	0.182252	-0.223986
FOXJ2-2:883, 8, set1, minCMV	FOXJ2	0	2	883	minCMV	8	set1	17.6084	2.71e-05	0.000271	0.549785
FOXJ2-2:883, 8, set1, minProm	FOXJ2	0	2	883	minProm	8	set1	0.046512	0.829248	0.949062	0.0265756
FOXJ2-2:883, 8, set1, minTK	FOXJ2	0	2	883	minTK	8	set1	5.17522	0.0229113	0.117172	-0.259424
FOXL1-1:1217, 1, set2, minCMV	FOXL1	0	1	1217	minCMV	1	set2	1.49795	0.220987	0.543037	0.147739
FOXL1-1:1217, 1, set2, minProm	FOXL1	0	1	1217	minProm	1	set2	0.194658	0.659067	0.875052	-0.0529751
FOXL1-1:1217, 1, set2, minTK	FOXL1	0	1	1217	minTK	1	set2	0.503371	0.478023	0.771711	-0.0778567
FOXL1-1:1550, 4, set2, minCMV	FOXL1	0	1	1550	minCMV	4	set2	16.8908	3.96e-05	0.000384	0.562424
FOXL1-1:1550, 4, set2, minProm	FOXL1	0	1	1550	minProm	4	set2	0.60412	0.43701	0.741594	-0.124659
FOXL1-1:1550, 4, set2, minTK	FOXL1	0	1	1550	minTK	4	set2	0.0962604	0.756364	0.920226	0.0523514
FOXL1-1:1883, 8, set2, minCMV	FOXL1	0	1	1883	minCMV	8	set2	0.116187	0.733208	0.908485	0.0469639
FOXL1-1:1883, 8, set2, minProm	FOXL1	0	1	1883	minProm	8	set2	2.11115	0.14623	0.429528	-0.198287
FOXL1-1:1883, 8, set2, minTK	FOXL1	0	1	1883	minTK	8	set2	0.242702	0.622261	0.856935	-0.0686149
FOXL1-1:218, 1, set1, minCMV	FOXL1	0	1	218	minCMV	1	set1	0.0431511	0.835441	0.951173	-0.0311019
FOXL1-1:218, 1, set1, minProm	FOXL1	0	1	218	minProm	1	set1	0.0300493	0.862378	0.960422	-0.0247173
FOXL1-1:218, 1, set1, minTK	FOXL1	0	1	218	minTK	1	set1	0.828064	0.362833	0.682274	-0.127964
FOXL1-1:551, 4, set1, minCMV	FOXL1	0	1	551	minCMV	4	set1	1.41122	0.234853	0.558663	0.167809
FOXL1-1:551, 4, set1, minProm	FOXL1	0	1	551	minProm	4	set1	0.353615	0.552074	0.818282	0.086833
FOXL1-1:551, 4, set1, minTK	FOXL1	0	1	551	minTK	4	set1	1.58298	0.208332	0.528094	-0.198073
FOXL1-1:884, 8, set1, minCMV	FOXL1	0	1	884	minCMV	8	set1	0.00607353	0.937881	0.983248	0.0106798
FOXL1-1:884, 8, set1, minProm	FOXL1	0	1	884	minProm	8	set1	2.83528	0.0922146	0.323832	-0.331233
FOXL1-1:884, 8, set1, minTK	FOXL1	0	1	884	minTK	8	set1	0.13049	0.717925	0.900859	-0.0529959
FOXO1-1:1218, 1, set2, minCMV	FOXO1	0	1	1218	minCMV	1	set2	1.48486	0.223016	0.545289	0.591396
FOXO1-1:1218, 1, set2, minProm	FOXO1	0	1	1218	minProm	1	set2	1.68037	0.194875	0.508679	-0.873406
FOXO1-1:1218, 1, set2, minTK	FOXO1	0	1	1218	minTK	1	set2	0.0039563	0.949847	0.986967	0.0273653
FOXO1-1:1551, 4, set2, minCMV	FOXO1	0	1	1551	minCMV	4	set2	0.309854	0.57777	0.833803	-0.120375
FOXO1-1:1551, 4, set2, minProm	FOXO1	0	1	1551	minProm	4	set2	0.0728051	0.787295	0.934771	0.143683
FOXO1-1:1551, 4, set2, minTK	FOXO1	0	1	1551	minTK	4	set2	0.548506	0.458929	0.758546	0.211423
FOXO1-1:1884, 8, set2, minCMV	FOXO1	0	1	1884	minCMV	8	set2	0.00450577	0.946482	0.986967	-0.0223806
FOXO1-1:1884, 8, set2, minProm	FOXO1	0	1	1884	minProm	8	set2	0.0296875	0.863201	0.9605	0.0596567
FOXO1-1:1884, 8, set2, minTK	FOXO1	0	1	1884	minTK	8	set2	0.0531983	0.817589	0.945515	0.0681987
FOXO1-1:219, 1, set1, minCMV	FOXO1	0	1	219	minCMV	1	set1	3.28533	0.0699014	0.267999	0.412309
FOXO1-1:219, 1, set1, minProm	FOXO1	0	1	219	minProm	1	set1	0.41894	0.517466	0.798418	-0.181795
FOXO1-1:219, 1, set1, minTK	FOXO1	0	1	219	minTK	1	set1	0.0962701	0.756352	0.920226	0.0522597
FOXO1-1:552, 4, set1, minCMV	FOXO1	0	1	552	minCMV	4	set1	0.0520601	0.819517	0.94598	0.0792999
FOXO1-1:552, 4, set1, minProm	FOXO1	0	1	552	minProm	4	set1	2.31262	0.128328	0.399472	-0.475579
FOXO1-1:552, 4, set1, minTK	FOXO1	0	1	552	minTK	4	set1	3.38365	0.0658463	0.255482	-0.404651
FOXO1-1:885, 8, set1, minCMV	FOXO1	0	1	885	minCMV	8	set1	0.129207	0.719256	0.901097	0.0770306
FOXO1-1:885, 8, set1, minProm	FOXO1	0	1	885	minProm	8	set1	0.0649441	0.798846	0.939152	-0.0495226
FOXO1-1:885, 8, set1, minTK	FOXO1	0	1	885	minTK	8	set1	0.697666	0.403569	0.718984	-0.180116
FOXO6-1:1219, 1, set2, minCMV	FOXO6	0	1	1219	minCMV	1	set2	0.586835	0.443645	0.747856	0.140871
FOXO6-1:1219, 1, set2, minProm	FOXO6	0	1	1219	minProm	1	set2	2.48398	0.115011	0.372376	-0.257688
FOXO6-1:1219, 1, set2, minTK	FOXO6	0	1	1219	minTK	1	set2	3.11475	0.0775863	0.288724	-0.283706
FOXO6-1:1552, 4, set2, minCMV	FOXO6	0	1	1552	minCMV	4	set2	0.102917	0.748357	0.917264	-0.0529699
FOXO6-1:1552, 4, set2, minProm	FOXO6	0	1	1552	minProm	4	set2	0.332965	0.563919	0.82545	-0.0852717
FOXO6-1:1552, 4, set2, minTK	FOXO6	0	1	1552	minTK	4	set2	1.26464	0.260774	0.587555	-0.173847
FOXO6-1:1885, 8, set2, minCMV	FOXO6	0	1	1885	minCMV	8	set2	0.563704	0.452772	0.753434	0.102341
FOXO6-1:1885, 8, set2, minProm	FOXO6	0	1	1885	minProm	8	set2	0.333848	0.563402	0.825187	-0.0845434
FOXO6-1:1885, 8, set2, minTK	FOXO6	0	1	1885	minTK	8	set2	1.84496	0.174371	0.477053	-0.200927
FOXO6-1:220, 1, set1, minCMV	FOXO6	0	1	220	minCMV	1	set1	0.000829	0.977026	0.994758	-0.00503809
FOXO6-1:220, 1, set1, minProm	FOXO6	0	1	220	minProm	1	set1	3.8462	0.0498589	0.209605	-0.344288
FOXO6-1:220, 1, set1, minTK	FOXO6	0	1	220	minTK	1	set1	0.694832	0.404526	0.719497	0.182486
FOXO6-1:553, 4, set1, minCMV	FOXO6	0	1	553	minCMV	4	set1	1.88816	0.16941	0.468212	-0.215053
FOXO6-1:553, 4, set1, minProm	FOXO6	0	1	553	minProm	4	set1	0.94821	0.330175	0.654268	-0.154482
FOXO6-1:553, 4, set1, minTK	FOXO6	0	1	553	minTK	4	set1	2.27184	0.131743	0.405191	-0.246141
FOXO6-1:886, 8, set1, minCMV	FOXO6	0	1	886	minCMV	8	set1	0.134473	0.713839	0.89918	-0.0468328
FOXO6-1:886, 8, set1, minProm	FOXO6	0	1	886	minProm	8	set1	7.60088	0.00583398	0.0376786	0.563601
FOXO6-1:886, 8, set1, minTK	FOXO6	0	1	886	minTK	8	set1	0.559484	0.454468	0.755234	-0.109548
Foxg1-1:1220, 1, set2, minCMV	Foxg1	0	1	1220	minCMV	1	set2	4.09811	0.0429311	0.187541	0.174858
Foxg1-1:1220, 1, set2, minProm	Foxg1	0	1	1220	minProm	1	set2	0.0196857	0.888418	0.968014	-0.0112276
Foxg1-1:1220, 1, set2, minTK	Foxg1	0	1	1220	minTK	1	set2	0.482748	0.48718	0.776865	-0.0528059
Foxg1-1:1553, 4, set2, minCMV	Foxg1	0	1	1553	minCMV	4	set2	5.35738	0.0206347	0.107315	0.171292
Foxg1-1:1553, 4, set2, minProm	Foxg1	0	1	1553	minProm	4	set2	0.258142	0.6114	0.850085	0.036928
Foxg1-1:1553, 4, set2, minTK	Foxg1	0	1	1553	minTK	4	set2	5.74392	0.0165459	0.0899333	-0.149826
Foxg1-1:1886, 8, set2, minCMV	Foxg1	0	1	1886	minCMV	8	set2	0.600758	0.438289	0.742408	0.0628085
Foxg1-1:1886, 8, set2, minProm	Foxg1	0	1	1886	minProm	8	set2	0.712255	0.398696	0.714142	-0.0619391
Foxg1-1:1886, 8, set2, minTK	Foxg1	0	1	1886	minTK	8	set2	2.78633	0.0950715	0.330277	-0.134293
Foxg1-1:221, 1, set1, minCMV	Foxg1	0	1	221	minCMV	1	set1	0.493079	0.482557	0.774462	0.0968483
Foxg1-1:221, 1, set1, minProm	Foxg1	0	1	221	minProm	1	set1	0.00157449	0.968348	0.992668	-0.00516248
Foxg1-1:221, 1, set1, minTK	Foxg1	0	1	221	minTK	1	set1	2.07546	0.149685	0.435925	-0.166265
Foxg1-1:554, 4, set1, minCMV	Foxg1	0	1	554	minCMV	4	set1	0.850112	0.356521	0.678728	0.0833964
Foxg1-1:554, 4, set1, minProm	Foxg1	0	1	554	minProm	4	set1	28.8281	7.91e-08	1.09e-06	0.580691
Foxg1-1:554, 4, set1, minTK	Foxg1	0	1	554	minTK	4	set1	0.77275	0.379368	0.698464	-0.0843935
Foxg1-1:887, 8, set1, minCMV	Foxg1	0	1	887	minCMV	8	set1	1.40127	0.23651	0.55991	0.211039
Foxg1-1:887, 8, set1, minProm	Foxg1	0	1	887	minProm	8	set1	0.245446	0.6203	0.856664	-0.0532789
Foxg1-1:887, 8, set1, minTK	Foxg1	0	1	887	minTK	8	set1	0.181473	0.67011	0.882087	-0.0498248
Foxg1-2:1221, 1, set2, minCMV	Foxg1	0	2	1221	minCMV	1	set2	1.16081	0.281298	0.609645	0.11002
Foxg1-2:1221, 1, set2, minProm	Foxg1	0	2	1221	minProm	1	set2	0.918297	0.337923	0.660363	0.103687
Foxg1-2:1221, 1, set2, minTK	Foxg1	0	2	1221	minTK	1	set2	0.0192724	0.889588	0.968889	0.0151887
Foxg1-2:1554, 4, set2, minCMV	Foxg1	0	2	1554	minCMV	4	set2	0.00609431	0.937775	0.983248	0.00733913
Foxg1-2:1554, 4, set2, minProm	Foxg1	0	2	1554	minProm	4	set2	0.449558	0.502545	0.78733	-0.0684921
Foxg1-2:1554, 4, set2, minTK	Foxg1	0	2	1554	minTK	4	set2	0.263177	0.607946	0.847674	0.0489934
Foxg1-2:1887, 8, set2, minCMV	Foxg1	0	2	1887	minCMV	8	set2	4.36091	0.0367727	0.168803	-0.342351
Foxg1-2:1887, 8, set2, minProm	Foxg1	0	2	1887	minProm	8	set2	1.45212	0.228188	0.550267	-0.130156
Foxg1-2:1887, 8, set2, minTK	Foxg1	0	2	1887	minTK	8	set2	1.13912	0.285838	0.614281	-0.11679
Foxg1-2:222, 1, set1, minCMV	Foxg1	0	2	222	minCMV	1	set1	1.46597	0.225983	0.547496	0.136327
Foxg1-2:222, 1, set1, minProm	Foxg1	0	2	222	minProm	1	set1	1.21776	0.269801	0.598886	-0.137843
Foxg1-2:222, 1, set1, minTK	Foxg1	0	2	222	minTK	1	set1	0.656927	0.417647	0.728126	-0.101455
Foxg1-2:555, 4, set1, minCMV	Foxg1	0	2	555	minCMV	4	set1	1.95469	0.162082	0.457705	-0.186218
Foxg1-2:555, 4, set1, minProm	Foxg1	0	2	555	minProm	4	set1	2.00026	0.157272	0.449078	-0.155205
Foxg1-2:555, 4, set1, minTK	Foxg1	0	2	555	minTK	4	set1	0.985159	0.320928	0.645219	-0.107953
Foxg1-2:888, 8, set1, minCMV	Foxg1	0	2	888	minCMV	8	set1	0.129999	0.718433	0.900867	0.0414224
Foxg1-2:888, 8, set1, minProm	Foxg1	0	2	888	minProm	8	set1	1.9244	0.165373	0.462406	-0.163421
Foxg1-2:888, 8, set1, minTK	Foxg1	0	2	888	minTK	8	set1	5.99794	0.0143226	0.0801908	-0.243056
Foxj3-1:1222, 1, set2, minCMV	Foxj3	0	1	1222	minCMV	1	set2	3.48313	0.0619975	0.243939	0.165593
Foxj3-1:1222, 1, set2, minProm	Foxj3	0	1	1222	minProm	1	set2	3.59739	0.0578703	0.233535	-0.14631
Foxj3-1:1222, 1, set2, minTK	Foxj3	0	1	1222	minTK	1	set2	3.57252	0.0587431	0.236093	-0.162104
Foxj3-1:1555, 4, set2, minCMV	Foxj3	0	1	1555	minCMV	4	set2	58.6667	1.87e-14	4.55e-13	1.14517
Foxj3-1:1555, 4, set2, minProm	Foxj3	0	1	1555	minProm	4	set2	1.45895	0.227098	0.548284	-0.108745
Foxj3-1:1555, 4, set2, minTK	Foxj3	0	1	1555	minTK	4	set2	1.88913	0.1693	0.468212	-0.122314
Foxj3-1:1888, 8, set2, minCMV	Foxj3	0	1	1888	minCMV	8	set2	0.672123	0.412312	0.724585	0.0660204
Foxj3-1:1888, 8, set2, minProm	Foxj3	0	1	1888	minProm	8	set2	0.358264	0.549472	0.817227	-0.0563239
Foxj3-1:1888, 8, set2, minTK	Foxj3	0	1	1888	minTK	8	set2	2.29468	0.129818	0.402292	-0.148635
Foxj3-1:223, 1, set1, minCMV	Foxj3	0	1	223	minCMV	1	set1	0.0446721	0.832608	0.949893	0.0226601
Foxj3-1:223, 1, set1, minProm	Foxj3	0	1	223	minProm	1	set1	0.931548	0.334461	0.657784	-0.104145
Foxj3-1:223, 1, set1, minTK	Foxj3	0	1	223	minTK	1	set1	1.49083	0.222088	0.544103	0.144181
Foxj3-1:556, 4, set1, minCMV	Foxj3	0	1	556	minCMV	4	set1	0.840292	0.359313	0.679884	0.0918267
Foxj3-1:556, 4, set1, minProm	Foxj3	0	1	556	minProm	4	set1	4.1448	0.0417626	0.184537	-0.265227
Foxj3-1:556, 4, set1, minTK	Foxj3	0	1	556	minTK	4	set1	3.72795	0.0535089	0.220364	-0.226434
Foxj3-1:889, 8, set1, minCMV	Foxj3	0	1	889	minCMV	8	set1	1.88307	0.169985	0.468604	0.161219
Foxj3-1:889, 8, set1, minProm	Foxj3	0	1	889	minProm	8	set1	1.46687	0.225839	0.547496	-0.136293
Foxj3-1:889, 8, set1, minTK	Foxj3	0	1	889	minTK	8	set1	3.0023	0.0831466	0.300935	-0.202874
GATA3-1:1071, 1, set2, minCMV	GATA3	0	1	1071	minCMV	1	set2	0.00674623	0.934539	0.982352	0.0100412
GATA3-1:1071, 1, set2, minProm	GATA3	0	1	1071	minProm	1	set2	1.75e-05	0.996658	0.999588	-0.00046599
GATA3-1:1071, 1, set2, minTK	GATA3	0	1	1071	minTK	1	set2	1.38462	0.239316	0.56333	-0.14482
GATA3-1:1404, 4, set2, minCMV	GATA3	0	1	1404	minCMV	4	set2	23.1263	1.52e-06	1.76e-05	0.867904
GATA3-1:1404, 4, set2, minProm	GATA3	0	1	1404	minProm	4	set2	1.89993	0.168087	0.466722	-0.184079
GATA3-1:1404, 4, set2, minTK	GATA3	0	1	1404	minTK	4	set2	1.6999	0.192301	0.506047	-0.147235
GATA3-1:1737, 8, set2, minCMV	GATA3	0	1	1737	minCMV	8	set2	2.96706	0.0849762	0.305576	-0.194882
GATA3-1:1737, 8, set2, minProm	GATA3	0	1	1737	minProm	8	set2	0.00177243	0.966419	0.992417	-0.00428118
GATA3-1:1737, 8, set2, minTK	GATA3	0	1	1737	minTK	8	set2	5.47538	0.0192862	0.102117	-0.258188
GATA3-1:405, 4, set1, minCMV	GATA3	0	1	405	minCMV	4	set1	10.7165	0.00106183	0.00817876	0.468241
GATA3-1:405, 4, set1, minProm	GATA3	0	1	405	minProm	4	set1	0.102091	0.749335	0.917446	0.0467326
GATA3-1:405, 4, set1, minTK	GATA3	0	1	405	minTK	4	set1	0.1437	0.70463	0.895291	-0.0515636
GATA3-1:72, 1, set1, minCMV	GATA3	0	1	72	minCMV	1	set1	0.00288401	0.957172	0.990296	0.00676168
GATA3-1:72, 1, set1, minProm	GATA3	0	1	72	minProm	1	set1	0.0292086	0.864298	0.9605	-0.0211447
GATA3-1:72, 1, set1, minTK	GATA3	0	1	72	minTK	1	set1	1.38947	0.238495	0.562077	-0.157619
GATA3-1:738, 8, set1, minCMV	GATA3	0	1	738	minCMV	8	set1	0.00661796	0.935163	0.982352	0.0152139
GATA3-1:738, 8, set1, minProm	GATA3	0	1	738	minProm	8	set1	0.081191	0.77569	0.928994	-0.0503117
GATA3-1:738, 8, set1, minTK	GATA3	0	1	738	minTK	8	set1	0.019685	0.88842	0.968014	-0.0205024
GBX2-1:1568, 4, set2, minTK	GBX2	0	1	1568	minTK	4	set2	0.170116	0.680009	0.884741	0.135271
GBX2-1:236, 1, set1, minCMV	GBX2	0	1	236	minCMV	1	set1	0.130728	0.717679	0.900859	-0.141023
GBX2-1:236, 1, set1, minProm	GBX2	0	1	236	minProm	1	set1
GBX2-1:236, 1, set1, minTK	GBX2	0	1	236	minTK	1	set1	0.139756	0.708524	0.89699	-0.213816
GBX2-1:569, 4, set1, minCMV	GBX2	0	1	569	minCMV	4	set1	0.202374	0.652811	0.873134	0.129005
GBX2-1:569, 4, set1, minProm	GBX2	0	1	569	minProm	4	set1	2.1474	0.142811	0.422721	0.969181
GBX2-1:569, 4, set1, minTK	GBX2	0	1	569	minTK	4	set1	3.12223	0.0772312	0.287836	0.50174
GBX2-1:902, 8, set1, minCMV	GBX2	0	1	902	minCMV	8	set1	0.0778683	0.780207	0.930802	-0.107503
GBX2-1:902, 8, set1, minProm	GBX2	0	1	902	minProm	8	set1	0.165624	0.68403	0.888039	0.131618
GBX2-1:902, 8, set1, minTK	GBX2	0	1	902	minTK	8	set1	0.124368	0.724345	0.904069	-0.163844
GCM1-1:1072, 1, set2, minCMV	GCM1	0	1	1072	minCMV	1	set2	2.3181	0.127876	0.399094	0.139239
GCM1-1:1072, 1, set2, minProm	GCM1	0	1	1072	minProm	1	set2	0.0260092	0.871878	0.96245	-0.0127474
GCM1-1:1072, 1, set2, minTK	GCM1	0	1	1072	minTK	1	set2	0.0551316	0.814363	0.945348	0.0167879
GCM1-1:1405, 4, set2, minCMV	GCM1	0	1	1405	minCMV	4	set2	0.0681808	0.794004	0.937429	0.0269938
GCM1-1:1405, 4, set2, minProm	GCM1	0	1	1405	minProm	4	set2	0.872338	0.350309	0.672374	0.069394
GCM1-1:1405, 4, set2, minTK	GCM1	0	1	1405	minTK	4	set2	3.98997	0.0457719	0.196871	-0.157809
GCM1-1:1738, 8, set2, minCMV	GCM1	0	1	1738	minCMV	8	set2	0.019684	0.888423	0.968014	-0.0129269
GCM1-1:1738, 8, set2, minProm	GCM1	0	1	1738	minProm	8	set2	0.126187	0.722418	0.902813	-0.0314281
GCM1-1:1738, 8, set2, minTK	GCM1	0	1	1738	minTK	8	set2	1.11557	0.290873	0.618304	-0.0789618
GCM1-1:406, 4, set1, minCMV	GCM1	0	1	406	minCMV	4	set1	0.179657	0.671668	0.882364	0.0422663
GCM1-1:406, 4, set1, minProm	GCM1	0	1	406	minProm	4	set1	0.795758	0.372365	0.692211	-0.0843099
GCM1-1:406, 4, set1, minTK	GCM1	0	1	406	minTK	4	set1	4.30663	0.037964	0.172085	-0.189724
GCM1-1:73, 1, set1, minCMV	GCM1	0	1	73	minCMV	1	set1	1.21e-06	0.999122	0.999923	-0.00010373
GCM1-1:73, 1, set1, minProm	GCM1	0	1	73	minProm	1	set1	0.148645	0.699834	0.894034	-0.0362687
GCM1-1:73, 1, set1, minTK	GCM1	0	1	73	minTK	1	set1	3.81354	0.05084	0.212566	-0.162199
GCM1-1:739, 8, set1, minCMV	GCM1	0	1	739	minCMV	8	set1	0.0971579	0.755267	0.919617	-0.0284385
GCM1-1:739, 8, set1, minProm	GCM1	0	1	739	minProm	8	set1	1.85514	0.173186	0.474256	-0.127947
GCM1-1:739, 8, set1, minTK	GCM1	0	1	739	minTK	8	set1	2.55605	0.109873	0.36302	-0.125065
GLI2-1:1003, 1, set2, minCMV	GLI2	0	1	1003	minCMV	1	set2	0.0461791	0.82985	0.949062	-0.0266436
GLI2-1:1003, 1, set2, minProm	GLI2	0	1	1003	minProm	1	set2	0.14541	0.702961	0.895022	0.039663
GLI2-1:1003, 1, set2, minTK	GLI2	0	1	1003	minTK	1	set2	3.44401	0.0634813	0.248094	-0.205371
GLI2-1:1336, 4, set2, minCMV	GLI2	0	1	1336	minCMV	4	set2	0.0112676	0.915464	0.977153	-0.012333
GLI2-1:1336, 4, set2, minProm	GLI2	0	1	1336	minProm	4	set2	1.59584	0.206494	0.526698	-0.147242
GLI2-1:1336, 4, set2, minTK	GLI2	0	1	1336	minTK	4	set2	6.51948	0.0106699	0.0632649	-0.240254
GLI2-1:1669, 8, set2, minCMV	GLI2	0	1	1669	minCMV	8	set2	0.000811	0.977274	0.994758	-0.00281644
GLI2-1:1669, 8, set2, minProm	GLI2	0	1	1669	minProm	8	set2	2.04444	0.152763	0.442164	-0.108427
GLI2-1:1669, 8, set2, minTK	GLI2	0	1	1669	minTK	8	set2	3.6929	0.0546446	0.223602	-0.171756
GLI2-1:337, 4, set1, minCMV	GLI2	0	1	337	minCMV	4	set1	0.640829	0.423411	0.732354	0.0694941
GLI2-1:337, 4, set1, minProm	GLI2	0	1	337	minProm	4	set1	1.65813	0.197857	0.513624	-0.127192
GLI2-1:337, 4, set1, minTK	GLI2	0	1	337	minTK	4	set1	0.129741	0.718701	0.900867	0.0336803
GLI2-1:4, 1, set1, minCMV	GLI2	0	1	4	minCMV	1	set1	2.1951	0.13845	0.415419	-0.140106
GLI2-1:4, 1, set1, minProm	GLI2	0	1	4	minProm	1	set1	1.4466	0.229074	0.551322	-0.108317
GLI2-1:4, 1, set1, minTK	GLI2	0	1	4	minTK	1	set1	1.40646	0.235645	0.559464	-0.114511
GLI2-1:670, 8, set1, minCMV	GLI2	0	1	670	minCMV	8	set1	0.131046	0.71735	0.900831	-0.0359355
GLI2-1:670, 8, set1, minProm	GLI2	0	1	670	minProm	8	set1	6.52626	0.0106293	0.0631384	-0.281618
GLI2-1:670, 8, set1, minTK	GLI2	0	1	670	minTK	8	set1	5.14498	0.0233137	0.118734	-0.224599
GLI2-2:1004, 1, set2, minCMV	GLI2	0	2	1004	minCMV	1	set2	0.0822947	0.774211	0.928652	0.0313201
GLI2-2:1004, 1, set2, minProm	GLI2	0	2	1004	minProm	1	set2	0.282099	0.595329	0.840987	-0.0584793
GLI2-2:1004, 1, set2, minTK	GLI2	0	2	1004	minTK	1	set2	0.0201021	0.887252	0.967768	0.016447
GLI2-2:1337, 4, set2, minCMV	GLI2	0	2	1337	minCMV	4	set2	0.666576	0.414248	0.726118	0.0680981
GLI2-2:1337, 4, set2, minProm	GLI2	0	2	1337	minProm	4	set2	0.88216	0.347611	0.669917	0.105244
GLI2-2:1337, 4, set2, minTK	GLI2	0	2	1337	minTK	4	set2	4.14213	0.0418286	0.184695	0.232197
GLI2-2:1670, 8, set2, minCMV	GLI2	0	2	1670	minCMV	8	set2	0.616914	0.432196	0.738542	0.091564
GLI2-2:1670, 8, set2, minProm	GLI2	0	2	1670	minProm	8	set2	0.339448	0.560148	0.822676	-0.0668873
GLI2-2:1670, 8, set2, minTK	GLI2	0	2	1670	minTK	8	set2	0.101423	0.750129	0.917605	0.0297091
GLI2-2:338, 4, set1, minCMV	GLI2	0	2	338	minCMV	4	set1	0.652492	0.419223	0.729829	-0.121533
GLI2-2:338, 4, set1, minProm	GLI2	0	2	338	minProm	4	set1	2.45489	0.117159	0.377959	-0.195449
GLI2-2:338, 4, set1, minTK	GLI2	0	2	338	minTK	4	set1	0.492666	0.48274	0.774538	-0.0770634
GLI2-2:5, 1, set1, minCMV	GLI2	0	2	5	minCMV	1	set1	1.49379	0.221629	0.543629	0.144643
GLI2-2:5, 1, set1, minProm	GLI2	0	2	5	minProm	1	set1	4.0738	0.0435533	0.189049	-0.20923
GLI2-2:5, 1, set1, minTK	GLI2	0	2	5	minTK	1	set1	2.61176	0.106074	0.354237	-0.160506
GLI2-2:671, 8, set1, minCMV	GLI2	0	2	671	minCMV	8	set1	0.717905	0.396832	0.712433	-0.088867
GLI2-2:671, 8, set1, minProm	GLI2	0	2	671	minProm	8	set1	0.211099	0.645907	0.871072	0.0561634
GLI2-2:671, 8, set1, minTK	GLI2	0	2	671	minTK	8	set1	2.06418	0.150796	0.438328	-0.142892
GLIS1-1:1005, 1, set2, minCMV	GLIS1	0	1	1005	minCMV	1	set2	0.479784	0.48852	0.777708	-0.21438
GLIS1-1:1005, 1, set2, minProm	GLIS1	0	1	1005	minProm	1	set2	0.134812	0.713494	0.898929	0.122351
GLIS1-1:1005, 1, set2, minTK	GLIS1	0	1	1005	minTK	1	set2	0.430822	0.511586	0.794478	-0.135676
GLIS1-1:1338, 4, set2, minCMV	GLIS1	0	1	1338	minCMV	4	set2	0.0128032	0.909911	0.975088	0.0316996
GLIS1-1:1338, 4, set2, minProm	GLIS1	0	1	1338	minProm	4	set2	0.221197	0.638129	0.866943	0.188568
GLIS1-1:1338, 4, set2, minTK	GLIS1	0	1	1338	minTK	4	set2	0.0624821	0.802615	0.94129	0.102724
GLIS1-1:1671, 8, set2, minTK	GLIS1	0	1	1671	minTK	8	set2	0.741922	0.389046	0.705441	0.382806
GLIS2-1:1006, 1, set2, minCMV	GLIS2	0	1	1006	minCMV	1	set2	0.848125	0.357083	0.678728	-0.122944
GLIS2-1:1006, 1, set2, minProm	GLIS2	0	1	1006	minProm	1	set2	0.386586	0.534099	0.809585	-0.0801976
GLIS2-1:1006, 1, set2, minTK	GLIS2	0	1	1006	minTK	1	set2	4.81458	0.0282199	0.137452	-0.30804
GLIS2-1:1339, 4, set2, minCMV	GLIS2	0	1	1339	minCMV	4	set2	0.895913	0.34388	0.666306	0.145004
GLIS2-1:1339, 4, set2, minProm	GLIS2	0	1	1339	minProm	4	set2	0.638214	0.424358	0.733276	-0.129924
GLIS2-1:1339, 4, set2, minTK	GLIS2	0	1	1339	minTK	4	set2	1.90847	0.167133	0.464495	-0.181616
GLIS2-1:1672, 8, set2, minCMV	GLIS2	0	1	1672	minCMV	8	set2	0.322507	0.570105	0.830311	-0.174738
GLIS2-1:1672, 8, set2, minProm	GLIS2	0	1	1672	minProm	8	set2	5.13714	0.0234192	0.118975	-0.482333
GLIS2-1:1672, 8, set2, minTK	GLIS2	0	1	1672	minTK	8	set2	0.176362	0.674518	0.883447	-0.119231
GLIS2-1:340, 4, set1, minCMV	GLIS2	0	1	340	minCMV	4	set1	0.0551157	0.814389	0.945348	0.152206
GLIS2-1:673, 8, set1, minTK	GLIS2	0	1	673	minTK	8	set1	-0.163688	1	1	0
GLIS2-1:7, 1, set1, minCMV	GLIS2	0	1	7	minCMV	1	set1	0.0127358	0.910147	0.975088	0.060107
GLIS2-1:7, 1, set1, minProm	GLIS2	0	1	7	minProm	1	set1	0.302836	0.58211	0.836136	0.353073
GLIS2-1:7, 1, set1, minTK	GLIS2	0	1	7	minTK	1	set1	0.385146	0.534862	0.809894	0.333599
GMEB2-1:1139, 1, set2, minCMV	GMEB2	0	1	1139	minCMV	1	set2	254.421	0	0	2.36727
GMEB2-1:1139, 1, set2, minProm	GMEB2	0	1	1139	minProm	1	set2	25.9627	3.48e-07	4.44e-06	0.746226
GMEB2-1:1139, 1, set2, minTK	GMEB2	0	1	1139	minTK	1	set2	46.0336	1.16e-11	2.27e-10	0.915261
GMEB2-1:140, 1, set1, minCMV	GMEB2	0	1	140	minCMV	1	set1	249.371	0	0	2.76821
GMEB2-1:140, 1, set1, minProm	GMEB2	0	1	140	minProm	1	set1	59.1049	1.49e-14	3.69e-13	1.18461
GMEB2-1:140, 1, set1, minTK	GMEB2	0	1	140	minTK	1	set1	44.6356	2.37e-11	4.57e-10	1.13302
GMEB2-1:1472, 4, set2, minCMV	GMEB2	0	1	1472	minCMV	4	set2	331.924	0	0	2.66878
GMEB2-1:1472, 4, set2, minProm	GMEB2	0	1	1472	minProm	4	set2	50.6304	1.12e-12	2.42e-11	0.961537
GMEB2-1:1472, 4, set2, minTK	GMEB2	0	1	1472	minTK	4	set2	96.2325	1.02e-22	3.47e-21	1.26675
GMEB2-1:1805, 8, set2, minCMV	GMEB2	0	1	1805	minCMV	8	set2	126.442	2.46e-29	1e-27	2.10482
GMEB2-1:1805, 8, set2, minProm	GMEB2	0	1	1805	minProm	8	set2	55.2004	1.09e-13	2.53e-12	1.11265
GMEB2-1:1805, 8, set2, minTK	GMEB2	0	1	1805	minTK	8	set2	70.7662	4.02e-17	1.14e-15	1.1225
GMEB2-1:473, 4, set1, minCMV	GMEB2	0	1	473	minCMV	4	set1	238.194	0	0	3.01042
GMEB2-1:473, 4, set1, minProm	GMEB2	0	1	473	minProm	4	set1	58.6702	1.86e-14	4.55e-13	1.28713
GMEB2-1:473, 4, set1, minTK	GMEB2	0	1	473	minTK	4	set1	82.0282	1.34e-19	4.06e-18	1.35168
GMEB2-1:806, 8, set1, minCMV	GMEB2	0	1	806	minCMV	8	set1	183.232	0	0	2.75156
GMEB2-1:806, 8, set1, minProm	GMEB2	0	1	806	minProm	8	set1	49.048	2.5e-12	5.15e-11	1.25475
GMEB2-1:806, 8, set1, minTK	GMEB2	0	1	806	minTK	8	set1	42.4923	7.1e-11	1.32e-09	1.19886
GMEB2-2:1140, 1, set2, minCMV	GMEB2	0	2	1140	minCMV	1	set2	38.4623	5.58e-10	9.45e-09	0.607309
GMEB2-2:1140, 1, set2, minProm	GMEB2	0	2	1140	minProm	1	set2	10.1275	0.00146075	0.0108619	0.30462
GMEB2-2:1140, 1, set2, minTK	GMEB2	0	2	1140	minTK	1	set2	8.83299	0.00295833	0.0206243	0.280938
GMEB2-2:141, 1, set1, minCMV	GMEB2	0	2	141	minCMV	1	set1	13.0446	0.000304	0.00255217	0.351817
GMEB2-2:141, 1, set1, minProm	GMEB2	0	2	141	minProm	1	set1	0.364359	0.546095	0.815119	0.0554226
GMEB2-2:141, 1, set1, minTK	GMEB2	0	2	141	minTK	1	set1	0.384254	0.535335	0.809894	0.0659395
GMEB2-2:1473, 4, set2, minCMV	GMEB2	0	2	1473	minCMV	4	set2	32.2675	1.34e-08	1.96e-07	0.615925
GMEB2-2:1473, 4, set2, minProm	GMEB2	0	2	1473	minProm	4	set2	0.614478	0.433107	0.739339	0.0752673
GMEB2-2:1473, 4, set2, minTK	GMEB2	0	2	1473	minTK	4	set2	3.46141	0.0628167	0.246216	0.187331
GMEB2-2:1806, 8, set2, minCMV	GMEB2	0	2	1806	minCMV	8	set2	46.4137	9.57e-12	1.89e-10	0.645186
GMEB2-2:1806, 8, set2, minProm	GMEB2	0	2	1806	minProm	8	set2	1.19875	0.273571	0.602571	0.094477
GMEB2-2:1806, 8, set2, minTK	GMEB2	0	2	1806	minTK	8	set2	0.605812	0.436369	0.741407	0.0659883
GMEB2-2:474, 4, set1, minCMV	GMEB2	0	2	474	minCMV	4	set1	18.6954	1.53e-05	0.000158	0.438218
GMEB2-2:474, 4, set1, minProm	GMEB2	0	2	474	minProm	4	set1	3.38713	0.0657073	0.255265	-0.258464
GMEB2-2:474, 4, set1, minTK	GMEB2	0	2	474	minTK	4	set1	0.0116852	0.913918	0.976635	0.011384
GMEB2-2:807, 8, set1, minCMV	GMEB2	0	2	807	minCMV	8	set1	1.79138	0.180758	0.486937	0.210807
GMEB2-2:807, 8, set1, minProm	GMEB2	0	2	807	minProm	8	set1	6.54926	0.0104928	0.0625697	0.358511
GMEB2-2:807, 8, set1, minTK	GMEB2	0	2	807	minTK	8	set1	0.118718	0.730429	0.906688	-0.0451978
GMEB2-3:1141, 1, set2, minCMV	GMEB2	0	3	1141	minCMV	1	set2	100.933	9.52e-24	3.42e-22	1.21655
GMEB2-3:1141, 1, set2, minProm	GMEB2	0	3	1141	minProm	1	set2	67.0747	2.61e-16	7.14e-15	1.0071
GMEB2-3:1141, 1, set2, minTK	GMEB2	0	3	1141	minTK	1	set2	69.6598	7.05e-17	1.98e-15	0.893602
GMEB2-3:142, 1, set1, minCMV	GMEB2	0	3	142	minCMV	1	set1	132.027	1.48e-30	6.57e-29	1.3336
GMEB2-3:142, 1, set1, minProm	GMEB2	0	3	142	minProm	1	set1	151.421	8.48e-35	4.41e-33	1.34582
GMEB2-3:142, 1, set1, minTK	GMEB2	0	3	142	minTK	1	set1	82.3211	1.16e-19	3.55e-18	1.16359
GMEB2-3:1474, 4, set2, minCMV	GMEB2	0	3	1474	minCMV	4	set2	61.0498	5.57e-15	1.39e-13	1.05899
GMEB2-3:1474, 4, set2, minProm	GMEB2	0	3	1474	minProm	4	set2	5.40634	0.0200637	0.105057	0.314118
GMEB2-3:1474, 4, set2, minTK	GMEB2	0	3	1474	minTK	4	set2	24.577	7.14e-07	8.72e-06	0.54512
GMEB2-3:1807, 8, set2, minCMV	GMEB2	0	3	1807	minCMV	8	set2	39.7133	2.94e-10	5.12e-09	0.850248
GMEB2-3:1807, 8, set2, minProm	GMEB2	0	3	1807	minProm	8	set2	7.28879	0.00693863	0.0437547	0.307181
GMEB2-3:1807, 8, set2, minTK	GMEB2	0	3	1807	minTK	8	set2	4.80909	0.02831	0.13765	0.334757
GMEB2-3:475, 4, set1, minCMV	GMEB2	0	3	475	minCMV	4	set1	99.2679	2.21e-23	7.7e-22	1.08205
GMEB2-3:475, 4, set1, minProm	GMEB2	0	3	475	minProm	4	set1	14.1478	0.000169	0.00147023	0.576772
GMEB2-3:475, 4, set1, minTK	GMEB2	0	3	475	minTK	4	set1	26.2834	2.95e-07	3.78e-06	0.697066
GMEB2-3:808, 8, set1, minCMV	GMEB2	0	3	808	minCMV	8	set1	100.77	1.03e-23	3.69e-22	1.10609
GMEB2-3:808, 8, set1, minProm	GMEB2	0	3	808	minProm	8	set1	23.8012	1.07e-06	1.28e-05	0.550312
GMEB2-3:808, 8, set1, minTK	GMEB2	0	3	808	minTK	8	set1	26.7758	2.28e-07	2.96e-06	0.482318
GRHL1-1:1037, 1, set2, minCMV	GRHL1	0	1	1037	minCMV	1	set2	31.3213	2.19e-08	3.15e-07	0.6482
GRHL1-1:1037, 1, set2, minProm	GRHL1	0	1	1037	minProm	1	set2	1.1672	0.279976	0.608696	-0.101855
GRHL1-1:1037, 1, set2, minTK	GRHL1	0	1	1037	minTK	1	set2	0.201912	0.653182	0.873134	-0.0439251
GRHL1-1:1370, 4, set2, minCMV	GRHL1	0	1	1370	minCMV	4	set2	4.14618	0.0417285	0.184519	-0.228444
GRHL1-1:1370, 4, set2, minProm	GRHL1	0	1	1370	minProm	4	set2	6.63021	0.0100263	0.0601385	-0.266361
GRHL1-1:1370, 4, set2, minTK	GRHL1	0	1	1370	minTK	4	set2	0.837484	0.360117	0.680089	-0.0815255
GRHL1-1:1703, 8, set2, minCMV	GRHL1	0	1	1703	minCMV	8	set2	0.0205957	0.885886	0.966965	0.0171211
GRHL1-1:1703, 8, set2, minProm	GRHL1	0	1	1703	minProm	8	set2	2.95768	0.0854703	0.306993	-0.18194
GRHL1-1:1703, 8, set2, minTK	GRHL1	0	1	1703	minTK	8	set2	4.39255	0.0360962	0.166126	-0.243529
GRHL1-1:371, 4, set1, minCMV	GRHL1	0	1	371	minCMV	4	set1	0.00427986	0.947839	0.986967	0.00646733
GRHL1-1:371, 4, set1, minProm	GRHL1	0	1	371	minProm	4	set1	2.52157	0.112298	0.367077	-0.172924
GRHL1-1:371, 4, set1, minTK	GRHL1	0	1	371	minTK	4	set1	1.71853	0.189883	0.502482	-0.12312
GRHL1-1:38, 1, set1, minCMV	GRHL1	0	1	38	minCMV	1	set1	0.00502298	0.943499	0.985204	0.00766005
GRHL1-1:38, 1, set1, minProm	GRHL1	0	1	38	minProm	1	set1	0.0818444	0.774813	0.928929	-0.0305593
GRHL1-1:38, 1, set1, minTK	GRHL1	0	1	38	minTK	1	set1	0.701584	0.402252	0.717998	-0.0878448
GRHL1-1:704, 8, set1, minCMV	GRHL1	0	1	704	minCMV	8	set1	0.132013	0.716354	0.900501	-0.0417469
GRHL1-1:704, 8, set1, minProm	GRHL1	0	1	704	minProm	8	set1	0.372152	0.541834	0.812545	-0.0638899
GRHL1-1:704, 8, set1, minTK	GRHL1	0	1	704	minTK	8	set1	2.04272	0.152936	0.442456	-0.151646
GRHL1-2:1038, 1, set2, minCMV	GRHL1	0	2	1038	minCMV	1	set2	46.7438	8.09e-12	1.61e-10	1.10202
GRHL1-2:1038, 1, set2, minProm	GRHL1	0	2	1038	minProm	1	set2	1.7098	0.191011	0.503844	-0.171534
GRHL1-2:1038, 1, set2, minTK	GRHL1	0	2	1038	minTK	1	set2	4.44961	0.0349091	0.16268	-0.256015
GRHL1-2:1371, 4, set2, minCMV	GRHL1	0	2	1371	minCMV	4	set2	2.43399	0.118731	0.380806	-0.307038
GRHL1-2:1371, 4, set2, minProm	GRHL1	0	2	1371	minProm	4	set2	0.991357	0.319411	0.643642	-0.129144
GRHL1-2:1371, 4, set2, minTK	GRHL1	0	2	1371	minTK	4	set2	0.547831	0.459205	0.758546	0.101644
GRHL1-2:1704, 8, set2, minCMV	GRHL1	0	2	1704	minCMV	8	set2	0.0150915	0.902228	0.973044	0.0189044
GRHL1-2:1704, 8, set2, minProm	GRHL1	0	2	1704	minProm	8	set2	0.29574	0.586565	0.837654	-0.0833585
GRHL1-2:1704, 8, set2, minTK	GRHL1	0	2	1704	minTK	8	set2	0.0746423	0.784694	0.932764	-0.0433566
GRHL1-2:372, 4, set1, minCMV	GRHL1	0	2	372	minCMV	4	set1	0.177855	0.673223	0.882801	0.0830576
GRHL1-2:372, 4, set1, minProm	GRHL1	0	2	372	minProm	4	set1	1.27173	0.259443	0.586924	-0.220547
GRHL1-2:372, 4, set1, minTK	GRHL1	0	2	372	minTK	4	set1	0.082634	0.773759	0.928571	-0.0570105
GRHL1-2:39, 1, set1, minCMV	GRHL1	0	2	39	minCMV	1	set1	0.666092	0.414417	0.726118	0.185843
GRHL1-2:39, 1, set1, minProm	GRHL1	0	2	39	minProm	1	set1	0.690695	0.405928	0.720123	0.134002
GRHL1-2:39, 1, set1, minTK	GRHL1	0	2	39	minTK	1	set1	2.02822	0.154401	0.445008	-0.275679
GRHL1-2:705, 8, set1, minCMV	GRHL1	0	2	705	minCMV	8	set1	0.0408414	0.839844	0.952872	-0.0323083
GRHL1-2:705, 8, set1, minProm	GRHL1	0	2	705	minProm	8	set1	0.168887	0.681103	0.885549	-0.063124
GRHL1-2:705, 8, set1, minTK	GRHL1	0	2	705	minTK	8	set1	0.0408956	0.83974	0.952872	-0.0385371
HES5-1:1174, 1, set2, minCMV	HES5	0	1	1174	minCMV	1	set2	4.16835	0.0411859	0.182777	-0.391042
HES5-1:1174, 1, set2, minProm	HES5	0	1	1174	minProm	1	set2	4.92847	0.0264177	0.130537	-0.443904
HES5-1:1174, 1, set2, minTK	HES5	0	1	1174	minTK	1	set2	1.13948	0.285763	0.614281	-0.236876
HES5-1:1507, 4, set2, minCMV	HES5	0	1	1507	minCMV	4	set2	2.63565	0.104489	0.351272	-0.385814
HES5-1:1507, 4, set2, minProm	HES5	0	1	1507	minProm	4	set2	7.47799	0.00624579	0.0399185	-0.446303
HES5-1:1507, 4, set2, minTK	HES5	0	1	1507	minTK	4	set2	0.697629	0.403581	0.718984	-0.164599
HES5-1:175, 1, set1, minCMV	HES5	0	1	175	minCMV	1	set1	0.972069	0.324165	0.649804	-0.294176
HES5-1:175, 1, set1, minProm	HES5	0	1	175	minProm	1	set1	0.938878	0.332567	0.656143	-0.241834
HES5-1:175, 1, set1, minTK	HES5	0	1	175	minTK	1	set1	2.4548	0.117166	0.377959	-0.380293
HES5-1:1840, 8, set2, minCMV	HES5	0	1	1840	minCMV	8	set2	1.97196	0.16024	0.454794	-0.306278
HES5-1:1840, 8, set2, minProm	HES5	0	1	1840	minProm	8	set2	0.500486	0.479287	0.771711	-0.165941
HES5-1:1840, 8, set2, minTK	HES5	0	1	1840	minTK	8	set2	0.00219608	0.962623	0.991497	-0.00842592
HES5-1:508, 4, set1, minCMV	HES5	0	1	508	minCMV	4	set1	3.52399	0.0604866	0.239683	-0.352275
HES5-1:508, 4, set1, minProm	HES5	0	1	508	minProm	4	set1	0.0431105	0.835517	0.951173	-0.0943599
HES5-1:508, 4, set1, minTK	HES5	0	1	508	minTK	4	set1	4.33926	0.0372432	0.169869	-0.407601
HES5-1:841, 8, set1, minCMV	HES5	0	1	841	minCMV	8	set1	0.605034	0.436664	0.741495	-0.299235
HES5-1:841, 8, set1, minProm	HES5	0	1	841	minProm	8	set1	0.216167	0.641976	0.869667	-0.127753
HES5-1:841, 8, set1, minTK	HES5	0	1	841	minTK	8	set1	0.0479966	0.826587	0.947182	-0.0715244
HESX1-1:1236, 1, set2, minCMV	HESX1	0	1	1236	minCMV	1	set2	0.977156	0.322902	0.648125	0.146026
HESX1-1:1236, 1, set2, minProm	HESX1	0	1	1236	minProm	1	set2	1.18591	0.276156	0.605335	-0.169602
HESX1-1:1236, 1, set2, minTK	HESX1	0	1	1236	minTK	1	set2	0.49169	0.483174	0.774643	-0.121013
HESX1-1:1569, 4, set2, minCMV	HESX1	0	1	1569	minCMV	4	set2	1.55745	0.212038	0.532872	0.208206
HESX1-1:1569, 4, set2, minProm	HESX1	0	1	1569	minProm	4	set2	1.12505	0.288833	0.616531	-0.224955
HESX1-1:1569, 4, set2, minTK	HESX1	0	1	1569	minTK	4	set2	0.114232	0.735376	0.909628	-0.0483761
HESX1-1:1902, 8, set2, minCMV	HESX1	0	1	1902	minCMV	8	set2	4.08095	0.0433693	0.188906	0.399698
HESX1-1:1902, 8, set2, minProm	HESX1	0	1	1902	minProm	8	set2	0.136363	0.711924	0.898629	-0.0612056
HESX1-1:1902, 8, set2, minTK	HESX1	0	1	1902	minTK	8	set2	0.550233	0.458222	0.758546	-0.132168
HESX1-1:237, 1, set1, minCMV	HESX1	0	1	237	minCMV	1	set1	2.04461	0.152746	0.442164	0.183997
HESX1-1:237, 1, set1, minProm	HESX1	0	1	237	minProm	1	set1	1.26581	0.260553	0.58752	-0.166379
HESX1-1:237, 1, set1, minTK	HESX1	0	1	237	minTK	1	set1	0.00404951	0.94926	0.986967	0.00933871
HESX1-1:570, 4, set1, minCMV	HESX1	0	1	570	minCMV	4	set1	1.32434	0.249815	0.57835	0.202016
HESX1-1:570, 4, set1, minProm	HESX1	0	1	570	minProm	4	set1	0.946103	0.330713	0.654268	-0.169594
HESX1-1:570, 4, set1, minTK	HESX1	0	1	570	minTK	4	set1	0.74878	0.386863	0.70445	-0.142564
HESX1-1:903, 8, set1, minCMV	HESX1	0	1	903	minCMV	8	set1	0.0521	0.819449	0.94598	-0.0586946
HESX1-1:903, 8, set1, minProm	HESX1	0	1	903	minProm	8	set1	0.830575	0.362106	0.682017	-0.180186
HESX1-1:903, 8, set1, minTK	HESX1	0	1	903	minTK	8	set1	0.751191	0.386099	0.704079	-0.158272
HEY2-1:1175, 1, set2, minCMV	HEY2	0	1	1175	minCMV	1	set2	15.1973	9.68e-05	0.000882	-0.410291
HEY2-1:1175, 1, set2, minProm	HEY2	0	1	1175	minProm	1	set2	19.6845	9.13e-06	9.64e-05	-0.485261
HEY2-1:1175, 1, set2, minTK	HEY2	0	1	1175	minTK	1	set2	19.7828	8.68e-06	9.2e-05	-0.385311
HEY2-1:1508, 4, set2, minCMV	HEY2	0	1	1508	minCMV	4	set2	15.1592	9.88e-05	0.000898	-0.434318
HEY2-1:1508, 4, set2, minProm	HEY2	0	1	1508	minProm	4	set2	25.8325	3.72e-07	4.74e-06	-0.487544
HEY2-1:1508, 4, set2, minTK	HEY2	0	1	1508	minTK	4	set2	14.3371	0.000153	0.0013467	-0.354251
HEY2-1:176, 1, set1, minCMV	HEY2	0	1	176	minCMV	1	set1	6.53551	0.0105742	0.0629328	-0.391468
HEY2-1:176, 1, set1, minProm	HEY2	0	1	176	minProm	1	set1	10.3571	0.0012898	0.0097083	-0.48836
HEY2-1:176, 1, set1, minTK	HEY2	0	1	176	minTK	1	set1	10.7454	0.00104539	0.00807648	-0.362825
HEY2-1:1841, 8, set2, minCMV	HEY2	0	1	1841	minCMV	8	set2	11.8717	0.00057	0.00455211	-0.378112
HEY2-1:1841, 8, set2, minProm	HEY2	0	1	1841	minProm	8	set2	7.71825	0.00546652	0.0357947	-0.324411
HEY2-1:1841, 8, set2, minTK	HEY2	0	1	1841	minTK	8	set2	17.0235	3.69e-05	0.000361	-0.377482
HEY2-1:509, 4, set1, minCMV	HEY2	0	1	509	minCMV	4	set1	5.22287	0.0222918	0.114914	-0.313387
HEY2-1:509, 4, set1, minProm	HEY2	0	1	509	minProm	4	set1	11.8079	0.00059	0.00468645	-0.37439
HEY2-1:509, 4, set1, minTK	HEY2	0	1	509	minTK	4	set1	11.0718	0.000877	0.00680599	-0.397437
HEY2-1:842, 8, set1, minCMV	HEY2	0	1	842	minCMV	8	set1	9.8803	0.00167058	0.012303	-0.347063
HEY2-1:842, 8, set1, minProm	HEY2	0	1	842	minProm	8	set1	5.50658	0.018945	0.100832	-0.40619
HEY2-1:842, 8, set1, minTK	HEY2	0	1	842	minTK	8	set1	9.13151	0.00251244	0.0177986	-0.424924
HINFP1-1:341, 4, set1, minCMV	HINFP1	0	1	341	minCMV	4	set1	1.17843	0.277676	0.606276	0.141982
HINFP1-2:1008, 1, set2, minCMV	HINFP1	0	2	1008	minCMV	1	set2	3.16898	0.0750493	0.28262	0.273497
HINFP1-2:1008, 1, set2, minProm	HINFP1	0	2	1008	minProm	1	set2	2.30638	0.128844	0.400233	-0.237071
HINFP1-2:1008, 1, set2, minTK	HINFP1	0	2	1008	minTK	1	set2	22.7928	1.8e-06	2.07e-05	0.795127
HINFP1-2:1341, 4, set2, minCMV	HINFP1	0	2	1341	minCMV	4	set2	0.00300809	0.956261	0.990296	0.00858091
HINFP1-2:1341, 4, set2, minProm	HINFP1	0	2	1341	minProm	4	set2	0.0821301	0.774431	0.928652	0.0569268
HINFP1-2:1341, 4, set2, minTK	HINFP1	0	2	1341	minTK	4	set2	0.00197665	0.964538	0.991497	0.00746068
HINFP1-2:1674, 8, set2, minCMV	HINFP1	0	2	1674	minCMV	8	set2	5.20424	0.0225318	0.115905	0.441956
HINFP1-2:1674, 8, set2, minProm	HINFP1	0	2	1674	minProm	8	set2	0.699527	0.402943	0.718687	0.137252
HINFP1-2:1674, 8, set2, minTK	HINFP1	0	2	1674	minTK	8	set2	0.109907	0.74025	0.912152	-0.0579812
HINFP1-2:342, 4, set1, minCMV	HINFP1	0	2	342	minCMV	4	set1	0.924288	0.336352	0.658792	0.234285
HINFP1-2:342, 4, set1, minProm	HINFP1	0	2	342	minProm	4	set1	0.0241509	0.876502	0.964089	0.0524651
HINFP1-2:342, 4, set1, minTK	HINFP1	0	2	342	minTK	4	set1	0.729903	0.392915	0.709069	0.197576
HINFP1-2:675, 8, set1, minCMV	HINFP1	0	2	675	minCMV	8	set1	1.24729	0.26407	0.592276	0.274839
HINFP1-2:675, 8, set1, minProm	HINFP1	0	2	675	minProm	8	set1	0.158432	0.690604	0.890363	-0.0840917
HINFP1-2:675, 8, set1, minTK	HINFP1	0	2	675	minTK	8	set1	0.62785	0.428145	0.736286	-0.239055
HINFP1-2:9, 1, set1, minCMV	HINFP1	0	2	9	minCMV	1	set1	4.35666	0.0368645	0.168971	0.442867
HINFP1-2:9, 1, set1, minProm	HINFP1	0	2	9	minProm	1	set1	0.0333496	0.855097	0.956824	0.0422399
HINFP1-2:9, 1, set1, minTK	HINFP1	0	2	9	minTK	1	set1	0.00133373	0.970867	0.993404	0.00755094
HMBOX1-1:1237, 1, set2, minCMV	HMBOX1	0	1	1237	minCMV	1	set2	6.46788	0.0109841	0.0648223	0.343696
HMBOX1-1:1237, 1, set2, minProm	HMBOX1	0	1	1237	minProm	1	set2	3.17793	0.0746393	0.281594	0.267564
HMBOX1-1:1237, 1, set2, minTK	HMBOX1	0	1	1237	minTK	1	set2	1.42318	0.232881	0.555948	-0.186269
HMBOX1-1:1570, 4, set2, minCMV	HMBOX1	0	1	1570	minCMV	4	set2	0.00422448	0.948177	0.986967	0.0142629
HMBOX1-1:1570, 4, set2, minProm	HMBOX1	0	1	1570	minProm	4	set2	0.353643	0.552058	0.818282	-0.111022
HMBOX1-1:1570, 4, set2, minTK	HMBOX1	0	1	1570	minTK	4	set2	0.079695	0.777711	0.930208	-0.0475325
HMBOX1-1:1903, 8, set2, minCMV	HMBOX1	0	1	1903	minCMV	8	set2	0.447277	0.503631	0.787976	0.119183
HMBOX1-1:1903, 8, set2, minProm	HMBOX1	0	1	1903	minProm	8	set2	0.048479	0.825731	0.947053	-0.0419077
HMBOX1-1:1903, 8, set2, minTK	HMBOX1	0	1	1903	minTK	8	set2	2.06301	0.150912	0.438458	-0.216931
HMBOX1-1:238, 1, set1, minCMV	HMBOX1	0	1	238	minCMV	1	set1	0.0310874	0.860045	0.958867	-0.0355291
HMBOX1-1:238, 1, set1, minProm	HMBOX1	0	1	238	minProm	1	set1	0.209907	0.646841	0.871072	-0.0851278
HMBOX1-1:238, 1, set1, minTK	HMBOX1	0	1	238	minTK	1	set1	0.971233	0.324373	0.649804	-0.16092
HMBOX1-1:571, 4, set1, minCMV	HMBOX1	0	1	571	minCMV	4	set1	2.1576	0.141866	0.420735	0.315352
HMBOX1-1:571, 4, set1, minProm	HMBOX1	0	1	571	minProm	4	set1	0.128928	0.719547	0.901097	-0.0668266
HMBOX1-1:571, 4, set1, minTK	HMBOX1	0	1	571	minTK	4	set1	1.30342	0.25359	0.580682	-0.23067
HMBOX1-1:904, 8, set1, minCMV	HMBOX1	0	1	904	minCMV	8	set1	0.0360552	0.849401	0.955582	0.0300289
HMBOX1-1:904, 8, set1, minProm	HMBOX1	0	1	904	minProm	8	set1	1.76264	0.184295	0.493327	-0.283959
HMBOX1-1:904, 8, set1, minTK	HMBOX1	0	1	904	minTK	8	set1	3.67364	0.0552793	0.225598	-0.339905
HNF1A-1:1238, 1, set2, minCMV	HNF1A	0	1	1238	minCMV	1	set2	20.9131	4.81e-06	5.31e-05	0.705176
HNF1A-1:1238, 1, set2, minProm	HNF1A	0	1	1238	minProm	1	set2	0.645505	0.421724	0.731158	0.114136
HNF1A-1:1238, 1, set2, minTK	HNF1A	0	1	1238	minTK	1	set2	0.445684	0.504392	0.788088	0.124586
HNF1A-1:1571, 4, set2, minCMV	HNF1A	0	1	1571	minCMV	4	set2	23.1264	1.52e-06	1.76e-05	0.638395
HNF1A-1:1571, 4, set2, minProm	HNF1A	0	1	1571	minProm	4	set2	0.936963	0.33306	0.6565	0.177189
HNF1A-1:1571, 4, set2, minTK	HNF1A	0	1	1571	minTK	4	set2	0.660483	0.41639	0.726759	0.108307
HNF1A-1:1904, 8, set2, minCMV	HNF1A	0	1	1904	minCMV	8	set2	7.02097	0.00805608	0.04953	0.412375
HNF1A-1:1904, 8, set2, minProm	HNF1A	0	1	1904	minProm	8	set2	0.0140316	0.905707	0.974312	0.0189892
HNF1A-1:1904, 8, set2, minTK	HNF1A	0	1	1904	minTK	8	set2	1.65172	0.198726	0.515227	-0.229171
HNF1A-1:239, 1, set1, minCMV	HNF1A	0	1	239	minCMV	1	set1	6.21749	0.0126494	0.0727459	0.384368
HNF1A-1:239, 1, set1, minProm	HNF1A	0	1	239	minProm	1	set1	0.0608569	0.805147	0.942638	-0.0414683
HNF1A-1:239, 1, set1, minTK	HNF1A	0	1	239	minTK	1	set1	5.32e-05	0.994179	0.999472	0.00111809
HNF1A-1:572, 4, set1, minCMV	HNF1A	0	1	572	minCMV	4	set1	7.29801	0.0069031	0.0436202	0.4466
HNF1A-1:572, 4, set1, minProm	HNF1A	0	1	572	minProm	4	set1	0.00511276	0.942997	0.985015	-0.0154964
HNF1A-1:572, 4, set1, minTK	HNF1A	0	1	572	minTK	4	set1	1.57192	0.209928	0.530605	0.242382
HNF1A-1:905, 8, set1, minCMV	HNF1A	0	1	905	minCMV	8	set1	5.43703	0.0197142	0.103935	0.417128
HNF1A-1:905, 8, set1, minProm	HNF1A	0	1	905	minProm	8	set1	0.0264827	0.870727	0.961967	0.0258391
HNF1A-1:905, 8, set1, minTK	HNF1A	0	1	905	minTK	8	set1	3.14566	0.0761292	0.285113	-0.328309
HNF4A-1:1276, 1, set2, minCMV	HNF4A	0	1	1276	minCMV	1	set2	0.00271232	0.958465	0.990296	-0.00553807
HNF4A-1:1276, 1, set2, minProm	HNF4A	0	1	1276	minProm	1	set2	0.955382	0.328353	0.65288	-0.0983928
HNF4A-1:1276, 1, set2, minTK	HNF4A	0	1	1276	minTK	1	set2	0.00663922	0.935059	0.982352	-0.00875692
HNF4A-1:1609, 4, set2, minCMV	HNF4A	0	1	1609	minCMV	4	set2	1.08236	0.298171	0.622067	0.133077
HNF4A-1:1609, 4, set2, minProm	HNF4A	0	1	1609	minProm	4	set2	0.689059	0.406485	0.720123	0.0961428
HNF4A-1:1609, 4, set2, minTK	HNF4A	0	1	1609	minTK	4	set2	0.664705	0.414904	0.726118	-0.121822
HNF4A-1:1942, 8, set2, minCMV	HNF4A	0	1	1942	minCMV	8	set2	3.92291	0.0476324	0.203165	-0.310781
HNF4A-1:1942, 8, set2, minProm	HNF4A	0	1	1942	minProm	8	set2	0.305155	0.580668	0.835338	-0.0719178
HNF4A-1:1942, 8, set2, minTK	HNF4A	0	1	1942	minTK	8	set2	0.320729	0.57117	0.830567	-0.0610283
HNF4A-1:277, 1, set1, minCMV	HNF4A	0	1	277	minCMV	1	set1	0.140534	0.707751	0.896861	0.0406949
HNF4A-1:277, 1, set1, minProm	HNF4A	0	1	277	minProm	1	set1	0.0276964	0.867825	0.961276	0.0177635
HNF4A-1:277, 1, set1, minTK	HNF4A	0	1	277	minTK	1	set1	1.17277	0.278834	0.607304	-0.119148
HNF4A-1:610, 4, set1, minCMV	HNF4A	0	1	610	minCMV	4	set1	0.187703	0.664835	0.877771	-0.0503927
HNF4A-1:610, 4, set1, minProm	HNF4A	0	1	610	minProm	4	set1	0.142455	0.705853	0.896474	-0.0425629
HNF4A-1:610, 4, set1, minTK	HNF4A	0	1	610	minTK	4	set1	0.569982	0.450266	0.751558	-0.0799178
HNF4A-1:943, 8, set1, minCMV	HNF4A	0	1	943	minCMV	8	set1	0.412312	0.520799	0.800508	0.0734318
HNF4A-1:943, 8, set1, minProm	HNF4A	0	1	943	minProm	8	set1	0.857333	0.354486	0.677373	0.0956071
HNF4A-1:943, 8, set1, minTK	HNF4A	0	1	943	minTK	8	set1	0.0766681	0.781864	0.931434	-0.0299889
HNF4A-2:1277, 1, set2, minCMV	HNF4A	0	2	1277	minCMV	1	set2	0.186252	0.666055	0.878156	-0.0511778
HNF4A-2:1277, 1, set2, minProm	HNF4A	0	2	1277	minProm	1	set2	0.259981	0.610133	0.849566	-0.0581974
HNF4A-2:1277, 1, set2, minTK	HNF4A	0	2	1277	minTK	1	set2	0.281993	0.595398	0.840987	-0.055718
HNF4A-2:1610, 4, set2, minCMV	HNF4A	0	2	1610	minCMV	4	set2	1.68944	0.193675	0.507659	0.152432
HNF4A-2:1610, 4, set2, minProm	HNF4A	0	2	1610	minProm	4	set2	0.539688	0.462562	0.759844	-0.0942842
HNF4A-2:1610, 4, set2, minTK	HNF4A	0	2	1610	minTK	4	set2	3.09e-05	0.995567	0.999472	0.000623244
HNF4A-2:1943, 8, set2, minCMV	HNF4A	0	2	1943	minCMV	8	set2	62.7814	2.31e-15	5.89e-14	1.35192
HNF4A-2:1943, 8, set2, minProm	HNF4A	0	2	1943	minProm	8	set2	0.00685802	0.934	0.982252	-0.0101788
HNF4A-2:1943, 8, set2, minTK	HNF4A	0	2	1943	minTK	8	set2	1.92182	0.165656	0.462406	-0.158297
HNF4A-2:278, 1, set1, minCMV	HNF4A	0	2	278	minCMV	1	set1	3.06702	0.0798956	0.293324	0.18429
HNF4A-2:278, 1, set1, minProm	HNF4A	0	2	278	minProm	1	set1	0.401017	0.526564	0.802947	-0.066235
HNF4A-2:278, 1, set1, minTK	HNF4A	0	2	278	minTK	1	set1	0.947279	0.330413	0.654268	-0.100007
HNF4A-2:611, 4, set1, minCMV	HNF4A	0	2	611	minCMV	4	set1	0.714074	0.398095	0.713272	0.0828841
HNF4A-2:611, 4, set1, minProm	HNF4A	0	2	611	minProm	4	set1	0.0268752	0.869781	0.961845	-0.0223185
HNF4A-2:611, 4, set1, minTK	HNF4A	0	2	611	minTK	4	set1	0.0137642	0.906606	0.974514	0.0151139
HNF4A-2:944, 8, set1, minCMV	HNF4A	0	2	944	minCMV	8	set1	2.87927	0.0897269	0.317822	-0.28285
HNF4A-2:944, 8, set1, minProm	HNF4A	0	2	944	minProm	8	set1	0.64237	0.422854	0.731855	0.0956178
HNF4A-2:944, 8, set1, minTK	HNF4A	0	2	944	minTK	8	set1	0.180434	0.671001	0.882364	-0.0418985
HNF4A-3:1278, 1, set2, minCMV	HNF4A	0	3	1278	minCMV	1	set2	7.65636	0.00565725	0.0368887	0.329963
HNF4A-3:1278, 1, set2, minProm	HNF4A	0	3	1278	minProm	1	set2	0.532776	0.465442	0.762536	-0.0772101
HNF4A-3:1278, 1, set2, minTK	HNF4A	0	3	1278	minTK	1	set2	1.38198	0.239765	0.56358	-0.141208
HNF4A-3:1611, 4, set2, minCMV	HNF4A	0	3	1611	minCMV	4	set2	5.21993	0.0223295	0.11496	0.307002
HNF4A-3:1611, 4, set2, minProm	HNF4A	0	3	1611	minProm	4	set2	0.672287	0.412255	0.724585	0.108195
HNF4A-3:1611, 4, set2, minTK	HNF4A	0	3	1611	minTK	4	set2	0.0282176	0.866598	0.960664	0.021951
HNF4A-3:1944, 8, set2, minCMV	HNF4A	0	3	1944	minCMV	8	set2	3.80601	0.051069	0.213136	0.240906
HNF4A-3:1944, 8, set2, minProm	HNF4A	0	3	1944	minProm	8	set2	1.43117	0.231574	0.554729	0.147867
HNF4A-3:1944, 8, set2, minTK	HNF4A	0	3	1944	minTK	8	set2	5.19291	0.0226792	0.116468	-0.2958
HNF4A-3:279, 1, set1, minCMV	HNF4A	0	3	279	minCMV	1	set1	0.000799	0.977451	0.994758	0.00325466
HNF4A-3:279, 1, set1, minProm	HNF4A	0	3	279	minProm	1	set1	3.53614	0.060045	0.23873	-0.226142
HNF4A-3:279, 1, set1, minTK	HNF4A	0	3	279	minTK	1	set1	3.25e-05	0.995453	0.999472	0.00066364
HNF4A-3:612, 4, set1, minCMV	HNF4A	0	3	612	minCMV	4	set1	6.238	0.0125037	0.0719756	0.36312
HNF4A-3:612, 4, set1, minProm	HNF4A	0	3	612	minProm	4	set1	1.47258	0.224939	0.5472	0.14704
HNF4A-3:612, 4, set1, minTK	HNF4A	0	3	612	minTK	4	set1	0.743777	0.388454	0.705441	-0.0882513
HNF4A-3:945, 8, set1, minCMV	HNF4A	0	3	945	minCMV	8	set1	0.667281	0.414001	0.726118	0.0993578
HNF4A-3:945, 8, set1, minProm	HNF4A	0	3	945	minProm	8	set1	0.00156207	0.968473	0.992668	-0.00416674
HNF4A-3:945, 8, set1, minTK	HNF4A	0	3	945	minTK	8	set1	2.14352	0.143173	0.423383	-0.175037
HNF4A-4:1279, 1, set2, minCMV	HNF4A	0	4	1279	minCMV	1	set2	0.0235025	0.878158	0.965254	0.0387114
HNF4A-4:1279, 1, set2, minProm	HNF4A	0	4	1279	minProm	1	set2	0.579312	0.446582	0.74861	0.152581
HNF4A-4:1279, 1, set2, minTK	HNF4A	0	4	1279	minTK	1	set2	0.188077	0.664522	0.877741	-0.0962125
HNF4A-4:1612, 4, set2, minCMV	HNF4A	0	4	1612	minCMV	4	set2	0.0477268	0.827067	0.947556	0.0490051
HNF4A-4:1612, 4, set2, minProm	HNF4A	0	4	1612	minProm	4	set2	0.088105	0.7666	0.924133	-0.0538859
HNF4A-4:1612, 4, set2, minTK	HNF4A	0	4	1612	minTK	4	set2	0.00619823	0.937248	0.983248	-0.0204182
HNF4A-4:1945, 8, set2, minCMV	HNF4A	0	4	1945	minCMV	8	set2	0.179235	0.672031	0.882364	-0.112956
HNF4A-4:1945, 8, set2, minProm	HNF4A	0	4	1945	minProm	8	set2	0.415355	0.519264	0.799729	0.123925
HNF4A-4:1945, 8, set2, minTK	HNF4A	0	4	1945	minTK	8	set2	0.407954	0.52301	0.801544	-0.145298
HNF4A-4:280, 1, set1, minCMV	HNF4A	0	4	280	minCMV	1	set1	0.465202	0.495203	0.782892	0.0835482
HNF4A-4:280, 1, set1, minProm	HNF4A	0	4	280	minProm	1	set1	0.853659	0.355519	0.678137	-0.11228
HNF4A-4:280, 1, set1, minTK	HNF4A	0	4	280	minTK	1	set1	0.0446895	0.832576	0.949893	0.026992
HNF4A-4:613, 4, set1, minCMV	HNF4A	0	4	613	minCMV	4	set1	0.00038	0.984457	0.997613	-0.00287255
HNF4A-4:613, 4, set1, minProm	HNF4A	0	4	613	minProm	4	set1	3.37025	0.0663838	0.257243	0.265252
HNF4A-4:613, 4, set1, minTK	HNF4A	0	4	613	minTK	4	set1	0.377307	0.539048	0.811877	-0.0692005
HNF4A-4:946, 8, set1, minCMV	HNF4A	0	4	946	minCMV	8	set1	1.31452	0.251578	0.580246	0.118931
HNF4A-4:946, 8, set1, minProm	HNF4A	0	4	946	minProm	8	set1	0.00110605	0.973469	0.994519	-0.00382871
HNF4A-4:946, 8, set1, minTK	HNF4A	0	4	946	minTK	8	set1	5.75717	0.0164215	0.0894155	-0.265048
HNF4A-5:1280, 1, set2, minCMV	HNF4A	0	5	1280	minCMV	1	set2	1.83714	0.175287	0.478142	0.13125
HNF4A-5:1280, 1, set2, minProm	HNF4A	0	5	1280	minProm	1	set2	0.0715959	0.789027	0.93538	0.0233111
HNF4A-5:1280, 1, set2, minTK	HNF4A	0	5	1280	minTK	1	set2	1.05829	0.303605	0.629554	0.0975778
HNF4A-5:1613, 4, set2, minCMV	HNF4A	0	5	1613	minCMV	4	set2	0.434238	0.509917	0.793546	0.0736806
HNF4A-5:1613, 4, set2, minProm	HNF4A	0	5	1613	minProm	4	set2	1.12532	0.288776	0.616531	0.117626
HNF4A-5:1613, 4, set2, minTK	HNF4A	0	5	1613	minTK	4	set2	0.520106	0.470796	0.768029	0.0668196
HNF4A-5:1946, 8, set2, minCMV	HNF4A	0	5	1946	minCMV	8	set2	2.17746	0.140045	0.418318	0.137374
HNF4A-5:1946, 8, set2, minProm	HNF4A	0	5	1946	minProm	8	set2	0.0570067	0.811291	0.945173	0.0263789
HNF4A-5:1946, 8, set2, minTK	HNF4A	0	5	1946	minTK	8	set2	0.989777	0.319797	0.643998	0.0909184
HNF4A-5:281, 1, set1, minCMV	HNF4A	0	5	281	minCMV	1	set1	1.9737	0.160056	0.454794	0.153551
HNF4A-5:281, 1, set1, minProm	HNF4A	0	5	281	minProm	1	set1	0.00101152	0.974628	0.994587	0.00349524
HNF4A-5:281, 1, set1, minTK	HNF4A	0	5	281	minTK	1	set1	0.00222909	0.962343	0.991497	-0.00490667
HNF4A-5:614, 4, set1, minCMV	HNF4A	0	5	614	minCMV	4	set1	5.95321	0.0146905	0.0817291	0.249285
HNF4A-5:614, 4, set1, minProm	HNF4A	0	5	614	minProm	4	set1	0.646998	0.421188	0.730773	0.080837
HNF4A-5:614, 4, set1, minTK	HNF4A	0	5	614	minTK	4	set1	0.628664	0.427846	0.736286	-0.0698161
HNF4A-5:947, 8, set1, minCMV	HNF4A	0	5	947	minCMV	8	set1	0.63469	0.42564	0.734143	0.0698648
HNF4A-5:947, 8, set1, minProm	HNF4A	0	5	947	minProm	8	set1	0.284265	0.59392	0.840907	-0.0595238
HNF4A-5:947, 8, set1, minTK	HNF4A	0	5	947	minTK	8	set1	0.277976	0.598031	0.841489	-0.052142
HOMEZ-1:1077, 1, set2, minCMV	HOMEZ	0	1	1077	minCMV	1	set2	34.7692	3.71e-09	5.71e-08	1.20119
HOMEZ-1:1077, 1, set2, minProm	HOMEZ	0	1	1077	minProm	1	set2	0.626575	0.428614	0.736286	-0.119229
HOMEZ-1:1077, 1, set2, minTK	HOMEZ	0	1	1077	minTK	1	set2	0.83841	0.359852	0.680065	-0.109802
HOMEZ-1:1410, 4, set2, minCMV	HOMEZ	0	1	1410	minCMV	4	set2	88.5144	5.05e-21	1.62e-19	2.05112
HOMEZ-1:1410, 4, set2, minProm	HOMEZ	0	1	1410	minProm	4	set2	41.4381	1.22e-10	2.18e-09	1.16439
HOMEZ-1:1410, 4, set2, minTK	HOMEZ	0	1	1410	minTK	4	set2	2.55471	0.109966	0.363123	-0.223318
HOMEZ-1:1743, 8, set2, minCMV	HOMEZ	0	1	1743	minCMV	8	set2	0.657406	0.417477	0.728037	0.107767
HOMEZ-1:1743, 8, set2, minProm	HOMEZ	0	1	1743	minProm	8	set2	0.0158785	0.899724	0.972221	-0.0148077
HOMEZ-1:1743, 8, set2, minTK	HOMEZ	0	1	1743	minTK	8	set2	0.165124	0.684482	0.888185	0.0520758
HOMEZ-1:411, 4, set1, minCMV	HOMEZ	0	1	411	minCMV	4	set1	0.412512	0.520697	0.800508	-0.112876
HOMEZ-1:411, 4, set1, minProm	HOMEZ	0	1	411	minProm	4	set1	0.761657	0.382811	0.702067	-0.190067
HOMEZ-1:411, 4, set1, minTK	HOMEZ	0	1	411	minTK	4	set1	0.00760865	0.930491	0.980537	0.0148221
HOMEZ-1:744, 8, set1, minCMV	HOMEZ	0	1	744	minCMV	8	set1	0.000631	0.979954	0.996173	-0.0056379
HOMEZ-1:744, 8, set1, minProm	HOMEZ	0	1	744	minProm	8	set1	0.0330008	0.855849	0.957142	-0.0367605
HOMEZ-1:744, 8, set1, minTK	HOMEZ	0	1	744	minTK	8	set1	0.672835	0.412065	0.724585	-0.140976
HOMEZ-1:78, 1, set1, minCMV	HOMEZ	0	1	78	minCMV	1	set1	2.13742	0.143744	0.424385	0.25172
HOMEZ-1:78, 1, set1, minProm	HOMEZ	0	1	78	minProm	1	set1	0.0525165	0.818741	0.94598	-0.0395629
HOMEZ-1:78, 1, set1, minTK	HOMEZ	0	1	78	minTK	1	set1	0.0543121	0.815723	0.945348	-0.0342296
HOXA10-1:1239, 1, set2, minCMV	HOXA10	0	1	1239	minCMV	1	set2	0.760312	0.383231	0.702404	0.0873874
HOXA10-1:1239, 1, set2, minProm	HOXA10	0	1	1239	minProm	1	set2	0.395885	0.529222	0.804967	-0.0694043
HOXA10-1:1239, 1, set2, minTK	HOXA10	0	1	1239	minTK	1	set2	6.29755	0.0120905	0.0700564	-0.296402
HOXA10-1:1572, 4, set2, minCMV	HOXA10	0	1	1572	minCMV	4	set2	3.80563	0.0510806	0.213136	0.189863
HOXA10-1:1572, 4, set2, minProm	HOXA10	0	1	1572	minProm	4	set2	9.69733	0.00184536	0.013477	-0.336006
HOXA10-1:1572, 4, set2, minTK	HOXA10	0	1	1572	minTK	4	set2	15.9907	6.37e-05	0.000599	-0.481339
HOXA10-1:1905, 8, set2, minCMV	HOXA10	0	1	1905	minCMV	8	set2	0.0167586	0.896998	0.97047	0.0178719
HOXA10-1:1905, 8, set2, minProm	HOXA10	0	1	1905	minProm	8	set2	9.41792	0.00214876	0.0154539	-0.379167
HOXA10-1:1905, 8, set2, minTK	HOXA10	0	1	1905	minTK	8	set2	25.4728	4.49e-07	5.62e-06	-0.62367
HOXA10-1:240, 1, set1, minCMV	HOXA10	0	1	240	minCMV	1	set1	0.342939	0.558138	0.821688	0.0863533
HOXA10-1:240, 1, set1, minProm	HOXA10	0	1	240	minProm	1	set1	6.51591	0.0106914	0.0633233	-0.392446
HOXA10-1:240, 1, set1, minTK	HOXA10	0	1	240	minTK	1	set1	4.43766	0.0351544	0.162768	-0.366845
HOXA10-1:573, 4, set1, minCMV	HOXA10	0	1	573	minCMV	4	set1	1.16368	0.280703	0.609	0.124005
HOXA10-1:573, 4, set1, minProm	HOXA10	0	1	573	minProm	4	set1	12.1009	0.000504	0.00406223	-0.458633
HOXA10-1:573, 4, set1, minTK	HOXA10	0	1	573	minTK	4	set1	15.9957	6.35e-05	0.000598	-0.488413
HOXA10-1:906, 8, set1, minCMV	HOXA10	0	1	906	minCMV	8	set1	0.0227067	0.880222	0.965254	0.0218531
HOXA10-1:906, 8, set1, minProm	HOXA10	0	1	906	minProm	8	set1	1.27038	0.259696	0.58701	-0.161316
HOXA10-1:906, 8, set1, minTK	HOXA10	0	1	906	minTK	8	set1	13.0712	0.0003	0.00251952	-0.464936
HOXA10-2:1240, 1, set2, minCMV	HOXA10	0	2	1240	minCMV	1	set2	5.41639	0.0199486	0.104632	0.279669
HOXA10-2:1240, 1, set2, minProm	HOXA10	0	2	1240	minProm	1	set2	1.96161	0.161341	0.456662	-0.202377
HOXA10-2:1240, 1, set2, minTK	HOXA10	0	2	1240	minTK	1	set2	0.120494	0.728499	0.905757	-0.0448196
HOXA10-2:1573, 4, set2, minCMV	HOXA10	0	2	1573	minCMV	4	set2	0.129629	0.718817	0.900867	0.0564315
HOXA10-2:1573, 4, set2, minProm	HOXA10	0	2	1573	minProm	4	set2	0.071883	0.788615	0.93538	-0.0409673
HOXA10-2:1573, 4, set2, minTK	HOXA10	0	2	1573	minTK	4	set2	0.672549	0.412164	0.724585	-0.103032
HOXA10-2:1906, 8, set2, minCMV	HOXA10	0	2	1906	minCMV	8	set2	3.60769	0.0575131	0.232704	0.304352
HOXA10-2:1906, 8, set2, minProm	HOXA10	0	2	1906	minProm	8	set2	1.18229	0.27689	0.60608	-0.189175
HOXA10-2:1906, 8, set2, minTK	HOXA10	0	2	1906	minTK	8	set2	0.289639	0.590452	0.839747	0.0685726
HOXA10-2:241, 1, set1, minCMV	HOXA10	0	2	241	minCMV	1	set1	0.100304	0.751465	0.918434	-0.0528121
HOXA10-2:241, 1, set1, minProm	HOXA10	0	2	241	minProm	1	set1	0.743397	0.388575	0.705441	-0.124635
HOXA10-2:241, 1, set1, minTK	HOXA10	0	2	241	minTK	1	set1	0.796607	0.37211	0.691946	-0.139118
HOXA10-2:574, 4, set1, minCMV	HOXA10	0	2	574	minCMV	4	set1	0.191411	0.661745	0.876209	0.0720359
HOXA10-2:574, 4, set1, minProm	HOXA10	0	2	574	minProm	4	set1	17.9716	2.24e-05	0.000227	1.0852
HOXA10-2:574, 4, set1, minTK	HOXA10	0	2	574	minTK	4	set1	2.58987	0.107549	0.357617	-0.210154
HOXA10-2:907, 8, set1, minCMV	HOXA10	0	2	907	minCMV	8	set1	0.183836	0.668097	0.88038	-0.0719815
HOXA10-2:907, 8, set1, minProm	HOXA10	0	2	907	minProm	8	set1	0.131145	0.717248	0.900831	-0.0689222
HOXA10-2:907, 8, set1, minTK	HOXA10	0	2	907	minTK	8	set1	0.274003	0.600659	0.843257	0.0904146
HOXA13-1:1241, 1, set2, minCMV	HOXA13	0	1	1241	minCMV	1	set2	36.5156	1.51e-09	2.44e-08	0.585207
HOXA13-1:1241, 1, set2, minProm	HOXA13	0	1	1241	minProm	1	set2	0.0231568	0.87905	0.965254	-0.0166497
HOXA13-1:1241, 1, set2, minTK	HOXA13	0	1	1241	minTK	1	set2	1.57794	0.209058	0.529063	-0.125598
HOXA13-1:1574, 4, set2, minCMV	HOXA13	0	1	1574	minCMV	4	set2	10.1462	0.00144599	0.0107783	0.373384
HOXA13-1:1574, 4, set2, minProm	HOXA13	0	1	1574	minProm	4	set2	0.347976	0.555261	0.81961	-0.0674665
HOXA13-1:1574, 4, set2, minTK	HOXA13	0	1	1574	minTK	4	set2	1.18397	0.276549	0.605764	-0.121506
HOXA13-1:1907, 8, set2, minCMV	HOXA13	0	1	1907	minCMV	8	set2	18.0791	2.12e-05	0.000215	0.446307
HOXA13-1:1907, 8, set2, minProm	HOXA13	0	1	1907	minProm	8	set2	0.651508	0.419574	0.729829	-0.12737
HOXA13-1:1907, 8, set2, minTK	HOXA13	0	1	1907	minTK	8	set2	0.581096	0.445883	0.748533	-0.07955
HOXA13-1:242, 1, set1, minCMV	HOXA13	0	1	242	minCMV	1	set1	7.76643	0.0053226	0.0350391	0.402876
HOXA13-1:242, 1, set1, minProm	HOXA13	0	1	242	minProm	1	set1	0.0337962	0.854141	0.956577	-0.0256354
HOXA13-1:242, 1, set1, minTK	HOXA13	0	1	242	minTK	1	set1	0.00209901	0.963458	0.991497	-0.0059118
HOXA13-1:575, 4, set1, minCMV	HOXA13	0	1	575	minCMV	4	set1	14.0083	0.000182	0.00157452	0.461578
HOXA13-1:575, 4, set1, minProm	HOXA13	0	1	575	minProm	4	set1	0.12394	0.7248	0.904438	0.0486441
HOXA13-1:575, 4, set1, minTK	HOXA13	0	1	575	minTK	4	set1	0.675757	0.411052	0.723404	-0.108865
HOXA13-1:908, 8, set1, minCMV	HOXA13	0	1	908	minCMV	8	set1	9.42525	0.00214018	0.0154103	0.414093
HOXA13-1:908, 8, set1, minProm	HOXA13	0	1	908	minProm	8	set1	0.150443	0.698112	0.89382	0.059675
HOXA13-1:908, 8, set1, minTK	HOXA13	0	1	908	minTK	8	set1	0.00134232	0.970774	0.993404	0.00479153
HOXA13-2:1242, 1, set2, minCMV	HOXA13	0	2	1242	minCMV	1	set2	5.78087	0.0162015	0.0885317	0.271174
HOXA13-2:1242, 1, set2, minProm	HOXA13	0	2	1242	minProm	1	set2	1.111	0.291864	0.618708	0.138791
HOXA13-2:1242, 1, set2, minTK	HOXA13	0	2	1242	minTK	1	set2	0.23129	0.630569	0.861806	0.0616872
HOXA13-2:1575, 4, set2, minCMV	HOXA13	0	2	1575	minCMV	4	set2	0.0340021	0.853702	0.956577	-0.0289519
HOXA13-2:1575, 4, set2, minProm	HOXA13	0	2	1575	minProm	4	set2	0.642336	0.422866	0.731855	-0.101016
HOXA13-2:1575, 4, set2, minTK	HOXA13	0	2	1575	minTK	4	set2	0.191535	0.661642	0.876209	-0.0491434
HOXA13-2:1908, 8, set2, minCMV	HOXA13	0	2	1908	minCMV	8	set2	1.75937	0.184703	0.493882	0.147505
HOXA13-2:1908, 8, set2, minProm	HOXA13	0	2	1908	minProm	8	set2	2.30683	0.128806	0.400233	-0.175774
HOXA13-2:1908, 8, set2, minTK	HOXA13	0	2	1908	minTK	8	set2	4.70614	0.0300551	0.144331	0.233788
HOXA13-2:243, 1, set1, minCMV	HOXA13	0	2	243	minCMV	1	set1	1.73334	0.187985	0.499496	0.224661
HOXA13-2:243, 1, set1, minProm	HOXA13	0	2	243	minProm	1	set1	0.131756	0.716618	0.900648	-0.0510359
HOXA13-2:243, 1, set1, minTK	HOXA13	0	2	243	minTK	1	set1	0.0561828	0.812634	0.945348	-0.0315029
HOXA13-2:576, 4, set1, minCMV	HOXA13	0	2	576	minCMV	4	set1	1.66748	0.196596	0.51165	0.168955
HOXA13-2:576, 4, set1, minProm	HOXA13	0	2	576	minProm	4	set1	2.48859	0.114675	0.371679	-0.270376
HOXA13-2:576, 4, set1, minTK	HOXA13	0	2	576	minTK	4	set1	2.01757	0.155488	0.446264	-0.180582
HOXA13-2:909, 8, set1, minCMV	HOXA13	0	2	909	minCMV	8	set1	2.37717	0.123121	0.390401	0.221029
HOXA13-2:909, 8, set1, minProm	HOXA13	0	2	909	minProm	8	set1	0.00289788	0.957069	0.990296	-0.00875314
HOXA13-2:909, 8, set1, minTK	HOXA13	0	2	909	minTK	8	set1	1.67968	0.194967	0.508704	-0.198886
HOXC10-1:1243, 1, set2, minCMV	HOXC10	0	1	1243	minCMV	1	set2	57.601	3.21e-14	7.73e-13	0.824292
HOXC10-1:1243, 1, set2, minProm	HOXC10	0	1	1243	minProm	1	set2	0.0908744	0.763068	0.922506	0.0341588
HOXC10-1:1243, 1, set2, minTK	HOXC10	0	1	1243	minTK	1	set2	0.0709514	0.789957	0.936179	-0.0300204
HOXC10-1:1576, 4, set2, minCMV	HOXC10	0	1	1576	minCMV	4	set2	9.25305	0.00235103	0.0167518	0.391014
HOXC10-1:1576, 4, set2, minProm	HOXC10	0	1	1576	minProm	4	set2	0.000868	0.97649	0.994758	-0.00352439
HOXC10-1:1576, 4, set2, minTK	HOXC10	0	1	1576	minTK	4	set2	1.56584	0.210812	0.531406	-0.137612
HOXC10-1:1909, 8, set2, minCMV	HOXC10	0	1	1909	minCMV	8	set2	0.365725	0.545344	0.815119	-0.0546253
HOXC10-1:1909, 8, set2, minProm	HOXC10	0	1	1909	minProm	8	set2	0.482388	0.487343	0.776865	-0.0871873
HOXC10-1:1909, 8, set2, minTK	HOXC10	0	1	1909	minTK	8	set2	5.37874	0.0203836	0.106369	-0.259153
HOXC10-1:244, 1, set1, minCMV	HOXC10	0	1	244	minCMV	1	set1	0.891493	0.345073	0.666909	-0.18085
HOXC10-1:244, 1, set1, minProm	HOXC10	0	1	244	minProm	1	set1	0.106652	0.743989	0.914162	-0.049066
HOXC10-1:244, 1, set1, minTK	HOXC10	0	1	244	minTK	1	set1	0.150068	0.698471	0.89382	-0.0535019
[truncated: 4,144 more rows]

## Sheet: 2F
log[Forskolin], M	minCMV												minProm												minTK
-3.69897	35.8743	41.4809	33.8736	31.7654	31.9907	35.431	26.8201	31.0566	28.1035	33.6869	34.3565	31.6592	55.9705	55.2764	60.3204	57.9402	45.5528	44.427	47.5802	49.1523	44.046	49.5165	41.9422	34.6553	10.6838	11.7609	10.3855	11.5185	11.8918	11.3348	11.2929	10.2468	9.79358	11.0307	9.85644	9.64255
-4.19897	29.585	31.3258	33.1344	35.8436	26.8205	30.1904	28.1415	29.4273	30.0059	29.3767	34.8539	32.458	49.7685	53.34	49.2105	48.4667	42.3181	45.5215	42.6491	41.5379	41.4061	49.1699	41.769	36.4787	8.83793	9.67082	9.24865	8.72744	10.1374	11.2545	10.1	10.0679	8.63627	10.4592	9.19233	10.3627
-4.69897	20.7127	23.2022	20.5191	20.591	18.7514	21.2891	21.0394	21.0703	22.6833	21.6872	20.5633	23.0693	29.8817	28.6106	28.347	25.6503	38.3243	34.1517	37.4583	33.4956	28.92	34.1829	26.7791	25.5432	7.07759	6.60986	6.94357	6.21724	10.1222	7.85942	7.23855	7.44803	8.11812	6.81286	6.61384	6.69928
-5.19894	13.1799	15.917	15.0606	14.6327	10.1776	12.8904	12.5383	13.2593	21.9874	17.0388	20.8471	17.9985	22.056	22.5225	18.8415	28.3789	24.6773	20.7617	20.3583	19.7158	25.2831	26.6344	20.382	24.1631	5.80644	5.47862	4.92303	6.53037	7.47956	6.80251	5.8854	5.65635	6.36577	6.03174	6.27494	6.28954
-5.69897	7.63334	10.6313	7.68974	6.88352	7.6088	10.9234	9.47621	10.4704	9.94721	11.5186	10.3742	10.0338	13.4641	16.0364	8.95574	10.6902	13.1055	13.2887	13.1538	16.0513	24.527	16.8061	16.5086	8.8839	5.3311	5.33708	3.73212	4.71795	5.63689	6.21987	5.43102	4.77221	4.07672	4.1354	4.53297	4.32249
-6.19928	3.17496	6.53795	4.70624	3.60395	3.8106	6.83764	4.41028	6.83943	5.78292	6.75977	6.13152	5.0019	2.673	6.57455	5.41674	2.8414	6.52606	3.86224	4.00345	5.4226	6.59454	7.3836	8.49832	7.15624	1.74779	3.71997	4.12151	3.49996	3.35891	2.9505	3.38954	4.98546	2.71884	3.49631	3.1538	3.63502
-6.69897	1.16976	2.2347	1.22382	1.28694	1.44186	1.76375	1.51784	2.48366	2.05084	3.23489	3.59538	1.95074	1.87453	1.38452	1.43311	1.96537	2.51605	2.43653	2.31559	2.27702	1.99723	4.36015	2.21683	2.12928	2.35083	2.38752	1.15479	1.40683	2.22059	1.72879	1.77425	1.34013	3.49189	1.39045	1.6814	1.81278
-7.20066	1.19216	2.57468	1.06723	1.10707	0.8121	1.12507	1.71462	1.01187	1.16479	0.98284	8.78631	1.16626	1.38094	2.72502	1.25199	1.37866	3.20671	1.25029	1.22371	1.33728	0.993961	1.55372	2.16823	1.46674	1.06935	1.11177	1.27774	1.07847	1.49918	1.60599	0.998481	1.31745	1.37866	1.22041	1.36868	1.43047
-7.69897	1.24663	0.936228	1.11346	1.17489	0.911232	0.822942	1.04773	0.971196	1.52074	1.2604	1.19089	1.24158	1.09711	1.08153	0.896561	1.07759	1.24656	1.10857	1.12529	0.98724	0.68228	1.32786	0.898356	1.07649	0.774963	1.01495	1.27136	0.985296	1.39392	0.975417	1.13653	1.19173	1.31064	1.07922	1.23437	1.20043
ND	0.952502	1.03158	1.01603	0.98397	1.13115	0.95001	0.834588	1.04999	1.00423	0.995767	0.85286	1.13144	1.01056	0.948504	1.26467	0.989435	1.03114	0.954326	1.14078	0.96886	0.914001	0.882879	1.14413	1.086	0.998055	1.00195	1.03178	0.77196	1.00185	1.06715	0.961454	0.998153	0.972712	1.02729	0.966724	1.45415
	Scaled Fluc/Rluc values
