# Supplementary material for: A massively parallel reporter assay library to screen short synthetic promoters in mammalian cells
Source: Nat Commun. 2024 Nov 28;15:10353. doi: 10.1038/s41467-024-54502-9 (PMC11604768; doi:10.1038/s41467-024-54502-9)
Supplement: Supplementary file 12 — Source Data [file 41467_2024_54502_MOESM12_ESM.zip › Source Data/Figure 3.xls]

## Sheet: 3A
motif	log2_fbs	log2_aicar	log2_atp	log2_cdcl2	log2_dfx	log2_dex	log2_forsk	log2_licl2	log2_thap	log2_znso4
ALX3	-0.409807	-0.51721	-0.0822012	-1.28458	-1.31627	-0.354643	-1.5265	-1.8322	-1.55754	0.486502
ALX4	-0.137552	0.570806	-0.0404802	-0.250088	0.134602	0.508623	-0.127294	0.385923	-0.546677	-0.479561
AR	0.0130434	-0.0227206	0.0642157	0.163229	0.180459	3.41359	-0.0321533	0.191606	0.317747	0.0115662
AR	-0.173322	-0.0274743	-0.171766	-0.099407	0.286127	2.16794	-0.104271	0.0997297	-0.139471	0.0705461
AR	-0.0455855	0.0270993	-0.0894514	-0.0391887	0.199363	1.7188	-0.108079	0.127735	0.0807656	-0.256032
AR	-0.0289638	0.01463	0.0557697	-0.118551	0.0731744	3.71448	0.0783013	0.102211	-0.0278396	-0.0267955
AR	-0.0980082	-0.0688248	-0.0952876	-0.0564722	0.106105	2.15068	-0.0286758	-0.0247023	0.0354441	0.0349651
AR	-0.160953	-0.292198	-0.260888	-0.268631	0.0674565	1.60753	-0.237132	-0.0313092	-0.0907134	-0.181842
AR	-0.00130997	0.104397	0.257746	-0.112741	0.149793	3.75982	0.686126	0.232503	0.114786	-0.0692806
AR	-0.28888	0.165289	-0.131661	-0.239625	0.127648	2.00261	-0.140332	0.0437717	-0.155522	-0.0123945
AR	-0.100423	-0.0160945	-0.12159	-0.276541	-0.0255343	1.65556	-0.085389	-0.158874	-0.291084	-0.318194
AR	-0.0995306	0.108902	0.0517083	0.0920329	0.143274	4.05052	0.0459531	0.0942389	0.0995655	0.16875
AR	-0.119988	0.126612	-0.209707	-0.0886608	-0.15105	2.08761	-0.139585	-0.186576	-0.0188292	0.0605492
AR	-0.16042	0.177687	-0.208255	-0.171193	0.0422564	1.77776	-0.127357	-0.0627485	-0.0789403	-0.0490419
AR	-0.0328368	0.0594755	0.0591159	-0.176082	0.079756	3.95193	0.0369783	-0.0422733	0.191384	0.0371587
AR	-0.000897356	-0.0967082	0.0304805	-0.00510003	0.00912218	2.06864	0.018784	-0.0674336	0.10838	-0.153167
AR	-0.0617239	-0.00209228	-0.197647	-0.231782	0.0309592	1.78597	-0.207154	-0.0541653	-0.293406	-0.11701
AR	-0.115506	0.183776	0.104169	0.0550487	0.162994	4.14701	-0.00953332	0.160894	0.0946769	0.0260148
AR	-0.0868252	0.0896881	-0.0849733	0.104734	0.0757828	2.30373	-0.0471276	0.0365937	-0.237299	0.384043
AR	-0.0994132	-0.109249	-0.128973	-0.0649335	0.0897327	1.85215	-0.163894	-0.184224	0.0571377	-0.126003
AR	0.0852374	-0.0113698	0.353919	-0.0120518	0.0854943	4.34712	0.755666	0.0699502	0.186084	-0.177534
AR	-0.0482041	0.0916179	0.0519362	-0.0788298	0.185269	3.0435	0.0584497	0.0780375	0.0985702	-0.134306
AR	-0.18032	-0.136577	-0.0670589	-0.137452	0.159578	2.37279	-0.0218742	-0.145418	-0.0485665	-0.244232
AR	0.49648	-0.00961755	0.0457557	-0.0251764	0.205986	4.64011	0.0901508	0.377195	0.24243	0.0029148
AR	-0.0254953	0.117183	0.0328969	-0.149807	0.0747606	2.81102	0.0308328	0.0729514	0.00467124	-0.0738191
AR	-0.0800415	-0.102837	-0.0940203	-0.291777	0.186607	2.50854	-0.0872901	-0.0301794	0.0361713	-0.179193
AR	-0.0283869	-0.00770684	0.079228	-0.375573	0.027383	4.60305	0.0533902	0.0244809	0.134961	-0.136133
AR	-0.0525993	0.140071	0.0120243	-0.0900355	0.11794	2.95182	0.0771907	0.0181546	-0.0085995	-0.130563
AR	-0.184347	-0.0303774	-0.171059	-0.12329	0.225223	2.41551	-0.151533	-0.035116	-0.238892	-0.294389
AR	-0.0277932	-0.0960754	0.150977	-0.173507	0.0906438	4.73271	0.116641	-0.0726321	0.0651187	0.0259756
AR	0.163283	0.205969	0.010258	0.0284368	0.111613	3.00553	0.0368273	0.00265109	0.15694	-0.165092
AR	-0.110657	0.000783383	-0.0497649	-0.156283	0.130871	2.62812	0.0157858	0.0513474	-0.041559	-0.0997722
AR	0.00592806	-0.0633223	0.156943	-0.207978	0.119978	4.77142	0.13843	0.162814	0.0683342	-0.0445239
AR	-0.059134	0.0676898	0.0261481	-0.0430431	0.0227674	3.01188	0.188966	-0.0199387	0.0212451	-0.0742845
AR	-0.133339	0.0395131	-0.105197	-0.169075	0.17102	2.45275	-0.205295	-0.0707751	-0.0248145	-0.185767
AR	-0.114215	0.180682	0.126225	-0.34557	0.00410344	4.23801	-0.0134944	-0.0152139	0.148595	-0.00974477
AR	-0.046001	0.157221	0.0411231	-0.08263	0.00586565	2.87573	-0.0257454	-0.22404	-0.012615	-0.00470428
AR	-0.146307	-0.0920822	-0.0398653	-0.300735	-0.0274468	2.35713	-0.170401	-0.0789211	-0.0326055	-0.397286
ARNTL	-0.179986	-0.07234	-0.0421317	0.846484	0.04149	-0.217943	-0.0598952	0.179823	0.0741664	-0.123502
ARNTL	-0.238349	-0.266199	-0.0844002	0.888247	0.254468	-0.0824584	-0.214456	0.273887	-0.242012	-0.219071
ARNTL	-0.290107	-0.291837	-0.18258	0.794073	0.166464	-0.454615	-0.253792	0.0232297	-0.377889	-0.338764
ATF4	0.412082	-0.0811203	0.010651	0.654616	0.0846141	-0.290516	0.0854305	1.97965	-0.451324	-0.562786
ATF4	0.174383	-0.424978	-0.357198	-0.348712	0.0138569	-0.292546	-0.418438	1.18594	-0.800295	-0.761425
ATF4	0.167017	-0.233237	-0.187088	-0.010468	0.0534303	-0.250148	-0.195161	1.2416	-0.524301	-0.747114
ATF4	0.469033	-0.125017	0.0562971	0.430715	0.0633665	-0.323828	0.133697	1.94261	-0.378421	-0.770343
ATF4	0.15338	-0.404504	-0.263841	-0.284875	0.0805904	-0.457134	-0.384445	1.05826	-0.628684	-0.649567
ATF4	0.0633979	-0.388474	-0.169138	-0.280901	-0.0321601	-0.305946	-0.0823042	0.842727	-0.790017	-0.750458
ATF4	0.470784	-0.197694	0.0686337	0.32753	0.0533875	-0.408273	0.0598757	2.0492	-0.464848	-0.616494
ATF4	0.2495	-0.383858	-0.166066	-0.0232314	0.0183984	-0.44273	-0.266818	1.29446	-0.938996	-0.536917
ATF4	0.112078	-0.23083	-0.195844	-0.154052	0.195693	-0.493735	-0.155409	1.01939	-0.451379	-0.704121
ATF4	0.405265	-0.0602993	-0.00270301	0.605679	0.0437902	-0.44597	-0.0417791	2.00348	-0.26199	-0.766537
ATF4	0.1935	-0.188543	-0.318922	-0.285529	-0.246736	-0.616025	-0.626755	1.03707	-0.952267	-0.824749
ATF4	0.0977978	-0.554532	-0.355238	-0.233664	-0.0738017	-0.271311	-0.453068	1.01221	-0.5684	-0.652382
ATF4	0.489852	-0.041589	0.0947215	0.605286	0.0504122	-0.454775	-0.0361393	1.95817	-0.271334	-0.526105
ATF4	0.0751692	-0.479966	-0.314419	-0.191641	-0.0571018	-0.26208	-0.577696	1.18161	-0.768296	-0.782463
ATF4	0.0764296	-0.133245	-0.310186	-0.0973595	0.0299468	-0.274991	-0.344839	1.12568	-0.409138	-0.760212
ATF4	0.423584	-0.104645	-0.00209512	0.473861	0.0503167	-0.191003	-0.159947	2.11917	-0.42193	-0.591769
ATF4	0.225367	-0.261222	-0.0479551	0.296926	0.0586348	-0.618803	-0.304278	1.45254	-0.500349	-0.514286
ATF4	0.0826462	-0.423413	-0.0988439	-0.39179	-0.00564099	-0.382847	-0.311553	1.01789	-0.606761	-1.00973
ATF7	0.106551	-0.0543748	0.441334	0.155584	0.0826082	-0.238143	0.949378	0.23197	-0.191814	-0.725782
ATF7	0.198525	-0.367134	0.350679	-0.377562	0.0993244	-0.129303	1.20485	-0.429809	-0.331643	-0.904686
ATF7	-0.0286725	-0.211313	0.332172	0.179442	0.117731	-0.330551	1.0669	-0.22854	-0.301323	-0.804455
ATF7	0.176927	-0.148275	0.559061	0.146356	0.0860506	-0.245786	1.15992	0.0455981	-0.123442	-0.522317
ATF7	0.221936	-0.419473	0.450933	-0.338551	0.140577	-0.178871	1.38725	-0.39981	-0.316013	-0.666909
ATF7	0.06217	0.0718801	0.40085	0.234752	0.204817	-0.184874	1.32012	-0.360308	-0.220764	-0.565279
ATF7	0.147007	-0.0984055	0.508856	0.063272	0.0721826	-0.244076	1.13721	0.0446639	-0.246575	-0.74431
ATF7	0.123416	-0.359536	0.346417	-0.388648	0.0863743	-0.249004	1.37808	-0.385707	-0.669395	-0.818965
ATF7	0.173874	-0.215882	0.3839	-0.130761	0.1312	-0.353001	1.34073	-0.278685	-0.258503	-0.697172
ATF7	0.186905	-0.193058	0.435573	0.211559	0.142371	-0.306612	0.955279	-0.0454805	-0.239297	-0.428443
ATF7	0.219417	-0.213391	0.261477	-0.272936	0.200621	-0.267748	1.02079	-0.245443	-0.447808	-0.646231
ATF7	0.132235	-0.10115	0.182564	0.263466	0.0980771	-0.35037	0.941226	-0.171142	-0.367157	-0.671489
ATF7	0.216481	-0.0869904	0.462362	0.173742	0.120822	-0.35769	1.07069	9.23325e-05	-0.335305	-0.413983
ATF7	0.197162	-0.342449	0.320837	-0.32612	0.0977926	-0.182566	1.13405	-0.537671	-0.42697	-0.785747
ATF7	0.0660445	-0.192633	0.326122	0.302402	-0.0258545	-0.287356	1.0878	-0.334024	-0.435488	-0.761426
ATF7	0.202456	-0.112947	0.461815	0.132401	0.0166899	-0.226952	1.07801	-0.0654396	-0.180113	-0.460262
ATF7	0.206227	-0.639721	0.303664	-0.346264	0.00298241	-0.47813	1.11384	-0.483458	-0.422711	-0.646443
ATF7	0.155701	-0.480004	0.298572	0.197242	-0.0388171	-0.367604	1.12682	-0.341304	-0.519076	-0.688732
Ar	-0.00821385	-0.0263948	0.0939869	-0.101795	0.141471	3.84564	0.272454	0.190913	0.0298403	-0.0317038
Ar	-0.17777	-0.17994	-0.136274	-0.301567	0.27463	2.2366	-0.194743	0.0155564	-0.192252	-0.0820671
Ar	-0.208556	-0.166729	-0.242574	-0.268717	0.0725978	1.97786	-0.12706	0.0700793	0.0436176	-0.273191
Ar	-0.0417337	0.0538564	0.0389908	-0.033803	0.151434	3.84127	0.00394116	0.0976196	-0.0150903	0.0616214
Ar	-0.0870564	-0.142715	-0.0645666	-0.209753	0.0848909	2.36243	-0.0731573	-0.0231897	-0.103839	-0.175881
Ar	-0.0287145	-0.0246621	-0.0807832	-0.0934291	0.0484019	1.95566	-0.0936402	-0.064033	-0.0209439	-0.200056
Ar	-0.0553146	-0.0795224	0.0246121	-0.132834	0.212841	4.024	0.0482342	-0.0782098	0.103837	-0.00575941
Ar	0.0139472	0.058562	-0.0273206	-0.245753	0.0320136	2.42261	0.040962	-0.222718	-0.334879	-0.280894
Ar	-0.131735	-0.0199474	-0.135306	-0.0817283	0.246834	2.00911	-0.132176	0.0101667	-0.0326888	-0.0350587
Ar	0.108664	-0.00937935	0.0942208	-0.272777	0.0560757	4.23979	0.242886	0.153218	0.152615	0.0734636
Ar	-0.0650558	0.0313801	-0.0583406	0.0105878	0.0883214	2.89567	-0.0663579	-0.0997552	0.0257593	0.123398
Ar	-0.059411	-0.114572	-0.0525147	-0.269489	0.151076	2.3462	-0.0360156	0.113543	-0.13178	-0.115942
Ar	-0.073769	0.0637091	0.0453086	0.145011	-0.125223	3.67439	-0.0961652	0.434534	0.161526	-0.0941102
Ar	-0.133722	0.0796522	0.00637398	0.241258	0.0547517	2.64421	-0.00893307	-0.11068	-0.158702	-0.152693
Ar	-0.130718	-0.116424	-0.162045	-0.215378	0.00795743	2.46102	-0.12454	0.10788	-0.0452462	0.133245
Ar	-0.118642	0.200873	-0.0235313	-0.0213324	0.134751	4.39539	0.0236859	0.0209231	0.0827312	0.243663
Ar	-0.0985378	-0.119405	-0.12283	-0.0939747	0.0222179	2.38031	-0.174312	0.015736	-0.0561542	-0.271061
Ar	-0.128284	-0.210599	-0.128757	-0.263658	0.036379	2.21012	-0.167077	-0.198086	-0.0876079	-0.162034
Ascl2	0.898379	0.202702	0.137599	0.279508	-0.15002	0.296731	0.208872	-0.136132	-0.0338523	0.173737
Ascl2	-0.18461	0.110509	-0.431446	-0.115026	-0.133635	-0.396002	0.00767693	-0.320577	0.457059	0.866449
Atf4	0.0296421	0.130488	0.0742938	0.309632	-0.126976	-0.273588	-0.46214	1.33685	-0.096852	-0.732297
Atf4	-0.0299203	-0.10406	-0.109835	-0.276928	-0.144345	-0.243979	-0.6789	0.852716	-0.434766	-0.804501
Atf4	-0.170532	0.0172171	-0.127758	-0.0261155	-0.14868	-0.281453	-0.552925	0.909028	-0.321831	-0.674649
Atf4	0.0330896	0.136562	0.0689147	0.286764	-0.153014	-0.272721	-0.48606	1.32842	-0.158054	-0.677717
Atf4	-0.096998	-0.0944084	-0.120766	-0.263559	-0.190709	-0.26917	-0.642531	0.839526	-0.301	-0.915697
Atf4	-0.155534	-0.085439	-0.122875	-0.0643168	-0.21503	-0.323209	-0.555564	0.851617	-0.374005	-0.928841
Atf4	0.00472785	0.127939	0.080092	0.265488	-0.16564	-0.270461	-0.498493	1.24627	-0.0925102	-0.69074
Atf4	-0.144377	-0.0930547	-0.187428	-0.305402	-0.126482	-0.29747	-0.755722	0.728324	-0.414029	-0.801245
Atf4	-0.124097	-0.00523171	-0.131264	-0.0593575	-0.149271	-0.315902	-0.604826	0.802028	-0.348624	-0.781927
Atf4	0.0565322	0.0968503	0.0987703	0.311245	-0.133722	-0.29675	-0.395183	1.35058	-0.0908177	-0.726879
Atf4	-0.0580375	-0.174358	-0.119393	-0.229328	-0.111155	-0.298672	-0.572566	0.878135	-0.394293	-0.886896
Atf4	-0.128167	-0.0505588	-0.0738571	-0.0328617	-0.073905	-0.297164	-0.490603	0.882795	-0.262014	-0.855092
Atf4	0.0242726	0.173618	0.0600846	0.328285	-0.157056	-0.247298	-0.424264	1.33129	-0.00690652	-0.619942
Atf4	-0.102166	-0.0637084	-0.138139	-0.435759	-0.119877	-0.136848	-0.60865	0.840738	-0.258249	-0.943239
Atf4	-0.136546	-0.0452054	-0.113149	-0.0888182	-0.198087	-0.273764	-0.517926	0.852506	-0.225906	-0.853503
Atf4	0.0226026	0.145583	0.032173	0.230271	-0.133841	-0.262599	-0.513214	1.28831	0.0625601	-0.74201
Atf4	-0.0920612	-0.0337911	-0.159225	-0.327901	-0.155542	-0.261579	-0.656685	0.766716	-0.508845	-0.869997
Atf4	-0.136615	-0.0533906	-0.15132	-0.0659105	-0.1739	-0.295886	-0.537009	0.796496	-0.320713	-0.698274
Atoh1	0.652907	0.0954226	0.0783877	0.278375	-0.415104	-0.289797	0.0122178	0.287994	-0.176981	0.57093
Atoh1	-0.021057	-0.124979	-0.0315998	-0.0634903	-0.119621	0.302555	-0.056855	-0.0942645	-0.112912	0.703046
BARHL2	-0.170739	0.185487	-0.171965	-1.01605	-0.134291	-0.50856	-0.495852	-0.0260531	0.200053	-0.576257
BARHL2	-0.113019	0.027078	-0.319872	-0.134636	0.0338389	-0.146386	-0.158203	-0.404569	-0.0821413	-0.185123
BARHL2	-0.0427416	0.224484	0.394551	0.290298	0.0709247	-0.0744325	1.04138	0.139056	-0.0951934	0.339172
BARHL2	-0.221547	0.102115	-0.0737897	-0.0846325	0.00517949	0.164049	-0.425775	0.226871	0.0703327	-0.142733
BARHL2	-0.0633693	-0.259792	0.177321	0.172939	-0.227895	-0.382265	0.453299	-0.128501	-0.0129895	0.0498106
BARHL2	-0.0661124	0.414879	0.116615	0.258719	0.168036	0.316381	0.169238	0.294559	0.0396743	0.495395
BARHL2	-0.0180762	-0.0529139	-0.176368	0.104851	-0.108735	-0.477042	-0.138353	-0.091976	-0.178906	-0.0480304
BARHL2	0.573693	-0.0783163	-0.0878438	0.228202	0.0601005	0.151229	-0.0922859	0.0471372	0.102769	0.209009
BARHL2	-0.0950279	-0.146788	-0.150772	-0.503428	-0.00206238	-0.104993	-0.24716	-0.230661	-0.0337691	-0.432976
BARX1	-0.159448	0.315686	-0.026878	0.251504	0.0192828	-0.0925027	-0.0762887	0.166028	0.180688	0.553399
BARX1	-0.15488	-0.0788388	-0.0644851	0.563165	0.0597671	-0.0903801	-0.0246988	-0.0494812	-0.0318708	0.137178
BARX1	0.100664	0.372851	0.264061	0.569403	0.103253	0.214473	0.264646	0.42077	0.264595	0.902958
BATF3	0.18326		0.441474				0.863109
BATF3	0.317702		0.548764				1.08611
BATF3	0.364908	-0.734836	0.360163	-0.407801	0.0653125	-0.726248	1.15864	0.0319802	-1.14034	-1.34289
BATF3	-0.266876	-0.117952	0.130908	-0.202384	0.0493055	-0.799282	0.75736	-0.378621	-0.981157	-1.16109
BCL6B	-0.0206412	-0.25096	-0.019707	0.0124304	-0.0870945	-0.220247	-0.0964429	-0.279163	-0.472387	0.121522
BCL6B	0.966447	0.0034547	0.0870394	0.723922	0.0191551	0.0598641	0.0187989	0.29853	0.0225297	0.709389
BHLHB3	-0.347395	0.104524	0.00738333	-0.220697	-0.0912455	-0.0841584	-0.476426	0.783126	0.0880639	-0.512574
BHLHB3	-0.365815	-0.126559	-0.275354	-0.311651	0.0733722	-0.194275	-0.481922	0.230505	-0.151782	-0.60504
BHLHB3	-0.306219	-0.215939	-0.293275	-0.245739	-0.0133169	-0.186253	-0.500945	0.0982416	-0.103226	-0.622916
BHLHB3	-0.308388	0.0771623	0.0206657	-0.034205	-0.0614043	-0.13409	-0.462265	0.811951	0.0944844	-0.511926
BHLHB3	-0.276353	-0.168968	-0.214123	-0.274182	0.0716167	-0.197722	-0.476274	0.328465	-0.207362	-0.46268
BHLHB3	-0.367717	-0.253901	-0.197016	-0.0136751	0.0383229	-0.0788557	-0.482771	0.381324	-0.165522	-0.563792
BHLHB3	-0.224749	0.0985819	0.0792445	-0.174611	-0.0659427	-0.121933	-0.432826	0.996463	0.0542858	-0.759735
BHLHB3	-0.217864	-0.13861	-0.188528	-0.384925	0.109264	-0.166982	-0.531036	0.60619	-0.193228	-0.909086
BHLHB3	-0.299913	-0.229312	-0.185728	-0.339155	0.0350877	-0.226544	-0.458895	0.450126	-0.317372	-0.816555
BHLHB3	-0.301616	0.0781329	0.00987984	-0.134355	-0.0735171	-0.134326	-0.400045	0.85666	0.138234	-0.656916
BHLHB3	-0.288598	-0.229321	-0.192508	-0.18302	-0.00794202	-0.150255	-0.418395	0.299539	0.0788078	-0.701927
BHLHB3	-0.336301	-0.275727	-0.309305	-0.211602	-0.00458281	-0.173167	-0.461451	0.292993	-0.352843	-0.607606
BHLHB3	-0.216424	0.046885	0.014682	0.0389314	-0.0641487	-0.184544	-0.521899	1.10331	0.0680295	-0.652408
BHLHB3	-0.342653	-0.26323	-0.350512	-0.430546	0.0549256	-0.282052	-0.676491	0.479033	0.040594	-0.769798
BHLHB3	-0.264207	-0.205335	-0.235073	-0.206367	0.0529073	-0.337685	-0.444709	0.536527	-0.192351	-0.820368
BHLHB3	-0.232276	0.0539801	-0.000613145	-0.0332941	-0.0550351	-0.156835	-0.423754	1.04707	0.0940394	-0.754568
BHLHB3	-0.315321	-0.194461	-0.322509	-0.250797	0.0839445	-0.148654	-0.611267	0.391986	-0.220025	-0.765052
BHLHB3	-0.297578	-0.222979	-0.287601	-0.151172	0.103115	-0.28134	-0.548678	0.643805	-0.229764	-0.622667
BHLHE23	-0.088677	0.0673425	0.237232	1.1022	-0.0505123	-0.0852246	0.513693	0.0919323	0.203536	0.194263
BHLHE23	1.00856	-0.0178805	0.238446	0.0767929	0.0409161	-0.0174299	0.128583	0.258186	0.19449	0.238394
BHLHE23	-0.0736977	-0.329134	-0.122244	-0.335115	0.0413151	0.114483	0.00598337	-0.322407	-0.0629935	-0.829461
BHLHE23	0.0270291	0.134656	-0.194499	-0.194169	0.180755	-0.0505221	0.489946	-0.314788	-0.0599844	0.0317711
Barhl1	-0.12881	-0.00596462	0.311796	0.269694	-0.0736548	-0.110122	0.664594	-0.0301382	0.166965	0.457253
Barhl1	0.0790321	0.0495023	0.0702014	-0.332762	-0.0649775	0.0194097	0.0925003	0.249821	0.0013143	0.574555
Barhl1	-0.0931789	-0.273154	-0.160766	0.366307	-0.0135273	-0.209256	-0.126402	-0.0430509	-0.30123	-0.0484512
Barhl1	0.0396461	0.0632732	0.423852	0.090205	0.0222822	0.112573	0.882236	-0.0746872	0.108426	0.363919
CEBPB	0.447315	-0.017766	1.17199	-0.257106	-0.0105036	0.240855	2.37171	0.290143	0.220592	0.0839516
CEBPB	-0.200553	0.34435	-0.177968	0.154643	-0.109718	-0.447738	0.602683	0.250284	-0.155683	-0.0641239
CEBPB	0.125273	0.420088	0.198376	-0.249797	-0.0741999	-0.207023	0.580781	0.106195	0.282678	0.181503
CEBPB	0.242279	0.0758337	0.878578	0.0530694	-0.0646345	0.0281772	2.21479	0.282305	0.400952	0.0150321
CEBPB	0.207972	0.0308476	0.252918	-0.542864	-0.0779963	-0.11489	0.689915	-0.107764	0.508733	-0.12047
CEBPB	-0.162966	0.0755774	0.120438	0.116755	-0.0306455	-0.0234933	0.859696	0.0646987	0.1394	0.051892
CEBPB	0.196197	0.265227	0.727544	-0.530206	0.176505	0.109328	1.9203	0.294156	0.0730139	0.0976625
CEBPB	-0.0757658	0.153657	0.117387	-0.136329	-0.0783084	0.0755348	0.763822	0.236535	-0.1259	-0.0030153
CEBPB	-0.0645707	0.261807	0.219728	-0.0945657	0.0533998	0.154656	0.865774	-0.186655	0.0210196	-0.262636
CEBPB	0.108392	0.290909	0.486055	-0.174911	-0.00192153	0.0454764	1.30436	0.415519	0.353885	0.0159284
CEBPB	0.174997	0.276021	0.36927	-0.627127	-0.22223	0.360822	0.83806	-0.0661812	-0.0549095	-0.0279977
CEBPB	0.235799	0.0372557	0.688053	-0.108504	-0.0177406	-0.00787844	1.47662	0.42645	0.237085	0.371225
CEBPB	0.160358	0.353116	0.207971	0.109896	-0.348127	-0.486159	0.641071	0.126975	0.0289482	0.0716056
CEBPB	-0.0657097	-0.25614	-0.00160736	-0.161399	-0.217178	-0.341476	0.534142	-0.576606	0.0599376	-0.00208732
CEBPB	0.0954759	0.024818	0.502834	0.378029	-0.0970837	-0.149234	1.22943	0.276748	0.00965988	0.338832
CEBPB	-0.13165	0.285863	0.0473008	0.0846449	0.421362	-0.0260194	0.43009	-0.0130664	0.228979	0.29024
CEBPB	-0.0700195	-0.298328	0.132657	-0.0684065	0.00508505	-0.523886	0.515734	-0.328195	0.175785	-0.188888
CENPB	-0.19339	0.283043	-0.201233	-0.185961	-0.0429518	-0.190282	-0.274475	-0.120904	-0.237263	-0.172061
CENPB	-0.158929	-0.111193	-0.0232581	-0.612314	0.146753	-0.0932262	-0.296849	-0.284808	-0.00704999	-0.241258
CENPB	-0.116497	-0.0811372	-0.289403	-0.0767988	0.0254291	-0.0163732	-0.321883	-0.103553	0.0279326	-0.178165
CENPB	-0.110049	0.012551	-0.114748	-0.34672	0.000708363	-0.352121	-0.26128	-0.166354	-0.130081	-0.195873
CENPB	-0.168873	-0.145139	-0.0192898	-0.31074	0.0241547	-0.166444	-0.242957	-0.300114	0.0119107	-0.281186
CENPB	-0.295379	0.215202	-0.261125	-0.202117	0.166157	-0.215517	-0.284925	-0.1442	-0.0531566	-0.189461
CLOCK	-0.332059	0.352165	0.403962	-0.172024	-0.2737	0.0693314	-0.0754493	-0.25812	0.33901	-0.358243
CLOCK	-0.312285	0.400088	0.461357	-0.188321	-0.303349	0.0837823	-0.09224	-0.162475	0.364796	-0.647111
CLOCK	-0.366644	0.372624	0.324375	-0.244232	-0.284014	0.0767011	-0.13003	-0.210483	0.186352	-0.666649
CLOCK	-0.230231	-0.0357727	-0.0499026	-0.219925	-0.0095805	-0.0387637	-0.29511	-0.110225	-0.136585	-0.506969
CREB3	0.331122	-0.0735133	0.93968	0.315892	0.095111	-0.261113	1.91328	0.139221	-0.152768	-0.531147
CREB3	0.410656	-0.391281	0.886539	-0.355023	0.0638076	-0.371065	2.19001	-0.366956	-0.301263	-0.5466
CREB3	0.23789	-0.27829	0.871143	0.216701	0.132248	-0.36283	1.97264	-0.199663	-0.251245	-0.918465
CREB3	0.36326	-0.0191127	0.904258	0.318413	0.0803678	-0.226172	1.86292	0.106629	-0.0128146	-0.511682
CREB3	0.388407	-0.217196	0.860236	-0.0366251	0.0629329	-0.363951	2.21788	-0.374817	-0.333952	-0.507851
CREB3	0.299106	-0.117201	0.896365	0.255813	0.0761235	-0.178034	2.07253	-0.128101	-0.319854	-0.535822
CREB3	0.360811	-0.0842371	0.954949	0.348403	0.100385	-0.257831	1.95314	0.183989	-0.0981632	-0.640394
CREB3	0.376548	-0.243121	0.844358	-0.116648	0.0783584	-0.289297	2.33778	-0.421497	-0.451904	-0.736873
CREB3	0.310989	-0.142513	0.861906	0.0789446	0.0436567	-0.366375	2.12182	-0.180808	-0.087245	-0.696667
CREB3	0.435678	0.0104387	1.30478	0.38732	0.165829	-0.151687	2.59741	-0.0115759	0.120596	-0.392788
CREB3	0.346909	-0.365746	1.07998	-0.0375233	-0.0201215	-0.267912	2.80229	-0.365644	-0.0699092	-0.660641
CREB3	0.278616	-0.124185	1.09237	0.559054	0.00843648	-0.186672	2.54231	-0.134651	-0.344355	-0.430361
CREB3	0.409164	-0.177261	1.29114	0.375505	0.0341711	-0.21385	2.68261	0.0539095	-0.122923	-0.205099
CREB3	0.461579	-0.376712	1.13637	-0.0425616	0.0770986	-0.188036	2.82784	-0.296435	-0.0318988	-0.512046
CREB3	0.162602	-0.10411	1.06258	0.379645	0.00715696	-0.296113	2.61837	-0.222437	-0.248319	-0.664917
CREB3	0.568781	-0.0864698	1.39422	0.332192	0.0851834	-0.224585	2.84657	-0.00515556	-0.136085	-0.218206
CREB3	0.376301	-0.0832679	1.18011	-0.21523	-0.0357663	-0.262375	2.98984	-0.293469	-0.197179	-0.673255
CREB3	0.22149	-0.301286	1.03643	0.17591	-0.0771021	-0.512458	2.59635	-0.25257	-0.141041	-0.656639
CREB3L1	0.549846	-0.0289295	0.647469	0.578218	0.114677	-0.00708466	1.91001	0.539745	0.266049	0.125291
CREB3L1	0.434289	-0.259278	0.365667	0.147649	0.0932456	-0.190839	1.84974	0.131489	0.139783	-0.231348
CREB3L1	0.367491	-0.056343	0.485433	0.626232	0.0948197	-0.115382	1.86457	0.277004	0.0345909	-0.186562
CREB3L1	0.578075	-0.0700289	0.676154	0.594175	0.0596007	0.0569766	1.94359	0.483113	0.210538	-0.0117503
CREB3L1	0.230034	-0.062605	0.264051	0.00532973	0.174532	-0.169479	1.42912	-0.0145541	-0.251484	-0.142176
CREB3L1	0.339346	-0.129251	0.322121	0.326557	0.26355	-0.0876106	1.68088	0.2915	0.0313095	-0.0987419
CREB3L1	0.737038	-0.0542687	0.734305	0.483677	0.069185	-0.0348101	2.14708	0.425663	0.273658	-0.0334241
CREB3L1	0.380746	-0.104777	0.311545	0.132419	0.0780228	-0.25434	1.58422	-0.0511748	-0.15192	-0.18927
CREB3L1	0.385842	-0.234108	0.261732	0.238887	-0.0200624	-0.172064	1.59417	0.0255277	0.0314065	-0.165611
CREB3L1	0.600769	-0.0160172	0.660279	0.613121	0.250615	-0.142454	1.98914	0.563087	0.244898	0.202283
CREB3L1	0.425	-0.139242	0.383073	0.193033	0.151469	-0.273588	1.6947	-0.117387	0.0453361	-0.260176
CREB3L1	0.367998	-0.132319	0.457681	0.693712	0.0165847	-0.262695	1.91187	0.261632	0.0196988	-0.0900432
CREB3L1	0.610349	0.0676738	0.728175	0.542308	0.1901	0.0208108	1.98434	0.580965	0.483392	0.187043
CREB3L1	0.343362	-0.0896273	0.121187	-0.078773	0.0347875	-0.27968	1.40531	-0.111436	-0.270163	-0.00416479
CREB3L1	0.335104	-0.0957802	0.237346	0.177788	-0.0664901	-0.213556	1.56393	-0.0340255	0.132668	-0.298395
CREB3L1	0.732049	-0.125343	0.684343	0.672749	0.0536795	-0.0810228	2.09604	0.351233	0.364552	0.174346
CREB3L1	0.446867	-0.426698	0.305986	0.213826	0.159001	0.0909954	1.49312	-0.0198763	-0.378927	-0.136311
CREB3L1	0.106976	-0.083301	0.0672098	0.452192	0.182582	-0.17002	1.28295	-0.0313012	-0.0886468	0.145173
CREB3L1	-0.148234	-0.0110509	0.341295	0.773532	-0.141605	0.000809352	0.224115	0.387039	0.311863	-0.204703
CTCF	-0.206525	0.251946	-0.243873	0.144471	0.0390732	-0.325061	-0.37578	-0.0668114	-0.223316	0.134527
CUX1	-0.0707529	-0.0754246	0.0368231	0.278323	0.15384	-0.157709	0.313784	0.220618	0.0607895	-0.097839
CUX1	0.0864133	-0.01415	0.0195766	-0.406041	-0.141944	-0.349627	0.0504916	-0.273315	0.00366693	-0.063206
CUX1	0.339298	0.118878	0.597361	-0.0337799	0.14387	0.0352501	1.0104	0.035531	-0.102884	-0.0467239
CUX1	-0.0785503	0.0896994	-0.197485	-0.110395	-0.0165988	-0.134642	-0.282126	-0.174206	-0.0617749	0.327412
CUX1	0.18717	0.0557261	0.377709	0.0966292	0.244443	0.00413755	0.759622	0.344379	0.316072	-0.404331
CUX1	0.0861819	0.0827776	0.475131	0.397846	0.173005	-0.0446884	0.863606	0.117008	0.219668	0.281433
CUX1	-0.0596601	-0.386425	0.114843	0.00161664	-0.0267184	-0.136226	-0.0252534	-0.0863426	-0.318417	0.179145
CUX1	-0.0603165	-0.151302	0.0519639	0.423606	0.184316	0.17169	-0.0695234	0.256856	0.262255	0.643626
CUX1	-0.178379	0.534701	0.0704229	0.0411043	-0.173533	0.167023	-0.113788	0.0607426	0.462647	0.33944
CUX2	-0.239688	0.061663	-0.202667	-0.0163429	-0.030367	0.0069853	-0.16779	-0.0405704	-0.25793	0.0918843
Creb5	0.129899	-0.196759	0.484166	0.156952	0.12212	-0.237435	1.26618	0.0463832	-0.107859	-0.370496
Creb5	0.105812	-0.25304	0.129118	-0.0195581	0.0491336	-0.00301245	1.1405	-0.36645	-0.292167	-0.404629
Creb5	0.0776707	-0.240119	0.262589	0.2778	0.116826	-0.267969	1.23008	-0.332753	-0.3478	-0.328159
Creb5	0.162635	-0.114801	0.488902	0.181527	0.0345709	-0.191332	1.3126	0.007267	-0.163505	-0.363627
Creb5	0.0608688	-0.404807	0.248649	-0.202303	0.0322837	-0.25478	1.29408	-0.351809	-0.581682	-0.522705
Creb5	0.0742149	-0.226593	0.357712	0.438906	0.0501165	-0.459971	1.37896	-0.238806	-0.251369	-0.2864
Creb5	0.165119	-0.115695	0.415321	0.0109516	0.100501	-0.267797	1.18304	0.0767877	-0.212775	-0.526809
Creb5	0.152745	-0.121482	0.310036	-0.223439	0.110247	-0.241138	1.44905	-0.426867	-0.411838	-0.63101
Creb5	0.169024	-0.0899338	0.390511	0.283786	0.0661442	-0.260916	1.36348	-0.220419	-0.394802	-0.586226
Creb5	0.164713	-0.294822	0.357486	0.128047	0.166641	-0.281775	0.996477	-0.0168188	-0.17098	-0.28856
Creb5	0.208398	-0.286201	0.214021	-0.352765	0.249665	-0.0190792	0.937476	-0.150902	-0.6923	-0.518244
Creb5	0.0204108	-0.242712	-0.00388258	0.287609	0.0876519	-0.154783	0.749289	-0.438927	-0.413862	-0.384985
Creb5	0.173687	-0.124138	0.309434	0.0966132	0.0964778	-0.193399	0.946525	-0.0634418	-0.279517	-0.267105
Creb5	0.127578	-0.334655	0.275958	-0.332914	0.196009	-0.188122	1.02824	-0.270366	-0.335646	-0.471846
Creb5	0.00822334	-0.239457	0.217328	0.116893	0.119335	-0.186759	1.04726	-0.31445	-0.661881	-0.686477
Creb5	0.173691	-0.256411	0.358083	-0.0115022	0.094696	-0.231977	1.04532	-0.0971933	-0.144462	-0.50407
Creb5	0.136735	-0.516137	0.159992	-0.257792	0.0212378	-0.417823	1.09765	-0.347351	-0.76282	-0.529327
Creb5	0.0116407	-0.337518	0.0874371	-0.147186	-0.0835808	-0.353657	0.9099	-0.432323	-0.481861	-0.7735
DBP	0.20275	0.0761285	0.483359	0.0953002	0.0638116	-0.171422	1.10011	0.416964	-0.114202	-0.635516
DBP	0.035155	-0.138722	0.183285	-0.385672	0.131476	-0.0742145	0.881757	0.0706258	-0.383288	-0.627485
DBP	0.0760031	-0.136505	0.135756	-0.102378	0.0842142	-0.255045	1.0534	0.106665	-0.218538	-0.193553
DBP	0.249642	-0.0147093	0.524543	0.0283426	0.0290911	-0.174622	1.18956	0.333314	-0.0786931	-0.586832
DBP	0.110173	-0.0273496	0.191365	-0.428441	0.00831723	-0.149589	0.968378	-0.0102865	-0.247842	-0.74222
DBP	-0.0266158	-0.0493421	0.327882	-0.111711	0.0394933	-0.21385	1.2495	0.113896	-0.18398	-0.532601
DBP	0.288975	0.135415	0.535274	-0.0266201	-0.0301907	-0.162384	1.08504	0.415066	-0.220792	-0.725568
DBP	0.155199	-0.018625	0.262092	-0.144955	0.0526802	-0.0552531	1.12248	-0.0113496	-0.267971	-0.516601
DBP	0.0799955	-0.0860165	0.217216	-0.00769914	0.318053	-0.231145	1.10902	0.0945586	0.101854	-0.36734
DBP	0.15528	-0.109112	0.447599	0.0228646	-0.0469232	-0.233676	0.985813	0.138905	-0.24242	-0.227521
DBP	-0.0366374	0.125298	-0.136189	-0.32654	0.257555	-0.254088	0.572573	-0.0213059	-0.203021	-0.280296
DBP	0.0715774	-0.167208	0.136764	0.356813	0.0702796	-0.215021	0.820065	0.0893827	-0.0806652	-0.311593
DBP	0.18162	-0.0320578	0.343304	0.109696	0.0874649	-0.239029	0.977539	0.224176	-0.15204	-0.479943
DBP	0.111482	-0.083827	0.156435	0.0281578	0.231805	-0.0230336	0.820931	-0.0769148	-0.451595	-0.13749
DBP	0.138468	0.114307	0.279549	0.299891	0.293355	-0.248636	1.08879	0.12237	-0.0187844	-0.381027
DBP	0.196106	0.0526384	0.411235	0.0319048	0.0675698	-0.290702	0.923322	0.324277	-0.30144	-0.60868
DBP	0.0574458	-0.0746756	0.102709	-0.296504	-0.0639183	-0.278224	0.883474	0.0035262	-0.211822	-0.414482
DBP	-0.0262882	-0.194503	0.0636787	-0.274335	0.0729176	-0.107301	0.786891	-0.170416	-0.33012	-0.430877
DPRX	0.0498945	0.31614	0.205678	0.75768	-0.110878	-0.104939	0.094931	-0.185612	0.318212	1.37409
DRGX	-0.367977	0.0198379	-0.425153	-0.181878	0.00500928	-0.344534	-0.613117	-0.201199	-0.482211	0.110004
DRGX	-0.328443	0.227538	-0.212774	0.167198	0.116378	-0.0707807	-0.0851885	-0.625077	-0.61418	0.252772
DUXA	2.10415	-0.431855	0.17571	0.986602	0.118002	-0.202282	-0.000289982	0.650038	-0.0869039	0.749331
DUXA	0.204301	-0.185872	0.191747	-0.654129	0.183963	-0.0686574	-0.0192284	0.313357	0.716049	-0.440725
E2F2	0.125956	-0.210437	0.0834093	0.732488	0.187203	-0.0144091	-0.21025	0.341913	0.142934	-0.292936
E2F2	-0.0917989	-0.00929398	-0.0656666	-0.129323	0.248365	-0.0344489	-0.205081	0.0910948	-0.211698	-0.154615
E2F2	-0.120526	-0.176113	-0.0182104	-0.136193	0.172632	-0.0301012	-0.166651	0.143781	-0.0550201	-0.295245
E2F2	0.0163387	-0.294761	0.133194	-0.246917	0.172358	0.0349711	-0.0740518	0.284279	0.100696	-0.249033
E2F2	-0.112315	-0.273556	-0.0958942	-0.116644	0.210545	0.0112503	-0.250876	-0.0295151	-0.173696	-0.265019
E2F2	-0.008028	-0.262391	0.13057	-0.299026	0.149344	-0.0382852	-0.103221	0.232335	0.0423463	-0.081766
E2F2	-0.10456	-0.0992761	0.0567381	-0.421665	0.185866	-0.0860078	0.0422604	0.060376	-0.0933505	-0.119373
E2F2	-0.105972	-0.126645	0.0482929	-0.294691	0.187659	-0.0803035	-0.207924	0.0783288	-0.0685555	-0.284195
E2F2	0.0221923	-0.0387358	0.00821765	-0.1567	0.178979	0.0220843	-0.177633	0.397617	-0.0469672	-0.233086
E2F2	-0.0409807	-0.390172	-0.0684984	-0.447818	0.160874	-0.0500741	-0.150936	-0.041718	-0.01257	-0.274352
E2F2	-0.108366	-0.0991472	0.083985	-0.238214	0.121309	-0.0394526	0.333486	0.0742342	-0.108799	-0.0535823
E2F2	0.0699218	-0.063344	0.217748	-0.179893	0.125109	-0.00232419	0.363774	0.259265	0.00399195	-0.242157
E2F2	-0.474147		-0.515943				-1.57133
E2F3	0.108754	0.0776528	0.0599369	0.405585	0.044157	0.062207	-0.0496422	0.272412	-0.115572	-0.162316
E2F3	0.142143	-0.0266122	0.171697	0.0912846	0.0645683	-0.0842266	0.311315	0.577744	0.0779495	-0.211086
E2F3	-0.121229	0.205387	-0.0271315	-0.213952	-0.0957406	-0.0442853	-0.0972927	-0.0148009	-0.43254	0.0412546
E2F7	-0.24473	-0.129185	0.244347	-0.0760854	-0.32648	-0.372496	1.13404	-0.217643	-0.330809	-0.279378
E2F7	0.0952015	-0.0334488	0.360688	-0.0166916	-0.0775789	-0.0213976	0.792138	0.127309	-0.023812	0.0678617
E2F7	-0.196834	-0.0170459	-0.0290846	0.0351196	0.31377	-0.13002	-0.179605	-0.187009	-0.398194	0.01858
E2F7	0.0246514	-0.0636852	0.122346	0.348555	0.00947294	0.0205539	-0.0844854	-0.654468	-0.0158657	0.371259
EBF1	0.0205045	-0.0626106	0.22748	-0.415378	0.018351	-0.0868322	0.169647	0.47756	0.150767	0.187962
EBF1	-0.100095	0.085186	0.0916582	-0.0885938	0.0379605	-0.0296805	-0.043179	0.533962	0.193362	0.102201
EBF1	0.159677	-0.0404302	0.387284	-0.126914	-0.0568657	-0.0244742	0.0125875	0.256142	0.110268	-0.0937721
EBF1	-0.0285867	-0.101489	0.241982	0.0729771	0.0285413	0.08521	0.187454	0.438912	0.392455	0.346129
EGR1	0.594778	-0.0904747	0.0686879	0.538983	0.223803	-0.0734345	0.0646053	0.315751	-0.279784	0.524817
EGR1	0.231747	-0.0991216	-0.117215	-0.0800986	0.0196636	-0.395091	-0.119371	-0.0101942	-0.178936	-0.111819
EGR1	0.518504	-0.0457578	0.0890691	0.449859	0.155231	-0.172148	-0.0733181	0.460915	-0.0821646	0.351758
EGR1	0.539359	-0.0424025	0.0438663	0.47862	0.229132	-0.13557	-0.0279013	0.257019	-0.103363	0.495498
EGR1	0.563287	-0.0100042	0.0345945	0.504122	0.145375	0.0689794	0.0511343	0.610453	-0.202739	0.433523
EGR1	0.127502	-0.155449	-0.0185494	-0.00844146	0.0274193	-0.135739	0.383667	0.0429889	-0.123337	0.00531148
EGR1	0.206346	0.174688	-0.14053	0.323792	0.117167	-0.0750327	-0.175328	0.123684	-0.504088	-0.21361
EGR1	0.479484	0.00527756	0.181852	0.497472	0.090299	-0.112529	-0.0190058	0.388495	-0.135007	0.159191
EHF	-0.375738	-0.220591	-0.300144	-0.307213	0.12337	-0.349431	-0.644187	-0.252514	-0.534622	-0.390322
EHF	-0.259816	-0.155245	-0.300972	-0.222299	0.11859	-0.484038	-0.633085	-0.354112	-0.373124	-0.623001
EHF	-0.319199	-0.296061	-0.360467	-0.511081	0.200682	-0.427592	-0.570415	-0.0932524	-0.410232	-0.29069
EHF	-0.308751	-0.254501	-0.348948	-0.392465	0.0938623	-0.320446	-0.591774	-0.298329	-0.590618	-0.646801
EHF	-0.158522	-0.0640134	-0.0129612	0.0447653	0.275348	-0.187449	-0.167671	0.157341	-0.169223	0.580331
EHF	-0.352555	-0.248437	-0.319866	-0.382791	0.0975183	-0.372842	-0.603586	-0.290249	-0.528811	-0.273744
EHF	-0.281502	-0.198576	-0.24851	-0.535406	0.0132129	-0.358566	-0.636223	-0.0976885	-0.392002	-0.305982
EHF	-0.387203	-0.559294	-0.324803	-0.146527	0.0830893	-0.28897	-0.692236	-0.314197	-0.280956	-0.227692
EHF	-0.439808	-0.131942	-0.397717	-0.420738	0.164772	-0.31464	-0.696944	-0.287319	-0.379589	-0.511157
EHF	-0.323961	-0.118542	-0.268485	-0.584972	0.158843	-0.316904	-0.534862	-0.174675	-0.413945	-0.284482
EHF	-0.35173	-0.127013	-0.352242	-0.260424	0.0322052	-0.178198	-0.60785	-0.0276854	-0.689311	-0.545699
EHF	-0.222527	-0.359051	-0.234543	-0.402585	0.110981	-0.307336	-0.464902	-0.244115	-0.422052	-0.300268
EHF	-0.30401	-0.287279	-0.374098	-0.387112	0.0911534	-0.474282	-0.48208	-0.409555	-0.663428	-0.650137
ELF1	-0.237598	-0.332468	-0.277327	-0.443277	0.035941	-0.220724	-0.553888	-0.195231	-0.404824	-0.353942
ELF1	-0.262478	-0.312935	-0.330206	-0.277483	0.0508269	-0.332773	-0.587375	-0.172433	-0.363021	-0.334179
ELF1	-0.326272	-0.26891	-0.184523	-0.243799	0.114305	-0.335492	-0.488806	-0.248999	-0.287916	-0.373341
ELF1	-0.214647	-0.0376837	-0.417463	-0.15106	0.147001	-0.352468	-0.67652	-0.255814	-0.471769	-0.565713
ELF1	-0.319726	-0.334469	-0.364881	-0.417517	0.208451	-0.0509083	-0.536066	-0.292955	-0.76055	-0.103335
ELF1	-0.316349	-0.178761	-0.344894	-0.482864	0.0691837	-0.154011	-0.608909	-0.183114	-0.49716	-0.546161
ELF1	-0.208288	-0.243133	-0.328996	-0.297143	0.0998132	-0.485156	-0.638141	-0.285375	-0.224776	-0.715763
ELF1	-0.127584	-0.223228	0.01107	0.0808827	0.172642	-0.150735	-0.159303	0.360269	-0.368648	0.27992
ELF1	-0.191016	-0.304904	-0.206133	-0.477174	0.0967642	-0.132534	-0.534836	-0.0254807	-0.32376	-0.270212
ELF1	-0.161383	-0.237815	-0.329933	-0.278591	0.313978	-0.224486	-0.506976	-0.151502	-0.425122	-0.357897
ELF1	-0.361528	-0.194204	-0.362952	-0.277915	0.15526	-0.309217	-0.590154	-0.185024	-0.621818	-0.437664
ELF1	-0.29989	-0.405255	-0.323768	-0.34714	0.020622	-0.327404	-0.52395	-0.115876	-0.317859	-0.173482
ELF1	-0.244356	-0.512207	-0.341224	-0.560043	0.115383	-0.471444	-0.574949	-0.268239	-0.443755	-0.553897
ELF1	-0.302171	-0.377915	-0.398454	-0.573834	0.0714526	-0.461019	-0.634299	-0.241719	-0.194502	-0.627877
ELF1	-0.338676	-0.0873274	-0.379606	-0.459946	0.217339	-0.302924	-0.752279	-0.221712	-0.473769	-0.320721
ELF1	-0.293295	-0.32494	-0.383234	-0.605805	0.0843058	-0.373978	-0.77416	-0.30847	-0.608913	-0.609067
ELF1	-0.286167	-0.229579	-0.332767	-0.463956	0.0947775	-0.4089	-0.658171	-0.306611	-0.479065	-0.420413
ELF1	-0.364112	-0.167529	-0.449235	-0.433632	0.137893	-0.340354	-0.753482	-0.217533	-0.405848	-0.555498
ELF1	-0.263326	-0.332079	-0.28299	-0.505207	-0.0387514	-0.375849	-0.674526	-0.363645	-0.383939	-0.508401
ELF1	-0.23379	-0.381052	-0.318243	-0.482388	0.119564	-0.362528	-0.790344	-0.221546	-0.527018	-0.595182
ELF1	-0.286691	-0.44235	-0.343611	-0.530038	0.129314	-0.337163	-0.553351	-0.382264	-0.558493	-0.572451
ELF1	-0.313726	-0.362459	-0.359944	-0.358567	0.0931197	-0.509	-0.794121	-0.177489	-0.455145	-0.685692
ELF1	-0.405806	-0.296876	-0.312786	-0.634635	0.223053	-0.193394	-0.603076	-0.146067	-0.32143	-0.272586
ELF1	-0.29836	-0.262244	-0.390256	-0.363255	0.156433	-0.386813	-0.753361	-0.31961	-0.262524	-0.59497
ELF3	-0.305953	-0.253171	-0.327454	-0.729137	0.0682352	-0.329666	-0.477858	-0.42503	-0.497381	-0.44841
ELF3	-0.283022	-0.429438	-0.312372	-0.500236	0.0738551	-0.405135	-0.740634	-0.346284	-0.331592	-0.716702
ELF3	-0.394238	-0.354116	-0.358863	-0.489355	0.0973385	-0.273647	-0.683449	-0.300154	-0.435071	-0.484319
ELF3	-0.277777	-0.192395	-0.42623	-0.371217	0.110582	-0.366024	-0.665503	-0.15602	-0.371253	-0.481842
ELF3	-0.319126	-0.322851	-0.259612	-0.166138	0.123249	-0.28577	-0.625667	-0.27829	-0.484587	-0.400145
ELF3	-0.248863	-0.196489	-0.267165	-0.521308	0.0803775	-0.472069	-0.684845	-0.22017	-0.362708	-0.843802
ELF3	-0.397624	-0.322745	-0.387309	-0.394872	0.134715	-0.43116	-0.715967	-0.159493	-0.35836	-0.530882
ELF3	-0.315671	-0.335191	-0.444012	-0.378214	0.0761379	-0.403876	-0.801776	-0.132443	-0.507084	-0.67348
ELF3	-0.315664	-0.265954	-0.240375	-0.371244	0.203103	-0.122785	-0.556008	-0.149149	-0.430973	-0.309951
ELF3	-0.438086	-0.446615	-0.464783	-0.270743	0.0457881	-0.533551	-0.768397	-0.18276	-0.531826	-0.712577
ELF3	-0.204861	-0.387424	-0.170254	-0.193197	0.189085	-0.368215	-0.561768	-0.253924	-0.38122	-0.533441
ELF3	-0.375551	-0.341984	-0.369952	-0.643898	0.104194	-0.231288	-0.614627	-0.0710548	-0.199287	-0.549223
ELK1	-0.253894	-0.475806	-0.235191	-0.445973	0.196992	-0.472903	-0.404915	-0.315968	-0.510542	-0.343252
ELK1	-0.267179	-0.426723	-0.280273	-0.207959	0.134142	-0.424437	-0.513207	-0.138249	-0.435215	-0.446894
ELK1	-0.338626	-0.344234	-0.264645	-0.406528	0.189611	-0.391259	-0.444217	-0.318754	-0.634597	-0.482198
ELK1	-0.382927	-0.465334	-0.442549	-0.144926	0.202891	-0.304505	-0.608336	-0.278286	-0.489799	-0.474956
ELK1	-0.436199	-0.392078	-0.343725	-0.251327	0.162048	-0.476319	-0.491421	-0.290486	-0.596803	-0.507593
ELK1	-0.11254	-0.427457	-0.278169	-0.308203	0.134976	-0.548829	-0.716433	-0.30756	-0.442639	-0.532427
ELK1	-0.235252	-0.422533	-0.30882	-0.236467	0.245521	-0.46694	-0.497616	-0.0879299	-0.598538	-0.345798
ELK1	-0.253975	-0.329199	-0.402213	-0.272398	0.24365	-0.129452	-0.634929	-0.265718	-0.58732	-0.557393
ELK1	-0.29447	-0.466653	-0.227587	-0.623053	0.18952	-0.294602	-0.475308	-0.162684	-0.432747	-0.351287
ELK1	-0.306324	-0.4091	-0.36878	-0.228581	0.235366	-0.340701	-0.636712	-0.161112	-0.64504	-0.754404
ELK1	-0.367266	-0.430918	-0.288293	-0.455408	0.211449	-0.470743	-0.40375	-0.42253	-0.387466	-0.614213
ELK1	-0.293674	-0.293915	-0.275838	-0.292814	0.363047	-0.171179	-0.414029	-0.157583	-0.86703	-0.14621
ELK1	0.592118	-0.241549	0.121479	0.578007	0.257685	-0.226029	-0.0255853	0.0581364	-0.17204	0.342951
ELK1	0.0159321	-0.387363	-0.318411	-0.372388	0.262129	-0.332519	-0.513352	-0.334476	-0.683645	-0.462875
ELK1	0.0973517	-0.318032	-0.235917	0.0449702	0.331365	-0.135988	-0.572448	-0.353252	-0.551737	-0.354673
ELK1	-0.210617	-0.62724	-0.180337	-0.26153	0.0629834	-0.55656	-0.357742	-0.20097	-0.776753	-0.779277
ELK1	0.0703668	-0.799511	-0.167038	0.0597823	0.021228	-0.33915	-0.652693	-0.548317	-0.695392	-0.629937
ELK1	0.0532349	-0.533128	-0.397904	-0.12312	0.0486371	-0.406188	-0.659351	-0.525136	-0.555172	-0.461499
ELK1	0.52053	-0.228168	0.102739	0.598471	0.326999	-0.0925836	-0.00125226	0.0673725	-0.324304	0.304083
ELK1	-0.0727761	-0.365708	-0.373521	-0.0248891	0.32154	-0.440827	-0.627077	-0.275866	-0.747441	-0.460739
ELK1	0.582622	-0.134403	0.120898	0.636843	0.267417	-0.131886	-0.0908582	3.93856e-05	-0.169358	0.217264
ELK1	-0.00132872	-0.228871	-0.310844	-0.0157074	0.213534	-0.361298	-0.53876	-0.493314	-0.680355	-0.0740885
ELK1	-0.110203	-0.667883	-0.45216	-0.043364	0.196392	-0.417807	-0.595724	-0.325123	-0.490063	-0.699052
ELK1	0.557932	-0.209354	0.015577	0.529274	0.292436	-0.317015	-0.144999	0.0885452	-0.109432	0.340734
ELK1	-0.0659014	-0.528019	-0.320084	0.0708505	0.156208	-0.341781	-0.655694	-0.320449	-0.490688	-0.378182
EMX1	-0.34623	0.216442	-0.0326107	0.0663518	0.273038	-0.465195	-0.303173	0.238134	-0.791065	-0.143174
EN1	-0.356626	-0.370538	-0.31445	0.257301	0.0093301	-0.181136	-0.488577	-0.469363	-0.440499	-0.000287096
EN1	-0.30645	-0.124828	0.0769076	0.193152	0.348012	0.992256	-0.236358	0.233152	0.0644105	0.238235
EOMES	0.758231	0.0674587	0.116717	0.360305	0.0884014	-0.0312568	-0.0759444	0.31666	0.278717	0.462168
EOMES	0.0701592	-0.0162944	-0.135655	-0.00441043	-0.0968209	0.102286	-0.0728988	-0.320612	-0.241215	-0.14005
EOMES	-0.116971	0.228469	0.00266779	0.0574731	0.0970061	0.398765	-0.0252727	0.199396	-0.0294602	0.436184
EOMES	0.00717699	0.0293751	0.0541868	-0.0955986	0.126892	-0.0609352	0.0806887	0.317728	-0.0394447	0.453985
EOMES	0.018864	-0.0243188	0.0961012	0.0873076	-0.0805974	0.0615807	0.120133	0.141992	0.116906	0.502724
EOMES	-0.0344514	0.0248686	0.0372876	0.362451	0.0860668	0.698625	0.0830072	0.133662	0.0416355	0.385014
ERG	-0.24301	-0.16915	-0.226382	-0.180267	0.136153	-0.381127	-0.261379	-0.138546	-0.454828	-0.186275
ERG	-0.29618	-0.390517	-0.290239	-0.15986	0.116733	-0.428008	-0.474076	-0.14809	-0.30073	-0.362175
ERG	-0.412656	-0.417016	-0.276409	-0.106018	0.0839561	-0.433185	-0.310822	-0.188319	-0.415527	-0.319868
ERG	-0.24974	-0.0797689	-0.229363	-0.28903	0.0752725	-0.300191	-0.466693	-0.318758	-0.486992	-0.247387
ERG	-0.257298	-0.311517	-0.230905	-0.176808	0.0961804	-0.430351	-0.280714	-0.328933	-0.249863	-0.0546665
ERG	-0.309433	-0.275286	-0.258746	-0.243867	0.0757272	-0.269647	-0.462982	-0.17202	-0.570255	-0.296317
ERG	-0.380902	-0.324787	-0.295248	-0.237177	0.0838836	-0.267097	-0.431003	-0.173205	-0.45433	-0.390316
ERG	-0.22661	-0.231503	-0.27918	-0.0905161	0.0505875	-0.341484	-0.471307	-0.181312	-0.600853	-0.178501
ERG	-0.348855	-0.247667	-0.371364	-0.140474	0.193577	-0.277694	-0.43436	-0.38198	-0.35899	-0.17131
ERG	-0.270662	-0.270364	-0.262417	-0.154932	0.0556915	-0.268787	-0.547092	-0.299961	-0.363917	-0.514758
ERG	-0.461768	-0.213435	-0.400266	-0.208466	0.149999	-0.284428	-0.650778	-0.200451	-0.331175	-0.403625
ERG	-0.283321	-0.265806	-0.229059	0.0114337	0.152693	-0.129913	-0.428816	-0.249155	-0.34016	-0.414717
ERG	-0.2917	-0.574023	-0.177806	-0.468722	0.324085	-0.254502	-0.399103	-0.0584929	-0.408493	-0.193906
ERG	-0.256947	-0.407686	-0.206219	-0.457053	0.0823566	-0.298801	-0.51919	-0.343706	-0.28526	-0.550876
ERG	-0.356704	-0.262873	-0.239652	-0.397423	0.234276	-0.528294	-0.361869	-0.277659	-0.320177	-0.441756
ERG	-0.313382	-0.350799	-0.238696	-0.415008	0.163985	-0.51884	-0.57066	-0.233693	-0.42072	-0.683627
ERG	-0.222885	-0.44185	-0.175022	-0.214297	0.0798689	-0.480037	-0.166595	-0.300436	-0.351492	-0.357029
ERG	-0.281886	-0.339468	-0.298886	-0.210232	0.123116	-0.449311	-0.619909	-0.201459	-0.606279	-0.538208
ERG	-0.350374	-0.246672	-0.28573	-0.21699	0.212629	-0.259061	-0.397957	-0.190432	-0.268919	-0.341474
ERG	-0.304586	-0.38406	-0.314087	-0.36486	0.124738	-0.492607	-0.673982	-0.24215	-0.574197	-0.519968
ERG	-0.371397	-0.513459	-0.33552	-0.277545	0.07237	-0.252296	-0.545128	-0.243554	-0.376599	-0.211084
ERG	-0.207446	-0.414872	-0.267574	-0.176874	0.20005	-0.467321	-0.469308	-0.307526	-0.367315	-0.663779
ERG	-0.270623	-0.241583	-0.0185114	0.0389558	0.160823	-0.224613	-0.375734	-0.154131	-0.46268	-0.44166
ERG	-0.385217	-0.516225	-0.338829	-0.121435	0.260041	-0.355616	-0.590974	-0.210213	-0.231951	-0.430562
ESRRA	0.143787	0.101548	0.353624	0.0231337	-0.0831942	0.213796	0.211369	-0.0185353	0.19026	-0.0524777
ESRRA	-0.0947606	-0.047548	0.23263	-0.246668	0.128111	-0.156622	0.367824	-0.135868	-0.099385	-0.437935
ESRRA	0.150612	0.0639854	0.41558	-0.0895115	-0.0181981	0.239387	0.47308	-0.138309	0.228996	-0.09068
ESRRA	0.099192	0.120082	0.375115	-0.0926287	-0.0297106	0.20406	0.316581	-0.00200687	0.211639	-0.169751
ESRRA	-0.102326	-0.126913	0.0338339	-0.21055	0.15239	-0.113408	-0.050883	-0.0730468	-0.0841644	-0.358028
ESRRA	0.0523024	0.274173	0.502726	0.153025	0.0521857	0.280996	0.655654	-0.0219566	0.366612	-0.012742
ESRRA	0.222697	0.128602	0.586862	-0.0333135	-0.0333061	0.150321	0.592829	-0.117842	0.338246	-0.0805802
ESRRA	0.200197	0.27373	0.341143	0.116164	-0.022026	0.175759	0.145586	0.0257664	0.177555	0.115904
ESRRA	0.0974713	0.0308831	0.441334	0.0347175	0.0621072	0.362312	0.617657	0.0121118	0.199278	0.228049
ESRRA	-0.116832	-0.143317	0.0231901	-0.122796	0.0972163	-0.388903	-0.00311939	-0.047651	-0.180771	0.0116398
ESRRA	-0.0171831	0.0831927	0.20133	-0.0332729	0.204994	-0.0316645	0.121222	0.0861447	0.235334	0.21095
ESRRA	-0.0813166	-0.00806911	0.220663	-0.0388631	0.103292	-0.0139389	0.148764	0.0635731	-0.00703446	0.0847244
ESRRB	0.257055	-0.128817	0.735934	0.0598785	0.19969	-0.1723	1.39566	0.0343562	-0.114276	0.215456
ESRRB	-0.0362617	-0.208343	0.307396	-0.210178	-0.193594	-0.0536998	0.876029	-0.0233449	0.0448774	0.00840238
ESRRG	-0.214371	-0.0989079	-0.0428336	-0.23963	0.124682	-0.00555543	-0.0373721	-0.010878	-0.248645	0.0203763
ESRRG	-0.131798	0.138385	0.278975	0.1572	0.0365209	0.121703	0.0767883	0.03505	0.0278221	0.0999935
ESRRG	-0.0677627	0.0713764	0.202717	0.179414	0.134763	0.0257644	0.343323	0.252799	0.258571	0.565701
ESRRG	-0.111893	-0.0271089	0.0534852	0.130193	-0.114013	-0.0989747	0.313967	-0.278535	0.0435937	0.0597999
ESRRG	0.174206	0.0541343	0.16342	0.0367224	0.139587	0.0326961	0.23952	0.156503	0.10008	0.00844948
ESRRG	-0.0183553	-0.134456	-0.0165213	-0.273916	0.0593321	-0.193586	0.229439	-0.134052	-0.227078	-0.0980861
ESRRG	-0.0121627	-0.309414	-0.125698	-0.300821	0.100512	-0.105355	-0.138094	-0.315655	-0.168781	-0.487306
ESRRG	0.612301	-0.128018	0.388373	0.181445	0.106403	-0.117925	0.535384	0.149326	0.135989	0.214086
ESRRG	-0.129796	-0.0189222	-0.210773	-0.0637802	0.208497	-0.21716	-0.167012	0.136964	-0.0111585	-0.206671
ESRRG	0.0948427	0.039459	0.2137	-0.0801479	0.0792587	-0.0520249	0.448453	0.040066	0.163909	0.0439714
ESRRG	-0.0463352	-0.133388	-0.0583744	-0.11596	-0.00014225	-0.216344	-0.135819	-0.18842	-0.0470618	-0.365115
ETS1	0.564629	-0.207189	0.0454452	0.251938	0.246765	-0.212351	-0.0472989	0.227859	-0.24914	0.24387
ETS1	0.108779	-0.480506	-0.3643	-0.438863	0.207731	-0.486262	-0.673813	-0.408165	-0.57286	-0.628145
ETS1	-0.0753202	-0.430067	-0.497286	-0.273984	0.239355	-0.507061	-0.895367	-0.245974	-0.535261	-0.594001
ETS1	1.1258	-0.230604	0.0243436	0.511794	0.245284	-0.181956	-0.184866	0.0569299	-0.300477	0.246164
ETS1	0.223926	-0.430851	-0.333558	-0.263989	0.271243	-0.209386	-0.613771	-0.287701	-0.486949	-0.532406
ETS1	0.113604	-0.398884	-0.309127	-0.230059	0.233069	-0.467431	-0.548322	-0.382601	-0.467955	-0.643884
ETS1	1.02703	-0.26767	-0.0148461	0.311133	0.2412	-0.281937	-0.24255	-0.00262359	-0.277696	0.247987
ETS1	0.235034	-0.452107	-0.358344	-0.357577	0.187634	-0.470039	-0.745028	-0.357974	-0.618105	-0.374698
ETS1	0.0456077	-0.5482	-0.381521	-0.316505	0.220993	-0.519587	-0.803004	-0.327004	-0.502759	-0.67828
ETS1	0.374947	-0.23464	0.0244478	0.18802	0.230814	-0.147101	-0.09642	0.147808	-0.170214	0.213027
ETS1	-0.132565	-0.549816	-0.327505	-0.381897	0.245629	-0.301565	-0.503864	-0.224094	-0.298303	-0.284226
ETS1	-0.133482	-0.455299	-0.362754	-0.369301	0.209864	-0.3566	-0.750176	-0.298412	-0.539227	-0.592479
ETS1	-0.247197	-0.360696	-0.421842	-0.424405	0.214833	-0.389863	-0.682561	-0.392417	-0.725971	-0.669447
ETS1	-0.243105	-0.439604	-0.407353	-0.430084	0.219376	-0.404567	-0.701992	-0.387517	-0.665139	-0.655756
ETS1	0.269839	-0.270346	0.0136691	0.139744	0.220415	-0.136599	-0.180205	0.0779257	-0.270434	0.20176
ETS1	-0.144322	-0.4404	-0.335113	-0.592818	0.0844273	-0.355312	-0.60961	-0.319156	-0.42787	-0.31368
ETS1	-0.163684	-0.359511	-0.26074	-0.4481	0.13353	-0.519366	-0.516999	-0.416658	-0.609753	-0.533778
ETS1	0.371091	-0.183061	0.0507935	0.253976	0.232141	-0.184185	-0.0164147	0.329434	-0.13306	0.238912
ETS1	-0.0209172	-0.399671	-0.356191	-0.434192	0.231685	-0.474243	-0.707279	-0.438059	-0.65	-0.513821
ETS1	-0.008784	-0.403933	-0.292512	-0.255518	0.195104	-0.415234	-0.697271	-0.331697	-0.525854	-0.608809
ETS1	0.877901	-0.169899	0.0250283	0.399471	0.244596	-0.162363	-0.167514	0.205409	-0.223415	0.219684
ETS1	0.171257	-0.328479	-0.229596	-0.30387	0.287403	-0.404335	-0.55538	-0.312012	-0.481742	-0.384867
ETS1	0.083242	-0.41101	-0.342924	-0.00986399	0.229322	-0.409569	-0.68886	-0.315676	-0.392675	-0.518697
ETS1	0.919011	-0.359025	0.00308976	0.411637	0.271202	-0.283619	-0.186879	0.0157201	-0.249119	0.223974
ETS1	0.198076	-0.311912	-0.296095	-0.11054	0.275536	-0.315094	-0.694091	-0.21189	-0.617503	-0.161617
ETS1	-0.0305097	-0.510344	-0.390856	-0.29726	0.122789	-0.539306	-0.706181	-0.440388	-0.500032	-0.592205
ETS1	0.300256	-0.20367	-0.0474576	0.19183	0.257325	-0.14188	-0.0881642	0.143913	-0.273007	0.326863
ETS1	-0.139991	-0.349803	-0.270085	-0.367296	0.119802	-0.317718	-0.46486	-0.381867	-0.592887	-0.280885
ETS1	-0.258336	-0.246043	-0.393421	-0.403247	0.0580535	-0.236907	-0.682731	-0.346641	-0.360943	-0.465784
ETS1	0.00853952	-0.254888	0.0771934	0.119833	0.176385	-0.0916553	0.00876544	0.37206	-0.052513	0.334668
ETS1	-0.350743	-0.337859	-0.370208	-0.224532	0.271787	-0.254046	-0.532088	-0.278979	-0.580706	-0.284849
ETS1	-0.311868	-0.3497	-0.280433	-0.490774	0.115548	-0.411593	-0.738603	-0.258547	-0.500801	-0.46954
ETS1	-0.233321	-0.319038	-0.289783	-0.275958	0.155765	-0.227543	-0.539459	-0.225343	-0.399777	-0.506581
ETS1	-0.264477	-0.333207	-0.324526	-0.334495	0.164243	-0.391161	-0.619481	-0.209177	-0.299246	-0.45812
ETV2	-0.0367741	-0.244464	0.13384	0.113776	0.226165	-0.115437	0.168829	0.384914	-0.0832788	0.113107
ETV2	-0.221907	-0.426625	-0.233045	-0.365673	0.223555	-0.400656	-0.349864	-0.392559	-0.475239	-0.362007
ETV2	-0.324383	-0.462106	-0.322068	-0.307363	0.206601	-0.300955	-0.589821	-0.267647	-0.590119	-0.618338
ETV2	-0.289946	-0.423743	-0.308607	-0.366229	0.204785	-0.346705	-0.538627	-0.109745	-0.425995	-0.434113
ETV2	-0.303254	-0.427033	-0.279366	-0.372606	0.030268	-0.411781	-0.568963	-0.123651	-0.392753	-0.491121
ETV2	-0.297249	-0.435494	-0.208618	0.0114337	0.169123	-0.0530917	-0.461266	-0.217864	-0.249349	-0.433452
ETV2	-0.267847	-0.372834	-0.232893	-0.308233	0.175774	-0.379954	-0.599351	-0.206359	-0.409099	-0.458129
ETV2	0.00314385	-0.106677	0.248313	0.0629219	0.215089	-0.132402	0.414471	0.191643	0.0443959	0.257406
ETV2	-0.271547	-0.183976	-0.201204	-0.289253	0.272383	-0.255969	-0.399655	-0.0811714	-0.343591	-0.368533
ETV2	-0.15648	-0.239298	-0.243188	-0.279083	0.0905895	-0.224935	-0.489718	-0.0559745	-0.30288	-0.123092
ETV2	-0.322745	-0.393315	-0.227039	-0.397773	0.0715625	-0.248804	-0.279513	-0.202023	-0.460688	-0.290162
ETV2	-0.204022	-0.27892	-0.178092	-0.283521	0.142783	-0.326229	-0.399571	-0.0827338	-0.240471	-0.43853
ETV2	-0.213731	-0.0776613	0.0782902	-0.256447	0.000301523	-0.197355	0.494419	-0.227433	-0.20304	-0.42234
ETV2	-0.131531	-0.232451	-0.185601	-0.189713	0.0909491	-0.130428	-0.47363	-0.35539	-0.412986	-0.496967
ETV6	-0.00820357	-0.209678	0.0955377	0.388312	0.266741	-0.0926769	0.0493966	0.298684	-0.340161	0.304578
ETV6	-0.335755	-0.239801	-0.267799	-0.268447	0.165801	-0.428152	-0.36097	-0.18103	-0.689915	-0.441798
ETV6	-0.333103	-0.319183	-0.323412	-0.2353	0.122572	-0.577756	-0.47262	-0.256146	-0.426985	-0.472214
ETV6	-0.433994	-0.217567	-0.2844	-0.220217	0.0722876	-0.404345	-0.443751	-0.414231	-0.646065	-0.226054
ETV6	-0.268478	-0.435844	-0.230738	-0.243145	0.109809	-0.546048	-0.58252	-0.178162	-0.572972	-0.309869
ETV6	-0.0220516	-0.224322	0.0561746	0.325062	0.255251	-0.181921	0.10062	0.217037	-0.156449	0.431458
ETV6	-0.331146	-0.394236	-0.2008	-0.378987	0.230054	-0.430519	-0.343729	-0.126796	-0.354459	-0.345311
ETV6	-0.21964	-0.373044	-0.245891	-0.314307	0.184354	-0.509423	-0.538583	-0.260861	-0.364985	-0.452297
ETV6	-0.371068	-0.254205	-0.359681	-0.155518	0.0912166	-0.379281	-0.444795	-0.277612	-0.588592	0.0127352
ETV6	-0.279345	-0.524111	-0.243972	-0.09624	0.134722	-0.364235	-0.474036	-0.261585	-0.546814	-0.165974
ETV6	-0.280255	-0.216251	-0.235941	-0.239045	0.145788	-0.126706	-0.317563	-0.216238	-0.650682	-0.131403
ETV6	-0.368756	-0.371428	-0.260708	-0.310252	0.214728	-0.370112	-0.493927	-0.371316	-0.580727	-0.202658
ETV6	-0.252087	-0.599171	-0.203344	-0.346498	0.138853	-0.303114	-0.363022	-0.142786	-0.549839	-0.366281
ETV6	-0.327675	-0.266789	-0.306645	-0.202724	0.152196	-0.502763	-0.523316	-0.266413	-0.584387	-0.281471
Esrra	0.217799	0.215583	0.0860596	1.32639	0.223339	0.0542957	0.0192081	0.098877	0.0103923	0.358928
Esrra	-0.0307032	-0.178252	-0.0555906	-0.128757	0.190307	-0.0795522	-0.0160693	-0.0309251	-0.253776	-0.0137291
Esrra	-0.0509032	-0.0497831	-0.0129386	-0.0837985	0.169186	-0.182066	0.195422	-0.0776008	-0.296805	-0.161803
Esrra	0.229395	-0.0736635	0.185783	-0.232833	0.152222	-0.0022871	0.253639	0.106057	0.106833	-0.0331066
Esrra	0.0656272	0.231152	0.0373802	0.35626	0.0227287	0.418751	0.049398	-0.119042	0.227731	0.753782
FOXB1	0.841975	0.12795	0.30421	0.0860996	-0.105236	0.0454929	0.311027	0.393914	0.185812	-0.256957
FOXB1	0.98714	0.0318256	0.402541	0.039522	-0.00723012	0.147896	0.34312	0.554542	0.283539	-0.160664
FOXB1	0.749576	0.0461836	0.289892	0.0976166	-0.0069969	0.236745	0.301158	0.361397	0.0852724	-0.232625
FOXB1	0.571988	0.139058	0.106407	0.216054	0.0120992	-0.0272115	0.133302	0.370548	0.187556	-0.0832135
FOXB1	0.955317	0.0422935	0.196602	0.0977031	-0.00498657	0.139808	0.193494	0.365508	-0.049649	-0.095466
FOXB1	0.780647	-0.0011455	0.211864	0.268122	0.1176	0.0171317	0.129991	0.282172	-0.0408546	0.0984247
FOXB1	0.0437307	0.308551	0.0576941	1.04117	0.0958819	-0.0240322	-0.00428703	0.032929	-0.0971197	0.291703
FOXB1	-0.526774	0.113684	0.548857	1.00109	0.306918	-0.100778	0.0201644	1.40137	-0.0778966	0.591131
FOXC1	-0.00324206	-0.0764109	0.190256	-0.267812	-0.173554	-0.055695	0.590481	0.328981	0.169513	-0.165814
FOXC1	-0.0673143	0.268959	0.224605	0.042586	0.0595229	-0.127446	0.426233	0.0951968	0.151963	0.011005
FOXC1	0.177884	0.143755	0.616728	-0.0172725	0.00447654	-0.113281	1.15846	-0.0717282	-0.291768	-0.285857
FOXC2	0.612619	-0.0522435	0.0344072	0.0798028	-0.0813499	-0.101407	-0.204751	0.0495714	-0.00680666	0.000507829
FOXC2	-0.00327934	0.0386863	0.158868	0.298764	0.180411	0.020054	0.137118	0.451839	0.496494	0.0461092
FOXC2	-0.047321	0.199054	0.275135	0.430269	-0.0517515	0.223742	0.805395	0.280497	0.0521873	0.0845844
FOXC2	0.23712	-0.112117	0.124898	0.611913	-0.0568855	-0.184151	0.0942527	0.15597	0.0212666	0.779851
FOXD2	-0.123858	-0.391458	0.208013	-0.561267	-0.538195	-0.0978717	0.831237	0.0297117	-0.0682572	-0.0283977
FOXG1	-0.374094	0.053113	-0.155952	-0.314328	0.0636849	-0.450327	-0.461812	-0.19929	-0.287409	-0.0164188
FOXG1	-0.214106	-0.417883	-0.119739	1.31212	0.147697	-0.0934569	-0.355564	-0.374324	-0.250725	0.398912
FOXG1	-0.0262821	-0.133535	0.114181	-0.303176	0.031262	0.485543	0.0711159	0.0469833	0.159638	0.257611
FOXG1	-0.0916641	0.0792554	-0.0691971	-0.0142134	-0.0552988	0.562749	0.0215495	0.0432572	0.216667	0.185906
FOXG1	-0.101231	0.150296	0.078671	0.368979	0.00984361	0.177742	-0.161106	0.681781	0.278502	-0.105549
FOXG1	0.0510521	-0.12468	0.12108	-0.273564	0.0356432	1.05226	0.10814	-0.148557	0.0604986	-0.0434039
FOXJ2	-0.0952161	-0.0384256	0.103837	0.323612	0.106118	0.100773	0.0884675	0.253705	0.0753445	0.4336
FOXJ2	0.890581	0.0235379	0.393495	0.545093	0.0138493	-0.012197	0.731602	0.511976	-0.0507582	0.588419
FOXJ2	0.0451337	0.0908573	0.155926	0.286431	0.260853	0.0629629	0.0754942	0.443257	0.22826	0.542553
FOXJ2	-0.167859	0.0685942	0.0528662	0.378524	0.164041	-0.160537	-0.0476082	0.355575	0.0210436	0.527736
FOXJ2	0.0370246	-0.0104305	0.16134	0.407332	0.107822	0.137329	0.0594677	0.173235	0.0588623	0.486956
FOXJ2	0.253088	0.106818	0.185501	0.301871	0.00835584	-0.215748	0.346883	1.07525	0.444389	0.00190239
FOXJ2	-0.177378	-0.15742	-0.290071	0.131607	-0.0234334	-0.0793277	-0.189906	-0.103608	-0.12138	0.0154183
FOXJ2	0.0500121	0.0902376	0.183559	0.0416554	-0.0686498	0.0345592	0.401965	0.165173	0.0109738	0.255426
FOXJ2	-0.0323031	0.12958	0.174109	-0.0332422	0.133681	0.167531	0.549785	0.312502	0.0974686	0.306586
FOXL1	-0.143059	0.168165	0.243727	-0.0762949	0.143748	-0.0613597	0.147739	0.528586	0.0869541	0.124898
FOXL1	0.167409	0.272205	0.242616	0.230368	-0.00161476	0.12902	0.562424	0.285737	0.210918	0.0545452
FOXL1	-0.198993	0.0298979	-0.0819053	0.326785	0.140059	0.0204372	-0.0247173	-0.00766451	0.129689	0.651535
FOXL1	-0.335526	-0.135656	-0.223996	0.0126697	0.107482	0.0801781	-0.331233	1.41345	-0.0917444	0.30433
FOXO1	-0.488454	-1.76314	0.114384	0.477471	0.412979	-0.388976	0.0596567	-0.373054	-0.674019	0.33774
FOXO1	-0.25466	-0.149542	-0.421101	-0.110625	0.034695	-0.0410723	-0.404651	0.197376	-0.77258	0.495431
FOXO6	-0.0626796	0.016483	0.0112551	0.111576	-0.0246321	1.17491	0.102341	0.00636352	0.025076	-0.0866951
FOXO6	-0.226188	0.349581	-0.0810392	-0.262971	-0.163071	0.0649635	0.563601	-0.140538	0.563088	0.145283
Foxg1	-0.037912	0.0353297	0.211247	0.260175	0.0680192	0.0397494	0.174858	0.220722	0.320735	0.202256
Foxg1	-0.0349208	-0.119885	0.10721	-0.176883	0.0951289	-0.137782	0.580691	-0.0243889	-0.0143178	0.0176561
Foxg1	0.0737724	-0.114541	0.00396256	-0.146912	0.127805	0.605156	0.11002	-0.113927	0.0331955	0.0563554
Foxg1	-0.186102	0.0899724	-0.210161	-0.603904	-0.0542801	-0.228727	0.0489934	-0.0619567	0.0455877	0.00432361
Foxg1	-0.0309723	-0.00474955	-0.0181206	0.206729	-0.141733	-0.202921	-0.342351	0.770722	0.278427	-0.446168
Foxj3	0.1269	-0.118654	0.655416	-0.201769	0.107696	-0.0478181	1.14517	0.370643	0.252028	-0.353471
Foxj3	-0.174601	-0.07119	0.130628	-0.651019	0.206717	0.0467799	0.0660204	-0.273874	0.0581843	-0.189336
Foxj3	0.0487975	-0.0779246	-0.00454816	-0.491684	0.022657	-0.149818	0.0918267	-0.346205	0.17254	0.0334222
Foxj3	-0.161557	-0.0894326	0.224904	-0.771516	0.0832992	-0.22987	0.161219	-0.316186	0.164262	-0.286129
GATA3	0.0621925	0.0647668	0.396719	-0.341948	0.19706	-0.149468	0.867904	0.274301	0.335796	-0.344728
GATA3	-0.0227491	0.191923	-0.124796	0.312789	-0.130657	0.088772	-0.147235	0.0699219	-0.406517	0.257472
GATA3	0.0671943	0.0798297	0.244417	-0.015483	-0.0478698	0.0493008	0.468241	-0.0480547	0.405516	0.104334
GATA3	-0.0392167	0.084827	-0.141169	0.570335	0.346765	0.109805	-0.0211447	0.0025904	0.0510235	0.14704
GATA3	0.64325	0.017627	0.270919	0.588596	-0.0648861	0.03347	0.0152139	0.332212	0.398007	-0.276673
GBX2	0.168445	-0.415349	0.419819	-0.314221	-0.39905	-0.540648	0.50174	-0.418752	0.539177	0.18245
GCM1	0.824678	-0.264947	-0.114792	0.0814473	0.0133518	0.237331	-0.0284385	0.150003	0.147329	-0.0972411
GLI2	0.419276	-0.227351	0.077203	0.157664	-0.0292712	0.0299301	-0.012333	0.123615	-0.0381276	0.225651
GLI2	-0.272464	0.0133395	-0.216992	-0.0327025	0.14609	0.144083	-0.240254	-0.0834596	-0.154144	-0.148664
GLI2	-0.107094	0.0182643	-0.214084	-0.268698	0.194412	-0.215348	-0.108427	0.0516867	-0.373612	-0.150968
GLIS2	-0.077202	-0.117503	0.0487806	-0.279708	0.126918	0.0422489	-0.122944	0.552234	-0.0642703	-0.0427046
GLIS2	-1.86236		-0.946289				0.060107
GMEB2	0.148887	0.124261	1.03391	-0.24258	0.0349276	0.133267	2.36727	0.336067	0.178547	-0.0802831
GMEB2	0.0631655	0.0846236	0.0288561	-0.493321	0.0723334	-0.188547	0.746226	-0.502468	-0.14325	-0.519991
GMEB2	-0.189296	0.193905	0.168577	-0.566897	0.0623516	-0.178237	0.915261	-0.0946835	-0.0440331	0.0484489
GMEB2	0.364795	-0.120948	1.19939	-0.62788	-0.0701081	0.42255	2.76821	0.242991	0.402002	-0.0493283
GMEB2	0.103011	-0.361344	0.367895	0.20864	0.106864	0.0565525	1.18461	-0.0922717	-0.177727	0.221595
GMEB2	-0.00342354	0.0553471	0.157116	-0.475197	0.146187	-0.428543	1.13302	0.0682109	-0.319323	-0.278641
GMEB2	0.394351	0.104181	1.19974	-0.382819	-0.0352764	0.153843	2.66878	0.372108	0.285421	-0.27021
GMEB2	-0.104147	-0.0499661	0.202395	-0.14394	0.00401309	-0.0789843	0.961537	-0.019762	0.0556775	0.187751
GMEB2	0.0371783	0.226484	0.203687	0.045832	0.0390595	-0.0207132	1.26675	0.197199	0.105553	0.110977
GMEB2	0.28292	0.183819	0.950323	-0.42587	-0.0672367	-0.101893	2.10482	0.203842	0.264065	-0.0395041
GMEB2	0.0814451	0.0453724	0.26505	-0.0210095	-0.195507	-0.150131	1.11265	-0.298584	0.0992215	0.0761063
GMEB2	-0.0301137	0.0885936	0.298099	0.13269	-0.0256747	-0.0742699	1.1225	-0.196245	-0.13375	-0.0646216
GMEB2	0.51253	0.288647	1.44539	-0.296272	0.0873241	-0.0749147	3.01042	0.165077	0.193435	-0.0852293
GMEB2	0.0277588	0.149774	0.259544	0.321688	0.0502212	0.0275997	1.28713	-0.000350575	-0.27604	-0.0380315
GMEB2	0.0779769	-0.015314	0.444812	-0.260872	0.11276	-0.0877773	1.35168	-0.100543	0.0395623	0.0472029
GMEB2	0.36033	0.110527	1.21702	-0.450857	-0.0512871	0.00493565	2.75156	0.0694428	0.316727	-0.126885
GMEB2	0.0171043	0.0671596	0.345005	0.0524166	-0.122769	0.0371354	1.25475	-0.0827928	-0.0109348	-0.0994397
GMEB2	-0.196059	-0.360049	0.300181	-0.0778491	-0.593961	-0.513306	1.19886	-0.341837	-0.0138021	-0.0750779
GMEB2	-0.0864245	0.0571561	0.342105	-0.333455	0.052148	-0.0703842	0.607309	0.456553	0.158753	-0.234286
GMEB2	-0.208776	-0.136238	0.0402938	-0.478044	0.174541	-0.169897	0.30462	0.0688154	-0.158702	-0.523183
GMEB2	-0.270744	-0.0410245	-0.0332967	-0.236216	0.0858237	-0.140436	0.280938	0.203759	-0.133866	-0.390532
GMEB2	-0.147192	0.0157324	0.232158	-0.460494	0.0496042	0.0301304	0.351817	0.448365	0.201481	-0.325965
GMEB2	-0.10948	0.0913904	0.306152	-0.732388	0.0313435	-0.0393708	0.615925	0.376532	0.253946	-0.4045
GMEB2	-0.148028	-0.215037	-0.0705555	-0.29736	-0.0119456	-0.128323	0.0752673	-0.144585	-0.368441	0.031521
GMEB2	-0.120471	-0.226237	0.0318266	-0.406198	-0.0878823	-0.270672	0.187331	-0.12088	-0.137486	-0.497423
GMEB2	-0.189104	0.00961178	0.315548	-0.668085	-0.0543136	-0.0343362	0.645186	0.402588	0.176392	-0.614471
GMEB2	-0.182088	-0.080816	-0.140873	-0.0957552	0.026895	-0.371945	0.0659883	0.0224576	-0.117204	-0.429343
GMEB2	-0.161061	-0.00507343	0.242954	-0.820091	0.0165518	-0.161267	0.438218	0.532169	0.115199	-0.621051
GMEB2	0.0605184	-0.0006319	0.528111	-0.247513	0.0215906	-0.0385913	1.21655	0.466167	0.274702	-0.204203
GMEB2	-0.0572106	0.0421988	0.200294	-0.364953	0.103451	-0.0299843	1.0071	0.115626	-0.22886	-0.203143
GMEB2	-0.166424	-0.185221	0.15768	-0.443655	-0.0294626	-0.209062	0.893602	-0.0930519	-0.168101	-0.273483
GMEB2	0.0388246	0.0099895	0.625036	-0.3791	-0.0390271	-0.11039	1.3336	0.423928	0.177598	-0.390182
GMEB2	-0.0138061	-0.231473	0.250853	-0.170461	0.0166438	-0.291747	1.34582	0.0446753	-0.179591	-0.43179
GMEB2	-0.086625	-0.23462	0.391043	-0.395177	0.0863762	-0.052263	1.16359	0.0671514	0.0372672	-0.374062
GMEB2	-0.0278844	-0.0242751	0.431594	-0.301521	-0.0754887	-0.0359063	1.05899	0.28085	0.387557	-0.143172
GMEB2	-0.0786297	-0.0607304	0.0816116	-0.418373	0.179744	-0.269767	0.54512	0.00165009	-0.0881301	-0.348556
GMEB2	-0.0751011	-0.0237323	0.353433	-0.470889	0.00903743	-0.0891539	0.850248	0.345655	0.142418	-0.0757345
GMEB2	-0.0847973	-0.154788	-0.0227107	-0.406646	0.00097959	-0.232664	0.307181	-0.108764	-0.0913243	-0.381031
GMEB2	0.0162854	0.00155585	0.469947	-0.286633	-0.00511995	-0.0863509	1.08205	0.472248	0.320246	-0.423447
GMEB2	-0.154882	-0.296162	0.107803	-0.655089	0.0109127	-0.272115	0.576772	-0.198062	-0.337467	-0.690383
GMEB2	-0.0534113	0.0885442	0.169488	-0.202425	0.181707	-0.207124	0.697066	0.125399	-0.099031	-0.295572
GMEB2	-0.0114965	0.040346	0.462526	-0.351046	-0.0164998	-0.110462	1.10609	0.279633	0.304011	-0.29235
GMEB2	-0.174201	-0.0113884	0.00925738	-0.28267	0.0993692	0.0564298	0.550312	0.0124163	-0.239577	-0.0722377
GMEB2	-0.14495	-0.142901	0.0398262	-0.544584	0.0316005	-0.391935	0.482318	-0.176522	-0.371838	-0.19316
GRHL1	-0.239777	0.0256708	0.195201	-0.227961	-0.0913797	-0.0130207	0.6482	-0.386292	0.139705	-0.00557122
GRHL1	-0.326356	-0.11064	-0.0271503	-0.266699	-0.0999368	-0.269846	-0.228444	-0.319373	0.126445	-0.337636
GRHL1	0.0842766	0.0243313	0.496035	-0.125247	-0.062976	-0.0283222	1.10202	-0.13474	0.187866	0.109861
GRHL1	-0.382741	0.192707	-0.0846662	-0.942457	-0.0240695	-0.111765	-0.307038	-0.120322	0.421111	-0.410525
HES5	-0.437544	-0.428294	-0.0627688	-0.0136537	-0.00399945	-0.302833	-0.446303	-0.129563	-0.0928324	-0.923385
HES5	-0.276839	-0.161224	-0.0324037	-1.13479	-0.130466	-0.0764535	-0.127753	-0.381869	-0.848464	0.256723
HEY2	-0.28719	0.280866	0.209691	-0.329381	-0.270051	-0.0748676	-0.410291	0.0129499	0.0181735	-0.745955
HEY2	-0.287421	-0.174598	-0.136488	-0.268448	-0.134594	0.0727281	-0.485261	-0.376926	-0.270393	-0.580257
HEY2	-0.334513	0.101149	-0.106535	-0.310942	-0.0472086	-0.250408	-0.385311	-0.370066	-0.128862	-0.511729
HEY2	-0.237457	0.273328	0.163064	-0.234475	-0.21252	-0.0313199	-0.434318	0.183397	0.171556	-0.729714
HEY2	-0.342662	-0.170286	-0.0583332	-0.288726	-0.0968436	-0.122118	-0.487544	-0.393138	-0.249077	-0.664872
HEY2	-0.333116	-0.00896015	-0.0826684	-0.279484	-0.097715	-0.073131	-0.354251	-0.224784	-0.182957	-0.629176
HEY2	-0.317014	0.302693	0.23734	-0.470696	-0.291007	-0.0583861	-0.391468	-0.0312567	0.196281	-0.857465
HEY2	-0.391072	0.130041	-0.155776	-0.539172	-0.0110859	0.0900012	-0.48836	-0.238583	-0.214446	-0.518664
HEY2	-0.367941	0.0398637	-0.133305	-0.39368	-0.20771	-0.122348	-0.362825	-0.270614	0.0255363	-0.650946
HEY2	-0.292375	0.289886	0.198628	-0.305918	-0.25626	-0.0194552	-0.378112	-0.0169373	0.0363534	-0.736801
HEY2	-0.214564	-0.132721	-0.0347094	-0.433133	-0.144047	-0.123215	-0.324411	-0.341239	-0.0757033	-0.503015
HEY2	-0.256181	-0.15213	-0.0594923	-0.360852	-0.0223476	-0.201228	-0.377482	-0.293468	-0.136973	-0.705026
HEY2	-0.259375	0.220194	0.226084	-0.335863	-0.238052	-0.0642004	-0.313387	0.00683367	0.166507	-0.648726
HEY2	-0.320063	0.0337208	-0.0601427	-0.323362	-0.0733443	-0.00664566	-0.37439	-0.288972	-0.0254188	-0.484532
HEY2	-0.396901	0.138485	-0.135195	-0.409999	-0.0499887	-0.0136922	-0.397437	-0.2971	-0.0956929	-0.397851
HEY2	-0.279943	0.291223	0.226212	-0.485556	-0.239743	-0.0553843	-0.347063	-0.0412497	0.219327	-0.758346
HEY2	-0.258823	0.0551551	-0.151475	-0.17853	-0.218257	-0.0789357	-0.424924	-0.190558	-0.227607	-0.420699
HINFP1	0.0903234	0.0984588	0.353478	0.211532	0.250007	0.165221	0.795127	0.209553	0.0827956	0.261267
HNF1A	-0.204627	0.422156	0.916855	0.901052	-0.451097	0.435385	0.705176	-0.0387065	0.744628	0.376784
HNF1A	-0.269358	0.495686	0.917121	0.877997	-0.20145	0.480983	0.638395	-0.0633047	0.493494	0.592202
HNF1A	0.0352296	0.176706	0.274315	0.282761	0.0158116	0.160605	0.108307	-0.622213	0.0331265	0.21886
HNF1A	-0.230526	0.549592	0.721869	0.727225	-0.243433	0.444388	0.412375	-0.0788626	0.234311	0.584664
HNF1A	-0.260274	-0.0994304	0.0478964	-0.0494408	-0.0580874	-0.449024	-0.229171	-0.107931	-0.538427	-0.0734733
HNF1A	-0.426296	0.603483	0.63825	0.925843	-0.278524	0.493117	0.384368	-0.0706579	0.26186	0.755416
HNF1A	-0.281025	0.467514	0.612777	0.970792	-0.456591	0.419098	0.446601	0.0575913	0.406599	0.711308
HNF1A	-0.299608	0.317102	0.682775	0.66577	-0.136469	0.625072	0.417128	0.228896	0.300391	0.628086
HNF4A	0.161312	-0.231349	0.631792	0.117313	-0.184512	0.409931	1.35192	-0.394664	-0.0146207	0.0357129
HNF4A	-0.0381808	0.322589	0.191342	0.269594	0.0104086	0.356909	0.329963	0.357312	0.419996	0.118112
HNF4A	0.0180482	0.241042	0.451623	0.0812211	0.0353128	0.24916	0.307002	0.378879	0.416277	0.0153025
HNF4A	0.293623	0.179429	0.109129	0.55587	0.294092	0.00536799	0.118931	0.234097	0.177078	0.412531
HNF4A	0.00131141	0.181765	0.319199	0.229651	-0.142187	0.120452	0.249285	0.0184603	0.268934	0.154837
HOMEZ	0.0550692	-0.150531	0.48801	0.224549	-0.245842	-0.057558	1.20119	0.095769	0.122921	0.272312
HOMEZ	0.231969	0.0287691	1.00856	0.111685	-0.150839	0.122315	2.05112	0.133309	0.279037	0.407442
HOMEZ	0.170774	0.0471829	0.271683	0.408052	0.0627857	-0.151849	1.16439	0.0959187	0.083133	-0.0409548
HOMEZ	0.0787457	0.444105	-0.259635	0.0888889	0.0569586	0.0498381	-0.0342296	-0.155001	0.117019	0.723275
HOXA10	-0.183281	-0.154917	-0.0559576	-0.493322	0.102711	-0.358191	-0.0694043	-0.196888	-0.537781	-0.30453
HOXA10	-0.192082	-0.268838	-0.230802	-0.535031	0.138686	-0.122274	-0.336006	-0.219461	-0.375307	-0.227311
HOXA10	-0.240868	-0.388406	-0.33628	-0.403828	0.0825353	-0.278079	-0.481339	-0.024116	-0.290104	-0.20316
HOXA10	-0.30294	-0.304402	-0.300303	-0.565236	-0.0406717	-0.352327	-0.379167	-0.4546	-0.129747	-0.444041
HOXA10	-0.397403	0.01491	-0.290193	-0.563239	0.121926	-0.295667	-0.62367	-0.10555	-0.393555	-0.366798
HOXA10	-0.326447	-0.0581699	-0.240001	-0.353481	0.121767	-0.203785	-0.458633	-0.125988	-0.353262	-0.222973
HOXA10	-0.230673	-0.168745	-0.461685	-0.564986	0.0729364	-0.509011	-0.488413	-0.145509	-0.15685	-0.526424
HOXA10	-0.335103	-0.225574	-0.323788	-0.594644	0.221385	-0.117211	-0.464936	0.0103145	-0.458723	-0.265697
HOXA10	-0.134937	-0.0282137	0.294416	0.561431	0.0715436	0.328471	1.0852	-0.21434	-0.067047	-0.0990996
HOXA13	0.227954	0.173775	0.436069	-0.286058	0.0531646	0.287753	0.585207	0.443721	0.365185	0.0992227
HOXA13	-0.0148632	0.0192922	0.381971	-0.0386374	0.13836	0.204208	0.373384	0.546004	0.100653	-0.0316861
HOXA13	-0.0628343	0.155584	0.359467	-0.214499	-0.065207	0.0680147	0.446307	0.595313	0.257863	0.118465
HOXA13	-0.0427735	-0.107352	-0.0294366	-0.138024	0.0396388	-0.056483	-0.07955	0.0448004	-0.485551	0.246495
HOXA13	-0.0441322	0.25518	0.423729	-0.283202	-0.0250409	0.296838	0.402876	0.548924	0.310581	0.278757
HOXA13	0.107685	0.060366	0.483689	-0.246986	0.0399442	0.110787	0.461578	0.476329	0.184854	0.0533208
HOXA13	-0.09603	0.251925	0.359405	-0.201423	-0.0292856	0.0525801	0.414093	0.588785	0.150842	-0.00793701
HOXA13	0.340611	0.133551	0.141355	-0.0473463	0.135684	-0.0783181	0.147505	0.205618	0.00688781	0.168614
HOXC10	0.0795877	0.229212	0.459566	-0.221103	0.0896828	0.518367	0.824292	0.168968	0.181614	-0.0368177
HOXC10	0.110169	0.116425	0.25531	0.0395762	0.0601199	-0.033899	0.391014	0.0039875	-0.0620013	-0.0155739
HOXC11	-0.0606474	0.0315279	0.152804	0.0546542	-0.0578904	0.864623	0.178051	0.227449	0.183625	0.16955
HSF1	0.0477741	0.17844	0.0520737	7.33509	-0.0642564	0.102104	0.138939	-0.0769486	-0.0116044	4.45206
HSF1	-0.110068	-0.352702	-0.0391723	4.50732	-0.110299	-0.34051	-0.102728	-0.0120835	-0.0547379	0.985517
HSF1	0.20966	-0.0355939	-0.182955	3.76401	0.138222	0.248968	-0.143294	0.0440529	-0.0717064	0.717414
HSF1	-0.0220431	0.347547	-0.0350738	7.21601	0.200273	-0.0371198	9.33424e-05	0.132168	0.406986	4.13478
HSF1	-0.0800197	-0.705153	-0.0689981	3.95173	-0.236021	-0.271416	0.0246666	-0.259589	-0.0345788	0.888816
HSF1	-0.245864	-0.030612	-0.232304	3.83373	0.151531	-0.729783	-0.196722	-0.144634	-0.175458	0.88122
HSF1	0.0332436	0.235643	0.141588	7.01154	0.175001	0.086166	0.118462	-0.029873	0.277812	3.87715
HSF1	0.0288987	0.0528174	-0.0208455	4.36347	0.0936307	-0.173417	0.11864	-0.0626356	0.147079	1.23844
HSF1	-0.0602665	0.430243	-0.255103	4.08681	-0.176955	-0.191391	-0.196627	-0.142791	-0.346813	1.41045
HSF1	-0.0293209	0.302745	0.0442138	6.77226	-0.13311	0.763502	-0.0166409	0.103239	0.228402	3.94261
HSF1	-0.153843	0.545617	0.0213452	4.31842	-0.0866075	0.0244771	0.004	-0.11044	-0.0370453	1.47372
HSF1	0.0357488	-0.0418198	-0.00135613	3.4622	-0.0866335	0.389458	-0.0561477	-0.0907793	0.0626475	0.631048
HSF1	0.0250989	-0.234071	-0.0664985	6.52158	-0.05402	0.389921	-0.0546037	-0.0770673	-0.106848	3.51454
HSF1	-0.0929008	-0.0553301	-0.0368497	4.43076	-0.0111661	0.383692	0.0298677	0.0576804	0.139038	1.2981
HSF1	-0.235541	-0.153314	-0.015436	4.20913	-0.019633	0.0205153	-0.177458	-0.102624	-0.435249	1.29396
HSF1	0.500146	-0.11153	0.121823	6.74504	-0.0562494	1.34495	0.0899877	-0.175034	0.4215	3.87759
HSF1	0.0271279	0.444702	0.0775574	4.70049	0.0495537	0.57622	0.26615	-0.388105	0.0293476	1.36118
HSF1	0.281917	-0.0291939	0.253535	3.66423	0.242346	0.9394	0.258199	-0.0723663	0.010081	1.17641
HSFY2	1.64146	-0.045752	-0.0289119	0.765889	-0.16511	-0.121297	0.0325499	0.632218	0.339559	0.771574
HSFY2	-0.27784	-0.0237819	-0.227764	0.29524	-0.0697052	-0.0868239	-0.189125	0.0791131	-0.336709	0.625482
HSFY2	0.730867	-0.457176	-0.0968541	-0.439579	0.212972	-0.45247	-0.248079	-0.12301	0.233044	-0.0833096
HSFY2	-0.208297	-0.137676	-0.537367	-0.0301692	-0.357792	-0.17111	-0.123544	-0.178138	-0.185173	-0.211305
HSFY2	0.0301014	0.122275	0.157809	-0.261626	0.217719	0.245442	0.304909	0.101309	0.172822	1.00705
Hic1	0.097235	-0.13239	0.336275	-0.130767	0.132255	-0.0706471	0.726945	0.0775701	0.209341	-0.052699
Hic1	0.0145331	-0.292585	0.0173301	-0.340944	0.0548031	-0.114162	0.179302	0.130206	0.08065	-0.222009
Hic1	-0.190446	0.0278874	0.0568179	-0.0536765	0.0681575	-0.15679	0.0206036	0.626634	0.163864	-0.0293903
Hic1	-0.0109841	-0.120098	0.0393594	-0.359872	-0.0202852	-0.228629	0.0424863	-0.0847207	-0.109613	-0.16802
Hoxa11	0.0261808	-0.0459068	0.119897	0.688441	-0.0476104	-0.0948085	0.14565	0.220841	0.000412611	0.80204
Hoxc10	0.339419	0.160693	0.451669	-0.0585168	-0.0160762	0.190484	0.675929	0.367609	0.352219	0.0914504
Hoxc10	0.321654	-0.0338673	0.338373	-0.112096	0.0113631	-0.0201168	0.546413	0.164003	0.100779	0.057419
Hoxc10	0.326196	0.232807	0.499796	-0.301056	-0.0875374	0.152725	0.805348	0.276547	0.106393	-0.177331
Hoxc10	0.341961	0.218373	0.16583	0.00135613	0.0154837	0.347363	0.466201	0.0178879	-0.0240655	0.0286106
Hoxc10	0.114018	-0.11141	0.186962	0.232812	0.189576	0.449663	0.576714	-0.0263916	-0.0494163	0.279915
Hoxc10	0.307397	0.219484	0.281252	0.138382	-0.140633	0.167167	0.398694	-0.0283022	0.0557173	-0.0679405
Hoxc10	0.114229	-0.00997124	0.174647	0.146139	-0.103684	-0.170053	0.439966	-0.146835	-0.132181	-0.222253
ID4	-0.11541	0.198147	0.25724	-0.0831935	0.0458298	0.269445	0.398785	0.0687672	0.297403	-0.171132
ID4	-0.19579	0.208637	0.0137818	0.190328	0.0880817	1.16301	-0.0669852	-0.0728028	-0.00721805	0.0553502
IRF3	1.30425	-1.4537	-0.666979	-1.83361	0.469313	-1.28213	-1.07968	-0.118751	-0.451937	-1.83537
IRF3	0.779169	-1.29588	-0.671621	-1.5865	0.371518	-1.21966	-0.967051	-0.363716	-0.37425	-1.66879
IRF3	0.729898	-0.959717	-0.585395	-1.04397	0.343953	-0.925774	-0.714366	-0.217953	-0.26727	-1.29841
IRF3	1.45699	-1.58839	-0.802583	-1.80278	0.527897	-1.4667	-1.14706	-0.11506	-0.521614	-1.86413
IRF3	0.838811	-1.1582	-0.639553	-1.40577	0.431633	-1.00339	-0.924158	-0.38232	-0.428384	-1.43798
IRF3	0.620392	-0.855888	-0.548268	-1.26814	0.398289	-0.834929	-0.706272	-0.235587	-0.30752	-1.28125
IRF3	1.44743	-1.60438	-0.866411	-2.10044	0.494862	-1.54977	-1.2355	-0.128097	-0.466727	-1.92325
IRF3	0.777825	-1.08544	-0.610302	-1.22785	0.394213	-0.983622	-0.759344	-0.271563	-0.462053	-1.31715
IRF3	0.589202	-0.913026	-0.576278	-1.1348	0.353393	-0.89995	-0.732901	-0.286659	-0.335811	-1.32041
IRF3	1.24516	-1.62274	-0.798407	-1.83049	0.519949	-1.43757	-1.09242	-0.00723958	-0.480033	-1.8735
IRF3	0.708843	-1.03865	-0.629895	-1.39429	0.381416	-1.05434	-0.822854	-0.215438	-0.421384	-1.36745
IRF3	0.587484	-0.971968	-0.536821	-1.15529	0.383919	-0.839809	-0.693145	-0.153728	-0.195132	-1.28016
IRF3	1.23675	-1.5161	-0.793178	-1.94526	0.516533	-1.38254	-1.12051	0.0322468	-0.486083	-1.8584
IRF3	0.728704	-1.08318	-0.624827	-1.38689	0.467432	-1.06649	-0.758299	-0.220818	-0.355945	-1.35548
IRF3	0.530855	-1.00832	-0.47729	-1.21409	0.373022	-0.935136	-0.735295	-0.28314	-0.314839	-1.48462
IRF3	1.19236	-1.40293	-0.68789	-1.88496	0.51489	-1.29966	-1.05461	0.0222354	-0.381203	-1.7836
IRF3	0.71799	-1.08198	-0.608383	-1.34601	0.483093	-1.0343	-0.847573	-0.106371	-0.30677	-1.44355
IRF3	0.514753	-0.796164	-0.521525	-1.33537	0.471777	-0.913338	-0.704664	-0.30277	-0.261962	-1.37019
IRF5	2.07129	-0.96797	-0.415422	-1.24772	0.358424	-0.845675	-0.703591	-0.213611	-0.55528	-0.807294
IRF5	0.911641	-0.331003	-0.286236	-0.407176	0.257317	-0.386019	-0.136318	-0.277677	-0.173839	-0.59689
IRF5	0.795835	-0.236568	-0.241235	-0.41591	0.0200045	-0.33874	-0.401013	-0.211086	-0.255778	-0.765715
IRF5	2.12611	-1.10653	-0.482011	-1.09573	0.38747	-0.896776	-0.700907	-0.174906	-0.358389	-0.94885
IRF5	0.901441	-0.382252	-0.404877	-0.493284	0.15268	-0.539895	-0.457719	-0.221321	-0.169119	-0.759195
IRF5	0.64952	-0.170701	-0.297619	-0.324022	0.227912	-0.30794	-0.301427	-0.133927	0.0287246	-0.434735
IRF5	1.97172	-0.720322	-0.399175	-1.11949	0.452374	-0.781262	-0.679535	-0.281585	-0.458038	-0.795665
IRF5	0.748459	-0.256675	-0.292885	-0.411571	0.2952	-0.230807	-0.452322	-0.124791	-0.154623	-0.0984985
IRF5	0.669984	-0.0692278	-0.233284	-0.522197	0.200606	-0.471584	-0.346034	-0.162152	-0.127519	-0.443402
IRF5	1.99036	-0.754332	-0.0138272	-0.937663	0.385533	-0.553953	-0.0386206	-0.301789	-0.238902	-0.774637
IRF5	0.935126	-0.496729	-0.160146	-0.652675	0.0158603	-0.575916	-0.29596	-0.224638	-0.181284	-0.687443
IRF5	0.628236	-0.147262	-0.311726	-0.590555	0.0832638	-0.293714	-0.378649	-0.290851	-0.0771096	-0.422627
IRF5	1.7607	-0.630581	-0.127093	-0.89716	0.432346	-0.544537	-0.219138	-0.0680962	-0.272449	-0.536394
IRF5	0.920218	-0.744659	-0.19759	-0.279693	0.0397962	-0.306699	-0.253747	-0.20999	-0.227271	-0.376179
IRF5	0.619261	0.0418134	-0.250278	-0.439918	0.291761	-0.482311	-0.372543	-0.159134	-0.200909	-0.485699
IRF5	1.81505	-0.778718	-0.145496	-0.734175	0.410773	-0.691907	-0.202186	-0.213812	-0.372317	-0.578934
IRF5	0.868217	-0.249361	-0.120038	-0.750964	0.124986	-0.117046	-0.171212	-0.336403	-0.0714382	-0.417984
IRF5	0.619167	-0.151828	-0.216464	-0.297595	0.0691086	-0.262554	-0.31926	-0.134001	-0.110848	-0.578663
IRF5	1.72655	-0.405588	-0.125837	-0.356722	0.268173	-0.28439	-0.140885	-0.036184	-0.0625383	-0.0454519
IRF5	0.396203	-0.115378	0.0169278	-0.0951303	0.0560698	-0.0153836	0.671025	-0.126937	-0.103769	-0.15842
IRF5	0.378738	0.155371	-0.201495	-0.312556	0.0121737	-0.102018	-0.224156	-0.158472	0.200847	-0.024012
IRF5	1.78814	-0.26916	-0.159041	-0.548843	0.18644	-0.212598	-0.160325	-0.183294	-0.142893	-0.213793
IRF5	0.474643	0.00781553	-0.114009	-0.149057	-0.0629972	-0.102025	-0.187537	-0.0896457	-0.0299706	0.0381665
IRF5	1.54286	-0.268696	0.259476	-0.316468	0.259674	-0.209358	0.791459	-0.185239	0.223227	-0.301379
IRF5	0.44201	0.433691	-0.114926	-0.090807	0.0899689	-0.0052651	0.0880056	-0.0201134	0.070243	-0.0185499
IRF5	0.338416	-0.000477532	-0.14715	-0.147037	-0.0559031	-0.0635693	-0.120596	-0.156227	0.109606	-0.10053
IRF5	1.36838	-0.0765576	-0.0629864	-0.427135	-0.0121087	-0.227661	-0.146229	-0.0168462	0.0848801	0.138401
IRF5	0.819749	0.228069	0.0995029	-0.0518949	-0.0144448	-0.400618	-0.0898549	-0.16377	0.145637	0.261404
IRF5	0.322436	0.06833	-0.0440579	-0.409959	0.247049	-0.38952	-0.141243	-0.0535525	-0.0829741	0.0165555
IRF5	1.4225	0.00244025	-0.111999	-0.255036	0.136926	-0.181033	-0.125734	0.0845605	-0.249248	-0.0155538
IRF5	1.39602	0.0218792	0.0746899	0.156905	0.160025	-0.0858203	-0.0828862	0.0841988	-0.0503934	-0.127583
IRF5	0.384866	-0.10371	-0.128341	-0.0743521	-0.166065	-0.170984	-0.146322	-0.108548	-0.360243	-0.129815
IRF7	0.624053	-0.205635	0.242837	-0.787702	0.101312	-0.463519	0.592568	-0.17511	-0.00415272	-0.769984
IRF7	0.0114174	-0.231704	-0.203061	-0.361148	0.164733	-0.425866	-0.158008	-0.496334	-0.0398428	-0.329306
IRF7	0.0649113	-0.273276	-0.00931293	-0.556747	0.229344	-0.171001	0.118031	-0.260089	-0.140421	-0.613173
IRF7	0.589139	-0.0515859	0.161109	-0.36768	0.221871	-0.148158	0.587048	-0.0142608	-0.153334	-0.428795
IRF7	0.0761993	-0.147526	-0.136455	-0.410987	0.00824669	-0.328394	0.124173	-0.194347	0.0915902	-0.536825
IRF7	0.261342	-0.168399	0.0958568	-1.01832	0.0884703	-0.251961	0.150767	-0.114247	0.0706099	-0.784062
IRF7	-0.0395051	0.0799621	-0.238357	-0.201407	0.0852976	-0.0233539	-0.31125	-0.312068	-0.0135483	-0.11323
IRF7	-0.129572	0.116645	-0.160599	-0.132169	-0.0939399	-0.077283	-0.290424	-0.0672376	-0.313457	-0.20241
IRF7	0.524198	-0.136722	-0.0628051	-0.152624	0.0291143	-0.226781	-0.139439	-0.0712994	0.177496	-0.0311673
IRF7	-0.146346	-0.0868539	0.0106997	-0.553502	0.0339026	-0.313052	-0.16518	-0.163783	-0.0387304	-0.445385
IRF7	0.0200767	-0.349002	-0.052611	-0.536695	-0.0362246	-0.222634	-0.0730572	-0.0832205	-0.205769	-0.356978
IRF7	-0.126312	-0.101677	-0.0823349	-0.252199	-0.00504739	-0.372654	-0.0902557	-0.157287	-0.129621	-0.33949
IRF7	-0.143331	-0.317727	-0.243833	-0.262906	-0.0239692	-0.270466	-0.222391	-0.349954	-0.169314	-0.232058
IRF7	-0.091043	-0.0634444	-0.121463	0.433404	-0.222987	-0.298475	-0.0824135	-0.120041	-0.197482	-0.0412182
IRF9	1.92858	-1.52875	-0.81836	-1.94955	0.517845	-1.3679	-1.06771	-0.223107	-0.659615	-1.68536
IRF9	0.870446	-0.563695	-0.388933	-0.680905	0.191492	-0.71327	-0.540991	-0.338454	-0.252381	-0.755139
IRF9	0.803315	-0.519618	-0.54613	-0.928256	0.234296	-0.607707	-0.45042	-0.312734	-0.433288	-0.709601
IRF9	1.97376	-1.41503	-0.775866	-1.66965	0.418501	-1.51251	-1.00019	-0.31608	-0.629103	-1.59941
IRF9	0.943185	-0.676602	-0.544394	-1.0165	0.295567	-0.898587	-0.594544	-0.320895	-0.407109	-0.997563
IRF9	0.803122	-0.473826	-0.306201	-0.858771	0.298536	-0.483975	-0.504861	-0.222464	-0.0845949	-0.69774
IRF9	1.92831	-1.48091	-0.85444	-2.00584	0.523878	-1.45844	-1.23878	-0.258982	-0.719424	-1.82916
IRF9	0.932697	-0.408443	-0.470041	-1.0381	0.175598	-0.865523	-0.642199	-0.289792	-0.291762	-0.856232
IRF9	0.769276	-0.406504	-0.454479	-0.996171	0.324206	-0.809905	-0.468236	-0.255874	-0.127445	-0.974253
IRF9	2.04028	-1.30304	-0.668023	-1.64016	0.460729	-1.31772	-0.933188	-0.286843	-0.584549	-1.40361
IRF9	1.09561	-0.49999	-0.370978	-0.958075	0.373236	-0.688099	-0.536825	-0.174939	-0.368405	-1.12486
IRF9	0.793375	-0.505342	-0.371768	-0.494527	0.276887	-0.704235	-0.434962	-0.241247	-0.28983	-1.12154
IRF9	1.85028	-0.977643	-0.534723	-1.55621	0.405097	-1.06617	-0.802395	-0.168899	-0.463298	-1.30252
IRF9	0.992103	-0.503428	-0.468975	-0.511383	0.25745	-0.519336	-0.631997	-0.358943	-0.330388	-0.584669
IRF9	0.804365	-0.614755	-0.418783	-0.810179	0.280499	-0.579016	-0.564752	-0.231598	-0.419145	-0.818311
IRF9	2.00827	-1.33223	-0.636639	-1.62361	0.45464	-1.30667	-0.998828	-0.317736	-0.706663	-1.51188
IRF9	1.01431	-0.545117	-0.364724	-1.13559	0.234314	-0.586834	-0.523083	-0.33195	-0.13707	-0.864193
IRF9	0.848408	-0.521811	-0.405513	-0.693899	0.381988	-0.552025	-0.565978	-0.154662	-0.321666	-0.709163
Irx3	0.699677	-0.216471	0.178766	0.262177	-0.0569658	-0.248293	0.104041	0.153238	0.153259	0.07121
JDP2	0.38737	0.0109216	0.0907635	-0.228736	-0.0173034	-0.0983756	-0.557343	0.93205	-0.0168271	-0.912725
JDP2	0.392222	-0.337146	-0.16077	-0.741472	0.0769443	-0.077815	-0.882427	0.469598	-0.618577	-1.09667
JDP2	0.274987	-0.144538	-0.0393032	-0.540252	0.0758268	-0.144686	-0.653655	0.415478	-0.208532	-0.949809
JDP2	0.388094	0.0460793	0.0969329	-0.231756	-0.019396	-0.151041	-0.588273	0.902325	-0.136759	-0.854698
JDP2	0.339301	-0.282223	-0.138636	-0.768132	0.0158168	-0.114201	-0.856244	0.401853	-0.364361	-1.00341
JDP2	0.191909	-0.231948	-0.0845826	-0.517121	0.0590067	-0.195172	-0.750388	0.390132	-0.224246	-0.920883
JDP2	0.397725	0.00127534	0.110575	-0.322242	-0.0142135	-0.162	-0.575815	0.94516	-0.175286	-0.879753
JDP2	0.351818	-0.164388	-0.168694	-0.902713	0.0565523	-0.243011	-0.839968	0.323104	-0.633579	-1.17486
JDP2	0.191459	-0.300174	-0.161158	-0.577382	0.0150611	-0.210625	-0.713977	0.289625	-0.438096	-0.938192
JDP2	0.589974	-0.0363608	0.180613	-0.146967	0.0522631	-0.165733	-0.408265	0.934017	-0.0390407	-0.910745
JDP2	0.574494	-0.275029	-0.114214	-0.592825	0.0944062	-0.161569	-0.846458	0.41089	-0.694247	-0.938666
JDP2	0.402759	-0.2146	-0.121644	-0.702348	0.0736428	-0.190635	-0.661439	0.31459	-0.538999	-1.08185
JDP2	0.513275	-0.296501	-0.180176	-0.678606	0.0749755	-0.156883	-0.923167	0.353339	-0.560792	-0.947722
JDP2	0.377268	-0.184638	0.013873	-0.474915	0.02934	-0.292615	-0.700338	0.311283	-0.351875	-1.00877
JDP2	0.610146	-0.047192	0.117384	-0.22793	0.024654	-0.142518	-0.499674	0.89677	-0.365984	-0.922507
JDP2	0.493008	-0.300565	-0.167772	-0.624002	0.134794	-0.0856534	-0.762002	0.313951	-0.715615	-0.945264
JDP2	0.32073	-0.340616	-0.146182	-0.556024	0.0966451	-0.177871	-0.723965	0.290538	-0.353656	-1.01032
KLF13	-0.091945	0.0175999	0.0900493	-0.0285468	0.105871	-0.096764	0.191111	0.665555	0.0166817	-0.00446542
KLF14	-0.896001		-0.0362405				-0.056891
Klf12	-0.0269941	-0.0496542	0.0507586	-0.234213	0.176287	-0.179715	0.117212	0.549483	-0.0395476	-0.0058588
Klf12	-0.0203118	-0.0889802	0.0994943	-0.0655993	0.173764	-0.281018	0.169099	0.56392	0.0686355	0.00295145
Klf12	-0.087826	0.0256657	0.229334	-0.262783	0.152223	-0.025183	0.201294	0.484465	0.0815796	0.0956768
Klf12	-0.0742601	-0.0852751	0.0806865	-0.257021	0.121462	-0.0653999	0.106657	0.56694	0.00931048	-0.161835
LEF1	-0.044632	-0.0828345	0.239257	0.208452	0.0404269	-0.139692	0.181132	0.203167	0.260975	0.575468
LHX2	0.146253	-0.426901	0.0906176	-0.10748	-0.0371652	0.0354227	0.31168	0.12423	0.618629	0.241403
LHX2	0.161004	-0.359299	0.0492838	0.10071	0.0798513	-0.1414	-0.216892	0.00434294	-0.517755	-0.141428
LHX6	0.667549	-0.154414	-0.0400139	0.292169	0.0451891	-0.135875	-0.0023131	-0.148864	0.0976673	1.27327
LHX6	0.124807	0.429406	1.13255	0.329896	-0.127256	0.0750201	2.15713	-0.0587245	0.0753328	0.559805
LHX6	-0.214315	0.212616	-0.0071066	0.423481	-0.304178	0.90479	-0.0917117	-0.00570534	0.0899752	0.362216
LHX6	-0.189809	0.0464503	-0.0449968	1.48549	-0.0229296	-0.000849747	0.0505402	0.249	0.500313	0.422064
LHX9	0.328436	0.260681	0.825642	0.0931537	0.183752	0.34136	1.37155	0.229153	0.320888	-0.0867716
Lhx8	0.0463247	0.216594	0.350593	-0.287592	0.0137266	-0.214084	0.728813	-0.139968	0.222737	0.0443643
MAFF	1.10288	0.0427011	0.30143	0.989437	-0.0324564	-0.109174	0.258557	0.551071	-0.221708	-0.285439
MAFF	0.495287	-0.142493	-0.0999017	0.0110428	0.195374	0.0180922	-0.251887	0.182316	-0.515033	-0.412371
MAFF	0.48149	-0.159892	-0.081188	0.157477	0.0596319	-0.136285	-0.142891	0.112157	-0.266028	-0.344019
MAFF	1.08206	-0.109077	0.176202	0.92495	0.0273561	-0.111115	-0.104548	0.626557	-0.118995	-0.229246
MAFF	0.530747	-0.0964137	-0.0174566	-0.0336978	0.216133	-0.336573	-0.197364	0.0240432	-0.31439	-0.506787
MAFF	1.08901	-0.126396	0.152424	0.885306	0.0062671	-0.117175	-0.116847	0.686525	-0.299814	-0.282123
MAFF	0.495984	-0.0119594	0.0185621	-0.14677	0.0799496	-0.131482	-0.243133	0.0454532	0.042775	-0.187311
MAFF	0.229118	-0.350921	-0.111121	0.0229832	0.0857134	-0.31966	-0.300565	-0.129841	-0.621627	-0.447857
MAFF	1.10845	-0.150866	0.230017	0.900317	-0.0126103	-0.117933	-0.0383344	0.709839	-0.141409	-0.524157
MAFF	0.558906	-0.207331	-0.0310089	0.0264328	-0.0484437	0.114723	-0.117353	0.31391	-0.33482	-0.370836
MAFF	0.443924	-0.1786	-0.00656385	0.234962	0.151711	-0.119051	0.00342944	0.18078	-0.402227	-0.178535
MAFF	1.20924	-0.137564	0.159171	0.893256	0.00988848	-0.0473381	-0.0437302	0.641564	0.00972288	-0.362902
MAFF	0.963767	-0.211998	0.162477	0.665953	-0.0592808	-0.310186	-0.228062	0.501006	-0.0711142	-0.509287
MAFF	0.137437	-0.306385	-0.380231	-0.346417	-0.0461135	-0.382365	-0.429585	-0.0440619	-0.797942	-0.384577
MAFG	0.989802	0.0261489	0.143798	0.969069	0.0645161	-0.0725541	-0.0890513	0.760084	-0.0686244	-0.383922
MAFG	0.377612	-0.28155	-0.158387	0.195586	0.102808	-0.184947	-0.496448	0.215933	-0.437248	-0.465228
MAFG	0.358446	0.00281791	-0.0187169	0.315422	0.0815207	-0.145127	-0.218275	0.134747	-0.249978	-0.48703
MAFG	1.01455	-0.0848335	0.15026	0.956718	-0.074112	-0.198398	-0.141821	0.643727	-0.211224	-0.439822
MAFG	0.552617	-0.0865899	-0.00785169	0.0286204	-0.0417961	-0.30788	-0.295592	0.160628	-0.344948	-0.2732
MAFG	0.287681	-0.236958	-0.190314	-0.056498	0.049909	-0.146762	-0.318788	-0.0669672	-0.434499	-0.508479
MAFG	0.985312	-0.176775	0.12012	0.822075	-0.0147467	-0.0958702	-0.167406	0.624301	-0.0983423	-0.407663
MAFG	0.446844	-0.223084	-0.0428085	-0.28371	0.010525	-0.174646	-0.371512	0.0400851	-0.55721	-0.339745
MAFG	0.311355	-0.163523	-0.236896	-0.176425	0.0683765	-0.266275	-0.277615	-0.119003	-0.312105	-0.598338
MAFG	1.14641	-0.04576	0.209461	0.921561	0.058536	-0.288643	-0.0659812	0.676676	-0.0673228	-0.378607
MAFG	0.445663	-0.180068	-0.0933057	0.223879	-0.0976996	-0.149203	-0.418556	0.158795	-0.387201	-0.614373
MAFG	0.312683	-0.055689	-0.0575505	0.3057	0.288871	0.09875	-0.213775	0.255356	-0.453823	-0.156817
MAFG	1.02627	-0.214035	0.162333	0.780634	-0.134409	-0.1762	-0.00572941	0.66889	0.0144869	-0.455444
MAFG	0.573956	-0.0812559	-0.014127	-0.134695	-0.0553828	-0.32365	0.134728	0.0767232	-0.232087	-0.540188
MAFG	1.11559	-0.0740034	0.148044	0.733309	-0.0248409	-0.166685	-0.0406841	0.552958	-0.0839808	-0.439553
MAFG	0.628932	-0.473834	0.0106368	-0.0428043	0.243397	-0.153965	0.0570448	0.0679723	-0.290443	-0.316075
MAFK	1.17609	-0.0484043	0.189129	1.22788	-0.0509448	-0.0792493	-0.107836	0.752907	-0.0381727	-0.396139
MAFK	0.757767	-0.230728	-0.17947	0.203313	-0.0436739	0.0248298	-0.508547	0.124953	-0.611868	-0.507986
MAFK	0.627225	-0.0503126	0.0109527	0.446064	0.141984	-0.336143	-0.223181	0.0851716	-0.337912	-0.516307
MAFK	1.29615	0.00356112	0.212809	1.30187	-0.0291968	-0.0538086	-0.0692357	0.804816	0.0148917	-0.294401
MAFK	1.02811	-0.117121	-0.0557093	0.201521	0.0703039	-0.171721	-0.353666	0.405153	-0.209415	-0.775751
MAFK	0.652764	-0.0138248	-0.0128645	0.460528	0.145756	-0.204884	-0.326142	0.304784	-0.112413	-0.535951
MAFK	1.26095	-0.157116	0.182537	1.26796	-0.102539	-0.106752	-0.0595445	0.684305	-0.20529	-0.252506
MAFK	0.672243	-0.118687	-0.132206	0.0464196	0.10641	-0.0792995	-0.407454	0.216214	-0.342231	-0.566326
MAFK	0.554798	-0.31082	-0.061611	0.10967	-0.0588945	-0.206447	-0.350536	0.00935907	0.0955696	-0.553948
MAFK	1.25114	-0.0790063	0.229709	1.37601	-0.0889406	0.0105435	-0.0681821	0.709006	-0.135706	-0.328375
MAFK	0.838962	-0.571193	-0.188863	-0.210687	0.0467851	-0.050822	-0.360547	0.24663	-0.57424	-0.708885
MAFK	0.583968	-0.0638968	0.0608979	-0.0404156	-0.0715605	-0.116643	-0.0574627	0.00428505	-0.355202	-0.462907
MAFK	1.39413	0.074519	0.287869	1.34651	-0.034093	-0.0110365	0.0288708	0.799928	0.0207647	-0.114372
MAFK	0.79294	-0.132689	-0.0396756	0.140666	0.0952336	-0.16897	-0.264669	0.253773	-0.13223	-0.539684
MAFK	0.544186	-0.294377	-0.0927267	0.320949	0.0106072	-0.19822	-0.216765	-0.00842483	-0.290232	-0.419538
MAFK	1.22869	-0.0962318	0.231046	1.23387	0.0288939	-0.0772195	-0.0110747	0.793508	-0.0906926	-0.217962
MAFK	0.633322	-0.252223	-0.11538	-0.0247313	0.242396	-0.0997553	-0.417196	0.299174	-0.215933	-0.196188
MAX	-0.597283	0.154472	0.134416	-0.0211809	-0.0970273	-0.139056	-0.436375	0.74185	0.258426	-0.699978
MAX	-0.62752	0.0571973	0.092199	-0.0441747	-0.0876025	-0.096237	-0.156675	-0.0990953	0.163013	-0.704665
MAX	-0.706404	0.277286	0.0541389	0.0569256	-0.154365	-0.111388	-0.194182	0.0978978	0.314623	-0.642619
MAX	-0.618807	0.208739	0.141062	-0.0304426	-0.180512	-0.132604	-0.506571	0.701332	0.235159	-0.78405
MAX	-0.536253	0.10859	0.11349	-0.0881021	-0.0611848	0.0131913	-0.115705	-0.0395713	0.0250284	-0.589728
MAX	-0.596959	0.228425	0.0852172	0.0147043	-0.169357	-0.0202572	-0.178662	0.16639	0.184038	-0.835102
MAX	-0.588084	0.174128	0.081905	-0.0495216	-0.138942	-0.114438	-0.533127	0.790038	0.172906	-0.797575
MAX	-0.567285	0.0911082	0.0595816	-0.0514525	-0.0828047	-0.0681817	-0.163027	0.00396477	0.0418133	-0.746954
MAX	-0.657781	0.202775	0.0390749	-0.0403495	-0.245129	-0.262523	-0.355638	0.230532	0.130159	-0.760196
MAX	-0.59158	0.216099	0.165606	-0.0335645	-0.147242	-0.146504	-0.437202	0.651336	0.328965	-0.79079
MAX	-0.590237	0.0768376	0.038661	-0.0432855	-0.102584	-0.0822583	-0.14283	0.0441504	0.17741	-0.34571
MAX	-0.58218	0.275687	0.0224578	0.257346	-0.0724651	-0.129254	-0.177261	0.158327	0.0702737	-0.573233
MAX	-0.59333	0.228261	0.11326	-0.0223424	-0.207339	-0.11606	-0.598375	0.682987	0.111997	-0.793524
MAX	-0.558772	0.104728	-0.00845759	-0.206298	-0.102984	-0.103947	-0.392631	0.12883	0.276827	-0.758734
MAX	-0.6552	0.132045	-0.0206337	0.100753	-0.228657	-0.155211	-0.399514	0.101675	0.0268679	-0.842401
MAX	-0.596892	0.293176	0.124298	-0.029872	-0.182893	-0.0769603	-0.511164	0.716846	0.191803	-0.822329
MAX	-0.535153	0.0787458	0.0115997	-0.00641937	-0.0893871	-0.0620146	-0.353435	0.296597	0.375062	-0.732531
MAX	-0.564851	0.164359	0.0297729	0.241336	-0.0902617	-0.121811	-0.25718	0.0604527	0.17757	-0.641257
MEF2A	0.230755	-0.0870353	0.083716	1.01756	0.0100126	-0.217185	-0.192528	0.525926	-0.183424	0.428523
MEF2A	0.131856	-0.017127	0.0588593	1.1219	0.160207	0.161353	-0.307196	0.854953	0.00155221	0.628914
MEF2A	0.28902	-0.0562856	0.143638	1.1669	0.280591	0.239009	-0.302345	0.873718	-0.116182	0.810578
MEF2A	0.303895	-0.301637	0.169879	1.05231	0.229021	0.101833	-0.259076	0.769834	0.0378531	0.577961
MEF2A	0.109788	-0.0372596	0.0319565	0.899673	-0.148244	0.12887	-0.370332	0.647236	-0.296537	0.291829
MEF2A	0.112378	0.132549	-0.068753	0.834915	0.187143	0.158978	-0.31569	0.638301	-0.0140601	0.381376
MEF2A	0.0830254	0.224262	0.101406	0.739442	0.35623	0.324619	0.0843042	0.39453	-0.2004	0.307231
MEF2B	0.160911	0.196463	0.131709	0.840788	0.00587753	0.288658	-0.321913	0.629332	-0.156952	0.503443
MEF2B	-0.00388949	-0.357912	0.0099667	0.565123	0.21617	0.125497	-0.0728842	-0.0337935	0.0617411	0.290428
MEF2B	0.06507	0.102535	0.0147823	0.892378	0.0330036	0.0128269	-0.33432	0.572527	-0.125046	0.580198
MEF2B	-0.0629454	0.127806	-0.140071	0.382016	0.10743	0.0257637	0.0315355	0.284931	-0.177569	0.505514
MEF2B	0.0727349	0.236562	0.060117	0.801409	0.259653	0.136996	-0.211535	0.644277	0.0737426	0.608261
MEF2B	0.143994	0.196266	0.12375	0.477788	0.207764	-0.108372	0.22644	0.405409	0.00671398	0.635345
MEF2B	0.0849471	0.147994	0.113645	0.962928	0.154144	0.136883	-0.334307	0.746581	-0.0907143	0.573701
MEF2B	0.0717904	-0.0658602	0.120948	0.558251	0.0750552	-0.121085	-0.0246831	0.0866945	-0.060832	0.243275
MEF2B	0.146127	0.104977	0.0565993	0.933281	0.0773087	0.0596402	-0.532002	0.513432	-0.0817289	0.314594
MEF2B	0.00667741	0.075002	-0.0264586	0.918259	0.124474	0.145853	-0.528783	0.457462	-0.111903	0.428623
MEF2B	-0.0264873	0.0243918	0.0123981	0.621769	0.0245532	0.196613	-0.0744567	0.2076	-0.0163809	0.508006
MEF2D	0.495517	0.129835	0.229417	0.438837	0.210062	0.118838	-0.207652	0.352924	-0.0563293	0.372366
MEF2D	0.200203	-0.0163382	0.186343	0.651632	0.22643	0.36626	-0.278707	0.637801	-0.133543	0.538276
MEF2D	-0.0108638	0.000197649	0.502046	0.237563	0.0302737	0.125331	1.21696	0.0667057	-0.063319	0.0667622
MEF2D	0.262226	-0.263655	0.166757	0.566523	0.0106537	0.120751	-0.337247	0.536677	-0.478544	0.378
MEF2D	0.0917144	0.113767	0.101946	1.10185	0.216803	0.314034	-0.35437	0.610863	-0.0338037	0.505915
MEF2D	-0.0417081	0.0117671	0.172314	0.742139	0.0922403	0.139807	-0.312211	0.377292	-0.185285	0.444587
MEIS2	-0.464528		0.0172879				0.622969
MEIS2	-1.19369	-0.462841	-0.278478	0.518785	0.0292239	-0.243401	-0.351323	-1.33614	-0.184934	-0.410861
MEIS3	-0.0340186	0.0440619	0.157397	0.159676	-0.00775162	-0.100614	0.537191	0.309122	0.194839	0.25453
MEIS3	-0.094654	0.397967	0.183029	0.472477	0.103832	0.278228	-0.0264579	0.21299	0.0524027	0.503719
MEOX2	0.0257132	0.183307	-0.0646528	0.634061	-0.031074	0.190622	0.135276	0.143252	0.521831	0.313964
MEOX2	1.95293	0.0827491	-0.0912988	1.14754	0.140305	-0.346375	-0.157149	0.715713	-0.138209	1.27574
MEOX2	-0.0414606	0.210663	-0.0290852	-0.390683	0.0673742	-0.0723291	0.0738977	0.0432399	-0.521303	0.00972219
MGA	-0.0444101	-0.0883997	0.155802	0.103826	0.196179	0.113594	0.234856	0.0425614	0.053599	0.146371
MGA	0.426337	-0.049388	0.175942	0.0875293	0.110211	-0.145046	0.18268	0.113411	0.130872	0.351332
MGA	-0.0251111	-0.0464161	0.0699527	0.0857794	0.270007	0.271006	0.119013	0.203205	-0.0822451	0.353558
MGA	-0.223529	-0.0803425	-0.204072	-0.0592876	-0.0325048	-0.0996745	-0.0993028	-0.0765153	-0.310042	-0.00728315
MGA	-0.401143	-0.426008	0.0305535	2.22414	0.168976	0.182087	-0.0639701	0.0475199	-0.0869263	0.684121
MGA	0.401324	-0.435066	1.07028	0.467863	-0.191578	0.1551	0.37747	-0.206452	-0.334662	0.209131
MGA	0.0884313	0.100649	0.37513	-0.250956	0.228156	0.177115	0.994484	-0.0283405	-0.152039	0.592335
MLXIPL	-0.0737123	-0.00542602	0.182077	0.794003	0.220321	-0.0728656	0.126477	0.626426	0.208344	0.0877728
MLXIPL	-0.25353	-0.0895228	-0.14714	0.880871	0.143218	-0.223712	-0.230398	0.282814	-0.21044	-0.306926
MLXIPL	-0.15854	-0.116329	0.162133	0.658621	0.121289	-0.116699	0.0370159	0.482057	0.0559169	0.0995639
MLXIPL	-0.247847	-0.406141	-0.0336369	0.868051	0.0422512	-0.32382	-0.183531	0.308224	-0.0798361	-0.178563
MLXIPL	-0.22448	-0.19579	0.102723	0.722174	0.105772	-0.173244	-0.108349	0.587502	-0.121741	0.020934
MLXIPL	-0.318056	-0.334288	-0.197903	0.689965	0.157924	-0.320618	-0.277202	0.312416	0.0877822	-0.295992
MLXIPL	-0.189697	-0.0962867	0.130959	0.852986	0.165414	-0.06542	-0.00729328	0.531221	0.326422	0.00621189
MLXIPL	-0.388683	-0.187859	-0.173596	0.708824	0.0789429	-0.338573	-0.231516	0.0317027	-0.25336	-0.0747963
MLXIPL	-0.222692	-0.103056	0.0917295	0.977723	0.161184	-0.171072	0.00130708	0.460159	0.0570609	0.113986
MLXIPL	-0.341936	-0.410618	-0.190453	1.10659	0.156775	-0.0807442	-0.189502	0.23095	-0.140001	-0.098229
MLXIPL	-0.15166	0.0175981	0.128744	0.823298	0.133139	-0.126355	-0.0887853	0.620675	0.0408804	0.23661
MLXIPL	-0.252462	-0.0977635	-0.179826	0.718248	0.196397	-0.373902	-0.21303	0.223068	-0.173051	-0.178448
MSX1	-0.184093	-0.0544421	-0.178808	0.111369	-0.113532	-0.126762	-0.122984	-0.0899143	-0.21854	-0.145987
MSX1	-0.729357	-0.037613	0.120852	-0.0204096	0.219193	0.0914992	0.0658587	0.21685	0.0625486	0.642881
MSX1	0.145566	1.63418	0.105675	0.607278	0.0613653	0.140267	-0.350841	0.233349	-0.00999136	0.758846
MYBL1	-0.0482462	0.393038	-0.125199	0.297356	-0.277654	-0.208072	-0.540683	0.664867	-0.0202104	-0.598021
MYBL1	0.176609	-0.106884	1.07384	-0.0420499	-0.175176	-0.0604023	1.69942	-0.234631	0.266425	-0.206463
MYBL1	-0.106047	0.0423964	0.0329427	-0.625435	-0.0640807	-0.181901	0.0132554	-0.235649	0.000600161	0.195425
MYBL1	-0.152756	0.214823	-0.254934	0.442552	-0.204291	-0.240564	-0.418583	0.208075	-0.781982	-0.00355799
MYBL1	-0.171472	0.25856	-0.392766	-0.185569	0.215332	-0.144711	-0.507581	0.0510652	-0.242363	0.0276143
MYBL2	0.0381291	-0.133335	0.0148355	1.04026	-0.00270965	-0.271544	-0.0163684	0.202535	0.355784	1.09643
MYBL2	0.0304005	0.378756	0.028657	0.193558	0.14965	0.181785	0.0938411	0.0397258	0.278283	-0.0230048
MYBL2	0.189496	-0.0497422	-0.0284159	1.86539	0.152303	0.0474306	0.102335	0.225092	0.127225	0.453036
MYBL2	-0.052265	0.192868	0.00399949	-0.351998	0.0545742	-0.173529	-0.0925693	-0.00218954	-0.0311832	-0.0740853
MYBL2	-0.034223	0.19911	-0.00468288	-0.107323	0.158776	1.04621	-0.00632378	0.191158	0.104046	0.24089
MYBL2	0.504969	-0.187232	0.061464	0.0793279	0.00329584	-0.133844	0.00556445	0.104331	0.15766	0.172818
MYF6	-0.0503763	0.755276	-0.0129961	0.0751497	-0.111587	0.0803098	0.0433154	0.105952	-0.133511	0.0841829
MYF6	0.119375	0.00649455	0.23029	-0.191321	-0.120442	0.0818169	0.0147088	1.01227	0.249777	0.0371562
Mafb	0.875497	0.0475258	2.23691	0.507344	0.100283	-0.135475	3.60305	0.285708	0.606011	0.0360931
Mafb	0.753812	-0.249687	2.1874	0.227869	0.0107603	-0.0682919	4.00036	-0.117198	0.301534	-0.284117
Mafb	0.763953	0.0895093	2.25318	0.56753	0.118983	-0.30288	3.61581	0.0500056	0.544847	-0.091495
Mafb	0.843745	0.0921988	2.02225	0.395776	0.061548	-0.0442072	3.53755	0.209628	0.608352	-0.181563
Mafb	0.747239	0.0263229	2.09405	0.245566	-0.0334887	0.0773936	4.04918	-0.132398	0.196414	-0.274041
Mafb	0.726087	-0.113038	2.12219	0.34708	0.0654738	-0.0746175	3.66198	-0.00431675	0.543067	-0.046337
Mafb	0.941063	-0.0436368	2.34302	0.368927	0.00791823	-0.173818	3.7853	0.211828	0.522734	-0.179102
Mafb	0.621273	-0.249704	2.0011	0.111033	-0.00347254	-0.101348	3.90593	-0.101518	0.251517	-0.375468
Mafb	0.648481	-0.0899158	2.08264	0.447509	0.0641928	-0.448818	3.67503	-0.0512867	0.230349	-0.163754
Mafb	0.952112	0.0276796	2.37839	0.512633	0.0424559	-0.0860868	3.73853	0.297077	0.574216	0.202298
Mafb	0.75376	-0.275784	2.28022	0.292539	-0.0246254	-0.190639	4.12711	-0.0905098	0.390799	-0.577657
Mafb	0.788542	-0.0847232	2.35861	0.662355	0.132356	-0.201271	3.72508	0.119268	0.568008	-0.443046
Mafb	0.927594	0.119094	2.32474	0.450119	0.0537689	-0.160871	3.75587	0.281533	0.481191	0.0356561
Mafb	0.822624	-0.323115	2.32211	-0.104116	-0.0652734	-0.120209	4.23467	-0.250902	0.280995	-0.229713
Mafb	0.632616	-0.183617	2.17228	0.383213	0.170258	-0.175248	3.69981	-0.106063	0.523085	-0.19048
Mafb	1.00046	0.0181473	2.47417	0.38072	0.0628028	-0.15325	3.93152	0.183938	0.744012	-0.127878
Mafb	0.506616	-0.0170355	1.89392	-0.0336717	0.0232331	-0.204775	3.74168	0.099913	0.243322	-0.163143
Mafb	0.628977	-0.054853	2.05433	0.185615	-0.0615743	-0.230151	3.68083	-0.157348	0.308895	-0.0947562
NEUROG2	0.149958	0.17002	0.0135688	0.0928157	-0.178924	0.105454	0.127961	-0.28455	-0.371831	0.085866
NFAT5	-0.189244	0.140999	0.393041	-0.125644	-0.159635	0.0751175	0.280877	4.95688	1.67427	0.00690405
NFAT5	-0.234203	0.474024	-0.116159	-0.109154	-0.0392395	-0.0677866	-0.0988141	3.2151	0.407429	0.186862
NFAT5	-0.14649	0.11567	0.0828046	0.0889608	-0.143944	0.0888399	0.151254	2.05831	0.607378	0.20863
NFAT5	-0.0809707	0.0130937	0.663147	-0.34171	-0.145419	0.134828	0.427828	4.71321	1.95813	-0.162562
NFAT5	-0.108542	0.369268	0.269586	0.0926924	-0.130813	0.00467136	0.202924	3.49198	0.825032	0.280819
NFAT5	0.023474	-0.202955	0.167289	-0.229437	0.0516673	-0.205627	0.00351747	2.16878	0.755468	-0.363439
NFAT5	-0.176556	0.231422	0.582243	-0.219889	-0.198662	0.191027	0.465101	4.78235	1.82994	0.00235124
NFAT5	-0.188871	0.177438	0.039965	0.127727	0.0556687	0.174338	-0.0511123	3.12465	0.634191	-0.0614123
NFAT5	0.0298596	0.010113	0.14041	-0.215029	0.0276601	0.13916	0.0164353	1.95112	0.685488	-0.165607
NFAT5	0.0149596	0.0477618	0.685544	-0.376427	-0.417339	0.205224	0.397739	4.7215	2.02083	-0.271312
NFAT5	-0.146785	0.00426436	0.1537	-0.254353	-0.156298	-0.0622288	0.0210756	3.19038	0.699601	0.0546163
NFAT5	-0.215241	0.297685	0.0302399	-0.314432	-0.0586892	-0.344041	0.0607141	2.04432	0.331646	-0.312911
NFAT5	-0.0425051	0.125185	0.463781	-0.00437682	-0.0941658	0.0680981	0.121869	4.12403	1.41997	-0.337604
NFAT5	-0.1327	-0.0737439	-0.0441443	-0.0757629	-0.122653	0.0247036	-0.329224	2.71899	0.273966	-0.178024
NFAT5	-0.0257228	0.0677622	0.354829	-0.236683	0.0605934	-0.0744427	0.70164	1.80765	0.344407	-0.0422384
NFAT5	0.182986	0.300334	0.421515	-0.370931	-0.0251926	0.299655	0.214297	4.8115	1.53519	-0.00364117
NFAT5	-0.292841	0.157607	-0.0719989	-0.0270416	-0.225065	0.153986	-0.0664947	3.22851	0.316428	-0.516355
NFAT5	0.0132308	0.32595	0.175076	0.260076	0.0753274	-0.0403963	0.39096	2.16529	0.47552	0.0666772
NFATC1	0.335978	-0.202551	-0.0662708	-1.83615	-0.0580259	-0.732658	-0.0528341	-0.154204	0.923315	-0.884948
NFATC1	0.0574128	0.237154	0.0484387	-0.189835	-0.128881	0.0555748	0.125016	0.91328	0.90942	0.195731
NFATC1	0.141572	0.0412357	0.182649	-0.330308	0.269098	-0.0880841	0.566293	0.211007	0.360542	-0.0175708
NFATC1	-0.188093	-0.0778998	-0.00269853	0.497957	0.181377	-0.30785	0.0822747	0.961357	0.811503	-0.459748
NFATC1	-0.339021	0.0133391	-0.169681	0.0974076	0.040144	0.0795218	-0.100769	0.132455	0.354801	-0.0879239
NFATC1	-0.206686	0.325774	-0.150279	-0.0410601	-0.115771	-0.137062	-0.192207	0.624107	0.883539	0.129428
NFATC1	-0.147964	0.287373	0.302074	0.135772	-0.0156218	-0.0081488	0.313016	4.35195	1.33455	0.158533
NFATC1	0.000513599	-0.159594	0.108772	0.0240958	-0.312046	-0.294651	0.016812	3.01853	0.787082	-0.0865336
NFATC1	-0.164363	0.194261	-0.0946276	0.403037	-0.0370578	0.0279106	-0.00439316	1.22478	0.393771	-0.157442
NFATC1	-0.171377	0.141988	0.31541	-0.107073	-0.085636	0.0498017	0.337598	4.58734	1.75809	-0.245042
NFATC1	0.023071	0.075524	0.0600093	0.130907	0.013352	-0.24003	0.0315577	3.1616	0.597992	0.300178
NFATC1	-0.22289	-0.0671125	-0.0800878	-0.257669	0.119081	0.163167	-0.0214286	1.56681	0.394866	-0.0774901
NFATC1	-0.222134	0.380153	0.156296	0.110242	0.088843	0.0577749	0.214581	4.20939	1.52255	-0.0493227
NFATC1	0.172632	0.231193	0.200369	-0.250172	-0.208312	-0.0457857	0.131138	2.19039	0.641186	0.119536
NFATC1	-0.083428	-0.219978	-0.161964	-0.386451	-0.14195	-0.143876	0.0522037	1.20899	0.484339	-0.169084
NFATC1	0.000416939	0.0294623	0.374802	0.0435482	-0.269933	0.346071	0.0774165	3.72032	1.74687	-0.188989
NFATC1	-0.0897767	0.162076	-0.183556	0.234437	-0.131894	-0.077566	-0.11226	2.06337	0.266975	0.213626
NFATC1	-0.299189	0.104089	-0.021471	-0.213098	-0.106949	-0.127253	-0.0710383	1.30116	0.558823	0.00958144
NFATC1	-0.119009	0.212051	0.304962	-0.0467096	0.133347	0.260849	0.367009	3.53724	1.33177	-0.027744
NFATC1	-0.093247	-0.24339	0.00236058	0.0574391	-0.214902	-0.0893841	-0.0663965	1.88461	0.423088	-0.020618
NFATC1	-0.0375822	0.527048	-0.276345	-0.0596617	0.0295382	-0.0710194	-0.120064	0.768037	0.743555	-0.150457
NFATC1	-0.0794293	0.302202	0.354287	-0.02664	-0.0641793	0.122883	0.326591	3.7132	1.61481	-0.233591
NFATC1	-0.180894	-0.154476	-0.0859901	0.185092	-0.329724	0.29985	-0.0381059	1.91195	0.658255	-0.258832
NFATC1	0.304585	0.122057	0.30035	-0.113215	-0.286822	0.194875	0.385736	1.09269	1.18265	-0.451935
NFATC1	-0.197949	0.508529	-0.282356	-0.241189		0.307347	-0.108861	0.403952	1.71293
NFATC1	-1.10639		-0.342646				-0.540199
NFATC1	-0.30196	0.706252	-0.00584516	-0.513774	0.203321	0.0500382	0.115379	1.9674	1.37826	0.435203
NFIB	-0.0647738	-0.366588	-0.0144842	-0.0559108	-0.141379	0.126059	-0.194043	-0.206586	-0.591061	-0.102393
NFIL3	0.0777897	0.452406	0.44352	0.35227	0.0427696	0.372007	0.325915	0.112253	0.22416	-0.0632721
NFIL3	-0.00124072	0.194818	0.387086	-0.133177	-0.0207511	0.202008	0.167222	0.0700625	-0.0910602	-0.148068
NFKB1	0.35203	0.235991	0.863892	0.268937	-0.205638	0.304658	0.0232613	0.173622	0.426285	-0.373393
NFKB1	0.180488	0.152596	0.770397	-0.0430794	-0.208368	0.339782	0.0969418	-0.491498	0.20801	-0.310055
NFKB1	0.131467	0.283177	0.716224	0.493901	-0.188639	0.27777	0.0031931	-0.12667	0.446734	-0.391533
NFKB1	0.335388	0.272512	0.87222	0.341121	-0.181797	0.318866	0.0691001	0.105052	0.505859	-0.515987
NFKB1	0.164687	0.100521	0.755976	-0.09361	-0.247739	0.342082	0.0478457	-0.48261	0.279079	-0.620062
NFKB1	0.129634	0.199222	0.666963	0.345263	-0.299644	0.257293	-0.0772143	-0.245096	0.373659	-0.553397
NFKB1	0.30217	0.268643	0.878277	0.30541	-0.191416	0.318386	0.107408	0.0599229	0.490831	-0.516337
NFKB1	0.118739	0.102956	0.703476	-0.0769126	-0.128365	0.356045	0.0641093	-0.392802	0.244558	-0.448414
NFKB1	0.138087	0.20835	0.719689	0.376092	-0.149511	0.284945	0.095867	-0.227864	0.469118	-0.483036
NFKB1	0.2731	0.273596	0.851226	0.286072	-0.201366	0.36044	0.0599161	0.0660072	0.459422	-0.51224
NFKB1	0.121249	0.0720707	0.712603	0.0625101	-0.220672	0.270646	0.0428493	-0.26197	0.415134	-0.404664
NFKB1	-0.026504	0.152903	0.636309	0.311423	-0.102667	0.300442	0.0919706	-0.325953	0.424652	-0.511797
NFKB1	0.278235	0.210536	0.810699	0.377075	-0.176383	0.301485	0.0288135	0.217896	0.473482	-0.381682
NFKB1	-0.0675782	0.170332	0.616286	0.0650259	-0.150685	0.712531	0.0113224	-0.341607	0.0407745	-0.308416
NFKB1	0.048195	-0.117837	0.626118	0.473865	-0.29791	0.280964	-0.0745858	-0.0541285	0.399956	-0.488811
NFKB1	0.34191	0.224114	0.838686	0.312033	-0.291523	0.285533	0.0708156	0.0814208	0.523962	-0.52739
NFKB1	0.0222756	0.238687	0.570087	0.114832	-0.189887	0.314022	-0.0862313	-0.443095	0.14742	-0.382354
NFKB2	0.335081	0.279336	0.874429	0.367234	-0.180793	0.334723	0.0619112	0.0955935	0.407913	-0.558864
NFKB2	0.113068	0.0497483	0.746521	-0.00359818	-0.220152	0.312795	0.0343295	-0.573453	0.328346	-0.526389
NFKB2	0.134768	0.292616	0.684251	0.323965	-0.188531	0.223028	0.00451906	-0.174843	0.387012	-0.384275
NFKB2	0.306462	0.22372	0.827452	0.315344	-0.24263	0.328843	0.0189471	0.198199	0.445339	-0.394533
NFKB2	0.109818	0.269641	0.714338	0.00641892	-0.238527	0.404448	0.0474916	-0.345553	0.284929	-0.657865
NFKB2	0.132128	-0.036426	0.691392	0.37363	-0.304486	0.152738	0.020579	-0.237447	0.383979	-0.518973
NFKB2	0.267634	0.340474	0.85526	0.358764	-0.156069	0.377721	0.0534146	0.11999	0.477085	-0.480986
NFKB2	0.189084	0.228803	0.654027	0.210718	-0.17172	0.293689	0.065651	-0.415793	0.300065	-0.549324
NFKB2	0.075196	0.0978312	0.6205	0.43399	-0.102491	0.248192	-0.0436679	-0.282241	0.4065	-0.440761
NFKB2	0.298232	0.200396	0.870623	0.354767	-0.272768	0.337328	0.105831	-0.000455892	0.440489	-0.502283
NFKB2	0.0638556	0.0194205	0.683791	-0.0409863	-0.133868	0.314442	0.0344907	-0.53771	0.138369	-0.493175
NFKB2	0.098028	0.240719	0.639573	0.202191	-0.153527	0.203261	0.0774008	-0.357848	0.387587	-0.369512
NFKB2	0.253412	0.230372	0.848584	0.341605	-0.20796	0.290958	0.0729553	0.023783	0.587811	-0.484722
NFKB2	0.182426	0.0708907	0.746951	0.111139	-0.208355	0.353448	0.165253	-0.305694	0.375213	-0.747892
NFKB2	0.0717496	-0.00367574	0.626642	0.435622	-0.280328	0.331879	-0.0392922	-0.150882	0.325658	-0.529688
NFKB2	0.321068	0.184236	0.894467	0.372322	-0.173492	0.396483	0.104795	0.0249876	0.483006	-0.373137
NFKB2	0.169553	0.0951576	0.684976	-0.029722	-0.242317	0.210788	0.12921	-0.384891	0.333065	-0.532243
NFKB2	0.125474	0.120672	0.561134	0.304066	-0.0790991	0.268181	0.161424	-0.284636	0.333624	-0.256778
NHLH1	-0.222936	0.252246	0.120916	0.72024	-0.278026	-0.296007	-0.073144	-0.0843336	-0.108863	0.836829
NHLH1	0.0313641	-0.137213	0.340292	-0.187794	0.0146569	0.0807573	1.23378	0.101641	0.156174	0.412052
NHLH1	0.107373	0.078882	0.182207	0.0917606	0.039906	1.0058	0.165375	0.342528	0.0812035	0.281984
NKX2-3	-0.055526	0.0375557	-0.102718	0.0579961	0.066214	-0.180467	0.0864283	0.0282065	-0.306845	-0.085081
NR2C2	0.0635327	-0.180284	0.397344	0.241034	0.0651817	-0.0201051	0.657187	0.19503	0.129851	0.100453
NR2C2	-0.144043	-0.0772908	0.124576	0.530666	0.239752	0.148344	0.0925143	0.270199	-0.0697533	0.4321
NR2E1	-0.108662	0.169756	0.0717138	0.275835	-0.215488	0.453426	-0.106958	0.617969	0.249982	-0.228205
NR2E1	0.0503015	0.291252	0.0635353	-0.0341523	-0.0237878	0.102241	0.0132486	-0.0627403	-0.554517	0.173725
NR2E1	-0.273701	0.0310731	-0.120079	0.111491	0.0365351	-0.00303011	-0.305396	0.0237636	0.0952491	0.375711
NR2E1	-0.298469	-0.0986602	0.163712	1.2205	-0.0172626	-0.178863	0.138778	-0.413416	-0.0160563	1.4494
NR2E1	0.145606	0.14124	0.162284	0.0121298	-0.123189	0.726455	0.142269	-0.0666385	0.121025	0.079401
NR2E1	0.156788	0.190195	0.309251	0.140782	0.0980941	-0.269383	0.684843	0.150592	0.253952	-0.0337087
NR2E1	-0.0694491	0.0608076	0.17111	2.23211	-0.23275	-0.027554	0.0147305	-0.188032	0.00266517	0.334328
NR2E1	0.135219	0.359871	0.205353	0.112278	-0.0744825	0.187517	0.364913	0.135191	0.338127	-0.361762
NR2F1	-0.0843591	-0.136871	-0.0361269	-0.070982	-0.037009	-0.334152	-0.0436008	-0.172217	-0.0103474	-0.488272
NR2F1	-0.139789	0.121671	0.150804	0.532522	0.144981	0.0137496	0.149907	0.0903609	0.180193	0.394613
NR2F1	-0.035961	0.0377905	0.214051	0.397069	0.137908	0.00761094	0.106945	-0.0130133	0.132912	-0.028207
NR2F1	-0.0944416	0.255686	-0.158696	0.334884	0.13487	0.0600279	-0.330432	0.226202	-0.343458	0.191823
NR2F1	-0.00830174	-0.139483	0.0876405	0.133587	-0.0264056	-0.0542818	0.490226	-0.412731	0.0252533	-0.0145221
NR3C1	-0.0899496	-0.443505	-0.133081	-0.362831	-0.135734	3.67844	-0.0409815	-0.198149	0.0952962	-0.279096
NR3C1	-0.0595848	0.237562	-0.246243	-0.192143	-0.216479	2.71185	-0.0997298	-0.492859	0.221966	-0.419055
NR3C1	-0.0636888	-0.166165	0.0252117	-0.180942	0.270154	2.56691	-0.102135	0.188157	0.123596	0.302673
NR3C1	0.0630445	-0.0370799	0.158208	-0.213157	0.070282	4.42256	0.151679	-0.402752	0.086701	0.0513461
NR3C1	-0.12528	0.220682	-0.206648	-0.194524	0.169708	2.7708	-0.132671	-0.174106	-0.137658	-0.265122
NR3C1	-0.088408	0.0980969	-0.0567393	-0.160843	-0.0763332	2.4555	-0.0170112	-0.26631	0.0611942	-0.666165
NR3C1	-0.191606	0.0390614	-0.0936265	-0.153475	0.174404	4.51023	-0.0854657	-0.218357	-0.20889	-0.115096
NR3C1	-0.268039	-0.210187	0.113988	-0.212349	-0.285819	2.10014	0.866354	-0.570103	-0.0781329	0.108072
NR3C1	-0.210636	-0.14352	-0.277822	-0.119412	-0.0893474	2.11541	-0.130033	0.0113828	0.0870369	0.241654
NR3C1	-0.0502127	0.0381248	0.0279518	0.0935116	0.111786	4.41026	0.0507711	0.331078	-0.098616	0.303471
NR3C1	0.138459	0.124716	-0.25107	0.331098	-0.0183459	2.38318	-0.0685451	0.230789	0.187287	0.048002
NR3C1	-0.27771	0.00158883	-0.012811	-0.567998	-0.102073	2.21635	-0.370397	-0.151452	-0.174923	0.497849
NR3C1	-0.0774508	-0.20862	-0.062312	0.0734228	-0.109583	4.49958	0.158856	-0.228945	-0.0621317	0.280789
NR3C1	-0.17226	0.085354	-0.116446	-0.7255	-0.31372	2.5397	-0.0352811	0.123724	-0.398288	-0.543555
NR3C1	-0.250334	-0.29683	-0.3004	-0.196576	-0.0537131	2.10126	-0.196774	-0.401263	-0.331989	-0.277945
NR3C1	0.171011	0.185327	0.131184	-0.0357967	-0.0652988	4.15726	0.785701	0.261839	-0.168619	0.136723
NR3C1	0.074599	-0.0760866	-0.0204602	-0.313372	-0.123101	2.49058	-0.0586171	-0.0582777	0.148806	0.163633
NR3C1	-0.107251	0.570989	-0.0919688	-0.0348591	0.0856125	2.33413	-0.169883	0.326975	-0.312921	0.628093
NR3C2	-0.0534841	-0.240497	0.150494	-0.330582	0.0411015	4.03058	0.0184305	-0.0687951	0.0988649	0.164127
NR3C2	-0.117672	0.0143105	-0.154715	-0.466522	-0.0924924	2.79754	-0.194589	-0.00461153	-0.12034	-0.00298141
NR3C2	-0.247292	-0.327048	-0.131532	-0.280777	0.00702695	2.11724	-0.144727	-0.0654802	-0.223556	-0.174154
NR3C2	-0.146692	-0.155565	0.193622	-0.511231	0.237312	3.47113	0.119582	-0.00800395	0.0738444	-0.0879265
NR3C2	-0.147103	-0.120582	-0.0527766	-0.419155	-0.0321172	2.8568	0.0262746	-0.114379	-0.00892472	-0.0775823
NR3C2	-0.0401387	-0.184191	-0.163858	-0.371097	-0.105805	2.25368	-0.124469	-0.215285	-0.0921909	0.105701
NR3C2	-0.12687	0.0355138	-0.013826	-0.231469	0.220589	4.25185	0.0215161	-0.273008	0.0295092	0.350032
NR3C2	-0.125914	0.255024	-0.028806	-0.180907	0.197461	2.78926	-0.127137	-0.263175	0.183414	-0.0107497
NR3C2	-0.0550719	-0.0043626	-0.0282877	-0.154023	-0.084811	2.1196	-0.131474	-0.14345	-0.0999189	0.0459106
NR3C2	0.0770771	-0.0761887	0.203111	-0.280318	0.191683	3.65277	0.271273	0.111655	0.152652	0.0253873
NR3C2	-0.0642804	0.146507	-0.0923782	-0.0536153	-0.122724	2.86871	-0.0254729	-0.272054	-0.141451	0.138711
NR3C2	0.00897666	0.231841	-0.149081	-0.263648	0.173	2.24245	-0.238388	-0.179667	-0.133151	-0.141037
NR3C2	-0.0881998	0.0938248	0.160722	-0.40683	0.198098	3.75657	0.139567	-0.337582	0.0186142	0.211039
NR3C2	-0.176638	-0.282114	-0.10376	-0.349673	-0.211456	2.7622	-0.0535754	-0.221555	-0.333626	0.0880727
NR3C2	0.0129908	-0.264	-0.106388	-0.131092	-0.0241081	2.24023	-0.134778	-0.228621	0.123399	-0.162264
NR3C2	-0.158809	-0.189057	0.0558161	-0.472247	0.027782	4.17077	0.00423694	-0.279021	-0.0892945	-0.0380098
NR3C2	0.121948	0.00850885	-0.0698667	0.0131286	-0.0733888	2.68677	-0.135399	-0.00902671	0.0792202	0.0588287
NR3C2	-0.124184	0.248351	-0.117366	-0.10756	0.164294	2.20288	-0.11359	-0.0562426	-0.0326636	-0.158583
NR4A2	0.0363594	0.0283425	0.107012	-0.166375	0.185792	-0.00237089	0.213896	0.13545	0.102047	-0.0314912
NR4A2	-0.127065	0.0145332	-0.124671	-0.392395	0.111638	-0.220507	-0.0391419	-0.079288	-0.17321	-0.101465
NR4A2	0.122142	0.0407265	0.125706	-0.0854158	0.0349961	-0.0399777	0.424528	0.177082	0.144603	-0.125136
NR4A2	0.0232909	0.0898215	0.213971	0.0925984	0.0584026	0.543042	0.200326	0.27113	0.223747	0.276649
NR4A2	0.280774	0.00500443	0.435236	0.320222	0.0633146	0.115154	0.906988	0.172006	0.282624	-0.00218146
NR4A2	-0.0801137	-0.0944703	-0.0167318	0.0684062	-0.0295003	-0.121754	0.377762	0.119349	-0.25324	-0.129767
NR4A2	0.253313	0.107832	0.234477	0.442123	0.137171	0.137795	0.911048	0.205648	0.0906192	0.241462
NR4A2	0.0252442	0.0482201	-0.0274995	0.0592774	-0.0363701	-0.0705095	0.379708	0.00583544	0.0772658	0.0022178
NR4A2	0.372366	0.0812507	0.381741	0.461511	0.111743	0.00474232	1.2281	0.178804	0.254455	0.0576477
NR4A2	0.277142	0.133745	0.254304	0.181409	-0.0128672	0.0804517	1.09997	0.0143151	0.377081	0.0663346
NR4A2	0.210428	0.248868	0.18662	0.298175	0.0607149	0.479564	0.961042	0.00328143	0.372964	0.215394
NR4A2	0.290536	-0.0614473	0.083006	0.303014	0.0498381	0.0667791	1.00816	0.140059	0.0866406	0.219942
OLIG2	-0.109383	-0.0357739	0.0136981	0.00249273	-0.187636	-0.108361	-0.166346	-0.134317	-0.263268	0.0996576
OLIG2	0.103916	-0.199046	0.317227	0.0760959	0.131721	0.0209861	0.922354	-0.0383425	0.026867	0.0279699
OLIG2	0.120161	-0.311953	0.310036	0.284384	0.0783164	0.212867	1.12105	-0.0294336	-0.113515	0.348225
ONECUT1	0.627898	0.0493086	0.048408	0.071547	0.128386	-0.255899	-0.106873	0.457328	0.0741559	0.00367168
ONECUT1	-0.0291079	0.256448	0.185985	0.110016	-0.0688905	0.0201798	0.38823	0.239793	0.0307691	0.0822326
ONECUT3	-0.12728	0.377577	0.477543	0.0813752	-0.165295	0.138697	0.924662	0.448826	-0.0543902	0.173537
OTX1	-0.244297	-0.0562796	-0.537598	-0.310711	-0.0655685	-0.0913117	-0.315418	-0.131603	-0.201543	0.0520209
PAX1	0.352479	-0.00875596	0.677691	-0.175348	-0.0389455	0.0627734	1.26381	0.596257	0.229166	-0.367382
PAX1	0.22634	-0.142767	0.231639	-0.181407	0.184705	-0.0195955	0.828366	0.175942	0.0658688	-0.224405
PAX1	0.0399636	-0.097207	0.236365	-0.265756	0.123036	0.0475007	0.852854	-0.0157095	0.0099551	-0.412334
PAX1	0.253579	0.0128286	0.481207	-0.0701863	0.0133464	0.075576	0.901998	0.482565	0.0798832	-0.123886
PAX1	-0.0259741	-0.0826421	-0.00110799	-0.267059	0.00379466	-0.0682909	0.282126	0.0490398	-0.0321429	-0.150967
PAX1	-0.0918454	-0.0936759	0.00801574	-0.190119	0.0432835	0.0766205	0.242382	0.0114218	-0.117575	-0.289478
PAX1	0.261254	-0.0443147	0.450656	-0.107342	0.0833523	0.0548415	0.891662	0.472003	0.0999532	0.0378354
PAX1	-0.0549752	-0.311581	0.0478255	-0.295741	0.114087	-0.0953042	0.157816	0.030302	-0.312488	-0.123475
PAX1	-0.0394956	-0.219999	0.0278695	-0.393127	0.101313	-0.0738639	0.354208	0.103906	-0.0596182	-0.247665
PAX1	0.242547	0.00310194	0.393967	-0.1918	0.0641821	0.0812623	0.58947	0.396551	0.103227	-0.017242
PAX1	0.0147088	-0.178709	0.0172737	-0.0241993	0.254043	-0.0485273	0.219913	0.108331	-0.0950907	-0.243047
PAX1	-0.039168	-0.128444	-0.0509687	-0.223004	0.147994	-0.108421	0.205707	0.0148202	-0.16594	-0.306352
PAX1	0.381309	-0.0189758	0.669556	-0.203185	0.0494938	0.0831464	1.40473	0.466388	0.230064	-0.281634
PAX1	0.134075	-0.268766	0.145778	-0.394082	0.0532966	-0.279408	0.743062	0.0231756	-0.104827	-0.374727
PAX1	0.107931	-0.147612	0.21431	-0.347022	0.0686551	-0.0715302	0.960029	-0.0382515	-0.0742961	-0.487155
PAX1	0.431272	-0.0236623	0.610973	-0.141494	0.0981461	0.0507499	1.298	0.445481	0.355927	-0.297707
PAX1	0.00647291	0.0550865	0.024881	-0.0968648	0.0971537	0.0455068	0.540478	0.118667	-0.0336676	-0.142545
PAX1	0.0283194	0.0492182	0.0967201	-0.318901	0.127191	-0.0901311	0.667296	-0.108268	-0.0252182	-0.5078
PAX2	0.107263	-0.133357	0.251092	0.624524	0.0818336	0.119464	0.240285	0.246774	0.218842	-0.0873838
PAX2	-0.111587	-0.0201549	-0.196826	-0.136774	0.0557969	-0.0269332	-0.232419	-0.018706	-0.216712	-0.191657
PAX2	0.0954804	-0.13582	0.214875	-0.173413	0.00682824	0.120808	0.0576704	0.114094	0.373967	0.104026
PAX2	-0.091256	0.103747	-0.174015	-0.0793551	0.259004	0.00460201	-0.212152	-0.0864539	-0.428892	-0.151352
PAX2	0.00631089	-0.151794	0.111365	0.353905	0.0195027	0.10449	-0.0579248	0.0559505	0.00170206	0.568054
PAX2	-0.126494	-0.282694	-0.117634	-0.313334	0.114816	-0.134523	-0.15452	-0.0272332	-0.197806	-0.340788
PAX2	0.19658	0.00808541	0.378825	-0.135014	0.131475	0.144425	0.204938	0.177493	0.0343576	-0.127616
PAX2	-0.107149	-0.170031	-0.106447	-0.269456	0.17045	-0.0270753	-0.0666636	-0.0162787	-0.203103	-0.373315
PAX2	-0.0579459	-0.135547	-0.176519	-0.40382	0.214732	0.0509857	-0.14289	0.0622381	-0.199186	-0.0741959
PAX3	-0.384304	-0.186652	-0.506748	0.0539623	-0.0266965	-0.58864	-0.321458	-0.491643	-0.450646	-0.0752071
PAX4	-0.140495	-0.410022	-0.0771435	-0.0478865	-0.125926	-0.30146	0.0566021	0.00138787	-0.220428	0.245719
PAX5	0.233892	-0.0855496	0.220425	-0.0436786	0.0606828	-0.0109892	0.0953825	0.21644	0.20657	-0.100909
PAX5	-0.0616042	-0.125744	-0.0385806	-0.195267	-0.0538245	-0.102591	-0.158889	-0.024788	-0.348429	-0.0973486
PAX5	0.326298	-0.042128	0.366198	-0.158864	0.0263618	0.210988	0.346695	0.23046	0.0774736	-0.337087
PAX5	0.147754	0.0324118	0.250499	-0.041317	0.0346258	0.151	0.145713	0.151402	0.0522695	0.184975
PAX5	0.0823751	-0.0353433	0.0281285	-0.454703	0.186223	-0.0685602	-0.121788	0.11241	-0.0417033	-0.113975
PAX5	0.0109663	-0.0307918	0.083511	0.00197969	0.00370419	0.0308196	-0.121819	0.495496	0.113303	-0.239859
PAX5	-0.0399696	-0.103261	-0.147942	-0.355265	0.121521	-0.124065	-0.181428	-0.0272793	-0.102303	-0.200312
PAX5	-0.0821031	-0.370701	-0.17518	-0.216947	0.046604	-0.292099	-0.124188	-0.102572	-0.175942	-0.432463
PAX5	0.401562	-0.0723226	0.349908	-0.120488	0.00524244	0.169535	0.307984	0.250756	0.192316	-0.0974044
PAX5	0.0370095	-0.266188	-0.0806125	-0.15631	-0.0328864	-0.0703321	-0.104689	-0.142008	-0.343506	-0.139089
PAX5	0.32036	-0.0384307	0.310809	-0.157963	0.144049	0.208197	0.332702	0.211625	0.064907	-0.101601
PAX6	0.155136	-0.0145668	0.218348	0.327576	0.101338	-0.00444179	0.172055	0.426143	0.342391	0.429077
PAX6	-0.0289509	0.00165369	0.0127784	-0.24526	0.0256131	-0.299985	0.137728	-0.0493021	-0.00189531	-0.362536
PAX6	0.0518733	0.0218472	0.235143	0.0435433	0.0943684	-0.0450949	0.167063	0.425596	0.289081	0.530331
PAX6	0.348764	-0.0881311	0.272365	0.109318	0.183383	0.00765884	0.195616	0.359318	0.518642	0.376516
PAX6	0.281068	-0.0645394	0.112676	-0.0712835	0.077365	0.0225443	-0.103807	0.437808	0.540965	0.0182562
PAX6	0.108758	-0.0251681	0.213273	0.0170499	0.182709	-0.0548504	0.17594	0.343659	0.358881	0.270439
PAX6	0.0373005	-0.0420212	0.172889	-0.0469568	0.0632358	-0.150909	0.0940117	0.328374	0.254478	0.330426
PAX6	-0.0497638	-0.0715172	-0.105325	0.165291	0.0376485	-0.393427	-0.0465182	0.0313111	-0.0449269	-0.126528
PDX1	-0.166282	-0.296084	-0.115926	0.742935	0.0237971	0.00210539	-0.0319202	0.0703313	-0.436154	0.496665
PDX1	-0.344396	0.0369631	0.0439969	0.0985792	0.260921	0.0563442	0.513991	0.139141	-0.0333879	0.214681
PDX1	-0.0819463	-0.651717	0.0587677	-0.448106	0.0488789	-0.844927	-0.0750928	-0.0341751	-0.970104	0.135388
PDX1	1.40398	-1.12727	0.083186	0.0384885	0.426643	-0.46777	-0.0391451	0.228114	0.0145465	-0.51173
PITX1	0.0783864	-0.00184138	0.125274	-0.0268508	-0.0100442	-0.120752	0.161072	0.05768	0.436362	0.320708
PITX1	-0.208674	0.184114	-0.30456	-0.178268	0.0155825	-0.531065	-0.0994669	0.0714511	-0.921093	0.174549
POU2F1	-0.0385417	0.0508433	0.250877	0.201635	0.0837163	0.179609	0.405264	0.605965	0.103637	0.523496
POU2F2	-0.0951379	-0.346625	-0.0167096	0.210171	0.105248	-0.209363	-0.0229268	0.144334	-0.450809	0.115321
POU2F2	-0.0533248	-0.0478212	0.359193	0.190793	0.0339575	-0.0369791	0.60109	0.384583	0.0750386	0.255763
POU2F2	-0.00914614	-0.0284594	0.145471	0.0547263	0.200589	-0.0726032	0.234361	0.433818	0.0824957	0.262439
POU2F2	-0.0981372	-0.00694195	0.14434	-0.195173	0.00264874	-0.152686	0.324018	0.479323	0.0249716	0.117636
POU2F2	0.0216315	-0.0900669	0.200023	-0.0467931	0.0590983	0.0945158	0.407685	0.419374	0.25071	0.0166809
POU2F3	-0.0827122	0.0145048	0.202463	-0.133462	0.0430612	-0.158793	0.33972	0.620181	0.215088	0.109697
POU2F3	-0.0506408	0.0205762	0.178755	0.0466921	0.204735	0.217466	0.29133	0.503727	0.137209	0.219806
POU2F3	0.0111798	0.0129837	0.228038	-0.0538157	0.159974	-0.0335606	0.412544	0.633024	0.172621	0.0623061
POU2F3	-0.00659891	0.0418084	0.200151	0.0455588	0.175422	-0.016373	0.244367	0.499118	0.0944959	0.407911
POU2F3	-0.0712849	0.0511688	0.195892	0.198719	0.013192	-0.0840404	0.386402	0.429238	0.155079	0.106051
POU3F1	0.119093	0.027759	0.73073	-0.0451691	0.115598	-0.0200931	1.16648	0.465905	0.100929	0.280827
POU3F3	-0.0504837	0.147337	0.236186	-0.340704	0.0417215	0.0120318	0.38029	0.577159	0.251768	0.135404
POU3F3	-0.00898907	0.0138453	0.28379	0.0115965	0.0986615	0.00398183	0.334359	0.756115	0.00638419	0.488833
POU3F3	-0.137488	0.00677556	0.19254	0.0843707	0.190964	0.127224	0.326486	0.656883	0.145005	0.300049
POU4F2	-0.117834	-0.0403876	0.186575	0.372346	0.0177468	0.0370901	0.411981	0.303694	0.310449	0.218601
POU4F2	-0.0872034	-0.315415	-0.13378	0.313385	-0.0652184	-0.166701	-0.21789	0.202129	-0.528148	0.241795
POU4F2	0.0509473	0.0881662	0.37191	0.492842	-0.0905931	0.0395455	0.410571	0.478417	0.0456559	0.16345
POU6F2	-0.0351761	0.102403	0.194083	-0.000575635	0.0470945	0.108504	0.104916	0.358723	0.361569	0.190675
POU6F2	0.317888	0.209931	0.992111	0.369463	0.0890708	0.294339	1.9152	0.217431	0.243703	0.448227
POU6F2	0.0320071	-0.0223403	-0.0378289	0.587144	0.422732	0.13617	0.933209	0.00622995	-0.318722	-0.28866
POU6F2	-0.153632	0.0311816	-0.0129516	-0.176962	0.16912	-0.0726726	-0.138368	0.00869009	-0.468521	-0.0234259
POU6F2	0.266847	0.0492397	0.174303	0.992659	-0.144088	-0.452122	-0.0547615	-0.204193	0.135069	0.179367
PRDM1	-0.171078	0.196859	-0.142288	-0.023272	-0.120285	-0.125394	-0.323923	-0.0450749	0.18037	-0.0497184
PRDM1	0.00970664	-0.0509078	-0.00451959	1.26468	0.0862334	-0.243868	0.0113208	-0.0280938	0.0492033	0.148457
PRDM1	-0.156239	0.112644	-0.287375	-0.00155061	-0.0688397	-0.017994	-0.376049	0.0164629	0.23251	-0.133108
PRDM1	-0.264453	0.0786496	-0.297159	-0.105737	-0.190429	-0.308115	-0.440851	-0.0321928	-0.152178	-0.091355
PRDM1	0.54008	0.00748218	-0.11549	0.0911443	0.0680772	-0.174669	-0.164667	0.0760869	0.0302695	-0.104416
PROX1	0.579414	0.223666	0.119841	0.277506	0.0693322	0.130777	0.0899675	0.028982	0.219766	0.368042
PROX1	-0.0575498	0.0610337	0.0566978	-0.109213	0.0536319	0.0543117	-0.110307	0.16552	0.0987415	0.787282
Pou2f2	-0.0958713	-0.00881436	0.0754859	0.00345129	0.0549099	-0.166148	0.0657581	0.773579	0.195791	-0.020246
Pou2f2	-0.145194	-0.0286103	-0.139763	0.0713088	0.0881701	-0.208606	-0.0748713	0.228786	-0.3292	-0.119689
Promega_AP1	1.85464	0.199626	0.387408	0.236557	0.0739605	0.0845979	0.271016	0.545305	0.234706	-0.339186
Promega_AP1	0.550562	0.0484147	0.00948545	-0.223447	-0.109941	-0.0808601	-0.0651791	0.0689923	0.0114325	-0.0959089
Promega_AP1	0.361133	0.0759884	-0.00937623	-0.0763386	-0.0822256	-0.263013	-0.0627601	-0.177842	-0.109417	-0.211688
Promega_AP1	1.77264	0.0739652	0.38025	0.0100269	0.0880619	0.00967584	0.246574	0.62867	0.119926	-0.386448
Promega_AP1	0.600076	-0.150214	0.0219487	-0.477784	0.0402059	-0.0937911	-0.196992	-0.10113	-0.199537	-0.316977
Promega_AP1	0.534468	-0.0837866	0.0987745	-0.0938919	0.0763482	0.0520312	0.0126551	0.177501	-0.215648	-0.0626936
Promega_AP1	1.86083	0.102008	0.431219	0.242824	0.0312697	0.116238	0.270875	0.607226	0.048127	-0.17564
Promega_AP1	0.598538	-0.135303	-0.07679	0.114001	0.119927	-0.147449	-0.219475	0.16077	0.0427858	0.116328
Promega_AP1	0.451899	-0.127007	0.0540264	-0.478375	0.101435	0.0520636	-0.0956137	-0.162302	0.000934866	-0.15791
Promega_ARE	-0.0988985	-0.0603231	0.035673	0.368818	0.03747	-0.057551	-0.0823021	0.0752612	0.0811077	-0.168188
Promega_ARE	-0.0613414	0.00473682	-0.187663	0.0396715	-0.0122797	-0.228932	-0.16268	-0.194147	-0.391684	-0.0457254
Promega_ATF6	1.59788		1.00904				2.26941
Promega_ATF6	0.769361	0.0375825	0.168749	0.37003	0.190334	0.945164	1.55965	0.217981	0.162688	-0.652298
Promega_ATF6	0.34237	-0.148625	0.280491	-0.0959099	0.224798	-0.212637	1.15394	0.0734922	0.00353092	-0.527002
Promega_ATF6	1.25949		0.769058				1.87719
Promega_ATF6	0.391603	-0.33836	0.361877	-0.521116	-0.037444	-0.190047	1.43602	-0.158779	-0.152771	-0.0715496
Promega_ATF6	0.62372		1.04177				1.95775
Promega_CRE	1.50395	0.128676	3.07763	0.0394144	0.0275583	0.00775106	4.16558	0.232683	1.18918	-0.411416
Promega_CRE	1.26297	-0.110923	3.00407	-0.404679	0.0767322	-0.11128	4.6275	-0.144201	0.790954	-0.460093
Promega_CRE	1.15855	0.0409019	2.82011	-0.121702	0.00151006	-0.128846	4.15827	-0.0668419	0.766693	-0.551456
Promega_CRE	1.37894	0.0849227	2.8823	0.1709	0.10935	0.0628211	4.15222	0.298203	1.03558	-0.350252
Promega_CRE	1.00513	-0.0760985	2.48073	-0.217784	0.190129	-0.0991892	4.11913	0.0345833	0.603892	-0.432793
Promega_CRE	0.682532	-0.0829637	2.1812	-0.258346	0.212534	-0.178239	3.58453	-0.0642503	0.58565	-0.529763
Promega_CRE	1.33277	0.0697606	2.7535	-0.0174674	0.0289865	-0.0678585	3.98725	0.332901	1.04419	-0.400989
Promega_CRE	1.0794	-0.0380008	2.71656	-0.290489	0.0879748	0.0727236	4.47125	-0.0888587	0.810721	-0.455837
Promega_CRE	0.87296	-0.0785493	2.61443	-0.186872	0.0512947	-0.152933	4.02881	-0.240087	0.618633	-0.613966
Promega_HRE	0.176248	0.0629245	0.711628	0.0927344	-0.130398	0.0699147	1.0892	-0.0163223	0.204149	0.0132522
Promega_HRE	-0.00345803	0.17616	0.10565	-0.110911	-0.0251163	0.617384	0.221454	0.0677659	0.128922	0.206182
Promega_HSE	0.076932	-0.406712	0.0938693	6.74265	0.120756	0.0843199	0.152595	0.073262	0.117246	4.32963
Promega_HSE	0.00819104	-0.7144	-0.15608	3.45796	-0.0358635	-0.409884	-0.0958322	-0.324953	-0.0996643	0.917956
Promega_HSE	-0.0470704	0.189401	-0.020147	2.80611	-0.010509	-0.219304	0.0981734	-0.0129212	0.169873	0.898547
Promega_HSE	-0.21427	0.211049	0.121334	6.76384	-0.0375891	-0.0643816	0.15924	0.076264	0.370788	4.28065
Promega_HSE	-0.190888	-0.0939581	-0.119401	2.95882	-0.31976	-0.123871	0.0469941	-0.253953	0.0183484	0.798699
Promega_HSE	-0.127711	0.179431	-0.16823	1.80264	0.175925	-0.000127534	0.0199016	0.209885	0.399655	0.221706
Promega_HSE	0.0161088	0.284854	0.30696	4.66829	-0.175655	-0.217634	-0.00312637	0.0407382	0.464665	1.86539
Promega_HSE	0.138704	-0.142851	-0.130835	3.16284	-0.218929	-0.233234	-0.272538	-0.126608	-0.0784713	0.702517
Promega_HSE	-0.0931574	0.520702	0.00609218	2.97114	0.168074	-0.0761602	-0.165918	-0.0924781	-0.0289586	0.820618
Promega_ISRE	0.567478	-0.977546	-0.581307	-1.37185	0.335688	-1.0042	-0.732881	-0.528022	-0.350631	-1.07461
Promega_ISRE	0.172504	-0.578663	-0.350534	-0.44166	0.120983	-0.452503	-0.356895	-0.298891	-0.437814	-0.508116
Promega_ISRE	0.00612527	-0.128966	-0.417558	-0.719458	0.284316	-0.369274	-0.559003	-0.420731	-0.352669	-0.6251
Promega_ISRE	0.700566	-0.71549	-0.346922	-0.818653	0.284206	-0.806975	-0.442825	-0.35282	-0.186274	-0.751061
Promega_ISRE	0.1167	-0.476143	-0.341509	-0.461783	0.0338312	-0.503519	-0.462805	-0.270623	-0.255279	-0.373632
Promega_ISRE	0.250693	-0.450726	-0.148128	-0.484945	0.0893127	-0.336863	-0.321189	-0.367275	-0.162931	-0.748488
Promega_ISRE	0.845227	-0.922291	-0.28087	-1.1497	0.369463	-0.891299	-0.0599071	-0.32401	-0.449245	-0.832693
Promega_ISRE	0.0977812	-0.428169	-0.284306	-0.363805	0.0251132	-0.256938	-0.419847	-0.26474	-0.358667	-0.545402
Promega_ISRE	0.0557877	-0.317336	-0.369789	-0.703984	0.14496	-0.547724	-0.548351	-0.427423	-0.199379	-0.62504
Promega_MRE	-0.310744	-0.102838	0.117697	2.20293	0.167001	-0.348173	-0.0890125	-0.518272	0.286714	2.59523
Promega_MRE	-0.201762	-0.0152352	-0.0319853	1.97555	0.0895486	-0.315669	-0.241309	-0.359194	0.0496636	2.52976
Promega_MRE	-0.581074	-0.361733	-0.201776	1.46526	0.0753261	-0.516351	-0.242404	-0.503329	0.0145029	1.75296
Promega_MRE	-0.330635	-0.162154	0.0894797	2.09624	0.125495	-0.403387	-0.0830921	-0.57975	0.172773	2.45946
Promega_MRE	-0.439503	-0.441117	-0.290249	2.04221	0.0445169	-0.336619	-0.28337	-0.623766	-0.00322898	2.61276
Promega_MRE	-0.598914	-0.241906	-0.240431	1.64615	0.104928	-0.509723	-0.324121	-0.597168	-0.0413266	2.05253
Promega_MRE	-0.332165	-0.137645	0.115877	2.24163	0.0979332	-0.392808	-0.0843522	-0.675394	0.165236	2.62056
Promega_MRE	-0.44156	-0.537735	-0.323427	1.97161	0.0672938	-0.519783	-0.395235	-0.69536	-0.171804	2.54726
Promega_MRE	-0.515472	-0.389765	-0.292787	1.76445	0.0807171	-0.673212	-0.452711	-0.531193	-0.155577	2.19531
Promega_NFAT	0.0585288	-0.117671	0.26207	-0.287165	0.11263	-0.041761	0.282376	0.368464	0.539964	0.0916779
Promega_NFAT	0.0117741	-0.0416015	0.0888173	-0.0714363	-0.00584835	-0.154556	0.120909	0.0479318	0.368318	0.0418248
Promega_NFAT	0.0961107	0.151099	0.221201	-0.321502	0.0129152	-0.0495283	0.226816	0.256625	0.409737	0.0192214
Promega_NFkB	0.238774	-0.072887	0.435908	-0.48446	0.0587097	0.263774	-0.152292	0.0351495	0.556873	-0.44658
Promega_NFkB	0.150017	-0.00115127	0.494154	-0.490309	-0.0413713	0.384333	-0.134863	-0.125281	0.620776	-0.426733
Promega_NFkB	-0.0716451	-0.0388042	0.317009	-0.294919	0.0872953	0.257004	-0.103827	-0.389055	0.493338	-0.653178
Promega_NFkB	0.196336	-0.0866923	0.551478	-0.493098	0.0402883	0.463266	-0.0315733	-0.213865	0.415334	-0.486924
Promega_NFkB	0.0930848	-0.310673	0.208079	-0.619698	-0.20163	0.2634	-0.142305	-0.215189	0.307311	-0.6594
Promega_SIE	0.465309	0.0875295	0.14932	-0.208132	0.0304331	-0.152931	0.217038	0.0973103	0.19499	-0.0676597
Promega_SIE	0.319203	-0.040951	0.0557053	-0.215558	-0.0131125	0.113287	0.00684725	0.044688	0.152724	0.14687
Promega_SRE	2.43732	-0.105725	0.197062	1.00835	0.308625	-0.10734	-0.163028	0.589158	0.00571237	1.00705
Promega_SRE	2.55973	-0.421514	0.0293202	0.674011	0.265492	-0.0928805	-0.0451473	0.149785	-0.269318	0.648027
Promega_SRE	1.82496	-0.210675	0.0807645	0.535533	0.0568396	-0.156196	-0.0254177	-0.0529067	-0.0742132	0.143978
Promega_SRE	2.73205	-0.105268	0.123187	0.896057	0.371332	-0.159367	-0.0583174	0.695858	0.0585973	0.983368
Promega_SRE	3.27958	-0.132215	-0.0663863	0.976614	0.363627	-0.259432	-0.242472	0.614924	-0.0370372	0.924783
Promega_SRE	2.3361	-0.17657	0.0676671	0.624967	0.250098	-0.288961	-0.0221528	0.140263	0.183458	0.426418
Promega_SRE	2.85818	-0.210429	0.171184	1.02618	0.366552	-0.233108	-0.226455	0.721663	-0.171681	1.20415
Promega_SRE	2.99005	-0.181673	0.0155593	0.65318	0.271276	-0.153834	-0.128166	0.280921	-0.0160982	0.567604
Promega_SRE	2.36257	-0.10187	-0.075194	0.87104	0.311902	-0.186384	-0.231791	0.32331	-0.0571792	0.587221
Promega_SRF	2.53488	-0.0389544	0.228714	0.769713	0.275299	-0.109294	0.111249	1.04529	0.140118	0.844436
Promega_SRF	2.46502	-0.199443	0.063603	0.269158	0.304318	-0.146318	-0.1343	0.459738	-0.0251472	0.535968
Promega_SRF	1.72947	-0.352156	0.0987378	0.22015	0.16898	-0.175644	0.160348	0.368162	0.243655	0.377863
Promega_SRF	2.78866	-0.208498	0.170718	0.625993	0.318137	-0.231451	0.104457	1.06667	0.140531	0.978056
Promega_SRF	3.102	-0.415673	-0.0979606	0.558845	0.251693	-0.418689	-0.118084	0.8086	-0.138914	0.841376
Promega_SRF	2.04969	-0.100339	-0.0428036	0.413194	0.258114	-0.15563	-0.129051	0.12643	0.206749	0.504431
Promega_SRF	3.01339	-0.0538195	0.135858	0.850989	0.344281	-0.369256	-0.0383274	1.22443	0.0906865	1.24163
Promega_SRF	2.74146	-0.112297	-0.115304	0.351501	0.241131	-0.368508	-0.154787	0.596281	0.108932	0.467975
Promega_SRF	2.23881	-0.251815	0.0343758	0.634622	0.362234	-0.145812	-0.0882629	0.49104	0.063294	0.504889
Promega_TCF/LEF	-0.120131	-0.165823	0.0591469	0.309144	0.00599135	-0.13935	-0.00748664	1.18483	-0.155566	0.280669
Promega_TCF/LEF	0.0507832	-0.00962905	-0.0645309	0.358311	-0.0838948	-0.106304	-0.122104	0.200982	-0.175863	0.746691
Promega_TCF/LEF	-0.0554039	0.0295945	0.0340504	0.178544	-0.18375	-0.18223	0.0976459	1.31779	-0.177625	0.338244
Promega_TCF/LEF	0.0281894	0.723114	0.0836741	0.228828	0.0176592	0.3293	0.0463525	0.704086	0.0989421	0.580931
Promega_TCF/LEF	-0.00510414	0.186265	0.193747	0.209263	-0.152078	-0.168623	0.0935021	1.42938	0.00673635	0.0775396
Promega_XRE	0.425598	0.0898394	0.33334	-0.571658	0.127515	0.601874	-0.0982442	0.436409	-0.00147836	-0.8153
Promega_XRE	0.21272	-0.111062	0.187442	-0.384799	-0.180166	0.408693	-0.168043	-0.0193002	-0.0326593	-0.659203
Promega_XRE	0.46518	0.155037	0.428064	-0.309131	0.092678	0.533382	-0.016768	0.577129	-0.0149147	-0.836067
Promega_XRE	0.507362	0.183976	0.461528	-0.380522	0.0455354	0.540404	-0.0640588	0.619172	0.093933	-0.67958
Promega_XRE	0.0953456	0.0156563	0.112321	-0.438217	0.0831993	0.253564	-0.281144	0.134317	-0.259967	-0.700476
Promega_p53	-0.696494	-0.380635	-0.787834	-2.35142	0.24538	-0.866227	-1.54943	-1.46098	-1.0624	-1.67583
Promega_p53	-0.688802	-0.490234	-0.774844	-1.44202	0.291135	-0.693014	-1.58594	-1.08919	-0.859977	-0.959215
Promega_p53	-0.521039	-0.625749	-0.741989	-1.37841	0.137931	-1.01272	-1.12567	-0.890033	-0.770131	-0.987346
Promega_p53	-0.702079	-0.268137	-0.717225	-2.34123	0.221613	-0.887823	-1.54817	-1.49682	-0.993407	-1.59372
Promega_p53	-0.733337	-0.674515	-0.810653	-1.82462	0.299351	-0.611093	-1.56212	-1.18693	-1.04592	-1.49862
Promega_p53	-0.722606	-0.243453	-0.843003	-1.46144	0.314163	-0.70484	-1.47951	-1.08183	-1.12481	-1.16406
Promega_p53	-0.757025	-0.344351	-0.67992	-2.48755	0.109882	-0.863458	-1.57444	-1.61581	-1.15914	-1.85598
Promega_p53	-0.603627	-0.450329	-0.822582	-1.27866	0.206179	-0.730518	-1.34985	-1.0052	-0.915706	-1.07661
Promega_p53	-0.664975	-0.507698	-0.783694	-1.23915	0.293255	-0.967932	-1.40173	-1.08585	-0.926555	-1.4365
RARA	0.1355	0.158289	0.509446	-0.158354	-0.148646	0.298897	0.290378	-0.162978	0.27237	-0.0619706
RARA	0.06405	0.227632	0.424977	-0.0410943	-0.122297	0.433895	0.308598	0.0266857	0.321566	-0.0188678
RARA	-0.0162187	-0.0533694	0.220895	-0.308442	-0.0244982	0.102622	0.173417	-0.272652	0.12642	-0.142449
RARA	0.0413307	0.273216	0.406774	-0.0808911	-0.158402	0.316063	0.258156	-0.108407	0.312367	-0.219641
RARA	0.0443869	0.118282	0.49081	-0.0212608	-0.146686	0.19129	0.33099	-0.00141528	0.307455	0.0860664
RARA	0.19224	0.211779	0.451848	0.158829	-0.0177701	0.294863	0.311116	-0.0105995	0.158419	0.0669994
RARA	0.00663194	0.107053	0.276224	-0.0722372	-0.0151819	0.0445559	0.169523	-0.223062	0.0530074	-0.308507
RARA	0.0172879	0.331198	0.373409	0.0904033	-0.090103	0.30579	0.30416	-0.108026	0.118949	-0.23812
RARA	-0.12928	0.0145625	0.205807	0.857319	0.0715348	-0.0814363	0.164425	0.0148263	0.152065	1.00791
RARA	0.206176	0.00237642	0.252767	0.123471	0.0848089	-0.0287469	0.202107	0.131487	0.22718	0.146321
RARA	-0.128762	0.0100432	0.229479	0.135404	0.0996871	-0.0896467	0.0894604	0.0414163	0.167158	0.0723386
RARA	-0.157254	-0.0395892	0.1798	0.20419	0.0618314	0.109323	0.172674	0.0976686	0.137358	0.307544
RARA	-0.133742	-0.00476502	0.211288	0.201497	-0.0327792	-0.0110231	0.198764	0.0827458	0.141912	0.2071
RARA	-0.148778	0.118486	0.200396	0.114783	0.155708	-0.0428673	0.10742	0.263873	0.275221	0.0370481
RARA	-0.0181778	-0.0562709	0.0639326	0.0120111	0.0334759	-0.288156	0.0742959	-0.0987726	0.0175011	-0.361754
RARA	-0.0149337	0.131954	0.42125	0.170938	0.104992	0.324676	0.267483	0.400957	0.273426	0.145921
RARA	-0.00413438	0.19009	0.387076	0.133468	0.0769538	0.0942984	0.267088	0.20115	0.337694	0.0597291
RARA	-0.108431	0.122925	0.342031	0.0232614	0.0938509	0.265124	0.154825	0.124038	0.230431	0.0697466
RARA	-0.0401633	0.194607	0.365401	0.0514252	0.0263389	0.0237225	0.246505	0.20853	0.186232	0.125246
RARA	-0.19201	0.145296	0.329459	0.0455985	-0.0829854	-0.0235282	0.131193	0.295704	0.230912	-0.0501166
RARA	-0.0402421	-0.0288344	0.373945	0.131053	0.102886	0.0790007	0.254507	-0.00653141	0.28595	0.0655719
RARA	-0.133631	0.279445	0.124438	0.80281	0.185588	0.187343	0.145494	0.0277718	0.0869156	0.17381
RARA	0.0607672	0.078468	0.383128	0.0911693	-0.0471154	0.333296	0.266388	0.133109	0.255825	-0.310454
RARA	-0.0876347	-0.0393086	0.0505454	-0.028129	0.1375	0.0031093	0.000141673	-0.12552	0.00630926	-0.355991
RARA	-0.00417808	0.147617	0.43536	0.0974197	-0.0967048	0.316423	0.313695	0.113206	0.325577	-0.310935
RARA	-0.0988074	0.0845544	0.0949459	-0.1497	-0.00350744	0.17866	0.16008	-0.116232	-0.00254347	-0.368307
RARA	0.010336	0.195305	0.413105	0.123549	-0.0998427	0.512505	0.237525	0.184437	0.303225	-0.37429
RARA	-0.18072	-0.0444039	0.126875	-0.110951	0.0859291	0.235107	0.0914222	-0.194359	0.083384	-0.376587
RARA	0.0380802	0.210259	0.393434	-0.0470111	-0.00937328	0.190376	0.249402	0.0217682	0.278241	-0.130362
RARA	0.0713145	0.23056	0.435983	0.0153765	-0.0323474	0.281474	0.333702	0.123512	0.311176	-0.236191
RARA	0.255957	0.203709	0.430659	0.458047	-0.0283736	0.203761	0.248262	0.129691	0.371707	-0.223389
RARA	-0.0752681	0.0109189	0.0225966	-0.123601	0.0984831	-0.0117972	0.064639	-0.216315	-0.0501298	-0.355749
RARA	0.0306978	0.10891	0.333595	0.0501668	0.0288363	0.165063	0.243004	0.0838819	0.310594	0.0171189
RARA	0.188825	0.148738	0.341421	0.10547	0.0985901	0.0664071	0.113738	0.0919605	0.151981	-0.060767
RARA	-0.150075	0.0638163	0.290774	0.0764241	0.0587629	0.110954	0.0992006	0.0774332	0.25649	-0.125984
RARA	-0.239307	0.014646	-0.0127171	-0.219531	0.0960393	-0.00544788	-0.0727582	0.00817718	-0.00314746	-0.172718
RARA	-0.185182	-0.213762	-0.0362903	-0.207709	-0.0671545	-0.366076	-0.133003	-0.258576	-0.150342	-0.229203
RARA	-0.157657	0.105783	0.28721	0.212179	0.0379539	0.0684858	0.155958	0.100542	0.229141	0.0494146
RARA	-0.126237	0.139191	0.217002	-0.201973	0.0604209	0.0766038	-0.00848065	0.0840919	0.291225	-0.144584
RARA	-0.153165	0.263807	0.338977	0.00261297	0.048302	-0.0824865	0.220763	0.0471364	0.285936	0.170689
RARG	-0.0862262	0.0556025	0.286286	0.228124	0.0934663	-0.0156613	0.353454	0.0409147	0.374574	0.0868028
RARG	-0.131825	-0.119075	0.0351403	-0.249286	0.113661	-0.177502	-0.0961958	0.0314557	-0.0955635	-0.287453
RARG	0.0133953	-0.10431	0.215287	0.186673	0.0309815	-0.00985418	0.221334	0.0786424	0.182799	0.089074
RARG	-0.225282	0.0137354	-0.0854548	-0.00949154	0.109032	-0.191172	-0.104101	-0.10549	-0.110316	-0.184
RARG	-0.137296	-0.210452	-0.047146	-0.376769	0.0232428	-0.132687	0.187638	-0.0515068	-0.21987	-0.396642
RARG	-0.0431111	0.0552668	0.222361	-0.0351724	0.173461	-0.0554399	0.0588956	0.0953983	0.288659	0.178001
RARG	-0.142358	-0.108733	-0.0155582	-0.235221	0.105182	-0.150481	-0.0805686	-0.0637963	0.03977	-0.345939
RARG	-0.113208	0.0751904	0.134244	0.0559319	0.108684	-0.140346	-0.0567379	0.576252	0.345496	-0.106545
RARG	0.0608863	-0.0357633	0.27983	0.0393882	0.0647389	-0.0733983	0.224908	0.0777672	0.231706	0.0270476
RARG	-0.109664	0.0511232	0.291191	0.137816	0.123603	0.189636	0.199375	0.0834186	0.112382	-0.057681
RARG	-0.214201	0.0685678	-0.0366201	-0.0466861	0.154352	0.0270825	-0.0279527	0.114084	-0.0529686	-0.169103
RARG	-0.124796	0.0375878	0.263559	0.656249	-0.0308415	-0.0848331	0.192906	0.00551171	0.235473	0.157415
RARG	-0.194388	-0.025937	-0.0313846	-0.293847	0.163395	-0.187107	-0.160578	-0.100917	0.0661936	-0.386368
RARG	-0.101067	0.221266	0.313926	0.234794	0.0595343	-0.0483283	0.241253	0.108723	0.324036	0.191236
RARG	-0.21879	-0.00476839	0.0232658	-0.0597197	0.133071	-0.0742028	-0.102898	0.0266283	-0.148569	-0.00858958
RARG	0.0578586	0.164445	0.274784	0.122814	0.0759488	0.0999214	0.128263	0.185417	0.18429	0.150813
RARG	-0.13597	-0.082965	0.0374961	-0.10293	0.0766491	-0.220668	0.0134586	-0.168753	0.169032	-0.341235
RARG	-0.220532	0.0788265	0.262582	0.1116	0.0222935	0.0308415	0.210815	0.0721842	0.274594	0.135298
RARG	-0.208865	-0.117966	0.0409999	-0.218785	0.0729541	-0.171512	-0.00722618	-0.0911396	-0.011118	-0.429153
RARG	-0.0282655	0.043024	0.335653	0.0034724	-0.0112184	0.308976	0.229444	0.0220856	0.259592	0.0848383
RARG	0.0190527	0.129808	0.16447	-0.132865	0.0880892	-0.079881	0.0642522	-0.227448	-0.056608	-0.369428
RARG	-0.114576	0.0750001	0.253023	-0.222688	-0.0289761	0.305528	0.0724378	-0.0767272	0.335013	-0.0661677
RARG	-0.072816	-0.106419	0.143222	-0.248532	0.0695454	0.0579952	0.233964	-0.0581456	-0.026264	-0.211964
RARG	-0.0558903	0.0793892	-0.0227947	-0.27107	0.224168	0.0737336	-0.0376449	-0.107721	-0.0717314	-0.324655
RARG	0.0192179	-0.0327054	0.298935	0.354814	0.0118571	0.0806772	0.241508	0.0834111	0.366328	0.223965
RARG	-0.184615	0.169642	-0.0414095	-0.188515	0.0970796	-0.0238313	-0.0339481	-0.11706	-0.179126	-0.195847
RARG	-0.11759	0.0625866	0.335515	-0.0175	0.0170859	0.0673953	0.0828217	0.200488	0.420798	-0.0651144
RARG	-0.00863385	0.258849	0.304222	0.0795292	0.0387801	0.276316	0.195354	0.139078	0.226775	0.0568159
RARG	-0.0787376	0.193572	0.323615	-0.0228986	0.0176666	0.127509	0.20566	-0.121569	0.277414	-0.139382
RARG	-0.0905149	0.0614642	0.064625	-0.358662	0.136429	-0.0483682	0.075981	-0.09922	0.0615302	-0.295412
RARG	-0.0759168	0.0539967	0.269006	0.263922	0.133981	-0.0857675	0.264347	-0.0398071	0.226481	0.368543
RARG	-0.20122	-0.177593	-0.0249223	-0.125733	0.108702	-0.0499611	0.0286586	-0.122954	-0.0160376	-0.330074
RARG	-0.0591187	-0.0292534	0.174925	0.0877656	0.116347	-0.0147432	0.0677866	0.112169	0.142359	0.320116
RARG	-0.186117	-0.0133766	-0.00984901	-0.0551044	0.0854291	-0.0969901	-0.109927	0.0195198	-0.0238061	-0.25774
RARG	0.03623	0.020341	0.434933	0.103848	0.0961215	-0.0356118	0.641694	0.0725508	0.139396	0.106151
RARG	-0.169594	-0.060889	-0.0777574	-0.36646	0.0446533	-0.0893146	0.0402037	-0.0374994	-0.267887	-0.259686
RARG	-0.194949	-0.178266	-0.125743	-0.0691068	0.150745	-0.204574	-0.0726943	-0.0930361	-0.155178	-0.358108
RARG	-0.128926	0.0546609	0.153862	0.0481074	0.0599283	-0.0418868	0.0273831	0.287176	0.37893	0.0514102
RARG	0.0362655	0.211608	0.515578	0.281855	0.179275	-0.019014	0.94366	0.192559	0.232451	0.314411
RARG	-0.110984	0.0066058	0.254925	0.213299	0.0171244	0.28014	0.221366	0.104376	0.286611	0.177453
RARG	-0.108905	-0.0802627	0.0679181	-0.191859	0.0292435	-0.164553	0.0702521	-0.132801	-0.0873614	-0.333991
RARG	-0.0858795	0.00875289	0.205734	0.821019	0.162395	0.0431895	0.105788	-0.0763252	0.223346	0.749806
RARG	-0.17974	-0.156005	-0.136096	-0.21823	0.144927	-0.0357628	-0.0801431	-0.0731	0.0722154	-0.135964
RARG	0.186231	0.0849729	0.289445	0.162883	0.0633881	-0.0321423	0.222779	0.394022	0.362108	-0.0398997
RARG	-0.114961	0.215446	0.214572	0.524415	-0.00863218	0.157498	0.181638	0.26487	0.23189	0.14299
RARG	0.0524235	0.173496	0.151783	0.101987	0.17812	0.238901	0.121051	-0.0142956	0.220376	0.00134026
RARG	-0.103103	-0.251333	-0.0837516	-0.341755	0.0640113	-0.0852607	0.00793015	0.059437	-0.0778478	-0.182376
RARG	-0.0726986	0.18322	0.0581068	-0.00889768	0.0336373	0.0774036	-0.164218	0.611194	0.17762	-0.55572
RARG	-0.0944013	-0.114599	0.0124216	-0.191459	0.148673	-0.112784	-0.0107071	-0.0462783	-0.13329	-0.384459
RARG	-0.134618	-0.25997	-0.101865	-0.0767099	-0.00329659	-0.180203	-0.143959	0.00449432	-0.339832	-0.13043
RARG	0.16051	-0.0588127	0.645256	-0.125862	0.0246334	0.130074	1.00967	-0.0450513	0.227623	0.0277645
RARG	0.0643603	0.0995999	0.318336	0.005429	0.0368499	0.0520721	0.177102	0.0184515	0.38985	-0.0339638
RARG	0.00709957	0.099597	0.224452	-0.138915	0.0634887	0.0855387	0.128	-0.00480272	0.136818	-0.106205
RARG	-0.135609	-0.0535062	-0.114432	-0.19674	0.246549	-0.180017	-0.0595922	0.128302	-0.165023	-0.384634
RFX2	-1.79953		-0.794675				0.300591
RFX2	0.841337		1.46161				1.49744
RFX2	0.0210816	-0.152133	0.265149	0.471831	0.0866754	0.0162941	0.418684	0.424789	0.0122737	0.459797
RFX2	0.0664618	-0.109352	0.29337	0.292961	0.0832872	-0.0198078	0.400293	0.303341	0.263883	0.821246
RFX3	-0.104073	-0.0397761	0.168177	0.212701	0.067008	-0.0969012	0.362927	0.221089	0.140552	0.242497
RFX3	0.119703	0.0241638	0.281127	0.373659	0.099915	-0.0811617	0.362909	0.389252	0.203757	0.716239
RFX3	0.0165958	-0.0292731	0.218812	0.360718	0.141328	0.144383	0.380113	0.37195	0.328615	0.54443
RFX5	0.0162682	0.0150753	0.454031	0.820846	0.115087	0.0407229	0.865991	0.569676	0.0256956	0.538424
RFX5	-0.109754	0.0886537	-0.0338409	0.276592	0.303711	-0.0883007	0.097269	0.235679	-0.056642	0.403222
RFX5	-0.0828656	-0.0810422	0.124789	0.535374	0.337167	0.0575997	0.380986	0.126643	0.15204	-0.0766656
RFX5	-0.0584821	0.0769896	0.212158	0.368057	0.153506	0.120539	0.28817	0.503794	0.23216	0.503813
RFX5	-0.123485	0.0156624	0.0113621	0.39542	0.0212801	-0.0871331	0.0975434	-0.0647651	-0.134235	0.248064
RFX5	0.249477	0.0351642	0.247705	0.64585	0.263588	0.0472237	0.373786	0.648947	0.206319	0.578743
RFX5	-0.0900142	-0.245353	0.0643715	0.198921	0.123342	-0.0582361	0.273642	-0.0562728	0.0404546	0.101118
RFX5	-0.124799	0.0178701	-0.0682336	0.312202	0.174369	-0.200952	0.19297	0.0617848	0.000614588	-0.0037471
RFX5	-0.1002	0.0467115	0.211227	0.51312	0.123013	0.0379053	0.285181	0.60636	0.202958	0.526118
RFX5	0.0280637	-0.00762502	0.22273	0.346032	0.0653591	-0.153911	0.292636	0.625266	0.287306	0.484716
RFX5	-0.100908	0.0327189	0.125461	0.426293	0.109921	0.111776	0.236287	0.528484	0.136188	0.587478
RFX5	-0.0634572	0.0889066	-0.0536213	0.510527	-0.0511075	-0.346479	0.0450801	0.0626313	0.0643933	0.343749
RFX5	-0.283472	-0.0807749	-0.13496	0.0534183	0.027135	-0.278829	-0.0456039	-0.0558066	-0.145913	0.144818
RORA	-0.0859152	0.0541476	0.275927	0.231438	0.0399237	-0.00308736	0.0530607	0.383338	0.248998	-0.0336518
RORA	-0.0133589	0.0708463	0.365101	0.020838	0.01117	-0.041763	0.0374705	0.189494	0.210454	-0.149315
RORA	-0.179919	-0.207038	0.170456	0.0289833	0.185983	-0.139537	0.225587	0.10352	-0.0175087	0.0542896
RORA	-0.0337914	0.170405	0.44392	0.0689496	0.0615587	0.187134	0.241817	0.0740109	0.200777	-0.0301051
RORA	-0.214027	-0.131192	0.00885096	-0.0978176	0.219929	-0.162356	0.0264297	-0.0368821	0.0356395	-0.309976
RORA	-0.0325466	0.184218	0.380629	0.136749	0.0625716	0.106981	0.230197	0.144864	0.282288	0.16435
RORA	-0.0552063	0.261395	0.440494	0.118161	-0.016224	0.175415	0.328334	0.0723392	0.32334	0.102908
RORA	-0.0398457	0.0584857	0.261692	0.147641	0.0469736	-0.111095	0.379052	-0.283162	0.0636443	-0.0732211
RORA	0.0407177	0.113322	0.414148	0.141251	0.0172597	0.0143689	0.30967	-0.00746774	0.305896	0.0915447
RORA	-0.0843832	-0.0840118	-0.0623065	0.0898757	0.108391	-0.203166	-0.0493224	-0.0580497	-0.254648	-0.0385755
RORA	0.106804	-0.233354	0.508228	0.377833	0.0995887	-0.0353085	0.791197	0.0859939	-0.013155	0.179465
RORA	0.4425	-0.175325	0.0462113	0.189783	0.0840482	-0.187544	0.0208629	0.0664523	0.18027	0.0706187
RUNX2	-0.119486	0.206856	0.115668	0.631391	-0.0754566	-0.0206163	-0.191432	0.401301	0.320403	0.54947
RUNX2	0.122553	-0.0777599	0.124202	0.32191	0.200533	-0.0877531	0.301133	0.0601001	0.340412	0.71085
RUNX2	0.0773487	0.0343844	0.178079	0.196457	0.0306787	-0.0818425	0.26689	0.557687	0.116419	0.272286
RUNX2	-0.0590322	0.263778	-0.0504665	0.04183	0.105077	-0.00509026	0.233917	0.0619722	0.179783	0.180107
RUNX2	1.39218	0.0264048	0.0545532	0.659808	0.219767	-0.165819	0.100953	0.611288	0.11409	0.656152
RUNX2	0.510067	0.0329231	0.103547	2.33737	-0.00445105	-0.194481	0.140229	0.19089	0.243626	0.978193
RUNX2	-0.15278	0.223386	0.0153022	0.19071	0.0778272	0.000409725	0.0786929	0.167346	0.199268	0.443852
RUNX2	-0.034617	0.109225	0.109591	-0.0331718	0.18276	0.0422863	0.089001	0.102215	0.248283	0.440868
RUNX2	-0.0706139	-0.0843418	0.0325673	-0.00794047	0.31308	0.0721978	0.228096	0.193087	0.248297	0.184653
RUNX2	-0.213795	-0.00712855	-0.16943	-0.103433	0.0636788	-0.152568	0.000986803	-0.0598629	-0.058982	0.016432
RUNX2	0.00235835	-0.0006319	0.298633	0.25391	0.0413963	0.121506	0.413302	0.24587	0.312732	0.269317
RUNX2	0.0179977	-0.0310677	0.0807991	0.0510731	-0.000688166	-0.161179	0.30322	0.0578716	0.0183657	-0.143579
RUNX2	-0.0682072	-0.00491636	0.167831	0.0749803	0.0296917	-0.144504	0.246969	0.235373	0.236137	0.185818
RUNX2	0.0119388	0.0362776	0.029807	-0.331788	0.247298	-0.15169	0.13229	0.187643	0.180866	0.00790898
RUNX2	-0.0225874	0.091343	0.100396	0.110412	0.10786	-0.106215	0.222826	0.139656	0.0760584	0.532945
RUNX2	-0.137896	0.03304	0.137009	0.112231	0.0446526	-0.014926	0.0798717	0.453221	0.375842	0.270329
RUNX2	0.0019055	-0.00828039	0.145399	0.122666	0.154677	-0.0785939	0.196697	0.197511	0.223398	0.459128
RXRA	0.0727264	0.0288252	0.195812	1.63504	-0.127572	0.0165623	0.180316	-0.0596639	0.337286	0.252317
RXRA	-0.170481	0.0811381	-0.366971	0.151378	0.0812979	-0.152961	-0.301735	0.182598	-0.38082	-0.260447
Rara	0.0366511	0.237855	0.254744	0.204643	0.0779822	0.442122	0.197391	0.0791351	0.265738	0.124871
Rara	0.71883	0.0952146	0.215828	0.377304	0.172536	0.253605	0.105392	0.275506	0.297724	0.276546
Rara	0.0160577	-0.0671913	0.189185	-0.258251	0.24141	0.067803	0.364342	0.067967	-0.0508944	-0.188619
Rara	0.0648093	0.0119244	0.264525	-0.109714	0.143331	0.215329	0.150895	0.0110484	0.29177	0.0087461
Rara	-0.00341713	-0.0128683	0.381521	0.0697283	0.0392202	0.014057	0.509992	0.0637567	0.233926	0.0290229
Rara	0.0133474	0.0387094	0.158764	-0.250434	0.0769651	-0.121138	0.393736	-0.0651661	0.0394317	-0.105314
Rara	0.0453485	0.0684656	0.320265	0.0612604	0.12534	0.344547	0.216312	-0.0198075	0.289698	0.287376
Rara	-0.0944276	0.0560975	0.257347	0.291384	0.0830371	0.0264279	0.121824	0.0777481	0.150405	0.11622
Rara	-0.0681808	0.116444	0.288469	0.182897	0.0648394	-0.0146298	0.254022	0.1295	0.313165	0.0616145
Rara	-0.00704285	0.0671883	0.285863	0.0444862	0.0585751	-0.00266464	0.256232	0.352283	0.302179	0.0834077
Rara	-0.163226	0.0467077	0.0033626	-0.0845672	0.0842607	-0.139732	-0.0689437	-0.00936925	-0.123559	-0.403478
Rara	-0.0598225	-0.0337159	0.259618	0.111834	-0.0276917	0.00308048	0.0952735	0.019979	0.30927	0.173923
Rara	-0.0159563	0.1995	0.34649	0.0884572	-0.01647	0.123543	0.170244	0.0444136	0.477011	0.0390019
Rara	-0.108957	0.172861	0.246298	1.01926	0.0778605	0.018404	0.152987	-0.0649094	0.24943	0.214256
Rara	-0.12629	-0.245941	0.149974	-0.067377	0.0171857	-0.197449	0.418206	-0.0309399	0.109613	-0.293628
Rara	-0.0667851	-0.0200881	0.257182	0.212256	0.13704	-0.074523	0.281676	0.057608	0.139264	0.0740105
Rara	-0.0621086	0.133406	0.212826	0.0407786	0.100096	-0.112439	0.558985	-0.0349135	0.0422402	0.0160977
Rarb	-0.211009	0.118687	0.174525	0.344501	0.082434	0.062604	0.0435564	0.430006	0.277024	0.127212
Rarb	-0.0824672	0.0111485	0.257323	0.274162	0.0823934	-0.0441064	0.289863	0.0743313	0.133591	0.340957
Rarb	-0.251688	-0.0851814	-0.103902	-0.410051	0.114473	-0.232035	-0.086638	-0.271866	-0.0419566	-0.197687
Rarb	-0.189466	-0.0934123	-0.137555	-0.274489	0.104642	-0.105976	-0.213104	-0.140321	-0.236179	-0.259935
Rarb	-0.10629	-0.14549	0.247138	0.130378	0.0233149	-0.156334	-0.000822336	0.303365	0.360357	-0.296692
Rarb	-0.180696	-0.427784	0.0430902	-0.26371	0.0182142	-0.150355	-0.0838968	-0.126077	-0.030719	-0.191007
Rarb	0.0263686	0.149522	0.271932	0.434661	0.155629	0.111674	0.282675	0.352251	0.163578	0.234944
Rarb	-0.0755562	-0.200657	0.0148847	-0.248722	0.0709273	-0.39043	0.0960967	-0.163076	-0.0368705	-0.129013
Rarb	-0.112881	0.107541	0.273451	-0.0129635	-0.110142	0.330408	0.215476	-0.0770612	0.26538	-0.0148521
Rarb	-0.118621	-0.0873016	0.0481202	-0.280601	0.19241	-0.00988279	-0.0296927	-0.0503487	0.00376421	-0.385709
Rarb	0.430065	0.0554124	0.297387	0.0527984	0.0670317	0.347373	0.0987382	0.0229405	0.18389	0.0859692
Rarb	-0.0960604	-0.237155	0.0122033	-0.331256	0.21253	0.0555831	-0.0480041	-0.23113	-0.0888532	-0.131554
Rarb	-0.204771	-0.0231236	-0.0243231	-0.25421	0.0138921	0.00383561	-0.0764327	0.0112292	-0.0109262	-0.435129
Rarb	-0.068169	0.1706	0.32957	0.08618	0.0429248	0.257914	0.164765	-0.0575253	0.236455	-0.158146
Rarb	-0.110242	-0.137182	0.00428715	-0.347679	0.157851	-0.059434	-0.0245992	-0.174885	-0.266131	-0.333198
Rarb	-0.0344243	0.174479	0.415865	0.122187	-0.0990913	0.334844	0.278155	0.0167582	0.412608	0.0247339
Rarb	-0.147765	0.0400369	0.0432807	-0.129762	0.0984273	0.0842035	0.00578725	-0.0231931	0.10048	-0.342979
Rarb	-0.109169	0.197105	0.317681	-0.10197	-0.014721	0.113116	0.196137	0.0720657	0.232768	-0.0472494
Rarb	-0.0750911	-0.0682836	-0.0129146	-0.24675	0.102643	0.042607	-0.105936	-0.212267	-0.037011	-0.380192
Rarb	-0.0357783	0.193098	0.360551	-0.0815234	-0.00881498	0.206153	0.225459	-0.0129361	0.332661	-0.0529227
Rarb	-0.239894	-0.0350366	0.0580898	-0.409617	-0.022211	0.0242134	0.0177331	-0.205985	0.00191884	-0.0977269
Rarb	-0.205091	0.108549	0.0325786	0.00416383	0.124926	0.117087	-0.0352872	0.0570502	0.131706	-0.29763
Rarg	-0.03601	-0.0189032	0.329969	0.216973	-0.00631991	0.00975078	0.171058	0.0515095	0.130842	0.00702284
Rarg	-0.0201488	0.0930371	0.175247	0.291881	0.139248	0.00169589	0.157342	0.152186	0.174871	0.182816
Rarg	-0.127241	-0.150454	-0.107402	-0.12282	0.169281	-0.121149	-0.0529139	-0.0202755	-0.281491	-0.0592304
Rarg	-0.156506	0.0108921	0.0812315	0.13453	0.0370374	-0.0332631	-0.17471	0.561416	0.120028	-0.33352
Rarg	-0.261749	-0.0523637	-0.0803236	-0.144743	0.152068	-0.0788862	-0.116005	-0.15113	-0.210128	-0.265929
Rarg	-0.0856408	0.133787	0.2244	0.32181	0.222579	0.0130642	0.188827	0.159411	0.135175	0.371523
Rarg	-0.109514	0.107841	0.186836	0.312485	0.139011	0.0310045	0.150924	0.149741	0.0412298	0.202855
Rarg	-0.0908143	0.0569106	0.261735	0.161254	0.0320099	-0.0141105	0.296072	0.189236	0.224159	0.0315228
Rarg	-0.0124391	0.0286131	0.300773	0.112603	0.0579167	9.6372e-05	0.207759	0.00585079	0.195922	-0.0575297
Rarg	-0.123484	0.122549	0.351264	0.200918	0.084336	0.109066	0.492048	0.167206	0.224274	0.0628564
Rarg	-0.187657	-0.0557968	0.265842	0.251477	-0.0937742	-0.227153	0.241384	0.128437	0.108561	-0.0300894
Rarg	-0.0936833	0.133357	0.239067	0.0472347	0.0385483	0.00621207	0.126772	-0.0295541	0.275829	-0.139084
Rarg	-0.152529	-0.0204347	-0.0194456	-0.496429	0.0441048	-0.225663	-0.131644	-0.173809	-0.125489	-0.0606394
Rarg	0.0237375	0.0858643	0.184188	0.107898	0.10226	0.19225	0.141461	0.152007	0.0939648	0.13167
Rarg	-0.152473	0.024466	-0.0525143	-0.00186763	0.0771388	-0.111766	-0.0710242	-0.0401622	-0.0911782	-0.318513
Rarg	-0.0648486	-0.00464004	0.259608	-0.144506	0.0297173	0.195236	0.173505	0.0502897	0.16149	-0.128563
Rarg	-0.0750225	-0.085108	-0.0654476	-0.257069	0.0793166	-0.0202268	-0.108301	-0.00698962	-0.0741234	-0.386968
Rarg	-0.0601504	0.151783	0.23647	0.0356055	0.00730787	0.0444995	0.145169	0.0778994	0.180502	0.084598
Rarg	0.0043595	0.154167	0.214505	0.0384619	0.023204	0.0825878	0.217871	0.103263	0.117195	0.101453
Rarg	-0.0922923	-0.0526992	-0.0521141	-0.377355	0.028695	-0.100915	-0.041175	-0.147698	-0.0876651	-0.026384
Rarg	-0.222855	-0.134286	-0.0742221	-0.231458	0.143946	-0.0334786	-0.0624391	-0.0462044	-0.197707	-0.38765
Rarg	-0.150934	0.180596	0.230372	-0.0888507	0.0388035	0.105239	0.148677	-0.0087251	0.0319765	-0.132702
Rhox11	-0.0679978	-0.289547	0.147912	1.4996	-0.118884	-0.403885	-0.0392228	-0.298851	0.0300492	0.47426
Rhox11	0.248253	0.0578451	0.486864	-0.099444	-0.322277	0.0427491	0.217031	-0.00937293	0.452914	0.122944
SCRT1	0.0476816	-0.111629	0.119967	0.154868	0.0421705	0.112597	0.0202128	0.054847	0.16943	0.48628
SCRT1	-0.0404113	0.120507	0.00195546	0.430603	0.0263905	-0.0351799	-0.0372979	0.0868335	0.206728	0.523476
SOX9	0.0539467	0.0869514	0.354101	0.259068	-0.0390619	0.120367	0.723753	0.23912	0.282794	0.344673
SOX9	-0.0327669	0.0120342	-0.0383373	-0.122183	0.17798	-0.0547339	-0.0934004	0.0502201	0.328166	0.151827
SOX9	-0.23967	0.152223	0.0210657	1.37645	0.140686	0.0712723	0.0132111	-0.178317	0.316111	1.44162
SOX9	0.0649317	0.210089	-0.145913	-0.133064	-0.0184411	0.0772525	-0.12759	0.0146102	-0.38624	0.545138
SOX9	0.0251791	0.13409	0.178274	-0.154799	0.109653	-0.162093	0.124746	0.0469378	0.411328	0.18513
SOX9	0.201509	-0.338224	0.360954	-0.16464	-0.21617	-0.207418	0.750565	-0.0204309	0.317016	0.0150802
SP4	0.181963	0.0176613	-0.235174	-0.545898	-0.0304783	-0.360121	0.0861731	0.610406	-1.48546	0.89476
SP8	-0.0305318	-0.0521651	0.220164	-0.197479	0.0759401	-0.0915502	0.221657	0.462183	0.145741	0.281991
SP8	-0.114894	-0.265779	0.0929132	-0.425107	0.10647	-0.127669	0.227762	0.432066	-0.0139648	-0.257145
SP8	-0.105566	-0.137531	0.0541972	-0.235788	0.108061	-0.295071	0.11411	0.544873	-0.112445	0.0580186
SP8	-0.0817895	-0.107424	0.219938	-0.16981	0.118427	-0.0838018	0.21627	0.488539	0.117652	0.21296
SP8	-0.12122	-0.0970686	0.0264262	-0.159539	0.11303	-0.252201	0.100227	0.502897	-0.0789697	-0.0851132
SP8	0.0372392	-0.327385	0.111848	-0.175487	0.164055	-0.193148	0.165448	0.188107	-0.37994	-0.0398883
SPDEF	-0.237854	0.0597976	-0.267633	-0.222137	-0.00576492	-0.29373	-0.374498	-0.0910476	-0.329581	-0.0345314
SPDEF	-0.299765	0.0226242	-0.238438	-0.475702	0.0857113	-0.269284	-0.281389	-0.167236	-0.193225	-0.176557
SPDEF	-0.319728	0.106323	-0.327317	-0.614156	-0.0300338	-0.337463	-0.227295	-0.0841994	-0.374469	-0.135265
SPDEF	1.25398	-0.0815445	-0.0437511	0.334974	0.0382966	0.0823258	-0.0960606	0.329651	0.0692464	0.689066
SPDEF	0.0663323	-0.31861	0.126644	-0.398329	-0.156002	-0.174741	0.102265	-0.171854	0.440954	-0.201135
SPDEF	-0.0437126	0.0601244	0.171889	-0.148233	0.197772	1.19065	0.0337331	-0.0205874	0.192778	-0.185904
SPDEF	-0.00124216	0.353083	0.233037	-0.18471	-0.244454	0.974538	0.0294986	-0.0334419	-0.0744307	0.131143
SPDEF	0.147015	0.0126589	0.219858	-0.181149	0.0498297	1.01873	0.190359	-0.0285384	0.414317	0.26861
SPDEF	0.108443	0.0452593	0.497443	-0.093474	-0.0897489	0.115118	0.996656	-0.0858634	0.164288	-0.176448
SPDEF	0.0217091	0.0777074	0.5253	0.0447305	-0.00145165	0.537701	1.12179	-0.0182301	0.121115	0.176253
SPDEF	0.12476	-0.139313	-0.0371355	0.0455705	0.0150233	-0.0359161	-0.00818811	0.0692828	-0.322745	0.0416652
SPDEF	0.104106	-0.228236	0.299338	-0.073928	0.0475355	0.217606	0.426351	0.0457259	0.0583812	0.100154
SPDEF	-0.163601	0.124465	-0.0318987	-0.252095	0.0896982	-0.318312	-0.248331	0.0639735	0.149936	-0.0290472
SPDEF	0.025405	-0.0948666	0.0841351	1.11918	0.0165474	-0.0393025	0.153663	0.0340157	-0.0228856	0.213689
SPIC	-0.121038	-0.020678	0.232387	0.0659519	0.0927186	-0.0730128	0.154916	0.191472	0.124769	0.427872
SPIC	-0.32591	-0.328918	-0.19256	0.287574	-0.0586983	-0.0880973	-0.187208	-0.124071	-0.18408	0.158042
SPIC	0.0384797	-0.053658	0.252048	-0.00451506	0.228201	0.0659069	0.250471	0.355323	0.0326613	0.366947
SPIC	-0.180295	0.14625	-0.163788	-0.0266817	-0.0538438	-0.162729	-0.0965641	0.0509961	-0.294972	0.0441599
SPIC	-0.106039	0.0168511	0.202417	-0.127132	0.108137	0.0782954	0.207913	0.178738	0.0384957	0.416679
SPIC	-0.105801	-0.205043	-0.132524	0.046069	0.0337679	-0.285253	-0.0606927	0.00233403	-0.248594	-0.0998847
SPIC	-0.233637	-0.216712	-0.226998	-0.161846	-0.209787	-0.122461	-0.269441	-0.247896	-0.315918	-0.261453
SPIC	0.0187578	0.0931955	0.27738	0.180531	0.141002	-0.0305426	0.297973	0.327935	0.126375	0.326217
SPIC	-0.115134	0.134238	0.146015	0.0595584	0.100304	-0.00820871	0.109005	0.235131	-0.0301343	0.508694
SREBF2	-0.157765	-0.151967	0.150912	0.591073	0.176258	-0.15314	0.0514917	0.432998	0.248895	0.0365383
SREBF2	-0.307698	-0.118822	-0.0900723	0.800177	0.179635	-0.262031	-0.163381	0.284552	0.0624165	-0.188022
SREBF2	-0.133096	-0.0958888	0.160873	0.619907	0.182454	-0.0702621	0.0674172	0.49421	0.0300909	0.174582
SREBF2	-0.260807	-0.159698	-0.126388	0.976163	0.187078	-0.0479071	-0.161544	0.309247	-0.149915	-0.218386
SREBF2	-0.181962	-0.0899424	0.137988	0.648569	0.168894	-0.0504213	0.0246328	0.41622	0.255776	0.120393
SREBF2	-0.31205	-0.248903	-0.0739068	0.662679	0.0263671	-0.221861	-0.0650452	0.137867	-0.0708728	-0.0962536
SREBF2	-0.0686787	-0.0961219	0.0224473	0.839077	0.183709	-0.446154	0.0159869	0.152392	0.0568848	-0.113237
SRF	0.593347	0.00133016	0.210736	0.262459	0.110246	0.0051157	0.116444	0.394298	0.000183222	0.34422
SRF	0.792998	-0.148046	-0.101866	0.247154	0.188397	-0.149082	-0.188708	0.256114	-0.202432	0.0691965
SRF	0.754362	-0.0391461	0.175395	0.304074	0.171428	-0.00657808	-0.0581831	0.441928	-0.0455498	0.533341
SRF	0.696913	-0.084889	0.131709	0.101771	0.316633	0.0323525	0.0714577	0.205207	-0.16187	0.0152551
SRF	1.04491	-0.0428283	0.186058	0.369682	0.124834	0.0198464	0.030479	0.448283	0.025449	0.455298
SRF	0.933401	-0.151962	0.00131141	0.111395	0.154001	-0.138059	-0.0711234	0.179158	-0.0747178	0.23359
SRF	0.636635	-0.206688	0.0236143	0.169898	0.0402155	-0.275127	-0.00335133	-0.0368714	-0.0612482	0.164524
SRF	1.47845	0.014176	0.192106	0.380394	0.232822	-0.045634	-0.0157618	0.550066	0.0960656	0.637493
SRF	1.37031	-0.387594	-0.0361737	-0.0277245	0.024193	-0.655015	-0.0701829	-0.012604	-0.0464561	0.0362062
SRF	1.02089	-0.279434	-0.119303	0.429901	0.240158	-0.00816674	-0.0718834	0.280566	-0.474232	0.0906878
SRF	2.04529	0.00642236	0.274029	0.505968	0.224896	0.0390007	0.0644833	0.757876	0.0261691	0.581797
SRF	1.89452	-0.19253	0.0197444	-0.0313159	0.157307	-0.271089	-0.180419	-0.0568786	-0.283363	0.0990447
SRF	1.39484	-0.232794	-0.0454355	0.389429	0.271867	-0.121661	-0.249691	0.288661	-0.115337	0.330593
SRF	1.51551	-0.250239	0.146935	0.228161	0.126897	-0.153587	0.0616089	0.625102	0.146581	0.454861
SRF	1.55555	0.233832	-0.155367	0.34617	0.393656	-0.266494	-0.0655995	0.400067	0.0527673	0.229626
SRF	0.830751	0.158597	-0.169215	0.262989	0.0793162	-0.0119087	-0.0603132	0.208704	-0.0752831	-0.0423679
Scramble10	0.00101133	0.0896268	0.0671224	0.0278463	0.023651	0.172422	0.025792	0.611731	0.15582	-0.00708369
Scramble11	-0.052003	0.161236	0.27882	-0.221945	0.0283456	0.0896418	0.38543	0.632825	0.160876	0.242342
Scramble11	-0.0314055	0.282684	0.319719	-0.411122	-0.0193117	0.172788	0.371803	0.438511	0.203028	0.169547
Scramble11	-0.148025	-0.272316	-0.307909	-0.195401	0.0562233	-0.0463123	-0.405182	0.146069	-0.111612	-0.0960894
Scramble11	-0.0603529	0.109518	0.30888	-0.450924	0.037547	0.0157938	0.466006	0.537548	0.127498	0.385581
Scramble11	0.191477	0.0402802	0.283502	2.28081	-0.344817	0.170281	0.266538	0.126754	0.293643	0.74476
Scramble13	0.0860255	0.145638	0.258725	0.414476	0.0727896	-0.341764	0.72109	0.255809	0.382832	-0.0922858
Scramble16	-0.0427727	0.196386	0.174081	-0.0436553	0.0174065	0.0830633	0.29891	0.0938079	0.156729	-0.00889006
Scramble16	-0.191231	0.0936871	-0.0912357	-0.172604	-0.0227901	-0.0298613	-0.250102	-0.0318307	0.0116454	0.0551486
Scramble16	-0.0877865	0.0489498	-0.0134524	-0.0732515	-0.0942611	-0.397678	-0.0417523	-0.186378	-0.0329879	0.156218
Scramble8	-0.0730007	0.0382041	0.016293	0.101476	-0.147702	0.0208244	0.374723	-0.108872	-0.0797563	0.0829785
Scramble9	0.111807	-0.104754	0.388196	-0.143735	0.0776559	0.183499	0.434434	0.213052	0.131767	0.0184583
Scramble9	0.00215149	0.291534	0.334151	-0.0538837	0.0721138	0.72294	0.293071	0.0961547	0.210907	0.166932
Scramble9	-0.0900423	0.261861	0.0627861	-0.03273	-0.061501	-0.0426008	0.496969	0.0217963	-0.1612	-0.00172629
Spacer1	0.132804	-0.19696	0.111002	-0.0852766	-0.10634	-0.159487	0.406145	-0.0608868	0.0331224	0.130015
Spacer1	-0.0782973	0.184884	-0.178038	0.522663	0.0199551	0.101815	-0.215871	-0.0777155	0.262357	0.0109487
Spacer1	-0.140242	0.149512	-0.320984	-0.0216561	0.0338279	0.0491974	-0.22382	-0.184849	-0.137858	0.034643
Spacer1	0.15652	-0.0524748	0.140381	-0.0111867	0.0988694	-0.0712679	0.673095	0.187423	0.223823	-0.118493
Spacer1	-0.0884057	-0.00815348	-0.0607812	-0.0966837	-0.0223422	0.0115923	0.0046943	0.0489306	-0.165419	0.00647468
Spacer1	-0.0216613	0.00207513	-0.0801048	0.154703	-0.0388386	-0.0941034	0.145358	-0.024969	-0.22246	0.090295
Spacer1	-0.0377953	-0.00324624	-0.0431129	0.000440022	0.108062	0.151318	0.260945	-0.120065	-0.0322089	0.108007
Spacer2	0.410301	0.210624	-0.0869591	0.336955	0.0707005	-0.014333	-0.0234176	0.110847	0.10674	0.28465
Spacer2	0.0162382	-0.122355	-0.1062	-0.142603	0.0063209	0.117067	-0.208398	-0.0678211	-0.0399947	-0.393747
Spacer2	0.150885	-0.0380182	0.410856	0.000558323	0.103163	0.11041	0.503628	-0.117398	0.131696	-0.113442
Spacer2	0.0361739	-0.0484627	0.0895507	0.232383	0.0949794	-0.116349	-0.0193616	-0.0725498	0.480436	0.201879
Spacer2	0.603137	-0.00679149	0.771484	0.274929	0.0208791	0.185428	1.22885	0.268401	0.345993	0.143728
Spacer3	0.013098	-0.0741485	0.178125	0.0308827	-0.0672486	-0.166245	0.793456	-0.210806	-0.0814691	0.155704
Spacer3	-0.163236	0.13419	-0.202134	0.174013	-0.0268204	-0.128056	-0.317866	0.0935134	-0.220991	0.28378
Spacer4	0.0515623	0.262999	0.030132	-0.180158	-0.165222	-0.090179	-0.048427	0.0662063	-0.227977	0.144626
Spacer4	0.210043	0.176244	0.189487	0.0797688	0.00314865	0.018902	0.166775	0.125716	0.541376	0.0867457
Spacer4	-0.271406	-0.16837	-0.2017	-0.253214	0.0541895	-0.110543	-0.178687	-0.209251	-0.0492394	-0.15193
Spacer4	0.105359	0.108214	0.196045	-0.00735633	0.0814219	-0.0514853	0.145075	0.126383	0.368145	-0.11248
Spacer4	-0.114652	-0.0279181	-0.0565861	-0.0880758	0.219517	0.135325	0.0318972	0.370284	0.0113263	0.0707426
Spacer4	0.00467686	-0.0373923	0.0325841	-0.283389	-0.0750469	-0.0108146	0.112606	-0.125896	0.0783407	-0.402736
Spacer5	-0.0269862	0.0867182	0.0562995	-0.0538374	-0.0285332	0.458544	0.0928732	-0.0721824	0.105754	-0.0505097
Spacer5	-0.0995864	0.0821507	-0.0165418	-0.194137	0.0939888	0.0772759	0.262981	0.10658	-0.0689405	0.142496
Spacer6	0.454756	0.0147197	0.21388	0.0878526	0.0719218	0.217083	0.373399	0.175679	0.178533	0.156155
Spacer6	-0.0986517	0.246773	0.172321	-0.166175	0.019947	0.0631126	0.498376	0.20365	0.0621154	0.125741
Spacer6	0.0996707	-0.108933	0.181281	-0.227736	-0.0307985	-0.0822767	0.307474	0.0961121	0.195301	0.00242813
Spacer6	-0.0338374	0.18615	0.212298	-0.0979935	0.0470648	0.189203	0.239052	0.309772	0.0474355	-0.124263
Spacer6	-0.0712313	-0.0406497	-0.153568	-0.261839	0.0667201	-0.125169	-0.253807	-0.300371	-0.249943	-0.196646
Spacer6	-0.0540828	0.503969	-0.0186893	-0.148424	-0.0444948	-0.259913	0.108507	-0.0504658	-0.00973879	0.0346002
Spacer6	0.169463	0.000313065	0.579554	-0.108947	0.155288	0.112953	1.00425	0.381035	0.19253	0.0818884
Spacer6	-0.115368	0.0751897	-0.144027	-0.442619	0.192675	0.0796329	-0.0754101	-0.0405053	-0.0613958	0.0728905
Spic	0.0304906	-0.259794	0.206509	0.0894966	0.228997	-0.228829	0.159025	0.303767	-0.177635	0.31645
Spic	-0.200212	-0.401496	-0.222733	-0.107074	0.196966	-0.335877	-0.43314	-0.245283	-0.53759	-0.0973368
Spic	-0.272021	-0.163501	-0.253973	-0.137296	0.206493	-0.254266	-0.532193	-0.18431	-0.37028	-0.246025
Spic	-0.313539	-0.358945	-0.233032	-0.13057	0.169381	-0.276456	-0.506922	-0.271611	-0.457951	-0.0261095
Spic	-0.312106	-0.344274	-0.319802	-0.408546	0.147005	-0.305176	-0.5027	-0.0987311	-0.420568	-0.420964
Spic	-0.0356601	-0.272401	0.196651	0.199377	0.212037	-0.143632	0.137881	0.253651	-0.165813	0.395008
Spic	-0.254061	-0.473371	-0.247453	-0.254478	0.142288	-0.238897	-0.349001	-0.165296	-0.394222	-0.200528
Spic	-0.244152	-0.227757	-0.276327	-0.361474	0.231203	-0.218798	-0.584619	-0.240364	-0.263432	-0.525977
Spic	-0.255792	-0.433608	-0.324287	-0.0653479	0.00526716	-0.476164	-0.390003	-0.305863	-0.284108	-0.0629975
Spic	-0.166279	-0.264014	-0.306849	-0.25413	0.202929	-0.34583	-0.450525	-0.122842	-0.393902	-0.287501
Spic	-0.227827	-0.254742	-0.157828	-0.117472	0.019464	-0.336383	-0.371663	-0.277197	-0.532365	-0.201178
Spic	-0.240847	-0.399089	-0.278604	-0.17811	-0.00644571	-0.313723	-0.377714	-0.28162	-0.46329	-0.360447
Spic	-0.0583089	-0.120257	0.143759	0.226683	0.218365	-0.177152	-0.0107808	0.453053	-0.114729	0.40716
Spic	-0.205217	-0.402189	-0.246092	-0.339565	0.17213	-0.0022116	-0.16962	-0.238856	-0.261066	-0.280401
Spic	-0.331877	-0.242608	-0.214983	-0.256091	0.190838	-0.357142	-0.509953	-0.0501154	-0.399091	-0.393661
T	-0.064309	-0.249042	0.0913556	0.178832	0.0101486	-0.151814	0.047443	0.046784	0.0136305	0.421645
T	-0.158012	0.00650954	-0.0745864	0.0722567	0.148477	-0.194728	-0.0897959	-0.133497	-0.352174	-0.11461
TBX1	-0.0230725	0.0965159	0.223989	0.606028	0.153479	0.250688	0.101845	0.165388	0.177426	0.291072
TBX1	0.152	-0.211686	0.573056	0.19732	0.170113	-0.055425	1.21095	0.94408	0.361738	-0.0436334
TBX1	0.0811452	0.0829893	0.0766624	0.314754	0.233487	0.0765576	0.0991746	0.182207	0.0808436	0.372561
TBX1	1.0433	0.0413586	0.047341	0.45851	0.0260028	-0.0856439	0.0172554	0.329929	-0.0488496	0.177828
TBX1	-0.0759717	0.0238202	-0.0178623	0.516554	0.0270083	0.0957377	0.0345152	-0.36107	-0.142171	0.0546344
TBX1	-0.0608243	0.321154	-0.0932585	0.237868	-0.0257862	0.174294	-0.0385381	0.14903	0.0159447	0.589701
TBX1	0.00162195	0.334932	0.685167	0.163506	0.0270484	0.248519	1.56188	0.0983379	-0.0591022	0.304061
TBX1	-0.0740527	-0.0235696	0.0124147	1.30153	-0.132686	-0.071865	-0.0889811	0.352789	0.250874	0.121641
TBX1	0.341471	0.101615	0.789353	0.288901	0.150659	-0.315242	1.32881	0.0297958	0.23039	0.0529489
TBX1	-0.0253771	0.101343	0.138158	0.207759	-0.128426	0.0729066	0.387568	-0.176567	-0.0424971	0.0777528
TBX1	0.0293632	0.0799149	0.18388	-0.0738153	-0.0665638	-0.120605	0.476755	-0.0415282	0.15811	0.0501477
TBX1	0.134203	0.101528	0.277974	0.227846	0.112395	-0.207921	0.893196	0.15301	0.25761	0.287257
TBX1	-0.0945462	0.383583	-0.184216	0.411364	0.0683202	-0.0011354	-0.0280017	0.0971815	-0.112452	0.253964
TBX1	0.799099	0.0944258	-0.139731	-0.18445	0.0522945	-0.144455	-0.523485	0.00725141	0.0773346	0.0360604
TBX1	-0.102766	-0.0275333	-0.103309	0.260069	0.0791186	0.14719	0.0028767	0.144584	-0.259931	0.193529
TBX1	-0.23681	-0.0560142	-0.112425	-0.112341	0.0771105	-0.110725	-0.0320422	-0.0989056	-0.273876	0.0315268
TBX1	-0.0841881	-0.0452685	-0.00155286	0.18132	0.103949	0.191557	0.234552	-0.0351262	0.00592408	0.423433
TBX1	-0.100729	-0.218739	0.0085935	0.365543	0.0800552	0.0164958	0.0853886	0.0485101	0.100611	0.493516
TBX1	0.0119666	0.226576	0.441838	0.242828	0.110921	0.197767	1.04003	0.239829	0.00793445	0.257275
TBX1	-0.251421	-0.0811464	-0.234079	0.0933219	0.0564519	-0.231968	-0.0139104	0.0312807	-0.316651	-0.0677388
TBX1	0.110998	0.0295994	0.0424332	0.071797	-0.00764554	0.0135748	-0.204355	0.661757	0.201167	0.054394
TBX15	0.00778876	0.198333	0.0334225	0.08962	-0.0557735	-0.101328	0.197796	-0.00927097	0.170594	0.484844
TBX15	0.0104653	-0.016161	0.0167603	0.212828	0.241963	-0.0102944	0.0752682	-0.0437938	0.258849	0.135415
TBX15	-0.194292	-0.118057	0.0504747	0.416559	-0.173591	-0.176929	0.101572	0.0684772	0.367013	0.568124
TBX19	-0.0940156	-0.135918	0.15644	0.0635766	0.259263	0.0942183	0.755345	0.0684946	0.40817	0.810572
TBX20	0.089944	-0.0669194	0.125077	0.00392593	0.099526	-0.0881505	0.32072	0.00508433	0.108026	0.110441
TBX20	0.125068	-0.102298	-0.0558234	-0.204934	0.235872	0.495302	-0.00280399	0.255469	-0.00447222	0.253519
TBX20	0.088874	-0.140246	0.159741	-0.112021	0.118913	0.0245679	0.363184	0.202051	0.214218	-0.0439096
TBX20	-0.170728	0.0850324	-0.236388	-0.07501	0.149666	-0.0936139	-0.088799	0.0559017	-0.273053	-0.0629725
TBX20	0.0179706	0.202428	0.162818	-0.0599669	-0.0163896	-0.189042	0.489526	-0.128672	0.231655	-0.00517788
TBX20	-0.0664745	0.35638	-0.00129554	0.327439	-0.117641	-0.0511195	-0.0334625	-0.272951	0.100759	0.546042
TBX20	0.0467631	0.181143	0.163372	0.122256	-0.114255	0.607015	0.119954	0.126792	0.0948891	0.258789
TBX20	0.63076	-0.13974	0.0433918	0.273403	0.0605831	-0.00868472	0.0755024	0.152084	0.180216	0.416134
TBX21	-0.0791364	0.36877	0.137967	0.287385	0.0803938	0.00972062	0.457256	-0.0883563	-0.380631	0.0798392
TBX21	-0.0676202	0.12218	0.0363538	0.182232	-0.0438635	-0.148707	-0.125939	0.579286	0.192246	-0.136725
TBX21	-0.0155791	0.0951598	-0.028508	0.219607	-0.0311547	-0.0550619	-0.0152454	-0.050425	-0.28076	0.0169971
TBX21	0.0668481	-0.204765	0.478118	0.110811	0.0278474	-0.0328406	0.836198	0.258209	0.072294	-0.135039
TBX21	0.0320505	-0.0460886	0.474055	-0.0708723	0.109923	0.131899	0.922316	0.287986	-0.0065207	0.0133941
TBX21	-0.0226013	-0.0840428	0.126279	-0.0821696	0.218573	0.399409	0.361825	0.158947	-0.0886909	0.124389
TBX21	-0.062553	-0.00112963	0.15737	0.105219	0.0187321	-0.0942397	0.261887	0.264104	0.201811	-0.0260892
TBX21	-0.0440542	0.0238079	-0.1781	0.0569675	0.00865645	-0.00425049	-0.0134548	0.0909237	-0.29028	0.121031
TEAD1	0.0820307	-0.0721031	0.105067	-0.0953332	0.0512406	0.0807487	0.499993	0.0177376	-0.0197726	0.0412943
TEAD1	0.0674061	0.0665964	0.155173	-0.0421541	0.074304	0.0269178	0.0265323	0.282504	0.592572	0.250817
TEAD1	0.987098	0.0174492	0.219036	0.367931	0.0162608	0.29088	0.187893	0.486479	1.17145	0.5245
TEAD1	1.00855	0.0377515	0.182154	0.260565	0.0871212	-0.170625	0.259089	0.441803	1.01482	0.307321
TEAD1	0.288004	0.054497	0.252421	0.229834	-0.026203	-0.0770329	0.831595	0.0515057	0.432265	0.0906598
TEAD1	0.187829	0.105373	0.0610605	-0.0591863	0.19269	-0.0808258	0.0364533	0.1755	0.337967	-0.00410156
TEAD1	1.31599	0.0357003	0.604288	0.331718	-0.0172125	-0.131005	0.947985	0.635104	1.31073	0.759755
TEAD1	0.377382	-0.00864125	0.0604515	0.0414609	-0.234681	-0.156307	0.0946688	0.176777	0.436757	0.259995
TEAD1	0.265548	0.03103	0.0191774	-0.0636977	-0.0176778	-0.0702955	0.00169507	-0.232394	0.424538	-0.1269
TEAD1	0.983057	0.00457285	0.106281	0.26995	0.146105	0.107556	0.159643	0.393092	0.968946	0.547404
TEAD1	1.23696	-0.14289	0.0964801	0.382306	0.183143	-0.0519951	0.211329	0.39572	1.15465	0.562652
TEAD1	0.192794	-0.00736827	-0.00593486	0.0171918	0.00506031	-0.139603	-0.0096163	0.150151	0.347581	0.198643
TEAD1	0.230746	-0.008231	0.128696	-0.09028	-0.061825	-0.394915	0.145287	0.00235575	0.458591	-0.0784515
TEAD1	0.976826	0.191874	0.155915	0.388612	0.0867495	0.108984	0.0788093	0.599572	0.955357	0.492099
TEAD1	0.357313	-0.196877	0.0993066	0.122703	0.0493428	-0.184246	0.368813	-0.0938252	0.233919	-0.185609
TEAD3	0.799573	0.159858	0.242434	0.196989	0.0582727	0.647332	0.141237	0.486895	1.22646	0.42218
TEAD3	-0.0963157	0.384862	-0.169042	0.490882	0.183894	-0.0132494	-0.101915	-0.132913	0.212931	0.665031
TEAD3	1.04667	0.0145845	0.192531	0.336614	0.0840258	0.0717914	0.228996	0.491316	1.08193	0.592935
TEAD3	0.174122	-0.148952	-0.124972	0.0978612	0.0707362	0.0175048	-0.049687	-0.135357	0.332043	0.159923
TEAD3	0.307888	0.0768405	0.0998499	0.282126	0.0202384	-0.132093	0.381081	-0.00151188	0.333724	-0.111838
TEAD3	1.14873	0.0659887	0.289387	0.0966839	-0.0254707	-0.00335745	0.0753277	0.38153	1.15599	0.519707
TEAD3	0.331475	0.0427154	-0.0354773	0.0485047	0.152197	-0.206727	0.166317	0.131603	0.393449	0.160729
TEAD3	0.917301	0.340719	0.134858	0.273299	0.138842	0.174083	0.217007	0.356247	1.10316	0.59794
TEAD3	0.193131	0.210391	-0.0625037	0.185445	-0.00483531	0.0430756	-0.0200392	0.108912	0.481698	-0.00712927
TEAD3	1.29973	0.136121	0.262836	0.164445	0.0979777	-0.0313043	0.282922	0.477316	1.14973	0.385639
TEAD3	0.318387	0.271861	-0.0165118	0.442714	0.11531	-0.0917087	0.0705743	0.426857	0.247299	0.414488
TEAD3	0.144354	0.129955	-0.0804762	0.0115073	0.194922	-0.0138974	-0.0416012	0.0247252	0.345748	0.0240673
TEAD3	1.1907	0.105592	0.148149	0.344792	0.0944136	-0.153323	0.187293	0.476917	1.0184	0.586136
TEAD3	0.369633	0.127895	0.0866582	0.0184858	0.074733	-0.127795	0.16355	0.094737	0.436464	0.0958221
TEAD3	0.280005	0.102753	-0.11441	0.0791322	0.242251	-0.186107	-0.075845	0.16098	0.277599	0.049298
TFAP2A	-0.10402	-0.0886292	-0.114752	0.0978692	-0.145933	-0.0886407	-0.155639	-0.110415	-0.408866	0.018333
TFAP2A	0.688261	-0.170391	-0.199715	0.251379	0.0883389	-0.191955	-0.128632	0.0637433	-0.0190499	0.616706
TFAP2A	-0.156352	0.18406	-0.109604	-0.0621448	-0.0224794	0.0821737	-0.199165	0.0553059	-0.501676	0.0677074
TFAP2A	-0.250196	0.101616	-0.485418	0.00912734	0.0360873	-0.0935435	-0.301218	-0.0333908	-0.286819	0.0683974
TFAP2A	-0.213945	-0.076474	-0.249244	0.152651	0.0967667	-0.298876	-0.188649	-0.159112	-0.374657	0.318099
TFAP2A	-0.0548693	-0.18083	0.150902	0.0839023	0.0546518	-0.28433	0.43123	-0.163614	-0.00310638	0.470803
TFAP2A	0.119095	0.503622	0.00666922	0.558925	0.24377	-0.265573	-0.108885	0.596506	0.155259	1.09817
TFAP2A	-0.0594863	0.0461336	-0.108213	0.292879	0.0145745	0.111666	-0.154572	-0.0728129	-0.442552	0.0999016
TFAP2B	-0.0524686	-0.264428	0.0797471	0.132506	0.0125194	-0.0239832	0.0656584	0.113006	-0.0360565	0.430762
TFAP2B	0.171186	0.0168765	0.529117	2.5311	-0.130732	0.235206	0.868523	-0.17709	0.262547	0.888028
TFAP2B	-0.0105578	-0.155979	0.0550021	-0.0826556	-0.0508176	-0.0602683	0.316316	-0.102593	0.0769728	-0.210361
TFAP4	0.426608	0.366235	0.251968	0.0637378	-0.00494093	-0.0217638	0.273433	0.22722	0.281925	0.171638
TFAP4	-0.150022	0.102627	0.003492	0.236184	-0.0732006	-0.0212193	0.0665364	-0.163711	0.268459	0.162237
TFCP2	-1.00668		0.427675				-0.293107
TFCP2	-0.607529		-0.214353				-0.443991
TFCP2	-3.12853		-0.748598				-0.70384
TFCP2	-1.44491	-1.97665	-1.12198	-0.283787	0.0127961	-0.0744194	-0.716147	-1.41725	-0.624675
THRA	0.0944077	-0.0147613	0.18217	0.129355	0.0556927	0.0174922	-0.138917	0.733963	-0.067084	-0.734347
THRA	-0.0495676	-0.226078	-0.0881211	-0.00267103	0.145816	-0.00967118	-0.20973	0.0825716	-0.205594	-0.473954
THRA	0.00122485	-0.053094	0.0746029	0.219252	0.0614623	-0.131472	-0.272259	0.972389	-0.168325	-0.908342
THRA	-0.113699	-0.241466	-0.0545968	-0.215895	0.04024	-0.130746	-0.332662	0.351322	-0.399646	-0.889466
THRA	-0.141944	-0.190073	-0.0306992	0.206336	0.0712229	-0.194487	-0.225614	0.490387	-0.284101	-0.786766
THRA	0.0148298	-0.0641958	0.0662104	0.0872425	0.0468731	-0.191033	-0.42859	0.945808	-0.215084	-1.01895
THRA	-0.131874	-0.193778	-0.127985	-0.13642	0.0900266	-0.141371	-0.414644	0.305201	-0.35911	-0.766504
THRA	-0.125212	-0.114018	-0.0485705	0.0466478	0.0846136	-0.0902623	-0.265657	0.334693	-0.267621	-0.793344
THRA	0.259747	0.0905783	0.369755	0.0344475	0.0244689	0.0472074	0.173455	0.0670913	0.0804374	-0.214801
THRA	-0.0602551	0.137179	-0.142325	0.0167095	-0.0806332	-0.34236	0.00369839	-0.39355	-0.349487	-0.18184
THRA	0.184595	0.089678	0.298547	0.0249659	-0.000976705	-0.00829818	0.0880153	0.211608	-0.0844453	-0.419042
THRA	0.218963	0.163294	0.371145	0.0855052	-0.0275334	0.0715752	0.18185	0.249762	0.130783	-0.461764
THRB	3.1673	-0.358887	0.0901411	1.49732	0.435781	-0.346821	-0.267878	1.43697	0.153056	1.32391
THRB	3.1324	-0.186021	0.0181648	0.995596	0.392023	-0.412367	-0.260617	0.827131	0.225532	0.792552
THRB	2.40653	-0.261578	0.00296074	0.872509	0.253531	-0.247655	-0.148731	0.733672	0.0574785	0.496941
THRB	3.09008	-0.208529	0.153712	1.38905	0.394014	-0.269573	-0.180985	1.42932	0.310778	1.27157
THRB	2.67384	-0.2896	-0.0409609	0.592574	0.121068	-0.0933364	-0.17004	0.542199	0.160271	0.488324
THRB	1.97973	-0.21642	-0.0524624	0.520987	0.188021	-0.205427	-0.145756	0.395878	0.0465112	0.360437
THRB	3.27526	-0.359202	0.105007	1.37656	0.403459	-0.285335	-0.140279	1.39688	0.240417	1.33042
THRB	3.18363	-0.323151	-0.135681	0.899851	0.273566	-0.262411	-0.332043	0.902792	-0.0649867	0.811159
THRB	2.2544	-0.197874	-0.0760571	0.781323	0.101053	-0.220115	-0.118431	0.453836	-0.215819	0.497468
THRB	3.36833	-0.2068	0.145063	1.79581	0.439008	-0.0299639	-0.151472	1.57965	0.266468	1.5179
THRB	3.0574	-0.509354	0.095103	0.936702	0.214046	-0.222592	-0.192656	0.721034	0.208979	0.721026
THRB	2.12074	-0.289346	-0.133499	0.968759	0.217119	-0.153275	-0.120811	0.678939	0.0859793	0.546458
THRB	3.27308	-0.122754	0.118258	1.66849	0.447804	-0.282399	-0.159493	1.5521	0.267115	1.45345
THRB	2.75056	-0.353065	-0.0515036	0.915432	0.317379	0.00410162	-0.257885	0.930116	-0.0252034	0.958928
THRB	1.97093	-0.0266408	-0.0711072	0.478703	0.109433	-0.279977	-0.0616316	0.381353	0.236556	0.20461
THRB	3.24258	-0.187347	0.170162	1.52174	0.340733	-0.250855	-0.10727	1.43636	0.406699	1.27172
THRB	3.25412	-0.174079	0.137902	1.2745	0.178344	-0.116548	-0.120981	0.872685	0.211171	0.963088
THRB	2.12011	-0.21976	-0.0399178	0.807681	0.147751	-0.434206	-0.109925	0.435006	-0.0221494	0.376763
THRB	0.302556	0.176652	0.120548	0.379696	-0.0305779	0.0470096	0.10697	0.267176	-0.00599842	0.210174
THRB	0.201768	0.250736	0.208995	0.122574	-0.0359327	0.0534653	0.492203	0.0881727	-0.0256547	0.266235
THRB	0.0840191	0.317029	0.225596	0.0778075	0.133947	0.183754	0.273489	0.0672252	0.24552	0.427613
THRB	0.072944	0.25963	0.281015	0.0577134	0.119029	0.344639	0.228639	0.393094	0.214946	-0.0863801
THRB	0.114454	0.00421091	0.175116	-0.107231	0.0507105	0.0458881	0.126693	0.393975	0.138246	-0.0999887
THRB	0.180393	0.0398024	0.409754	0.156211	-0.0666992	0.144916	0.121335	-0.0269609	0.301722	0.0563118
TP63	-0.470712	-0.018023	-0.252295	-2.29934	0.0823929	-0.462108	-1.14	-0.373255	-0.496325	-1.80303
TP63	-0.538124	-0.346147	-0.555402	-1.7635	0.17381	-0.538803	-1.327	-0.733986	-0.666174	-1.55596
TP63	-0.511873	-0.236954	-0.558776	-1.65681	0.162714	-0.648329	-1.24808	-0.725691	-0.644305	-1.53717
TP63	-0.493013	0.0557036	-0.223987	-1.76886	0.0722898	-0.453222	-1.10119	-0.317971	-0.416108	-1.43516
TP63	-0.564126	-0.174134	-0.55653	-1.8717	0.133834	-0.598421	-1.36702	-0.849331	-0.714934	-1.63596
TP63	-0.468476	-0.151707	-0.498423	-1.86249	0.161423	-0.502172	-1.23155	-0.65691	-0.485992	-1.66057
TP63	-0.475033	0.0872943	-0.207778	-2.28905	0.0714506	-0.542655	-0.989122	-0.336354	-0.506239	-1.8271
TP63	-0.542797	-0.250511	-0.53373	-1.84763	0.117185	-0.658016	-1.3434	-0.854124	-0.762743	-1.50966
TP63	-0.508681	-0.266493	-0.565745	-1.78396	0.14412	-0.622768	-1.27117	-0.731532	-0.657337	-1.54869
TP63	-0.482332	0.0811667	-0.207851	-2.23422	0.0583418	-0.459903	-1.06641	-0.382438	-0.598358	-1.72347
TP63	-0.5709	-0.25137	-0.532525	-1.92848	0.105295	-0.569997	-1.27968	-0.821554	-0.796358	-1.71513
TP63	-0.498251	-0.237884	-0.5359	-1.56331	0.191357	-0.552856	-1.19412	-0.765972	-0.698299	-1.55012
TP63	-0.476187	0.0512815	-0.192669	-2.17851	0.0329403	-0.481472	-1.03778	-0.447804	-0.493298	-1.75796
TP63	-0.581443	-0.190481	-0.505489	-1.93261	0.133774	-0.481463	-1.36027	-0.935453	-0.727555	-1.54466
TP63	-0.524947	-0.10618	-0.507144	-1.81092	0.145561	-0.591723	-1.31577	-0.882117	-0.688432	-1.5437
TP63	-0.479461	0.0874341	-0.273352	-2.23451	0.042162	-0.478961	-1.16075	-0.436419	-0.411672	-1.82376
TP63	-0.541623	-0.135402	-0.55095	-1.92075	0.138226	-0.552859	-1.3506	-0.955221	-0.667676	-1.62309
TP63	-0.564027	-0.171256	-0.555264	-1.5753	0.156801	-0.465194	-1.28265	-0.791915	-0.61621	-1.35321
Tcf7	0.0190507	0.0663531	0.162702	0.282288	-0.0667586	0.060344	0.0647634	0.625797	0.196327	0.350193
Tcf7	0.0491349	0.229049	0.0959527	-0.0161203	0.0323114	0.129271	0.19914	0.56239	0.28336	0.0458036
Tcf7	-0.0155931	-0.174116	0.148521	0.243509	-0.209131	0.0432985	0.0949657	0.433311	0.161858	-0.0389842
Tcf7	-0.221212	-0.118809	-0.201314	-0.0176889	-0.20207	0.0322015	-0.279497	0.0995484	-0.226807	0.358473
Tcf7	-0.037123	0.143402	-0.131534	-0.109722	-0.126324	0.198989	-0.0891293	0.395016	-0.461249	-0.217488
Tcf7	-0.247786	0.0919254	0.0251889	0.664023	-0.0615851	-0.0283668	-0.0331595	0.445296	0.000920439	0.941196
Tp53	-0.0673482	0.00631429	-0.302367	-0.242116	0.110503	-0.269957	-0.14375	-0.399474	-0.239955	-0.306745
Tp53	-0.129635	-0.0861584	-0.161063	-0.508509	0.252095	-0.306732	-0.266965	-0.367314	-0.246793	-0.683888
Tp53	-0.141388	-0.261308	-0.214891	-0.546703	-0.0272564	-0.289054	-0.323855	-0.506141	-0.238295	-0.152702
Tp53	-0.168284	-0.0619635	-0.273177	0.0119743	0.192622	-0.371923	-0.410845	-0.222886	-0.396825	-0.0545339
Tp53	-0.185634	-0.222547	-0.30334	-0.401145	0.0925546	-0.293286	-0.272263	-0.195571	-0.3691	-0.417378
Tp53	-0.239377	-0.253999	-0.0979527	-0.216553	0.0929603	-0.278242	-0.170949	-0.126009	-0.0548238	-0.159378
Tp53	-0.0714971	-0.283529	-0.220684	-0.396676	0.0371228	-0.32742	-0.265979	-0.308013	-0.274891	-0.665984
Tp53	-0.166049	-0.191346	-0.277648	-0.264059	0.114386	-0.324239	-0.145383	-0.206695	-0.329022	-0.334338
Tp53	-0.219396	-0.135321	-0.318176	-0.263281	0.18351	-0.259398	-0.345362	-0.250168	-0.220949	-0.331172
Tp53	-0.218145	-0.0966106	-0.0324928	-0.258011	0.178256	-0.119575	-0.235216	-0.185961	-0.104201	-0.0895521
Tp53	-0.0849788	-0.113302	-0.19521	-0.128422	0.0998673	-0.262762	-0.354209	-0.13242	-0.263845	-0.162113
Tp53	-0.280103	-0.198336	-0.194864	-0.555149	0.12448	-0.235248	-0.128594	-0.205846	-0.30743	-0.256172
Tp53	-0.284542	0.0417743	-0.216589	-2.4343	0.145816	-0.479891	-1.18606	0.261034	-0.274318	-1.91974
Tp53	-0.417749	-0.170669	-0.528858	-1.97241	0.0824458	-0.601345	-1.53408	-0.256715	-0.601757	-1.45886
Tp53	-0.436515	-0.241822	-0.527203	-1.52713	0.172234	-0.370173	-1.38364	-0.210871	-0.569415	-1.51109
Tp53	-0.335203	0.142368	-0.286277	-2.38952	0.0671225	-0.382508	-1.20923	0.267109	-0.294495	-1.8342
Tp53	-0.53027	-0.22441	-0.548541	-1.61797	0.098264	-0.503035	-1.54746	-0.247154	-0.882416	-1.48454
Tp53	-0.468196	-0.184801	-0.503206	-2.03382	0.0483204	-0.512635	-1.44825	-0.336295	-0.58128	-1.59253
Tp53	-0.316799	0.0302796	-0.253737	-2.43539	0.0605053	-0.441315	-1.24572	0.327855	-0.167322	-1.83028
Tp53	-0.581736	-0.072928	-0.597443	-2.04763	0.112584	-0.546667	-1.52142	-0.245721	-0.722013	-1.54068
Tp53	-0.496417	-0.173447	-0.478182	-1.90094	0.0957242	-0.636625	-1.46343	-0.324359	-0.661882	-1.82557
Tp53	-0.271236	0.0658387	-0.205089	-2.37776	0.0623828	-0.467615	-1.19009	0.203947	-0.517187	-1.82189
Tp53	-0.625898	-0.075883	-0.607867	-2.01807	0.179073	-0.336669	-1.57059	0.0578556	-0.90199	-1.72645
Tp53	-0.510426	-0.229577	-0.431575	-2.07927	0.188717	-0.60595	-1.48587	-0.255153	-0.75194	-1.75288
Tp53	-0.313496	0.10189	-0.241526	-2.41892	0.0701553	-0.499752	-1.21078	0.306135	-0.187523	-1.76779
Tp53	-0.364642	-0.264431	-0.466007	-1.92773	0.126895	-0.560172	-1.60174	-0.358321	-0.600654	-1.81214
Tp53	-0.495794	-0.135995	-0.466683	-2.32613	0.0356269	-0.555295	-1.48358	-0.348891	-0.681608	-1.61414
Tp53	-0.402145	0.0966722	-0.28344	-2.33071	0.0748994	-0.482797	-1.19948	0.253449	-0.47392	-1.80185
Tp53	-0.417026	-0.103664	-0.464477	-1.87	0.00283352	-0.659895	-1.5403	-0.337589	-0.81067	-1.76269
Tp53	-0.459008	-0.122034	-0.400208	-1.83379	0.175485	-0.473463	-1.51636	-0.204715	-0.485518	-1.77578
Tp73	-0.437314	0.103943	-0.132572	-2.12689	0.00501345	-0.402207	-1.03772	-0.136361	-0.440343	-1.73416
Tp73	-0.523607	-0.207056	-0.449399	-1.95352	0.0964894	-0.544993	-1.23589	-0.631445	-0.686744	-1.69137
Tp73	-0.461797	-0.155368	-0.518047	-1.88284	0.18609	-0.498527	-1.29766	-0.518509	-0.600928	-1.60904
Tp73	-0.445542	0.146046	-0.146903	-2.14047	0.0054558	-0.398253	-1.04049	0.00962776	-0.348375	-1.75426
Tp73	-0.535962	-0.129277	-0.447293	-1.90437	0.145504	-0.510478	-1.32985	-0.454559	-0.767887	-1.57884
Tp73	-0.49814	-0.130086	-0.484579	-1.74517	0.204649	-0.502713	-1.2784	-0.430154	-0.544563	-1.46782
Tp73	-0.437107	0.125787	-0.154864	-2.06737	-0.0145079	-0.431408	-1.08973	-0.0362069	-0.306807	-1.64572
Tp73	-0.486446	-0.169202	-0.485698	-1.71127	0.10556	-0.545148	-1.36924	-0.582583	-0.743178	-1.66428
Tp73	-0.474213	-0.160758	-0.531068	-1.69529	0.11274	-0.533675	-1.24205	-0.428671	-0.6151	-1.46962
Tp73	-0.492026	0.134541	-0.144055	-1.97796	0.00889315	-0.375084	-1.00892	-0.657568	-0.433521	-1.5276
Tp73	-0.536826	-0.140324	-0.453535	-1.5744	0.100998	-0.517675	-1.28536	-0.898589	-0.616891	-1.41167
Tp73	-0.425898	-0.135287	-0.41913	-1.29184	0.110926	-0.524356	-1.17772	-0.729135	-0.478527	-1.39086
Tp73	-0.499109	0.124504	-0.223304	-2.17406	0.00153357	-0.51657	-1.1095	-0.649269	-0.457421	-1.7923
Tp73	-0.53636	-0.0788684	-0.515686	-1.70574	0.155258	-0.566899	-1.31531	-0.96565	-0.723088	-1.54512
Tp73	-0.511422	-0.137544	-0.54751	-1.74167	0.116229	-0.581772	-1.28754	-0.87391	-0.597007	-1.48671
Tp73	-0.495359	0.112878	-0.26864	-2.35975	0.0249488	-0.515902	-1.17917	-0.653986	-0.478533	-1.7995
Tp73	-0.545956	-0.126206	-0.495043	-1.79587	0.112088	-0.563322	-1.39218	-0.923825	-0.672889	-1.30766
Tp73	-0.477077	-0.249351	-0.537857	-1.68538	0.10436	-0.643874	-1.25676	-0.864732	-0.616323	-1.65718
VDR	0.178259	0.046575	0.173991	0.0497884	0.0937697	0.0458844	0.411901	-0.0876001	0.231691	-0.0995316
VENTX	0.0419059	0.171333	-0.0945243	0.402887	0.0177977	-0.050375	-0.153672	-0.108708	-0.2905	-0.356134
VENTX	0.020887	0.0808875	0.0655329	0.385664	0.0878191	0.030479	0.139759	0.157579	0.110446	0.211617
VENTX	-0.07342	0.0616896	0.171578	0.113	0.169647	0.135808	0.217832	0.154849	0.16101	0.322382
VENTX	0.145259	-0.149563	0.309834	-0.0752126	0.0674406	-0.12407	0.5648	0.0859765	0.19045	-0.202081
VENTX	-0.1524	-0.262439	-0.178001	-0.262143	0.12492	-0.304625	-0.173354	0.0466567	-0.133029	-0.395759
Vdr	-0.016616	0.000367887	-0.10824	-0.409421	0.0682127	-0.00569678	-0.152792	-0.0516717	-0.141405	-0.107619
Vdr	-0.0571237	-0.000551109	0.123256	-0.31861	0.0555253	0.485352	0.0658867	0.204953	0.130408	-0.288704
Vdr	-0.279729	-0.130943	-0.308449	-0.197875	0.0663872	0.00536682	-0.282142	-0.0743221	-0.594237	0.0571034
Vdr	0.331922	-0.123816	0.0264423	-0.428485	0.0205417	0.108109	-0.0555286	-0.0226218	0.107248	-0.131685
Vdr	-0.0120281	0.172145	0.0918354	-0.109294	-0.142488	0.0331432	-0.211868	-0.0353734	0.0765812	-0.590544
XBP1	0.195436	-0.0665022	0.512923	0.123915	0.116676	-0.213112	0.909852	0.219288	-0.135137	-0.635867
XBP1	0.14035	-0.460917	0.287426	-0.397555	0.0199825	-0.351096	0.964146	-0.409153	-0.662559	-0.95408
XBP1	-0.00458089	-0.351247	0.38951	0.0648336	-0.0860856	-0.364782	0.92691	-0.163948	-0.403135	-0.955167
XBP1	0.172379	-0.101976	0.464927	0.16603	0.0699251	-0.268017	0.876945	0.204882	-0.348973	-0.63829
XBP1	0.162043	-0.306165	0.340548	-0.191957	0.120529	-0.0634367	1.06428	-0.317653	-0.35471	-0.963829
XBP1	0.147644	-0.152527	0.333221	0.118714	-0.00923922	-0.352922	0.99938	-0.13298	-0.40855	-0.711284
XBP1	0.190798	-0.026813	0.475659	0.179038	0.0795739	-0.282002	0.959087	0.252811	-0.288368	-0.638222
XBP1	0.170471	-0.469098	0.382761	-0.569168	0.0937065	-0.334694	1.08793	-0.340013	-0.534217	-0.874576
XBP1	-0.0348365	-0.218589	0.242354	0.0633261	0.179541	-0.394422	0.90334	-0.22938	-0.517927	-1.15113
XBP1	0.199921	0.095248	0.460292	0.170709	0.135428	-0.221792	0.960347	0.27298	0.0026757	-0.645141
XBP1	0.162188	-0.276835	0.362835	-0.0148951	0.221948	-0.318576	1.19716	-0.402432	-0.597045	-0.956545
XBP1	-0.00189114	-0.339751	0.395412	0.139459	0.0169948	-0.466536	0.856806	-0.00185752	-0.414742	-0.899655
XBP1	0.190866	-0.0824141	0.482086	0.154377	0.088201	-0.351767	0.919159	0.242772	-0.041289	-0.625344
XBP1	0.214831	-0.389339	0.468469	-0.384909	-0.00185219	-0.292299	1.14023	-0.334979	-0.452676	-0.914735
XBP1	0.00345785	-0.538371	0.301231	0.0543274	0.196612	-0.303508	0.957658	-0.114605	-0.398358	-0.942146
XBP1	0.172929	-0.162615	0.522305	0.263241	0.0865864	-0.216604	1.04124	0.290257	-0.348224	-0.528665
XBP1	0.293865	-0.27136	0.460303	-0.355056	0.0330014	-0.502812	1.32477	-0.434506	-0.306623	-0.664356
XBP1	0.0606443	-0.515689	0.26102	0.00773718	-0.00938368	-0.209446	1.01597	-0.358747	-0.221975	-0.941457
XBP1	0.971493	0.0844744	0.859536	0.259154	0.0339348	-0.114237	1.9681	0.552793	0.251171	-0.309997
XBP1	0.681655	-0.192129	0.487828	-0.179068	0.014448	-0.140357	1.64118	0.0850074	0.051443	-0.396644
XBP1	0.769037	-0.207237	0.645253	0.188909	0.100037	-0.175123	1.97546	0.137361	0.0775816	-0.312668
XBP1	0.963812	0.0704269	0.755813	0.294645	0.0613523	-0.0196659	1.84394	0.628076	0.255665	-0.253293
XBP1	0.708323	-0.0977288	0.47387	-0.0977625	0.194897	0.0338658	1.67862	0.288104	-0.16871	-0.311334
XBP1	0.6317	-0.0773625	0.543815	0.0166975	-0.0475164	-0.275538	1.81605	0.0695739	0.0641385	-0.372048
XBP1	1.05739	0.105926	0.789236	0.220649	0.0774933	-0.00741226	1.8349	0.703409	0.319597	-0.470554
XBP1	0.797259	-0.596531	0.491516	-0.241699	0.0120859	-0.356517	1.68206	-0.0595417	-0.0726317	-0.719931
XBP1	0.638181	-0.231191	0.52043	0.0797511	0.176023	-0.394915	1.79231	0.0646675	-0.0925456	-0.470588
XBP1	1.03004	-0.0225774	0.802982	0.297098	0.00876243	-0.118887	1.84898	0.543393	0.332167	-0.192429
XBP1	0.955066	-0.081057	0.425096	-0.104792	0.0479693	-0.175472	1.63237	0.132608	-0.0866475	-0.471913
XBP1	0.751666	0.00455436	0.550818	0.451795	0.0481109	-0.142115	1.83763	0.369114	-0.0669052	-0.329983
XBP1	1.00044	0.0538103	0.677183	0.346581	0.0669008	-0.0416832	1.7071	0.548721	0.299043	-0.226052
XBP1	0.836491	-0.227326	0.494027	-0.212882	0.180827	-0.057792	1.61817	0.257362	-0.0760798	-0.534163
XBP1	0.590322	-0.196708	0.544001	0.0569285	-0.13609	-0.410008	1.64468	0.222698	0.102714	-0.39521
XBP1	1.15365	-0.0215615	0.763012	0.246536	0.0321764	-0.0717784	1.84448	0.613098	0.247949	-0.216755
XBP1	0.952769	-0.108869	0.558012	-0.134426	0.028594	-0.121881	1.69194	0.209328	0.100106	-0.581906
XBP1	0.664632	-0.260852	0.439435	0.0997208	0.253114	-0.119028	1.69491	0.146094	-0.167308	-0.392993
YY2	-0.205113	-0.255399	-0.210566	-0.501359	-0.188702	-0.150441	-0.354664	-0.402168	-0.267769	-0.433892
YY2	0.00562696	-0.0882625	-0.0859131	-0.151616	0.126453	-0.125435	-0.343126	-0.00122341	-0.311917	-0.147532
YY2	1.53307	-0.193313	0.0182171	0.150196	0.0750442	0.00896535	-0.174528	0.166719	-0.273045	0.496132
YY2	0.165702	-0.381678	0.0365943	-0.434021	0.0240169	-0.396058	0.211965	-0.29452	0.0395842	-0.781607
YY2	-0.334687	-0.158283	-0.254367	-0.283224	0.00440113	-0.519647	-0.61248	-0.0184987	-0.388467	-0.653945
YY2	-0.335421	-0.123243	-0.423448	-0.31247	0.165637	-0.330128	-0.686382	-0.54787	-0.425227	-0.670854
YY2	-0.217167	-0.292424	-0.108131	-0.0537376	0.239639	-0.351112	-0.318977	-0.237791	-0.330758	-0.644117
YY2	-0.246727	-0.0554293	-0.285925	-0.293076	0.123716	-0.464634	-0.409768	-0.417966	-0.441139	-0.188127
YY2	-0.0395317	0.0213299	-0.107365	-0.0864755	0.221615	-0.144099	-0.450778	-0.258976	-0.552183	-0.280533
YY2	-0.155104	-0.256355	0.0362764	-0.107148	0.126825	-0.113571	-0.171706	-0.0689667	-0.0723317	-0.660169
YY2	-0.261134	-0.058639	-0.341865	-0.35011	0.0309341	-0.241734	-0.488991	-0.324647	-0.520484	-0.630749
YY2	-0.256431	0.00387907	-0.192077	-0.147151	0.173028	-0.240135	-0.415918	-0.21093	-0.301719	-0.319308
YY2	-0.396648	-0.128935	-0.223601	-0.233417	0.0146268	-0.38328	-0.393442	-0.111759	-0.333401	-0.259649
ZBED1	-0.154039	-0.0775414	0.0386113	0.567404	0.157546	-0.101247	0.0375034	0.0353592	0.167959	0.646832
ZBED1	0.247856	0.0414659	0.676504	0.473322	0.171265	-0.0269376	1.16068	-0.0599377	0.223212	0.721667
ZBED1	-0.0614141	0.0103975	0.0982663	0.506119	0.221663	0.0619929	0.182653	0.220304	0.122875	0.809223
ZBED1	0.00121908	0.248292	0.1096	0.550081	0.307346	-0.0297596	0.192766	0.326593	0.319828	0.854232
ZBTB7A	-0.0845841	-0.107665	-0.0505563	-0.0322605	0.125365	0.0275253	-0.126337	0.0393853	-0.170493	0.279813
ZBTB7B	-0.218308	-0.238195	-0.183283	0.0120198	-0.112777	-0.374293	-0.248337	-0.233236	-0.35221	0.0384358
ZBTB7B	0.326723	-0.35713	-0.0118803	-0.251599	0.160382	-0.282789	0.0623823	0.00635649	0.249931	-0.108157
ZBTB7B	-0.00344971	-0.13428	-0.0965457	-0.487413	0.0761127	-0.0208121	-0.000982475	-0.0287093	-0.0323351	-0.198634
ZBTB7B	-0.105106	0.000799253	0.0791077	-0.24892	0.148022	0.478529	-0.0795083	-0.0315344	-0.0206332	0.0089537
ZIC3	-0.0129136	-0.0766295	0.0523075	3.79645	0.360573	0.388136	-0.00141961	0.483414	0.050094	1.45364
ZIC3	-0.815902		-1.0012				-1.24538
ZNF143	-0.0760221	-0.17013	0.189442	-0.043178	0.183553	-0.144084	0.113976	0.394202	0.0349387	0.122115
ZNF143	-0.294281	-0.464885	-0.0935808	-0.284666	0.20867	-0.358519	-0.128855	-0.111535	-0.273236	-0.558961
ZNF143	-0.259106	-0.293118	-0.159402	-0.0843496	0.224412	-0.36146	-0.295967	0.0279783	-0.439407	-0.357554
ZNF143	-0.112465	-0.177733	0.126391	0.00655508	0.233776	-0.188048	0.0464858	0.352466	-0.144258	0.197744
ZNF143	-0.335395	-0.469107	-0.177687	-0.368428	0.285585	-0.270959	-0.371078	-0.118855	-0.588944	-0.451756
ZNF143	-0.304252	-0.271328	-0.216723	-0.195791	0.204783	-0.344653	-0.451055	-0.00922132	-0.39432	-0.422209
ZNF143	-0.0897737	-0.224596	0.0997661	0.0529301	0.234221	-0.147761	0.0468436	0.368072	-0.0832525	0.137735
ZNF143	-0.338533	-0.569035	-0.223652	-0.516193	0.276488	-0.518364	-0.487044	-0.21752	-0.60708	-0.522579
ZNF143	-0.299069	-0.393721	-0.316325	-0.084611	0.221544	-0.333503	-0.559349	-0.176934	-0.431237	-0.435306
ZNF143	-0.0689801	-0.156779	0.17298	-0.080895	0.167032	-0.129516	0.122701	0.440968	-0.0246299	0.0661558
ZNF143	-0.323862	-0.408835	-0.0665879	-0.316328	0.145995	-0.337585	-0.128918	-0.067405	-0.337492	-0.519259
ZNF143	-0.250891	-0.183666	-0.126474	-0.147504	0.192628	-0.247427	-0.251392	-0.0111535	-0.371479	-0.444339
ZNF143	-0.379493	-0.421999	-0.199698	-0.406089	0.216661	-0.26596	-0.365674	-0.230335	-0.493095	-0.503974
ZNF143	-0.266501	-0.24525	-0.16371	-0.237954	0.165779	-0.449491	-0.381554	-0.144197	-0.358014	-0.421288
ZNF143	-0.20404	-0.348142	-0.242718	-0.352018	0.212133	-0.354019	-0.415423	-0.184401	-0.449676	-0.509756
ZNF143	-0.270571	-0.373054	-0.240459	-0.247652	0.156303	-0.242225	-0.40507	-0.0744617	-0.500667	-0.327982
ZNF410	-0.165873	1.68677	-0.131421	-0.126531	0.143468	-0.228126	-0.33461	-0.378036	-0.347037	0.00198561
ZNF524	0.0592709	0.277271	-0.0142	0.33784	-0.151771	-0.0471409	-0.196233	0.781635	0.0650426	-0.0156475
ZNF524	-0.0449275	0.0377736	0.130692	-0.0241999	-0.136538	-0.0607102	0.116738	0.76797	-0.0598387	-0.187337
ZNF524	-0.209184	-0.264234	-0.267066	-0.423814	-0.0543226	-0.269999	-0.368498	-0.31335	-0.0089762	-0.310042
ZNF524	0.0642438	0.142369	0.087778	0.269282	0.0573779	0.492561	0.366323	-0.0396568	0.0545736	-0.0813916
ZNF524	0.13318	0.0412685	-0.107228	0.0533545	-0.164826	-0.0499805	-0.0696677	-0.00178441	0.100688	-0.545177
ZNF75A	0.216515	0.221515	0.747783	0.386989	-0.0744714	0.170739	1.75952	-0.349565	0.340286	0.12578
ZNF75A	0.190373	-0.105799	0.451641	0.224851	-0.0763592	-0.289641	0.762738	-0.0757302	0.215793	-0.281781
ZNF784	-0.0391367	0.0699286	0.10253	-0.267195	0.00509745	-0.339633	0.376878	-0.0659597	0.167526	-0.199449
ZNF784	-0.0942331	-0.180955	-0.161789	-0.0601773	-0.0210206	0.0144537	-0.0890571	-0.0215082	-0.524108	0.210078
ZNF784	-0.0443072	0.169618	0.0328874	0.186539	0.0717579	1.44838	-0.0475117	0.235493	-0.154361	-0.0750939
ZSCAN4	-0.107108	0.124561	0.0642513	1.11488	0.020881	0.074801	0.154568	-0.0753901	0.115974	0.277795
ZSCAN4	0.0946952	0.0561949	0.316347	1.21918	-0.0208307	-0.00821117	0.675199	0.0279768	0.215261	0.260591
ZSCAN4	0.0578972	0.10694	0.318724	0.102687	0.0944648	0.0468548	0.532597	0.131871	0.332384	-0.062495
ZSCAN4	0.033145	0.264424	0.149317	-0.166951	0.187359	-0.0733261	0.34086	0.184862	0.147095	0.327341
ZSCAN4	0.495602	0.031917	0.134466	0.0954508	0.0504451	0.0668329	0.146528	0.0904977	0.237396	0.0846757

## Sheet: 3B
architecture	motif	neg_ctrl	tre	id	promoter	period	spacer	statistic	pval	fdr	log2fc
ALX3-1:1223, 1, set2, minCMV	ALX3	0	1	1223	minCMV	1	set2	0.708924	0.399801	0.900552	0.319595
ALX3-1:1223, 1, set2, minProm	ALX3	0	1	1223	minProm	1	set2	0.593856	0.440932	0.917488	0.397972
ALX3-1:1223, 1, set2, minTK	ALX3	0	1	1223	minTK	1	set2	0.00673317	0.934602	0.998275	-0.0308952
ALX3-1:1556, 4, set2, minCMV	ALX3	0	1	1556	minCMV	4	set2	0.341959	0.5587	0.946614	-0.339507
ALX3-1:1556, 4, set2, minProm	ALX3	0	1	1556	minProm	4	set2	0.96849	0.325057	0.883902	0.397182
ALX3-1:1556, 4, set2, minTK	ALX3	0	1	1556	minTK	4	set2	0.431208	0.511397	0.940063	-0.42289
ALX3-1:1889, 8, set2, minCMV	ALX3	0	1	1889	minCMV	8	set2	0.336901	0.561624	0.946614	0.517544
ALX3-1:1889, 8, set2, minProm	ALX3	0	1	1889	minProm	8	set2	0.0130347	0.909103	0.99531	-0.062113
ALX3-1:1889, 8, set2, minTK	ALX3	0	1	1889	minTK	8	set2	0.0129019	0.909565	0.99531	0.0438179
ALX3-1:224, 1, set1, minCMV	ALX3	0	1	224	minCMV	1	set1	0.00512637	0.942921	0.998717	0.0387948
ALX3-1:224, 1, set1, minProm	ALX3	0	1	224	minProm	1	set1	0.601	0.438197	0.915457	0.350913
ALX3-1:224, 1, set1, minTK	ALX3	0	1	224	minTK	1	set1	0.221462	0.637928	0.958194	0.234127
ALX3-1:557, 4, set1, minCMV	ALX3	0	1	557	minCMV	4	set1	0.169932	0.680173	0.961889	-0.270378
ALX3-1:557, 4, set1, minProm	ALX3	0	1	557	minProm	4	set1	0.243078	0.621992	0.954758	-0.354643
ALX3-1:557, 4, set1, minTK	ALX3	0	1	557	minTK	4	set1	0.524505	0.468926	0.923723	0.414055
ALX3-1:890, 8, set1, minCMV	ALX3	0	1	890	minCMV	8	set1	0.0184536	0.891945	0.99531	0.0761675
ALX3-1:890, 8, set1, minProm	ALX3	0	1	890	minProm	8	set1	3.38073	0.0659628	0.529427	-1.22763
ALX3-1:890, 8, set1, minTK	ALX3	0	1	890	minTK	8	set1	1.01704	0.313222	0.876469	-0.604456
ALX4-1:1224, 1, set2, minCMV	ALX4	0	1	1224	minCMV	1	set2	0.239812	0.624342	0.955498	-0.179278
ALX4-1:1224, 1, set2, minProm	ALX4	0	1	1224	minProm	1	set2	0.297069	0.585726	0.949121	0.192336
ALX4-1:1224, 1, set2, minTK	ALX4	0	1	1224	minTK	1	set2	3.62756	0.05683	0.49706	-0.66944
ALX4-1:1557, 4, set2, minCMV	ALX4	0	1	1557	minCMV	4	set2	0.0457191	0.830687	0.99187	-0.0765134
ALX4-1:1557, 4, set2, minProm	ALX4	0	1	1557	minProm	4	set2	0.0177847	0.893909	0.99531	0.0564287
ALX4-1:1557, 4, set2, minTK	ALX4	0	1	1557	minTK	4	set2	1.82786	0.17638	0.757821	-0.44977
ALX4-1:1890, 8, set2, minCMV	ALX4	0	1	1890	minCMV	8	set2	0.431408	0.511299	0.940063	0.276813
ALX4-1:1890, 8, set2, minProm	ALX4	0	1	1890	minProm	8	set2	0.210152	0.646649	0.95839	-0.223496
ALX4-1:1890, 8, set2, minTK	ALX4	0	1	1890	minTK	8	set2	1.43545	0.230877	0.821896	0.450369
ALX4-1:225, 1, set1, minCMV	ALX4	0	1	225	minCMV	1	set1	0.166562	0.683185	0.962612	-0.161727
ALX4-1:225, 1, set1, minProm	ALX4	0	1	225	minProm	1	set1	0.582047	0.445511	0.920712	-0.508999
ALX4-1:225, 1, set1, minTK	ALX4	0	1	225	minTK	1	set1	0.865981	0.35207	0.893165	0.328747
ALX4-1:558, 4, set1, minCMV	ALX4	0	1	558	minCMV	4	set1	0.00471276	0.945269	0.998717	0.0346072
ALX4-1:558, 4, set1, minProm	ALX4	0	1	558	minProm	4	set1	0.0523661	0.818996	0.988773	-0.16097
ALX4-1:558, 4, set1, minTK	ALX4	0	1	558	minTK	4	set1	2.2248	0.13581	0.692012	0.622189
ALX4-1:891, 8, set1, minCMV	ALX4	0	1	891	minCMV	8	set1	0.0137446	0.906672	0.99531	-0.0593662
ALX4-1:891, 8, set1, minProm	ALX4	0	1	891	minProm	8	set1	1.98901	0.158444	0.73378	0.508623
ALX4-1:891, 8, set1, minTK	ALX4	0	1	891	minTK	8	set1	0.00110899	0.973434	1	-0.0271976
AR-1:1266, 1, set2, minCMV	AR	0	1	1266	minCMV	1	set2	666.544	0	0	3.41359
AR-1:1266, 1, set2, minProm	AR	0	1	1266	minProm	1	set2	398.891	0	0	2.16794
AR-1:1266, 1, set2, minTK	AR	0	1	1266	minTK	1	set2	299.712	0	0	1.7188
AR-1:1599, 4, set2, minCMV	AR	0	1	1599	minCMV	4	set2	886.195	0	0	3.71448
AR-1:1599, 4, set2, minProm	AR	0	1	1599	minProm	4	set2	386.288	0	0	2.15068
AR-1:1599, 4, set2, minTK	AR	0	1	1599	minTK	4	set2	216.848	0	0	1.60753
AR-1:1932, 8, set2, minCMV	AR	0	1	1932	minCMV	8	set2	882.48	0	0	3.75982
AR-1:1932, 8, set2, minProm	AR	0	1	1932	minProm	8	set2	319.881	0	0	2.00261
AR-1:1932, 8, set2, minTK	AR	0	1	1932	minTK	8	set2	238.701	0	0	1.65556
AR-1:267, 1, set1, minCMV	AR	0	1	267	minCMV	1	set1	829.572	0	0	4.05052
AR-1:267, 1, set1, minProm	AR	0	1	267	minProm	1	set1	263.147	0	0	2.08761
AR-1:267, 1, set1, minTK	AR	0	1	267	minTK	1	set1	228.859	0	0	1.77776
AR-1:600, 4, set1, minCMV	AR	0	1	600	minCMV	4	set1	922.616	0	0	3.95193
AR-1:600, 4, set1, minProm	AR	0	1	600	minProm	4	set1	307.197	0	0	2.06864
AR-1:600, 4, set1, minTK	AR	0	1	600	minTK	4	set1	249.728	0	0	1.78597
AR-1:933, 8, set1, minCMV	AR	0	1	933	minCMV	8	set1	952.626	0	0	4.14701
AR-1:933, 8, set1, minProm	AR	0	1	933	minProm	8	set1	297.877	0	0	2.30373
AR-1:933, 8, set1, minTK	AR	0	1	933	minTK	8	set1	284.117	0	0	1.85215
AR-2:1267, 1, set2, minCMV	AR	0	2	1267	minCMV	1	set2	964.437	0	0	4.34712
AR-2:1267, 1, set2, minProm	AR	0	2	1267	minProm	1	set2	678.553	0	0	3.0435
AR-2:1267, 1, set2, minTK	AR	0	2	1267	minTK	1	set2	509.536	0	0	2.37279
AR-2:1600, 4, set2, minCMV	AR	0	2	1600	minCMV	4	set2	1031.94	0	0	4.64011
AR-2:1600, 4, set2, minProm	AR	0	2	1600	minProm	4	set2	626.698	0	0	2.81102
AR-2:1600, 4, set2, minTK	AR	0	2	1600	minTK	4	set2	541.885	0	0	2.50854
AR-2:1933, 8, set2, minCMV	AR	0	2	1933	minCMV	8	set2	1150.85	0	0	4.60305
AR-2:1933, 8, set2, minProm	AR	0	2	1933	minProm	8	set2	697.091	0	0	2.95182
AR-2:1933, 8, set2, minTK	AR	0	2	1933	minTK	8	set2	542.687	0	0	2.41551
AR-2:268, 1, set1, minCMV	AR	0	2	268	minCMV	1	set1	1060.24	0	0	4.73271
AR-2:268, 1, set1, minProm	AR	0	2	268	minProm	1	set1	554.542	0	0	3.00553
AR-2:268, 1, set1, minTK	AR	0	2	268	minTK	1	set1	532.134	0	0	2.62812
AR-2:601, 4, set1, minCMV	AR	0	2	601	minCMV	4	set1	1166.93	0	0	4.77142
AR-2:601, 4, set1, minProm	AR	0	2	601	minProm	4	set1	608.239	0	0	3.01188
AR-2:601, 4, set1, minTK	AR	0	2	601	minTK	4	set1	459.907	0	0	2.45275
AR-2:934, 8, set1, minCMV	AR	0	2	934	minCMV	8	set1	814.119	0	0	4.23801
AR-2:934, 8, set1, minProm	AR	0	2	934	minProm	8	set1	511.868	0	0	2.87573
AR-2:934, 8, set1, minTK	AR	0	2	934	minTK	8	set1	390.339	0	0	2.35713
ARNTL-1:1168, 1, set2, minCMV	ARNTL	0	1	1168	minCMV	1	set2	0.708466	0.399954	0.900552	-0.188607
ARNTL-1:1168, 1, set2, minProm	ARNTL	0	1	1168	minProm	1	set2	0.221415	0.637964	0.958194	-0.0873435
ARNTL-1:1168, 1, set2, minTK	ARNTL	0	1	1168	minTK	1	set2	1.51334	0.21863	0.811111	-0.217943
ARNTL-1:1501, 4, set2, minCMV	ARNTL	0	1	1501	minCMV	4	set2	0.571467	0.449676	0.921118	-0.161428
ARNTL-1:1501, 4, set2, minProm	ARNTL	0	1	1501	minProm	4	set2	0.731212	0.392491	0.900552	-0.187974
ARNTL-1:1501, 4, set2, minTK	ARNTL	0	1	1501	minTK	4	set2	0.293748	0.587829	0.949121	-0.0824584
ARNTL-1:169, 1, set1, minCMV	ARNTL	0	1	169	minCMV	1	set1	0.663731	0.415246	0.90788	-0.180445
ARNTL-1:169, 1, set1, minProm	ARNTL	0	1	169	minProm	1	set1	0.128872	0.719604	0.971798	-0.0777158
ARNTL-1:169, 1, set1, minTK	ARNTL	0	1	169	minTK	1	set1	0.84745	0.357275	0.893165	-0.223589
ARNTL-1:1834, 8, set2, minCMV	ARNTL	0	1	1834	minCMV	8	set2	0.0376822	0.846083	0.993924	-0.0521191
ARNTL-1:1834, 8, set2, minProm	ARNTL	0	1	1834	minProm	8	set2	0.30347	0.581715	0.949121	-0.152581
ARNTL-1:1834, 8, set2, minTK	ARNTL	0	1	1834	minTK	8	set2	0.498591	0.48012	0.926396	-0.16144
ARNTL-1:502, 4, set1, minCMV	ARNTL	0	1	502	minCMV	4	set1	0.0396715	0.842124	0.993525	-0.0510357
ARNTL-1:502, 4, set1, minProm	ARNTL	0	1	502	minProm	4	set1	0.819437	0.365345	0.893165	-0.197956
ARNTL-1:502, 4, set1, minTK	ARNTL	0	1	502	minTK	4	set1	6.25595	0.0123777	0.179667	-0.454615
ARNTL-1:835, 8, set1, minCMV	ARNTL	0	1	835	minCMV	8	set1	0.512541	0.474041	0.923723	-0.19746
ARNTL-1:835, 8, set1, minProm	ARNTL	0	1	835	minProm	8	set1	0.394786	0.529794	0.940971	-0.203926
ARNTL-1:835, 8, set1, minTK	ARNTL	0	1	835	minTK	8	set1	0.0165047	0.897777	0.99531	-0.0439338
ATF4-1:1185, 1, set2, minCMV	ATF4	0	1	1185	minCMV	1	set2	1.8716	0.171292	0.751874	-0.290516
ATF4-1:1185, 1, set2, minProm	ATF4	0	1	1185	minProm	1	set2	2.60776	0.106342	0.626195	-0.292546
ATF4-1:1185, 1, set2, minTK	ATF4	0	1	1185	minTK	1	set2	1.65309	0.198539	0.787515	-0.250148
ATF4-1:1518, 4, set2, minCMV	ATF4	0	1	1518	minCMV	4	set2	2.85858	0.0908874	0.590796	-0.323828
ATF4-1:1518, 4, set2, minProm	ATF4	0	1	1518	minProm	4	set2	5.56867	0.0182846	0.241557	-0.457134
ATF4-1:1518, 4, set2, minTK	ATF4	0	1	1518	minTK	4	set2	2.18094	0.139729	0.700333	-0.305946
ATF4-1:1851, 8, set2, minCMV	ATF4	0	1	1851	minCMV	8	set2	3.99224	0.0457102	0.439219	-0.408273
ATF4-1:1851, 8, set2, minProm	ATF4	0	1	1851	minProm	8	set2	2.30954	0.128582	0.67478	-0.44273
ATF4-1:1851, 8, set2, minTK	ATF4	0	1	1851	minTK	8	set2	6.98809	0.00820538	0.134349	-0.493735
ATF4-1:186, 1, set1, minCMV	ATF4	0	1	186	minCMV	1	set1	2.29485	0.129803	0.677991	-0.44597
ATF4-1:186, 1, set1, minProm	ATF4	0	1	186	minProm	1	set1	3.20584	0.0733758	0.544115	-0.616025
ATF4-1:186, 1, set1, minTK	ATF4	0	1	186	minTK	1	set1	0.779379	0.377331	0.897757	-0.271311
ATF4-1:519, 4, set1, minCMV	ATF4	0	1	519	minCMV	4	set1	2.82299	0.0929234	0.594996	-0.454775
ATF4-1:519, 4, set1, minProm	ATF4	0	1	519	minProm	4	set1	0.712945	0.398468	0.900552	-0.26208
ATF4-1:519, 4, set1, minTK	ATF4	0	1	519	minTK	4	set1	0.681601	0.409036	0.902417	-0.274991
ATF4-1:852, 8, set1, minCMV	ATF4	0	1	852	minCMV	8	set1	0.371709	0.542074	0.943741	-0.191003
ATF4-1:852, 8, set1, minProm	ATF4	0	1	852	minProm	8	set1	2.41893	0.119876	0.652113	-0.618803
ATF4-1:852, 8, set1, minTK	ATF4	0	1	852	minTK	8	set1	3.08318	0.0791055	0.562383	-0.382847
ATF7-1:1186, 1, set2, minCMV	ATF7	0	1	1186	minCMV	1	set2	1.422	0.233075	0.822856	-0.238143
ATF7-1:1186, 1, set2, minProm	ATF7	0	1	1186	minProm	1	set2	0.396827	0.528732	0.940971	-0.129303
ATF7-1:1186, 1, set2, minTK	ATF7	0	1	1186	minTK	1	set2	2.47833	0.115424	0.644864	-0.330551
ATF7-1:1519, 4, set2, minCMV	ATF7	0	1	1519	minCMV	4	set2	1.28723	0.256559	0.843746	-0.245786
ATF7-1:1519, 4, set2, minProm	ATF7	0	1	1519	minProm	4	set2	1.04385	0.306928	0.875246	-0.178871
ATF7-1:1519, 4, set2, minTK	ATF7	0	1	1519	minTK	4	set2	0.633803	0.425964	0.912092	-0.184874
ATF7-1:1852, 8, set2, minCMV	ATF7	0	1	1852	minCMV	8	set2	1.2044	0.272444	0.855463	-0.244076
ATF7-1:1852, 8, set2, minProm	ATF7	0	1	1852	minProm	8	set2	1.58914	0.207449	0.798579	-0.249004
ATF7-1:1852, 8, set2, minTK	ATF7	0	1	1852	minTK	8	set2	3.44471	0.0634544	0.520424	-0.353001
ATF7-1:187, 1, set1, minCMV	ATF7	0	1	187	minCMV	1	set1	1.52475	0.216902	0.809638	-0.306612
ATF7-1:187, 1, set1, minProm	ATF7	0	1	187	minProm	1	set1	1.33714	0.247538	0.837768	-0.267748
ATF7-1:187, 1, set1, minTK	ATF7	0	1	187	minTK	1	set1	2.94222	0.0862922	0.580322	-0.35037
ATF7-1:520, 4, set1, minCMV	ATF7	0	1	520	minCMV	4	set1	2.21656	0.136537	0.693413	-0.35769
ATF7-1:520, 4, set1, minProm	ATF7	0	1	520	minProm	4	set1	0.777516	0.377902	0.897757	-0.182566
ATF7-1:520, 4, set1, minTK	ATF7	0	1	520	minTK	4	set1	1.66349	0.197132	0.786663	-0.287356
ATF7-1:853, 8, set1, minCMV	ATF7	0	1	853	minCMV	8	set1	1.02796	0.310639	0.875893	-0.226952
ATF7-1:853, 8, set1, minProm	ATF7	0	1	853	minProm	8	set1	3.87637	0.0489703	0.460873	-0.47813
ATF7-1:853, 8, set1, minTK	ATF7	0	1	853	minTK	8	set1	2.5352	0.111333	0.641863	-0.367604
Ar-1:1268, 1, set2, minCMV	Ar	0	1	1268	minCMV	1	set2	932.699	0	0	3.84564
Ar-1:1268, 1, set2, minProm	Ar	0	1	1268	minProm	1	set2	366.422	0	0	2.2366
Ar-1:1268, 1, set2, minTK	Ar	0	1	1268	minTK	1	set2	381.365	0	0	1.97786
Ar-1:1601, 4, set2, minCMV	Ar	0	1	1601	minCMV	4	set2	882.888	0	0	3.84127
Ar-1:1601, 4, set2, minProm	Ar	0	1	1601	minProm	4	set2	505.434	0	0	2.36243
Ar-1:1601, 4, set2, minTK	Ar	0	1	1601	minTK	4	set2	374.943	0	0	1.95566
Ar-1:1934, 8, set2, minCMV	Ar	0	1	1934	minCMV	8	set2	1008.19	0	0	4.024
Ar-1:1934, 8, set2, minProm	Ar	0	1	1934	minProm	8	set2	431.907	0	0	2.42261
Ar-1:1934, 8, set2, minTK	Ar	0	1	1934	minTK	8	set2	353.713	0	0	2.00911
Ar-1:269, 1, set1, minCMV	Ar	0	1	269	minCMV	1	set1	906.523	0	0	4.23979
Ar-1:269, 1, set1, minProm	Ar	0	1	269	minProm	1	set1	605.377	0	0	2.89567
Ar-1:269, 1, set1, minTK	Ar	0	1	269	minTK	1	set1	421.134	0	0	2.3462
Ar-1:602, 4, set1, minCMV	Ar	0	1	602	minCMV	4	set1	513.839	0	0	3.67439
Ar-1:602, 4, set1, minProm	Ar	0	1	602	minProm	4	set1	413.993	0	0	2.64421
Ar-1:602, 4, set1, minTK	Ar	0	1	602	minTK	4	set1	444.091	0	0	2.46102
Ar-1:935, 8, set1, minCMV	Ar	0	1	935	minCMV	8	set1	792.477	0	0	4.39539
Ar-1:935, 8, set1, minProm	Ar	0	1	935	minProm	8	set1	279.317	0	0	2.38031
Ar-1:935, 8, set1, minTK	Ar	0	1	935	minTK	8	set1	337.264	0	0	2.21012
Ascl2-1:1169, 1, set2, minCMV	Ascl2	0	1	1169	minCMV	1	set2	0.0858659	0.7695	0.976065	0.0493928
Ascl2-1:1169, 1, set2, minProm	Ascl2	0	1	1169	minProm	1	set2	1.40926	0.235179	0.827031	0.22865
Ascl2-1:1169, 1, set2, minTK	Ascl2	0	1	1169	minTK	1	set2	0.0889077	0.76557	0.976065	0.0620195
Ascl2-1:1502, 4, set2, minCMV	Ascl2	0	1	1502	minCMV	4	set2	1.44803	0.228845	0.819857	0.296731
Ascl2-1:1502, 4, set2, minProm	Ascl2	0	1	1502	minProm	4	set2	0.370964	0.54248	0.943741	-0.114837
Ascl2-1:1502, 4, set2, minTK	Ascl2	0	1	1502	minTK	4	set2	0.492411	0.482854	0.927635	-0.138905
Ascl2-1:170, 1, set1, minCMV	Ascl2	0	1	170	minCMV	1	set1	0.937493	0.332923	0.887691	0.216022
Ascl2-1:170, 1, set1, minProm	Ascl2	0	1	170	minProm	1	set1	1.02611	0.311074	0.875893	-0.396002
Ascl2-1:170, 1, set1, minTK	Ascl2	0	1	170	minTK	1	set1	1.64422	0.199747	0.788714	0.380689
Ascl2-1:1835, 8, set2, minCMV	Ascl2	0	1	1835	minCMV	8	set2	0.127759	0.720767	0.971827	-0.0843594
Ascl2-1:1835, 8, set2, minProm	Ascl2	0	1	1835	minProm	8	set2	0.886727	0.346366	0.893059	-0.223257
Ascl2-1:1835, 8, set2, minTK	Ascl2	0	1	1835	minTK	8	set2	0.0488521	0.825073	0.990604	0.0431872
Ascl2-1:503, 4, set1, minCMV	Ascl2	0	1	503	minCMV	4	set1	1.03961	0.307911	0.875362	-0.281966
Ascl2-1:503, 4, set1, minProm	Ascl2	0	1	503	minProm	4	set1	0.544486	0.46058	0.923723	-0.17642
Ascl2-1:503, 4, set1, minTK	Ascl2	0	1	503	minTK	4	set1	0.857041	0.354568	0.893165	-0.315403
Ascl2-1:836, 8, set1, minCMV	Ascl2	0	1	836	minCMV	8	set1	2.43212	0.118872	0.650443	-0.41137
Ascl2-1:836, 8, set1, minProm	Ascl2	0	1	836	minProm	8	set1	2.71582	0.0993576	0.609446	-0.505681
Ascl2-1:836, 8, set1, minTK	Ascl2	0	1	836	minTK	8	set1	0.530445	0.46642	0.923723	0.208116
Atf4-1:1187, 1, set2, minCMV	Atf4	0	1	1187	minCMV	1	set2	4.77057	0.0289503	0.328567	-0.273588
Atf4-1:1187, 1, set2, minProm	Atf4	0	1	1187	minProm	1	set2	2.11825	0.145553	0.709846	-0.243979
Atf4-1:1187, 1, set2, minTK	Atf4	0	1	1187	minTK	1	set2	3.02543	0.0819687	0.567937	-0.281453
Atf4-1:1520, 4, set2, minCMV	Atf4	0	1	1520	minCMV	4	set2	3.30417	0.0691043	0.535605	-0.272721
Atf4-1:1520, 4, set2, minProm	Atf4	0	1	1520	minProm	4	set2	3.18084	0.0745062	0.547866	-0.26917
Atf4-1:1520, 4, set2, minTK	Atf4	0	1	1520	minTK	4	set2	4.32384	0.037582	0.387171	-0.323209
Atf4-1:1853, 8, set2, minCMV	Atf4	0	1	1853	minCMV	8	set2	2.31208	0.128372	0.67478	-0.270461
Atf4-1:1853, 8, set2, minProm	Atf4	0	1	1853	minProm	8	set2	2.69824	0.100459	0.611315	-0.29747
Atf4-1:1853, 8, set2, minTK	Atf4	0	1	1853	minTK	8	set2	5.61578	0.0177995	0.238622	-0.315902
Atf4-1:188, 1, set1, minCMV	Atf4	0	1	188	minCMV	1	set1	2.63578	0.104481	0.625256	-0.29675
Atf4-1:188, 1, set1, minProm	Atf4	0	1	188	minProm	1	set1	3.2792	0.0701633	0.535605	-0.298672
Atf4-1:188, 1, set1, minTK	Atf4	0	1	188	minTK	1	set1	2.15302	0.14229	0.704472	-0.297164
Atf4-1:521, 4, set1, minCMV	Atf4	0	1	521	minCMV	4	set1	1.58395	0.208193	0.800442	-0.247298
Atf4-1:521, 4, set1, minProm	Atf4	0	1	521	minProm	4	set1	0.550757	0.458009	0.923361	-0.136848
Atf4-1:521, 4, set1, minTK	Atf4	0	1	521	minTK	4	set1	2.16463	0.141219	0.701071	-0.273764
Atf4-1:854, 8, set1, minCMV	Atf4	0	1	854	minCMV	8	set1	1.22544	0.268296	0.853101	-0.262599
Atf4-1:854, 8, set1, minProm	Atf4	0	1	854	minProm	8	set1	2.0116	0.1561	0.730405	-0.261579
Atf4-1:854, 8, set1, minTK	Atf4	0	1	854	minTK	8	set1	2.9237	0.0872874	0.583818	-0.295886
Atoh1-1:1170, 1, set2, minCMV	Atoh1	0	1	1170	minCMV	1	set2	2.45787	0.116937	0.646842	0.271737
Atoh1-1:1170, 1, set2, minProm	Atoh1	0	1	1170	minProm	1	set2	1.35412	0.24456	0.837221	-0.289797
Atoh1-1:1170, 1, set2, minTK	Atoh1	0	1	1170	minTK	1	set2	0.311306	0.57688	0.949114	-0.132086
Atoh1-1:1503, 4, set2, minCMV	Atoh1	0	1	1503	minCMV	4	set2	4.42218	0.0354747	0.372971	-0.493152
Atoh1-1:1503, 4, set2, minProm	Atoh1	0	1	1503	minProm	4	set2	0.288856	0.590955	0.949121	-0.117722
Atoh1-1:1503, 4, set2, minTK	Atoh1	0	1	1503	minTK	4	set2	2.85336	0.0911831	0.590796	-0.370637
Atoh1-1:171, 1, set1, minCMV	Atoh1	0	1	171	minCMV	1	set1	0.323947	0.569245	0.946614	-0.123476
Atoh1-1:171, 1, set1, minProm	Atoh1	0	1	171	minProm	1	set1	1.14646	0.284292	0.86542	0.240837
Atoh1-1:171, 1, set1, minTK	Atoh1	0	1	171	minTK	1	set1	0.107003	0.743582	0.975971	0.0919634
Atoh1-1:1836, 8, set2, minCMV	Atoh1	0	1	1836	minCMV	8	set2	0.0108364	0.917091	0.99531	0.0241564
Atoh1-1:1836, 8, set2, minProm	Atoh1	0	1	1836	minProm	8	set2	1.81103	0.178385	0.759355	0.302555
Atoh1-1:1836, 8, set2, minTK	Atoh1	0	1	1836	minTK	8	set2	4.40233	0.0358899	0.376048	-0.462307
Atoh1-1:504, 4, set1, minCMV	Atoh1	0	1	504	minCMV	4	set1	0.00256304	0.959623	0.998717	-0.0137758
Atoh1-1:504, 4, set1, minProm	Atoh1	0	1	504	minProm	4	set1	0.93474	0.333634	0.888162	0.207996
Atoh1-1:504, 4, set1, minTK	Atoh1	0	1	504	minTK	4	set1	0.148244	0.700219	0.968778	-0.104448
Atoh1-1:837, 8, set1, minCMV	Atoh1	0	1	837	minCMV	8	set1	0.533703	0.465054	0.923723	-0.205775
Atoh1-1:837, 8, set1, minProm	Atoh1	0	1	837	minProm	8	set1	0.320402	0.571366	0.947208	-0.133645
Atoh1-1:837, 8, set1, minTK	Atoh1	0	1	837	minTK	8	set1	1.11103	0.291858	0.870218	-0.36017
BARHL2-1:1225, 1, set2, minCMV	BARHL2	0	1	1225	minCMV	1	set2	0.251603	0.615949	0.952324	0.160578
BARHL2-1:1225, 1, set2, minProm	BARHL2	0	1	1225	minProm	1	set2	0.000566	0.981016	1	0.0042737
BARHL2-1:1225, 1, set2, minTK	BARHL2	0	1	1225	minTK	1	set2	0.0196364	0.888557	0.99531	-0.0241895
BARHL2-1:1558, 4, set2, minCMV	BARHL2	0	1	1558	minCMV	4	set2	0.750718	0.386249	0.900552	0.13096
BARHL2-1:1558, 4, set2, minProm	BARHL2	0	1	1558	minProm	4	set2	1.16497	0.280437	0.863772	-0.229325
BARHL2-1:1558, 4, set2, minTK	BARHL2	0	1	1558	minTK	4	set2	0.00680629	0.934249	0.998275	0.0150921
BARHL2-1:1891, 8, set2, minCMV	BARHL2	0	1	1891	minCMV	8	set2	4.28214	0.0385147	0.391244	-0.50856
BARHL2-1:1891, 8, set2, minProm	BARHL2	0	1	1891	minProm	8	set2	0.276448	0.599039	0.949121	0.0938914
BARHL2-1:1891, 8, set2, minTK	BARHL2	0	1	1891	minTK	8	set2	0.690809	0.405889	0.900552	-0.146386
BARHL2-1:226, 1, set1, minCMV	BARHL2	0	1	226	minCMV	1	set1	0.00128367	0.971419	1	-0.00745998
BARHL2-1:226, 1, set1, minProm	BARHL2	0	1	226	minProm	1	set1	1.22199	0.26897	0.853772	0.271493
BARHL2-1:226, 1, set1, minTK	BARHL2	0	1	226	minTK	1	set1	1.78118	0.182005	0.763327	-0.290505
BARHL2-1:559, 4, set1, minCMV	BARHL2	0	1	559	minCMV	4	set1	0.802633	0.370307	0.894706	-0.190927
BARHL2-1:559, 4, set1, minProm	BARHL2	0	1	559	minProm	4	set1	5.37605	0.020415	0.25845	-0.43222
BARHL2-1:559, 4, set1, minTK	BARHL2	0	1	559	minTK	4	set1	1.91248	0.166688	0.749433	-0.26579
BARHL2-1:892, 8, set1, minCMV	BARHL2	0	1	892	minCMV	8	set1	0.17058	0.679596	0.961889	-0.0744325
BARHL2-1:892, 8, set1, minProm	BARHL2	0	1	892	minProm	8	set1	1.41264	0.234618	0.82648	0.2242
BARHL2-1:892, 8, set1, minTK	BARHL2	0	1	892	minTK	8	set1	4.49539	0.0339864	0.364819	-0.420987
BARHL2-2:1226, 1, set2, minCMV	BARHL2	0	2	1226	minCMV	1	set2	0.00631974	0.936637	0.998717	-0.0172162
BARHL2-2:1226, 1, set2, minProm	BARHL2	0	2	1226	minProm	1	set2	0.00573957	0.93961	0.998717	-0.0140433
BARHL2-2:1226, 1, set2, minTK	BARHL2	0	2	1226	minTK	1	set2	0.721706	0.395585	0.900552	-0.143664
BARHL2-2:1559, 4, set2, minCMV	BARHL2	0	2	1559	minCMV	4	set2	3.5832	0.0583667	0.500519	0.357719
BARHL2-2:1559, 4, set2, minProm	BARHL2	0	2	1559	minProm	4	set2	4.36375	0.0367114	0.382047	-0.421063
BARHL2-2:1559, 4, set2, minTK	BARHL2	0	2	1559	minTK	4	set2	0.0449395	0.832115	0.991875	-0.0395623
BARHL2-2:1892, 8, set2, minCMV	BARHL2	0	2	1892	minCMV	8	set2	0.561333	0.453724	0.923361	0.164049
BARHL2-2:1892, 8, set2, minProm	BARHL2	0	2	1892	minProm	8	set2	3.08254	0.0791366	0.562383	-0.382265
BARHL2-2:1892, 8, set2, minTK	BARHL2	0	2	1892	minTK	8	set2	3.07114	0.0796937	0.563259	-0.280914
BARHL2-2:227, 1, set1, minCMV	BARHL2	0	2	227	minCMV	1	set1	3.95576	0.0467111	0.448135	0.316381
BARHL2-2:227, 1, set1, minProm	BARHL2	0	2	227	minProm	1	set1	0.177401	0.673616	0.9612	-0.0709887
BARHL2-2:227, 1, set1, minTK	BARHL2	0	2	227	minTK	1	set1	1.13653	0.286387	0.866168	-0.171768
BARHL2-2:560, 4, set1, minCMV	BARHL2	0	2	560	minCMV	4	set1	0.810538	0.367961	0.893568	-0.146397
BARHL2-2:560, 4, set1, minProm	BARHL2	0	2	560	minProm	4	set1	0.293476	0.588002	0.949121	0.0861021
BARHL2-2:560, 4, set1, minTK	BARHL2	0	2	560	minTK	4	set1	9.24828	0.00235717	0.0474525	-0.477042
BARHL2-2:893, 8, set1, minCMV	BARHL2	0	2	893	minCMV	8	set1	0.954301	0.328627	0.886666	0.151229
BARHL2-2:893, 8, set1, minProm	BARHL2	0	2	893	minProm	8	set1	0.906254	0.34111	0.892186	-0.118292
BARHL2-2:893, 8, set1, minTK	BARHL2	0	2	893	minTK	8	set1	0.53739	0.463517	0.923723	-0.104993
BARX1-1:1227, 1, set2, minCMV	BARX1	0	1	1227	minCMV	1	set2	0.334949	0.562759	0.946614	0.118757
BARX1-1:1227, 1, set2, minProm	BARX1	0	1	1227	minProm	1	set2	2.84914	0.091423	0.590796	-0.31311
BARX1-1:1227, 1, set2, minTK	BARX1	0	1	1227	minTK	1	set2	0.00618426	0.937319	0.998717	-0.0121744
BARX1-1:1560, 4, set2, minCMV	BARX1	0	1	1560	minCMV	4	set2	0.334603	0.562961	0.946614	-0.0925027
BARX1-1:1560, 4, set2, minProm	BARX1	0	1	1560	minProm	4	set2	0.0086923	0.925719	0.996609	0.0128348
BARX1-1:1560, 4, set2, minTK	BARX1	0	1	1560	minTK	4	set2	0.00416919	0.948517	0.998717	0.00868206
BARX1-1:1893, 8, set2, minCMV	BARX1	0	1	1893	minCMV	8	set2	0.0750206	0.784162	0.980198	0.0617184
BARX1-1:1893, 8, set2, minProm	BARX1	0	1	1893	minProm	8	set2	0.327031	0.567412	0.946614	-0.0903801
BARX1-1:1893, 8, set2, minTK	BARX1	0	1	1893	minTK	8	set2	0.0229746	0.879523	0.99531	-0.0288725
BARX1-1:228, 1, set1, minCMV	BARX1	0	1	228	minCMV	1	set1	0.59921	0.43888	0.916248	0.214473
BARX1-1:228, 1, set1, minProm	BARX1	0	1	228	minProm	1	set1	0.811215	0.367761	0.893568	-0.284518
BARX1-1:228, 1, set1, minTK	BARX1	0	1	228	minTK	1	set1	0.179191	0.672069	0.9612	0.113783
BARX1-1:561, 4, set1, minCMV	BARX1	0	1	561	minCMV	4	set1	0.536789	0.463767	0.923723	0.164403
BARX1-1:561, 4, set1, minProm	BARX1	0	1	561	minProm	4	set1	4.3387	0.0372553	0.385746	-0.447727
BARX1-1:561, 4, set1, minTK	BARX1	0	1	561	minTK	4	set1	0.503958	0.477766	0.924853	-0.156772
BARX1-1:894, 8, set1, minCMV	BARX1	0	1	894	minCMV	8	set1	1.98317	0.159057	0.734002	0.426254
BARX1-1:894, 8, set1, minProm	BARX1	0	1	894	minProm	8	set1	0.000208	0.988485	1	-0.00354636
BARX1-1:894, 8, set1, minTK	BARX1	0	1	894	minTK	8	set1	0.0298737	0.862777	0.99531	0.04211
BATF3-1:1188, 1, set2, minCMV	BATF3	0	1	1188	minCMV	1	set2	-1.29e-11	1	1
BATF3-1:1854, 8, set2, minTK	BATF3	0	1	1854	minTK	8	set2	7.69e-10	0	0
BATF3-1:189, 1, set1, minCMV	BATF3	0	1	189	minCMV	1	set1	2.28e-10	0	0
BATF3-1:189, 1, set1, minProm	BATF3	0	1	189	minProm	1	set1	1.11051	0.291972	0.870218	-0.726248
BATF3-1:189, 1, set1, minTK	BATF3	0	1	189	minTK	1	set1	5.52328	0.0187651	0.246192	-0.799282
BATF3-1:522, 4, set1, minCMV	BATF3	0	1	522	minCMV	4	set1	1.64e-08	0	0
BATF3-1:522, 4, set1, minProm	BATF3	0	1	522	minProm	4	set1	0.00044	0	0
BATF3-1:855, 8, set1, minCMV	BATF3	0	1	855	minCMV	8	set1	0.0518852	0.819815	0.989126	-0.173441
BCL6B-1:1, 1, set1, minCMV	BCL6B	0	1	1	minCMV	1	set1	0.0705727	0.790505	0.98114	-0.0464814
BCL6B-1:1, 1, set1, minProm	BCL6B	0	1	1	minProm	1	set1	2.94341	0.0862286	0.580322	-0.347459
BCL6B-1:1, 1, set1, minTK	BCL6B	0	1	1	minTK	1	set1	0.257429	0.611892	0.952324	-0.0857472
BCL6B-1:1000, 1, set2, minCMV	BCL6B	0	1	1000	minCMV	1	set2	0.346324	0.556202	0.946614	0.141063
BCL6B-1:1000, 1, set2, minProm	BCL6B	0	1	1000	minProm	1	set2	0.196176	0.657826	0.960963	-0.092673
BCL6B-1:1000, 1, set2, minTK	BCL6B	0	1	1000	minTK	1	set2	1.75693	0.185008	0.769001	-0.234638
BCL6B-1:1333, 4, set2, minCMV	BCL6B	0	1	1333	minCMV	4	set2	2.89071	0.0890917	0.588197	0.289955
BCL6B-1:1333, 4, set2, minProm	BCL6B	0	1	1333	minProm	4	set2	1.84713	0.174117	0.755121	-0.281254
BCL6B-1:1333, 4, set2, minTK	BCL6B	0	1	1333	minTK	4	set2	0.00803242	0.928586	0.996609	-0.0148968
BCL6B-1:1666, 8, set2, minCMV	BCL6B	0	1	1666	minCMV	8	set2	0.924756	0.336229	0.889465	0.166133
BCL6B-1:1666, 8, set2, minProm	BCL6B	0	1	1666	minProm	8	set2	1.34581	0.246011	0.837221	-0.220247
BCL6B-1:1666, 8, set2, minTK	BCL6B	0	1	1666	minTK	8	set2	4.35519	0.0368964	0.382923	-0.301721
BCL6B-1:334, 4, set1, minCMV	BCL6B	0	1	334	minCMV	4	set1	0.134645	0.713663	0.970734	0.0598641
BCL6B-1:334, 4, set1, minProm	BCL6B	0	1	334	minProm	4	set1	0.0320709	0.857872	0.99522	-0.031045
BCL6B-1:334, 4, set1, minTK	BCL6B	0	1	334	minTK	4	set1	0.462353	0.496526	0.935268	-0.113702
BCL6B-1:667, 8, set1, minCMV	BCL6B	0	1	667	minCMV	8	set1	0.617984	0.431798	0.913275	-0.190052
BCL6B-1:667, 8, set1, minProm	BCL6B	0	1	667	minProm	8	set1	0.00259904	0.959341	0.998717	0.00808701
BCL6B-1:667, 8, set1, minTK	BCL6B	0	1	667	minTK	8	set1	2.24881	0.133717	0.689971	-0.212239
BHLHB3-1:1171, 1, set2, minCMV	BHLHB3	0	1	1171	minCMV	1	set2	0.276142	0.599241	0.949121	-0.0841585
BHLHB3-1:1171, 1, set2, minProm	BHLHB3	0	1	1171	minProm	1	set2	1.51226	0.218794	0.811229	-0.194275
BHLHB3-1:1171, 1, set2, minTK	BHLHB3	0	1	1171	minTK	1	set2	1.54672	0.21362	0.806778	-0.186253
BHLHB3-1:1504, 4, set2, minCMV	BHLHB3	0	1	1504	minCMV	4	set2	0.829693	0.362361	0.893165	-0.13409
BHLHB3-1:1504, 4, set2, minProm	BHLHB3	0	1	1504	minProm	4	set2	1.37203	0.241464	0.834088	-0.197722
BHLHB3-1:1504, 4, set2, minTK	BHLHB3	0	1	1504	minTK	4	set2	0.350883	0.553614	0.946614	-0.0788557
BHLHB3-1:172, 1, set1, minCMV	BHLHB3	0	1	172	minCMV	1	set1	0.693635	0.404931	0.900552	-0.121933
BHLHB3-1:172, 1, set1, minProm	BHLHB3	0	1	172	minProm	1	set1	1.0798	0.298742	0.871385	-0.166982
BHLHB3-1:172, 1, set1, minTK	BHLHB3	0	1	172	minTK	1	set1	2.23682	0.134758	0.691056	-0.226544
BHLHB3-1:1837, 8, set2, minCMV	BHLHB3	0	1	1837	minCMV	8	set2	1.13422	0.286877	0.866168	-0.134326
BHLHB3-1:1837, 8, set2, minProm	BHLHB3	0	1	1837	minProm	8	set2	1.15648	0.282198	0.864494	-0.150255
BHLHB3-1:1837, 8, set2, minTK	BHLHB3	0	1	1837	minTK	8	set2	1.50016	0.220646	0.811288	-0.173167
BHLHB3-1:505, 4, set1, minCMV	BHLHB3	0	1	505	minCMV	4	set1	0.856826	0.354628	0.893165	-0.184544
BHLHB3-1:505, 4, set1, minProm	BHLHB3	0	1	505	minProm	4	set1	3.07063	0.0797185	0.563259	-0.282052
BHLHB3-1:505, 4, set1, minTK	BHLHB3	0	1	505	minTK	4	set1	2.62262	0.10535	0.626186	-0.337685
BHLHB3-1:838, 8, set1, minCMV	BHLHB3	0	1	838	minCMV	8	set1	0.538908	0.462886	0.923723	-0.156835
BHLHB3-1:838, 8, set1, minProm	BHLHB3	0	1	838	minProm	8	set1	0.61817	0.431728	0.913275	-0.148654
BHLHB3-1:838, 8, set1, minTK	BHLHB3	0	1	838	minTK	8	set1	2.79994	0.0942676	0.59805	-0.28134
BHLHE23-1:1172, 1, set2, minCMV	BHLHE23	0	1	1172	minCMV	1	set2	0.138213	0.710064	0.970122	-0.0852246
BHLHE23-1:1172, 1, set2, minProm	BHLHE23	0	1	1172	minProm	1	set2	0.496304	0.481129	0.926887	0.151995
BHLHE23-1:1172, 1, set2, minTK	BHLHE23	0	1	1172	minTK	1	set2	0.613741	0.433383	0.913614	-0.161943
BHLHE23-1:1505, 4, set2, minCMV	BHLHE23	0	1	1505	minCMV	4	set2	0.67973	0.40968	0.902417	0.276362
BHLHE23-1:1505, 4, set2, minProm	BHLHE23	0	1	1505	minProm	4	set2	0.699632	0.402907	0.900552	-0.19676
BHLHE23-1:1505, 4, set2, minTK	BHLHE23	0	1	1505	minTK	4	set2	0.519902	0.470883	0.923723	0.177392
BHLHE23-1:173, 1, set1, minCMV	BHLHE23	0	1	173	minCMV	1	set1	0.0966766	0.755855	0.976065	0.0681737
BHLHE23-1:173, 1, set1, minProm	BHLHE23	0	1	173	minProm	1	set1	1.07682	0.29941	0.871385	-0.245214
BHLHE23-1:173, 1, set1, minTK	BHLHE23	0	1	173	minTK	1	set1	5.45408	0.0195226	0.252888	0.609254
BHLHE23-1:1838, 8, set2, minCMV	BHLHE23	0	1	1838	minCMV	8	set2	0.00313917	0.955319	0.998717	-0.0174299
BHLHE23-1:1838, 8, set2, minProm	BHLHE23	0	1	1838	minProm	8	set2	2.86123	0.0907382	0.590796	-0.440337
BHLHE23-1:1838, 8, set2, minTK	BHLHE23	0	1	1838	minTK	8	set2	1.37005	0.241804	0.834088	0.29037
BHLHE23-1:506, 4, set1, minCMV	BHLHE23	0	1	506	minCMV	4	set1	0.740508	0.389498	0.900552	-0.240307
BHLHE23-1:506, 4, set1, minProm	BHLHE23	0	1	506	minProm	4	set1	0.601127	0.438148	0.915457	-0.191086
BHLHE23-1:506, 4, set1, minTK	BHLHE23	0	1	506	minTK	4	set1	0.223853	0.63612	0.958194	0.114483
BHLHE23-1:839, 8, set1, minCMV	BHLHE23	0	1	839	minCMV	8	set1	0.152729	0.695941	0.966978	-0.0999878
BHLHE23-1:839, 8, set1, minProm	BHLHE23	0	1	839	minProm	8	set1	0.0442497	0.83339	0.992064	-0.0505221
BHLHE23-1:839, 8, set1, minTK	BHLHE23	0	1	839	minTK	8	set1	0.0124109	0.911296	0.99531	0.0247153
Barhl1-1:1228, 1, set2, minCMV	Barhl1	0	1	1228	minCMV	1	set2	0.464785	0.495396	0.93497	-0.110122
Barhl1-1:1228, 1, set2, minProm	Barhl1	0	1	1228	minProm	1	set2	0.0112014	0.915712	0.99531	0.0194097
Barhl1-1:1228, 1, set2, minTK	Barhl1	0	1	1228	minTK	1	set2	1.32635	0.249456	0.837768	0.197853
Barhl1-1:1561, 4, set2, minCMV	Barhl1	0	1	1561	minCMV	4	set2	0.277414	0.598401	0.949121	0.0774525
Barhl1-1:1561, 4, set2, minProm	Barhl1	0	1	1561	minProm	4	set2	0.74322	0.388631	0.900552	0.150252
Barhl1-1:1561, 4, set2, minTK	Barhl1	0	1	1561	minTK	4	set2	1.89058	0.169137	0.751874	-0.209256
Barhl1-1:1894, 8, set2, minCMV	Barhl1	0	1	1894	minCMV	8	set2	0.196695	0.657402	0.960963	0.109202
Barhl1-1:1894, 8, set2, minProm	Barhl1	0	1	1894	minProm	8	set2	1.3968	0.237259	0.82808	-0.184588
Barhl1-1:1894, 8, set2, minTK	Barhl1	0	1	1894	minTK	8	set2	0.0275158	0.868252	0.99531	-0.0228094
Barhl1-1:229, 1, set1, minCMV	Barhl1	0	1	229	minCMV	1	set1	0.636365	0.42503	0.91184	0.112573
Barhl1-1:229, 1, set1, minProm	Barhl1	0	1	229	minProm	1	set1	0.234363	0.628307	0.956193	-0.0967659
Barhl1-1:229, 1, set1, minTK	Barhl1	0	1	229	minTK	1	set1	0.0886642	0.765882	0.976065	0.0433243
Barhl1-1:562, 4, set1, minCMV	Barhl1	0	1	562	minCMV	4	set1	0.722913	0.39519	0.900552	-0.150854
Barhl1-1:562, 4, set1, minProm	Barhl1	0	1	562	minProm	4	set1	1.87145	0.171309	0.751874	-0.250757
Barhl1-1:562, 4, set1, minTK	Barhl1	0	1	562	minTK	4	set1	0.232047	0.63001	0.957095	-0.0690429
Barhl1-1:895, 8, set1, minCMV	Barhl1	0	1	895	minCMV	8	set1	0.353691	0.552031	0.946614	0.0924244
Barhl1-1:895, 8, set1, minProm	Barhl1	0	1	895	minProm	8	set1	0.0437428	0.834333	0.992064	0.0328669
Barhl1-1:895, 8, set1, minTK	Barhl1	0	1	895	minTK	8	set1	1.78298	0.181783	0.763327	-0.184236
CEBPB-1:1189, 1, set2, minCMV	CEBPB	0	1	1189	minCMV	1	set2	1.2592	0.261803	0.850044	0.240855
CEBPB-1:1189, 1, set2, minProm	CEBPB	0	1	1189	minProm	1	set2	3.44424	0.0634726	0.520424	-0.447738
CEBPB-1:1189, 1, set2, minTK	CEBPB	0	1	1189	minTK	1	set2	1.20448	0.272428	0.855463	-0.207023
CEBPB-1:1522, 4, set2, minCMV	CEBPB	0	1	1522	minCMV	4	set2	0.0215402	0.883317	0.99531	0.0281772
CEBPB-1:1522, 4, set2, minProm	CEBPB	0	1	1522	minProm	4	set2	0.254548	0.613891	0.952324	-0.11489
CEBPB-1:1522, 4, set2, minTK	CEBPB	0	1	1522	minTK	4	set2	0.011559	0.914382	0.99531	-0.0234933
CEBPB-1:1855, 8, set2, minCMV	CEBPB	0	1	1855	minCMV	8	set2	0.47284	0.491683	0.931745	0.109328
CEBPB-1:1855, 8, set2, minProm	CEBPB	0	1	1855	minProm	8	set2	0.109211	0.741044	0.975971	0.0755348
CEBPB-1:1855, 8, set2, minTK	CEBPB	0	1	1855	minTK	8	set2	0.658024	0.417259	0.908342	0.154656
CEBPB-1:190, 1, set1, minCMV	CEBPB	0	1	190	minCMV	1	set1	0.0340631	0.853573	0.99522	0.0454764
CEBPB-1:190, 1, set1, minProm	CEBPB	0	1	190	minProm	1	set1	1.39494	0.237573	0.828335	0.360822
CEBPB-1:190, 1, set1, minTK	CEBPB	0	1	190	minTK	1	set1	0.0523407	0.819039	0.988773	-0.0590331
CEBPB-1:523, 4, set1, minCMV	CEBPB	0	1	523	minCMV	4	set1	0.000863	0.976567	1	-0.00787844
CEBPB-1:523, 4, set1, minProm	CEBPB	0	1	523	minProm	4	set1	2.46398	0.116483	0.645994	-0.486159
CEBPB-1:523, 4, set1, minTK	CEBPB	0	1	523	minTK	4	set1	1.8706	0.171406	0.751874	-0.341476
CEBPB-1:856, 8, set1, minCMV	CEBPB	0	1	856	minCMV	8	set1	0.29298	0.588317	0.949121	-0.149234
CEBPB-1:856, 8, set1, minProm	CEBPB	0	1	856	minProm	8	set1	0.0131703	0.908634	0.99531	-0.0260194
CEBPB-1:856, 8, set1, minTK	CEBPB	0	1	856	minTK	8	set1	3.07419	0.0795444	0.563259	-0.523886
CENPB-1:1036, 1, set2, minCMV	CENPB	0	1	1036	minCMV	1	set2	0.195092	0.658712	0.960963	0.0625746
CENPB-1:1036, 1, set2, minProm	CENPB	0	1	1036	minProm	1	set2	2.11543	0.145821	0.710027	0.177515
CENPB-1:1036, 1, set2, minTK	CENPB	0	1	1036	minTK	1	set2	3.32226	0.0683477	0.535605	-0.301112
CENPB-1:1369, 4, set2, minCMV	CENPB	0	1	1369	minCMV	4	set2	0.215627	0.642392	0.95839	0.0810997
CENPB-1:1369, 4, set2, minProm	CENPB	0	1	1369	minProm	4	set2	0.245046	0.620585	0.954507	-0.071748
CENPB-1:1369, 4, set2, minTK	CENPB	0	1	1369	minTK	4	set2	1.4051	0.235872	0.828047	-0.144395
CENPB-1:1702, 8, set2, minCMV	CENPB	0	1	1702	minCMV	8	set2	0.0401705	0.841148	0.993525	0.0293926
CENPB-1:1702, 8, set2, minProm	CENPB	0	1	1702	minProm	8	set2	1.64649	0.199438	0.788506	-0.190282
CENPB-1:1702, 8, set2, minTK	CENPB	0	1	1702	minTK	8	set2	1.8699	0.171487	0.751874	-0.205305
CENPB-1:37, 1, set1, minCMV	CENPB	0	1	37	minCMV	1	set1	0.611935	0.43406	0.913614	-0.0932262
CENPB-1:37, 1, set1, minProm	CENPB	0	1	37	minProm	1	set1	0.0144716	0.904247	0.99531	-0.0163732
CENPB-1:37, 1, set1, minTK	CENPB	0	1	37	minTK	1	set1	8.26492	0.00404185	0.0770713	-0.352121
CENPB-1:370, 4, set1, minCMV	CENPB	0	1	370	minCMV	4	set1	0.98244	0.321597	0.881079	-0.151077
CENPB-1:370, 4, set1, minProm	CENPB	0	1	370	minProm	4	set1	1.43615	0.230764	0.821896	-0.170388
CENPB-1:370, 4, set1, minTK	CENPB	0	1	370	minTK	4	set1	3.67077	0.0553746	0.491819	-0.272796
CENPB-1:703, 8, set1, minCMV	CENPB	0	1	703	minCMV	8	set1	1.81039	0.178461	0.759355	-0.166444
CENPB-1:703, 8, set1, minProm	CENPB	0	1	703	minProm	8	set1	0.734104	0.391556	0.900552	-0.101684
CENPB-1:703, 8, set1, minTK	CENPB	0	1	703	minTK	8	set1	2.91565	0.0877239	0.586099	-0.215517
CLOCK-1:1173, 1, set2, minCMV	CLOCK	0	1	1173	minCMV	1	set2	0.234055	0.628534	0.956193	0.0693314
CLOCK-1:1173, 1, set2, minProm	CLOCK	0	1	1173	minProm	1	set2	0.231555	0.630374	0.957095	-0.0739454
CLOCK-1:1173, 1, set2, minTK	CLOCK	0	1	1173	minTK	1	set2	0.49076	0.483589	0.928756	-0.10599
CLOCK-1:1506, 4, set2, minCMV	CLOCK	0	1	1506	minCMV	4	set2	0.288289	0.591319	0.949121	0.0837823
CLOCK-1:1506, 4, set2, minProm	CLOCK	0	1	1506	minProm	4	set2	0.488125	0.484765	0.929271	-0.120664
CLOCK-1:1506, 4, set2, minTK	CLOCK	0	1	1506	minTK	4	set2	0.832737	0.361482	0.893165	-0.137229
CLOCK-1:174, 1, set1, minCMV	CLOCK	0	1	174	minCMV	1	set1	0.13635	0.711937	0.970122	0.0790433
CLOCK-1:174, 1, set1, minProm	CLOCK	0	1	174	minProm	1	set1	0.00391657	0.950099	0.998717	0.017781
CLOCK-1:174, 1, set1, minTK	CLOCK	0	1	174	minTK	1	set1	0.522015	0.469983	0.923723	-0.182533
CLOCK-1:1839, 8, set2, minCMV	CLOCK	0	1	1839	minCMV	8	set2	0.195113	0.658694	0.960963	0.0767011
CLOCK-1:1839, 8, set2, minProm	CLOCK	0	1	1839	minProm	8	set2	0.0554097	0.813904	0.987957	-0.0387637
CLOCK-1:1839, 8, set2, minTK	CLOCK	0	1	1839	minTK	8	set2	0.0366908	0.848096	0.993924	-0.0336841
CLOCK-1:507, 4, set1, minCMV	CLOCK	0	1	507	minCMV	4	set1	0.114381	0.73521	0.975328	-0.0844801
CLOCK-1:507, 4, set1, minProm	CLOCK	0	1	507	minProm	4	set1	0.34379	0.557649	0.946614	-0.14493
CLOCK-1:507, 4, set1, minTK	CLOCK	0	1	507	minTK	4	set1	0.0396417	0.842183	0.993525	-0.0519045
CLOCK-1:840, 8, set1, minCMV	CLOCK	0	1	840	minCMV	8	set1	0.448228	0.503178	0.938733	0.20681
CLOCK-1:840, 8, set1, minProm	CLOCK	0	1	840	minProm	8	set1	0.00450748	0.946472	0.998717	0.013734
CLOCK-1:840, 8, set1, minTK	CLOCK	0	1	840	minTK	8	set1	0.0371034	0.847255	0.993924	-0.0578673
CREB3-1:1192, 1, set2, minCMV	CREB3	0	1	1192	minCMV	1	set2	1.48483	0.22302	0.812848	-0.261113
CREB3-1:1192, 1, set2, minProm	CREB3	0	1	1192	minProm	1	set2	3.04177	0.0811474	0.565545	-0.371065
CREB3-1:1192, 1, set2, minTK	CREB3	0	1	1192	minTK	1	set2	3.24053	0.0718373	0.535605	-0.36283
CREB3-1:1525, 4, set2, minCMV	CREB3	0	1	1525	minCMV	4	set2	1.48202	0.223459	0.812848	-0.226172
CREB3-1:1525, 4, set2, minProm	CREB3	0	1	1525	minProm	4	set2	3.5368	0.0600211	0.509048	-0.363951
CREB3-1:1525, 4, set2, minTK	CREB3	0	1	1525	minTK	4	set2	1.02313	0.311777	0.876167	-0.178034
CREB3-1:1858, 8, set2, minCMV	CREB3	0	1	1858	minCMV	8	set2	2.23037	0.135321	0.691918	-0.257831
CREB3-1:1858, 8, set2, minProm	CREB3	0	1	1858	minProm	8	set2	2.03603	0.153611	0.726073	-0.289297
CREB3-1:1858, 8, set2, minTK	CREB3	0	1	1858	minTK	8	set2	3.23979	0.07187	0.535605	-0.366375
CREB3-1:193, 1, set1, minCMV	CREB3	0	1	193	minCMV	1	set1	0.308447	0.578635	0.949121	-0.151687
CREB3-1:193, 1, set1, minProm	CREB3	0	1	193	minProm	1	set1	0.830016	0.362268	0.893165	-0.267912
CREB3-1:193, 1, set1, minTK	CREB3	0	1	193	minTK	1	set1	0.544533	0.46056	0.923723	-0.186672
CREB3-1:526, 4, set1, minCMV	CREB3	0	1	526	minCMV	4	set1	1.2056	0.272205	0.855463	-0.21385
CREB3-1:526, 4, set1, minProm	CREB3	0	1	526	minProm	4	set1	0.434356	0.509859	0.940063	-0.188036
CREB3-1:526, 4, set1, minTK	CREB3	0	1	526	minTK	4	set1	1.63495	0.20102	0.790587	-0.296113
CREB3-1:859, 8, set1, minCMV	CREB3	0	1	859	minCMV	8	set1	0.825651	0.363533	0.893165	-0.224585
CREB3-1:859, 8, set1, minProm	CREB3	0	1	859	minProm	8	set1	1.21045	0.271242	0.855381	-0.262375
CREB3-1:859, 8, set1, minTK	CREB3	0	1	859	minTK	8	set1	3.58663	0.0582461	0.500183	-0.512458
CREB3L1-1:1190, 1, set2, minCMV	CREB3L1	0	1	1190	minCMV	1	set2	0.00142575	0.96988	1	-0.00708466
CREB3L1-1:1190, 1, set2, minProm	CREB3L1	0	1	1190	minProm	1	set2	0.7914	0.373677	0.895667	-0.190839
CREB3L1-1:1190, 1, set2, minTK	CREB3L1	0	1	1190	minTK	1	set2	0.589491	0.442616	0.919683	-0.115382
CREB3L1-1:1523, 4, set2, minCMV	CREB3L1	0	1	1523	minCMV	4	set2	0.0984846	0.753656	0.976065	0.0569766
CREB3L1-1:1523, 4, set2, minProm	CREB3L1	0	1	1523	minProm	4	set2	0.778607	0.377568	0.897757	-0.169479
CREB3L1-1:1523, 4, set2, minTK	CREB3L1	0	1	1523	minTK	4	set2	0.397572	0.528346	0.940971	-0.0876106
CREB3L1-1:1856, 8, set2, minCMV	CREB3L1	0	1	1856	minCMV	8	set2	0.0435256	0.834739	0.992064	-0.0348101
CREB3L1-1:1856, 8, set2, minProm	CREB3L1	0	1	1856	minProm	8	set2	2.32617	0.127215	0.671623	-0.25434
CREB3L1-1:1856, 8, set2, minTK	CREB3L1	0	1	1856	minTK	8	set2	0.996342	0.318197	0.878189	-0.172064
CREB3L1-1:191, 1, set1, minCMV	CREB3L1	0	1	191	minCMV	1	set1	0.349652	0.55431	0.946614	-0.142454
CREB3L1-1:191, 1, set1, minProm	CREB3L1	0	1	191	minProm	1	set1	2.58211	0.108077	0.629275	-0.273588
CREB3L1-1:191, 1, set1, minTK	CREB3L1	0	1	191	minTK	1	set1	2.17109	0.140627	0.701071	-0.262695
CREB3L1-1:524, 4, set1, minCMV	CREB3L1	0	1	524	minCMV	4	set1	0.00892154	0.924749	0.996133	0.0208108
CREB3L1-1:524, 4, set1, minProm	CREB3L1	0	1	524	minProm	4	set1	1.74828	0.186093	0.769111	-0.27968
CREB3L1-1:524, 4, set1, minTK	CREB3L1	0	1	524	minTK	4	set1	0.820151	0.365136	0.893165	-0.213556
CREB3L1-1:857, 8, set1, minCMV	CREB3L1	0	1	857	minCMV	8	set1	0.0892994	0.76507	0.976065	-0.0810228
CREB3L1-1:857, 8, set1, minProm	CREB3L1	0	1	857	minProm	8	set1	0.148066	0.700391	0.968778	0.0909954
CREB3L1-1:857, 8, set1, minTK	CREB3L1	0	1	857	minTK	8	set1	0.354889	0.551358	0.946614	-0.17002
CREB3L1-2:1191, 1, set2, minCMV	CREB3L1	0	2	1191	minCMV	1	set2	1.17e-05	0.997276	1	0.000809352
CREB3L1-2:1191, 1, set2, minProm	CREB3L1	0	2	1191	minProm	1	set2	0.674881	0.411355	0.903656	-0.389644
CREB3L1-2:1191, 1, set2, minTK	CREB3L1	0	2	1191	minTK	1	set2	0.56776	0.45115	0.921444	0.38801
CREB3L1-2:1524, 4, set2, minCMV	CREB3L1	0	2	1524	minCMV	4	set2	0.0561178	0.812741	0.987957	-0.0957194
CREB3L1-2:1524, 4, set2, minProm	CREB3L1	0	2	1524	minProm	4	set2	0.728584	0.393342	0.900552	-0.482473
CREB3L1-2:1524, 4, set2, minTK	CREB3L1	0	2	1524	minTK	4	set2	0.204215	0.65134	0.959032	0.221567
CREB3L1-2:1857, 8, set2, minCMV	CREB3L1	0	2	1857	minCMV	8	set2	0.00499416	0.943661	0.998717	-0.0487568
CREB3L1-2:1857, 8, set2, minProm	CREB3L1	0	2	1857	minProm	8	set2	5.23031	0.0221965	0.272895	1.86633
CREB3L1-2:1857, 8, set2, minTK	CREB3L1	0	2	1857	minTK	8	set2	0.0752643	0.783821	0.980198	-0.112124
CREB3L1-2:192, 1, set1, minCMV	CREB3L1	0	2	192	minCMV	1	set1	0.0338383	0.854051	0.99522	-0.202776
CREB3L1-2:192, 1, set1, minProm	CREB3L1	0	2	192	minProm	1	set1	0.000843	0.976839	1	0.0141716
CREB3L1-2:192, 1, set1, minTK	CREB3L1	0	2	192	minTK	1	set1	0.195001	0.658786	0.960963	0.419963
CREB3L1-2:525, 4, set1, minCMV	CREB3L1	0	2	525	minCMV	4	set1	0.479117	0.488823	0.930319	-0.48746
CREB3L1-2:525, 4, set1, minProm	CREB3L1	0	2	525	minProm	4	set1	8.06e-11	0	0
CREB3L1-2:525, 4, set1, minTK	CREB3L1	0	2	525	minTK	4	set1	0.0685648	0.793438	0.981949	-0.183803
CREB3L1-2:858, 8, set1, minCMV	CREB3L1	0	2	858	minCMV	8	set1	0.0280138	0.867076	0.99531	-0.111295
CREB3L1-2:858, 8, set1, minProm	CREB3L1	0	2	858	minProm	8	set1	0.0318534	0.85835	0.99522	-0.202044
CREB3L1-2:858, 8, set1, minTK	CREB3L1	0	2	858	minTK	8	set1	0.0159792	0.899408	0.99531	-0.0790876
CTCF-1:1001, 1, set2, minCMV	CTCF	0	1	1001	minCMV	1	set2	1.06545	0.301974	0.872178	-0.246202
CTCF-1:1001, 1, set2, minProm	CTCF	0	1	1001	minProm	1	set2	3.79264	0.0514784	0.47459	-0.547121
CTCF-1:1001, 1, set2, minTK	CTCF	0	1	1001	minTK	1	set2	0.150906	0.697671	0.967849	-0.115993
CTCF-1:1334, 4, set2, minCMV	CTCF	0	1	1334	minCMV	4	set2	0.854321	0.355333	0.893165	0.200041
CTCF-1:1334, 4, set2, minProm	CTCF	0	1	1334	minProm	4	set2	4.9e-07	0.999441	1	0.000173123
CTCF-1:1334, 4, set2, minTK	CTCF	0	1	1334	minTK	4	set2	0.80925	0.368342	0.893568	-0.282922
CTCF-1:1667, 8, set2, minCMV	CTCF	0	1	1667	minCMV	8	set2	2.88172	0.0895905	0.590796	-0.368087
CTCF-1:1667, 8, set2, minProm	CTCF	0	1	1667	minProm	8	set2	0.371309	0.542292	0.943741	-0.152244
CTCF-1:1667, 8, set2, minTK	CTCF	0	1	1667	minTK	8	set2	0.136337	0.71195	0.970122	0.0863248
CTCF-1:2, 1, set1, minCMV	CTCF	0	1	2	minCMV	1	set1	0.0089903	0.92446	0.996133	-0.0405819
CTCF-1:2, 1, set1, minProm	CTCF	0	1	2	minProm	1	set1	0.166994	0.682797	0.962612	0.0995563
CTCF-1:2, 1, set1, minTK	CTCF	0	1	2	minTK	1	set1	1.36479	0.24271	0.835468	-0.315979
CTCF-1:335, 4, set1, minCMV	CTCF	0	1	335	minCMV	4	set1	0.218969	0.639827	0.958339	0.125785
CTCF-1:335, 4, set1, minProm	CTCF	0	1	335	minProm	4	set1	5.7873	0.0161424	0.220745	-0.701424
CTCF-1:335, 4, set1, minTK	CTCF	0	1	335	minTK	4	set1	0.25233	0.615439	0.952324	-0.133327
CTCF-1:668, 8, set1, minCMV	CTCF	0	1	668	minCMV	8	set1	3.4268	0.0641462	0.523462	-0.366112
CTCF-1:668, 8, set1, minProm	CTCF	0	1	668	minProm	8	set1	2.70827	0.0998292	0.610265	-0.325061
CTCF-1:668, 8, set1, minTK	CTCF	0	1	668	minTK	8	set1	3.2409	0.0718212	0.535605	-0.33784
CUX1-1:1040, 1, set2, minCMV	CUX1	0	1	1040	minCMV	1	set2	0.513934	0.473441	0.923723	-0.145803
CUX1-1:1040, 1, set2, minProm	CUX1	0	1	1040	minProm	1	set2	1.36644	0.242425	0.835468	-0.157709
CUX1-1:1040, 1, set2, minTK	CUX1	0	1	1040	minTK	1	set2	1.09538	0.295282	0.871385	-0.127293
CUX1-1:1373, 4, set2, minCMV	CUX1	0	1	1373	minCMV	4	set2	0.00342025	0.953364	0.998717	0.00679318
CUX1-1:1373, 4, set2, minProm	CUX1	0	1	1373	minProm	4	set2	7.98764	0.00470978	0.0858103	-0.349627
CUX1-1:1373, 4, set2, minTK	CUX1	0	1	1373	minTK	4	set2	0.256863	0.612283	0.952324	0.0632421
CUX1-1:1706, 8, set2, minCMV	CUX1	0	1	1706	minCMV	8	set2	0.210251	0.646571	0.95839	0.092146
CUX1-1:1706, 8, set2, minProm	CUX1	0	1	1706	minProm	8	set2	0.583158	0.445077	0.920712	-0.0992522
CUX1-1:1706, 8, set2, minTK	CUX1	0	1	1706	minTK	8	set2	1.4679	0.225678	0.81366	-0.156487
CUX1-1:374, 4, set1, minCMV	CUX1	0	1	374	minCMV	4	set1	0.00672133	0.93466	0.998275	-0.0185374
CUX1-1:374, 4, set1, minProm	CUX1	0	1	374	minProm	4	set1	0.679064	0.409909	0.902417	-0.133261
CUX1-1:374, 4, set1, minTK	CUX1	0	1	374	minTK	4	set1	0.665728	0.414545	0.907094	-0.130802
CUX1-1:41, 1, set1, minCMV	CUX1	0	1	41	minCMV	1	set1	0.0501329	0.822832	0.989871	-0.0298137
CUX1-1:41, 1, set1, minProm	CUX1	0	1	41	minProm	1	set1	0.0812454	0.775617	0.976885	0.0418913
CUX1-1:41, 1, set1, minTK	CUX1	0	1	41	minTK	1	set1	3.66911	0.0554297	0.491819	-0.251373
CUX1-1:707, 8, set1, minCMV	CUX1	0	1	707	minCMV	8	set1	0.0597069	0.80696	0.986409	0.0352501
CUX1-1:707, 8, set1, minProm	CUX1	0	1	707	minProm	8	set1	0.0716236	0.788987	0.980962	0.0454846
CUX1-1:707, 8, set1, minTK	CUX1	0	1	707	minTK	8	set1	0.623377	0.429795	0.912772	-0.134642
CUX1-2:1041, 1, set2, minCMV	CUX1	0	2	1041	minCMV	1	set2	0.000486	0.98242	1	0.00413755
CUX1-2:1041, 1, set2, minProm	CUX1	0	2	1041	minProm	1	set2	0.170746	0.67945	0.961889	-0.0525532
CUX1-2:1041, 1, set2, minTK	CUX1	0	2	1041	minTK	1	set2	0.179933	0.67143	0.9612	-0.0505061
CUX1-2:1374, 4, set2, minCMV	CUX1	0	2	1374	minCMV	4	set2	1.08906	0.29668	0.871385	-0.137482
CUX1-2:1374, 4, set2, minProm	CUX1	0	2	1374	minProm	4	set2	0.691301	0.405722	0.900552	0.116527
CUX1-2:1374, 4, set2, minTK	CUX1	0	2	1374	minTK	4	set2	6.49507	0.0108174	0.164403	-0.281365
CUX1-2:1707, 8, set2, minCMV	CUX1	0	2	1707	minCMV	8	set2	0.176232	0.674631	0.961394	0.0674072
CUX1-2:1707, 8, set2, minProm	CUX1	0	2	1707	minProm	8	set2	1.14883	0.283795	0.86461	-0.136953
CUX1-2:1707, 8, set2, minTK	CUX1	0	2	1707	minTK	8	set2	2.10167	0.147138	0.71385	-0.175948
CUX1-2:375, 4, set1, minCMV	CUX1	0	2	375	minCMV	4	set1	0.107899	0.742549	0.975971	-0.0446884
CUX1-2:375, 4, set1, minProm	CUX1	0	2	375	minProm	4	set1	1.16036	0.281391	0.86387	-0.150861
CUX1-2:375, 4, set1, minTK	CUX1	0	2	375	minTK	4	set1	0.0194762	0.88901	0.99531	-0.0215782
CUX1-2:42, 1, set1, minCMV	CUX1	0	2	42	minCMV	1	set1	0.324764	0.568758	0.946614	-0.0779304
CUX1-2:42, 1, set1, minProm	CUX1	0	2	42	minProm	1	set1	0.207858	0.648452	0.95839	-0.0634388
CUX1-2:42, 1, set1, minTK	CUX1	0	2	42	minTK	1	set1	1.87999	0.170335	0.751874	-0.180325
CUX1-2:708, 8, set1, minCMV	CUX1	0	2	708	minCMV	8	set1	0.937901	0.332818	0.887691	-0.179351
CUX1-2:708, 8, set1, minProm	CUX1	0	2	708	minProm	8	set1	0.755024	0.38489	0.900552	-0.150564
CUX1-2:708, 8, set1, minTK	CUX1	0	2	708	minTK	8	set1	0.304873	0.580844	0.949121	-0.0847505
CUX1-3:1042, 1, set2, minCMV	CUX1	0	3	1042	minCMV	1	set2	0.00408499	0.949039	0.998717	-0.0123117
CUX1-3:1042, 1, set2, minProm	CUX1	0	3	1042	minProm	1	set2	1.8136	0.178077	0.759355	-0.274387
CUX1-3:1042, 1, set2, minTK	CUX1	0	3	1042	minTK	1	set2	0.720975	0.395824	0.900552	-0.17514
CUX1-3:1375, 4, set2, minCMV	CUX1	0	3	1375	minCMV	4	set2	5.38e-05	0.994148	1	-0.00170052
CUX1-3:1375, 4, set2, minProm	CUX1	0	3	1375	minProm	4	set2	0.412503	0.520702	0.940063	-0.136226
CUX1-3:1375, 4, set2, minTK	CUX1	0	3	1375	minTK	4	set2	0.091999	0.761651	0.976065	0.0611902
CUX1-3:1708, 8, set2, minCMV	CUX1	0	3	1708	minCMV	8	set2	0.735077	0.391242	0.900552	0.17169
CUX1-3:1708, 8, set2, minProm	CUX1	0	3	1708	minProm	8	set2	0.696173	0.404073	0.900552	-0.172862
CUX1-3:1708, 8, set2, minTK	CUX1	0	3	1708	minTK	8	set2	0.85907	0.353999	0.893165	-0.229695
CUX1-3:376, 4, set1, minCMV	CUX1	0	3	376	minCMV	4	set1	0.103886	0.747215	0.976065	0.0843267
CUX1-3:376, 4, set1, minProm	CUX1	0	3	376	minProm	4	set1	0.338093	0.560932	0.946614	0.167023
CUX1-3:376, 4, set1, minTK	CUX1	0	3	376	minTK	4	set1	0.228606	0.632559	0.958018	0.165226
CUX1-3:43, 1, set1, minCMV	CUX1	0	3	43	minCMV	1	set1	0.00457511	0.946073	0.998717	0.014827
CUX1-3:43, 1, set1, minProm	CUX1	0	3	43	minProm	1	set1	3.25173	0.071348	0.535605	-0.536356
CUX1-3:43, 1, set1, minTK	CUX1	0	3	43	minTK	1	set1	0.691976	0.405493	0.900552	-0.205141
CUX1-3:709, 8, set1, minCMV	CUX1	0	3	709	minCMV	8	set1	1.78166	0.181945	0.763327	-0.432493
CUX1-3:709, 8, set1, minProm	CUX1	0	3	709	minProm	8	set1	0.0865535	0.768605	0.976065	-0.0979069
CUX1-3:709, 8, set1, minTK	CUX1	0	3	709	minTK	8	set1	6.66089	0.00985517	0.153316	-0.970113
CUX2-1:1043, 1, set2, minCMV	CUX2	0	1	1043	minCMV	1	set2	0.0140827	0.905536	0.99531	-0.0200349
CUX2-1:1043, 1, set2, minProm	CUX2	0	1	1043	minProm	1	set2	0.0717402	0.78882	0.980962	-0.0459717
CUX2-1:1043, 1, set2, minTK	CUX2	0	1	1043	minTK	1	set2	0.6318	0.426696	0.912092	-0.126882
CUX2-1:1376, 4, set2, minCMV	CUX2	0	1	1376	minCMV	4	set2	0.482286	0.487389	0.930319	0.104431
CUX2-1:1376, 4, set2, minProm	CUX2	0	1	1376	minProm	4	set2	0.0117636	0.913631	0.99531	0.0179263
CUX2-1:1376, 4, set2, minTK	CUX2	0	1	1376	minTK	4	set2	0.105883	0.744881	0.976065	-0.0476648
CUX2-1:1709, 8, set2, minCMV	CUX2	0	1	1709	minCMV	8	set2	0.0645011	0.799518	0.9834	0.0438711
CUX2-1:1709, 8, set2, minProm	CUX2	0	1	1709	minProm	8	set2	0.00214239	0.963082	0.999214	0.0069853
CUX2-1:1709, 8, set2, minTK	CUX2	0	1	1709	minTK	8	set2	2.4721	0.115883	0.645663	-0.219599
CUX2-1:377, 4, set1, minCMV	CUX2	0	1	377	minCMV	4	set1	0.646065	0.421523	0.908685	-0.173873
CUX2-1:377, 4, set1, minProm	CUX2	0	1	377	minProm	4	set1	1.53299	0.215665	0.808069	0.246731
CUX2-1:377, 4, set1, minTK	CUX2	0	1	377	minTK	4	set1	0.0230602	0.879301	0.99531	-0.0340759
CUX2-1:44, 1, set1, minCMV	CUX2	0	1	44	minCMV	1	set1	1.20441	0.272441	0.855463	-0.295943
CUX2-1:44, 1, set1, minProm	CUX2	0	1	44	minProm	1	set1	0.00948018	0.922436	0.99531	0.02394
CUX2-1:44, 1, set1, minTK	CUX2	0	1	44	minTK	1	set1	0.113866	0.735785	0.975328	-0.0829059
CUX2-1:710, 8, set1, minCMV	CUX2	0	1	710	minCMV	8	set1	0.00334642	0.95387	0.998717	0.0200518
CUX2-1:710, 8, set1, minProm	CUX2	0	1	710	minProm	8	set1	4.15081	0.0416146	0.412119	-0.469069
CUX2-1:710, 8, set1, minTK	CUX2	0	1	710	minTK	8	set1	0.201697	0.653355	0.960632	-0.123759
Creb5-1:1193, 1, set2, minCMV	Creb5	0	1	1193	minCMV	1	set2	1.53709	0.215052	0.807595	-0.237435
Creb5-1:1193, 1, set2, minProm	Creb5	0	1	1193	minProm	1	set2	0.000291	0.986387	1	-0.00301245
Creb5-1:1193, 1, set2, minTK	Creb5	0	1	1193	minTK	1	set2	2.18104	0.13972	0.700333	-0.267969
Creb5-1:1526, 4, set2, minCMV	Creb5	0	1	1526	minCMV	4	set2	1.12333	0.289203	0.867893	-0.191332
Creb5-1:1526, 4, set2, minProm	Creb5	0	1	1526	minProm	4	set2	2.66238	0.102747	0.61971	-0.25478
Creb5-1:1526, 4, set2, minTK	Creb5	0	1	1526	minTK	4	set2	6.73488	0.00945454	0.148848	-0.459971
Creb5-1:1859, 8, set2, minCMV	Creb5	0	1	1859	minCMV	8	set2	2.52575	0.112002	0.643511	-0.267797
Creb5-1:1859, 8, set2, minProm	Creb5	0	1	1859	minProm	8	set2	1.60431	0.205293	0.795898	-0.241138
Creb5-1:1859, 8, set2, minTK	Creb5	0	1	1859	minTK	8	set2	2.30965	0.128573	0.67478	-0.260916
Creb5-1:194, 1, set1, minCMV	Creb5	0	1	194	minCMV	1	set1	1.29987	0.254238	0.841066	-0.281775
Creb5-1:194, 1, set1, minProm	Creb5	0	1	194	minProm	1	set1	0.00487039	0.944362	0.998717	-0.0190792
Creb5-1:194, 1, set1, minTK	Creb5	0	1	194	minTK	1	set1	0.414292	0.519799	0.940063	-0.154783
Creb5-1:527, 4, set1, minCMV	Creb5	0	1	527	minCMV	4	set1	0.550458	0.458131	0.923361	-0.193399
Creb5-1:527, 4, set1, minProm	Creb5	0	1	527	minProm	4	set1	0.541795	0.46169	0.923723	-0.188122
Creb5-1:527, 4, set1, minTK	Creb5	0	1	527	minTK	4	set1	0.503558	0.477941	0.924853	-0.186759
Creb5-1:860, 8, set1, minCMV	Creb5	0	1	860	minCMV	8	set1	0.608387	0.435396	0.913614	-0.231977
Creb5-1:860, 8, set1, minProm	Creb5	0	1	860	minProm	8	set1	2.93516	0.0866701	0.581589	-0.417823
Creb5-1:860, 8, set1, minTK	Creb5	0	1	860	minTK	8	set1	2.23594	0.134835	0.691056	-0.353657
DBP-1:1194, 1, set2, minCMV	DBP	0	1	1194	minCMV	1	set2	0.913165	0.339276	0.892186	-0.171422
DBP-1:1194, 1, set2, minProm	DBP	0	1	1194	minProm	1	set2	0.138033	0.710245	0.970122	-0.0742145
DBP-1:1194, 1, set2, minTK	DBP	0	1	1194	minTK	1	set2	1.90027	0.168048	0.750317	-0.255045
DBP-1:1527, 4, set2, minCMV	DBP	0	1	1527	minCMV	4	set2	1.36484	0.242701	0.835468	-0.174622
DBP-1:1527, 4, set2, minProm	DBP	0	1	1527	minProm	4	set2	0.407868	0.523054	0.940063	-0.149589
DBP-1:1527, 4, set2, minTK	DBP	0	1	1527	minTK	4	set2	1.16044	0.281374	0.86387	-0.21385
DBP-1:1860, 8, set2, minCMV	DBP	0	1	1860	minCMV	8	set2	0.623525	0.42974	0.912772	-0.162384
DBP-1:1860, 8, set2, minProm	DBP	0	1	1860	minProm	8	set2	0.0762235	0.782482	0.980198	-0.0552531
DBP-1:1860, 8, set2, minTK	DBP	0	1	1860	minTK	8	set2	0.975176	0.323393	0.881969	-0.231145
DBP-1:195, 1, set1, minCMV	DBP	0	1	195	minCMV	1	set1	0.409919	0.522011	0.940063	-0.233676
DBP-1:195, 1, set1, minProm	DBP	0	1	195	minProm	1	set1	0.563715	0.452767	0.922972	-0.254088
DBP-1:195, 1, set1, minTK	DBP	0	1	195	minTK	1	set1	0.699651	0.402901	0.900552	-0.215021
DBP-1:528, 4, set1, minCMV	DBP	0	1	528	minCMV	4	set1	0.649189	0.420403	0.908685	-0.239029
DBP-1:528, 4, set1, minProm	DBP	0	1	528	minProm	4	set1	0.00664531	0.935029	0.998275	-0.0230336
DBP-1:528, 4, set1, minTK	DBP	0	1	528	minTK	4	set1	0.963717	0.326252	0.884899	-0.248636
DBP-1:861, 8, set1, minCMV	DBP	0	1	861	minCMV	8	set1	1.31664	0.251195	0.837992	-0.290702
DBP-1:861, 8, set1, minProm	DBP	0	1	861	minProm	8	set1	0.960471	0.327068	0.88584	-0.278224
DBP-1:861, 8, set1, minTK	DBP	0	1	861	minTK	8	set1	0.205308	0.65047	0.95839	-0.107301
DPRX-1:1229, 1, set2, minCMV	DPRX	0	1	1229	minCMV	1	set2	0.333025	0.563883	0.946614	-0.105072
DPRX-1:1229, 1, set2, minProm	DPRX	0	1	1229	minProm	1	set2	0.0056194	0.940244	0.998717	0.0143856
DPRX-1:1229, 1, set2, minTK	DPRX	0	1	1229	minTK	1	set2	1.1296	0.287861	0.86675	-0.200244
DPRX-1:1562, 4, set2, minCMV	DPRX	0	1	1562	minCMV	4	set2	0.715368	0.397667	0.900552	-0.218871
DPRX-1:1562, 4, set2, minProm	DPRX	0	1	1562	minProm	4	set2	3.4791	0.0621485	0.517179	-0.358718
DPRX-1:1562, 4, set2, minTK	DPRX	0	1	1562	minTK	4	set2	0.748825	0.386849	0.900552	0.151599
DPRX-1:1895, 8, set2, minCMV	DPRX	0	1	1895	minCMV	8	set2	0.10321	0.748011	0.976065	0.0585275
DPRX-1:1895, 8, set2, minProm	DPRX	0	1	1895	minProm	8	set2	0.241195	0.623344	0.95505	0.0848249
DPRX-1:1895, 8, set2, minTK	DPRX	0	1	1895	minTK	8	set2	1.22877	0.267647	0.853101	-0.172087
DPRX-1:230, 1, set1, minCMV	DPRX	0	1	230	minCMV	1	set1	0.003142	0.955299	0.998717	0.0127863
DPRX-1:230, 1, set1, minProm	DPRX	0	1	230	minProm	1	set1	0.656975	0.41763	0.908342	0.231906
DPRX-1:230, 1, set1, minTK	DPRX	0	1	230	minTK	1	set1	1.83782	0.175206	0.755121	-0.309382
DPRX-1:563, 4, set1, minCMV	DPRX	0	1	563	minCMV	4	set1	0.137103	0.711178	0.970122	-0.104939
DPRX-1:563, 4, set1, minProm	DPRX	0	1	563	minProm	4	set1	1.09556	0.295242	0.871385	-0.249793
DPRX-1:563, 4, set1, minTK	DPRX	0	1	563	minTK	4	set1	7.03484	0.00799392	0.131237	-0.66005
DPRX-1:896, 8, set1, minCMV	DPRX	0	1	896	minCMV	8	set1	0.237044	0.626349	0.956104	0.143397
DPRX-1:896, 8, set1, minProm	DPRX	0	1	896	minProm	8	set1	0.364786	0.54586	0.945252	-0.139166
DPRX-1:896, 8, set1, minTK	DPRX	0	1	896	minTK	8	set1	0.205845	0.650044	0.95839	0.123298
DRGX-1:1230, 1, set2, minCMV	DRGX	0	1	1230	minCMV	1	set2	0.777378	0.377944	0.897757	-0.24354
DRGX-1:1230, 1, set2, minProm	DRGX	0	1	1230	minProm	1	set2	0.368817	0.54365	0.943741	-0.172836
DRGX-1:1230, 1, set2, minTK	DRGX	0	1	1230	minTK	1	set2	0.0713534	0.789376	0.980962	-0.067163
DRGX-1:1563, 4, set2, minCMV	DRGX	0	1	1563	minCMV	4	set2	0.0123251	0.911602	0.99531	-0.040847
DRGX-1:1563, 4, set2, minProm	DRGX	0	1	1563	minProm	4	set2	0.00851499	0.926478	0.996609	0.0284172
DRGX-1:1563, 4, set2, minTK	DRGX	0	1	1563	minTK	4	set2	0.902762	0.342042	0.892186	0.275194
DRGX-1:1896, 8, set2, minCMV	DRGX	0	1	1896	minCMV	8	set2	0.013735	0.906705	0.99531	0.0334687
DRGX-1:1896, 8, set2, minProm	DRGX	0	1	1896	minProm	8	set2	0.183838	0.668095	0.9612	0.147353
DRGX-1:1896, 8, set2, minTK	DRGX	0	1	1896	minTK	8	set2	1.50154	0.220435	0.811288	0.373691
DRGX-1:231, 1, set1, minCMV	DRGX	0	1	231	minCMV	1	set1	0.0250158	0.874328	0.99531	0.0850984
DRGX-1:231, 1, set1, minProm	DRGX	0	1	231	minProm	1	set1	0.369174	0.543455	0.943741	-0.24698
DRGX-1:231, 1, set1, minTK	DRGX	0	1	231	minTK	1	set1	1.07048	0.300837	0.871717	-0.344534
DRGX-1:564, 4, set1, minCMV	DRGX	0	1	564	minCMV	4	set1	0.835083	0.360807	0.893165	-0.43248
DRGX-1:564, 4, set1, minProm	DRGX	0	1	564	minProm	4	set1	0.194846	0.658914	0.960963	-0.169667
DRGX-1:564, 4, set1, minTK	DRGX	0	1	564	minTK	4	set1	0.0209915	0.884802	0.99531	-0.0707807
DRGX-1:897, 8, set1, minCMV	DRGX	0	1	897	minCMV	8	set1	0.183565	0.668327	0.9612	-0.217187
DRGX-1:897, 8, set1, minProm	DRGX	0	1	897	minProm	8	set1	2.39283	0.121893	0.657086	0.43528
DRGX-1:897, 8, set1, minTK	DRGX	0	1	897	minTK	8	set1	0.0102441	0.919381	0.99531	0.0333642
DUXA-1:1231, 1, set2, minCMV	DUXA	0	1	1231	minCMV	1	set2	0.196239	0.657774	0.960963	-0.202282
DUXA-1:1231, 1, set2, minProm	DUXA	0	1	1231	minProm	1	set2	1.2237	0.268635	0.853667	-0.65924
DUXA-1:1231, 1, set2, minTK	DUXA	0	1	1231	minTK	1	set2	1.71224	0.190695	0.775922	-0.353966
DUXA-1:1564, 4, set2, minCMV	DUXA	0	1	1564	minCMV	4	set2	0.0806807	0.776377	0.977035	0.105827
DUXA-1:1564, 4, set2, minProm	DUXA	0	1	1564	minProm	4	set2	0.133325	0.715009	0.971096	0.171328
DUXA-1:1564, 4, set2, minTK	DUXA	0	1	1564	minTK	4	set2	0.637405	0.424652	0.91184	-0.263227
DUXA-1:1897, 8, set2, minCMV	DUXA	0	1	1897	minCMV	8	set2	0.532036	0.465752	0.923723	-0.252824
DUXA-1:1897, 8, set2, minProm	DUXA	0	1	1897	minProm	8	set2	0.133052	0.715289	0.971096	0.132755
DUXA-1:1897, 8, set2, minTK	DUXA	0	1	1897	minTK	8	set2	1.61287	0.204089	0.794615	-0.33748
DUXA-1:232, 1, set1, minCMV	DUXA	0	1	232	minCMV	1	set1	0.0547085	0.815064	0.987957	-0.0686574
DUXA-1:232, 1, set1, minProm	DUXA	0	1	232	minProm	1	set1	0.0203088	0.886678	0.99531	0.0436157
DUXA-1:232, 1, set1, minTK	DUXA	0	1	232	minTK	1	set1	0.14656	0.701845	0.968778	0.166433
DUXA-1:565, 4, set1, minCMV	DUXA	0	1	565	minCMV	4	set1	0.174474	0.676166	0.961394	-0.154896
DUXA-1:565, 4, set1, minProm	DUXA	0	1	565	minProm	4	set1	0.836913	0.360281	0.893165	0.383382
DUXA-1:565, 4, set1, minTK	DUXA	0	1	565	minTK	4	set1	2.50256	0.113662	0.644755	-0.648925
DUXA-1:898, 8, set1, minCMV	DUXA	0	1	898	minCMV	8	set1	0.0499143	0.823213	0.989871	-0.0695551
DUXA-1:898, 8, set1, minProm	DUXA	0	1	898	minProm	8	set1	2.84985	0.0913822	0.590796	0.595079
DUXA-1:898, 8, set1, minTK	DUXA	0	1	898	minTK	8	set1	0.416808	0.518534	0.940063	-0.23406
E2F2-1:1046, 1, set2, minCMV	E2F2	0	1	1046	minCMV	1	set2	0.0119615	0.91291	0.99531	-0.0144091
E2F2-1:1046, 1, set2, minProm	E2F2	0	1	1046	minProm	1	set2	0.12602	0.722595	0.972754	-0.0344489
E2F2-1:1046, 1, set2, minTK	E2F2	0	1	1046	minTK	1	set2	0.104898	0.74603	0.976065	-0.0301012
E2F2-1:1379, 4, set2, minCMV	E2F2	0	1	1379	minCMV	4	set2	0.128902	0.719574	0.971798	0.0349711
E2F2-1:1379, 4, set2, minProm	E2F2	0	1	1379	minProm	4	set2	1.6604	0.197549	0.786663	-0.13666
E2F2-1:1379, 4, set2, minTK	E2F2	0	1	1379	minTK	4	set2	0.0127097	0.910239	0.99531	0.0112503
E2F2-1:1712, 8, set2, minCMV	E2F2	0	1	1712	minCMV	8	set2	0.147593	0.700846	0.968778	-0.0382852
E2F2-1:1712, 8, set2, minProm	E2F2	0	1	1712	minProm	8	set2	0.684124	0.40817	0.902225	-0.0860078
E2F2-1:1712, 8, set2, minTK	E2F2	0	1	1712	minTK	8	set2	0.576452	0.447706	0.920942	-0.0803035
E2F2-1:380, 4, set1, minCMV	E2F2	0	1	380	minCMV	4	set1	0.0436903	0.834431	0.992064	0.0220843
E2F2-1:380, 4, set1, minProm	E2F2	0	1	380	minProm	4	set1	1.12708	0.288399	0.86675	-0.128162
E2F2-1:380, 4, set1, minTK	E2F2	0	1	380	minTK	4	set1	0.18211	0.669566	0.9612	-0.0500741
E2F2-1:47, 1, set1, minCMV	E2F2	0	1	47	minCMV	1	set1	1.66309	0.197187	0.786663	0.138444
E2F2-1:47, 1, set1, minProm	E2F2	0	1	47	minProm	1	set1	0.119103	0.730009	0.974989	-0.0394526
E2F2-1:47, 1, set1, minTK	E2F2	0	1	47	minTK	1	set1	0.792331	0.373396	0.895568	-0.0960892
E2F2-1:713, 8, set1, minCMV	E2F2	0	1	713	minCMV	8	set1	0.000356	0.984949	1	-0.00232419
E2F2-1:713, 8, set1, minProm	E2F2	0	1	713	minProm	8	set1	0.106084	0.744648	0.976065	-0.0381505
E2F2-1:713, 8, set1, minTK	E2F2	0	1	713	minTK	8	set1	2.68217	0.101477	0.614468	-0.17047
E2F2-2:714, 8, set1, minCMV	E2F2	0	2	714	minCMV	8	set1	0.00373461	0.95127	0.998717	-0.0311123
E2F2-2:714, 8, set1, minTK	E2F2	0	2	714	minTK	8	set1	-1.75e-09	1	1
E2F3-1:1048, 1, set2, minCMV	E2F3	0	1	1048	minCMV	1	set2	0.107279	0.743264	0.975971	-0.0462303
E2F3-1:1048, 1, set2, minProm	E2F3	0	1	1048	minProm	1	set2	0.753571	0.385348	0.900552	-0.157973
E2F3-1:1048, 1, set2, minTK	E2F3	0	1	1048	minTK	1	set2	0.167251	0.682567	0.962612	-0.0628879
E2F3-1:1381, 4, set2, minCMV	E2F3	0	1	1381	minCMV	4	set2	3.66207	0.0556644	0.492478	0.328859
E2F3-1:1381, 4, set2, minProm	E2F3	0	1	1381	minProm	4	set2	0.335318	0.562544	0.946614	-0.108916
E2F3-1:1381, 4, set2, minTK	E2F3	0	1	1381	minTK	4	set2	1.25236	0.263102	0.851578	-0.185115
E2F3-1:1714, 8, set2, minCMV	E2F3	0	1	1714	minCMV	8	set2	0.235536	0.627449	0.956193	0.062207
E2F3-1:1714, 8, set2, minProm	E2F3	0	1	1714	minProm	8	set2	0.0156246	0.900525	0.99531	-0.0186453
E2F3-1:1714, 8, set2, minTK	E2F3	0	1	1714	minTK	8	set2	0.307376	0.579295	0.949121	-0.0818979
E2F3-1:382, 4, set1, minCMV	E2F3	0	1	382	minCMV	4	set1	0.265065	0.606662	0.952078	-0.0842266
E2F3-1:382, 4, set1, minProm	E2F3	0	1	382	minProm	4	set1	2.728	0.0986025	0.607125	-0.313646
E2F3-1:382, 4, set1, minTK	E2F3	0	1	382	minTK	4	set1	0.00163628	0.967734	1	-0.00639128
E2F3-1:49, 1, set1, minCMV	E2F3	0	1	49	minCMV	1	set1	0.136883	0.7114	0.970122	0.0613862
E2F3-1:49, 1, set1, minProm	E2F3	0	1	49	minProm	1	set1	0.0509293	0.821454	0.989742	-0.0442853
E2F3-1:49, 1, set1, minTK	E2F3	0	1	49	minTK	1	set1	0.00194894	0.964787	1	0.00812685
E2F3-1:715, 8, set1, minCMV	E2F3	0	1	715	minCMV	8	set1	1.82e-05	0.996593	1	-0.000640557
E2F3-1:715, 8, set1, minProm	E2F3	0	1	715	minProm	8	set1	1.66053	0.197532	0.786663	-0.208901
E2F3-1:715, 8, set1, minTK	E2F3	0	1	715	minTK	8	set1	2.63078	0.10481	0.625399	-0.277334
E2F3-2:716, 8, set1, minCMV	E2F3	0	2	716	minCMV	8	set1	-3.21e-08	1	1
E2F7-1:1050, 1, set2, minCMV	E2F7	0	1	1050	minCMV	1	set2	0.192523	0.660825	0.9612	0.0849488
E2F7-1:1050, 1, set2, minProm	E2F7	0	1	1050	minProm	1	set2	1.79609	0.180186	0.760374	-0.372496
E2F7-1:1050, 1, set2, minTK	E2F7	0	1	1050	minTK	1	set2	0.000274	0.986786	1	-0.00371347
E2F7-1:1383, 4, set2, minCMV	E2F7	0	1	1383	minCMV	4	set2	0.179301	0.671974	0.9612	0.103922
E2F7-1:1383, 4, set2, minProm	E2F7	0	1	1383	minProm	4	set2	0.623329	0.429813	0.912772	0.233448
E2F7-1:1383, 4, set2, minTK	E2F7	0	1	1383	minTK	4	set2	0.0325045	0.856925	0.99522	0.0423522
E2F7-1:1716, 8, set2, minCMV	E2F7	0	1	1716	minCMV	8	set2	0.0063162	0.936655	0.998717	-0.0213976
E2F7-1:1716, 8, set2, minProm	E2F7	0	1	1716	minProm	8	set2	0.139106	0.709171	0.970122	-0.0835907
E2F7-1:1716, 8, set2, minTK	E2F7	0	1	1716	minTK	8	set2	0.302409	0.582376	0.949121	-0.13002
E2F7-1:384, 4, set1, minCMV	E2F7	0	1	384	minCMV	4	set1	0.183052	0.668763	0.9612	-0.14383
E2F7-1:384, 4, set1, minProm	E2F7	0	1	384	minProm	4	set1	0.535147	0.464451	0.923723	0.201146
E2F7-1:384, 4, set1, minTK	E2F7	0	1	384	minTK	4	set1	0.579797	0.446392	0.920712	0.271845
E2F7-1:51, 1, set1, minCMV	E2F7	0	1	51	minCMV	1	set1	0.659024	0.416905	0.908342	0.243862
E2F7-1:51, 1, set1, minProm	E2F7	0	1	51	minProm	1	set1	0.873975	0.349857	0.893165	-0.2346
E2F7-1:51, 1, set1, minTK	E2F7	0	1	51	minTK	1	set1	1.94421	0.163212	0.744183	-0.379091
E2F7-1:717, 8, set1, minCMV	E2F7	0	1	717	minCMV	8	set1	0.533452	0.465159	0.923723	-0.227901
E2F7-1:717, 8, set1, minProm	E2F7	0	1	717	minProm	8	set1	0.729181	0.393149	0.900552	0.236458
E2F7-1:717, 8, set1, minTK	E2F7	0	1	717	minTK	8	set1	0.010975	0.916565	0.99531	0.0205539
EBF1-1:1051, 1, set2, minCMV	EBF1	0	1	1051	minCMV	1	set2	0.413893	0.52	0.940063	-0.0868322
EBF1-1:1051, 1, set2, minProm	EBF1	0	1	1051	minProm	1	set2	0.699989	0.402787	0.900552	-0.141032
EBF1-1:1051, 1, set2, minTK	EBF1	0	1	1051	minTK	1	set2	0.069028	0.792757	0.981925	0.0436243
EBF1-1:1384, 4, set2, minCMV	EBF1	0	1	1384	minCMV	4	set2	0.0302402	0.861946	0.99531	-0.0296805
EBF1-1:1384, 4, set2, minProm	EBF1	0	1	1384	minProm	4	set2	0.0823687	0.774113	0.976885	-0.0600758
EBF1-1:1384, 4, set2, minTK	EBF1	0	1	1384	minTK	4	set2	1.84212	0.174703	0.755121	0.225975
EBF1-1:1717, 8, set2, minCMV	EBF1	0	1	1717	minCMV	8	set2	0.015428	0.901149	0.99531	-0.0244742
EBF1-1:1717, 8, set2, minProm	EBF1	0	1	1717	minProm	8	set2	0.0303737	0.861645	0.99531	0.0236831
EBF1-1:1717, 8, set2, minTK	EBF1	0	1	1717	minTK	8	set2	0.268952	0.604035	0.950481	-0.0818313
EBF1-1:385, 4, set1, minCMV	EBF1	0	1	385	minCMV	4	set1	0.234831	0.627965	0.956193	0.08521
EBF1-1:385, 4, set1, minProm	EBF1	0	1	385	minProm	4	set1	0.238635	0.625194	0.955849	-0.102362
EBF1-1:385, 4, set1, minTK	EBF1	0	1	385	minTK	4	set1	0.619464	0.431247	0.913275	-0.155783
EBF1-1:52, 1, set1, minCMV	EBF1	0	1	52	minCMV	1	set1	0.409107	0.522423	0.940063	0.127536
EBF1-1:52, 1, set1, minProm	EBF1	0	1	52	minProm	1	set1	1.91645	0.166249	0.749433	0.254564
EBF1-1:52, 1, set1, minTK	EBF1	0	1	52	minTK	1	set1	0.0153737	0.901323	0.99531	-0.0259851
EBF1-1:718, 8, set1, minCMV	EBF1	0	1	718	minCMV	8	set1	0.277144	0.598579	0.949121	0.0994671
EBF1-1:718, 8, set1, minProm	EBF1	0	1	718	minProm	8	set1	1.50315	0.220187	0.811288	-0.248065
EBF1-1:718, 8, set1, minTK	EBF1	0	1	718	minTK	8	set1	0.843671	0.358349	0.893165	0.177005
EGR1-1:1002, 1, set2, minCMV	EGR1	0	1	1002	minCMV	1	set2	0.348701	0.554849	0.946614	-0.0734345
EGR1-1:1002, 1, set2, minProm	EGR1	0	1	1002	minProm	1	set2	1.1885	0.275632	0.85768	-0.183093
EGR1-1:1002, 1, set2, minTK	EGR1	0	1	1002	minTK	1	set2	9.38729	0.00218495	0.0443769	-0.395091
EGR1-1:1335, 4, set2, minCMV	EGR1	0	1	1335	minCMV	4	set2	1.34564	0.246042	0.837221	-0.172148
EGR1-1:1335, 4, set2, minProm	EGR1	0	1	1335	minProm	4	set2	1.86614	0.171918	0.751874	-0.186343
EGR1-1:1335, 4, set2, minTK	EGR1	0	1	1335	minTK	4	set2	3.09e-05	0.995567	1	0.000719905
EGR1-1:1668, 8, set2, minCMV	EGR1	0	1	1668	minCMV	8	set2	0.952063	0.329195	0.886666	-0.13557
EGR1-1:1668, 8, set2, minProm	EGR1	0	1	1668	minProm	8	set2	0.115561	0.733899	0.975328	-0.0488891
EGR1-1:1668, 8, set2, minTK	EGR1	0	1	1668	minTK	8	set2	0.122145	0.72672	0.973508	-0.0522988
EGR1-1:3, 1, set1, minCMV	EGR1	0	1	3	minCMV	1	set1	0.251099	0.616302	0.952324	0.0689794
EGR1-1:3, 1, set1, minProm	EGR1	0	1	3	minProm	1	set1	0.743727	0.38847	0.900552	-0.135739
EGR1-1:3, 1, set1, minTK	EGR1	0	1	3	minTK	1	set1	0.260656	0.60967	0.952324	-0.0750327
EGR1-1:336, 4, set1, minCMV	EGR1	0	1	336	minCMV	4	set1	0.089532	0.764773	0.976065	0.0682259
EGR1-1:336, 4, set1, minProm	EGR1	0	1	336	minProm	4	set1	0.0440183	0.83382	0.992064	0.0344587
EGR1-1:336, 4, set1, minTK	EGR1	0	1	336	minTK	4	set1	2.46119	0.116691	0.64606	-0.224674
EGR1-1:669, 8, set1, minCMV	EGR1	0	1	669	minCMV	8	set1	0.404977	0.52453	0.940593	-0.112529
EGR1-1:669, 8, set1, minProm	EGR1	0	1	669	minProm	8	set1	0.513539	0.473611	0.923723	-0.191835
EGR1-1:669, 8, set1, minTK	EGR1	0	1	669	minTK	8	set1	0.274368	0.600417	0.949121	0.0887331
EHF-1:1052, 1, set2, minCMV	EHF	0	1	1052	minCMV	1	set2	0.902395	0.34214	0.892186	-0.13309
EHF-1:1052, 1, set2, minProm	EHF	0	1	1052	minProm	1	set2	7.07495	0.00781689	0.129368	-0.349431
EHF-1:1052, 1, set2, minTK	EHF	0	1	1052	minTK	1	set2	12.4873	0.00041	0.0101441	-0.484038
EHF-1:1385, 4, set2, minCMV	EHF	0	1	1385	minCMV	4	set2	1.24534	0.264444	0.852348	-0.159213
EHF-1:1385, 4, set2, minProm	EHF	0	1	1385	minProm	4	set2	9.38748	0.00218473	0.0443769	-0.427592
EHF-1:1385, 4, set2, minTK	EHF	0	1	1385	minTK	4	set2	5.48594	0.01917	0.250434	-0.320446
EHF-1:1718, 8, set2, minCMV	EHF	0	1	1718	minCMV	8	set2	1.18382	0.27658	0.857858	-0.187449
EHF-1:1718, 8, set2, minProm	EHF	0	1	1718	minProm	8	set2	5.08295	0.0241622	0.286855	-0.372842
EHF-1:1718, 8, set2, minTK	EHF	0	1	1718	minTK	8	set2	4.2538	0.0391625	0.39549	-0.358566
EHF-1:386, 4, set1, minCMV	EHF	0	1	386	minCMV	4	set1	1.49895	0.220833	0.811288	-0.202066
EHF-1:386, 4, set1, minProm	EHF	0	1	386	minProm	4	set1	1.55441	0.212485	0.80634	-0.28897
EHF-1:386, 4, set1, minTK	EHF	0	1	386	minTK	4	set1	2.5708	0.108853	0.629932	-0.31464
EHF-1:53, 1, set1, minCMV	EHF	0	1	53	minCMV	1	set1	1.84348	0.174544	0.755121	-0.232714
EHF-1:53, 1, set1, minProm	EHF	0	1	53	minProm	1	set1	2.50508	0.11348	0.644755	-0.316904
EHF-1:53, 1, set1, minTK	EHF	0	1	53	minTK	1	set1	1.15067	0.283408	0.86461	-0.178198
EHF-1:719, 8, set1, minCMV	EHF	0	1	719	minCMV	8	set1	1.1595	0.28157	0.863987	-0.202089
EHF-1:719, 8, set1, minProm	EHF	0	1	719	minProm	8	set1	3.05673	0.0804034	0.565142	-0.307336
EHF-1:719, 8, set1, minTK	EHF	0	1	719	minTK	8	set1	8.20593	0.00417536	0.0788822	-0.474282
ELF1-1:1053, 1, set2, minCMV	ELF1	0	1	1053	minCMV	1	set2	1.93954	0.163718	0.7443	-0.203107
ELF1-1:1053, 1, set2, minProm	ELF1	0	1	1053	minProm	1	set2	2.27484	0.131489	0.682982	-0.220724
ELF1-1:1053, 1, set2, minTK	ELF1	0	1	1053	minTK	1	set2	4.95334	0.0260403	0.304548	-0.332773
ELF1-1:1386, 4, set2, minCMV	ELF1	0	1	1386	minCMV	4	set2	1.00186	0.316862	0.877081	-0.13787
ELF1-1:1386, 4, set2, minProm	ELF1	0	1	1386	minProm	4	set2	4.81666	0.028186	0.324086	-0.335492
ELF1-1:1386, 4, set2, minTK	ELF1	0	1	1386	minTK	4	set2	4.48043	0.034285	0.366104	-0.352468
ELF1-1:1719, 8, set2, minCMV	ELF1	0	1	1719	minCMV	8	set2	1.089	0.296694	0.871385	-0.177248
ELF1-1:1719, 8, set2, minProm	ELF1	0	1	1719	minProm	8	set2	0.117824	0.731406	0.974997	-0.0509083
ELF1-1:1719, 8, set2, minTK	ELF1	0	1	1719	minTK	8	set2	1.19816	0.27369	0.856308	-0.154011
ELF1-1:387, 4, set1, minCMV	ELF1	0	1	387	minCMV	4	set1	0.177183	0.673806	0.961238	-0.0739469
ELF1-1:387, 4, set1, minProm	ELF1	0	1	387	minProm	4	set1	2.02276	0.154958	0.730405	-0.299075
ELF1-1:387, 4, set1, minTK	ELF1	0	1	387	minTK	4	set1	6.74886	0.00938076	0.148066	-0.485156
ELF1-1:54, 1, set1, minCMV	ELF1	0	1	54	minCMV	1	set1	0.828161	0.362805	0.893165	-0.150735
ELF1-1:54, 1, set1, minProm	ELF1	0	1	54	minProm	1	set1	0.548956	0.458744	0.923361	-0.132534
ELF1-1:54, 1, set1, minTK	ELF1	0	1	54	minTK	1	set1	1.55062	0.213044	0.806778	-0.224486
ELF1-1:720, 8, set1, minCMV	ELF1	0	1	720	minCMV	8	set1	0.481699	0.487654	0.930319	-0.135944
ELF1-1:720, 8, set1, minProm	ELF1	0	1	720	minProm	8	set1	3.31496	0.0686521	0.535605	-0.309217
ELF1-1:720, 8, set1, minTK	ELF1	0	1	720	minTK	8	set1	2.2365	0.134786	0.691056	-0.327404
ELF1-2:1054, 1, set2, minCMV	ELF1	0	2	1054	minCMV	1	set2	2.73578	0.0981234	0.605505	-0.192044
ELF1-2:1054, 1, set2, minProm	ELF1	0	2	1054	minProm	1	set2	10.1476	0.00144486	0.0309109	-0.471444
ELF1-2:1054, 1, set2, minTK	ELF1	0	2	1054	minTK	1	set2	9.54973	0.00199979	0.0413248	-0.461019
ELF1-2:1387, 4, set2, minCMV	ELF1	0	2	1387	minCMV	4	set2	1.34895	0.245462	0.837221	-0.195206
ELF1-2:1387, 4, set2, minProm	ELF1	0	2	1387	minProm	4	set2	3.86444	0.0493196	0.463031	-0.302924
ELF1-2:1387, 4, set2, minTK	ELF1	0	2	1387	minTK	4	set2	6.91238	0.00856011	0.139045	-0.373978
ELF1-2:1720, 8, set2, minCMV	ELF1	0	2	1720	minCMV	8	set2	3.2686	0.0706179	0.535605	-0.292092
ELF1-2:1720, 8, set2, minProm	ELF1	0	2	1720	minProm	8	set2	6.8429	0.00889943	0.141929	-0.4089
ELF1-2:1720, 8, set2, minTK	ELF1	0	2	1720	minTK	8	set2	4.00537	0.0453555	0.437279	-0.340354
ELF1-2:388, 4, set1, minCMV	ELF1	0	2	388	minCMV	4	set1	1.34755	0.245706	0.837221	-0.189913
ELF1-2:388, 4, set1, minProm	ELF1	0	2	388	minProm	4	set1	6.08587	0.0136267	0.194577	-0.375849
ELF1-2:388, 4, set1, minTK	ELF1	0	2	388	minTK	4	set1	4.71158	0.0299602	0.334464	-0.362528
ELF1-2:55, 1, set1, minCMV	ELF1	0	2	55	minCMV	1	set1	0.862032	0.353171	0.893165	-0.14771
ELF1-2:55, 1, set1, minProm	ELF1	0	2	55	minProm	1	set1	2.72581	0.0987382	0.607125	-0.337163
ELF1-2:55, 1, set1, minTK	ELF1	0	2	55	minTK	1	set1	10.3533	0.0012924	0.0282397	-0.509
ELF1-2:721, 8, set1, minCMV	ELF1	0	2	721	minCMV	8	set1	0.544869	0.460422	0.923723	-0.120686
ELF1-2:721, 8, set1, minProm	ELF1	0	2	721	minProm	8	set1	1.34122	0.246818	0.837768	-0.193394
ELF1-2:721, 8, set1, minTK	ELF1	0	2	721	minTK	8	set1	5.57234	0.0182463	0.241557	-0.386813
ELF3-1:1055, 1, set2, minCMV	ELF3	0	1	1055	minCMV	1	set2	3.47873	0.0621626	0.517179	-0.261014
ELF3-1:1055, 1, set2, minProm	ELF3	0	1	1055	minProm	1	set2	5.08021	0.0242005	0.286855	-0.329666
ELF3-1:1055, 1, set2, minTK	ELF3	0	1	1055	minTK	1	set2	11.5569	0.000675	0.0157578	-0.405135
ELF3-1:1388, 4, set2, minCMV	ELF3	0	1	1388	minCMV	4	set2	1.09302	0.295803	0.871385	-0.145992
ELF3-1:1388, 4, set2, minProm	ELF3	0	1	1388	minProm	4	set2	2.79203	0.0947344	0.599659	-0.273647
ELF3-1:1388, 4, set2, minTK	ELF3	0	1	1388	minTK	4	set2	5.91201	0.015038	0.207958	-0.366024
ELF3-1:1721, 8, set2, minCMV	ELF3	0	1	1721	minCMV	8	set2	2.59966	0.106887	0.627422	-0.214442
ELF3-1:1721, 8, set2, minProm	ELF3	0	1	1721	minProm	8	set2	3.55902	0.0592229	0.505742	-0.28577
ELF3-1:1721, 8, set2, minTK	ELF3	0	1	1721	minTK	8	set2	9.53774	0.00201289	0.0413248	-0.472069
ELF3-1:389, 4, set1, minCMV	ELF3	0	1	389	minCMV	4	set1	2.43702	0.118501	0.650221	-0.245582
ELF3-1:389, 4, set1, minProm	ELF3	0	1	389	minProm	4	set1	8.97658	0.00273462	0.054163	-0.43116
ELF3-1:389, 4, set1, minTK	ELF3	0	1	389	minTK	4	set1	4.19558	0.0405294	0.404635	-0.403876
ELF3-1:56, 1, set1, minCMV	ELF3	0	1	56	minCMV	1	set1	2.22302	0.135967	0.692238	-0.251354
ELF3-1:56, 1, set1, minProm	ELF3	0	1	56	minProm	1	set1	0.752175	0.385788	0.900552	-0.122785
ELF3-1:56, 1, set1, minTK	ELF3	0	1	56	minTK	1	set1	10.6005	0.00113057	0.0254275	-0.533551
ELF3-1:722, 8, set1, minCMV	ELF3	0	1	722	minCMV	8	set1	0.814247	0.366868	0.893165	-0.146209
ELF3-1:722, 8, set1, minProm	ELF3	0	1	722	minProm	8	set1	4.66139	0.0308483	0.341511	-0.368215
ELF3-1:722, 8, set1, minTK	ELF3	0	1	722	minTK	8	set1	1.42938	0.231866	0.821896	-0.231288
ELK1-1:1056, 1, set2, minCMV	ELK1	0	1	1056	minCMV	1	set2	2.2746	0.131509	0.682982	-0.162841
ELK1-1:1056, 1, set2, minProm	ELK1	0	1	1056	minProm	1	set2	12.5599	0.000394	0.00979716	-0.472903
ELK1-1:1056, 1, set2, minTK	ELK1	0	1	1056	minTK	1	set2	8.40652	0.00373878	0.0719628	-0.424437
ELK1-1:1389, 4, set2, minCMV	ELK1	0	1	1389	minCMV	4	set2	1.3093	0.252521	0.838549	-0.176382
ELK1-1:1389, 4, set2, minProm	ELK1	0	1	1389	minProm	4	set2	7.17734	0.00738303	0.123184	-0.391259
ELK1-1:1389, 4, set2, minTK	ELK1	0	1	1389	minTK	4	set2	5.10236	0.0238933	0.285643	-0.304505
ELK1-1:1722, 8, set2, minCMV	ELK1	0	1	1722	minCMV	8	set2	1.19777	0.273768	0.856308	-0.180792
ELK1-1:1722, 8, set2, minProm	ELK1	0	1	1722	minProm	8	set2	8.14357	0.0043214	0.0808604	-0.476319
ELK1-1:1722, 8, set2, minTK	ELK1	0	1	1722	minTK	8	set2	10.1893	0.0014126	0.0304329	-0.548829
ELK1-1:390, 4, set1, minCMV	ELK1	0	1	390	minCMV	4	set1	0.412148	0.520881	0.940063	-0.129621
ELK1-1:390, 4, set1, minProm	ELK1	0	1	390	minProm	4	set1	5.44482	0.0196264	0.253164	-0.46694
ELK1-1:390, 4, set1, minTK	ELK1	0	1	390	minTK	4	set1	0.426493	0.513715	0.940063	-0.129452
ELK1-1:57, 1, set1, minCMV	ELK1	0	1	57	minCMV	1	set1	0.807165	0.36896	0.894006	-0.165559
ELK1-1:57, 1, set1, minProm	ELK1	0	1	57	minProm	1	set1	3.26572	0.0707419	0.535605	-0.294602
ELK1-1:57, 1, set1, minTK	ELK1	0	1	57	minTK	1	set1	3.18967	0.0741052	0.546789	-0.340701
ELK1-1:723, 8, set1, minCMV	ELK1	0	1	723	minCMV	8	set1	0.918182	0.337953	0.890954	-0.210959
ELK1-1:723, 8, set1, minProm	ELK1	0	1	723	minProm	8	set1	4.48985	0.0340967	0.365364	-0.470743
ELK1-1:723, 8, set1, minTK	ELK1	0	1	723	minTK	8	set1	0.670567	0.412854	0.904602	-0.171179
ELK1-2:1057, 1, set2, minCMV	ELK1	0	2	1057	minCMV	1	set2	1.93513	0.164198	0.745141	-0.226029
ELK1-2:1057, 1, set2, minProm	ELK1	0	2	1057	minProm	1	set2	2.75752	0.0967981	0.600951	-0.332519
ELK1-2:1057, 1, set2, minTK	ELK1	0	2	1057	minTK	1	set2	0.38667	0.534055	0.942232	-0.135988
ELK1-2:1390, 4, set2, minCMV	ELK1	0	2	1390	minCMV	4	set2	1.3249	0.249714	0.837768	-0.364327
ELK1-2:1390, 4, set2, minProm	ELK1	0	2	1390	minProm	4	set2	4.26932	0.0388065	0.39254	-0.55656
ELK1-2:1390, 4, set2, minTK	ELK1	0	2	1390	minTK	4	set2	1.6603	0.197563	0.786663	-0.33915
ELK1-2:1723, 8, set2, minCMV	ELK1	0	2	1723	minCMV	8	set2	0.13064	0.717769	0.971798	-0.121515
ELK1-2:1723, 8, set2, minProm	ELK1	0	2	1723	minProm	8	set2	0.800724	0.370877	0.895235	-0.328962
ELK1-2:1723, 8, set2, minTK	ELK1	0	2	1723	minTK	8	set2	2.34069	0.126034	0.6675	-0.406188
ELK1-2:391, 4, set1, minCMV	ELK1	0	2	391	minCMV	4	set1	0.181153	0.670384	0.9612	-0.0925836
ELK1-2:391, 4, set1, minProm	ELK1	0	2	391	minProm	4	set1	2.41971	0.119817	0.652113	-0.416396
ELK1-2:391, 4, set1, minTK	ELK1	0	2	391	minTK	4	set1	3.21959	0.0727619	0.540215	-0.440827
ELK1-2:58, 1, set1, minCMV	ELK1	0	2	58	minCMV	1	set1	0.249636	0.617332	0.952605	-0.131886
ELK1-2:58, 1, set1, minProm	ELK1	0	2	58	minProm	1	set1	3.13977	0.0764047	0.557642	-0.361298
ELK1-2:58, 1, set1, minTK	ELK1	0	2	58	minTK	1	set1	4.84627	0.027706	0.321216	-0.417807
ELK1-2:724, 8, set1, minCMV	ELK1	0	2	724	minCMV	8	set1	1.84237	0.174673	0.755121	-0.317015
ELK1-2:724, 8, set1, minProm	ELK1	0	2	724	minProm	8	set1	2.78438	0.0951873	0.599871	-0.525365
ELK1-2:724, 8, set1, minTK	ELK1	0	2	724	minTK	8	set1	2.02711	0.154514	0.729219	-0.341781
EMX1-1:1232, 1, set2, minCMV	EMX1	0	1	1232	minCMV	1	set2	0.832788	0.361468	0.893165	-0.337086
EMX1-1:1232, 1, set2, minProm	EMX1	0	1	1232	minProm	1	set2	1.02656	0.310969	0.875893	-0.42799
EMX1-1:1232, 1, set2, minTK	EMX1	0	1	1232	minTK	1	set2	0.506481	0.476666	0.924251	0.337766
EMX1-1:1565, 4, set2, minCMV	EMX1	0	1	1565	minCMV	4	set2	0.538708	0.462969	0.923723	-0.515456
EMX1-1:1565, 4, set2, minProm	EMX1	0	1	1565	minProm	4	set2	0.339944	0.559862	0.946614	0.388344
EMX1-1:1565, 4, set2, minTK	EMX1	0	1	1565	minTK	4	set2	6.58678	0.0102739	0.158099	-1.42207
EMX1-1:1898, 8, set2, minCMV	EMX1	0	1	1898	minCMV	8	set2	9.39e-08	0.999755	1	-0.000133594
EMX1-1:1898, 8, set2, minProm	EMX1	0	1	1898	minProm	8	set2	0.0284411	0.866076	0.99531	-0.113605
EMX1-1:1898, 8, set2, minTK	EMX1	0	1	1898	minTK	8	set2	0.362463	0.547142	0.946057	-0.308302
EMX1-1:233, 1, set1, minCMV	EMX1	0	1	233	minCMV	1	set1	0.294103	0.587603	0.949121	-0.279052
EMX1-1:233, 1, set1, minProm	EMX1	0	1	233	minProm	1	set1	0.934913	0.33359	0.888162	-0.702372
EMX1-1:233, 1, set1, minTK	EMX1	0	1	233	minTK	1	set1	1.55011	0.213119	0.806778	-0.668176
EMX1-1:566, 4, set1, minCMV	EMX1	0	1	566	minCMV	4	set1	0.02855	0.865822	0.99531	0.0768841
EMX1-1:566, 4, set1, minProm	EMX1	0	1	566	minProm	4	set1	0.0116848	0.913919	0.99531	-0.0543459
EMX1-1:566, 4, set1, minTK	EMX1	0	1	566	minTK	4	set1	0.868877	0.351266	0.893165	-0.465195
EMX1-1:899, 8, set1, minCMV	EMX1	0	1	899	minCMV	8	set1	0.704635	0.401231	0.900552	0.278149
EMX1-1:899, 8, set1, minProm	EMX1	0	1	899	minProm	8	set1	0.619995	0.431049	0.913275	0.345985
EMX1-1:899, 8, set1, minTK	EMX1	0	1	899	minTK	8	set1	0.950855	0.329502	0.886666	0.418956
EN1-1:1233, 1, set2, minCMV	EN1	0	1	1233	minCMV	1	set2	0.0275532	0.868163	0.99531	-0.0644234
EN1-1:1233, 1, set2, minProm	EN1	0	1	1233	minProm	1	set2	0.0252867	0.873655	0.99531	-0.047102
EN1-1:1233, 1, set2, minTK	EN1	0	1	1233	minTK	1	set2	0.00892889	0.924718	0.996133	0.0281844
EN1-1:1566, 4, set2, minCMV	EN1	0	1	1566	minCMV	4	set2	0.325515	0.568312	0.946614	-0.165749
EN1-1:1566, 4, set2, minProm	EN1	0	1	1566	minProm	4	set2	0.000134	0.990757	1	0.00482256
EN1-1:1566, 4, set2, minTK	EN1	0	1	1566	minTK	4	set2	0.327549	0.567106	0.946614	-0.159389
EN1-1:1899, 8, set2, minCMV	EN1	0	1	1899	minCMV	8	set2	0.00474668	0.945072	0.998717	0.0201479
EN1-1:1899, 8, set2, minProm	EN1	0	1	1899	minProm	8	set2	0.147213	0.701213	0.968778	-0.107714
EN1-1:1899, 8, set2, minTK	EN1	0	1	1899	minTK	8	set2	0.726933	0.393879	0.900552	-0.296164
EN1-1:234, 1, set1, minCMV	EN1	0	1	234	minCMV	1	set1	0.740645	0.389454	0.900552	0.317056
EN1-1:234, 1, set1, minProm	EN1	0	1	234	minProm	1	set1	0.23421	0.628419	0.956193	0.159838
EN1-1:234, 1, set1, minTK	EN1	0	1	234	minTK	1	set1	0.0463268	0.829583	0.991366	0.0746877
EN1-1:567, 4, set1, minCMV	EN1	0	1	567	minCMV	4	set1	0.172757	0.677673	0.961394	-0.101524
EN1-1:567, 4, set1, minProm	EN1	0	1	567	minProm	4	set1	1.38994	0.238415	0.828819	-0.378048
EN1-1:567, 4, set1, minTK	EN1	0	1	567	minTK	4	set1	0.125112	0.723555	0.97298	-0.120276
EN1-1:900, 8, set1, minCMV	EN1	0	1	900	minCMV	8	set1	0.0413564	0.838852	0.993406	0.0499464
EN1-1:900, 8, set1, minProm	EN1	0	1	900	minProm	8	set1	2.16484	0.141199	0.701071	-0.502202
EN1-1:900, 8, set1, minTK	EN1	0	1	900	minTK	8	set1	0.222121	0.637428	0.958194	-0.167639
EN1-2:1234, 1, set2, minCMV	EN1	0	2	1234	minCMV	1	set2	0.746726	0.387515	0.900552	-0.293974
EN1-2:1234, 1, set2, minProm	EN1	0	2	1234	minProm	1	set2	0.0270688	0.869317	0.99531	0.0598086
EN1-2:1234, 1, set2, minTK	EN1	0	2	1234	minTK	1	set2	0.18228	0.669421	0.9612	-0.10904
EN1-2:1567, 4, set2, minCMV	EN1	0	2	1567	minCMV	4	set2	0.255192	0.613443	0.952324	-0.1525
EN1-2:1567, 4, set2, minProm	EN1	0	2	1567	minProm	4	set2	0.0121631	0.912182	0.99531	-0.0391832
EN1-2:1567, 4, set2, minTK	EN1	0	2	1567	minTK	4	set2	0.317679	0.573006	0.947327	-0.33933
EN1-2:1900, 8, set2, minCMV	EN1	0	2	1900	minCMV	8	set2	0.00926728	0.923309	0.995805	0.0333681
EN1-2:1900, 8, set2, minProm	EN1	0	2	1900	minProm	8	set2	0.399389	0.527405	0.940593	-0.208198
EN1-2:1900, 8, set2, minTK	EN1	0	2	1900	minTK	8	set2	1.4232	0.232878	0.822856	-0.350852
EN1-2:235, 1, set1, minCMV	EN1	0	2	235	minCMV	1	set1	0.845447	0.357844	0.893165	-0.327997
EN1-2:235, 1, set1, minProm	EN1	0	2	235	minProm	1	set1	0.98734	0.320393	0.8798	-0.336044
EN1-2:235, 1, set1, minTK	EN1	0	2	235	minTK	1	set1	0.402214	0.525948	0.940593	-0.181136
EN1-2:568, 4, set1, minCMV	EN1	0	2	568	minCMV	4	set1	10.6508	0.00110026	0.0248367	0.992256
EN1-2:568, 4, set1, minProm	EN1	0	2	568	minProm	4	set1	0.174938	0.67576	0.961394	-0.124749
EN1-2:568, 4, set1, minTK	EN1	0	2	568	minTK	4	set1	0.0888707	0.765618	0.976065	0.0870864
EN1-2:901, 8, set1, minCMV	EN1	0	2	901	minCMV	8	set1	0.116628	0.73272	0.975214	-0.101111
EN1-2:901, 8, set1, minProm	EN1	0	2	901	minProm	8	set1	1.30292	0.253681	0.840641	0.362579
EN1-2:901, 8, set1, minTK	EN1	0	2	901	minTK	8	set1	0.25225	0.615495	0.952324	-0.162798
EOMES-1:1142, 1, set2, minCMV	EOMES	0	1	1142	minCMV	1	set2	0.0430516	0.835628	0.992064	-0.0312568
EOMES-1:1142, 1, set2, minProm	EOMES	0	1	1142	minProm	1	set2	0.0136348	0.907044	0.99531	-0.0163664
EOMES-1:1142, 1, set2, minTK	EOMES	0	1	1142	minTK	1	set2	0.0991735	0.752824	0.976065	-0.0412551
EOMES-1:143, 1, set1, minCMV	EOMES	0	1	143	minCMV	1	set1	0.38613	0.534341	0.942232	0.115693
EOMES-1:143, 1, set1, minProm	EOMES	0	1	143	minProm	1	set1	2.81846	0.0931858	0.596001	-0.364448
EOMES-1:143, 1, set1, minTK	EOMES	0	1	143	minTK	1	set1	0.158449	0.690588	0.964422	-0.0702401
EOMES-1:1475, 4, set2, minCMV	EOMES	0	1	1475	minCMV	4	set2	0.722751	0.395243	0.900552	-0.139176
EOMES-1:1475, 4, set2, minProm	EOMES	0	1	1475	minProm	4	set2	0.345172	0.556859	0.946614	0.102286
EOMES-1:1475, 4, set2, minTK	EOMES	0	1	1475	minTK	4	set2	0.55269	0.457221	0.923361	0.105055
EOMES-1:1808, 8, set2, minCMV	EOMES	0	1	1808	minCMV	8	set2	1.19334	0.274657	0.857014	-0.187888
EOMES-1:1808, 8, set2, minProm	EOMES	0	1	1808	minProm	8	set2	0.992759	0.319069	0.878907	-0.190648
EOMES-1:1808, 8, set2, minTK	EOMES	0	1	1808	minTK	8	set2	0.13862	0.709657	0.970122	0.0694473
EOMES-1:476, 4, set1, minCMV	EOMES	0	1	476	minCMV	4	set1	0.0675899	0.794879	0.982003	-0.052908
EOMES-1:476, 4, set1, minProm	EOMES	0	1	476	minProm	4	set1	0.0292055	0.864305	0.99531	0.0350907
EOMES-1:476, 4, set1, minTK	EOMES	0	1	476	minTK	4	set1	0.101038	0.750588	0.976065	-0.0829147
EOMES-1:809, 8, set1, minCMV	EOMES	0	1	809	minCMV	8	set1	0.109219	0.741036	0.975971	-0.0880143
EOMES-1:809, 8, set1, minProm	EOMES	0	1	809	minProm	8	set1	0.113132	0.736606	0.975364	0.0685054
EOMES-1:809, 8, set1, minTK	EOMES	0	1	809	minTK	8	set1	0.992917	0.319031	0.878907	-0.202116
EOMES-2:1143, 1, set2, minCMV	EOMES	0	2	1143	minCMV	1	set2	4.4519	0.0348625	0.367794	-0.256689
EOMES-2:1143, 1, set2, minProm	EOMES	0	2	1143	minProm	1	set2	0.0431506	0.835442	0.992064	-0.0262759
EOMES-2:1143, 1, set2, minTK	EOMES	0	2	1143	minTK	1	set2	0.0179991	0.893275	0.99531	-0.0171308
EOMES-2:144, 1, set1, minCMV	EOMES	0	2	144	minCMV	1	set1	9.85078	0.0016976	0.0358188	0.398765
EOMES-2:144, 1, set1, minProm	EOMES	0	2	144	minProm	1	set1	5.95536	0.0146726	0.204285	-0.323666
EOMES-2:144, 1, set1, minTK	EOMES	0	2	144	minTK	1	set1	1.58041	0.208702	0.801395	-0.166659
EOMES-2:1476, 4, set2, minCMV	EOMES	0	2	1476	minCMV	4	set2	0.250797	0.616515	0.952324	-0.0609352
EOMES-2:1476, 4, set2, minProm	EOMES	0	2	1476	minProm	4	set2	1.7992	0.179809	0.76014	-0.164555
EOMES-2:1476, 4, set2, minTK	EOMES	0	2	1476	minTK	4	set2	0.042617	0.836448	0.992064	0.0272332
EOMES-2:1809, 8, set2, minCMV	EOMES	0	2	1809	minCMV	8	set2	0.94114	0.331985	0.887691	-0.160135
EOMES-2:1809, 8, set2, minProm	EOMES	0	2	1809	minProm	8	set2	0.0542042	0.815903	0.987957	-0.0301623
EOMES-2:1809, 8, set2, minTK	EOMES	0	2	1809	minTK	8	set2	0.249197	0.617641	0.952843	-0.0653667
EOMES-2:477, 4, set1, minCMV	EOMES	0	2	477	minCMV	4	set1	0.270992	0.602667	0.950084	0.0615807
EOMES-2:477, 4, set1, minProm	EOMES	0	2	477	minProm	4	set1	4.09037	0.0431281	0.421667	-0.26535
EOMES-2:477, 4, set1, minTK	EOMES	0	2	477	minTK	4	set1	0.873396	0.350017	0.893165	-0.111372
EOMES-2:810, 8, set1, minCMV	EOMES	0	2	810	minCMV	8	set1	25.1235	5.38e-07	1.9e-05	0.698625
EOMES-2:810, 8, set1, minProm	EOMES	0	2	810	minProm	8	set1	0.382804	0.536106	0.94367	-0.0861669
EOMES-2:810, 8, set1, minTK	EOMES	0	2	810	minTK	8	set1	0.0452425	0.831559	0.991875	-0.0276992
ERG-1:1058, 1, set2, minCMV	ERG	0	1	1058	minCMV	1	set2	0.200161	0.654591	0.960963	-0.0772721
ERG-1:1058, 1, set2, minProm	ERG	0	1	1058	minProm	1	set2	6.86318	0.00879897	0.141059	-0.381127
ERG-1:1058, 1, set2, minTK	ERG	0	1	1058	minTK	1	set2	10.5784	0.0011442	0.0255468	-0.428008
ERG-1:1391, 4, set2, minCMV	ERG	0	1	1391	minCMV	4	set2	1.74809	0.186117	0.769111	-0.170777
ERG-1:1391, 4, set2, minProm	ERG	0	1	1391	minProm	4	set2	8.03703	0.00458306	0.0842514	-0.433185
ERG-1:1391, 4, set2, minTK	ERG	0	1	1391	minTK	4	set2	3.34877	0.0672552	0.532998	-0.300191
ERG-1:1724, 8, set2, minCMV	ERG	0	1	1724	minCMV	8	set2	1.84574	0.17428	0.755121	-0.212266
ERG-1:1724, 8, set2, minProm	ERG	0	1	1724	minProm	8	set2	8.25607	0.00406161	0.0772082	-0.430351
ERG-1:1724, 8, set2, minTK	ERG	0	1	1724	minTK	8	set2	2.65469	0.103245	0.620885	-0.269646
ERG-1:392, 4, set1, minCMV	ERG	0	1	392	minCMV	4	set1	0.26018	0.609996	0.952324	-0.0786483
ERG-1:392, 4, set1, minProm	ERG	0	1	392	minProm	4	set1	2.17102	0.140633	0.701071	-0.267097
ERG-1:392, 4, set1, minTK	ERG	0	1	392	minTK	4	set1	4.32817	0.0374866	0.387171	-0.341484
ERG-1:59, 1, set1, minCMV	ERG	0	1	59	minCMV	1	set1	1.37355	0.241203	0.833889	-0.177941
ERG-1:59, 1, set1, minProm	ERG	0	1	59	minProm	1	set1	2.86163	0.0907154	0.590796	-0.277694
ERG-1:59, 1, set1, minTK	ERG	0	1	59	minTK	1	set1	2.76967	0.0960662	0.600951	-0.268787
ERG-1:725, 8, set1, minCMV	ERG	0	1	725	minCMV	8	set1	0.551248	0.457808	0.923361	-0.151331
ERG-1:725, 8, set1, minProm	ERG	0	1	725	minProm	8	set1	2.16234	0.14143	0.701071	-0.284428
ERG-1:725, 8, set1, minTK	ERG	0	1	725	minTK	8	set1	0.41203	0.520941	0.940063	-0.129913
ERG-2:1059, 1, set2, minCMV	ERG	0	2	1059	minCMV	1	set2	1.46861	0.225565	0.81366	-0.211449
ERG-2:1059, 1, set2, minProm	ERG	0	2	1059	minProm	1	set2	1.91061	0.166896	0.749433	-0.254502
ERG-2:1059, 1, set2, minTK	ERG	0	2	1059	minTK	1	set2	3.58947	0.0581467	0.500029	-0.2988
ERG-2:1392, 4, set2, minCMV	ERG	0	2	1392	minCMV	4	set2	1.31666	0.251193	0.837992	-0.186769
ERG-2:1392, 4, set2, minProm	ERG	0	2	1392	minProm	4	set2	10.4839	0.0012042	0.0266923	-0.528294
ERG-2:1392, 4, set2, minTK	ERG	0	2	1392	minTK	4	set2	8.15841	0.0042862	0.080481	-0.51884
ERG-2:1725, 8, set2, minCMV	ERG	0	2	1725	minCMV	8	set2	0.683134	0.40851	0.902225	-0.155058
ERG-2:1725, 8, set2, minProm	ERG	0	2	1725	minProm	8	set2	5.57598	0.0182084	0.241557	-0.480037
ERG-2:1725, 8, set2, minTK	ERG	0	2	1725	minTK	8	set2	6.48551	0.0108758	0.16477	-0.449311
ERG-2:393, 4, set1, minCMV	ERG	0	2	393	minCMV	4	set1	0.731597	0.392366	0.900552	-0.113001
ERG-2:393, 4, set1, minProm	ERG	0	2	393	minProm	4	set1	2.01542	0.155708	0.730405	-0.259061
ERG-2:393, 4, set1, minTK	ERG	0	2	393	minTK	4	set1	11.9948	0.000533	0.012696	-0.492607
ERG-2:60, 1, set1, minCMV	ERG	0	2	60	minCMV	1	set1	1.59956	0.205965	0.796364	-0.182162
ERG-2:60, 1, set1, minProm	ERG	0	2	60	minProm	1	set1	1.85761	0.172901	0.753588	-0.252296
ERG-2:60, 1, set1, minTK	ERG	0	2	60	minTK	1	set1	6.71427	0.00956444	0.150193	-0.467321
ERG-2:726, 8, set1, minCMV	ERG	0	2	726	minCMV	8	set1	1.47456	0.224627	0.813244	-0.220072
ERG-2:726, 8, set1, minProm	ERG	0	2	726	minProm	8	set1	1.0549	0.304382	0.873619	-0.224613
ERG-2:726, 8, set1, minTK	ERG	0	2	726	minTK	8	set1	4.30593	0.0379797	0.389218	-0.355616
ESR1-1:1269, 1, set2, minCMV	ESR1	0	1	1269	minCMV	1	set2	0.431392	0.511307	0.940063	0.128174
ESR1-1:1269, 1, set2, minProm	ESR1	0	1	1269	minProm	1	set2	1.74968	0.185917	0.769111	-0.244327
ESR1-1:1269, 1, set2, minTK	ESR1	0	1	1269	minTK	1	set2	1.48058	0.223684	0.812848	-0.204012
ESR1-1:1602, 4, set2, minCMV	ESR1	0	1	1602	minCMV	4	set2	0.133782	0.714543	0.97107	0.07882
ESR1-1:1602, 4, set2, minProm	ESR1	0	1	1602	minProm	4	set2	0.691021	0.405817	0.900552	0.277964
ESR1-1:1602, 4, set2, minTK	ESR1	0	1	1602	minTK	4	set2	1.65696	0.198014	0.786961	-0.331331
ESR1-1:1935, 8, set2, minCMV	ESR1	0	1	1935	minCMV	8	set2	2.57451	0.108598	0.629932	0.344042
ESR1-1:1935, 8, set2, minProm	ESR1	0	1	1935	minProm	8	set2	0.0614516	0.804216	0.985016	0.0606722
ESR1-1:1935, 8, set2, minTK	ESR1	0	1	1935	minTK	8	set2	0.00377625	0.951	0.998717	0.0131222
ESR1-1:270, 1, set1, minCMV	ESR1	0	1	270	minCMV	1	set1	0.00969886	0.921549	0.99531	0.017489
ESR1-1:270, 1, set1, minProm	ESR1	0	1	270	minProm	1	set1	2.46501	0.116407	0.645994	-0.308209
ESR1-1:270, 1, set1, minTK	ESR1	0	1	270	minTK	1	set1	2.85898	0.090865	0.590796	-0.326414
ESR1-1:603, 4, set1, minCMV	ESR1	0	1	603	minCMV	4	set1	1.20801	0.271726	0.855463	-0.224249
ESR1-1:603, 4, set1, minProm	ESR1	0	1	603	minProm	4	set1	0.233306	0.629084	0.95647	-0.109619
ESR1-1:603, 4, set1, minTK	ESR1	0	1	603	minTK	4	set1	0.609849	0.434845	0.913614	0.146967
ESR1-1:936, 8, set1, minCMV	ESR1	0	1	936	minCMV	8	set1	0.00745605	0.931189	0.997471	0.0216866
ESR1-1:936, 8, set1, minProm	ESR1	0	1	936	minProm	8	set1	0.334558	0.562987	0.946614	-0.152152
ESR1-1:936, 8, set1, minTK	ESR1	0	1	936	minTK	8	set1	0.224035	0.635982	0.958194	-0.169235
ESRRA-1:1270, 1, set2, minCMV	ESRRA	0	1	1270	minCMV	1	set2	4.52286	0.0334449	0.360846	0.213796
ESRRA-1:1270, 1, set2, minProm	ESRRA	0	1	1270	minProm	1	set2	0.0300516	0.862373	0.99531	0.020222
ESRRA-1:1270, 1, set2, minTK	ESRRA	0	1	1270	minTK	1	set2	1.51533	0.218327	0.810966	-0.156622
ESRRA-1:1603, 4, set2, minCMV	ESRRA	0	1	1603	minCMV	4	set2	5.77144	0.0162886	0.221757	0.239387
ESRRA-1:1603, 4, set2, minProm	ESRRA	0	1	1603	minProm	4	set2	0.0282679	0.866481	0.99531	0.0197532
ESRRA-1:1603, 4, set2, minTK	ESRRA	0	1	1603	minTK	4	set2	1.04202	0.307351	0.875246	0.121364
ESRRA-1:1936, 8, set2, minCMV	ESRRA	0	1	1936	minCMV	8	set2	2.57284	0.108712	0.629932	0.20406
ESRRA-1:1936, 8, set2, minProm	ESRRA	0	1	1936	minProm	8	set2	0.927691	0.335464	0.889465	-0.113408
ESRRA-1:1936, 8, set2, minTK	ESRRA	0	1	1936	minTK	8	set2	1.41621	0.234028	0.824875	-0.141586
ESRRA-1:271, 1, set1, minCMV	ESRRA	0	1	271	minCMV	1	set1	5.30194	0.0213016	0.265298	0.280996
ESRRA-1:271, 1, set1, minProm	ESRRA	0	1	271	minProm	1	set1	1.23518	0.266403	0.852348	0.148195
ESRRA-1:271, 1, set1, minTK	ESRRA	0	1	271	minTK	1	set1	0.000386	0.984323	1	0.00242275
ESRRA-1:604, 4, set1, minCMV	ESRRA	0	1	604	minCMV	4	set1	1.44306	0.229644	0.820732	0.150321
ESRRA-1:604, 4, set1, minProm	ESRRA	0	1	604	minProm	4	set1	1.90637	0.167367	0.74966	0.175493
ESRRA-1:604, 4, set1, minTK	ESRRA	0	1	604	minTK	4	set1	0.650089	0.420081	0.908685	0.0902727
ESRRA-1:937, 8, set1, minCMV	ESRRA	0	1	937	minCMV	8	set1	1.6565	0.198076	0.786961	0.175759
ESRRA-1:937, 8, set1, minProm	ESRRA	0	1	937	minProm	8	set1	0.318449	0.572541	0.947327	0.0703313
ESRRA-1:937, 8, set1, minTK	ESRRA	0	1	937	minTK	8	set1	0.00871395	0.925627	0.996609	0.0124818
ESRRA-2:1271, 1, set2, minCMV	ESRRA	0	2	1271	minCMV	1	set2	7.11114	0.00766062	0.127469	0.362312
ESRRA-2:1271, 1, set2, minProm	ESRRA	0	2	1271	minProm	1	set2	2.16846	0.140867	0.701071	-0.179723
ESRRA-2:1271, 1, set2, minTK	ESRRA	0	2	1271	minTK	1	set2	10.5791	0.00114373	0.0255468	-0.388903
ESRRA-2:1604, 4, set2, minCMV	ESRRA	0	2	1604	minCMV	4	set2	0.0822315	0.774296	0.976885	-0.0316645
ESRRA-2:1604, 4, set2, minProm	ESRRA	0	2	1604	minProm	4	set2	1.53517	0.215338	0.807871	-0.15093
ESRRA-2:1604, 4, set2, minTK	ESRRA	0	2	1604	minTK	4	set2	1.42436	0.232687	0.822856	-0.14238
ESRRA-2:1937, 8, set2, minCMV	ESRRA	0	2	1937	minCMV	8	set2	0.0146122	0.903785	0.99531	-0.0139389
ESRRA-2:1937, 8, set2, minProm	ESRRA	0	2	1937	minProm	8	set2	0.37327	0.541227	0.943741	-0.0753223
ESRRA-2:1937, 8, set2, minTK	ESRRA	0	2	1937	minTK	8	set2	2.01779	0.155465	0.730405	-0.162416
ESRRA-2:272, 1, set1, minCMV	ESRRA	0	2	272	minCMV	1	set1	2.48756	0.11475	0.644755	-0.196987
ESRRA-2:272, 1, set1, minProm	ESRRA	0	2	272	minProm	1	set1	0.650785	0.419832	0.908685	0.135784
ESRRA-2:272, 1, set1, minTK	ESRRA	0	2	272	minTK	1	set1	0.00856837	0.926249	0.996609	0.0136622
ESRRA-2:605, 4, set1, minCMV	ESRRA	0	2	605	minCMV	4	set1	0.0953013	0.757543	0.976065	-0.0444208
ESRRA-2:605, 4, set1, minProm	ESRRA	0	2	605	minProm	4	set1	0.851439	0.356146	0.893165	-0.164735
ESRRA-2:605, 4, set1, minTK	ESRRA	0	2	605	minTK	4	set1	0.841244	0.359041	0.893165	-0.135018
ESRRA-2:938, 8, set1, minCMV	ESRRA	0	2	938	minCMV	8	set1	0.034948	0.851705	0.99522	-0.0307322
ESRRA-2:938, 8, set1, minProm	ESRRA	0	2	938	minProm	8	set1	1.03776	0.308343	0.875362	-0.183522
ESRRA-2:938, 8, set1, minTK	ESRRA	0	2	938	minTK	8	set1	0.086788	0.768301	0.976065	-0.0435733
ESRRB-1:1272, 1, set2, minCMV	ESRRB	0	1	1272	minCMV	1	set2	0.0927792	0.760673	0.976065	0.0526202
ESRRB-1:1272, 1, set2, minProm	ESRRB	0	1	1272	minProm	1	set2	0.0325804	0.85676	0.99522	-0.0377907
ESRRB-1:1272, 1, set2, minTK	ESRRB	0	1	1272	minTK	1	set2	0.862834	0.352947	0.893165	-0.1723
ESRRB-1:1605, 4, set2, minCMV	ESRRB	0	1	1605	minCMV	4	set2	0.0895339	0.764771	0.976065	-0.0536998
ESRRB-1:1605, 4, set2, minProm	ESRRB	0	1	1605	minProm	4	set2	0.0811183	0.775788	0.976885	0.0576414
ESRRB-1:1605, 4, set2, minTK	ESRRB	0	1	1605	minTK	4	set2	5.42254	0.0198784	0.254808	-0.45314
ESRRB-1:1938, 8, set2, minCMV	ESRRB	0	1	1938	minCMV	8	set2	0.0841192	0.771791	0.976065	-0.0835996
ESRRB-1:1938, 8, set2, minProm	ESRRB	0	1	1938	minProm	8	set2	0.485356	0.486006	0.929909	-0.116182
ESRRB-1:1938, 8, set2, minTK	ESRRB	0	1	1938	minTK	8	set2	0.130046	0.718384	0.971798	-0.0716234
ESRRB-1:273, 1, set1, minCMV	ESRRB	0	1	273	minCMV	1	set1	0.00904851	0.924217	0.996133	-0.0308899
ESRRB-1:273, 1, set1, minProm	ESRRB	0	1	273	minProm	1	set1	1.67416	0.195703	0.785023	-0.323128
ESRRB-1:273, 1, set1, minTK	ESRRB	0	1	273	minTK	1	set1	0.551364	0.457761	0.923361	-0.207014
ESRRB-1:606, 4, set1, minCMV	ESRRB	0	1	606	minCMV	4	set1	1.36096	0.243371	0.836204	-0.197437
ESRRB-1:606, 4, set1, minProm	ESRRB	0	1	606	minProm	4	set1	0.195483	0.658392	0.960963	0.153394
ESRRB-1:606, 4, set1, minTK	ESRRB	0	1	606	minTK	4	set1	1.83426	0.175625	0.75514	-0.372843
ESRRB-1:939, 8, set1, minCMV	ESRRB	0	1	939	minCMV	8	set1	0.0162986	0.898413	0.99531	-0.0524667
ESRRB-1:939, 8, set1, minProm	ESRRB	0	1	939	minProm	8	set1	3.71882	0.0538023	0.484379	-0.500628
ESRRB-1:939, 8, set1, minTK	ESRRB	0	1	939	minTK	8	set1	0.217442	0.640996	0.95839	0.107913
ESRRG-1:1273, 1, set2, minCMV	ESRRG	0	1	1273	minCMV	1	set2	0.865843	0.352109	0.893165	-0.114092
ESRRG-1:1273, 1, set2, minProm	ESRRG	0	1	1273	minProm	1	set2	0.00202779	0.964083	0.999978	-0.00555543
ESRRG-1:1273, 1, set2, minTK	ESRRG	0	1	1273	minTK	1	set2	1.54556	0.213793	0.806778	-0.127745
ESRRG-1:1606, 4, set2, minCMV	ESRRG	0	1	1606	minCMV	4	set2	1.01039	0.31481	0.876644	0.121703
ESRRG-1:1606, 4, set2, minProm	ESRRG	0	1	1606	minProm	4	set2	0.0839456	0.77202	0.976109	-0.0339415
ESRRG-1:1606, 4, set2, minTK	ESRRG	0	1	1606	minTK	4	set2	0.0398322	0.841809	0.993525	0.0218926
ESRRG-1:1939, 8, set2, minCMV	ESRRG	0	1	1939	minCMV	8	set2	0.0949827	0.757936	0.976065	0.0349741
ESRRG-1:1939, 8, set2, minProm	ESRRG	0	1	1939	minProm	8	set2	1.63847	0.200536	0.790437	-0.167731
ESRRG-1:1939, 8, set2, minTK	ESRRG	0	1	1939	minTK	8	set2	5.81132	0.0159233	0.218235	-0.27772
ESRRG-1:274, 1, set1, minCMV	ESRRG	0	1	274	minCMV	1	set1	0.0318226	0.858418	0.99522	0.0257644
ESRRG-1:274, 1, set1, minProm	ESRRG	0	1	274	minProm	1	set1	0.0621527	0.803125	0.985016	-0.0321914
ESRRG-1:274, 1, set1, minTK	ESRRG	0	1	274	minTK	1	set1	0.0120034	0.912758	0.99531	-0.0145161
ESRRG-1:607, 4, set1, minCMV	ESRRG	0	1	607	minCMV	4	set1	1.15764	0.281955	0.864494	0.165094
ESRRG-1:607, 4, set1, minProm	ESRRG	0	1	607	minProm	4	set1	0.40482	0.52461	0.940593	-0.0989747
ESRRG-1:607, 4, set1, minTK	ESRRG	0	1	607	minTK	4	set1	1.04475	0.30672	0.875246	0.172717
ESRRG-1:940, 8, set1, minCMV	ESRRG	0	1	940	minCMV	8	set1	0.90521	0.341388	0.892186	-0.146799
ESRRG-1:940, 8, set1, minProm	ESRRG	0	1	940	minProm	8	set1	1.38757	0.238816	0.829372	-0.167048
ESRRG-1:940, 8, set1, minTK	ESRRG	0	1	940	minTK	8	set1	0.0247764	0.874926	0.99531	-0.0235482
ESRRG-2:1274, 1, set2, minCMV	ESRRG	0	2	1274	minCMV	1	set2	0.33547	0.562456	0.946614	-0.058945
ESRRG-2:1274, 1, set2, minProm	ESRRG	0	2	1274	minProm	1	set2	0.492795	0.482683	0.92762	0.0729671
ESRRG-2:1274, 1, set2, minTK	ESRRG	0	2	1274	minTK	1	set2	1.20813	0.271703	0.855463	-0.128052
ESRRG-2:1607, 4, set2, minCMV	ESRRG	0	2	1607	minCMV	4	set2	0.071107	0.789732	0.980962	0.0326961
ESRRG-2:1607, 4, set2, minProm	ESRRG	0	2	1607	minProm	4	set2	0.690174	0.406105	0.900552	-0.0927446
ESRRG-2:1607, 4, set2, minTK	ESRRG	0	2	1607	minTK	4	set2	2.08209	0.149036	0.716324	-0.152535
ESRRG-2:1940, 8, set2, minCMV	ESRRG	0	2	1940	minCMV	8	set2	0.284336	0.593873	0.949121	-0.0589511
ESRRG-2:1940, 8, set2, minProm	ESRRG	0	2	1940	minProm	8	set2	3.11478	0.0775849	0.561032	-0.193586
ESRRG-2:1940, 8, set2, minTK	ESRRG	0	2	1940	minTK	8	set2	0.83637	0.360437	0.893165	-0.105355
ESRRG-2:275, 1, set1, minCMV	ESRRG	0	2	275	minCMV	1	set1	1.09105	0.29624	0.871385	-0.117925
ESRRG-2:275, 1, set1, minProm	ESRRG	0	2	275	minProm	1	set1	2.33307	0.126652	0.669804	-0.187435
ESRRG-2:275, 1, set1, minTK	ESRRG	0	2	275	minTK	1	set1	3.57743	0.0585696	0.501559	-0.21716
ESRRG-2:608, 4, set1, minCMV	ESRRG	0	2	608	minCMV	4	set1	0.124326	0.72439	0.973304	-0.0520249
ESRRG-2:608, 4, set1, minProm	ESRRG	0	2	608	minProm	4	set1	0.176188	0.67467	0.961394	0.0518677
ESRRG-2:608, 4, set1, minTK	ESRRG	0	2	608	minTK	4	set1	3.25566	0.0711772	0.535605	-0.216344
ESRRG-2:941, 8, set1, minCMV	ESRRG	0	2	941	minCMV	8	set1	5.22937	0.0222086	0.272895	0.255367
ESRRG-2:941, 8, set1, minProm	ESRRG	0	2	941	minProm	8	set1	5.3338	0.0209158	0.262623	-0.265872
ESRRG-2:941, 8, set1, minTK	ESRRG	0	2	941	minTK	8	set1	0.31823	0.572673	0.947327	-0.0653258
ETS1-1:1060, 1, set2, minCMV	ETS1	0	1	1060	minCMV	1	set2	4.27281	0.0387269	0.392382	-0.212351
ETS1-1:1060, 1, set2, minProm	ETS1	0	1	1060	minProm	1	set2	25.4927	4.44e-07	1.59e-05	-0.486262
ETS1-1:1060, 1, set2, minTK	ETS1	0	1	1060	minTK	1	set2	25.2999	4.91e-07	1.75e-05	-0.507061
ETS1-1:1393, 4, set2, minCMV	ETS1	0	1	1393	minCMV	4	set2	3.54476	0.0597338	0.50869	-0.181956
ETS1-1:1393, 4, set2, minProm	ETS1	0	1	1393	minProm	4	set2	4.45215	0.0348573	0.367794	-0.209386
ETS1-1:1393, 4, set2, minTK	ETS1	0	1	1393	minTK	4	set2	21.527	3.49e-06	0.000115	-0.467431
ETS1-1:1726, 8, set2, minCMV	ETS1	0	1	1726	minCMV	8	set2	9.53714	0.00201356	0.0413248	-0.281937
ETS1-1:1726, 8, set2, minProm	ETS1	0	1	1726	minProm	8	set2	22.398	2.22e-06	7.44e-05	-0.470039
ETS1-1:1726, 8, set2, minTK	ETS1	0	1	1726	minTK	8	set2	28.7232	8.35e-08	3.18e-06	-0.519587
ETS1-1:394, 4, set1, minCMV	ETS1	0	1	394	minCMV	4	set1	2.17201	0.140542	0.701071	-0.147101
ETS1-1:394, 4, set1, minProm	ETS1	0	1	394	minProm	4	set1	5.47752	0.0192626	0.250917	-0.301565
ETS1-1:394, 4, set1, minTK	ETS1	0	1	394	minTK	4	set1	9.57074	0.00197703	0.0411491	-0.3566
ETS1-1:61, 1, set1, minCMV	ETS1	0	1	61	minCMV	1	set1	2.47683	0.115535	0.644893	-0.173273
ETS1-1:61, 1, set1, minProm	ETS1	0	1	61	minProm	1	set1	14.6016	0.000133	0.00360804	-0.389863
ETS1-1:61, 1, set1, minTK	ETS1	0	1	61	minTK	1	set1	14.6163	0.000132	0.00359588	-0.404567
ETS1-1:727, 8, set1, minCMV	ETS1	0	1	727	minCMV	8	set1	1.23791	0.265875	0.852348	-0.136599
ETS1-1:727, 8, set1, minProm	ETS1	0	1	727	minProm	8	set1	7.57063	0.0059327	0.101467	-0.355312
ETS1-1:727, 8, set1, minTK	ETS1	0	1	727	minTK	8	set1	19.5331	9.89e-06	0.00031	-0.519367
ETS1-2:1061, 1, set2, minCMV	ETS1	0	2	1061	minCMV	1	set2	3.40208	0.0651143	0.526055	-0.184185
ETS1-2:1061, 1, set2, minProm	ETS1	0	2	1061	minProm	1	set2	17.0524	3.64e-05	0.00108379	-0.474243
ETS1-2:1061, 1, set2, minTK	ETS1	0	2	1061	minTK	1	set2	12.7431	0.000357	0.00895504	-0.415234
ETS1-2:1394, 4, set2, minCMV	ETS1	0	2	1394	minCMV	4	set2	1.78854	0.181105	0.7632	-0.162363
ETS1-2:1394, 4, set2, minProm	ETS1	0	2	1394	minProm	4	set2	9.89008	0.00166172	0.0351827	-0.404335
ETS1-2:1394, 4, set2, minTK	ETS1	0	2	1394	minTK	4	set2	11.3955	0.000736	0.0170579	-0.409569
ETS1-2:1727, 8, set2, minCMV	ETS1	0	2	1727	minCMV	8	set2	6.65945	0.00986315	0.153316	-0.283619
ETS1-2:1727, 8, set2, minProm	ETS1	0	2	1727	minProm	8	set2	5.57408	0.0182283	0.241557	-0.315094
ETS1-2:1727, 8, set2, minTK	ETS1	0	2	1727	minTK	8	set2	16.6904	4.4e-05	0.00129274	-0.539306
ETS1-2:395, 4, set1, minCMV	ETS1	0	2	395	minCMV	4	set1	1.09682	0.294966	0.871385	-0.14188
ETS1-2:395, 4, set1, minProm	ETS1	0	2	395	minProm	4	set1	6.4304	0.0112184	0.167593	-0.317718
ETS1-2:395, 4, set1, minTK	ETS1	0	2	395	minTK	4	set1	2.7843	0.0951924	0.599871	-0.236907
ETS1-2:62, 1, set1, minCMV	ETS1	0	2	62	minCMV	1	set1	0.529114	0.46698	0.923723	-0.0916553
ETS1-2:62, 1, set1, minProm	ETS1	0	2	62	minProm	1	set1	2.85158	0.091284	0.590796	-0.254046
ETS1-2:62, 1, set1, minTK	ETS1	0	2	62	minTK	1	set1	9.35103	0.0022286	0.0450118	-0.411593
ETS1-2:728, 8, set1, minCMV	ETS1	0	2	728	minCMV	8	set1	3.69093	0.0547092	0.489671	-0.235529
ETS1-2:728, 8, set1, minProm	ETS1	0	2	728	minProm	8	set1	3.44285	0.063526	0.520424	-0.227543
ETS1-2:728, 8, set1, minTK	ETS1	0	2	728	minTK	8	set1	9.82381	0.00172267	0.0362232	-0.391161
ETV2-1:1062, 1, set2, minCMV	ETV2	0	1	1062	minCMV	1	set2	0.802883	0.370233	0.894706	-0.115437
ETV2-1:1062, 1, set2, minProm	ETV2	0	1	1062	minProm	1	set2	7.86764	0.00503272	0.0906184	-0.400656
ETV2-1:1062, 1, set2, minTK	ETV2	0	1	1062	minTK	1	set2	4.23362	0.0396307	0.398228	-0.300955
ETV2-1:1395, 4, set2, minCMV	ETV2	0	1	1395	minCMV	4	set2	1.73405	0.187895	0.772864	-0.183692
ETV2-1:1395, 4, set2, minProm	ETV2	0	1	1395	minProm	4	set2	5.32044	0.0210766	0.263859	-0.346705
ETV2-1:1395, 4, set2, minTK	ETV2	0	1	1395	minTK	4	set2	6.64401	0.00994899	0.15426	-0.411781
ETV2-1:1728, 8, set2, minCMV	ETV2	0	1	1728	minCMV	8	set2	0.344365	0.557321	0.946614	-0.0911508
ETV2-1:1728, 8, set2, minProm	ETV2	0	1	1728	minProm	8	set2	0.0920917	0.761535	0.976065	-0.0530917
ETV2-1:1728, 8, set2, minTK	ETV2	0	1	1728	minTK	8	set2	8.01398	0.00464177	0.0850759	-0.379954
ETV2-1:396, 4, set1, minCMV	ETV2	0	1	396	minCMV	4	set1	0.391531	0.531496	0.941564	-0.132402
ETV2-1:396, 4, set1, minProm	ETV2	0	1	396	minProm	4	set1	1.40344	0.236149	0.828072	-0.255969
ETV2-1:396, 4, set1, minTK	ETV2	0	1	396	minTK	4	set1	1.0757	0.299662	0.871385	-0.224935
ETV2-1:63, 1, set1, minCMV	ETV2	0	1	63	minCMV	1	set1	0.0580154	0.809661	0.987815	-0.0499664
ETV2-1:63, 1, set1, minProm	ETV2	0	1	63	minProm	1	set1	2.34543	0.125651	0.667384	-0.248804
ETV2-1:63, 1, set1, minTK	ETV2	0	1	63	minTK	1	set1	3.24887	0.0714727	0.535605	-0.326229
ETV2-1:729, 8, set1, minCMV	ETV2	0	1	729	minCMV	8	set1	1.31172	0.252083	0.838291	-0.205038
ETV2-1:729, 8, set1, minProm	ETV2	0	1	729	minProm	8	set1	0.690673	0.405935	0.900552	-0.197355
ETV2-1:729, 8, set1, minTK	ETV2	0	1	729	minTK	8	set1	0.54539	0.460208	0.923723	-0.130428
ETV6-1:1063, 1, set2, minCMV	ETV6	0	1	1063	minCMV	1	set2	0.606296	0.436186	0.914055	-0.0926769
ETV6-1:1063, 1, set2, minProm	ETV6	0	1	1063	minProm	1	set2	9.53207	0.00201913	0.0413248	-0.428152
ETV6-1:1063, 1, set2, minTK	ETV6	0	1	1063	minTK	1	set2	17.1082	3.53e-05	0.00106274	-0.577756
ETV6-1:1396, 4, set2, minCMV	ETV6	0	1	1396	minCMV	4	set2	2.61056	0.106154	0.626195	-0.243611
ETV6-1:1396, 4, set2, minProm	ETV6	0	1	1396	minProm	4	set2	7.21843	0.00721587	0.121385	-0.404345
ETV6-1:1396, 4, set2, minTK	ETV6	0	1	1396	minTK	4	set2	10.5633	0.00115354	0.025662	-0.546048
ETV6-1:1729, 8, set2, minCMV	ETV6	0	1	1729	minCMV	8	set2	1.57412	0.20961	0.802272	-0.181921
ETV6-1:1729, 8, set2, minProm	ETV6	0	1	1729	minProm	8	set2	11.1507	0.00084	0.0193172	-0.430519
ETV6-1:1729, 8, set2, minTK	ETV6	0	1	1729	minTK	8	set2	10.8099	0.00100961	0.0230446	-0.509423
ETV6-1:397, 4, set1, minCMV	ETV6	0	1	397	minCMV	4	set1	0.169602	0.680466	0.961889	-0.0635903
ETV6-1:397, 4, set1, minProm	ETV6	0	1	397	minProm	4	set1	4.45968	0.0347039	0.367794	-0.379281
ETV6-1:397, 4, set1, minTK	ETV6	0	1	397	minTK	4	set1	6.04901	0.0139141	0.197304	-0.364235
ETV6-1:64, 1, set1, minCMV	ETV6	0	1	64	minCMV	1	set1	1.80082	0.179613	0.76014	-0.198281
ETV6-1:64, 1, set1, minProm	ETV6	0	1	64	minProm	1	set1	0.721805	0.395553	0.900552	-0.126706
ETV6-1:64, 1, set1, minTK	ETV6	0	1	64	minTK	1	set1	6.5427	0.0105316	0.161256	-0.370112
ETV6-1:730, 8, set1, minCMV	ETV6	0	1	730	minCMV	8	set1	0.899277	0.342976	0.892659	-0.164404
ETV6-1:730, 8, set1, minProm	ETV6	0	1	730	minProm	8	set1	3.50665	0.0611228	0.511997	-0.303114
ETV6-1:730, 8, set1, minTK	ETV6	0	1	730	minTK	8	set1	9.9413	0.00161611	0.0343355	-0.502763
Esrra-1:1275, 1, set2, minCMV	Esrra	0	1	1275	minCMV	1	set2	0.273079	0.601274	0.949121	0.0542957
Esrra-1:1275, 1, set2, minProm	Esrra	0	1	1275	minProm	1	set2	0.780603	0.376957	0.897642	0.102394
Esrra-1:1275, 1, set2, minTK	Esrra	0	1	1275	minTK	1	set2	0.00989063	0.92078	0.99531	0.0104413
Esrra-1:1608, 4, set2, minCMV	Esrra	0	1	1608	minCMV	4	set2	0.784395	0.3758	0.897129	0.102977
Esrra-1:1608, 4, set2, minProm	Esrra	0	1	1608	minProm	4	set2	0.454476	0.500217	0.937811	-0.0795522
Esrra-1:1608, 4, set2, minTK	Esrra	0	1	1608	minTK	4	set2	2.76225	0.0965123	0.600951	-0.182066
Esrra-1:1941, 8, set2, minCMV	Esrra	0	1	1941	minCMV	8	set2	0.000624	0.980067	1	-0.0022871
Esrra-1:1941, 8, set2, minProm	Esrra	0	1	1941	minProm	8	set2	0.0483112	0.826028	0.991154	-0.0257119
Esrra-1:1941, 8, set2, minTK	Esrra	0	1	1941	minTK	8	set2	0.418554	0.517659	0.940063	-0.0722034
Esrra-1:276, 1, set1, minCMV	Esrra	0	1	276	minCMV	1	set1	4.62807	0.0314529	0.346094	-0.315296
Esrra-1:276, 1, set1, minProm	Esrra	0	1	276	minProm	1	set1	1.90925	0.167047	0.749433	-0.204052
Esrra-1:276, 1, set1, minTK	Esrra	0	1	276	minTK	1	set1	0.0428042	0.836094	0.992064	-0.0300099
Esrra-1:609, 4, set1, minCMV	Esrra	0	1	609	minCMV	4	set1	1.56541	0.210874	0.804704	-0.15082
Esrra-1:609, 4, set1, minProm	Esrra	0	1	609	minProm	4	set1	1.27303	0.259199	0.847102	-0.154595
Esrra-1:609, 4, set1, minTK	Esrra	0	1	609	minTK	4	set1	0.428612	0.512671	0.940063	0.087198
Esrra-1:942, 8, set1, minCMV	Esrra	0	1	942	minCMV	8	set1	5.93304	0.0148596	0.20642	0.418751
Esrra-1:942, 8, set1, minProm	Esrra	0	1	942	minProm	8	set1	0.122578	0.726255	0.973508	0.061904
Esrra-1:942, 8, set1, minTK	Esrra	0	1	942	minTK	8	set1	0.355773	0.550863	0.946614	-0.0730429
FOXB1-1:1203, 1, set2, minCMV	FOXB1	0	1	1203	minCMV	1	set2	0.151242	0.697351	0.967849	0.0454929
FOXB1-1:1203, 1, set2, minProm	FOXB1	0	1	1203	minProm	1	set2	0.123314	0.725468	0.973508	0.0464247
FOXB1-1:1203, 1, set2, minTK	FOXB1	0	1	1203	minTK	1	set2	1.08503	0.297575	0.871385	-0.122034
FOXB1-1:1536, 4, set2, minCMV	FOXB1	0	1	1536	minCMV	4	set2	1.49026	0.222176	0.812848	0.147896
FOXB1-1:1536, 4, set2, minProm	FOXB1	0	1	1536	minProm	4	set2	0.0880879	0.766622	0.976065	-0.0414201
FOXB1-1:1536, 4, set2, minTK	FOXB1	0	1	1536	minTK	4	set2	1.23467	0.266502	0.852348	-0.13601
FOXB1-1:1869, 8, set2, minCMV	FOXB1	0	1	1869	minCMV	8	set2	5.15668	0.0231572	0.280998	0.236745
FOXB1-1:1869, 8, set2, minProm	FOXB1	0	1	1869	minProm	8	set2	0.0349885	0.85162	0.99522	0.0254249
FOXB1-1:1869, 8, set2, minTK	FOXB1	0	1	1869	minTK	8	set2	0.0304227	0.861535	0.99531	-0.0215233
FOXB1-1:204, 1, set1, minCMV	FOXB1	0	1	204	minCMV	1	set1	0.0254552	0.873238	0.99531	-0.0272115
FOXB1-1:204, 1, set1, minProm	FOXB1	0	1	204	minProm	1	set1	0.000196	0.988843	1	0.00177257
FOXB1-1:204, 1, set1, minTK	FOXB1	0	1	204	minTK	1	set1	0.365521	0.545456	0.945252	-0.0992587
FOXB1-1:537, 4, set1, minCMV	FOXB1	0	1	537	minCMV	4	set1	1.08892	0.296711	0.871385	0.139808
FOXB1-1:537, 4, set1, minProm	FOXB1	0	1	537	minProm	4	set1	0.393792	0.530313	0.941075	-0.103611
FOXB1-1:537, 4, set1, minTK	FOXB1	0	1	537	minTK	4	set1	7.60982	0.00580513	0.0998418	-0.401737
FOXB1-1:870, 8, set1, minCMV	FOXB1	0	1	870	minCMV	8	set1	0.0118264	0.913401	0.99531	0.0171317
FOXB1-1:870, 8, set1, minProm	FOXB1	0	1	870	minProm	8	set1	0.0243167	0.876082	0.99531	-0.0240322
FOXB1-1:870, 8, set1, minTK	FOXB1	0	1	870	minTK	8	set1	0.0494221	0.824072	0.990176	0.0359598
FOXB1-2:1204, 1, set2, minCMV	FOXB1	0	2	1204	minCMV	1	set2	1.3239	0.249893	0.837768	1.11506
FOXB1-2:1204, 1, set2, minProm	FOXB1	0	2	1204	minProm	1	set2	0.544537	0.460559	0.923723	-0.490027
FOXB1-2:1204, 1, set2, minTK	FOXB1	0	2	1204	minTK	1	set2	0.950706	0.32954	0.886666	-0.519883
FOXB1-2:1537, 4, set2, minCMV	FOXB1	0	2	1537	minCMV	4	set2	1.04998	0.305511	0.874923	0.396089
FOXB1-2:1537, 4, set2, minProm	FOXB1	0	2	1537	minProm	4	set2	0.0770239	0.781372	0.979506	-0.107235
FOXB1-2:1537, 4, set2, minTK	FOXB1	0	2	1537	minTK	4	set2	0.744392	0.388258	0.900552	-0.410388
FOXB1-2:1870, 8, set2, minCMV	FOXB1	0	2	1870	minCMV	8	set2	0.92563	0.336001	0.889465	0.444634
FOXB1-2:1870, 8, set2, minProm	FOXB1	0	2	1870	minProm	8	set2	0.358306	0.549448	0.946614	0.372094
FOXB1-2:1870, 8, set2, minTK	FOXB1	0	2	1870	minTK	8	set2	0.073327	0.786553	0.980198	0.110316
FOXB1-2:205, 1, set1, minCMV	FOXB1	0	2	205	minCMV	1	set1	0.401388	0.526373	0.940593	0.44878
FOXB1-2:205, 1, set1, minProm	FOXB1	0	2	205	minProm	1	set1	0.631565	0.426782	0.912092	0.455804
FOXB1-2:205, 1, set1, minTK	FOXB1	0	2	205	minTK	1	set1	1.08345	0.297926	0.871385	0.578037
FOXB1-2:538, 4, set1, minCMV	FOXB1	0	2	538	minCMV	4	set1	0.875532	0.349428	0.893165	-0.540586
FOXB1-2:538, 4, set1, minProm	FOXB1	0	2	538	minProm	4	set1	0.59564	0.440247	0.917243	-0.275559
FOXB1-2:538, 4, set1, minTK	FOXB1	0	2	538	minTK	4	set1	0.0976235	0.7547	0.976065	0.162023
FOXB1-2:871, 8, set1, minCMV	FOXB1	0	2	871	minCMV	8	set1	0.0677272	0.794675	0.981949	-0.100778
FOXB1-2:871, 8, set1, minProm	FOXB1	0	2	871	minProm	8	set1	0.841922	0.358848	0.893165	-0.417643
FOXB1-2:871, 8, set1, minTK	FOXB1	0	2	871	minTK	8	set1	0.0040009	0.949565	0.998717	-0.0284121
FOXC1-1:1205, 1, set2, minCMV	FOXC1	0	1	1205	minCMV	1	set2	3.63651	0.0565254	0.495101	0.326197
FOXC1-1:1205, 1, set2, minProm	FOXC1	0	1	1205	minProm	1	set2	0.145046	0.703315	0.968834	-0.0657785
FOXC1-1:1205, 1, set2, minTK	FOXC1	0	1	1205	minTK	1	set2	0.0598708	0.8067	0.986409	-0.0348221
FOXC1-1:1538, 4, set2, minCMV	FOXC1	0	1	1538	minCMV	4	set2	0.00793513	0.929019	0.996609	-0.0188366
FOXC1-1:1538, 4, set2, minProm	FOXC1	0	1	1538	minProm	4	set2	0.087079	0.767924	0.976065	-0.0491357
FOXC1-1:1538, 4, set2, minTK	FOXC1	0	1	1538	minTK	4	set2	0.0303493	0.8617	0.99531	-0.0349782
FOXC1-1:1871, 8, set2, minCMV	FOXC1	0	1	1871	minCMV	8	set2	2.38366	0.12261	0.659215	0.2506
FOXC1-1:1871, 8, set2, minProm	FOXC1	0	1	1871	minProm	8	set2	0.425712	0.514101	0.940063	-0.121418
FOXC1-1:1871, 8, set2, minTK	FOXC1	0	1	1871	minTK	8	set2	0.11652	0.73284	0.975214	-0.0651035
FOXC1-1:206, 1, set1, minCMV	FOXC1	0	1	206	minCMV	1	set1	0.28659	0.592414	0.949121	-0.0902468
FOXC1-1:206, 1, set1, minProm	FOXC1	0	1	206	minProm	1	set1	0.166051	0.683646	0.962803	0.0828436
FOXC1-1:206, 1, set1, minTK	FOXC1	0	1	206	minTK	1	set1	1.67715	0.195303	0.784744	-0.255065
FOXC1-1:539, 4, set1, minCMV	FOXC1	0	1	539	minCMV	4	set1	0.00171874	0.966931	1	-0.00788566
FOXC1-1:539, 4, set1, minProm	FOXC1	0	1	539	minProm	4	set1	1.68407	0.194385	0.781895	0.262367
FOXC1-1:539, 4, set1, minTK	FOXC1	0	1	539	minTK	4	set1	2.70732	0.0998887	0.610265	0.304561
FOXC1-1:872, 8, set1, minCMV	FOXC1	0	1	872	minCMV	8	set1	0.000901	0.976049	1	0.00550104
FOXC1-1:872, 8, set1, minProm	FOXC1	0	1	872	minProm	8	set1	0.0728148	0.787282	0.980708	-0.0577017
FOXC1-1:872, 8, set1, minTK	FOXC1	0	1	872	minTK	8	set1	0.0409095	0.839713	0.993406	-0.0525216
FOXC1-2:1206, 1, set2, minCMV	FOXC1	0	2	1206	minCMV	1	set2	0.0529026	0.818087	0.988773	-0.055695
FOXC1-2:1206, 1, set2, minProm	FOXC1	0	2	1206	minProm	1	set2	0.144401	0.703945	0.96889	0.0916112
FOXC1-2:1206, 1, set2, minTK	FOXC1	0	2	1206	minTK	1	set2	0.077939	0.78011	0.979506	0.0711832
FOXC1-2:1539, 4, set2, minCMV	FOXC1	0	2	1539	minCMV	4	set2	0.0514915	0.820488	0.989742	0.0477757
FOXC1-2:1539, 4, set2, minProm	FOXC1	0	2	1539	minProm	4	set2	0.0934268	0.759865	0.976065	-0.0621355
FOXC1-2:1539, 4, set2, minTK	FOXC1	0	2	1539	minTK	4	set2	0.291066	0.589538	0.949121	0.111258
FOXC1-2:1872, 8, set2, minCMV	FOXC1	0	2	1872	minCMV	8	set2	0.471309	0.492386	0.932238	-0.127446
FOXC1-2:1872, 8, set2, minProm	FOXC1	0	2	1872	minProm	8	set2	0.240431	0.623895	0.955291	-0.107223
FOXC1-2:1872, 8, set2, minTK	FOXC1	0	2	1872	minTK	8	set2	2.21273	0.136876	0.694514	-0.400158
FOXC1-2:207, 1, set1, minCMV	FOXC1	0	2	207	minCMV	1	set1	1.15314	0.282893	0.86461	-0.283092
FOXC1-2:207, 1, set1, minProm	FOXC1	0	2	207	minProm	1	set1	0.0698276	0.791588	0.981691	0.0667567
FOXC1-2:207, 1, set1, minTK	FOXC1	0	2	207	minTK	1	set1	1.09225	0.295973	0.871385	-0.298717
FOXC1-2:540, 4, set1, minCMV	FOXC1	0	2	540	minCMV	4	set1	1.55948	0.211741	0.806007	0.299753
FOXC1-2:540, 4, set1, minProm	FOXC1	0	2	540	minProm	4	set1	1.24973	0.263603	0.851684	0.282928
FOXC1-2:540, 4, set1, minTK	FOXC1	0	2	540	minTK	4	set1	0.144212	0.704129	0.968927	-0.113281
FOXC1-2:873, 8, set1, minCMV	FOXC1	0	2	873	minCMV	8	set1	0.127083	0.721476	0.971827	-0.0800885
FOXC1-2:873, 8, set1, minProm	FOXC1	0	2	873	minProm	8	set1	0.0588957	0.80825	0.9872	-0.0848837
FOXC1-2:873, 8, set1, minTK	FOXC1	0	2	873	minTK	8	set1	0.179741	0.671596	0.9612	-0.084233
FOXC1-3:1207, 1, set2, minCMV	FOXC1	0	3	1207	minCMV	1	set2	0.0172139	0.895616	0.99531	0.0305724
FOXC1-3:1207, 1, set2, minProm	FOXC1	0	3	1207	minProm	1	set2	0.0942964	0.758785	0.976065	0.0796921
FOXC1-3:1207, 1, set2, minTK	FOXC1	0	3	1207	minTK	1	set2	2.2052	0.137546	0.695179	-0.368798
FOXC1-3:1540, 4, set2, minCMV	FOXC1	0	3	1540	minCMV	4	set2	0.031002	0.860236	0.99531	0.0486245
FOXC1-3:1540, 4, set2, minProm	FOXC1	0	3	1540	minProm	4	set2	1.12868	0.288058	0.86675	0.29949
FOXC1-3:1540, 4, set2, minTK	FOXC1	0	3	1540	minTK	4	set2	0.653775	0.418766	0.908685	0.236426
FOXC1-3:1873, 8, set2, minCMV	FOXC1	0	3	1873	minCMV	8	set2	0.135326	0.712972	0.970734	-0.10829
FOXC1-3:1873, 8, set2, minProm	FOXC1	0	3	1873	minProm	8	set2	0.894997	0.344127	0.892785	-0.24241
FOXC1-3:1873, 8, set2, minTK	FOXC1	0	3	1873	minTK	8	set2	0.0852129	0.770353	0.976065	-0.0788171
FOXC1-3:208, 1, set1, minCMV	FOXC1	0	3	208	minCMV	1	set1	0.716466	0.397306	0.900552	-0.197131
FOXC1-3:208, 1, set1, minProm	FOXC1	0	3	208	minProm	1	set1	0.506839	0.476511	0.924251	0.21835
FOXC1-3:208, 1, set1, minTK	FOXC1	0	3	208	minTK	1	set1	1.54326	0.214132	0.806778	-0.587879
FOXC1-3:541, 4, set1, minCMV	FOXC1	0	3	541	minCMV	4	set1	0.128159	0.720349	0.971827	-0.123094
FOXC1-3:541, 4, set1, minProm	FOXC1	0	3	541	minProm	4	set1	2.04192	0.153016	0.724066	0.628263
FOXC1-3:541, 4, set1, minTK	FOXC1	0	3	541	minTK	4	set1	0.558211	0.454982	0.923361	-0.2496
FOXC1-3:874, 8, set1, minCMV	FOXC1	0	3	874	minCMV	8	set1	0.476146	0.490173	0.930319	-0.164311
FOXC1-3:874, 8, set1, minProm	FOXC1	0	3	874	minProm	8	set1	0.317117	0.573345	0.947327	0.187778
FOXC1-3:874, 8, set1, minTK	FOXC1	0	3	874	minTK	8	set1	1.34667	0.245861	0.837221	-0.389564
FOXC2-1:1208, 1, set2, minCMV	FOXC2	0	1	1208	minCMV	1	set2	3.65374	0.0559434	0.492815	0.348049
FOXC2-1:1208, 1, set2, minProm	FOXC2	0	1	1208	minProm	1	set2	1.54332	0.214124	0.806778	-0.211966
FOXC2-1:1208, 1, set2, minTK	FOXC2	0	1	1208	minTK	1	set2	0.00534627	0.941712	0.998717	-0.0137371
FOXC2-1:1541, 4, set2, minCMV	FOXC2	0	1	1541	minCMV	4	set2	0.0767718	0.781721	0.979744	-0.0440179
FOXC2-1:1541, 4, set2, minProm	FOXC2	0	1	1541	minProm	4	set2	0.518672	0.471409	0.923723	-0.147024
FOXC2-1:1541, 4, set2, minTK	FOXC2	0	1	1541	minTK	4	set2	0.0838019	0.77221	0.976109	0.0511541
FOXC2-1:1874, 8, set2, minCMV	FOXC2	0	1	1874	minCMV	8	set2	0.669651	0.413173	0.904738	0.122015
FOXC2-1:1874, 8, set2, minProm	FOXC2	0	1	1874	minProm	8	set2	0.237596	0.625947	0.956104	-0.101407
FOXC2-1:1874, 8, set2, minTK	FOXC2	0	1	1874	minTK	8	set2	1.17104	0.279188	0.862392	-0.207952
FOXC2-1:209, 1, set1, minCMV	FOXC2	0	1	209	minCMV	1	set1	0.585074	0.44433	0.920712	-0.150702
FOXC2-1:209, 1, set1, minProm	FOXC2	0	1	209	minProm	1	set1	0.826849	0.363185	0.893165	-0.177572
FOXC2-1:209, 1, set1, minTK	FOXC2	0	1	209	minTK	1	set1	0.0138652	0.906265	0.99531	-0.0234523
FOXC2-1:542, 4, set1, minCMV	FOXC2	0	1	542	minCMV	4	set1	0.0105223	0.918298	0.99531	0.020054
FOXC2-1:542, 4, set1, minProm	FOXC2	0	1	542	minProm	4	set1	0.0503781	0.822407	0.989871	0.0524176
FOXC2-1:542, 4, set1, minTK	FOXC2	0	1	542	minTK	4	set1	0.48649	0.485497	0.929566	-0.165196
FOXC2-1:875, 8, set1, minCMV	FOXC2	0	1	875	minCMV	8	set1	1.14897	0.283765	0.86461	0.223742
FOXC2-1:875, 8, set1, minProm	FOXC2	0	1	875	minProm	8	set1	0.011235	0.915586	0.99531	0.028841
FOXC2-1:875, 8, set1, minTK	FOXC2	0	1	875	minTK	8	set1	0.748293	0.387017	0.900552	-0.235476
FOXC2-2:1209, 1, set2, minCMV	FOXC2	0	2	1209	minCMV	1	set2	1.73339	0.187978	0.772864	0.219494
FOXC2-2:1209, 1, set2, minProm	FOXC2	0	2	1209	minProm	1	set2	0.00943072	0.922638	0.99531	-0.0179295
FOXC2-2:1209, 1, set2, minTK	FOXC2	0	2	1209	minTK	1	set2	1.2669	0.260349	0.848033	-0.183271
FOXC2-2:1542, 4, set2, minCMV	FOXC2	0	2	1542	minCMV	4	set2	0.133829	0.714494	0.97107	0.0561289
FOXC2-2:1542, 4, set2, minProm	FOXC2	0	2	1542	minProm	4	set2	3.04858	0.0808079	0.565142	-0.352717
FOXC2-2:1542, 4, set2, minTK	FOXC2	0	2	1542	minTK	4	set2	5.3185	0.0211001	0.263859	-0.363316
FOXC2-2:1875, 8, set2, minCMV	FOXC2	0	2	1875	minCMV	8	set2	1.06574	0.30191	0.872178	-0.184151
FOXC2-2:1875, 8, set2, minProm	FOXC2	0	2	1875	minProm	8	set2	0.409716	0.522113	0.940063	-0.111643
FOXC2-2:1875, 8, set2, minTK	FOXC2	0	2	1875	minTK	8	set2	0.00173508	0.966774	1	-0.00723482
FOXC2-2:210, 1, set1, minCMV	FOXC2	0	2	210	minCMV	1	set1	0.816272	0.366272	0.893165	-0.18385
FOXC2-2:210, 1, set1, minProm	FOXC2	0	2	210	minProm	1	set1	0.0264876	0.870715	0.99531	0.0285461
FOXC2-2:210, 1, set1, minTK	FOXC2	0	2	210	minTK	1	set1	0.0397264	0.842016	0.993525	0.0392108
FOXC2-2:543, 4, set1, minCMV	FOXC2	0	2	543	minCMV	4	set1	0.198534	0.655907	0.960963	-0.0826064
FOXC2-2:543, 4, set1, minProm	FOXC2	0	2	543	minProm	4	set1	0.0115962	0.914245	0.99531	-0.024395
FOXC2-2:543, 4, set1, minTK	FOXC2	0	2	543	minTK	4	set1	0.132225	0.716136	0.971096	-0.0802077
FOXC2-2:876, 8, set1, minCMV	FOXC2	0	2	876	minCMV	8	set1	0.550325	0.458185	0.923361	0.148944
FOXC2-2:876, 8, set1, minProm	FOXC2	0	2	876	minProm	8	set1	0.0574822	0.810521	0.987815	-0.0489913
FOXC2-2:876, 8, set1, minTK	FOXC2	0	2	876	minTK	8	set1	0.959495	0.327314	0.886115	-0.189421
FOXD2-1:1210, 1, set2, minCMV	FOXD2	0	1	1210	minCMV	1	set2	0.349142	0.554599	0.946614	0.184674
FOXD2-1:1210, 1, set2, minProm	FOXD2	0	1	1210	minProm	1	set2	0.0369343	0.847599	0.993924	-0.064123
FOXD2-1:1210, 1, set2, minTK	FOXD2	0	1	1210	minTK	1	set2	0.279498	0.597031	0.949121	0.143982
FOXD2-1:1543, 4, set2, minCMV	FOXD2	0	1	1543	minCMV	4	set2	2.75841	0.0967444	0.600951	-0.579781
FOXD2-1:1543, 4, set2, minProm	FOXD2	0	1	1543	minProm	4	set2	0.0923317	0.761234	0.976065	0.141693
FOXD2-1:1543, 4, set2, minTK	FOXD2	0	1	1543	minTK	4	set2	0.103898	0.747201	0.976065	-0.0978717
FOXD2-1:1876, 8, set2, minCMV	FOXD2	0	1	1876	minCMV	8	set2	0.000724	0.978534	1	0.0117049
FOXD2-1:1876, 8, set2, minProm	FOXD2	0	1	1876	minProm	8	set2	0.45211	0.501334	0.938474	-0.34424
FOXD2-1:1876, 8, set2, minTK	FOXD2	0	1	1876	minTK	8	set2	0.198885	0.655623	0.960963	0.136415
FOXD2-1:211, 1, set1, minCMV	FOXD2	0	1	211	minCMV	1	set1	1.07917	0.298883	0.871385	-0.425463
FOXD2-1:211, 1, set1, minProm	FOXD2	0	1	211	minProm	1	set1	0.026064	0.871744	0.99531	-0.0598193
FOXD2-1:211, 1, set1, minTK	FOXD2	0	1	211	minTK	1	set1	0.528207	0.467362	0.923723	-0.254264
FOXD2-1:544, 4, set1, minCMV	FOXD2	0	1	544	minCMV	4	set1	0.00356704	0.952375	0.998717	-0.0221805
FOXD2-1:544, 4, set1, minProm	FOXD2	0	1	544	minProm	4	set1	0.288536	0.59116	0.949121	0.309536
FOXD2-1:544, 4, set1, minTK	FOXD2	0	1	544	minTK	4	set1	0.328155	0.566748	0.946614	-0.311616
FOXD2-1:877, 8, set1, minCMV	FOXD2	0	1	877	minCMV	8	set1	1.60958	0.204551	0.79503	0.546276
FOXD2-1:877, 8, set1, minProm	FOXD2	0	1	877	minProm	8	set1	0.663343	0.415382	0.90788	-0.486369
FOXD2-1:877, 8, set1, minTK	FOXD2	0	1	877	minTK	8	set1	4.55882	0.0327496	0.35527	-0.68996
FOXD3-1:1211, 1, set2, minCMV	FOXD3	0	1	1211	minCMV	1	set2	0.308989	0.578301	0.949121	-0.283941
FOXD3-1:1211, 1, set2, minProm	FOXD3	0	1	1211	minProm	1	set2	1.60073	0.2058	0.796227	-0.568692
FOXD3-1:1211, 1, set2, minTK	FOXD3	0	1	1211	minTK	1	set2	1.5516	0.2129	0.806778	-0.307109
FOXD3-1:1544, 4, set2, minCMV	FOXD3	0	1	1544	minCMV	4	set2	0.266233	0.60587	0.952078	-0.133043
FOXD3-1:1544, 4, set2, minProm	FOXD3	0	1	1544	minProm	4	set2	0.00261465	0.959219	0.998717	0.0187336
FOXD3-1:1544, 4, set2, minTK	FOXD3	0	1	1544	minTK	4	set2	0.789031	0.374393	0.895678	0.244914
FOXD3-1:1877, 8, set2, minCMV	FOXD3	0	1	1877	minCMV	8	set2	1.18265	0.276818	0.857858	0.349152
FOXD3-1:1877, 8, set2, minProm	FOXD3	0	1	1877	minProm	8	set2	1.80522	0.179083	0.76014	0.433302
FOXD3-1:1877, 8, set2, minTK	FOXD3	0	1	1877	minTK	8	set2	0.00822853	0.927722	0.996609	0.0251467
FOXD3-1:212, 1, set1, minCMV	FOXD3	0	1	212	minCMV	1	set1	0.184954	0.66715	0.9612	0.119132
FOXD3-1:212, 1, set1, minProm	FOXD3	0	1	212	minProm	1	set1	0.282062	0.595353	0.949121	-0.214693
FOXD3-1:212, 1, set1, minTK	FOXD3	0	1	212	minTK	1	set1	0.0355698	0.850407	0.99495	-0.0781693
FOXD3-1:545, 4, set1, minCMV	FOXD3	0	1	545	minCMV	4	set1	0.305027	0.580748	0.949121	-0.170333
FOXD3-1:545, 4, set1, minProm	FOXD3	0	1	545	minProm	4	set1	0.410171	0.521883	0.940063	0.252137
FOXD3-1:545, 4, set1, minTK	FOXD3	0	1	545	minTK	4	set1	0.190696	0.662338	0.9612	0.153888
FOXD3-1:878, 8, set1, minCMV	FOXD3	0	1	878	minCMV	8	set1	0.344402	0.557299	0.946614	0.175888
FOXD3-1:878, 8, set1, minProm	FOXD3	0	1	878	minProm	8	set1	0.00361523	0.952055	0.998717	0.021677
FOXD3-1:878, 8, set1, minTK	FOXD3	0	1	878	minTK	8	set1	0.293835	0.587773	0.949121	-0.150872
FOXG1-1:1212, 1, set2, minCMV	FOXG1	0	1	1212	minCMV	1	set2	0.107535	0.742968	0.975971	-0.11003
FOXG1-1:1212, 1, set2, minProm	FOXG1	0	1	1212	minProm	1	set2	0.191569	0.661614	0.9612	-0.0886082
FOXG1-1:1212, 1, set2, minTK	FOXG1	0	1	1212	minTK	1	set2	3.77106	0.0521466	0.47788	-0.450327
FOXG1-1:1545, 4, set2, minCMV	FOXG1	0	1	1545	minCMV	4	set2	0.127598	0.720936	0.971827	-0.0801026
FOXG1-1:1545, 4, set2, minProm	FOXG1	0	1	1545	minProm	4	set2	0.26152	0.609078	0.952324	0.0788498
FOXG1-1:1545, 4, set2, minTK	FOXG1	0	1	1545	minTK	4	set2	0.319082	0.57216	0.947327	-0.100156
FOXG1-1:1878, 8, set2, minCMV	FOXG1	0	1	1878	minCMV	8	set2	1.93126	0.164621	0.745956	0.345013
FOXG1-1:1878, 8, set2, minProm	FOXG1	0	1	1878	minProm	8	set2	1.68646	0.194069	0.781895	-0.285366
FOXG1-1:1878, 8, set2, minTK	FOXG1	0	1	1878	minTK	8	set2	0.344903	0.557013	0.946614	-0.144727
FOXG1-1:213, 1, set1, minCMV	FOXG1	0	1	213	minCMV	1	set1	0.000691	0.97903	1	-0.0126079
FOXG1-1:213, 1, set1, minProm	FOXG1	0	1	213	minProm	1	set1	0.0893134	0.765052	0.976065	-0.108093
FOXG1-1:213, 1, set1, minTK	FOXG1	0	1	213	minTK	1	set1	0.0707822	0.790201	0.980962	-0.0934569
FOXG1-1:546, 4, set1, minCMV	FOXG1	0	1	546	minCMV	4	set1	0.00575888	0.939509	0.998717	0.0179114
FOXG1-1:546, 4, set1, minProm	FOXG1	0	1	546	minProm	4	set1	0.164293	0.685235	0.963297	-0.0857154
FOXG1-1:546, 4, set1, minTK	FOXG1	0	1	546	minTK	4	set1	1.33194	0.24846	0.837768	-0.230138
FOXG1-1:879, 8, set1, minCMV	FOXG1	0	1	879	minCMV	8	set1	0.528956	0.467046	0.923723	0.286409
FOXG1-1:879, 8, set1, minProm	FOXG1	0	1	879	minProm	8	set1	0.244373	0.621066	0.954758	0.130308
FOXG1-1:879, 8, set1, minTK	FOXG1	0	1	879	minTK	8	set1	7.85365	0.00507182	0.0907899	1.09459
FOXG1-2:1213, 1, set2, minCMV	FOXG1	0	2	1213	minCMV	1	set2	0.449811	0.502425	0.938733	0.10927
FOXG1-2:1213, 1, set2, minProm	FOXG1	0	2	1213	minProm	1	set2	0.0215107	0.883396	0.99531	-0.0221816
FOXG1-2:1213, 1, set2, minTK	FOXG1	0	2	1213	minTK	1	set2	0.131501	0.716881	0.971666	0.0500606
FOXG1-2:1546, 4, set2, minCMV	FOXG1	0	2	1546	minCMV	4	set2	14.5232	0.000138	0.00374461	0.485543
FOXG1-2:1546, 4, set2, minProm	FOXG1	0	2	1546	minProm	4	set2	0.0261026	0.87165	0.99531	0.0199054
FOXG1-2:1546, 4, set2, minTK	FOXG1	0	2	1546	minTK	4	set2	8.90351	0.00284623	0.0558335	-0.423705
FOXG1-2:1879, 8, set2, minCMV	FOXG1	0	2	1879	minCMV	8	set2	14.2964	0.000156	0.00418709	0.562749
FOXG1-2:1879, 8, set2, minProm	FOXG1	0	2	1879	minProm	8	set2	0.603056	0.437414	0.914804	-0.106237
FOXG1-2:1879, 8, set2, minTK	FOXG1	0	2	1879	minTK	8	set2	0.48709	0.485228	0.929566	-0.0900563
FOXG1-2:214, 1, set1, minCMV	FOXG1	0	2	214	minCMV	1	set1	1.04859	0.305832	0.875026	0.177742
FOXG1-2:214, 1, set1, minProm	FOXG1	0	2	214	minProm	1	set1	0.587108	0.44354	0.920045	-0.117819
FOXG1-2:214, 1, set1, minTK	FOXG1	0	2	214	minTK	1	set1	0.00306021	0.955884	0.998717	-0.00726597
FOXG1-2:547, 4, set1, minCMV	FOXG1	0	2	547	minCMV	4	set1	5.39835	0.0201558	0.256225	0.346772
FOXG1-2:547, 4, set1, minProm	FOXG1	0	2	547	minProm	4	set1	1.43391	0.231127	0.821896	-0.173477
FOXG1-2:547, 4, set1, minTK	FOXG1	0	2	547	minTK	4	set1	0.386916	0.533925	0.942232	-0.108197
FOXG1-2:880, 8, set1, minCMV	FOXG1	0	2	880	minCMV	8	set1	53.5498	2.52e-13	1.07e-11	1.05226
FOXG1-2:880, 8, set1, minProm	FOXG1	0	2	880	minProm	8	set1	2.76161	0.096551	0.600951	0.269154
FOXG1-2:880, 8, set1, minTK	FOXG1	0	2	880	minTK	8	set1	1.53272	0.215705	0.808069	0.189931
FOXI1-1:1214, 1, set2, minCMV	FOXI1	0	1	1214	minCMV	1	set2	1.34351	0.246415	0.837757	-0.284944
FOXI1-1:1214, 1, set2, minProm	FOXI1	0	1	1214	minProm	1	set2	1.35475	0.24445	0.837221	-0.251468
FOXI1-1:1214, 1, set2, minTK	FOXI1	0	1	1214	minTK	1	set2	6.2848	0.0121778	0.178028	-0.544382
FOXI1-1:1547, 4, set2, minCMV	FOXI1	0	1	1547	minCMV	4	set2	0.441854	0.506229	0.939631	0.199437
FOXI1-1:1547, 4, set2, minProm	FOXI1	0	1	1547	minProm	4	set2	1.36455	0.242751	0.835468	0.322617
FOXI1-1:1547, 4, set2, minTK	FOXI1	0	1	1547	minTK	4	set2	0.21178	0.645376	0.95839	0.128673
FOXI1-1:1880, 8, set2, minCMV	FOXI1	0	1	1880	minCMV	8	set2	0.973649	0.323772	0.881969	0.434885
FOXI1-1:1880, 8, set2, minProm	FOXI1	0	1	1880	minProm	8	set2	1.01285	0.31422	0.876644	-0.275844
FOXI1-1:1880, 8, set2, minTK	FOXI1	0	1	1880	minTK	8	set2	1.46531	0.226087	0.813702	0.382898
FOXI1-1:215, 1, set1, minCMV	FOXI1	0	1	215	minCMV	1	set1	2.69928	0.100393	0.611315	0.323284
FOXI1-1:215, 1, set1, minProm	FOXI1	0	1	215	minProm	1	set1	0.0246099	0.875343	0.99531	-0.0356338
FOXI1-1:215, 1, set1, minTK	FOXI1	0	1	215	minTK	1	set1	0.909107	0.340351	0.892186	-0.21154
FOXI1-1:548, 4, set1, minCMV	FOXI1	0	1	548	minCMV	4	set1	0.0189974	0.890374	0.99531	-0.0274578
FOXI1-1:548, 4, set1, minProm	FOXI1	0	1	548	minProm	4	set1	1.55571	0.212294	0.806114	0.275326
FOXI1-1:548, 4, set1, minTK	FOXI1	0	1	548	minTK	4	set1	0.211183	0.645842	0.95839	0.105379
FOXI1-1:881, 8, set1, minCMV	FOXI1	0	1	881	minCMV	8	set1	0.756048	0.384568	0.900552	-0.267286
FOXI1-1:881, 8, set1, minProm	FOXI1	0	1	881	minProm	8	set1	0.439241	0.507489	0.940063	-0.168545
FOXI1-1:881, 8, set1, minTK	FOXI1	0	1	881	minTK	8	set1	0.280694	0.596247	0.949121	0.131335
FOXJ2-1:1215, 1, set2, minCMV	FOXJ2	0	1	1215	minCMV	1	set2	1.12541	0.288756	0.867101	-0.198794
FOXJ2-1:1215, 1, set2, minProm	FOXJ2	0	1	1215	minProm	1	set2	0.294031	0.587649	0.949121	0.0898207
FOXJ2-1:1215, 1, set2, minTK	FOXJ2	0	1	1215	minTK	1	set2	1.49581	0.221317	0.811759	-0.196772
FOXJ2-1:1548, 4, set2, minCMV	FOXJ2	0	1	1548	minCMV	4	set2	0.488207	0.484728	0.929271	0.100773
FOXJ2-1:1548, 4, set2, minProm	FOXJ2	0	1	1548	minProm	4	set2	0.185068	0.667054	0.9612	-0.0700924
FOXJ2-1:1548, 4, set2, minTK	FOXJ2	0	1	1548	minTK	4	set2	0.0589801	0.808115	0.9872	-0.0482448
FOXJ2-1:1881, 8, set2, minCMV	FOXJ2	0	1	1881	minCMV	8	set2	0.00412861	0.948768	0.998717	-0.012197
FOXJ2-1:1881, 8, set2, minProm	FOXJ2	0	1	1881	minProm	8	set2	0.0597522	0.806888	0.986409	-0.0420924
FOXJ2-1:1881, 8, set2, minTK	FOXJ2	0	1	1881	minTK	8	set2	3.78162	0.0518186	0.476201	-0.30039
FOXJ2-1:216, 1, set1, minCMV	FOXJ2	0	1	216	minCMV	1	set1	0.154117	0.694632	0.966034	0.0629629
FOXJ2-1:216, 1, set1, minProm	FOXJ2	0	1	216	minProm	1	set1	3.18825	0.0741693	0.546789	-0.425493
FOXJ2-1:216, 1, set1, minTK	FOXJ2	0	1	216	minTK	1	set1	0.206383	0.649617	0.95839	-0.0835763
FOXJ2-1:549, 4, set1, minCMV	FOXJ2	0	1	549	minCMV	4	set1	0.739716	0.389752	0.900552	-0.160537
FOXJ2-1:549, 4, set1, minProm	FOXJ2	0	1	549	minProm	4	set1	0.528185	0.467371	0.923723	-0.160212
FOXJ2-1:549, 4, set1, minTK	FOXJ2	0	1	549	minTK	4	set1	2.15198	0.142386	0.704472	-0.249316
FOXJ2-1:882, 8, set1, minCMV	FOXJ2	0	1	882	minCMV	8	set1	0.65547	0.418164	0.908618	0.13733
FOXJ2-1:882, 8, set1, minProm	FOXJ2	0	1	882	minProm	8	set1	0.539848	0.462496	0.923723	-0.143189
FOXJ2-1:882, 8, set1, minTK	FOXJ2	0	1	882	minTK	8	set1	0.188916	0.66382	0.9612	0.075471
FOXJ2-2:1216, 1, set2, minCMV	FOXJ2	0	2	1216	minCMV	1	set2	0.693593	0.404945	0.900552	-0.133647
FOXJ2-2:1216, 1, set2, minProm	FOXJ2	0	2	1216	minProm	1	set2	0.567467	0.451267	0.921444	-0.128501
FOXJ2-2:1216, 1, set2, minTK	FOXJ2	0	2	1216	minTK	1	set2	0.40918	0.522386	0.940063	-0.109453
FOXJ2-2:1549, 4, set2, minCMV	FOXJ2	0	2	1549	minCMV	4	set2	0.306125	0.580068	0.949121	-0.0961392
FOXJ2-2:1549, 4, set2, minProm	FOXJ2	0	2	1549	minProm	4	set2	1.79484	0.180338	0.760492	-0.220727
FOXJ2-2:1549, 4, set2, minTK	FOXJ2	0	2	1549	minTK	4	set2	4.09776	0.0429401	0.420498	-0.350959
FOXJ2-2:1882, 8, set2, minCMV	FOXJ2	0	2	1882	minCMV	8	set2	1.04578	0.306481	0.875246	-0.215748
FOXJ2-2:1882, 8, set2, minProm	FOXJ2	0	2	1882	minProm	8	set2	0.206664	0.649395	0.95839	-0.090913
FOXJ2-2:1882, 8, set2, minTK	FOXJ2	0	2	1882	minTK	8	set2	0.241142	0.623382	0.95505	-0.0793277
FOXJ2-2:217, 1, set1, minCMV	FOXJ2	0	2	217	minCMV	1	set1	1.05494	0.304371	0.873619	-0.188167
FOXJ2-2:217, 1, set1, minProm	FOXJ2	0	2	217	minProm	1	set1	0.806192	0.369248	0.894353	0.183729
FOXJ2-2:217, 1, set1, minTK	FOXJ2	0	2	217	minTK	1	set1	0.311295	0.576886	0.949114	-0.0843336
FOXJ2-2:550, 4, set1, minCMV	FOXJ2	0	2	550	minCMV	4	set1	0.0321067	0.857794	0.99522	0.0345592
FOXJ2-2:550, 4, set1, minProm	FOXJ2	0	2	550	minProm	4	set1	1.20058	0.273205	0.855858	-0.192183
FOXJ2-2:550, 4, set1, minTK	FOXJ2	0	2	550	minTK	4	set1	0.2832	0.594612	0.949121	0.0909253
FOXJ2-2:883, 8, set1, minCMV	FOXJ2	0	2	883	minCMV	8	set1	0.938629	0.332631	0.887691	0.167531
FOXJ2-2:883, 8, set1, minProm	FOXJ2	0	2	883	minProm	8	set1	0.295002	0.587033	0.949121	-0.0996147
FOXJ2-2:883, 8, set1, minTK	FOXJ2	0	2	883	minTK	8	set1	0.0055597	0.940562	0.998717	0.0136189
FOXL1-1:1217, 1, set2, minCMV	FOXL1	0	1	1217	minCMV	1	set2	0.126835	0.721736	0.971827	-0.0613597
FOXL1-1:1217, 1, set2, minProm	FOXL1	0	1	1217	minProm	1	set2	3.65883	0.0557728	0.492727	-0.35564
FOXL1-1:1217, 1, set2, minTK	FOXL1	0	1	1217	minTK	1	set2	0.298598	0.584763	0.949121	-0.094285
FOXL1-1:1550, 4, set2, minCMV	FOXL1	0	1	1550	minCMV	4	set2	0.503658	0.477897	0.924853	0.12902
FOXL1-1:1550, 4, set2, minProm	FOXL1	0	1	1550	minProm	4	set2	0.317116	0.573346	0.947327	0.135399
FOXL1-1:1550, 4, set2, minTK	FOXL1	0	1	1550	minTK	4	set2	0.22224	0.637339	0.958194	0.111281
FOXL1-1:1883, 8, set2, minCMV	FOXL1	0	1	1883	minCMV	8	set2	0.219272	0.639595	0.958339	0.0996065
FOXL1-1:1883, 8, set2, minProm	FOXL1	0	1	1883	minProm	8	set2	0.154305	0.694455	0.966007	0.0815333
FOXL1-1:1883, 8, set2, minTK	FOXL1	0	1	1883	minTK	8	set2	0.122939	0.725869	0.973508	0.0698345
FOXL1-1:218, 1, set1, minCMV	FOXL1	0	1	218	minCMV	1	set1	0.304458	0.581101	0.949121	-0.131405
FOXL1-1:218, 1, set1, minProm	FOXL1	0	1	218	minProm	1	set1	0.0081651	0.928	0.996609	0.0204372
FOXL1-1:218, 1, set1, minTK	FOXL1	0	1	218	minTK	1	set1	0.0235127	0.878131	0.99531	0.0353604
FOXL1-1:551, 4, set1, minCMV	FOXL1	0	1	551	minCMV	4	set1	0.357634	0.549823	0.946614	0.119774
FOXL1-1:551, 4, set1, minProm	FOXL1	0	1	551	minProm	4	set1	1.01003	0.314896	0.876644	-0.229033
FOXL1-1:551, 4, set1, minTK	FOXL1	0	1	551	minTK	4	set1	1.09807	0.29469	0.871385	0.250818
FOXL1-1:884, 8, set1, minCMV	FOXL1	0	1	884	minCMV	8	set1	1.49604	0.221282	0.811759	0.239226
FOXL1-1:884, 8, set1, minProm	FOXL1	0	1	884	minProm	8	set1	0.0844246	0.771388	0.976065	0.0801781
FOXL1-1:884, 8, set1, minTK	FOXL1	0	1	884	minTK	8	set1	0.00461811	0.94582	0.998717	0.014712
FOXO1-1:1218, 1, set2, minCMV	FOXO1	0	1	1218	minCMV	1	set2	0.677737	0.410367	0.903102	-0.516509
FOXO1-1:1218, 1, set2, minProm	FOXO1	0	1	1218	minProm	1	set2	-2.81e-09	1	1
FOXO1-1:1218, 1, set2, minTK	FOXO1	0	1	1218	minTK	1	set2	0.256526	0.612517	0.952324	-0.317976
FOXO1-1:1551, 4, set2, minCMV	FOXO1	0	1	1551	minCMV	4	set2	0.555601	0.456038	0.923361	0.21026
FOXO1-1:1551, 4, set2, minProm	FOXO1	0	1	1551	minProm	4	set2	1.72545	0.188994	0.772864	-0.981731
FOXO1-1:1551, 4, set2, minTK	FOXO1	0	1	1551	minTK	4	set2	0.0419562	0.837703	0.992379	-0.122989
FOXO1-1:1884, 8, set2, minCMV	FOXO1	0	1	1884	minCMV	8	set2	3.05997	0.080243	0.565142	0.917922
FOXO1-1:1884, 8, set2, minProm	FOXO1	0	1	1884	minProm	8	set2	0.368385	0.543886	0.943884	-0.388976
FOXO1-1:1884, 8, set2, minTK	FOXO1	0	1	1884	minTK	8	set2	2.03114	0.154105	0.727852	-0.639495
FOXO1-1:219, 1, set1, minCMV	FOXO1	0	1	219	minCMV	1	set1	0.35395	0.551885	0.946614	-0.195603
FOXO1-1:219, 1, set1, minProm	FOXO1	0	1	219	minProm	1	set1	1.84044	0.1749	0.755121	-0.626908
FOXO1-1:219, 1, set1, minTK	FOXO1	0	1	219	minTK	1	set1	0.209557	0.647115	0.95839	0.105184
FOXO1-1:552, 4, set1, minCMV	FOXO1	0	1	552	minCMV	4	set1	1.47368	0.224766	0.813244	-0.588662
FOXO1-1:552, 4, set1, minProm	FOXO1	0	1	552	minProm	4	set1	0.250945	0.616411	0.952324	0.266427
FOXO1-1:552, 4, set1, minTK	FOXO1	0	1	552	minTK	4	set1	0.0152887	0.901594	0.99531	-0.0410723
FOXO1-1:885, 8, set1, minCMV	FOXO1	0	1	885	minCMV	8	set1	0.712786	0.398521	0.900552	0.292768
FOXO1-1:885, 8, set1, minProm	FOXO1	0	1	885	minProm	8	set1	2.37174	0.123549	0.660881	-0.463471
FOXO1-1:885, 8, set1, minTK	FOXO1	0	1	885	minTK	8	set1	0.0179225	0.893501	0.99531	0.0493467
FOXO6-1:1219, 1, set2, minCMV	FOXO6	0	1	1219	minCMV	1	set2	0.00136366	0.970543	1	0.0100152
FOXO6-1:1219, 1, set2, minProm	FOXO6	0	1	1219	minProm	1	set2	0.0373019	0.846852	0.993924	0.0478324
FOXO6-1:1219, 1, set2, minTK	FOXO6	0	1	1219	minTK	1	set2	0.177426	0.673594	0.9612	-0.108419
FOXO6-1:1552, 4, set2, minCMV	FOXO6	0	1	1552	minCMV	4	set2	0.57975	0.44641	0.920712	0.182968
FOXO6-1:1552, 4, set2, minProm	FOXO6	0	1	1552	minProm	4	set2	0.00311836	0.955467	0.998717	0.0136097
FOXO6-1:1552, 4, set2, minTK	FOXO6	0	1	1552	minTK	4	set2	0.946697	0.330561	0.88692	-0.2478
FOXO6-1:1885, 8, set2, minCMV	FOXO6	0	1	1885	minCMV	8	set2	26.1884	3.1e-07	1.15e-05	1.17491
FOXO6-1:1885, 8, set2, minProm	FOXO6	0	1	1885	minProm	8	set2	0.12549	0.723155	0.97298	-0.0875541
FOXO6-1:1885, 8, set2, minTK	FOXO6	0	1	1885	minTK	8	set2	7.1824	0.0073622	0.123171	-0.563971
FOXO6-1:220, 1, set1, minCMV	FOXO6	0	1	220	minCMV	1	set1	0.130478	0.717937	0.971798	0.0920122
FOXO6-1:220, 1, set1, minProm	FOXO6	0	1	220	minProm	1	set1	0.0192428	0.889673	0.99531	0.038336
FOXO6-1:220, 1, set1, minTK	FOXO6	0	1	220	minTK	1	set1	1.72635	0.188877	0.772864	-0.438981
FOXO6-1:553, 4, set1, minCMV	FOXO6	0	1	553	minCMV	4	set1	0.00222972	0.962338	0.999214	0.0115832
FOXO6-1:553, 4, set1, minProm	FOXO6	0	1	553	minProm	4	set1	0.276558	0.598966	0.949121	0.120767
FOXO6-1:553, 4, set1, minTK	FOXO6	0	1	553	minTK	4	set1	0.0272633	0.868853	0.99531	-0.0410197
FOXO6-1:886, 8, set1, minCMV	FOXO6	0	1	886	minCMV	8	set1	0.41686	0.518508	0.940063	-0.136133
FOXO6-1:886, 8, set1, minProm	FOXO6	0	1	886	minProm	8	set1	0.0523885	0.818958	0.988773	0.0649635
FOXO6-1:886, 8, set1, minTK	FOXO6	0	1	886	minTK	8	set1	1.60408	0.205326	0.795898	-0.271713
Foxg1-1:1220, 1, set2, minCMV	Foxg1	0	1	1220	minCMV	1	set2	0.0986942	0.753402	0.976065	0.0397494
Foxg1-1:1220, 1, set2, minProm	Foxg1	0	1	1220	minProm	1	set2	1.00832	0.315306	0.876644	0.119273
Foxg1-1:1220, 1, set2, minTK	Foxg1	0	1	1220	minTK	1	set2	0.000344	0.985206	1	0.0020851
Foxg1-1:1553, 4, set2, minCMV	Foxg1	0	1	1553	minCMV	4	set2	0.00361083	0.952084	0.998717	-0.00716863
Foxg1-1:1553, 4, set2, minProm	Foxg1	0	1	1553	minProm	4	set2	0.396439	0.528934	0.940971	-0.067542
Foxg1-1:1553, 4, set2, minTK	Foxg1	0	1	1553	minTK	4	set2	0.269899	0.6034	0.950211	-0.0554327
Foxg1-1:1886, 8, set2, minCMV	Foxg1	0	1	1886	minCMV	8	set2	0.399857	0.527163	0.940593	-0.0780841
Foxg1-1:1886, 8, set2, minProm	Foxg1	0	1	1886	minProm	8	set2	0.476043	0.49022	0.930319	-0.0783122
Foxg1-1:1886, 8, set2, minTK	Foxg1	0	1	1886	minTK	8	set2	0.735196	0.391204	0.900552	-0.101269
Foxg1-1:221, 1, set1, minCMV	Foxg1	0	1	221	minCMV	1	set1	1.77173	0.183168	0.76497	0.268619
Foxg1-1:221, 1, set1, minProm	Foxg1	0	1	221	minProm	1	set1	0.916531	0.338388	0.891334	-0.192734
Foxg1-1:221, 1, set1, minTK	Foxg1	0	1	221	minTK	1	set1	2.05493	0.151715	0.719883	-0.264107
Foxg1-1:554, 4, set1, minCMV	Foxg1	0	1	554	minCMV	4	set1	0.21067	0.646243	0.95839	-0.0637754
Foxg1-1:554, 4, set1, minProm	Foxg1	0	1	554	minProm	4	set1	1.11003	0.292075	0.870218	-0.137782
Foxg1-1:554, 4, set1, minTK	Foxg1	0	1	554	minTK	4	set1	1.28388	0.25718	0.84443	0.164943
Foxg1-1:887, 8, set1, minCMV	Foxg1	0	1	887	minCMV	8	set1	0.143728	0.704603	0.969145	-0.0997658
Foxg1-1:887, 8, set1, minProm	Foxg1	0	1	887	minProm	8	set1	1.00078	0.317121	0.877081	-0.162348
Foxg1-1:887, 8, set1, minTK	Foxg1	0	1	887	minTK	8	set1	7.83552	0.00512295	0.0914388	-0.511333
Foxg1-2:1221, 1, set2, minCMV	Foxg1	0	2	1221	minCMV	1	set2	14.6779	0.000128	0.00349581	0.605156
Foxg1-2:1221, 1, set2, minProm	Foxg1	0	2	1221	minProm	1	set2	1.13871	0.285924	0.866168	0.168573
Foxg1-2:1221, 1, set2, minTK	Foxg1	0	2	1221	minTK	1	set2	3.81928	0.0506659	0.470949	-0.310811
Foxg1-2:1554, 4, set2, minCMV	Foxg1	0	2	1554	minCMV	4	set2	0.225574	0.634825	0.958194	0.0726372
Foxg1-2:1554, 4, set2, minProm	Foxg1	0	2	1554	minProm	4	set2	0.354411	0.551627	0.946614	-0.10178
Foxg1-2:1554, 4, set2, minTK	Foxg1	0	2	1554	minTK	4	set2	2.74483	0.0975694	0.603228	-0.228727
Foxg1-2:1887, 8, set2, minCMV	Foxg1	0	2	1887	minCMV	8	set2	0.710814	0.399174	0.900552	-0.202921
Foxg1-2:1887, 8, set2, minProm	Foxg1	0	2	1887	minProm	8	set2	3.41574	0.0645775	0.523462	-0.308042
Foxg1-2:1887, 8, set2, minTK	Foxg1	0	2	1887	minTK	8	set2	6.07482	0.0137122	0.195343	-0.398974
Foxg1-2:222, 1, set1, minCMV	Foxg1	0	2	222	minCMV	1	set1	0.00821612	0.927776	0.996609	0.0148373
Foxg1-2:222, 1, set1, minProm	Foxg1	0	2	222	minProm	1	set1	0.580586	0.446083	0.920712	0.144958
Foxg1-2:222, 1, set1, minTK	Foxg1	0	2	222	minTK	1	set1	0.968727	0.324998	0.883902	-0.193269
Foxg1-2:555, 4, set1, minCMV	Foxg1	0	2	555	minCMV	4	set1	0.448261	0.503162	0.938733	-0.136799
Foxg1-2:555, 4, set1, minProm	Foxg1	0	2	555	minProm	4	set1	0.000638	0.979853	1	-0.00433233
Foxg1-2:555, 4, set1, minTK	Foxg1	0	2	555	minTK	4	set1	0.380216	0.537488	0.943741	-0.107429
Foxg1-2:888, 8, set1, minCMV	Foxg1	0	2	888	minCMV	8	set1	0.0483036	0.826042	0.991154	0.0378092
Foxg1-2:888, 8, set1, minProm	Foxg1	0	2	888	minProm	8	set1	0.0238908	0.877163	0.99531	-0.0278923
Foxg1-2:888, 8, set1, minTK	Foxg1	0	2	888	minTK	8	set1	0.122192	0.726669	0.973508	0.0539208
Foxj3-1:1222, 1, set2, minCMV	Foxj3	0	1	1222	minCMV	1	set2	0.434428	0.509824	0.940063	-0.0918001
Foxj3-1:1222, 1, set2, minProm	Foxj3	0	1	1222	minProm	1	set2	0.0382894	0.844863	0.993924	-0.0234702
Foxj3-1:1222, 1, set2, minTK	Foxj3	0	1	1222	minTK	1	set2	0.532337	0.465626	0.923723	-0.0985215
Foxj3-1:1555, 4, set2, minCMV	Foxj3	0	1	1555	minCMV	4	set2	0.0631149	0.801639	0.984728	-0.0478181
Foxj3-1:1555, 4, set2, minProm	Foxj3	0	1	1555	minProm	4	set2	0.164855	0.684726	0.963165	-0.0554367
Foxj3-1:1555, 4, set2, minTK	Foxj3	0	1	1555	minTK	4	set2	0.0188212	0.89088	0.99531	0.0191044
Foxj3-1:1888, 8, set2, minCMV	Foxj3	0	1	1888	minCMV	8	set2	0.139521	0.708757	0.969862	0.0467799
Foxj3-1:1888, 8, set2, minProm	Foxj3	0	1	1888	minProm	8	set2	0.399999	0.52709	0.940593	0.0923853
Foxj3-1:1888, 8, set2, minTK	Foxj3	0	1	1888	minTK	8	set2	0.778293	0.377664	0.897757	0.129816
Foxj3-1:223, 1, set1, minCMV	Foxj3	0	1	223	minCMV	1	set1	0.524746	0.468824	0.923723	-0.117449
Foxj3-1:223, 1, set1, minProm	Foxj3	0	1	223	minProm	1	set1	0.450522	0.502087	0.938733	-0.115163
Foxj3-1:223, 1, set1, minTK	Foxj3	0	1	223	minTK	1	set1	0.300949	0.583288	0.949121	-0.0976246
Foxj3-1:556, 4, set1, minCMV	Foxj3	0	1	556	minCMV	4	set1	1.07046	0.300842	0.871717	-0.149818
Foxj3-1:556, 4, set1, minProm	Foxj3	0	1	556	minProm	4	set1	2.50442	0.113527	0.644755	-0.30558
Foxj3-1:556, 4, set1, minTK	Foxj3	0	1	556	minTK	4	set1	0.180672	0.670796	0.9612	0.0770827
Foxj3-1:889, 8, set1, minCMV	Foxj3	0	1	889	minCMV	8	set1	1.6941	0.193062	0.780896	-0.22987
Foxj3-1:889, 8, set1, minProm	Foxj3	0	1	889	minProm	8	set1	1.31072	0.252264	0.838291	-0.1971
Foxj3-1:889, 8, set1, minTK	Foxj3	0	1	889	minTK	8	set1	0.709634	0.399565	0.900552	-0.156727
GATA3-1:1071, 1, set2, minCMV	GATA3	0	1	1071	minCMV	1	set2	2.30999	0.128545	0.67478	-0.296776
GATA3-1:1071, 1, set2, minProm	GATA3	0	1	1071	minProm	1	set2	0.606332	0.436172	0.914055	-0.138613
GATA3-1:1071, 1, set2, minTK	GATA3	0	1	1071	minTK	1	set2	0.466776	0.494474	0.933731	0.123395
GATA3-1:1404, 4, set2, minCMV	GATA3	0	1	1404	minCMV	4	set2	0.369455	0.543301	0.943741	-0.149468
GATA3-1:1404, 4, set2, minProm	GATA3	0	1	1404	minProm	4	set2	0.843429	0.358418	0.893165	-0.196684
GATA3-1:1404, 4, set2, minTK	GATA3	0	1	1404	minTK	4	set2	0.226223	0.634339	0.958194	0.088772
GATA3-1:1737, 8, set2, minCMV	GATA3	0	1	1737	minCMV	8	set2	0.704045	0.401428	0.900552	0.154763
GATA3-1:1737, 8, set2, minProm	GATA3	0	1	1737	minProm	8	set2	1.23821	0.265817	0.852348	-0.175548
GATA3-1:1737, 8, set2, minTK	GATA3	0	1	1737	minTK	8	set2	0.429463	0.512253	0.940063	-0.110081
GATA3-1:405, 4, set1, minCMV	GATA3	0	1	405	minCMV	4	set1	0.0477732	0.826984	0.991154	0.0493008
GATA3-1:405, 4, set1, minProm	GATA3	0	1	405	minProm	4	set1	0.096568	0.755988	0.976065	0.0744511
GATA3-1:405, 4, set1, minTK	GATA3	0	1	405	minTK	4	set1	0.764311	0.381983	0.900552	-0.18053
GATA3-1:72, 1, set1, minCMV	GATA3	0	1	72	minCMV	1	set1	0.810997	0.367826	0.893568	-0.179896
GATA3-1:72, 1, set1, minProm	GATA3	0	1	72	minProm	1	set1	0.44365	0.505366	0.939334	0.109805
GATA3-1:72, 1, set1, minTK	GATA3	0	1	72	minTK	1	set1	0.821669	0.364693	0.893165	-0.195061
GATA3-1:738, 8, set1, minCMV	GATA3	0	1	738	minCMV	8	set1	0.0133039	0.908174	0.99531	0.03347
GATA3-1:738, 8, set1, minProm	GATA3	0	1	738	minProm	8	set1	0.0695734	0.791959	0.981925	-0.0695131
GATA3-1:738, 8, set1, minTK	GATA3	0	1	738	minTK	8	set1	0.280617	0.596297	0.949121	-0.124767
GBX2-1:1568, 4, set2, minTK	GBX2	0	1	1568	minTK	4	set2	0.246434	0	0
GBX2-1:236, 1, set1, minCMV	GBX2	0	1	236	minCMV	1	set1	0.332319	0.564297	0.946614	-0.374783
GBX2-1:236, 1, set1, minProm	GBX2	0	1	236	minProm	1	set1
GBX2-1:236, 1, set1, minTK	GBX2	0	1	236	minTK	1	set1	1.03004	0.310149	0.875893	-0.761146
GBX2-1:569, 4, set1, minCMV	GBX2	0	1	569	minCMV	4	set1	0.541559	0.461787	0.923723	-0.365993
GBX2-1:569, 4, set1, minProm	GBX2	0	1	569	minProm	4	set1	-4e-12	1	1
GBX2-1:569, 4, set1, minTK	GBX2	0	1	569	minTK	4	set1	1.38963	0.238467	0.828819	-0.540648
GBX2-1:902, 8, set1, minCMV	GBX2	0	1	902	minCMV	8	set1	0.00177288	0.966415	1	0.0214953
GBX2-1:902, 8, set1, minProm	GBX2	0	1	902	minProm	8	set1	0.142716	0.705595	0.969207	0.188334
GBX2-1:902, 8, set1, minTK	GBX2	0	1	902	minTK	8	set1	0.419634	0.51712	0.940063	0.505687
GCM1-1:1072, 1, set2, minCMV	GCM1	0	1	1072	minCMV	1	set2	1.18767	0.2758	0.85768	0.154752
GCM1-1:1072, 1, set2, minProm	GCM1	0	1	1072	minProm	1	set2	1.5734	0.209714	0.802272	-0.144774
GCM1-1:1072, 1, set2, minTK	GCM1	0	1	1072	minTK	1	set2	0.03615	0.849206	0.993924	0.0215997
GCM1-1:1405, 4, set2, minCMV	GCM1	0	1	1405	minCMV	4	set2	0.186764	0.665624	0.9612	-0.0685135
GCM1-1:1405, 4, set2, minProm	GCM1	0	1	1405	minProm	4	set2	2.41955	0.119829	0.652113	-0.185389
GCM1-1:1405, 4, set2, minTK	GCM1	0	1	1405	minTK	4	set2	2.69381	0.100739	0.612102	-0.197563
GCM1-1:1738, 8, set2, minCMV	GCM1	0	1	1738	minCMV	8	set2	0.065656	0.79777	0.983201	-0.0388108
GCM1-1:1738, 8, set2, minProm	GCM1	0	1	1738	minProm	8	set2	3.29862	0.0693383	0.535605	-0.248693
GCM1-1:1738, 8, set2, minTK	GCM1	0	1	1738	minTK	8	set2	3.07063	0.0797186	0.563259	-0.203791
GCM1-1:406, 4, set1, minCMV	GCM1	0	1	406	minCMV	4	set1	2.17974	0.139839	0.700333	-0.23669
GCM1-1:406, 4, set1, minProm	GCM1	0	1	406	minProm	4	set1	2.16298	0.14137	0.701071	-0.2058
GCM1-1:406, 4, set1, minTK	GCM1	0	1	406	minTK	4	set1	0.0660059	0.797244	0.982947	0.036215
GCM1-1:73, 1, set1, minCMV	GCM1	0	1	73	minCMV	1	set1	0.304772	0.580906	0.949121	-0.0831131
GCM1-1:73, 1, set1, minProm	GCM1	0	1	73	minProm	1	set1	0.920648	0.337305	0.890812	-0.136725
GCM1-1:73, 1, set1, minTK	GCM1	0	1	73	minTK	1	set1	2.80284	0.0940977	0.59805	-0.223153
GCM1-1:739, 8, set1, minCMV	GCM1	0	1	739	minCMV	8	set1	2.3633	0.124219	0.662646	0.237331
GCM1-1:739, 8, set1, minProm	GCM1	0	1	739	minProm	8	set1	1.0765	0.299482	0.871385	-0.154407
GCM1-1:739, 8, set1, minTK	GCM1	0	1	739	minTK	8	set1	0.00255581	0.95968	0.998717	-0.00619034
GLI2-1:1003, 1, set2, minCMV	GLI2	0	1	1003	minCMV	1	set2	1.55583	0.212277	0.806114	-0.236247
GLI2-1:1003, 1, set2, minProm	GLI2	0	1	1003	minProm	1	set2	1.45713	0.227388	0.816469	-0.188431
GLI2-1:1003, 1, set2, minTK	GLI2	0	1	1003	minTK	1	set2	0.438189	0.507998	0.940063	-0.11616
GLI2-1:1336, 4, set2, minCMV	GLI2	0	1	1336	minCMV	4	set2	0.028736	0.86539	0.99531	0.0299301
GLI2-1:1336, 4, set2, minProm	GLI2	0	1	1336	minProm	4	set2	1.46898	0.225507	0.81366	-0.218385
GLI2-1:1336, 4, set2, minTK	GLI2	0	1	1336	minTK	4	set2	0.989883	0.319771	0.8798	0.144083
GLI2-1:1669, 8, set2, minCMV	GLI2	0	1	1669	minCMV	8	set2	0.192359	0.660961	0.9612	-0.0628682
GLI2-1:1669, 8, set2, minProm	GLI2	0	1	1669	minProm	8	set2	3.04925	0.0807746	0.565142	-0.215348
GLI2-1:1669, 8, set2, minTK	GLI2	0	1	1669	minTK	8	set2	0.045154	0.831721	0.991875	0.0290832
GLI2-1:337, 4, set1, minCMV	GLI2	0	1	337	minCMV	4	set1	0.810416	0.367997	0.893568	0.1158
GLI2-1:337, 4, set1, minProm	GLI2	0	1	337	minProm	4	set1	0.466709	0.494505	0.933731	-0.106965
GLI2-1:337, 4, set1, minTK	GLI2	0	1	337	minTK	4	set1	0.899312	0.342966	0.892659	-0.134739
GLI2-1:4, 1, set1, minCMV	GLI2	0	1	4	minCMV	1	set1	0.073904	0.785735	0.980198	0.0368389
GLI2-1:4, 1, set1, minProm	GLI2	0	1	4	minProm	1	set1	0.558314	0.45494	0.923361	-0.0989281
GLI2-1:4, 1, set1, minTK	GLI2	0	1	4	minTK	1	set1	0.891126	0.345172	0.892785	0.142848
GLI2-1:670, 8, set1, minCMV	GLI2	0	1	670	minCMV	8	set1	0.0816601	0.77506	0.976885	-0.0433559
GLI2-1:670, 8, set1, minProm	GLI2	0	1	670	minProm	8	set1	4.93686	0.0262898	0.306298	-0.373848
GLI2-1:670, 8, set1, minTK	GLI2	0	1	670	minTK	8	set1	0.445538	0.504461	0.939334	-0.105194
GLI2-2:1004, 1, set2, minCMV	GLI2	0	2	1004	minCMV	1	set2	0.035304	0.85096	0.99522	0.0310069
GLI2-2:1004, 1, set2, minProm	GLI2	0	2	1004	minProm	1	set2	0.737378	0.390502	0.900552	-0.137595
GLI2-2:1004, 1, set2, minTK	GLI2	0	2	1004	minTK	1	set2	0.276314	0.599128	0.949121	-0.0852446
GLI2-2:1337, 4, set2, minCMV	GLI2	0	2	1337	minCMV	4	set2	0.0285812	0.86575	0.99531	-0.0216399
GLI2-2:1337, 4, set2, minProm	GLI2	0	2	1337	minProm	4	set2	0.749307	0.386696	0.900552	-0.152547
GLI2-2:1337, 4, set2, minTK	GLI2	0	2	1337	minTK	4	set2	0.0123302	0.911583	0.99531	-0.0185888
GLI2-2:1670, 8, set2, minCMV	GLI2	0	2	1670	minCMV	8	set2	4.81149	0.0282706	0.324451	0.377326
GLI2-2:1670, 8, set2, minProm	GLI2	0	2	1670	minProm	8	set2	1.11986	0.289948	0.868428	-0.19076
GLI2-2:1670, 8, set2, minTK	GLI2	0	2	1670	minTK	8	set2	0.334414	0.563071	0.946614	-0.0846933
GLI2-2:338, 4, set1, minCMV	GLI2	0	2	338	minCMV	4	set1	0.0199337	0.887722	0.99531	-0.0333767
GLI2-2:338, 4, set1, minProm	GLI2	0	2	338	minProm	4	set1	1.50272	0.220253	0.811288	0.216087
GLI2-2:338, 4, set1, minTK	GLI2	0	2	338	minTK	4	set1	2.82284	0.0929318	0.594996	-0.294395
GLI2-2:5, 1, set1, minCMV	GLI2	0	2	5	minCMV	1	set1	0.273503	0.600991	0.949121	-0.0904966
GLI2-2:5, 1, set1, minProm	GLI2	0	2	5	minProm	1	set1	0.0749701	0.784233	0.980198	-0.0453877
GLI2-2:5, 1, set1, minTK	GLI2	0	2	5	minTK	1	set1	4.67746	0.0305609	0.339935	-0.335305
GLI2-2:671, 8, set1, minCMV	GLI2	0	2	671	minCMV	8	set1	0.178454	0.672706	0.9612	0.0673435
GLI2-2:671, 8, set1, minProm	GLI2	0	2	671	minProm	8	set1	0.112213	0.737638	0.975688	-0.0612223
GLI2-2:671, 8, set1, minTK	GLI2	0	2	671	minTK	8	set1	0.0315609	0.858995	0.99531	-0.0259813
GLIS1-1:1005, 1, set2, minCMV	GLIS1	0	1	1005	minCMV	1	set2	0.0565791	0.811987	0.987957	0.125871
GLIS1-1:1005, 1, set2, minProm	GLIS1	0	1	1005	minProm	1	set2	0.0200777	0.88732	0.99531	-0.0809896
GLIS1-1:1005, 1, set2, minTK	GLIS1	0	1	1005	minTK	1	set2	0.0535031	0.817076	0.987957	-0.0780747
GLIS1-1:1338, 4, set2, minCMV	GLIS1	0	1	1338	minCMV	4	set2	0.582423	0.445364	0.920712	-0.397118
GLIS1-1:1338, 4, set2, minProm	GLIS1	0	1	1338	minProm	4	set2	2.98119	0.0842373	0.575089	-0.923106
GLIS1-1:1338, 4, set2, minTK	GLIS1	0	1	1338	minTK	4	set2	0.0379118	0.84562	0.993924	-0.135498
GLIS1-1:1671, 8, set2, minTK	GLIS1	0	1	1671	minTK	8	set2	0.283902	0	0
GLIS2-1:1006, 1, set2, minCMV	GLIS2	0	1	1006	minCMV	1	set2	0.0496825	0.823617	0.989871	0.0422489
GLIS2-1:1006, 1, set2, minProm	GLIS2	0	1	1006	minProm	1	set2	0.537712	0.463383	0.923723	-0.15082
GLIS2-1:1006, 1, set2, minTK	GLIS2	0	1	1006	minTK	1	set2	2.44188	0.118135	0.649952	-0.358565
GLIS2-1:1339, 4, set2, minCMV	GLIS2	0	1	1339	minCMV	4	set2	0.293481	0.587998	0.949121	-0.129826
GLIS2-1:1339, 4, set2, minProm	GLIS2	0	1	1339	minProm	4	set2	0.566333	0.45172	0.921616	-0.178818
GLIS2-1:1339, 4, set2, minTK	GLIS2	0	1	1339	minTK	4	set2	1.32179	0.250271	0.837768	-0.233999
GLIS2-1:1672, 8, set2, minCMV	GLIS2	0	1	1672	minCMV	8	set2	0.592736	0.441363	0.9177	-0.318338
GLIS2-1:1672, 8, set2, minProm	GLIS2	0	1	1672	minProm	8	set2	0.820479	0.36504	0.893165	-0.337559
GLIS2-1:1672, 8, set2, minTK	GLIS2	0	1	1672	minTK	8	set2	0.00163109	0.967785	1	-0.0172577
GLIS2-1:340, 4, set1, minCMV	GLIS2	0	1	340	minCMV	4	set1	2.29e-09	0	0
GLIS2-1:673, 8, set1, minTK	GLIS2	0	1	673	minTK	8	set1
GLIS2-1:7, 1, set1, minCMV	GLIS2	0	1	7	minCMV	1	set1	-3.77e-11	1	1
GLIS2-1:7, 1, set1, minProm	GLIS2	0	1	7	minProm	1	set1	0.313049	0	0
GLIS2-1:7, 1, set1, minTK	GLIS2	0	1	7	minTK	1	set1	-1.18e-11	1	1
GMEB2-1:1139, 1, set2, minCMV	GMEB2	0	1	1139	minCMV	1	set2	0.554474	0.456495	0.923361	0.133267
GMEB2-1:1139, 1, set2, minProm	GMEB2	0	1	1139	minProm	1	set2	0.63217	0.426561	0.912092	-0.188547
GMEB2-1:1139, 1, set2, minTK	GMEB2	0	1	1139	minTK	1	set2	0.875869	0.349336	0.893165	-0.178237
GMEB2-1:140, 1, set1, minCMV	GMEB2	0	1	140	minCMV	1	set1	4.66021	0.0308694	0.341511	0.42255
GMEB2-1:140, 1, set1, minProm	GMEB2	0	1	140	minProm	1	set1	0.0607574	0.805303	0.985561	0.0565525
GMEB2-1:140, 1, set1, minTK	GMEB2	0	1	140	minTK	1	set1	2.70365	0.100119	0.611064	-0.428543
GMEB2-1:1472, 4, set2, minCMV	GMEB2	0	1	1472	minCMV	4	set2	0.794759	0.372665	0.895568	0.153843
GMEB2-1:1472, 4, set2, minProm	GMEB2	0	1	1472	minProm	4	set2	0.136622	0.711663	0.970122	-0.0789843
GMEB2-1:1472, 4, set2, minTK	GMEB2	0	1	1472	minTK	4	set2	0.0112103	0.915679	0.99531	-0.0207132
GMEB2-1:1805, 8, set2, minCMV	GMEB2	0	1	1805	minCMV	8	set2	0.197437	0.656798	0.960963	-0.101893
GMEB2-1:1805, 8, set2, minProm	GMEB2	0	1	1805	minProm	8	set2	0.432794	0.510621	0.940063	-0.150131
GMEB2-1:1805, 8, set2, minTK	GMEB2	0	1	1805	minTK	8	set2	0.142073	0.706229	0.969228	-0.0742699
GMEB2-1:473, 4, set1, minCMV	GMEB2	0	1	473	minCMV	4	set1	0.111817	0.738085	0.975688	-0.0749147
GMEB2-1:473, 4, set1, minProm	GMEB2	0	1	473	minProm	4	set1	0.0114666	0.914724	0.99531	0.0275997
GMEB2-1:473, 4, set1, minTK	GMEB2	0	1	473	minTK	4	set1	0.170686	0.679502	0.961889	-0.0877773
GMEB2-1:806, 8, set1, minCMV	GMEB2	0	1	806	minCMV	8	set1	0.000404	0.983964	1	0.00493565
GMEB2-1:806, 8, set1, minProm	GMEB2	0	1	806	minProm	8	set1	0.0215678	0.883243	0.99531	0.0371354
GMEB2-1:806, 8, set1, minTK	GMEB2	0	1	806	minTK	8	set1	3.31217	0.0687686	0.535605	-0.513306
GMEB2-2:1140, 1, set2, minCMV	GMEB2	0	2	1140	minCMV	1	set2	0.23691	0.626447	0.956104	-0.0703842
GMEB2-2:1140, 1, set2, minProm	GMEB2	0	2	1140	minProm	1	set2	1.43841	0.230397	0.821896	-0.169897
GMEB2-2:1140, 1, set2, minTK	GMEB2	0	2	1140	minTK	1	set2	1.01616	0.313431	0.876469	-0.140436
GMEB2-2:141, 1, set1, minCMV	GMEB2	0	2	141	minCMV	1	set1	0.0424559	0.836753	0.992064	0.0301304
GMEB2-2:141, 1, set1, minProm	GMEB2	0	2	141	minProm	1	set1	0.00438607	0.947197	0.998717	-0.00943649
GMEB2-2:141, 1, set1, minTK	GMEB2	0	2	141	minTK	1	set1	2.13583	0.143893	0.7085	-0.24962
GMEB2-2:1473, 4, set2, minCMV	GMEB2	0	2	1473	minCMV	4	set2	0.0572663	0.81087	0.987848	-0.0393708
GMEB2-2:1473, 4, set2, minProm	GMEB2	0	2	1473	minProm	4	set2	0.714769	0.397865	0.900552	-0.128323
GMEB2-2:1473, 4, set2, minTK	GMEB2	0	2	1473	minTK	4	set2	3.04838	0.080818	0.565142	-0.270672
GMEB2-2:1806, 8, set2, minCMV	GMEB2	0	2	1806	minCMV	8	set2	0.0581039	0.809518	0.987815	-0.0343362
GMEB2-2:1806, 8, set2, minProm	GMEB2	0	2	1806	minProm	8	set2	0.0363939	0.848704	0.993924	-0.0259258
GMEB2-2:1806, 8, set2, minTK	GMEB2	0	2	1806	minTK	8	set2	8.46886	0.00361278	0.0697563	-0.371946
GMEB2-2:474, 4, set1, minCMV	GMEB2	0	2	474	minCMV	4	set1	1.1099	0.292104	0.870218	-0.161267
GMEB2-2:474, 4, set1, minProm	GMEB2	0	2	474	minProm	4	set1	0.348925	0.554722	0.946614	-0.129507
GMEB2-2:474, 4, set1, minTK	GMEB2	0	2	474	minTK	4	set1	1.85234	0.173512	0.754229	-0.2339
GMEB2-2:807, 8, set1, minCMV	GMEB2	0	2	807	minCMV	8	set1	0.762633	0.382506	0.900552	-0.20478
GMEB2-2:807, 8, set1, minProm	GMEB2	0	2	807	minProm	8	set1	0.890833	0.345252	0.892785	-0.176622
GMEB2-2:807, 8, set1, minTK	GMEB2	0	2	807	minTK	8	set1	0.00162962	0.967799	1	-0.0076873
GMEB2-3:1141, 1, set2, minCMV	GMEB2	0	3	1141	minCMV	1	set2	0.0509796	0.821367	0.989742	-0.0385913
GMEB2-3:1141, 1, set2, minProm	GMEB2	0	3	1141	minProm	1	set2	0.0271314	0.869167	0.99531	-0.0299843
GMEB2-3:1141, 1, set2, minTK	GMEB2	0	3	1141	minTK	1	set2	1.86866	0.171629	0.751874	-0.209062
GMEB2-3:142, 1, set1, minCMV	GMEB2	0	3	142	minCMV	1	set1	0.43321	0.510418	0.940063	-0.11039
GMEB2-3:142, 1, set1, minProm	GMEB2	0	3	142	minProm	1	set1	3.28245	0.0700245	0.535605	-0.291747
GMEB2-3:142, 1, set1, minTK	GMEB2	0	3	142	minTK	1	set1	0.074087	0.785477	0.980198	-0.052263
GMEB2-3:1474, 4, set2, minCMV	GMEB2	0	3	1474	minCMV	4	set2	0.0334989	0.854777	0.99522	-0.0359063
GMEB2-3:1474, 4, set2, minProm	GMEB2	0	3	1474	minProm	4	set2	0.00667374	0.934891	0.998275	0.0169505
GMEB2-3:1474, 4, set2, minTK	GMEB2	0	3	1474	minTK	4	set2	2.18873	0.139024	0.699106	-0.269767
GMEB2-3:1807, 8, set2, minCMV	GMEB2	0	3	1807	minCMV	8	set2	0.206674	0.649387	0.95839	-0.0891539
GMEB2-3:1807, 8, set2, minProm	GMEB2	0	3	1807	minProm	8	set2	1.73878	0.187294	0.771801	-0.232664
GMEB2-3:1807, 8, set2, minTK	GMEB2	0	3	1807	minTK	8	set2	1.70568	0.191547	0.778376	-0.29968
GMEB2-3:475, 4, set1, minCMV	GMEB2	0	3	475	minCMV	4	set1	0.300519	0.583557	0.949121	-0.0863509
GMEB2-3:475, 4, set1, minProm	GMEB2	0	3	475	minProm	4	set1	1.29572	0.254997	0.841622	-0.272115
GMEB2-3:475, 4, set1, minTK	GMEB2	0	3	475	minTK	4	set1	1.07054	0.300823	0.871717	-0.207124
GMEB2-3:808, 8, set1, minCMV	GMEB2	0	3	808	minCMV	8	set1	0.48643	0.485524	0.929566	-0.110462
GMEB2-3:808, 8, set1, minProm	GMEB2	0	3	808	minProm	8	set1	0.117027	0.732282	0.975214	0.0564298
GMEB2-3:808, 8, set1, minTK	GMEB2	0	3	808	minTK	8	set1	6.8861	0.00868686	0.139626	-0.391935
GRHL1-1:1037, 1, set2, minCMV	GRHL1	0	1	1037	minCMV	1	set2	0.00810526	0.928264	0.996609	-0.0130208
GRHL1-1:1037, 1, set2, minProm	GRHL1	0	1	1037	minProm	1	set2	0.104324	0.746701	0.976065	0.0479214
GRHL1-1:1037, 1, set2, minTK	GRHL1	0	1	1037	minTK	1	set2	0.0210524	0.884636	0.99531	-0.0210797
GRHL1-1:1370, 4, set2, minCMV	GRHL1	0	1	1370	minCMV	4	set2	2.65574	0.103176	0.620885	-0.269846
GRHL1-1:1370, 4, set2, minProm	GRHL1	0	1	1370	minProm	4	set2	1.49474	0.221482	0.811882	-0.185191
GRHL1-1:1370, 4, set2, minTK	GRHL1	0	1	1370	minTK	4	set2	0.0106811	0.917686	0.99531	0.0135051
GRHL1-1:1703, 8, set2, minCMV	GRHL1	0	1	1703	minCMV	8	set2	0.790448	0.373965	0.895678	0.156054
GRHL1-1:1703, 8, set2, minProm	GRHL1	0	1	1703	minProm	8	set2	0.0362149	0.849072	0.993924	0.031127
GRHL1-1:1703, 8, set2, minTK	GRHL1	0	1	1703	minTK	8	set2	0.753745	0.385293	0.900552	-0.163291
GRHL1-1:371, 4, set1, minCMV	GRHL1	0	1	371	minCMV	4	set1	0.0701393	0.791134	0.981524	-0.0392204
GRHL1-1:371, 4, set1, minProm	GRHL1	0	1	371	minProm	4	set1	0.139774	0.708506	0.969862	-0.0650063
GRHL1-1:371, 4, set1, minTK	GRHL1	0	1	371	minTK	4	set1	0.781152	0.376789	0.897642	-0.132782
GRHL1-1:38, 1, set1, minCMV	GRHL1	0	1	38	minCMV	1	set1	0.467452	0.494162	0.933731	-0.112517
GRHL1-1:38, 1, set1, minProm	GRHL1	0	1	38	minProm	1	set1	6.24e-05	0.9937	1	0.00125659
GRHL1-1:38, 1, set1, minTK	GRHL1	0	1	38	minTK	1	set1	1.87494	0.17091	0.751874	-0.243395
GRHL1-1:704, 8, set1, minCMV	GRHL1	0	1	704	minCMV	8	set1	0.0105928	0.918025	0.99531	-0.0169375
GRHL1-1:704, 8, set1, minProm	GRHL1	0	1	704	minProm	8	set1	1.09813	0.294678	0.871385	-0.163
GRHL1-1:704, 8, set1, minTK	GRHL1	0	1	704	minTK	8	set1	0.27833	0.597798	0.949121	-0.0826233
GRHL1-2:1038, 1, set2, minCMV	GRHL1	0	2	1038	minCMV	1	set2	0.0183419	0.89227	0.99531	-0.0283222
GRHL1-2:1038, 1, set2, minProm	GRHL1	0	2	1038	minProm	1	set2	0.011254	0.915515	0.99531	-0.0232816
GRHL1-2:1038, 1, set2, minTK	GRHL1	0	2	1038	minTK	1	set2	0.13013	0.718297	0.971798	-0.0691845
GRHL1-2:1371, 4, set2, minCMV	GRHL1	0	2	1371	minCMV	4	set2	0.127567	0.720968	0.971827	-0.111765
GRHL1-2:1371, 4, set2, minProm	GRHL1	0	2	1371	minProm	4	set2	2.09157	0.148114	0.714953	-0.337677
GRHL1-2:1371, 4, set2, minTK	GRHL1	0	2	1371	minTK	4	set2	2.91014	0.0880244	0.586452	-0.350923
GRHL1-2:1704, 8, set2, minCMV	GRHL1	0	2	1704	minCMV	8	set2	0.17921	0.672053	0.9612	0.0951637
GRHL1-2:1704, 8, set2, minProm	GRHL1	0	2	1704	minProm	8	set2	0.548985	0.458733	0.923361	-0.183376
GRHL1-2:1704, 8, set2, minTK	GRHL1	0	2	1704	minTK	8	set2	5.83008	0.0157544	0.216402	0.571376
GRHL1-2:372, 4, set1, minCMV	GRHL1	0	2	372	minCMV	4	set1	0.0731271	0.786837	0.980353	-0.0828374
GRHL1-2:372, 4, set1, minProm	GRHL1	0	2	372	minProm	4	set1	1.39786	0.237082	0.82808	-0.359531
GRHL1-2:372, 4, set1, minTK	GRHL1	0	2	372	minTK	4	set1	0.285465	0.593142	0.949121	-0.172519
GRHL1-2:39, 1, set1, minCMV	GRHL1	0	2	39	minCMV	1	set1	0.0043506	0.94741	0.998717	0.0230675
GRHL1-2:39, 1, set1, minProm	GRHL1	0	2	39	minProm	1	set1	0.564161	0.452589	0.922914	-0.199178
GRHL1-2:39, 1, set1, minTK	GRHL1	0	2	39	minTK	1	set1	0.0440415	0.833776	0.992064	-0.0572082
GRHL1-2:705, 8, set1, minCMV	GRHL1	0	2	705	minCMV	8	set1	0.376302	0.539589	0.943741	0.14956
GRHL1-2:705, 8, set1, minProm	GRHL1	0	2	705	minProm	8	set1	0.00350253	0.952807	0.998717	0.0143364
GRHL1-2:705, 8, set1, minTK	GRHL1	0	2	705	minTK	8	set1	0.695929	0.404155	0.900552	0.224125
HES5-1:1174, 1, set2, minCMV	HES5	0	1	1174	minCMV	1	set2	0.0117095	0.913829	0.99531	-0.0301285
HES5-1:1174, 1, set2, minProm	HES5	0	1	1174	minProm	1	set2	0.940102	0.332252	0.887691	-0.268988
HES5-1:1174, 1, set2, minTK	HES5	0	1	1174	minTK	1	set2	1.23398	0.266635	0.852348	-0.397373
HES5-1:1507, 4, set2, minCMV	HES5	0	1	1507	minCMV	4	set2	0.0170801	0.89602	0.99531	-0.0461359
HES5-1:1507, 4, set2, minProm	HES5	0	1	1507	minProm	4	set2	1.54831	0.213385	0.806778	-0.302833
HES5-1:1507, 4, set2, minTK	HES5	0	1	1507	minTK	4	set2	0.0230907	0.879221	0.99531	0.0499145
HES5-1:175, 1, set1, minCMV	HES5	0	1	175	minCMV	1	set1	0.00105253	0.974119	1	-0.0143181
HES5-1:175, 1, set1, minProm	HES5	0	1	175	minProm	1	set1	0.947022	0.330479	0.88692	-0.344214
HES5-1:175, 1, set1, minTK	HES5	0	1	175	minTK	1	set1	0.890783	0.345265	0.892785	-0.332531
HES5-1:1840, 8, set2, minCMV	HES5	0	1	1840	minCMV	8	set2	0.305206	0.580637	0.949121	-0.177192
HES5-1:1840, 8, set2, minProm	HES5	0	1	1840	minProm	8	set2	0.0661709	0.796996	0.982947	0.0885317
HES5-1:1840, 8, set2, minTK	HES5	0	1	1840	minTK	8	set2	0.754161	0.385162	0.900552	-0.239779
HES5-1:508, 4, set1, minCMV	HES5	0	1	508	minCMV	4	set1	0.000128	0.990986	1	0.00275532
HES5-1:508, 4, set1, minProm	HES5	0	1	508	minProm	4	set1	0.0933493	0.759962	0.976065	0.171248
HES5-1:508, 4, set1, minTK	HES5	0	1	508	minTK	4	set1	0.00642391	0.936119	0.998717	0.0245493
HES5-1:841, 8, set1, minCMV	HES5	0	1	841	minCMV	8	set1	0.104337	0.746686	0.976065	-0.180699
HES5-1:841, 8, set1, minProm	HES5	0	1	841	minProm	8	set1	0.0371036	0.847254	0.993924	-0.0764535
HES5-1:841, 8, set1, minTK	HES5	0	1	841	minTK	8	set1	0.0745967	0.784758	0.980198	-0.123641
HESX1-1:1236, 1, set2, minCMV	HESX1	0	1	1236	minCMV	1	set2	0.890954	0.345219	0.892785	-0.209622
HESX1-1:1236, 1, set2, minProm	HESX1	0	1	1236	minProm	1	set2	0.391798	0.531356	0.941564	-0.155073
HESX1-1:1236, 1, set2, minTK	HESX1	0	1	1236	minTK	1	set2	0.35761	0.549837	0.946614	0.166611
HESX1-1:1569, 4, set2, minCMV	HESX1	0	1	1569	minCMV	4	set2	0.647188	0.42112	0.908685	-0.205166
HESX1-1:1569, 4, set2, minProm	HESX1	0	1	1569	minProm	4	set2	0.00255622	0.959677	0.998717	-0.0160563
HESX1-1:1569, 4, set2, minTK	HESX1	0	1	1569	minTK	4	set2	0.0948328	0.758121	0.976065	-0.0684348
HESX1-1:1902, 8, set2, minCMV	HESX1	0	1	1902	minCMV	8	set2	0.0030053	0.956281	0.998717	-0.0150796
HESX1-1:1902, 8, set2, minProm	HESX1	0	1	1902	minProm	8	set2	1.21585	0.270176	0.853772	-0.260161
HESX1-1:1902, 8, set2, minTK	HESX1	0	1	1902	minTK	8	set2	0.492769	0.482695	0.92762	0.195622
HESX1-1:237, 1, set1, minCMV	HESX1	0	1	237	minCMV	1	set1	0.000147	0.990323	1	0.00242807
HESX1-1:237, 1, set1, minProm	HESX1	0	1	237	minProm	1	set1	1.4456	0.229236	0.820329	-0.267612
HESX1-1:237, 1, set1, minTK	HESX1	0	1	237	minTK	1	set1	0.723006	0.39516	0.900552	-0.204257
HESX1-1:570, 4, set1, minCMV	HESX1	0	1	570	minCMV	4	set1	0.0441948	0.833492	0.992064	-0.0599446
HESX1-1:570, 4, set1, minProm	HESX1	0	1	570	minProm	4	set1	0.377408	0.538994	0.943741	-0.178846
HESX1-1:570, 4, set1, minTK	HESX1	0	1	570	minTK	4	set1	0.602996	0.437437	0.914804	0.209493
HESX1-1:903, 8, set1, minCMV	HESX1	0	1	903	minCMV	8	set1	0.000163	0.989805	1	-0.00515255
HESX1-1:903, 8, set1, minProm	HESX1	0	1	903	minProm	8	set1	0.00818889	0.927896	0.996609	-0.0262551
HESX1-1:903, 8, set1, minTK	HESX1	0	1	903	minTK	8	set1	0.302307	0.58244	0.949121	0.154538
HEY2-1:1175, 1, set2, minCMV	HEY2	0	1	1175	minCMV	1	set2	0.235954	0.627144	0.956104	-0.0748676
HEY2-1:1175, 1, set2, minProm	HEY2	0	1	1175	minProm	1	set2	0.20648	0.64954	0.95839	0.0727281
HEY2-1:1175, 1, set2, minTK	HEY2	0	1	1175	minTK	1	set2	3.76179	0.0524363	0.479105	-0.250408
HEY2-1:1508, 4, set2, minCMV	HEY2	0	1	1508	minCMV	4	set2	0.0375889	0.846271	0.993924	-0.0313199
HEY2-1:1508, 4, set2, minProm	HEY2	0	1	1508	minProm	4	set2	0.767893	0.38087	0.900552	-0.122118
HEY2-1:1508, 4, set2, minTK	HEY2	0	1	1508	minTK	4	set2	0.277253	0.598507	0.949121	-0.073131
HEY2-1:176, 1, set1, minCMV	HEY2	0	1	176	minCMV	1	set1	0.0647567	0.79913	0.9834	-0.0583861
HEY2-1:176, 1, set1, minProm	HEY2	0	1	176	minProm	1	set1	0.155578	0.693261	0.965386	0.0900012
HEY2-1:176, 1, set1, minTK	HEY2	0	1	176	minTK	1	set1	0.52281	0.469645	0.923723	-0.122348
HEY2-1:1841, 8, set2, minCMV	HEY2	0	1	1841	minCMV	8	set2	0.014817	0.903117	0.99531	-0.0194552
HEY2-1:1841, 8, set2, minProm	HEY2	0	1	1841	minProm	8	set2	0.529393	0.466862	0.923723	-0.123215
HEY2-1:1841, 8, set2, minTK	HEY2	0	1	1841	minTK	8	set2	2.14457	0.143075	0.705609	-0.201228
HEY2-1:509, 4, set1, minCMV	HEY2	0	1	509	minCMV	4	set1	0.101781	0.749703	0.976065	-0.0642004
HEY2-1:509, 4, set1, minProm	HEY2	0	1	509	minProm	4	set1	0.00166907	0.967412	1	-0.00664566
HEY2-1:509, 4, set1, minTK	HEY2	0	1	509	minTK	4	set1	0.00593688	0.938583	0.998717	-0.0136922
HEY2-1:842, 8, set1, minCMV	HEY2	0	1	842	minCMV	8	set1	0.111659	0.738263	0.975688	-0.0553843
HEY2-1:842, 8, set1, minProm	HEY2	0	1	842	minProm	8	set1	0.00373887	0.951243	0.998717	0.0152939
HEY2-1:842, 8, set1, minTK	HEY2	0	1	842	minTK	8	set1	0.120413	0.728587	0.974837	-0.0789357
HINFP1-1:341, 4, set1, minCMV	HINFP1	0	1	341	minCMV	4	set1	-9.51e-11	1	1
HINFP1-2:1008, 1, set2, minCMV	HINFP1	0	2	1008	minCMV	1	set2	0.159338	0.689767	0.964422	-0.0934671
HINFP1-2:1008, 1, set2, minProm	HINFP1	0	2	1008	minProm	1	set2	0.759811	0.383388	0.900552	0.216049
HINFP1-2:1008, 1, set2, minTK	HINFP1	0	2	1008	minTK	1	set2	0.676243	0.410884	0.903267	0.165221
HINFP1-2:1341, 4, set2, minCMV	HINFP1	0	2	1341	minCMV	4	set2	0.00682441	0.934162	0.998275	-0.0200944
HINFP1-2:1341, 4, set2, minProm	HINFP1	0	2	1341	minProm	4	set2	0.154371	0.694392	0.966007	-0.124581
HINFP1-2:1341, 4, set2, minTK	HINFP1	0	2	1341	minTK	4	set2	1.23799	0.265859	0.852348	-0.329043
HINFP1-2:1674, 8, set2, minCMV	HINFP1	0	2	1674	minCMV	8	set2	1.87247	0.171192	0.751874	0.351544
HINFP1-2:1674, 8, set2, minProm	HINFP1	0	2	1674	minProm	8	set2	0.698552	0.403271	0.900552	-0.227407
HINFP1-2:1674, 8, set2, minTK	HINFP1	0	2	1674	minTK	8	set2	0.0816399	0.775087	0.976885	-0.0812122
HINFP1-2:342, 4, set1, minCMV	HINFP1	0	2	342	minCMV	4	set1	0.00232162	0.96157	0.999214	0.0159944
HINFP1-2:342, 4, set1, minProm	HINFP1	0	2	342	minProm	4	set1	0.0213299	0.883884	0.99531	-0.0775382
HINFP1-2:342, 4, set1, minTK	HINFP1	0	2	342	minTK	4	set1	0.0581931	0.809375	0.987815	0.0839464
HINFP1-2:675, 8, set1, minCMV	HINFP1	0	2	675	minCMV	8	set1	0.32094	0.571043	0.947208	0.195953
HINFP1-2:675, 8, set1, minProm	HINFP1	0	2	675	minProm	8	set1	0.573825	0.448743	0.920942	0.262689
HINFP1-2:675, 8, set1, minTK	HINFP1	0	2	675	minTK	8	set1	0.0678641	0.794472	0.981949	-0.129721
HINFP1-2:9, 1, set1, minCMV	HINFP1	0	2	9	minCMV	1	set1	0.0611288	0.804721	0.985438	0.0817399
HINFP1-2:9, 1, set1, minProm	HINFP1	0	2	9	minProm	1	set1	1.2025	0.272822	0.855463	-0.38495
HINFP1-2:9, 1, set1, minTK	HINFP1	0	2	9	minTK	1	set1	0.0343861	0.852888	0.99522	-0.0611091
HMBOX1-1:1237, 1, set2, minCMV	HMBOX1	0	1	1237	minCMV	1	set2	0.615867	0.432587	0.913384	-0.155749
HMBOX1-1:1237, 1, set2, minProm	HMBOX1	0	1	1237	minProm	1	set2	0.0725751	0.787624	0.980935	-0.0637439
HMBOX1-1:1237, 1, set2, minTK	HMBOX1	0	1	1237	minTK	1	set2	0.198722	0.655754	0.960963	-0.10908
HMBOX1-1:1570, 4, set2, minCMV	HMBOX1	0	1	1570	minCMV	4	set2	0.114871	0.734666	0.975328	0.104663
HMBOX1-1:1570, 4, set2, minProm	HMBOX1	0	1	1570	minProm	4	set2	0.534818	0.464588	0.923723	-0.192301
HMBOX1-1:1570, 4, set2, minTK	HMBOX1	0	1	1570	minTK	4	set2	0.945984	0.330744	0.88692	-0.261783
HMBOX1-1:1903, 8, set2, minCMV	HMBOX1	0	1	1903	minCMV	8	set2	1.4103	0.235007	0.826902	0.341812
HMBOX1-1:1903, 8, set2, minProm	HMBOX1	0	1	1903	minProm	8	set2	9.45e-05	0.992242	1	0.00317976
HMBOX1-1:1903, 8, set2, minTK	HMBOX1	0	1	1903	minTK	8	set2	0.098656	0.753448	0.976065	0.0823824
HMBOX1-1:238, 1, set1, minCMV	HMBOX1	0	1	238	minCMV	1	set1	0.0871245	0.767865	0.976065	0.0884797
HMBOX1-1:238, 1, set1, minProm	HMBOX1	0	1	238	minProm	1	set1	0.363935	0.546329	0.945252	-0.188397
HMBOX1-1:238, 1, set1, minTK	HMBOX1	0	1	238	minTK	1	set1	0.244633	0.62088	0.954721	-0.133139
HMBOX1-1:571, 4, set1, minCMV	HMBOX1	0	1	571	minCMV	4	set1	2.49109	0.114492	0.644755	0.502817
HMBOX1-1:571, 4, set1, minProm	HMBOX1	0	1	571	minProm	4	set1	1.05577	0.304181	0.873619	-0.340214
HMBOX1-1:571, 4, set1, minTK	HMBOX1	0	1	571	minTK	4	set1	2.20288	0.137753	0.695179	-0.528221
HMBOX1-1:904, 8, set1, minCMV	HMBOX1	0	1	904	minCMV	8	set1	0.0880433	0.76668	0.976065	0.0726236
HMBOX1-1:904, 8, set1, minProm	HMBOX1	0	1	904	minProm	8	set1	0.0221235	0.881759	0.99531	0.0471587
HMBOX1-1:904, 8, set1, minTK	HMBOX1	0	1	904	minTK	8	set1	0.0681913	0.793989	0.981949	-0.0754497
HNF1A-1:1238, 1, set2, minCMV	HNF1A	0	1	1238	minCMV	1	set2	3.81556	0.0507786	0.470968	0.435385
HNF1A-1:1238, 1, set2, minProm	HNF1A	0	1	1238	minProm	1	set2	0.0395125	0.842437	0.993525	0.0433736
HNF1A-1:1238, 1, set2, minTK	HNF1A	0	1	1238	minTK	1	set2	0.351793	0.5531	0.946614	0.174383
HNF1A-1:1571, 4, set2, minCMV	HNF1A	0	1	1571	minCMV	4	set2	6.31926	0.0119434	0.175436	0.480983
HNF1A-1:1571, 4, set2, minProm	HNF1A	0	1	1571	minProm	4	set2	0.10938	0.740851	0.975971	0.0941883
HNF1A-1:1571, 4, set2, minTK	HNF1A	0	1	1571	minTK	4	set2	0.641594	0.423134	0.909917	0.160605
HNF1A-1:1904, 8, set2, minCMV	HNF1A	0	1	1904	minCMV	8	set2	4.02066	0.0449461	0.435282	0.444388
HNF1A-1:1904, 8, set2, minProm	HNF1A	0	1	1904	minProm	8	set2	1.53852	0.214839	0.807595	-0.323389
HNF1A-1:1904, 8, set2, minTK	HNF1A	0	1	1904	minTK	8	set2	2.85328	0.0911879	0.590796	-0.449024
HNF1A-1:239, 1, set1, minCMV	HNF1A	0	1	239	minCMV	1	set1	4.03765	0.0444956	0.431601	0.493117
HNF1A-1:239, 1, set1, minProm	HNF1A	0	1	239	minProm	1	set1	1.33468	0.247973	0.837768	0.282586
HNF1A-1:239, 1, set1, minTK	HNF1A	0	1	239	minTK	1	set1	0.907951	0.340659	0.892186	-0.224781
HNF1A-1:572, 4, set1, minCMV	HNF1A	0	1	572	minCMV	4	set1	2.7609	0.096594	0.600951	0.419098
HNF1A-1:572, 4, set1, minProm	HNF1A	0	1	572	minProm	4	set1	1.11727	0.290507	0.869257	-0.338936
HNF1A-1:572, 4, set1, minTK	HNF1A	0	1	572	minTK	4	set1	2.18261	0.139578	0.700333	-0.432434
HNF1A-1:905, 8, set1, minCMV	HNF1A	0	1	905	minCMV	8	set1	5.5316	0.018676	0.245547	0.625072
HNF1A-1:905, 8, set1, minProm	HNF1A	0	1	905	minProm	8	set1	0.0015828	0.968265	1	-0.0095017
HNF1A-1:905, 8, set1, minTK	HNF1A	0	1	905	minTK	8	set1	0.147499	0.700937	0.968778	0.110259
HNF4A-1:1276, 1, set2, minCMV	HNF4A	0	1	1276	minCMV	1	set2	0.00281452	0.95769	0.998717	0.0091245
HNF4A-1:1276, 1, set2, minProm	HNF4A	0	1	1276	minProm	1	set2	0.346146	0.556303	0.946614	-0.0966757
HNF4A-1:1276, 1, set2, minTK	HNF4A	0	1	1276	minTK	1	set2	0.217705	0.640794	0.95839	-0.0721616
HNF4A-1:1609, 4, set2, minCMV	HNF4A	0	1	1609	minCMV	4	set2	0.00664871	0.935013	0.998275	-0.0156691
HNF4A-1:1609, 4, set2, minProm	HNF4A	0	1	1609	minProm	4	set2	0.221837	0.637644	0.958194	-0.0838256
HNF4A-1:1609, 4, set2, minTK	HNF4A	0	1	1609	minTK	4	set2	0.273927	0.600709	0.949121	-0.131079
HNF4A-1:1942, 8, set2, minCMV	HNF4A	0	1	1942	minCMV	8	set2	0.264301	0.607181	0.952078	-0.126837
HNF4A-1:1942, 8, set2, minProm	HNF4A	0	1	1942	minProm	8	set2	0.0242331	0.876293	0.99531	0.032286
HNF4A-1:1942, 8, set2, minTK	HNF4A	0	1	1942	minTK	8	set2	3.14631	0.076099	0.55691	-0.329367
HNF4A-1:277, 1, set1, minCMV	HNF4A	0	1	277	minCMV	1	set1	0.568587	0.450821	0.921444	-0.126155
HNF4A-1:277, 1, set1, minProm	HNF4A	0	1	277	minProm	1	set1	1.01613	0.313439	0.876469	0.165744
HNF4A-1:277, 1, set1, minTK	HNF4A	0	1	277	minTK	1	set1	0.770774	0.379978	0.900552	0.143051
HNF4A-1:610, 4, set1, minCMV	HNF4A	0	1	610	minCMV	4	set1	0.168994	0.681007	0.962114	0.0695571
HNF4A-1:610, 4, set1, minProm	HNF4A	0	1	610	minProm	4	set1	0.0177998	0.893865	0.99531	0.0228156
HNF4A-1:610, 4, set1, minTK	HNF4A	0	1	610	minTK	4	set1	0.00365107	0.951818	0.998717	-0.0102925
HNF4A-1:943, 8, set1, minCMV	HNF4A	0	1	943	minCMV	8	set1	7.65179	0.00567161	0.0980949	0.542419
HNF4A-1:943, 8, set1, minProm	HNF4A	0	1	943	minProm	8	set1	1.08823	0.296863	0.871385	-0.162188
HNF4A-1:943, 8, set1, minTK	HNF4A	0	1	943	minTK	8	set1	4.38827	0.036187	0.378515	-0.355743
HNF4A-2:1277, 1, set2, minCMV	HNF4A	0	2	1277	minCMV	1	set2	0.818708	0.365558	0.893165	-0.173871
HNF4A-2:1277, 1, set2, minProm	HNF4A	0	2	1277	minProm	1	set2	0.206719	0.649351	0.95839	-0.0813003
HNF4A-2:1277, 1, set2, minTK	HNF4A	0	2	1277	minTK	1	set2	0.390818	0.53187	0.941564	-0.0989432
HNF4A-2:1610, 4, set2, minCMV	HNF4A	0	2	1610	minCMV	4	set2	1.52306	0.217157	0.809638	0.216296
HNF4A-2:1610, 4, set2, minProm	HNF4A	0	2	1610	minProm	4	set2	1.30132	0.253972	0.840641	-0.235886
HNF4A-2:1610, 4, set2, minTK	HNF4A	0	2	1610	minTK	4	set2	0.294712	0.587216	0.949121	-0.090648
HNF4A-2:1943, 8, set2, minCMV	HNF4A	0	2	1943	minCMV	8	set2	4.23115	0.0396886	0.398228	0.409931
HNF4A-2:1943, 8, set2, minProm	HNF4A	0	2	1943	minProm	8	set2	0.0269693	0.869555	0.99531	0.0303081
HNF4A-2:1943, 8, set2, minTK	HNF4A	0	2	1943	minTK	8	set2	1.51678	0.218107	0.810966	-0.214398
HNF4A-2:278, 1, set1, minCMV	HNF4A	0	2	278	minCMV	1	set1	0.805141	0.369561	0.894404	0.134541
HNF4A-2:278, 1, set1, minProm	HNF4A	0	2	278	minProm	1	set1	1.86953	0.171529	0.751874	-0.230245
HNF4A-2:278, 1, set1, minTK	HNF4A	0	2	278	minTK	1	set1	0.415003	0.519441	0.940063	0.100664
HNF4A-2:611, 4, set1, minCMV	HNF4A	0	2	611	minCMV	4	set1	0.0176354	0.894353	0.99531	0.0211702
HNF4A-2:611, 4, set1, minProm	HNF4A	0	2	611	minProm	4	set1	0.679574	0.409733	0.902417	-0.185388
HNF4A-2:611, 4, set1, minTK	HNF4A	0	2	611	minTK	4	set1	1.24583	0.264351	0.852348	-0.222149
HNF4A-2:944, 8, set1, minCMV	HNF4A	0	2	944	minCMV	8	set1	0.0383025	0.844837	0.993924	-0.0514534
HNF4A-2:944, 8, set1, minProm	HNF4A	0	2	944	minProm	8	set1	0.330128	0.565584	0.946614	0.106978
HNF4A-2:944, 8, set1, minTK	HNF4A	0	2	944	minTK	8	set1	0.210996	0.645988	0.95839	-0.0681917
HNF4A-3:1278, 1, set2, minCMV	HNF4A	0	3	1278	minCMV	1	set2	3.93919	0.0471736	0.449442	0.356909
HNF4A-3:1278, 1, set2, minProm	HNF4A	0	3	1278	minProm	1	set2	0.180734	0.670743	0.9612	0.0705872
HNF4A-3:1278, 1, set2, minTK	HNF4A	0	3	1278	minTK	1	set2	0.134846	0.71346	0.970734	-0.0663675
HNF4A-3:1611, 4, set2, minCMV	HNF4A	0	3	1611	minCMV	4	set2	1.44847	0.228774	0.819857	0.24916
HNF4A-3:1611, 4, set2, minProm	HNF4A	0	3	1611	minProm	4	set2	2.72511	0.0987814	0.607125	-0.333482
HNF4A-3:1611, 4, set2, minTK	HNF4A	0	3	1611	minTK	4	set2	0.127612	0.720921	0.971827	0.0719835
HNF4A-3:1944, 8, set2, minCMV	HNF4A	0	3	1944	minCMV	8	set2	2.05789	0.15142	0.719353	0.279669
HNF4A-3:1944, 8, set2, minProm	HNF4A	0	3	1944	minProm	8	set2	0.0191709	0.889878	0.99531	0.0252953
HNF4A-3:1944, 8, set2, minTK	HNF4A	0	3	1944	minTK	8	set2	0.0277803	0.867626	0.99531	0.0356003
HNF4A-3:279, 1, set1, minCMV	HNF4A	0	3	279	minCMV	1	set1	1.82516	0.1767	0.757821	-0.24556
HNF4A-3:279, 1, set1, minProm	HNF4A	0	3	279	minProm	1	set1	0.0261074	0.871638	0.99531	0.0303137
HNF4A-3:279, 1, set1, minTK	HNF4A	0	3	279	minTK	1	set1	1.28492	0.256986	0.844246	-0.203457
HNF4A-3:612, 4, set1, minCMV	HNF4A	0	3	612	minCMV	4	set1	0.24688	0.619281	0.953696	0.101344
HNF4A-3:612, 4, set1, minProm	HNF4A	0	3	612	minProm	4	set1	2.14917	0.142647	0.704932	0.261731
HNF4A-3:612, 4, set1, minTK	HNF4A	0	3	612	minTK	4	set1	0.0199935	0.887555	0.99531	-0.0222129
HNF4A-3:945, 8, set1, minCMV	HNF4A	0	3	945	minCMV	8	set1	0.0218807	0.882405	0.99531	0.0275081
HNF4A-3:945, 8, set1, minProm	HNF4A	0	3	945	minProm	8	set1	0.0442757	0.833341	0.992064	-0.0376346
HNF4A-3:945, 8, set1, minTK	HNF4A	0	3	945	minTK	8	set1	0.928994	0.335124	0.889465	0.177907
HNF4A-4:1279, 1, set2, minCMV	HNF4A	0	4	1279	minCMV	1	set2	0.58345	0.444963	0.920712	-0.308085
HNF4A-4:1279, 1, set2, minProm	HNF4A	0	4	1279	minProm	1	set2	2.22758	0.135566	0.691918	-0.43144
HNF4A-4:1279, 1, set2, minTK	HNF4A	0	4	1279	minTK	1	set2	0.860991	0.353462	0.893165	-0.274529
HNF4A-4:1612, 4, set2, minCMV	HNF4A	0	4	1612	minCMV	4	set2	0.618955	0.431436	0.913275	0.232403
HNF4A-4:1612, 4, set2, minProm	HNF4A	0	4	1612	minProm	4	set2	2.53207	0.111554	0.642534	-0.472543
HNF4A-4:1612, 4, set2, minTK	HNF4A	0	4	1612	minTK	4	set2	0.512961	0.47386	0.923723	0.297332
HNF4A-4:1945, 8, set2, minCMV	HNF4A	0	4	1945	minCMV	8	set2	0.0419766	0.837664	0.992379	0.0820715
HNF4A-4:1945, 8, set2, minProm	HNF4A	0	4	1945	minProm	8	set2	0.29084	0.589683	0.949121	-0.160641
HNF4A-4:1945, 8, set2, minTK	HNF4A	0	4	1945	minTK	8	set2	0.000783	0.97768	1	0.0101389
HNF4A-4:280, 1, set1, minCMV	HNF4A	0	4	280	minCMV	1	set1	0.421482	0.516198	0.940063	0.119355
HNF4A-4:280, 1, set1, minProm	HNF4A	0	4	280	minProm	1	set1	0.0901325	0.764009	0.976065	0.053902
HNF4A-4:280, 1, set1, minTK	HNF4A	0	4	280	minTK	1	set1	1.93906	0.16377	0.7443	-0.281625
HNF4A-4:613, 4, set1, minCMV	HNF4A	0	4	613	minCMV	4	set1	0.517183	0.472046	0.923723	-0.144185
HNF4A-4:613, 4, set1, minProm	HNF4A	0	4	613	minProm	4	set1	0.213871	0.64375	0.95839	-0.10477
HNF4A-4:613, 4, set1, minTK	HNF4A	0	4	613	minTK	4	set1	2.86339	0.0906161	0.590796	-0.277162
HNF4A-4:946, 8, set1, minCMV	HNF4A	0	4	946	minCMV	8	set1	0.00130928	0.971136	1	0.00536799
HNF4A-4:946, 8, set1, minProm	HNF4A	0	4	946	minProm	8	set1	0.960608	0.327034	0.88584	-0.170558
HNF4A-4:946, 8, set1, minTK	HNF4A	0	4	946	minTK	8	set1	0.732538	0.392062	0.900552	-0.144543
HNF4A-5:1280, 1, set2, minCMV	HNF4A	0	5	1280	minCMV	1	set2	0.92587	0.335938	0.889465	0.137812
HNF4A-5:1280, 1, set2, minProm	HNF4A	0	5	1280	minProm	1	set2	3.33696	0.0677398	0.535293	-0.24733
HNF4A-5:1280, 1, set2, minTK	HNF4A	0	5	1280	minTK	1	set2	0.224967	0.635281	0.958194	-0.0683982
HNF4A-5:1613, 4, set2, minCMV	HNF4A	0	5	1613	minCMV	4	set2	0.166734	0.683031	0.962612	0.0692488
HNF4A-5:1613, 4, set2, minProm	HNF4A	0	5	1613	minProm	4	set2	0.257558	0.611803	0.952324	0.0904459
HNF4A-5:1613, 4, set2, minTK	HNF4A	0	5	1613	minTK	4	set2	0.064298	0.799827	0.9834	0.0346981
HNF4A-5:1946, 8, set2, minCMV	HNF4A	0	5	1946	minCMV	8	set2	0.00316164	0.95516	0.998717	0.00764102
HNF4A-5:1946, 8, set2, minProm	HNF4A	0	5	1946	minProm	8	set2	0.45935	0.497928	0.936665	-0.114859
HNF4A-5:1946, 8, set2, minTK	HNF4A	0	5	1946	minTK	8	set2	0.530409	0.466435	0.923723	-0.104581
HNF4A-5:281, 1, set1, minCMV	HNF4A	0	5	281	minCMV	1	set1	0.170449	0.679713	0.961889	0.0692887
HNF4A-5:281, 1, set1, minProm	HNF4A	0	5	281	minProm	1	set1	1.38015	0.240076	0.832807	0.189862
HNF4A-5:281, 1, set1, minTK	HNF4A	0	5	281	minTK	1	set1	0.183099	0.668724	0.9612	0.0638496
HNF4A-5:614, 4, set1, minCMV	HNF4A	0	5	614	minCMV	4	set1	0.648025	0.42082	0.908685	0.120452
HNF4A-5:614, 4, set1, minProm	HNF4A	0	5	614	minProm	4	set1	0.0146583	0.903634	0.99531	-0.0189489
HNF4A-5:614, 4, set1, minTK	HNF4A	0	5	614	minTK	4	set1	0.191298	0.661839	0.9612	-0.0591882
HNF4A-5:947, 8, set1, minCMV	HNF4A	0	5	947	minCMV	8	set1	0.293394	0.588054	0.949121	0.070575
HNF4A-5:947, 8, set1, minProm	HNF4A	0	5	947	minProm	8	set1	0.014896	0.90286	0.99531	0.0209946
HNF4A-5:947, 8, set1, minTK	HNF4A	0	5	947	minTK	8	set1	0.514882	0.473033	0.923723	-0.11403
HOMEZ-1:1077, 1, set2, minCMV	HOMEZ	0	1	1077	minCMV	1	set2	0.0471126	0.828166	0.991237	-0.057558
HOMEZ-1:1077, 1, set2, minProm	HOMEZ	0	1	1077	minProm	1	set2	0.000952	0.975387	1	0.00697103
HOMEZ-1:1077, 1, set2, minTK	HOMEZ	0	1	1077	minTK	1	set2	0.913109	0.339291	0.892186	-0.17874
HOMEZ-1:1410, 4, set2, minCMV	HOMEZ	0	1	1410	minCMV	4	set2	0.284417	0.59382	0.949121	0.122315
HOMEZ-1:1410, 4, set2, minProm	HOMEZ	0	1	1410	minProm	4	set2	0.477301	0.489648	0.930319	-0.151849
HOMEZ-1:1410, 4, set2, minTK	HOMEZ	0	1	1410	minTK	4	set2	0.75289	0.385563	0.900552	-0.188419
HOMEZ-1:1743, 8, set2, minCMV	HOMEZ	0	1	1743	minCMV	8	set2	0.0480116	0.82656	0.991154	-0.0474352
HOMEZ-1:1743, 8, set2, minProm	HOMEZ	0	1	1743	minProm	8	set2	0.706281	0.400681	0.900552	0.154359
HOMEZ-1:1743, 8, set2, minTK	HOMEZ	0	1	1743	minTK	8	set2	0.000694	0.978982	1	0.00542202
HOMEZ-1:411, 4, set1, minCMV	HOMEZ	0	1	411	minCMV	4	set1	0.236369	0.626841	0.956104	0.117207
HOMEZ-1:411, 4, set1, minProm	HOMEZ	0	1	411	minProm	4	set1	0.0615458	0.804069	0.985016	0.0733896
HOMEZ-1:411, 4, set1, minTK	HOMEZ	0	1	411	minTK	4	set1	0.436158	0.508983	0.940063	0.17393
HOMEZ-1:744, 8, set1, minCMV	HOMEZ	0	1	744	minCMV	8	set1	0.214993	0.642882	0.95839	0.162365
HOMEZ-1:744, 8, set1, minProm	HOMEZ	0	1	744	minProm	8	set1	0.0424426	0.836778	0.992064	0.0623308
HOMEZ-1:744, 8, set1, minTK	HOMEZ	0	1	744	minTK	8	set1	0.0591699	0.807813	0.987059	0.0649984
HOMEZ-1:78, 1, set1, minCMV	HOMEZ	0	1	78	minCMV	1	set1	2.27896	0.13114	0.682373	0.401296
HOMEZ-1:78, 1, set1, minProm	HOMEZ	0	1	78	minProm	1	set1	0.0203405	0.88659	0.99531	-0.0432866
HOMEZ-1:78, 1, set1, minTK	HOMEZ	0	1	78	minTK	1	set1	0.0538285	0.81653	0.987957	0.0498381
HOXA10-1:1239, 1, set2, minCMV	HOXA10	0	1	1239	minCMV	1	set2	1.13845	0.285981	0.866168	-0.15694
HOXA10-1:1239, 1, set2, minProm	HOXA10	0	1	1239	minProm	1	set2	5.08452	0.0241404	0.286855	-0.358191
HOXA10-1:1239, 1, set2, minTK	HOXA10	0	1	1239	minTK	1	set2	0.118387	0.730791	0.974997	-0.0617067
HOXA10-1:1572, 4, set2, minCMV	HOXA10	0	1	1572	minCMV	4	set2	1.94888	0.162708	0.743877	-0.201987
HOXA10-1:1572, 4, set2, minProm	HOXA10	0	1	1572	minProm	4	set2	0.560086	0.454226	0.923361	-0.122274
HOXA10-1:1572, 4, set2, minTK	HOXA10	0	1	1572	minTK	4	set2	2.12785	0.144644	0.709751	-0.278079
HOXA10-1:1905, 8, set2, minCMV	HOXA10	0	1	1905	minCMV	8	set2	1.90273	0.167774	0.750184	-0.273098
HOXA10-1:1905, 8, set2, minProm	HOXA10	0	1	1905	minProm	8	set2	3.37201	0.066313	0.529786	-0.352327
HOXA10-1:1905, 8, set2, minTK	HOXA10	0	1	1905	minTK	8	set2	2.40151	0.121219	0.654601	-0.295667
HOXA10-1:240, 1, set1, minCMV	HOXA10	0	1	240	minCMV	1	set1	0.292621	0.588546	0.949121	-0.121353
HOXA10-1:240, 1, set1, minProm	HOXA10	0	1	240	minProm	1	set1	0.979037	0.322437	0.881079	-0.228538
HOXA10-1:240, 1, set1, minTK	HOXA10	0	1	240	minTK	1	set1	0.94821	0.330175	0.88692	-0.249563
HOXA10-1:573, 4, set1, minCMV	HOXA10	0	1	573	minCMV	4	set1	0.067088	0.795625	0.982642	0.045083
HOXA10-1:573, 4, set1, minProm	HOXA10	0	1	573	minProm	4	set1	1.01896	0.312765	0.876469	-0.203785
HOXA10-1:573, 4, set1, minTK	HOXA10	0	1	573	minTK	4	set1	7.82824	0.00514362	0.0915415	-0.509011
HOXA10-1:906, 8, set1, minCMV	HOXA10	0	1	906	minCMV	8	set1	0.260074	0.610069	0.952324	0.111635
HOXA10-1:906, 8, set1, minProm	HOXA10	0	1	906	minProm	8	set1	4.60143	0.0319452	0.350257	-0.460235
HOXA10-1:906, 8, set1, minTK	HOXA10	0	1	906	minTK	8	set1	0.350525	0.553816	0.946614	-0.117211
HOXA10-2:1240, 1, set2, minCMV	HOXA10	0	2	1240	minCMV	1	set2	0.302083	0.58258	0.949121	-0.102854
HOXA10-2:1240, 1, set2, minProm	HOXA10	0	2	1240	minProm	1	set2	0.270943	0.6027	0.950084	-0.111437
HOXA10-2:1240, 1, set2, minTK	HOXA10	0	2	1240	minTK	1	set2	3.49243	0.0616501	0.515528	-0.370069
HOXA10-2:1573, 4, set2, minCMV	HOXA10	0	2	1573	minCMV	4	set2	0.0292262	0.864258	0.99531	0.0395703
HOXA10-2:1573, 4, set2, minProm	HOXA10	0	2	1573	minProm	4	set2	0.889319	0.345662	0.893059	-0.21954
HOXA10-2:1573, 4, set2, minTK	HOXA10	0	2	1573	minTK	4	set2	1.32737	0.249273	0.837768	-0.226544
HOXA10-2:1906, 8, set2, minCMV	HOXA10	0	2	1906	minCMV	8	set2	0.0172648	0.895463	0.99531	0.0300658
HOXA10-2:1906, 8, set2, minProm	HOXA10	0	2	1906	minProm	8	set2	0.00189135	0.965311	1	-0.0108935
HOXA10-2:1906, 8, set2, minTK	HOXA10	0	2	1906	minTK	8	set2	1.83e-06	0.998921	1	0.000227946
HOXA10-2:241, 1, set1, minCMV	HOXA10	0	2	241	minCMV	1	set1	1.19678	0.273966	0.856494	-0.298084
HOXA10-2:241, 1, set1, minProm	HOXA10	0	2	241	minProm	1	set1	1.06893	0.301187	0.872178	-0.263018
HOXA10-2:241, 1, set1, minTK	HOXA10	0	2	241	minTK	1	set1	0.499591	0.47968	0.926175	-0.162561
HOXA10-2:574, 4, set1, minCMV	HOXA10	0	2	574	minCMV	4	set1	3.94878	0.0469054	0.448153	0.484216
HOXA10-2:574, 4, set1, minProm	HOXA10	0	2	574	minProm	4	set1	0.989025	0.319981	0.8798	0.328471
HOXA10-2:574, 4, set1, minTK	HOXA10	0	2	574	minTK	4	set1	2.05722	0.151486	0.719353	-0.293576
HOXA10-2:907, 8, set1, minCMV	HOXA10	0	2	907	minCMV	8	set1	0.123012	0.725791	0.973508	0.0955343
HOXA10-2:907, 8, set1, minProm	HOXA10	0	2	907	minProm	8	set1	0.657215	0.417545	0.908342	-0.281153
HOXA10-2:907, 8, set1, minTK	HOXA10	0	2	907	minTK	8	set1	1.32445	0.249796	0.837768	-0.352741
HOXA13-1:1241, 1, set2, minCMV	HOXA13	0	1	1241	minCMV	1	set2	4.41262	0.0356741	0.374426	0.287753
HOXA13-1:1241, 1, set2, minProm	HOXA13	0	1	1241	minProm	1	set2	1.01381	0.313992	0.876644	-0.170365
HOXA13-1:1241, 1, set2, minTK	HOXA13	0	1	1241	minTK	1	set2	0.144779	0.703575	0.968834	-0.0569049
HOXA13-1:1574, 4, set2, minCMV	HOXA13	0	1	1574	minCMV	4	set2	1.44459	0.229398	0.820329	0.204208
HOXA13-1:1574, 4, set2, minProm	HOXA13	0	1	1574	minProm	4	set2	0.0775737	0.780613	0.979506	-0.0480877
HOXA13-1:1574, 4, set2, minTK	HOXA13	0	1	1574	minTK	4	set2	1.31277	0.251893	0.838291	-0.195677
HOXA13-1:1907, 8, set2, minCMV	HOXA13	0	1	1907	minCMV	8	set2	0.203064	0.652259	0.95994	0.0680147
HOXA13-1:1907, 8, set2, minProm	HOXA13	0	1	1907	minProm	8	set2	0.0849093	0.770752	0.976065	-0.0700183
HOXA13-1:1907, 8, set2, minTK	HOXA13	0	1	1907	minTK	8	set2	0.12413	0.724598	0.973304	-0.056483
HOXA13-1:242, 1, set1, minCMV	HOXA13	0	1	242	minCMV	1	set1	1.98488	0.158877	0.734002	0.296838
HOXA13-1:242, 1, set1, minProm	HOXA13	0	1	242	minProm	1	set1	0.0218512	0.882483	0.99531	0.0310311
HOXA13-1:242, 1, set1, minTK	HOXA13	0	1	242	minTK	1	set1	0.847448	0.357275	0.893165	0.175245
HOXA13-1:575, 4, set1, minCMV	HOXA13	0	1	575	minCMV	4	set1	0.37988	0.537668	0.943741	0.110787
HOXA13-1:575, 4, set1, minProm	HOXA13	0	1	575	minProm	4	set1	0.83213	0.361657	0.893165	0.185295
HOXA13-1:575, 4, set1, minTK	HOXA13	0	1	575	minTK	4	set1	8.32337	0.00391382	0.0748624	-0.578186
HOXA13-1:908, 8, set1, minCMV	HOXA13	0	1	908	minCMV	8	set1	0.0712737	0.789491	0.980962	0.0525801
HOXA13-1:908, 8, set1, minProm	HOXA13	0	1	908	minProm	8	set1	0.370634	0.542659	0.943741	0.139144
HOXA13-1:908, 8, set1, minTK	HOXA13	0	1	908	minTK	8	set1	0.00678686	0.934343	0.998275	-0.0171605
HOXA13-2:1242, 1, set2, minCMV	HOXA13	0	2	1242	minCMV	1	set2	4.6982	0.0301943	0.336466	0.391488
HOXA13-2:1242, 1, set2, minProm	HOXA13	0	2	1242	minProm	1	set2	0.0325156	0.856901	0.99522	-0.0364911
HOXA13-2:1242, 1, set2, minTK	HOXA13	0	2	1242	minTK	1	set2	4.75272	0.0292521	0.331157	-0.485277
HOXA13-2:1575, 4, set2, minCMV	HOXA13	0	2	1575	minCMV	4	set2	0.106852	0.743757	0.975992	-0.0767156
HOXA13-2:1575, 4, set2, minProm	HOXA13	0	2	1575	minProm	4	set2	0.0108897	0.916889	0.99531	0.0205811
HOXA13-2:1575, 4, set2, minTK	HOXA13	0	2	1575	minTK	4	set2	2.22914	0.135429	0.691918	0.25588
HOXA13-2:1908, 8, set2, minCMV	HOXA13	0	2	1908	minCMV	8	set2	0.195588	0.658306	0.960963	-0.0783181
HOXA13-2:1908, 8, set2, minProm	HOXA13	0	2	1908	minProm	8	set2	0.634198	0.42582	0.912092	-0.136316
HOXA13-2:1908, 8, set2, minTK	HOXA13	0	2	1908	minTK	8	set2	0.286908	0.592209	0.949121	-0.0989263
HOXA13-2:243, 1, set1, minCMV	HOXA13	0	2	243	minCMV	1	set1	0.30684	0.579626	0.949121	0.140226
HOXA13-2:243, 1, set1, minProm	HOXA13	0	2	243	minProm	1	set1	0.0133953	0.90786	0.99531	-0.0251811
HOXA13-2:243, 1, set1, minTK	HOXA13	0	2	243	minTK	1	set1	0.314619	0.574859	0.948062	0.107631
HOXA13-2:576, 4, set1, minCMV	HOXA13	0	2	576	minCMV	4	set1	0.443548	0.505415	0.939334	-0.129298
HOXA13-2:576, 4, set1, minProm	HOXA13	0	2	576	minProm	4	set1	0.0247793	0.874918	0.99531	-0.0394108
HOXA13-2:576, 4, set1, minTK	HOXA13	0	2	576	minTK	4	set1	0.00324549	0.95457	0.998717	-0.0107666
HOXA13-2:909, 8, set1, minCMV	HOXA13	0	2	909	minCMV	8	set1	0.275828	0.599449	0.949121	-0.109005
HOXA13-2:909, 8, set1, minProm	HOXA13	0	2	909	minProm	8	set1	2.06664	0.150553	0.717475	0.370626
HOXA13-2:909, 8, set1, minTK	HOXA13	0	2	909	minTK	8	set1	2.10886	0.146449	0.711951	0.300488
HOXC10-1:1243, 1, set2, minCMV	HOXC10	0	1	1243	minCMV	1	set2	13.4406	0.000246	0.00632581	0.518367
HOXC10-1:1243, 1, set2, minProm	HOXC10	0	1	1243	minProm	1	set2	0.0457813	0.830574	0.99187	-0.0376145
HOXC10-1:1243, 1, set2, minTK	HOXC10	0	1	1243	minTK	1	set2	0.00164175	0.96768	1	-0.00643576
HOXC10-1:1576, 4, set2, minCMV	HOXC10	0	1	1576	minCMV	4	set2	0.0310167	0.860203	0.99531	-0.033899
HOXC10-1:1576, 4, set2, minProm	HOXC10	0	1	1576	minProm	4	set2	2.77682	0.0956377	0.600425	-0.30418
HOXC10-1:1576, 4, set2, minTK	HOXC10	0	1	1576	minTK	4	set2	0.212826	0.644561	0.95839	-0.0845443
HOXC10-1:1909, 8, set2, minCMV	HOXC10	0	1	1909	minCMV	8	set2	0.623368	0.429799	0.912772	0.119675
HOXC10-1:1909, 8, set2, minProm	HOXC10	0	1	1909	minProm	8	set2	0.00448359	0.946614	0.998717	-0.0123487
HOXC10-1:1909, 8, set2, minTK	HOXC10	0	1	1909	minTK	8	set2	3.44162	0.0635734	0.520424	-0.303389
HOXC10-1:244, 1, set1, minCMV	HOXC10	0	1	244	minCMV	1	set1	0.0115111	0.914559	0.99531	0.0320112
HOXC10-1:244, 1, set1, minProm	HOXC10	0	1	244	minProm	1	set1	0.000233	0.987827	1	0.00360364
HOXC10-1:244, 1, set1, minTK	HOXC10	0	1	244	minTK	1	set1	0.161054	0.688188	0.964206	0.0901862
[truncated: 4,143 more rows]

## Sheet: 3C
Dex [M], log10	rep 1				rep 2								rep 3
-6	105.569	89.2458	104.391	139.358	146.294	149.864	149.491	155.97	139.325	124.336	129.148	141.865	134.956	134.996	137.407	127.642	130.006	133.267	110.679	121.565
-6.5	180.03	117.606	103.296	167.944	134.642	144.871	137.843	139.044	147.01	140.378	132.433	128.849	148.563	131.785	116.968	129.496	119.049	132.61	122.318	134.737
-7	136.3	138.748	119.314	150.061	138.272	149.924	137.401	132.608	139.111	135.221	128.773	142.094	131.96	112.928	113.319	109.624	112.878	116.685	115.494	121.38
-7.5	88.9734	131.474	111.507	137.197	103.495	110.647	100.421	110.066	104.802	102.986	88.5082	93.6196	116.988	113.776	106.478	99.2684	107.937	114.21	97.8706	104.963
-8	67.1029	59.4798	47.9524	53.0294	37.1306	48.5007	44.8637	44.3206	43.4388	39.498	39.6216	42.0606	83.2603	62.3031	61.3751	69.5504	64.9176	68.7703	58.0738	57.4477
-8.5	6.681	7.15085	6.6217	8.04325	2.90658	4.6106	7.16624	3.47932	4.2634	3.35669	3.4291	3.80848	12.4071	7.83542	7.83145	7.24362	9.09909	7.36362	7.59916	8.35193
-9	1.65476	0.751708	1.13777	1.97644	1.04855	1.40226	1.22958	1.41035	1.46792	1.29543	1.14094	1.34795	1.90738	1.3548	1.54519	1.45835	1.34668	1.46048	1.0436	1.23801
-9.5	1.37542	1.21376	1.47364	1.58827	1.03199	1.26798	1.24135	1.20697	1.33142	1.01497	1.00428	1.13791	1.11364	0.995708	1.29632	0.925305	1.11999	0.912333	1.12012	0.916354
no drug	1.82356	1.04799	0.937303	0.952013	0.924433	1.01287	1.08852	1.01076	0.989244	0.8975	1.01358	0.912525	1.06207	0.945179	1.38958	0.86432	1.16772	0.925705	0.977187	1.02281
	Scaled Fluc/Rluc

## Sheet: 3D
architecture	motif	neg_ctrl	tre	id	promoter	period	spacer	log2_znso4	log2_cdcl2	fdr_znso4	fdr_cdcl2
ALX4-1:891, 8, set1, minTK	ALX4	0	1	891	minTK	8	set1	0.727336		0.760445	0
AR-2:1933, 8, set2, minCMV	AR	0	2	1933	minCMV	8	set2	-0.136133	-0.375573	0.59119	0.010878
AR-2:934, 8, set1, minTK	AR	0	2	934	minTK	8	set1	-0.397286	-0.300735	0.0231928	0.196344
ARNTL-1:1168, 1, set2, minTK	ARNTL	0	1	1168	minTK	1	set2	-0.123502	0.846484	0.81843	1.46e-05
ARNTL-1:1501, 4, set2, minTK	ARNTL	0	1	1501	minTK	4	set2	-0.219071	0.888247	0.504066	2.8e-08
ARNTL-1:502, 4, set1, minTK	ARNTL	0	1	502	minTK	4	set1	-0.338764	0.794073	0.284174	1.79e-05
ATF4-1:1185, 1, set2, minCMV	ATF4	0	1	1185	minCMV	1	set2	-0.562786	0.654616	0.080038	0.0164051
ATF4-1:1185, 1, set2, minProm	ATF4	0	1	1185	minProm	1	set2	-0.761425	-0.348712	0.00220096	0.322492
ATF4-1:1185, 1, set2, minTK	ATF4	0	1	1185	minTK	1	set2	-0.747114	-0.010468	0.00527593	0.995185
ATF4-1:1518, 4, set2, minCMV	ATF4	0	1	1518	minCMV	4	set2	-0.770343	0.430715	0.00148262	0.152286
ATF4-1:1518, 4, set2, minProm	ATF4	0	1	1518	minProm	4	set2	-0.649567	-0.284875	0.0208109	0.516944
ATF4-1:1518, 4, set2, minTK	ATF4	0	1	1518	minTK	4	set2	-0.750458	-0.280901	0.0115078	0.595194
ATF4-1:1851, 8, set2, minCMV	ATF4	0	1	1851	minCMV	8	set2	-0.616494	0.32753	0.0305847	0.410291
ATF4-1:1851, 8, set2, minTK	ATF4	0	1	1851	minTK	8	set2	-0.704121	-0.154052	0.00490553	0.795125
ATF4-1:852, 8, set1, minTK	ATF4	0	1	852	minTK	8	set1	-1.00973	-0.39179	0.000345	0.373823
ATF7-1:1186, 1, set2, minCMV	ATF7	0	1	1186	minCMV	1	set2	-0.725782	0.155584	0.00664961	0.800682
ATF7-1:1186, 1, set2, minProm	ATF7	0	1	1186	minProm	1	set2	-0.904686	-0.377562	0.0010907	0.342744
ATF7-1:1186, 1, set2, minTK	ATF7	0	1	1186	minTK	1	set2	-0.804455	0.179442	0.00441937	0.765332
ATF7-1:1519, 4, set2, minProm	ATF7	0	1	1519	minProm	4	set2	-0.666909	-0.338551	0.00577394	0.322935
ATF7-1:1852, 8, set2, minCMV	ATF7	0	1	1852	minCMV	8	set2	-0.74431	0.063272	0.0146071	0.951222
ATF7-1:1852, 8, set2, minProm	ATF7	0	1	1852	minProm	8	set2	-0.818965	-0.388648	0.00142198	0.303933
ATF7-1:1852, 8, set2, minTK	ATF7	0	1	1852	minTK	8	set2	-0.697172	-0.130761	0.0072488	0.841359
ATF7-1:187, 1, set1, minTK	ATF7	0	1	187	minTK	1	set1	-0.671489	0.263466	0.0333054	0.562836
ATF7-1:520, 4, set1, minProm	ATF7	0	1	520	minProm	4	set1	-0.785747	-0.32612	0.00488795	0.472594
ATF7-1:520, 4, set1, minTK	ATF7	0	1	520	minTK	4	set1	-0.761426	0.302402	0.0114096	0.542256
ATF7-1:853, 8, set1, minTK	ATF7	0	1	853	minTK	8	set1	-0.688732	0.197242	0.0403932	0.763238
Atf4-1:1187, 1, set2, minCMV	Atf4	0	1	1187	minCMV	1	set2	-0.732297	0.309632	7.42e-07	0.108246
Atf4-1:1187, 1, set2, minProm	Atf4	0	1	1187	minProm	1	set2	-0.804501	-0.276928	0.000153	0.426977
Atf4-1:1187, 1, set2, minTK	Atf4	0	1	1187	minTK	1	set2	-0.674649	-0.0261155	0.00126776	0.978352
Atf4-1:1520, 4, set2, minCMV	Atf4	0	1	1520	minCMV	4	set2	-0.677717	0.286764	0.000262	0.283248
Atf4-1:1520, 4, set2, minProm	Atf4	0	1	1520	minProm	4	set2	-0.915697	-0.263559	5.91e-07	0.390876
Atf4-1:1520, 4, set2, minTK	Atf4	0	1	1520	minTK	4	set2	-0.928841	-0.0643168	6.23e-07	0.914223
Atf4-1:1853, 8, set2, minCMV	Atf4	0	1	1853	minCMV	8	set2	-0.69074	0.265488	0.00284222	0.482736
Atf4-1:1853, 8, set2, minProm	Atf4	0	1	1853	minProm	8	set2	-0.801245	-0.305402	0.000654	0.42536
Atf4-1:1853, 8, set2, minTK	Atf4	0	1	1853	minTK	8	set2	-0.781927	-0.0593575	1.36e-06	0.907317
Atf4-1:188, 1, set1, minCMV	Atf4	0	1	188	minCMV	1	set1	-0.726879	0.311245	0.00209055	0.371494
Atf4-1:188, 1, set1, minProm	Atf4	0	1	188	minProm	1	set1	-0.886896	-0.229328	1.11e-05	0.555341
Atf4-1:188, 1, set1, minTK	Atf4	0	1	188	minTK	1	set1	-0.855092	-0.0328617	0.00117843	0.978352
Atf4-1:521, 4, set1, minCMV	Atf4	0	1	521	minCMV	4	set1	-0.619942	0.328285	0.0260522	0.391291
Atf4-1:521, 4, set1, minProm	Atf4	0	1	521	minProm	4	set1	-0.943239	-0.435759	5.19e-05	0.174309
Atf4-1:521, 4, set1, minTK	Atf4	0	1	521	minTK	4	set1	-0.853503	-0.0888182	0.000362	0.900923
Atf4-1:854, 8, set1, minCMV	Atf4	0	1	854	minCMV	8	set1	-0.74201	0.230271	0.0276073	0.712031
Atf4-1:854, 8, set1, minProm	Atf4	0	1	854	minProm	8	set1	-0.869997	-0.327901	0.000141	0.378235
Atf4-1:854, 8, set1, minTK	Atf4	0	1	854	minTK	8	set1	-0.698274	-0.0659105	0.00232882	0.922998
Atoh1-1:1836, 8, set2, minProm	Atoh1	0	1	1836	minProm	8	set2	0.703046	-0.0634903	0.0261192	0.956733
BARHL2-1:1891, 8, set2, minCMV	BARHL2	0	1	1891	minCMV	8	set2	-0.576257	-1.01605	0.160766	0.00120914
BARHL2-2:227, 1, set1, minCMV	BARHL2	0	2	227	minCMV	1	set1	0.495395	0.258719	0.0203333	0.448356
BARHL2-2:893, 8, set1, minTK	BARHL2	0	2	893	minTK	8	set1	-0.432976	-0.503428	0.031656	0.0136503
BARX1-1:1560, 4, set2, minCMV	BARX1	0	1	1560	minCMV	4	set2	0.553399	0.251504	0.0106037	0.490748
BARX1-1:1893, 8, set2, minProm	BARX1	0	1	1893	minProm	8	set2	0.137178	0.563165	0.760497	0.010878
BARX1-1:228, 1, set1, minCMV	BARX1	0	1	228	minCMV	1	set1	0.902958	0.569403	0.0283862	0.224501
BATF3-1:1188, 1, set2, minCMV	BATF3	0	1	1188	minCMV	1	set2			0	0
BATF3-1:189, 1, set1, minCMV	BATF3	0	1	189	minCMV	1	set1			0	0
BATF3-1:189, 1, set1, minTK	BATF3	0	1	189	minTK	1	set1	-1.16109	-0.202384	0.0187439	0.870283
BATF3-1:522, 4, set1, minCMV	BATF3	0	1	522	minCMV	4	set1			0	0
BATF3-1:522, 4, set1, minProm	BATF3	0	1	522	minProm	4	set1			0	0
BCL6B-1:334, 4, set1, minCMV	BCL6B	0	1	334	minCMV	4	set1	0.709389	0.723922	0.000721	0.000931
BHLHB3-1:1171, 1, set2, minCMV	BHLHB3	0	1	1171	minCMV	1	set2	-0.512574	-0.220697	0.0219343	0.564223
BHLHB3-1:1171, 1, set2, minProm	BHLHB3	0	1	1171	minProm	1	set2	-0.60504	-0.311651	0.00565809	0.329706
BHLHB3-1:1171, 1, set2, minTK	BHLHB3	0	1	1171	minTK	1	set2	-0.622916	-0.245739	0.00190665	0.466645
BHLHB3-1:1504, 4, set2, minCMV	BHLHB3	0	1	1504	minCMV	4	set2	-0.511926	-0.034205	0.010389	0.967007
BHLHB3-1:1504, 4, set2, minTK	BHLHB3	0	1	1504	minTK	4	set2	-0.563792	-0.0136751	0.00184935	0.984634
BHLHB3-1:172, 1, set1, minCMV	BHLHB3	0	1	172	minCMV	1	set1	-0.759735	-0.174611	2.54e-05	0.642723
BHLHB3-1:172, 1, set1, minProm	BHLHB3	0	1	172	minProm	1	set1	-0.909086	-0.384925	1.01e-05	0.170792
BHLHB3-1:172, 1, set1, minTK	BHLHB3	0	1	172	minTK	1	set1	-0.816555	-0.339155	2.36e-05	0.22626
BHLHB3-1:1837, 8, set2, minCMV	BHLHB3	0	1	1837	minCMV	8	set2	-0.656916	-0.134355	1.51e-05	0.691372
BHLHB3-1:1837, 8, set2, minProm	BHLHB3	0	1	1837	minProm	8	set2	-0.701927	-0.18302	8.37e-05	0.617089
BHLHB3-1:1837, 8, set2, minTK	BHLHB3	0	1	1837	minTK	8	set2	-0.607606	-0.211602	0.00158774	0.513695
BHLHB3-1:505, 4, set1, minCMV	BHLHB3	0	1	505	minCMV	4	set1	-0.652408	0.0389314	0.0184124	0.973379
BHLHB3-1:505, 4, set1, minProm	BHLHB3	0	1	505	minProm	4	set1	-0.769798	-0.430546	0.000387	0.103857
BHLHB3-1:505, 4, set1, minTK	BHLHB3	0	1	505	minTK	4	set1	-0.820368	-0.206367	0.00337105	0.712031
BHLHB3-1:838, 8, set1, minCMV	BHLHB3	0	1	838	minCMV	8	set1	-0.754568	-0.0332941	0.0118337	0.978509
BHLHB3-1:838, 8, set1, minProm	BHLHB3	0	1	838	minProm	8	set1	-0.765052	-0.250797	0.00328099	0.599429
BHLHB3-1:838, 8, set1, minTK	BHLHB3	0	1	838	minTK	8	set1	-0.622667	-0.151172	0.0105096	0.763238
BHLHE23-1:1172, 1, set2, minCMV	BHLHE23	0	1	1172	minCMV	1	set2	0.194263	1.1022	0.76497	0.000114
BHLHE23-1:506, 4, set1, minTK	BHLHE23	0	1	506	minTK	4	set1	-0.829461	-0.335115	0.0384178	0.613731
Barhl1-1:1228, 1, set2, minCMV	Barhl1	0	1	1228	minCMV	1	set2	0.457253	0.269694	0.042993	0.456402
Barhl1-1:1228, 1, set2, minProm	Barhl1	0	1	1228	minProm	1	set2	0.574555	-0.332762	0.0286991	0.397733
CEBPB-1:1855, 8, set2, minCMV	CEBPB	0	1	1855	minCMV	8	set2	0.0976625	-0.530206	0.845601	0.0406733
CENPB-1:37, 1, set1, minCMV	CENPB	0	1	37	minCMV	1	set1	-0.241258	-0.612314	0.255955	7.05e-05
CLOCK-1:1506, 4, set2, minCMV	CLOCK	0	1	1506	minCMV	4	set2	-0.647111	-0.188321	0.00171749	0.645943
CLOCK-1:1839, 8, set2, minCMV	CLOCK	0	1	1839	minCMV	8	set2	-0.666649	-0.244232	0.00536933	0.561754
CREB3-1:1192, 1, set2, minTK	CREB3	0	1	1192	minTK	1	set2	-0.918465	0.216701	0.0003	0.670477
CREB3-1:1525, 4, set2, minTK	CREB3	0	1	1525	minTK	4	set2	-0.535822	0.255813	0.040433	0.488866
CREB3-1:1858, 8, set2, minCMV	CREB3	0	1	1858	minCMV	8	set2	-0.640394	0.348403	0.00421546	0.235571
CREB3-1:1858, 8, set2, minProm	CREB3	0	1	1858	minProm	8	set2	-0.736873	-0.116648	0.00921167	0.871821
CREB3-1:1858, 8, set2, minTK	CREB3	0	1	1858	minTK	8	set2	-0.696667	0.0789446	0.0181201	0.92034
CREB3L1-1:1190, 1, set2, minCMV	CREB3L1	0	1	1190	minCMV	1	set2	0.125291	0.578218	0.818613	0.0259019
CREB3L1-1:1190, 1, set2, minTK	CREB3L1	0	1	1190	minTK	1	set2	-0.186562	0.626232	0.610849	0.000403
CREB3L1-1:1523, 4, set2, minCMV	CREB3L1	0	1	1523	minCMV	4	set2	-0.0117503	0.594175	0.989294	0.0121081
CREB3L1-1:1856, 8, set2, minCMV	CREB3L1	0	1	1856	minCMV	8	set2	-0.0334241	0.483677	0.957877	0.0365092
CREB3L1-1:191, 1, set1, minTK	CREB3L1	0	1	191	minTK	1	set1	-0.0900432	0.693712	0.886926	0.00148917
CREB3L1-2:1191, 1, set2, minCMV	CREB3L1	0	2	1191	minCMV	1	set2	-0.204702	0.773532	0.750884	0.0161908
CREB3L1-2:858, 8, set1, minProm	CREB3L1	0	2	858	minProm	8	set1		-0.287186	0	0.957056
CUX1-1:1373, 4, set2, minProm	CUX1	0	1	1373	minProm	4	set2	-0.063206	-0.406041	0.889381	0.030008
CUX1-3:1708, 8, set2, minCMV	CUX1	0	3	1708	minCMV	8	set2	0.643626	0.423606	0.0118337	0.261867
Creb5-1:1526, 4, set2, minProm	Creb5	0	1	1526	minProm	4	set2	-0.522705	-0.202303	0.0234027	0.607054
Creb5-1:1859, 8, set2, minCMV	Creb5	0	1	1859	minCMV	8	set2	-0.526809	0.0109516	0.0222724	0.992378
Creb5-1:1859, 8, set2, minProm	Creb5	0	1	1859	minProm	8	set2	-0.63101	-0.223439	0.0133608	0.647734
Creb5-1:1859, 8, set2, minTK	Creb5	0	1	1859	minTK	8	set2	-0.586226	0.283786	0.0177143	0.408957
Creb5-1:860, 8, set1, minTK	Creb5	0	1	860	minTK	8	set1	-0.7735	-0.147186	0.0273827	0.861374
[truncated: 770 more rows]

## Sheet: 3E
architecture	motif	neg_ctrl	tre	id	promoter	period	spacer	biplot_x	biplot_y
[truncated: 6,144 more rows]

[truncated: 1 more sheets: 3F]
