# Supplementary material for: A massively parallel reporter assay library to screen short synthetic promoters in mammalian cells
Source: Nat Commun. 2024 Nov 28;15:10353. doi: 10.1038/s41467-024-54502-9 (PMC11604768; doi:10.1038/s41467-024-54502-9)
Supplement: Supplementary file 12 — Source Data [file 41467_2024_54502_MOESM12_ESM.zip › Source Data/Figure 4.xls]

## Sheet: 4A - ADRB2
architecture	motif	neg_ctrl	tre	id	promoter	period	spacer	statistic	pval	fdr	log2fc
ALX3-1:1223, 1, set2, minCMV	ALX3	0	1	1223	minCMV	1	set2	0.918153	0.33796	1	0.408085
ALX3-1:1223, 1, set2, minProm	ALX3	0	1	1223	minProm	1	set2	0.455099	0.499923	1	0.502625
ALX3-1:1223, 1, set2, minTK	ALX3	0	1	1223	minTK	1	set2	0.417077	0.518399	1	0.34392
ALX3-1:1556, 4, set2, minCMV	ALX3	0	1	1556	minCMV	4	set2	1.29174	0.255728	1	-0.728138
ALX3-1:1556, 4, set2, minProm	ALX3	0	1	1556	minProm	4	set2	0.41412	0.519886	1	0.34041
ALX3-1:1556, 4, set2, minTK	ALX3	0	1	1556	minTK	4	set2	0.441709	0.506299	1	0.37443
ALX3-1:1889, 8, set2, minCMV	ALX3	0	1	1889	minCMV	8	set2	0.018445	0.89197	1	0.141771
ALX3-1:1889, 8, set2, minProm	ALX3	0	1	1889	minProm	8	set2	0.847584	0.357237	1	0.467169
ALX3-1:1889, 8, set2, minTK	ALX3	0	1	1889	minTK	8	set2	0.0495502	0.823848	1	0.0822533
ALX3-1:224, 1, set1, minCMV	ALX3	0	1	224	minCMV	1	set1	0.0394666	0.842527	1	0.122187
ALX3-1:224, 1, set1, minProm	ALX3	0	1	224	minProm	1	set1	2.70117	0.100274	1	-0.848691
ALX3-1:224, 1, set1, minTK	ALX3	0	1	224	minTK	1	set1	0.51291	0.473882	1	0.501553
ALX3-1:557, 4, set1, minCMV	ALX3	0	1	557	minCMV	4	set1	0.240212	0.624053	1	-0.304377
ALX3-1:557, 4, set1, minProm	ALX3	0	1	557	minProm	4	set1	0.370803	0.542567	1	0.566353
ALX3-1:557, 4, set1, minTK	ALX3	0	1	557	minTK	4	set1	0.940665	0.332107	1	-0.638718
ALX3-1:890, 8, set1, minCMV	ALX3	0	1	890	minCMV	8	set1	0.462541	0.496439	1	0.574054
ALX3-1:890, 8, set1, minProm	ALX3	0	1	890	minProm	8	set1	0.744976	0.388072	1	-0.505512
ALX3-1:890, 8, set1, minTK	ALX3	0	1	890	minTK	8	set1	0.195313	0.658531	1	0.32388
ALX4-1:1224, 1, set2, minCMV	ALX4	0	1	1224	minCMV	1	set2	1.54658	0.213641	1	0.545171
ALX4-1:1224, 1, set2, minProm	ALX4	0	1	1224	minProm	1	set2	0.253153	0.614864	1	-0.263032
ALX4-1:1224, 1, set2, minTK	ALX4	0	1	1224	minTK	1	set2	0.000374	0.984563	1	-0.00863354
ALX4-1:1557, 4, set2, minCMV	ALX4	0	1	1557	minCMV	4	set2	0.0303905	0.861607	1	0.0827685
ALX4-1:1557, 4, set2, minProm	ALX4	0	1	1557	minProm	4	set2	0.00763159	0.930386	1	-0.0487463
ALX4-1:1557, 4, set2, minTK	ALX4	0	1	1557	minTK	4	set2	1.51185	0.218857	1	-0.465771
ALX4-1:1890, 8, set2, minCMV	ALX4	0	1	1890	minCMV	8	set2	0.0410125	0.839514	1	-0.108095
ALX4-1:1890, 8, set2, minProm	ALX4	0	1	1890	minProm	8	set2	0.0189291	0.89057	1	0.06991
ALX4-1:1890, 8, set2, minTK	ALX4	0	1	1890	minTK	8	set2	0.00572249	0.9397	1	-0.0371526
ALX4-1:225, 1, set1, minCMV	ALX4	0	1	225	minCMV	1	set1	0.329731	0.565818	1	0.278486
ALX4-1:225, 1, set1, minProm	ALX4	0	1	225	minProm	1	set1	0.614775	0.432996	1	0.753239
ALX4-1:225, 1, set1, minTK	ALX4	0	1	225	minTK	1	set1	0.281102	0.59598	1	-0.234718
ALX4-1:558, 4, set1, minCMV	ALX4	0	1	558	minCMV	4	set1	1.1444	0.284725	1	0.621511
ALX4-1:558, 4, set1, minProm	ALX4	0	1	558	minProm	4	set1	2.08561	0.148693	1	1.13493
ALX4-1:558, 4, set1, minTK	ALX4	0	1	558	minTK	4	set1	1.17788	0.277787	1	-0.457594
ALX4-1:891, 8, set1, minCMV	ALX4	0	1	891	minCMV	8	set1	1.09449	0.295478	1	-0.528909
ALX4-1:891, 8, set1, minProm	ALX4	0	1	891	minProm	8	set1	0.499747	0.479611	1	0.353557
ALX4-1:891, 8, set1, minTK	ALX4	0	1	891	minTK	8	set1	1.62703	0.202114	1	1.19438
AR-1:1266, 1, set2, minCMV	AR	0	1	1266	minCMV	1	set2	1.45374	0.227929	1	0.221636
AR-1:1266, 1, set2, minProm	AR	0	1	1266	minProm	1	set2	5.7713	0.01629	0.537665	-0.299396
AR-1:1266, 1, set2, minTK	AR	0	1	1266	minTK	1	set2	0.581786	0.445613	1	-0.0852584
AR-1:1599, 4, set2, minCMV	AR	0	1	1599	minCMV	4	set2	0.000398	0.98408	1	0.00256794
AR-1:1599, 4, set2, minProm	AR	0	1	1599	minProm	4	set2	0.533032	0.465335	1	-0.0935809
AR-1:1599, 4, set2, minTK	AR	0	1	1599	minTK	4	set2	0.00265134	0.958934	1	-0.0061354
AR-1:1932, 8, set2, minCMV	AR	0	1	1932	minCMV	8	set2	3.71948	0.0537812	1	0.280198
AR-1:1932, 8, set2, minProm	AR	0	1	1932	minProm	8	set2	1.00745	0.315514	1	0.134195
AR-1:1932, 8, set2, minTK	AR	0	1	1932	minTK	8	set2	1.65307	0.198541	1	-0.173231
AR-1:267, 1, set1, minCMV	AR	0	1	267	minCMV	1	set1	1.123	0.289273	1	0.162893
AR-1:267, 1, set1, minProm	AR	0	1	267	minProm	1	set1	0.382324	0.536362	1	-0.09915
AR-1:267, 1, set1, minTK	AR	0	1	267	minTK	1	set1	0.163152	0.686271	1	-0.0545533
AR-1:600, 4, set1, minCMV	AR	0	1	600	minCMV	4	set1	3.40662	0.0649352	1	0.235753
AR-1:600, 4, set1, minProm	AR	0	1	600	minProm	4	set1	0.0664394	0.796593	1	-0.0371862
AR-1:600, 4, set1, minTK	AR	0	1	600	minTK	4	set1	0.335353	0.562524	1	0.086567
AR-1:933, 8, set1, minCMV	AR	0	1	933	minCMV	8	set1	0.132124	0.71624	1	-0.0473142
AR-1:933, 8, set1, minProm	AR	0	1	933	minProm	8	set1	0.569124	0.450607	1	-0.122536
AR-1:933, 8, set1, minTK	AR	0	1	933	minTK	8	set1	0.422547	0.515669	1	0.08104
AR-2:1267, 1, set2, minCMV	AR	0	2	1267	minCMV	1	set2	3.77708	0.0519594	1	0.332843
AR-2:1267, 1, set2, minProm	AR	0	2	1267	minProm	1	set2	0.181107	0.670424	1	-0.0531165
AR-2:1267, 1, set2, minTK	AR	0	2	1267	minTK	1	set2	1.41998	0.233407	1	0.146284
AR-2:1600, 4, set2, minCMV	AR	0	2	1600	minCMV	4	set2	0.258393	0.611226	1	-0.0702253
AR-2:1600, 4, set2, minProm	AR	0	2	1600	minProm	4	set2	0.1447	0.703652	1	0.0470906
AR-2:1600, 4, set2, minTK	AR	0	2	1600	minTK	4	set2	1.85909	0.172729	1	0.158436
AR-2:1933, 8, set2, minCMV	AR	0	2	1933	minCMV	8	set2	0.12215	0.726714	1	0.0450311
AR-2:1933, 8, set2, minProm	AR	0	2	1933	minProm	8	set2	3.55901	0.059223	1	0.25372
AR-2:1933, 8, set2, minTK	AR	0	2	1933	minTK	8	set2	0.25609	0.612819	1	-0.060253
AR-2:268, 1, set1, minCMV	AR	0	2	268	minCMV	1	set1	0.0146212	0.903756	1	-0.0161412
AR-2:268, 1, set1, minProm	AR	0	2	268	minProm	1	set1	0.0178723	0.89365	1	0.0207501
AR-2:268, 1, set1, minTK	AR	0	2	268	minTK	1	set1	0.106202	0.74451	1	-0.043991
AR-2:601, 4, set1, minCMV	AR	0	2	601	minCMV	4	set1	0.424991	0.514457	1	-0.07422
AR-2:601, 4, set1, minProm	AR	0	2	601	minProm	4	set1	0.232218	0.629884	1	0.0675575
AR-2:601, 4, set1, minTK	AR	0	2	601	minTK	4	set1	0.0734759	0.786341	1	-0.0328551
AR-2:934, 8, set1, minCMV	AR	0	2	934	minCMV	8	set1	1.49073	0.222103	1	0.215858
AR-2:934, 8, set1, minProm	AR	0	2	934	minProm	8	set1	0.253103	0.614899	1	0.073447
AR-2:934, 8, set1, minTK	AR	0	2	934	minTK	8	set1	0.648021	0.420821	1	0.104803
ARNTL-1:1168, 1, set2, minCMV	ARNTL	0	1	1168	minCMV	1	set2	0.064879	0.798944	1	0.0717123
ARNTL-1:1168, 1, set2, minProm	ARNTL	0	1	1168	minProm	1	set2	0.509408	0.475395	1	0.169966
ARNTL-1:1168, 1, set2, minTK	ARNTL	0	1	1168	minTK	1	set2	0.0122476	0.911879	1	-0.0229351
ARNTL-1:1501, 4, set2, minCMV	ARNTL	0	1	1501	minCMV	4	set2	0.451082	0.501821	1	0.18834
ARNTL-1:1501, 4, set2, minProm	ARNTL	0	1	1501	minProm	4	set2	0.279582	0.596975	1	0.136012
ARNTL-1:1501, 4, set2, minTK	ARNTL	0	1	1501	minTK	4	set2	0.233905	0.628644	1	0.0871693
ARNTL-1:169, 1, set1, minCMV	ARNTL	0	1	169	minCMV	1	set1	1.07476	0.299873	1	0.273268
ARNTL-1:169, 1, set1, minProm	ARNTL	0	1	169	minProm	1	set1	0.239238	0.624757	1	0.121758
ARNTL-1:169, 1, set1, minTK	ARNTL	0	1	169	minTK	1	set1	0.0532982	0.81742	1	0.0642997
ARNTL-1:1834, 8, set2, minCMV	ARNTL	0	1	1834	minCMV	8	set2	0.115526	0.733939	1	0.109706
ARNTL-1:1834, 8, set2, minProm	ARNTL	0	1	1834	minProm	8	set2	0.0312456	0.859694	1	0.0584092
ARNTL-1:1834, 8, set2, minTK	ARNTL	0	1	1834	minTK	8	set2	0.462167	0.496613	1	0.20688
ARNTL-1:502, 4, set1, minCMV	ARNTL	0	1	502	minCMV	4	set1	0.216507	0.641715	1	0.151325
ARNTL-1:502, 4, set1, minProm	ARNTL	0	1	502	minProm	4	set1	0.266719	0.605541	1	0.143059
ARNTL-1:502, 4, set1, minTK	ARNTL	0	1	502	minTK	4	set1	0.96709	0.325407	1	0.203098
ARNTL-1:835, 8, set1, minCMV	ARNTL	0	1	835	minCMV	8	set1	0.179337	0.671943	1	0.152737
ARNTL-1:835, 8, set1, minProm	ARNTL	0	1	835	minProm	8	set1	0.349097	0.554625	1	0.223032
ARNTL-1:835, 8, set1, minTK	ARNTL	0	1	835	minTK	8	set1	0.74427	0.388296	1	0.385577
ATF4-1:1185, 1, set2, minCMV	ATF4	0	1	1185	minCMV	1	set2	0.0102539	0.919343	1	-0.0250883
ATF4-1:1185, 1, set2, minProm	ATF4	0	1	1185	minProm	1	set2	0.0345454	0.852552	1	-0.041666
ATF4-1:1185, 1, set2, minTK	ATF4	0	1	1185	minTK	1	set2	0.689326	0.406394	1	-0.189527
ATF4-1:1518, 4, set2, minCMV	ATF4	0	1	1518	minCMV	4	set2	0.0242606	0.876224	1	-0.0362863
ATF4-1:1518, 4, set2, minProm	ATF4	0	1	1518	minProm	4	set2	1.09824	0.294653	1	-0.242675
ATF4-1:1518, 4, set2, minTK	ATF4	0	1	1518	minTK	4	set2	0.633159	0.426199	1	0.210568
ATF4-1:1851, 8, set2, minCMV	ATF4	0	1	1851	minCMV	8	set2	0.0467748	0.828774	1	-0.0532139
ATF4-1:1851, 8, set2, minProm	ATF4	0	1	1851	minProm	8	set2	0.125302	0.723353	1	0.112958
ATF4-1:1851, 8, set2, minTK	ATF4	0	1	1851	minTK	8	set2	0.412802	0.520551	1	0.144127
ATF4-1:186, 1, set1, minCMV	ATF4	0	1	186	minCMV	1	set1	0.134823	0.713483	1	-0.123308
ATF4-1:186, 1, set1, minProm	ATF4	0	1	186	minProm	1	set1	0.0303105	0.861788	1	-0.0630009
ATF4-1:186, 1, set1, minTK	ATF4	0	1	186	minTK	1	set1	0.12414	0.724587	1	-0.13831
ATF4-1:519, 4, set1, minCMV	ATF4	0	1	519	minCMV	4	set1	0.0601834	0.806206	1	-0.0867817
ATF4-1:519, 4, set1, minProm	ATF4	0	1	519	minProm	4	set1	0.0158507	0.899812	1	0.0473439
ATF4-1:519, 4, set1, minTK	ATF4	0	1	519	minTK	4	set1	0.59329	0.44115	1	-0.336556
ATF4-1:852, 8, set1, minCMV	ATF4	0	1	852	minCMV	8	set1	0.0439888	0.833874	1	-0.0767132
ATF4-1:852, 8, set1, minProm	ATF4	0	1	852	minProm	8	set1	0.0174942	0.894774	1	0.0610964
ATF4-1:852, 8, set1, minTK	ATF4	0	1	852	minTK	8	set1	0.716592	0.397264	1	0.255959
ATF7-1:1186, 1, set2, minCMV	ATF7	0	1	1186	minCMV	1	set2	0.875602	0.349409	1	0.220108
ATF7-1:1186, 1, set2, minProm	ATF7	0	1	1186	minProm	1	set2	1.09603	0.29514	1	0.260997
ATF7-1:1186, 1, set2, minTK	ATF7	0	1	1186	minTK	1	set2	1.71747	0.190019	1	0.324788
ATF7-1:1519, 4, set2, minCMV	ATF7	0	1	1519	minCMV	4	set2	1.37051	0.241724	1	0.298958
ATF7-1:1519, 4, set2, minProm	ATF7	0	1	1519	minProm	4	set2	3.00566	0.0829743	1	0.361058
ATF7-1:1519, 4, set2, minTK	ATF7	0	1	1519	minTK	4	set2	0.425849	0.514033	1	0.183111
ATF7-1:1852, 8, set2, minCMV	ATF7	0	1	1852	minCMV	8	set2	1.81603	0.177787	1	0.353629
ATF7-1:1852, 8, set2, minProm	ATF7	0	1	1852	minProm	8	set2	3.46525	0.0626711	1	0.432492
ATF7-1:1852, 8, set2, minTK	ATF7	0	1	1852	minTK	8	set2	2.48235	0.11513	1	0.365004
ATF7-1:187, 1, set1, minCMV	ATF7	0	1	187	minCMV	1	set1	1.01472	0.313775	1	0.300407
ATF7-1:187, 1, set1, minProm	ATF7	0	1	187	minProm	1	set1	2.33386	0.126587	1	0.416127
ATF7-1:187, 1, set1, minTK	ATF7	0	1	187	minTK	1	set1	0.618598	0.431569	1	0.18585
ATF7-1:520, 4, set1, minCMV	ATF7	0	1	520	minCMV	4	set1	0.860578	0.353577	1	0.271658
ATF7-1:520, 4, set1, minProm	ATF7	0	1	520	minProm	4	set1	0.855028	0.355134	1	0.238803
ATF7-1:520, 4, set1, minTK	ATF7	0	1	520	minTK	4	set1	1.55669	0.212151	1	0.359364
ATF7-1:853, 8, set1, minCMV	ATF7	0	1	853	minCMV	8	set1	1.6726	0.19591	1	0.343262
ATF7-1:853, 8, set1, minProm	ATF7	0	1	853	minProm	8	set1	0.567874	0.451105	1	0.220752
ATF7-1:853, 8, set1, minTK	ATF7	0	1	853	minTK	8	set1	1.97519	0.159898	1	0.393685
Ar-1:1268, 1, set2, minCMV	Ar	0	1	1268	minCMV	1	set2	3.10281	0.0781572	1	0.241009
Ar-1:1268, 1, set2, minProm	Ar	0	1	1268	minProm	1	set2	0.380213	0.537489	1	-0.0817553
Ar-1:1268, 1, set2, minTK	Ar	0	1	1268	minTK	1	set2	0.754193	0.385152	1	0.09499
Ar-1:1601, 4, set2, minCMV	Ar	0	1	1601	minCMV	4	set2	0.075757	0.783132	1	0.0378606
Ar-1:1601, 4, set2, minProm	Ar	0	1	1601	minProm	4	set2	0.514723	0.473102	1	-0.0822309
Ar-1:1601, 4, set2, minTK	Ar	0	1	1601	minTK	4	set2	0.363348	0.546653	1	0.0702878
Ar-1:1934, 8, set2, minCMV	Ar	0	1	1934	minCMV	8	set2	0.523574	0.469321	1	0.0814762
Ar-1:1934, 8, set2, minProm	Ar	0	1	1934	minProm	8	set2	0.459631	0.497796	1	-0.088381
Ar-1:1934, 8, set2, minTK	Ar	0	1	1934	minTK	8	set2	3.29323	0.0695659	1	0.242321
Ar-1:269, 1, set1, minCMV	Ar	0	1	269	minCMV	1	set1	0.00235023	0.961334	1	-0.00695414
Ar-1:269, 1, set1, minProm	Ar	0	1	269	minProm	1	set1	0.238479	0.625307	1	-0.0678168
Ar-1:269, 1, set1, minTK	Ar	0	1	269	minTK	1	set1	1.1897	0.27539	1	-0.149163
Ar-1:602, 4, set1, minCMV	Ar	0	1	602	minCMV	4	set1	0.0555278	0.813709	1	-0.0404725
Ar-1:602, 4, set1, minProm	Ar	0	1	602	minProm	4	set1	1.02552	0.311212	1	0.166327
Ar-1:602, 4, set1, minTK	Ar	0	1	602	minTK	4	set1	0.116676	0.732668	1	-0.0448504
Ar-1:935, 8, set1, minCMV	Ar	0	1	935	minCMV	8	set1	0.213168	0.644295	1	-0.0717587
Ar-1:935, 8, set1, minProm	Ar	0	1	935	minProm	8	set1	0.0874596	0.767432	1	-0.0516455
Ar-1:935, 8, set1, minTK	Ar	0	1	935	minTK	8	set1	11.4541	0.000713	0.0417158	0.486564
Ascl2-1:1169, 1, set2, minCMV	Ascl2	0	1	1169	minCMV	1	set2	1.22701	0.267989	1	0.254118
Ascl2-1:1169, 1, set2, minProm	Ascl2	0	1	1169	minProm	1	set2	0.268314	0.604465	1	-0.140562
Ascl2-1:1169, 1, set2, minTK	Ascl2	0	1	1169	minTK	1	set2	1.69645	0.192753	1	0.353442
Ascl2-1:1502, 4, set2, minCMV	Ascl2	0	1	1502	minCMV	4	set2	0.400094	0.527041	1	0.189378
Ascl2-1:1502, 4, set2, minProm	Ascl2	0	1	1502	minProm	4	set2	0.93729	0.332976	1	0.243652
Ascl2-1:1502, 4, set2, minTK	Ascl2	0	1	1502	minTK	4	set2	0.755362	0.384784	1	0.216278
Ascl2-1:170, 1, set1, minCMV	Ascl2	0	1	170	minCMV	1	set1	2.81929	0.0931375	1	0.518109
Ascl2-1:170, 1, set1, minProm	Ascl2	0	1	170	minProm	1	set1	0.338357	0.560779	1	-0.23413
Ascl2-1:170, 1, set1, minTK	Ascl2	0	1	170	minTK	1	set1	0.485824	0.485796	1	0.260669
Ascl2-1:1835, 8, set2, minCMV	Ascl2	0	1	1835	minCMV	8	set2	0.820649	0.36499	1	-0.254183
Ascl2-1:1835, 8, set2, minProm	Ascl2	0	1	1835	minProm	8	set2	0.109906	0.740251	1	-0.100202
Ascl2-1:1835, 8, set2, minTK	Ascl2	0	1	1835	minTK	8	set2	1.97152	0.160287	1	0.351001
Ascl2-1:503, 4, set1, minCMV	Ascl2	0	1	503	minCMV	4	set1	0.261169	0.609318	1	0.189035
Ascl2-1:503, 4, set1, minProm	Ascl2	0	1	503	minProm	4	set1	0.673007	0.412005	1	0.270178
Ascl2-1:503, 4, set1, minTK	Ascl2	0	1	503	minTK	4	set1	0.0166848	0.897223	1	0.0520125
Ascl2-1:836, 8, set1, minCMV	Ascl2	0	1	836	minCMV	8	set1	0.179196	0.672065	1	-0.150303
Ascl2-1:836, 8, set1, minProm	Ascl2	0	1	836	minProm	8	set1	0.0182222	0.89262	1	-0.0483664
Ascl2-1:836, 8, set1, minTK	Ascl2	0	1	836	minTK	8	set1	1.10049	0.294158	1	-0.363229
Atf4-1:1187, 1, set2, minCMV	Atf4	0	1	1187	minCMV	1	set2	6.95079	0.00837822	0.342948	-0.40206
Atf4-1:1187, 1, set2, minProm	Atf4	0	1	1187	minProm	1	set2	1.94523	0.163102	1	-0.2774
Atf4-1:1187, 1, set2, minTK	Atf4	0	1	1187	minTK	1	set2	3.30443	0.0690932	1	-0.349291
Atf4-1:1520, 4, set2, minCMV	Atf4	0	1	1520	minCMV	4	set2	3.69473	0.0545848	1	-0.376699
Atf4-1:1520, 4, set2, minProm	Atf4	0	1	1520	minProm	4	set2	3.29293	0.0695787	1	-0.347734
Atf4-1:1520, 4, set2, minTK	Atf4	0	1	1520	minTK	4	set2	3.42867	0.0640739	1	-0.332595
Atf4-1:1853, 8, set2, minCMV	Atf4	0	1	1853	minCMV	8	set2	2.78615	0.0950824	1	-0.351239
Atf4-1:1853, 8, set2, minProm	Atf4	0	1	1853	minProm	8	set2	1.84082	0.174855	1	-0.302086
Atf4-1:1853, 8, set2, minTK	Atf4	0	1	1853	minTK	8	set2	5.93887	0.0148105	0.522623	-0.37966
Atf4-1:188, 1, set1, minCMV	Atf4	0	1	188	minCMV	1	set1	2.00529	0.156751	1	-0.3106
Atf4-1:188, 1, set1, minProm	Atf4	0	1	188	minProm	1	set1	4.0286	0.044735	0.981736	-0.400098
Atf4-1:188, 1, set1, minTK	Atf4	0	1	188	minTK	1	set1	1.1855	0.27624	1	-0.265242
Atf4-1:521, 4, set1, minCMV	Atf4	0	1	521	minCMV	4	set1	2.65196	0.103423	1	-0.380705
Atf4-1:521, 4, set1, minProm	Atf4	0	1	521	minProm	4	set1	2.91309	0.0878634	1	-0.35335
Atf4-1:521, 4, set1, minTK	Atf4	0	1	521	minTK	4	set1	2.32168	0.127582	1	-0.341744
Atf4-1:854, 8, set1, minCMV	Atf4	0	1	854	minCMV	8	set1	2.1076	0.146569	1	-0.390768
Atf4-1:854, 8, set1, minProm	Atf4	0	1	854	minProm	8	set1	3.30799	0.068944	1	-0.40664
Atf4-1:854, 8, set1, minTK	Atf4	0	1	854	minTK	8	set1	0.570313	0.450134	1	-0.155419
Atoh1-1:1170, 1, set2, minCMV	Atoh1	0	1	1170	minCMV	1	set2	0.173115	0.677358	1	-0.0985226
Atoh1-1:1170, 1, set2, minProm	Atoh1	0	1	1170	minProm	1	set2	0.133453	0.714878	1	-0.11178
Atoh1-1:1170, 1, set2, minTK	Atoh1	0	1	1170	minTK	1	set2	0.247275	0.619	1	0.145453
Atoh1-1:1503, 4, set2, minCMV	Atoh1	0	1	1503	minCMV	4	set2	0.98503	0.32096	1	0.27663
Atoh1-1:1503, 4, set2, minProm	Atoh1	0	1	1503	minProm	4	set2	2.18855	0.13904	1	0.41591
Atoh1-1:1503, 4, set2, minTK	Atoh1	0	1	1503	minTK	4	set2	1.07972	0.298761	1	-0.279356
Atoh1-1:171, 1, set1, minCMV	Atoh1	0	1	171	minCMV	1	set1	2.45837	0.1169	1	-0.433134
Atoh1-1:171, 1, set1, minProm	Atoh1	0	1	171	minProm	1	set1	2.22448	0.135838	1	-0.445625
Atoh1-1:171, 1, set1, minTK	Atoh1	0	1	171	minTK	1	set1	0.198619	0.655838	1	0.16476
Atoh1-1:1836, 8, set2, minCMV	Atoh1	0	1	1836	minCMV	8	set2	0.0330338	0.855777	1	-0.0538617
Atoh1-1:1836, 8, set2, minProm	Atoh1	0	1	1836	minProm	8	set2	1.52551	0.216788	1	-0.317244
Atoh1-1:1836, 8, set2, minTK	Atoh1	0	1	1836	minTK	8	set2	0.956439	0.328086	1	0.266437
Atoh1-1:504, 4, set1, minCMV	Atoh1	0	1	504	minCMV	4	set1	1.65043	0.1989	1	0.406133
Atoh1-1:504, 4, set1, minProm	Atoh1	0	1	504	minProm	4	set1	0.260353	0.609878	1	-0.137206
Atoh1-1:504, 4, set1, minTK	Atoh1	0	1	504	minTK	4	set1	0.65003	0.420102	1	0.295391
Atoh1-1:837, 8, set1, minCMV	Atoh1	0	1	837	minCMV	8	set1	2.29037	0.130179	1	0.529773
Atoh1-1:837, 8, set1, minProm	Atoh1	0	1	837	minProm	8	set1	0.881287	0.347849	1	-0.298112
Atoh1-1:837, 8, set1, minTK	Atoh1	0	1	837	minTK	8	set1	1.29902	0.254393	1	0.563126
BARHL2-1:1225, 1, set2, minCMV	BARHL2	0	1	1225	minCMV	1	set2	0.0182597	0.89251	1	0.0388094
BARHL2-1:1225, 1, set2, minProm	BARHL2	0	1	1225	minProm	1	set2	3.56857	0.0588829	1	0.393876
BARHL2-1:1225, 1, set2, minTK	BARHL2	0	1	1225	minTK	1	set2	1.61804	0.203366	1	-0.248219
BARHL2-1:1558, 4, set2, minCMV	BARHL2	0	1	1558	minCMV	4	set2	0.00566848	0.939985	1	0.0152647
BARHL2-1:1558, 4, set2, minProm	BARHL2	0	1	1558	minProm	4	set2	0.243034	0.622023	1	-0.125852
BARHL2-1:1558, 4, set2, minTK	BARHL2	0	1	1558	minTK	4	set2	0.00413622	0.948721	1	0.0144018
BARHL2-1:1891, 8, set2, minCMV	BARHL2	0	1	1891	minCMV	8	set2	0.000257	0.987201	1	-0.00397041
BARHL2-1:1891, 8, set2, minProm	BARHL2	0	1	1891	minProm	8	set2	0.0939403	0.759226	1	0.0685037
BARHL2-1:1891, 8, set2, minTK	BARHL2	0	1	1891	minTK	8	set2	0.386168	0.534321	1	-0.144557
BARHL2-1:226, 1, set1, minCMV	BARHL2	0	1	226	minCMV	1	set1	0.347355	0.555614	1	0.154252
BARHL2-1:226, 1, set1, minProm	BARHL2	0	1	226	minProm	1	set1	0.0583584	0.80911	1	-0.0742789
BARHL2-1:226, 1, set1, minTK	BARHL2	0	1	226	minTK	1	set1	0.291299	0.58939	1	-0.143099
BARHL2-1:559, 4, set1, minCMV	BARHL2	0	1	559	minCMV	4	set1	0.309201	0.578171	1	-0.139081
BARHL2-1:559, 4, set1, minProm	BARHL2	0	1	559	minProm	4	set1	0.0135554	0.907313	1	0.0272211
BARHL2-1:559, 4, set1, minTK	BARHL2	0	1	559	minTK	4	set1	0.0619384	0.803458	1	0.064636
BARHL2-1:892, 8, set1, minCMV	BARHL2	0	1	892	minCMV	8	set1	3.26596	0.0707314	1	0.448826
BARHL2-1:892, 8, set1, minProm	BARHL2	0	1	892	minProm	8	set1	0.121807	0.727083	1	0.0873646
BARHL2-1:892, 8, set1, minTK	BARHL2	0	1	892	minTK	8	set1	0.0773852	0.780873	1	-0.0685187
BARHL2-2:1226, 1, set2, minCMV	BARHL2	0	2	1226	minCMV	1	set2	0.338148	0.5609	1	0.145182
BARHL2-2:1226, 1, set2, minProm	BARHL2	0	2	1226	minProm	1	set2	0.0790868	0.778539	1	-0.0605415
BARHL2-2:1226, 1, set2, minTK	BARHL2	0	2	1226	minTK	1	set2	0.245931	0.619955	1	0.109358
BARHL2-2:1559, 4, set2, minCMV	BARHL2	0	2	1559	minCMV	4	set2	0.0200146	0.887496	1	-0.0326896
BARHL2-2:1559, 4, set2, minProm	BARHL2	0	2	1559	minProm	4	set2	0.604613	0.436823	1	-0.174098
BARHL2-2:1559, 4, set2, minTK	BARHL2	0	2	1559	minTK	4	set2	0.591163	0.44197	1	0.184371
BARHL2-2:1892, 8, set2, minCMV	BARHL2	0	2	1892	minCMV	8	set2	0.0235977	0.877913	1	-0.0375649
BARHL2-2:1892, 8, set2, minProm	BARHL2	0	2	1892	minProm	8	set2	1.88e-05	0.996537	1	0.00129843
BARHL2-2:1892, 8, set2, minTK	BARHL2	0	2	1892	minTK	8	set2	0.152451	0.696204	1	-0.0785007
BARHL2-2:227, 1, set1, minCMV	BARHL2	0	2	227	minCMV	1	set1	1.7242	0.189153	1	0.255661
BARHL2-2:227, 1, set1, minProm	BARHL2	0	2	227	minProm	1	set1	0.110119	0.740009	1	0.0720863
BARHL2-2:227, 1, set1, minTK	BARHL2	0	2	227	minTK	1	set1	0.012432	0.911221	1	-0.0225727
BARHL2-2:560, 4, set1, minCMV	BARHL2	0	2	560	minCMV	4	set1	2.15703	0.141919	1	0.274329
BARHL2-2:560, 4, set1, minProm	BARHL2	0	2	560	minProm	4	set1	0.00358507	0.952255	1	-0.012097
BARHL2-2:560, 4, set1, minTK	BARHL2	0	2	560	minTK	4	set1	0.00366616	0.951719	1	0.011095
BARHL2-2:893, 8, set1, minCMV	BARHL2	0	2	893	minCMV	8	set1	1.47452	0.224634	1	0.195197
BARHL2-2:893, 8, set1, minProm	BARHL2	0	2	893	minProm	8	set1	1.06343	0.302435	1	-0.148636
BARHL2-2:893, 8, set1, minTK	BARHL2	0	2	893	minTK	8	set1	0.00258811	0.959426	1	-0.00738469
BARX1-1:1227, 1, set2, minCMV	BARX1	0	1	1227	minCMV	1	set2	1.99673	0.157639	1	0.371473
BARX1-1:1227, 1, set2, minProm	BARX1	0	1	1227	minProm	1	set2	0.268119	0.604596	1	0.115499
BARX1-1:1227, 1, set2, minTK	BARX1	0	1	1227	minTK	1	set2	0.156713	0.692201	1	0.0734404
BARX1-1:1560, 4, set2, minCMV	BARX1	0	1	1560	minCMV	4	set2	0.0222619	0.881392	1	0.0284913
BARX1-1:1560, 4, set2, minProm	BARX1	0	1	1560	minProm	4	set2	1.22943	0.267518	1	0.184949
BARX1-1:1560, 4, set2, minTK	BARX1	0	1	1560	minTK	4	set2	1.52117	0.217442	1	0.203853
BARX1-1:1893, 8, set2, minCMV	BARX1	0	1	1893	minCMV	8	set2	0.855958	0.354872	1	0.232239
BARX1-1:1893, 8, set2, minProm	BARX1	0	1	1893	minProm	8	set2	1.32467	0.249756	1	-0.235894
BARX1-1:1893, 8, set2, minTK	BARX1	0	1	1893	minTK	8	set2	3.3111	0.0688133	1	0.458276
BARX1-1:228, 1, set1, minCMV	BARX1	0	1	228	minCMV	1	set1	0.15165	0.696964	1	0.145085
BARX1-1:228, 1, set1, minProm	BARX1	0	1	228	minProm	1	set1	0.625871	0.428874	1	-0.286796
BARX1-1:228, 1, set1, minTK	BARX1	0	1	228	minTK	1	set1	0.422365	0.515759	1	-0.209672
BARX1-1:561, 4, set1, minCMV	BARX1	0	1	561	minCMV	4	set1	0.0411847	0.839182	1	-0.0590245
BARX1-1:561, 4, set1, minProm	BARX1	0	1	561	minProm	4	set1	1.16898	0.279611	1	-0.253209
BARX1-1:561, 4, set1, minTK	BARX1	0	1	561	minTK	4	set1	0.123511	0.725257	1	-0.096039
BARX1-1:894, 8, set1, minCMV	BARX1	0	1	894	minCMV	8	set1	0.873254	0.350056	1	-0.353076
BARX1-1:894, 8, set1, minProm	BARX1	0	1	894	minProm	8	set1	0.226319	0.634267	1	-0.161162
BARX1-1:894, 8, set1, minTK	BARX1	0	1	894	minTK	8	set1	0.00364015	0.95189	1	-0.0183618
BATF3-1:1188, 1, set2, minCMV	BATF3	0	1	1188	minCMV	1	set2	-3.22e-08	1	1
BATF3-1:1854, 8, set2, minTK	BATF3	0	1	1854	minTK	8	set2	0.287359	0.591918	1	-0.930478
BATF3-1:189, 1, set1, minCMV	BATF3	0	1	189	minCMV	1	set1	1.43e-08	0	0
BATF3-1:189, 1, set1, minProm	BATF3	0	1	189	minProm	1	set1	0.177003	0.673962	1	0.373803
BATF3-1:189, 1, set1, minTK	BATF3	0	1	189	minTK	1	set1	0.0682658	0.793879	1	0.0973172
BATF3-1:522, 4, set1, minCMV	BATF3	0	1	522	minCMV	4	set1	-0.0898191	1	1
BATF3-1:522, 4, set1, minProm	BATF3	0	1	522	minProm	4	set1	0.651076	0.419728	1	0
BATF3-1:855, 8, set1, minCMV	BATF3	0	1	855	minCMV	8	set1	0.117816	0.731415	1	0.360146
BCL6B-1:1, 1, set1, minCMV	BCL6B	0	1	1	minCMV	1	set1	0.591403	0.441877	1	0.168746
BCL6B-1:1, 1, set1, minProm	BCL6B	0	1	1	minProm	1	set1	0.143117	0.705202	1	0.0806596
BCL6B-1:1, 1, set1, minTK	BCL6B	0	1	1	minTK	1	set1	0.37754	0.538923	1	0.11961
BCL6B-1:1000, 1, set2, minCMV	BCL6B	0	1	1000	minCMV	1	set2	0.115908	0.733515	1	-0.0980191
BCL6B-1:1000, 1, set2, minProm	BCL6B	0	1	1000	minProm	1	set2	0.0745501	0.784824	1	0.0714262
BCL6B-1:1000, 1, set2, minTK	BCL6B	0	1	1000	minTK	1	set2	1.4e-05	0.997018	1	-0.000790597
BCL6B-1:1333, 4, set2, minCMV	BCL6B	0	1	1333	minCMV	4	set2	0.0290081	0.86476	1	0.0379906
BCL6B-1:1333, 4, set2, minProm	BCL6B	0	1	1333	minProm	4	set2	0.0418004	0.838001	1	0.0518959
BCL6B-1:1333, 4, set2, minTK	BCL6B	0	1	1333	minTK	4	set2	0.186556	0.665798	1	-0.0982864
BCL6B-1:1666, 8, set2, minCMV	BCL6B	0	1	1666	minCMV	8	set2	0.173126	0.677348	1	0.0880234
BCL6B-1:1666, 8, set2, minProm	BCL6B	0	1	1666	minProm	8	set2	0.760809	0.383075	1	0.205752
BCL6B-1:1666, 8, set2, minTK	BCL6B	0	1	1666	minTK	8	set2	0.859635	0.353841	1	-0.164978
BCL6B-1:334, 4, set1, minCMV	BCL6B	0	1	334	minCMV	4	set1	0.0405864	0.840338	1	0.03989
BCL6B-1:334, 4, set1, minProm	BCL6B	0	1	334	minProm	4	set1	0.233678	0.62881	1	0.0943409
BCL6B-1:334, 4, set1, minTK	BCL6B	0	1	334	minTK	4	set1	0.0130759	0.90896	1	-0.0230551
BCL6B-1:667, 8, set1, minCMV	BCL6B	0	1	667	minCMV	8	set1	0.293438	0.588026	1	0.137487
BCL6B-1:667, 8, set1, minProm	BCL6B	0	1	667	minProm	8	set1	0.682795	0.408626	1	-0.15719
BCL6B-1:667, 8, set1, minTK	BCL6B	0	1	667	minTK	8	set1	0.501076	0.479028	1	-0.116769
BHLHB3-1:1171, 1, set2, minCMV	BHLHB3	0	1	1171	minCMV	1	set2	0.945984	0.330744	1	-0.181886
BHLHB3-1:1171, 1, set2, minProm	BHLHB3	0	1	1171	minProm	1	set2	0.957699	0.327767	1	-0.202001
BHLHB3-1:1171, 1, set2, minTK	BHLHB3	0	1	1171	minTK	1	set2	0.242428	0.622458	1	-0.0885793
BHLHB3-1:1504, 4, set2, minCMV	BHLHB3	0	1	1504	minCMV	4	set2	0.115555	0.733906	1	-0.0586225
BHLHB3-1:1504, 4, set2, minProm	BHLHB3	0	1	1504	minProm	4	set2	0.274113	0.600586	1	-0.111256
BHLHB3-1:1504, 4, set2, minTK	BHLHB3	0	1	1504	minTK	4	set2	0.0242626	0.876218	1	0.0262628
BHLHB3-1:172, 1, set1, minCMV	BHLHB3	0	1	172	minCMV	1	set1	1.60409	0.205324	1	-0.227178
BHLHB3-1:172, 1, set1, minProm	BHLHB3	0	1	172	minProm	1	set1	2.02526	0.154702	1	-0.28105
BHLHB3-1:172, 1, set1, minTK	BHLHB3	0	1	172	minTK	1	set1	0.468684	0.493593	1	-0.130169
BHLHB3-1:1837, 8, set2, minCMV	BHLHB3	0	1	1837	minCMV	8	set2	1.03889	0.308081	1	-0.155899
BHLHB3-1:1837, 8, set2, minProm	BHLHB3	0	1	1837	minProm	8	set2	0.360905	0.548004	1	0.101354
BHLHB3-1:1837, 8, set2, minTK	BHLHB3	0	1	1837	minTK	8	set2	0.003622	0.95201	1	0.010994
BHLHB3-1:505, 4, set1, minCMV	BHLHB3	0	1	505	minCMV	4	set1	0.833146	0.361364	1	-0.2133
BHLHB3-1:505, 4, set1, minProm	BHLHB3	0	1	505	minProm	4	set1	0.0297642	0.863026	1	-0.0341472
BHLHB3-1:505, 4, set1, minTK	BHLHB3	0	1	505	minTK	4	set1	1.07508	0.299801	1	-0.258995
BHLHB3-1:838, 8, set1, minCMV	BHLHB3	0	1	838	minCMV	8	set1	0.84032	0.359305	1	-0.235487
BHLHB3-1:838, 8, set1, minProm	BHLHB3	0	1	838	minProm	8	set1	0.913452	0.3392	1	-0.22358
BHLHB3-1:838, 8, set1, minTK	BHLHB3	0	1	838	minTK	8	set1	0.882795	0.347437	1	-0.196847
BHLHE23-1:1172, 1, set2, minCMV	BHLHE23	0	1	1172	minCMV	1	set2	0.225882	0.634594	1	0.149721
BHLHE23-1:1172, 1, set2, minProm	BHLHE23	0	1	1172	minProm	1	set2	0.631861	0.426674	1	0.203461
BHLHE23-1:1172, 1, set2, minTK	BHLHE23	0	1	1172	minTK	1	set2	0.546573	0.459721	1	-0.198273
BHLHE23-1:1505, 4, set2, minCMV	BHLHE23	0	1	1505	minCMV	4	set2	0.0122653	0.911815	1	0.0355578
BHLHE23-1:1505, 4, set2, minProm	BHLHE23	0	1	1505	minProm	4	set2	1.80625	0.178959	1	0.419182
BHLHE23-1:1505, 4, set2, minTK	BHLHE23	0	1	1505	minTK	4	set2	0.000503	0.982105	1	-0.00718344
BHLHE23-1:173, 1, set1, minCMV	BHLHE23	0	1	173	minCMV	1	set1	0.158055	0.690954	1	0.115691
BHLHE23-1:173, 1, set1, minProm	BHLHE23	0	1	173	minProm	1	set1	0.629256	0.427628	1	-0.228612
BHLHE23-1:173, 1, set1, minTK	BHLHE23	0	1	173	minTK	1	set1	0.0383999	0.844642	1	0.0620066
BHLHE23-1:1838, 8, set2, minCMV	BHLHE23	0	1	1838	minCMV	8	set2	0.216651	0.641603	1	-0.184384
BHLHE23-1:1838, 8, set2, minProm	BHLHE23	0	1	1838	minProm	8	set2	0.104769	0.74618	1	-0.0919231
BHLHE23-1:1838, 8, set2, minTK	BHLHE23	0	1	1838	minTK	8	set2	0.0878781	0.766892	1	0.0961446
BHLHE23-1:506, 4, set1, minCMV	BHLHE23	0	1	506	minCMV	4	set1	0.00842629	0.926861	1	0.0302657
BHLHE23-1:506, 4, set1, minProm	BHLHE23	0	1	506	minProm	4	set1	0.503183	0.478105	1	-0.240498
BHLHE23-1:506, 4, set1, minTK	BHLHE23	0	1	506	minTK	4	set1	1.47659	0.224309	1	-0.357753
BHLHE23-1:839, 8, set1, minCMV	BHLHE23	0	1	839	minCMV	8	set1	2.08795	0.148465	1	0.436481
BHLHE23-1:839, 8, set1, minProm	BHLHE23	0	1	839	minProm	8	set1	0.390655	0.531955	1	-0.2081
BHLHE23-1:839, 8, set1, minTK	BHLHE23	0	1	839	minTK	8	set1	0.344571	0.557203	1	-0.164821
Barhl1-1:1228, 1, set2, minCMV	Barhl1	0	1	1228	minCMV	1	set2	3.48019	0.0621077	1	0.391128
Barhl1-1:1228, 1, set2, minProm	Barhl1	0	1	1228	minProm	1	set2	1.73585	0.187666	1	0.325717
Barhl1-1:1228, 1, set2, minTK	Barhl1	0	1	1228	minTK	1	set2	0.969307	0.324853	1	0.218283
Barhl1-1:1561, 4, set2, minCMV	Barhl1	0	1	1561	minCMV	4	set2	0.562611	0.45321	1	0.132587
Barhl1-1:1561, 4, set2, minProm	Barhl1	0	1	1561	minProm	4	set2	0.0412818	0.838995	1	-0.0434662
Barhl1-1:1561, 4, set2, minTK	Barhl1	0	1	1561	minTK	4	set2	2.16905	0.140814	1	-0.246812
Barhl1-1:1894, 8, set2, minCMV	Barhl1	0	1	1894	minCMV	8	set2	0.984534	0.321082	1	0.233243
Barhl1-1:1894, 8, set2, minProm	Barhl1	0	1	1894	minProm	8	set2	3.67928	0.0550927	1	0.374261
Barhl1-1:1894, 8, set2, minTK	Barhl1	0	1	1894	minTK	8	set2	0.544234	0.460683	1	0.117909
Barhl1-1:229, 1, set1, minCMV	Barhl1	0	1	229	minCMV	1	set1	0.317612	0.573046	1	0.115375
Barhl1-1:229, 1, set1, minProm	Barhl1	0	1	229	minProm	1	set1	0.106027	0.744713	1	-0.0818529
Barhl1-1:229, 1, set1, minTK	Barhl1	0	1	229	minTK	1	set1	0.117756	0.731481	1	0.0620784
Barhl1-1:562, 4, set1, minCMV	Barhl1	0	1	562	minCMV	4	set1	0.497114	0.480771	1	0.16386
Barhl1-1:562, 4, set1, minProm	Barhl1	0	1	562	minProm	4	set1	0.125426	0.723222	1	-0.0716081
Barhl1-1:562, 4, set1, minTK	Barhl1	0	1	562	minTK	4	set1	0.0416127	0.83836	1	0.0394856
Barhl1-1:895, 8, set1, minCMV	Barhl1	0	1	895	minCMV	8	set1	0.390641	0.531962	1	-0.132147
Barhl1-1:895, 8, set1, minProm	Barhl1	0	1	895	minProm	8	set1	0.0172927	0.895378	1	0.0257773
Barhl1-1:895, 8, set1, minTK	Barhl1	0	1	895	minTK	8	set1	1.40936	0.235162	1	0.193743
CEBPB-1:1189, 1, set2, minCMV	CEBPB	0	1	1189	minCMV	1	set2	4.17391	0.0410511	0.932403	0.645194
CEBPB-1:1189, 1, set2, minProm	CEBPB	0	1	1189	minProm	1	set2	0.997098	0.318014	1	0.281038
CEBPB-1:1189, 1, set2, minTK	CEBPB	0	1	1189	minTK	1	set2	6.05e-05	0.993792	1	-0.00177261
CEBPB-1:1522, 4, set2, minCMV	CEBPB	0	1	1522	minCMV	4	set2	9.64161	0.00190219	0.0989782	0.763226
CEBPB-1:1522, 4, set2, minProm	CEBPB	0	1	1522	minProm	4	set2	1.83233	0.175852	1	0.361503
CEBPB-1:1522, 4, set2, minTK	CEBPB	0	1	1522	minTK	4	set2	0.883709	0.347188	1	0.268649
CEBPB-1:1855, 8, set2, minCMV	CEBPB	0	1	1855	minCMV	8	set2	4.97263	0.0257515	0.735415	0.453136
CEBPB-1:1855, 8, set2, minProm	CEBPB	0	1	1855	minProm	8	set2	1.20638	0.27205	1	0.289142
CEBPB-1:1855, 8, set2, minTK	CEBPB	0	1	1855	minTK	8	set2	0.00640957	0.93619	1	0.019707
CEBPB-1:190, 1, set1, minCMV	CEBPB	0	1	190	minCMV	1	set1	3.11455	0.0775961	1	0.544342
CEBPB-1:190, 1, set1, minProm	CEBPB	0	1	190	minProm	1	set1	2.4745	0.115706	1	0.697731
CEBPB-1:190, 1, set1, minTK	CEBPB	0	1	190	minTK	1	set1	0.249884	0.617156	1	0.171829
CEBPB-1:523, 4, set1, minCMV	CEBPB	0	1	523	minCMV	4	set1	3.00914	0.0827964	1	0.63505
CEBPB-1:523, 4, set1, minProm	CEBPB	0	1	523	minProm	4	set1	0.0146041	0.903812	1	0.0551405
CEBPB-1:523, 4, set1, minTK	CEBPB	0	1	523	minTK	4	set1	0.599474	0.438779	1	0.234834
CEBPB-1:856, 8, set1, minCMV	CEBPB	0	1	856	minCMV	8	set1	0.588782	0.442891	1	0.240635
CEBPB-1:856, 8, set1, minProm	CEBPB	0	1	856	minProm	8	set1	2.81843	0.0931874	1	0.487935
CEBPB-1:856, 8, set1, minTK	CEBPB	0	1	856	minTK	8	set1	0.495636	0.481424	1	0.248762
CENPB-1:1036, 1, set2, minCMV	CENPB	0	1	1036	minCMV	1	set2	0.0681643	0.794029	1	-0.047347
CENPB-1:1036, 1, set2, minProm	CENPB	0	1	1036	minProm	1	set2	0.139801	0.708479	1	0.0587712
CENPB-1:1036, 1, set2, minTK	CENPB	0	1	1036	minTK	1	set2	0.925883	0.335935	1	-0.180456
CENPB-1:1369, 4, set2, minCMV	CENPB	0	1	1369	minCMV	4	set2	0.904845	0.341486	1	-0.21265
CENPB-1:1369, 4, set2, minProm	CENPB	0	1	1369	minProm	4	set2	0.721578	0.395627	1	0.163344
CENPB-1:1369, 4, set2, minTK	CENPB	0	1	1369	minTK	4	set2	0.186602	0.66576	1	-0.0603273
CENPB-1:1702, 8, set2, minCMV	CENPB	0	1	1702	minCMV	8	set2	0.708077	0.400083	1	-0.169586
CENPB-1:1702, 8, set2, minProm	CENPB	0	1	1702	minProm	8	set2	1.11692	0.290582	1	0.194065
CENPB-1:1702, 8, set2, minTK	CENPB	0	1	1702	minTK	8	set2	5.78519	0.0161617	0.537665	-0.448328
CENPB-1:37, 1, set1, minCMV	CENPB	0	1	37	minCMV	1	set1	1.58095	0.208624	1	-0.16969
CENPB-1:37, 1, set1, minProm	CENPB	0	1	37	minProm	1	set1	0.12319	0.7256	1	0.057475
CENPB-1:37, 1, set1, minTK	CENPB	0	1	37	minTK	1	set1	1.50563	0.219808	1	-0.179073
CENPB-1:370, 4, set1, minCMV	CENPB	0	1	370	minCMV	4	set1	0.000702	0.978862	1	0.00482769
CENPB-1:370, 4, set1, minProm	CENPB	0	1	370	minProm	4	set1	0.00865465	0.925879	1	0.0161162
CENPB-1:370, 4, set1, minTK	CENPB	0	1	370	minTK	4	set1	1.51894	0.217781	1	0.193327
CENPB-1:703, 8, set1, minCMV	CENPB	0	1	703	minCMV	8	set1	0.105688	0.745108	1	-0.0501273
CENPB-1:703, 8, set1, minProm	CENPB	0	1	703	minProm	8	set1	0.960178	0.327142	1	-0.145237
CENPB-1:703, 8, set1, minTK	CENPB	0	1	703	minTK	8	set1	0.344145	0.557446	1	0.0837543
CLOCK-1:1173, 1, set2, minCMV	CLOCK	0	1	1173	minCMV	1	set2	0.148994	0.699499	1	-0.0727868
CLOCK-1:1173, 1, set2, minProm	CLOCK	0	1	1173	minProm	1	set2	0.109367	0.740866	1	-0.0628139
CLOCK-1:1173, 1, set2, minTK	CLOCK	0	1	1173	minTK	1	set2	0.9088	0.340433	1	0.178997
CLOCK-1:1506, 4, set2, minCMV	CLOCK	0	1	1506	minCMV	4	set2	0.351409	0.553316	1	-0.117662
CLOCK-1:1506, 4, set2, minProm	CLOCK	0	1	1506	minProm	4	set2	0.0239092	0.877116	1	-0.0355367
CLOCK-1:1506, 4, set2, minTK	CLOCK	0	1	1506	minTK	4	set2	0.106674	0.743963	1	-0.0611008
CLOCK-1:174, 1, set1, minCMV	CLOCK	0	1	174	minCMV	1	set1	0.089495	0.76482	1	-0.0769294
CLOCK-1:174, 1, set1, minProm	CLOCK	0	1	174	minProm	1	set1	0.0466184	0.829056	1	0.0682251
CLOCK-1:174, 1, set1, minTK	CLOCK	0	1	174	minTK	1	set1	2.77928	0.0954912	1	0.604038
CLOCK-1:1839, 8, set2, minCMV	CLOCK	0	1	1839	minCMV	8	set2	0.81945	0.365341	1	-0.199403
CLOCK-1:1839, 8, set2, minProm	CLOCK	0	1	1839	minProm	8	set2	1.31804	0.250944	1	-0.240713
CLOCK-1:1839, 8, set2, minTK	CLOCK	0	1	1839	minTK	8	set2	0.184757	0.667317	1	-0.0852013
CLOCK-1:507, 4, set1, minCMV	CLOCK	0	1	507	minCMV	4	set1	0.0269449	0.869614	1	0.0503953
CLOCK-1:507, 4, set1, minProm	CLOCK	0	1	507	minProm	4	set1	0.896914	0.343611	1	-0.30778
CLOCK-1:507, 4, set1, minTK	CLOCK	0	1	507	minTK	4	set1	0.046577	0.82913	1	0.0793949
CLOCK-1:840, 8, set1, minCMV	CLOCK	0	1	840	minCMV	8	set1	0.000489	0.982351	1	0.00859038
CLOCK-1:840, 8, set1, minProm	CLOCK	0	1	840	minProm	8	set1	0.0248148	0.874829	1	0.0397991
CLOCK-1:840, 8, set1, minTK	CLOCK	0	1	840	minTK	8	set1	0.211934	0.645256	1	0.162853
CREB3-1:1192, 1, set2, minCMV	CREB3	0	1	1192	minCMV	1	set2	3.44969	0.0632637	1	0.473133
CREB3-1:1192, 1, set2, minProm	CREB3	0	1	1192	minProm	1	set2	5.06667	0.0243902	0.719981	0.611254
CREB3-1:1192, 1, set2, minTK	CREB3	0	1	1192	minTK	1	set2	8.53239	0.00348881	0.17001	0.74016
CREB3-1:1525, 4, set2, minCMV	CREB3	0	1	1525	minCMV	4	set2	3.62166	0.057032	1	0.445114
CREB3-1:1525, 4, set2, minProm	CREB3	0	1	1525	minProm	4	set2	4.47449	0.0344044	0.862217	0.476368
CREB3-1:1525, 4, set2, minTK	CREB3	0	1	1525	minTK	4	set2	7.63126	0.00573653	0.260906	0.601203
CREB3-1:1858, 8, set2, minCMV	CREB3	0	1	1858	minCMV	8	set2	3.73862	0.0531684	1	0.413459
CREB3-1:1858, 8, set2, minProm	CREB3	0	1	1858	minProm	8	set2	9.3412	0.00224059	0.115607	0.718552
CREB3-1:1858, 8, set2, minTK	CREB3	0	1	1858	minTK	8	set2	7.07889	0.00779973	0.328016	0.633344
CREB3-1:193, 1, set1, minCMV	CREB3	0	1	193	minCMV	1	set1	7.34399	0.00672874	0.295266	0.851011
CREB3-1:193, 1, set1, minProm	CREB3	0	1	193	minProm	1	set1	6.33054	0.0118676	0.444313	0.86423
CREB3-1:193, 1, set1, minTK	CREB3	0	1	193	minTK	1	set1	6.89729	0.00863264	0.351023	0.765822
CREB3-1:526, 4, set1, minCMV	CREB3	0	1	526	minCMV	4	set1	11.2521	0.000795	0.0452171	0.796692
CREB3-1:526, 4, set1, minProm	CREB3	0	1	526	minProm	4	set1	6.97593	0.00826132	0.340672	0.892326
CREB3-1:526, 4, set1, minTK	CREB3	0	1	526	minTK	4	set1	4.07165	0.0436087	0.972549	0.589667
CREB3-1:859, 8, set1, minCMV	CREB3	0	1	859	minCMV	8	set1	6.44378	0.0111341	0.424618	0.78292
CREB3-1:859, 8, set1, minProm	CREB3	0	1	859	minProm	8	set1	8.56391	0.00342892	0.168429	0.862085
CREB3-1:859, 8, set1, minTK	CREB3	0	1	859	minTK	8	set1	8.62373	0.00331811	0.165443	1.02263
CREB3L1-1:1190, 1, set2, minCMV	CREB3L1	0	1	1190	minCMV	1	set2	7.49074	0.00620171	0.277089	0.644693
CREB3L1-1:1190, 1, set2, minProm	CREB3L1	0	1	1190	minProm	1	set2	9.96414	0.00159619	0.0844429	0.837357
CREB3L1-1:1190, 1, set2, minTK	CREB3L1	0	1	1190	minTK	1	set2	15.6484	7.63e-05	0.00520393	0.768806
CREB3L1-1:1523, 4, set2, minCMV	CREB3L1	0	1	1523	minCMV	4	set2	7.67778	0.00559049	0.256161	0.605975
CREB3L1-1:1523, 4, set2, minProm	CREB3L1	0	1	1523	minProm	4	set2	4.57915	0.0323632	0.833065	0.521139
CREB3L1-1:1523, 4, set2, minTK	CREB3L1	0	1	1523	minTK	4	set2	12.2301	0.00047	0.0283074	0.646655
CREB3L1-1:1856, 8, set2, minCMV	CREB3L1	0	1	1856	minCMV	8	set2	9.24101	0.00236655	0.121088	0.678506
CREB3L1-1:1856, 8, set2, minProm	CREB3L1	0	1	1856	minProm	8	set2	8.04702	0.00455787	0.21201	0.519223
CREB3L1-1:1856, 8, set2, minTK	CREB3L1	0	1	1856	minTK	8	set2	7.04599	0.00794429	0.331823	0.571751
CREB3L1-1:191, 1, set1, minCMV	CREB3L1	0	1	191	minCMV	1	set1	5.05724	0.0245233	0.720446	0.667119
CREB3L1-1:191, 1, set1, minProm	CREB3L1	0	1	191	minProm	1	set1	6.61002	0.0101407	0.394074	0.532589
CREB3L1-1:191, 1, set1, minTK	CREB3L1	0	1	191	minTK	1	set1	8.18562	0.00422238	0.199426	0.613035
CREB3L1-1:524, 4, set1, minCMV	CREB3L1	0	1	524	minCMV	4	set1	4.40223	0.0358921	0.877997	0.585384
CREB3L1-1:524, 4, set1, minProm	CREB3L1	0	1	524	minProm	4	set1	2.74447	0.0975912	1	0.463363
CREB3L1-1:524, 4, set1, minTK	CREB3L1	0	1	524	minTK	4	set1	5.99942	0.0143106	0.50873	0.689532
CREB3L1-1:857, 8, set1, minCMV	CREB3L1	0	1	857	minCMV	8	set1	3.95337	0.0467777	1	0.680773
CREB3L1-1:857, 8, set1, minProm	CREB3L1	0	1	857	minProm	8	set1	3.78299	0.051776	1	0.565164
CREB3L1-1:857, 8, set1, minTK	CREB3L1	0	1	857	minTK	8	set1	2.83454	0.0922575	1	0.628279
CREB3L1-2:1191, 1, set2, minCMV	CREB3L1	0	2	1191	minCMV	1	set2	2.3179	0.127893	1	0.440937
CREB3L1-2:1191, 1, set2, minProm	CREB3L1	0	2	1191	minProm	1	set2	0.44826	0.503162	1	0.387022
CREB3L1-2:1191, 1, set2, minTK	CREB3L1	0	2	1191	minTK	1	set2	0.00856992	0.926242	1	0.0625211
CREB3L1-2:1524, 4, set2, minCMV	CREB3L1	0	2	1524	minCMV	4	set2	0.566228	0.451762	1	0.414188
CREB3L1-2:1524, 4, set2, minProm	CREB3L1	0	2	1524	minProm	4	set2	2.45984	0.116791	1	0.900464
CREB3L1-2:1524, 4, set2, minTK	CREB3L1	0	2	1524	minTK	4	set2	0.0222775	0.881351	1	0.106792
CREB3L1-2:1857, 8, set2, minCMV	CREB3L1	0	2	1857	minCMV	8	set2	0.00525725	0.942199	1	-0.0743183
CREB3L1-2:1857, 8, set2, minProm	CREB3L1	0	2	1857	minProm	8	set2	0.918837	0.337781	1	-1.09954
CREB3L1-2:1857, 8, set2, minTK	CREB3L1	0	2	1857	minTK	8	set2	0.0407226	0.840074	1	0.113163
CREB3L1-2:192, 1, set1, minCMV	CREB3L1	0	2	192	minCMV	1	set1	0.00162419	0.967853	1	0.0479907
CREB3L1-2:192, 1, set1, minProm	CREB3L1	0	2	192	minProm	1	set1	1.00545	0.315995	1	-0.521981
CREB3L1-2:192, 1, set1, minTK	CREB3L1	0	2	192	minTK	1	set1	0.143165	0.705154	1	-0.506058
CREB3L1-2:525, 4, set1, minCMV	CREB3L1	0	2	525	minCMV	4	set1	0.706437	0.400629	1	0.843753
CREB3L1-2:525, 4, set1, minProm	CREB3L1	0	2	525	minProm	4	set1	0.0103005	0.91916	1	-0.0856556
CREB3L1-2:525, 4, set1, minTK	CREB3L1	0	2	525	minTK	4	set1	0.167783	0.682089	1	-0.328931
CREB3L1-2:858, 8, set1, minCMV	CREB3L1	0	2	858	minCMV	8	set1	0.952696	0.329034	1	0.908669
CREB3L1-2:858, 8, set1, minProm	CREB3L1	0	2	858	minProm	8	set1	0.13543	0.712867	1	-0.504507
CREB3L1-2:858, 8, set1, minTK	CREB3L1	0	2	858	minTK	8	set1	2.7922	0.094724	1	-0.77023
CTCF-1:1001, 1, set2, minCMV	CTCF	0	1	1001	minCMV	1	set2	0.0921857	0.761417	1	0.0884581
CTCF-1:1001, 1, set2, minProm	CTCF	0	1	1001	minProm	1	set2	0.154805	0.693985	1	0.12554
CTCF-1:1001, 1, set2, minTK	CTCF	0	1	1001	minTK	1	set2	1.00134	0.316987	1	-0.296799
CTCF-1:1334, 4, set2, minCMV	CTCF	0	1	1334	minCMV	4	set2	0.171503	0.678779	1	0.105433
CTCF-1:1334, 4, set2, minProm	CTCF	0	1	1334	minProm	4	set2	0.144379	0.703966	1	-0.105877
CTCF-1:1334, 4, set2, minTK	CTCF	0	1	1334	minTK	4	set2	0.00746063	0.931168	1	0.0296148
CTCF-1:1667, 8, set2, minCMV	CTCF	0	1	1667	minCMV	8	set2	0.159663	0.689467	1	-0.0968547
CTCF-1:1667, 8, set2, minProm	CTCF	0	1	1667	minProm	8	set2	0.00331022	0.954119	1	0.0175608
CTCF-1:1667, 8, set2, minTK	CTCF	0	1	1667	minTK	8	set2	0.0709127	0.790013	1	0.0797767
CTCF-1:2, 1, set1, minCMV	CTCF	0	1	2	minCMV	1	set1	0.000159	0.989928	1	0.00578605
CTCF-1:2, 1, set1, minProm	CTCF	0	1	2	minProm	1	set1	0.0957709	0.756965	1	0.105127
CTCF-1:2, 1, set1, minTK	CTCF	0	1	2	minTK	1	set1	0.316508	0.573714	1	0.186387
CTCF-1:335, 4, set1, minCMV	CTCF	0	1	335	minCMV	4	set1	0.391586	0.531467	1	-0.211499
CTCF-1:335, 4, set1, minProm	CTCF	0	1	335	minProm	4	set1	0.993115	0.318982	1	0.339959
CTCF-1:335, 4, set1, minTK	CTCF	0	1	335	minTK	4	set1	0.0826282	0.773767	1	0.0951233
CTCF-1:668, 8, set1, minCMV	CTCF	0	1	668	minCMV	8	set1	0.380334	0.537424	1	0.153403
CTCF-1:668, 8, set1, minProm	CTCF	0	1	668	minProm	8	set1	0.00283517	0.957536	1	0.0134392
CTCF-1:668, 8, set1, minTK	CTCF	0	1	668	minTK	8	set1	0.792039	0.373484	1	0.20087
CUX1-1:1040, 1, set2, minCMV	CUX1	0	1	1040	minCMV	1	set2	0.000216	0.988276	1	0.00323327
CUX1-1:1040, 1, set2, minProm	CUX1	0	1	1040	minProm	1	set2	0.175021	0.675688	1	0.069466
CUX1-1:1040, 1, set2, minTK	CUX1	0	1	1040	minTK	1	set2	0.0686677	0.793287	1	0.0362306
CUX1-1:1373, 4, set2, minCMV	CUX1	0	1	1373	minCMV	4	set2	0.0530372	0.81786	1	-0.0333674
CUX1-1:1373, 4, set2, minProm	CUX1	0	1	1373	minProm	4	set2	2.63377	0.104613	1	-0.237978
CUX1-1:1373, 4, set2, minTK	CUX1	0	1	1373	minTK	4	set2	0.204104	0.651428	1	0.0645058
CUX1-1:1706, 8, set2, minCMV	CUX1	0	1	1706	minCMV	8	set2	5.72284	0.0167457	0.546906	-0.51909
CUX1-1:1706, 8, set2, minProm	CUX1	0	1	1706	minProm	8	set2	0.178903	0.672318	1	-0.0597539
CUX1-1:1706, 8, set2, minTK	CUX1	0	1	1706	minTK	8	set2	0.762123	0.382665	1	-0.135185
CUX1-1:374, 4, set1, minCMV	CUX1	0	1	374	minCMV	4	set1	0.435567	0.50927	1	0.169392
CUX1-1:374, 4, set1, minProm	CUX1	0	1	374	minProm	4	set1	0.636023	0.425155	1	-0.157484
CUX1-1:374, 4, set1, minTK	CUX1	0	1	374	minTK	4	set1	0.323555	0.569479	1	-0.12305
CUX1-1:41, 1, set1, minCMV	CUX1	0	1	41	minCMV	1	set1	0.919691	0.337556	1	0.146273
CUX1-1:41, 1, set1, minProm	CUX1	0	1	41	minProm	1	set1	1.03037	0.310072	1	-0.188281
CUX1-1:41, 1, set1, minTK	CUX1	0	1	41	minTK	1	set1	0.716184	0.397398	1	-0.135105
CUX1-1:707, 8, set1, minCMV	CUX1	0	1	707	minCMV	8	set1	2.93897	0.086466	1	0.334981
CUX1-1:707, 8, set1, minProm	CUX1	0	1	707	minProm	8	set1	0.352459	0.552724	1	-0.14191
CUX1-1:707, 8, set1, minTK	CUX1	0	1	707	minTK	8	set1	0.0494458	0.82403	1	0.0479194
CUX1-2:1041, 1, set2, minCMV	CUX1	0	2	1041	minCMV	1	set2	0.0342234	0.853233	1	0.0413703
CUX1-2:1041, 1, set2, minProm	CUX1	0	2	1041	minProm	1	set2	1.36936	0.241922	1	-0.169732
CUX1-2:1041, 1, set2, minTK	CUX1	0	2	1041	minTK	1	set2	0.3762	0.539644	1	-0.0825815
CUX1-2:1374, 4, set2, minCMV	CUX1	0	2	1374	minCMV	4	set2	0.140447	0.707837	1	0.0559153
CUX1-2:1374, 4, set2, minProm	CUX1	0	2	1374	minProm	4	set2	0.142028	0.706273	1	-0.0606172
CUX1-2:1374, 4, set2, minTK	CUX1	0	2	1374	minTK	4	set2	0.850349	0.356454	1	0.126325
CUX1-2:1707, 8, set2, minCMV	CUX1	0	2	1707	minCMV	8	set2	0.0387351	0.843974	1	0.0443423
CUX1-2:1707, 8, set2, minProm	CUX1	0	2	1707	minProm	8	set2	0.159129	0.68996	1	-0.0645067
CUX1-2:1707, 8, set2, minTK	CUX1	0	2	1707	minTK	8	set2	0.122989	0.725815	1	-0.0470161
CUX1-2:375, 4, set1, minCMV	CUX1	0	2	375	minCMV	4	set1	0.360604	0.548171	1	0.12405
CUX1-2:375, 4, set1, minProm	CUX1	0	2	375	minProm	4	set1	0.541134	0.461963	1	0.126354
CUX1-2:375, 4, set1, minTK	CUX1	0	2	375	minTK	4	set1	0.273244	0.601164	1	0.0871581
CUX1-2:42, 1, set1, minCMV	CUX1	0	2	42	minCMV	1	set1	0.322238	0.570266	1	0.0958667
CUX1-2:42, 1, set1, minProm	CUX1	0	2	42	minProm	1	set1	1.37867	0.240328	1	-0.208499
CUX1-2:42, 1, set1, minTK	CUX1	0	2	42	minTK	1	set1	0.268327	0.604456	1	-0.0802495
CUX1-2:708, 8, set1, minCMV	CUX1	0	2	708	minCMV	8	set1	0.561857	0.453513	1	0.167165
CUX1-2:708, 8, set1, minProm	CUX1	0	2	708	minProm	8	set1	0.00108828	0.973683	1	0.00677517
CUX1-2:708, 8, set1, minTK	CUX1	0	2	708	minTK	8	set1	0.330852	0.565158	1	0.101241
CUX1-3:1042, 1, set2, minCMV	CUX1	0	3	1042	minCMV	1	set2	0.191858	0.661375	1	-0.0991507
CUX1-3:1042, 1, set2, minProm	CUX1	0	3	1042	minProm	1	set2	1.66383	0.197087	1	0.312894
CUX1-3:1042, 1, set2, minTK	CUX1	0	3	1042	minTK	1	set2	1.30455	0.253384	1	0.28188
CUX1-3:1375, 4, set2, minCMV	CUX1	0	3	1375	minCMV	4	set2	0.00561091	0.940289	1	0.0179087
CUX1-3:1375, 4, set2, minProm	CUX1	0	3	1375	minProm	4	set2	1.67734	0.195278	1	-0.332879
CUX1-3:1375, 4, set2, minTK	CUX1	0	3	1375	minTK	4	set2	0.444736	0.504845	1	0.171302
CUX1-3:1708, 8, set2, minCMV	CUX1	0	3	1708	minCMV	8	set2	1.79652	0.180134	1	0.370209
CUX1-3:1708, 8, set2, minProm	CUX1	0	3	1708	minProm	8	set2	1.65694	0.198018	1	0.346534
CUX1-3:1708, 8, set2, minTK	CUX1	0	3	1708	minTK	8	set2	0.000955	0.975342	1	-0.0103159
CUX1-3:376, 4, set1, minCMV	CUX1	0	3	376	minCMV	4	set1	0.441922	0.506196	1	-0.214223
CUX1-3:376, 4, set1, minProm	CUX1	0	3	376	minProm	4	set1	0.137356	0.710924	1	-0.137944
CUX1-3:376, 4, set1, minTK	CUX1	0	3	376	minTK	4	set1	0.962653	0.326519	1	-0.446372
CUX1-3:43, 1, set1, minCMV	CUX1	0	3	43	minCMV	1	set1	1.18308	0.276729	1	0.321445
CUX1-3:43, 1, set1, minProm	CUX1	0	3	43	minProm	1	set1	0.51221	0.474184	1	-0.286584
CUX1-3:43, 1, set1, minTK	CUX1	0	3	43	minTK	1	set1	0.761755	0.38278	1	0.237963
CUX1-3:709, 8, set1, minCMV	CUX1	0	3	709	minCMV	8	set1	0.00610684	0.937712	1	0.0283474
CUX1-3:709, 8, set1, minProm	CUX1	0	3	709	minProm	8	set1	0.305666	0.580352	1	-0.232065
CUX1-3:709, 8, set1, minTK	CUX1	0	3	709	minTK	8	set1	0.0188486	0.890802	1	0.0686754
CUX2-1:1043, 1, set2, minCMV	CUX2	0	1	1043	minCMV	1	set2	1.35117	0.245073	1	0.253307
CUX2-1:1043, 1, set2, minProm	CUX2	0	1	1043	minProm	1	set2	0.0523401	0.81904	1	0.0515171
CUX2-1:1043, 1, set2, minTK	CUX2	0	1	1043	minTK	1	set2	1.34767	0.245685	1	-0.214948
CUX2-1:1376, 4, set2, minCMV	CUX2	0	1	1376	minCMV	4	set2	1.89795	0.168308	1	0.241912
CUX2-1:1376, 4, set2, minProm	CUX2	0	1	1376	minProm	4	set2	0.009412	0.922714	1	0.0190499
CUX2-1:1376, 4, set2, minTK	CUX2	0	1	1376	minTK	4	set2	0.465348	0.495135	1	0.131906
CUX2-1:1709, 8, set2, minCMV	CUX2	0	1	1709	minCMV	8	set2	0.5323	0.465641	1	-0.158807
CUX2-1:1709, 8, set2, minProm	CUX2	0	1	1709	minProm	8	set2	0.445287	0.504582	1	0.121828
CUX2-1:1709, 8, set2, minTK	CUX2	0	1	1709	minTK	8	set2	0.118746	0.730398	1	0.054411
CUX2-1:377, 4, set1, minCMV	CUX2	0	1	377	minCMV	4	set1	0.109165	0.741097	1	-0.0845339
CUX2-1:377, 4, set1, minProm	CUX2	0	1	377	minProm	4	set1	0.161068	0.688175	1	0.107829
CUX2-1:377, 4, set1, minTK	CUX2	0	1	377	minTK	4	set1	1.59561	0.206527	1	0.375196
CUX2-1:44, 1, set1, minCMV	CUX2	0	1	44	minCMV	1	set1	0.032188	0.857616	1	-0.0566597
CUX2-1:44, 1, set1, minProm	CUX2	0	1	44	minProm	1	set1	0.404121	0.524969	1	0.209753
CUX2-1:44, 1, set1, minTK	CUX2	0	1	44	minTK	1	set1	1.29343	0.255417	1	-0.320295
CUX2-1:710, 8, set1, minCMV	CUX2	0	1	710	minCMV	8	set1	0.0379921	0.845459	1	-0.0711137
CUX2-1:710, 8, set1, minProm	CUX2	0	1	710	minProm	8	set1	0.659299	0.416807	1	-0.246836
CUX2-1:710, 8, set1, minTK	CUX2	0	1	710	minTK	8	set1	0.884234	0.347044	1	0.307579
Creb5-1:1193, 1, set2, minCMV	Creb5	0	1	1193	minCMV	1	set2	2.27038	0.131868	1	0.37403
Creb5-1:1193, 1, set2, minProm	Creb5	0	1	1193	minProm	1	set2	3.51671	0.060753	1	0.425903
Creb5-1:1193, 1, set2, minTK	Creb5	0	1	1193	minTK	1	set2	2.64164	0.104096	1	0.383106
Creb5-1:1526, 4, set2, minCMV	Creb5	0	1	1526	minCMV	4	set2	2.97921	0.0843405	1	0.383068
Creb5-1:1526, 4, set2, minProm	Creb5	0	1	1526	minProm	4	set2	6.41596	0.0113099	0.428659	0.491469
Creb5-1:1526, 4, set2, minTK	Creb5	0	1	1526	minTK	4	set2	3.12576	0.0770641	1	0.402989
Creb5-1:1859, 8, set2, minCMV	Creb5	0	1	1859	minCMV	8	set2	2.03101	0.154118	1	0.273075
Creb5-1:1859, 8, set2, minProm	Creb5	0	1	1859	minProm	8	set2	6.74025	0.00942613	0.371003	0.565682
Creb5-1:1859, 8, set2, minTK	Creb5	0	1	1859	minTK	8	set2	2.34945	0.125328	1	0.323231
Creb5-1:194, 1, set1, minCMV	Creb5	0	1	194	minCMV	1	set1	0.498819	0.480019	1	0.208183
Creb5-1:194, 1, set1, minProm	Creb5	0	1	194	minProm	1	set1	3.09647	0.078462	1	0.60558
Creb5-1:194, 1, set1, minTK	Creb5	0	1	194	minTK	1	set1	1.46296	0.22646	1	0.360796
Creb5-1:527, 4, set1, minCMV	Creb5	0	1	527	minCMV	4	set1	0.503726	0.477867	1	0.227647
Creb5-1:527, 4, set1, minProm	Creb5	0	1	527	minProm	4	set1	2.09975	0.147324	1	0.42537
Creb5-1:527, 4, set1, minTK	Creb5	0	1	527	minTK	4	set1	1.33401	0.248092	1	0.36737
Creb5-1:860, 8, set1, minCMV	Creb5	0	1	860	minCMV	8	set1	0.623689	0.42968	1	0.275486
Creb5-1:860, 8, set1, minProm	Creb5	0	1	860	minProm	8	set1	0.218278	0.640355	1	0.157577
Creb5-1:860, 8, set1, minTK	Creb5	0	1	860	minTK	8	set1	3.23743	0.0719734	1	0.461407
DBP-1:1194, 1, set2, minCMV	DBP	0	1	1194	minCMV	1	set2	0.859194	0.353964	1	0.206496
DBP-1:1194, 1, set2, minProm	DBP	0	1	1194	minProm	1	set2	0.0334674	0.854844	1	0.0461718
DBP-1:1194, 1, set2, minTK	DBP	0	1	1194	minTK	1	set2	1.52825	0.216375	1	0.276819
DBP-1:1527, 4, set2, minCMV	DBP	0	1	1527	minCMV	4	set2	1.04078	0.307641	1	0.193257
DBP-1:1527, 4, set2, minProm	DBP	0	1	1527	minProm	4	set2	0.948849	0.330012	1	0.273267
DBP-1:1527, 4, set2, minTK	DBP	0	1	1527	minTK	4	set2	0.0282392	0.866548	1	0.039141
DBP-1:1860, 8, set2, minCMV	DBP	0	1	1860	minCMV	8	set2	0.124364	0.724349	1	0.0936418
DBP-1:1860, 8, set2, minProm	DBP	0	1	1860	minProm	8	set2	3.01041	0.0827311	1	0.433494
DBP-1:1860, 8, set2, minTK	DBP	0	1	1860	minTK	8	set2	0.021816	0.882578	1	0.0414291
DBP-1:195, 1, set1, minCMV	DBP	0	1	195	minCMV	1	set1	0.0502938	0.822553	1	0.0988197
DBP-1:195, 1, set1, minProm	DBP	0	1	195	minProm	1	set1	2.94649	0.0860642	1	0.630132
DBP-1:195, 1, set1, minTK	DBP	0	1	195	minTK	1	set1	0.0295458	0.863525	1	-0.0619206
DBP-1:528, 4, set1, minCMV	DBP	0	1	528	minCMV	4	set1	0.115437	0.734037	1	0.120338
DBP-1:528, 4, set1, minProm	DBP	0	1	528	minProm	4	set1	2.11689	0.145682	1	0.545132
DBP-1:528, 4, set1, minTK	DBP	0	1	528	minTK	4	set1	0.113361	0.73635	1	0.1051
DBP-1:861, 8, set1, minCMV	DBP	0	1	861	minCMV	8	set1	0.17897	0.67226	1	0.126846
DBP-1:861, 8, set1, minProm	DBP	0	1	861	minProm	8	set1	1.28723	0.256559	1	0.396788
DBP-1:861, 8, set1, minTK	DBP	0	1	861	minTK	8	set1	0.418245	0.517814	1	0.176184
DPRX-1:1229, 1, set2, minCMV	DPRX	0	1	1229	minCMV	1	set2	0.121981	0.726896	1	0.0871641
DPRX-1:1229, 1, set2, minProm	DPRX	0	1	1229	minProm	1	set2	0.660869	0.416253	1	0.202997
DPRX-1:1229, 1, set2, minTK	DPRX	0	1	1229	minTK	1	set2	0.116125	0.733276	1	0.0855384
DPRX-1:1562, 4, set2, minCMV	DPRX	0	1	1562	minCMV	4	set2	2.97108	0.084765	1	-0.451162
DPRX-1:1562, 4, set2, minProm	DPRX	0	1	1562	minProm	4	set2	0.0536368	0.816852	1	-0.050826
DPRX-1:1562, 4, set2, minTK	DPRX	0	1	1562	minTK	4	set2	0.433204	0.510421	1	0.156796
DPRX-1:1895, 8, set2, minCMV	DPRX	0	1	1895	minCMV	8	set2	0.346038	0.556364	1	-0.139635
DPRX-1:1895, 8, set2, minProm	DPRX	0	1	1895	minProm	8	set2	0.266962	0.605377	1	0.111269
DPRX-1:1895, 8, set2, minTK	DPRX	0	1	1895	minTK	8	set2	0.180284	0.67113	1	-0.0752337
DPRX-1:230, 1, set1, minCMV	DPRX	0	1	230	minCMV	1	set1	0.00356784	0.95237	1	0.0171229
DPRX-1:230, 1, set1, minProm	DPRX	0	1	230	minProm	1	set1	0.126991	0.721572	1	-0.120142
DPRX-1:230, 1, set1, minTK	DPRX	0	1	230	minTK	1	set1	0.724122	0.394795	1	0.238694
DPRX-1:563, 4, set1, minCMV	DPRX	0	1	563	minCMV	4	set1	0.0162146	0.898674	1	0.043045
DPRX-1:563, 4, set1, minProm	DPRX	0	1	563	minProm	4	set1	0.497381	0.480653	1	0.196169
DPRX-1:563, 4, set1, minTK	DPRX	0	1	563	minTK	4	set1	0.134818	0.713488	1	0.108568
DPRX-1:896, 8, set1, minCMV	DPRX	0	1	896	minCMV	8	set1	0.0336318	0.854492	1	-0.0729694
DPRX-1:896, 8, set1, minProm	DPRX	0	1	896	minProm	8	set1	0.0792877	0.778265	1	0.0864743
DPRX-1:896, 8, set1, minTK	DPRX	0	1	896	minTK	8	set1	0.949911	0.329742	1	0.336287
DRGX-1:1230, 1, set2, minCMV	DRGX	0	1	1230	minCMV	1	set2	0.0753224	0.783739	1	0.0927318
DRGX-1:1230, 1, set2, minProm	DRGX	0	1	1230	minProm	1	set2	0.133075	0.715265	1	-0.137277
DRGX-1:1230, 1, set2, minTK	DRGX	0	1	1230	minTK	1	set2	0.166134	0.68357	1	0.12703
DRGX-1:1563, 4, set2, minCMV	DRGX	0	1	1563	minCMV	4	set2	1.69581	0.192837	1	0.510742
DRGX-1:1563, 4, set2, minProm	DRGX	0	1	1563	minProm	4	set2	2.7134	0.0995086	1	-0.713854
DRGX-1:1563, 4, set2, minTK	DRGX	0	1	1563	minTK	4	set2	0.544762	0.460466	1	0.260376
DRGX-1:1896, 8, set2, minCMV	DRGX	0	1	1896	minCMV	8	set2	0.0112669	0.915467	1	0.044091
DRGX-1:1896, 8, set2, minProm	DRGX	0	1	1896	minProm	8	set2	0.0637853	0.80061	1	0.102222
DRGX-1:1896, 8, set2, minTK	DRGX	0	1	1896	minTK	8	set2	0.379826	0.537696	1	-0.263225
DRGX-1:231, 1, set1, minCMV	DRGX	0	1	231	minCMV	1	set1	0.00776462	0.929784	1	-0.0422917
DRGX-1:231, 1, set1, minProm	DRGX	0	1	231	minProm	1	set1	0.264576	0.606994	1	-0.251362
DRGX-1:231, 1, set1, minTK	DRGX	0	1	231	minTK	1	set1	0.33384	0.563407	1	0.220686
DRGX-1:564, 4, set1, minCMV	DRGX	0	1	564	minCMV	4	set1	0.599296	0.438847	1	-0.326218
DRGX-1:564, 4, set1, minProm	DRGX	0	1	564	minProm	4	set1	0.484919	0.486203	1	-0.311689
DRGX-1:564, 4, set1, minTK	DRGX	0	1	564	minTK	4	set1	0.24911	0.617702	1	0.270417
DRGX-1:897, 8, set1, minCMV	DRGX	0	1	897	minCMV	8	set1	0.0684544	0.793601	1	-0.142863
DRGX-1:897, 8, set1, minProm	DRGX	0	1	897	minProm	8	set1	0.18015	0.671244	1	0.162246
DRGX-1:897, 8, set1, minTK	DRGX	0	1	897	minTK	8	set1	0.0692784	0.79239	1	0.115888
DUXA-1:1231, 1, set2, minCMV	DUXA	0	1	1231	minCMV	1	set2	0.194377	0.659298	1	-0.253607
DUXA-1:1231, 1, set2, minProm	DUXA	0	1	1231	minProm	1	set2	1.87488	0.170918	1	0.872588
DUXA-1:1231, 1, set2, minTK	DUXA	0	1	1231	minTK	1	set2	0.546919	0.459579	1	-0.236575
DUXA-1:1564, 4, set2, minCMV	DUXA	0	1	1564	minCMV	4	set2	0.0393957	0.842667	1	-0.0835408
DUXA-1:1564, 4, set2, minProm	DUXA	0	1	1564	minProm	4	set2	0.110698	0.739351	1	-0.221218
DUXA-1:1564, 4, set2, minTK	DUXA	0	1	1564	minTK	4	set2	0.937626	0.332889	1	-0.392022
DUXA-1:1897, 8, set2, minCMV	DUXA	0	1	1897	minCMV	8	set2	0.197615	0.656653	1	-0.194733
DUXA-1:1897, 8, set2, minProm	DUXA	0	1	1897	minProm	8	set2	0.000269	0.986911	1	0.00746817
DUXA-1:1897, 8, set2, minTK	DUXA	0	1	1897	minTK	8	set2	0.00812333	0.928184	1	0.0298611
DUXA-1:232, 1, set1, minCMV	DUXA	0	1	232	minCMV	1	set1	0.0031466	0.955266	1	0.0190782
DUXA-1:232, 1, set1, minProm	DUXA	0	1	232	minProm	1	set1	1.3751	0.240937	1	-0.488037
DUXA-1:232, 1, set1, minTK	DUXA	0	1	232	minTK	1	set1	2.49201	0.114426	1	0.724114
DUXA-1:565, 4, set1, minCMV	DUXA	0	1	565	minCMV	4	set1	0.00738925	0.931498	1	-0.0384988
DUXA-1:565, 4, set1, minProm	DUXA	0	1	565	minProm	4	set1	0.0688798	0.792975	1	-0.169887
DUXA-1:565, 4, set1, minTK	DUXA	0	1	565	minTK	4	set1	0.212494	0.64482	1	-0.238614
DUXA-1:898, 8, set1, minCMV	DUXA	0	1	898	minCMV	8	set1	0.0210815	0.884557	1	0.0595879
DUXA-1:898, 8, set1, minProm	DUXA	0	1	898	minProm	8	set1	0.59677	0.439813	1	-0.32705
DUXA-1:898, 8, set1, minTK	DUXA	0	1	898	minTK	8	set1	0.0524587	0.818839	1	-0.111939
E2F2-1:1046, 1, set2, minCMV	E2F2	0	1	1046	minCMV	1	set2	0.19124	0.661886	1	-0.0542817
E2F2-1:1046, 1, set2, minProm	E2F2	0	1	1046	minProm	1	set2	0.00918335	0.923656	1	0.0106325
E2F2-1:1046, 1, set2, minTK	E2F2	0	1	1046	minTK	1	set2	0.812715	0.367319	1	-0.0964882
E2F2-1:1379, 4, set2, minCMV	E2F2	0	1	1379	minCMV	4	set2	0.472766	0.491718	1	0.0834473
E2F2-1:1379, 4, set2, minProm	E2F2	0	1	1379	minProm	4	set2	0.181326	0.670236	1	-0.0517614
E2F2-1:1379, 4, set2, minTK	E2F2	0	1	1379	minTK	4	set2	0.212094	0.645131	1	-0.0489711
E2F2-1:1712, 8, set2, minCMV	E2F2	0	1	1712	minCMV	8	set2	0.0411647	0.83922	1	-0.023436
E2F2-1:1712, 8, set2, minProm	E2F2	0	1	1712	minProm	8	set2	0.0888063	0.7657	1	0.0357371
E2F2-1:1712, 8, set2, minTK	E2F2	0	1	1712	minTK	8	set2	3.29183	0.0696254	1	-0.200398
E2F2-1:380, 4, set1, minCMV	E2F2	0	1	380	minCMV	4	set1	0.265245	0.60654	1	0.0680063
E2F2-1:380, 4, set1, minProm	E2F2	0	1	380	minProm	4	set1	0.358319	0.549441	1	-0.0836286
E2F2-1:380, 4, set1, minTK	E2F2	0	1	380	minTK	4	set1	0.797882	0.371727	1	-0.113153
E2F2-1:47, 1, set1, minCMV	E2F2	0	1	47	minCMV	1	set1	0.806975	0.369016	1	0.116281
E2F2-1:47, 1, set1, minProm	E2F2	0	1	47	minProm	1	set1	0.910973	0.339856	1	0.13277
E2F2-1:47, 1, set1, minTK	E2F2	0	1	47	minTK	1	set1	0.248556	0.618093	1	0.0599943
E2F2-1:713, 8, set1, minCMV	E2F2	0	1	713	minCMV	8	set1	0.666045	0.414434	1	-0.127353
E2F2-1:713, 8, set1, minProm	E2F2	0	1	713	minProm	8	set1	0.0302418	0.861943	1	0.0238851
E2F2-1:713, 8, set1, minTK	E2F2	0	1	713	minTK	8	set1	1.42309	0.232895	1	-0.144052
E2F2-2:714, 8, set1, minCMV	E2F2	0	2	714	minCMV	8	set1	0.0607961	0.805242	1	-0.156099
E2F2-2:714, 8, set1, minTK	E2F2	0	2	714	minTK	8	set1	0.252262	0	0
E2F3-1:1048, 1, set2, minCMV	E2F3	0	1	1048	minCMV	1	set2	0.0513311	0.820763	1	0.0383842
E2F3-1:1048, 1, set2, minProm	E2F3	0	1	1048	minProm	1	set2	0.103214	0.748006	1	-0.0709253
E2F3-1:1048, 1, set2, minTK	E2F3	0	1	1048	minTK	1	set2	0.166583	0.683167	1	-0.0750484
E2F3-1:1381, 4, set2, minCMV	E2F3	0	1	1381	minCMV	4	set2	0.466991	0.494375	1	-0.15013
E2F3-1:1381, 4, set2, minProm	E2F3	0	1	1381	minProm	4	set2	0.644402	0.422121	1	-0.178249
E2F3-1:1381, 4, set2, minTK	E2F3	0	1	1381	minTK	4	set2	0.466191	0.494745	1	-0.135359
E2F3-1:1714, 8, set2, minCMV	E2F3	0	1	1714	minCMV	8	set2	0.588705	0.44292	1	-0.118617
E2F3-1:1714, 8, set2, minProm	E2F3	0	1	1714	minProm	8	set2	0.956617	0.328041	1	-0.184226
E2F3-1:1714, 8, set2, minTK	E2F3	0	1	1714	minTK	8	set2	0.0673568	0.795225	1	0.0431371
E2F3-1:382, 4, set1, minCMV	E2F3	0	1	382	minCMV	4	set1	0.0880779	0.766635	1	0.0617175
E2F3-1:382, 4, set1, minProm	E2F3	0	1	382	minProm	4	set1	0.194813	0.658941	1	-0.10015
E2F3-1:382, 4, set1, minTK	E2F3	0	1	382	minTK	4	set1	0.260451	0.60981	1	0.0952683
E2F3-1:49, 1, set1, minCMV	E2F3	0	1	49	minCMV	1	set1	8.28e-05	0.992738	1	0.00200446
E2F3-1:49, 1, set1, minProm	E2F3	0	1	49	minProm	1	set1	0.195563	0.658326	1	-0.103063
E2F3-1:49, 1, set1, minTK	E2F3	0	1	49	minTK	1	set1	0.142225	0.706079	1	-0.0930136
E2F3-1:715, 8, set1, minCMV	E2F3	0	1	715	minCMV	8	set1	1.71478	0.190366	1	0.232909
E2F3-1:715, 8, set1, minProm	E2F3	0	1	715	minProm	8	set1	3.13609	0.0765773	1	-0.358395
E2F3-1:715, 8, set1, minTK	E2F3	0	1	715	minTK	8	set1	0.546677	0.459679	1	0.15887
E2F3-2:716, 8, set1, minCMV	E2F3	0	2	716	minCMV	8	set1	1.05e-08	0	0
E2F7-1:1050, 1, set2, minCMV	E2F7	0	1	1050	minCMV	1	set2	0.0700637	0.791244	1	-0.0652973
E2F7-1:1050, 1, set2, minProm	E2F7	0	1	1050	minProm	1	set2	0.445522	0.504469	1	0.265689
E2F7-1:1050, 1, set2, minTK	E2F7	0	1	1050	minTK	1	set2	0.00595665	0.938481	1	0.0209228
E2F7-1:1383, 4, set2, minCMV	E2F7	0	1	1383	minCMV	4	set2	0.0919047	0.761769	1	0.105467
E2F7-1:1383, 4, set2, minProm	E2F7	0	1	1383	minProm	4	set2	0.780622	0.376951	1	0.321039
E2F7-1:1383, 4, set2, minTK	E2F7	0	1	1383	minTK	4	set2	0.62874	0.427818	1	0.239262
E2F7-1:1716, 8, set2, minCMV	E2F7	0	1	1716	minCMV	8	set2	0.485847	0.485786	1	0.262454
E2F7-1:1716, 8, set2, minProm	E2F7	0	1	1716	minProm	8	set2	0.430704	0.511643	1	0.165274
E2F7-1:1716, 8, set2, minTK	E2F7	0	1	1716	minTK	8	set2	2.28859	0.130328	1	-0.464996
E2F7-1:384, 4, set1, minCMV	E2F7	0	1	384	minCMV	4	set1	0.077702	0.780436	1	-0.110976
E2F7-1:384, 4, set1, minProm	E2F7	0	1	384	minProm	4	set1	0.45778	0.498663	1	0.245327
E2F7-1:384, 4, set1, minTK	E2F7	0	1	384	minTK	4	set1	0.00823851	0.927678	1	0.0391372
E2F7-1:51, 1, set1, minCMV	E2F7	0	1	51	minCMV	1	set1	0.156892	0.692035	1	0.142043
E2F7-1:51, 1, set1, minProm	E2F7	0	1	51	minProm	1	set1	0.0519518	0.819701	1	-0.0746457
E2F7-1:51, 1, set1, minTK	E2F7	0	1	51	minTK	1	set1	0.264046	0.607354	1	0.175202
E2F7-1:717, 8, set1, minCMV	E2F7	0	1	717	minCMV	8	set1	0.201147	0.653796	1	-0.170431
E2F7-1:717, 8, set1, minProm	E2F7	0	1	717	minProm	8	set1	0.0979856	0.75426	1	0.101737
E2F7-1:717, 8, set1, minTK	E2F7	0	1	717	minTK	8	set1	0.107765	0.742703	1	-0.0809125
EBF1-1:1051, 1, set2, minCMV	EBF1	0	1	1051	minCMV	1	set2	0.410126	0.521905	1	0.105985
EBF1-1:1051, 1, set2, minProm	EBF1	0	1	1051	minProm	1	set2	0.191575	0.661609	1	0.0982339
EBF1-1:1051, 1, set2, minTK	EBF1	0	1	1051	minTK	1	set2	2.55097	0.110227	1	0.340255
EBF1-1:1384, 4, set2, minCMV	EBF1	0	1	1384	minCMV	4	set2	0.207038	0.649099	1	0.0976507
EBF1-1:1384, 4, set2, minProm	EBF1	0	1	1384	minProm	4	set2	1.41276	0.234598	1	-0.28375
EBF1-1:1384, 4, set2, minTK	EBF1	0	1	1384	minTK	4	set2	0.165774	0.683896	1	-0.0824234
EBF1-1:1717, 8, set2, minCMV	EBF1	0	1	1717	minCMV	8	set2	0.0226652	0.880331	1	0.0304218
EBF1-1:1717, 8, set2, minProm	EBF1	0	1	1717	minProm	8	set2	0.132878	0.715466	1	-0.064588
EBF1-1:1717, 8, set2, minTK	EBF1	0	1	1717	minTK	8	set2	0.00845192	0.92675	1	0.0188651
EBF1-1:385, 4, set1, minCMV	EBF1	0	1	385	minCMV	4	set1	0.00457951	0.946047	1	0.016429
EBF1-1:385, 4, set1, minProm	EBF1	0	1	385	minProm	4	set1	1.7294	0.188488	1	-0.329225
EBF1-1:385, 4, set1, minTK	EBF1	0	1	385	minTK	4	set1	0.187875	0.664691	1	-0.10948
EBF1-1:52, 1, set1, minCMV	EBF1	0	1	52	minCMV	1	set1	0.0513412	0.820746	1	0.0577044
EBF1-1:52, 1, set1, minProm	EBF1	0	1	52	minProm	1	set1	0.184878	0.667214	1	0.104597
EBF1-1:52, 1, set1, minTK	EBF1	0	1	52	minTK	1	set1	0.653895	0.418724	1	-0.220732
EBF1-1:718, 8, set1, minCMV	EBF1	0	1	718	minCMV	8	set1	0.164754	0.684817	1	0.0994821
EBF1-1:718, 8, set1, minProm	EBF1	0	1	718	minProm	8	set1	0.111979	0.737902	1	-0.0869211
EBF1-1:718, 8, set1, minTK	EBF1	0	1	718	minTK	8	set1	0.0980459	0.754187	1	0.0735537
EGR1-1:1002, 1, set2, minCMV	EGR1	0	1	1002	minCMV	1	set2	0.67636	0.410843	1	0.123384
EGR1-1:1002, 1, set2, minProm	EGR1	0	1	1002	minProm	1	set2	0.17787	0.67321	1	0.0902981
EGR1-1:1002, 1, set2, minTK	EGR1	0	1	1002	minTK	1	set2	0.00330314	0.954168	1	-0.00860727
EGR1-1:1335, 4, set2, minCMV	EGR1	0	1	1335	minCMV	4	set2	1.54061	0.214527	1	0.215953
EGR1-1:1335, 4, set2, minProm	EGR1	0	1	1335	minProm	4	set2	0.0176245	0.894385	1	-0.0215791
EGR1-1:1335, 4, set2, minTK	EGR1	0	1	1335	minTK	4	set2	0.580974	0.445931	1	0.125154
EGR1-1:1668, 8, set2, minCMV	EGR1	0	1	1668	minCMV	8	set2	0.00174131	0.966715	1	-0.00731976
EGR1-1:1668, 8, set2, minProm	EGR1	0	1	1668	minProm	8	set2	0.0303154	0.861777	1	-0.0331542
EGR1-1:1668, 8, set2, minTK	EGR1	0	1	1668	minTK	8	set2	0.945788	0.330794	1	-0.199235
EGR1-1:3, 1, set1, minCMV	EGR1	0	1	3	minCMV	1	set1	0.539768	0.462529	1	0.13559
EGR1-1:3, 1, set1, minProm	EGR1	0	1	3	minProm	1	set1	0.90364	0.341808	1	0.188706
EGR1-1:3, 1, set1, minTK	EGR1	0	1	3	minTK	1	set1	0.0182047	0.892671	1	-0.0247581
EGR1-1:336, 4, set1, minCMV	EGR1	0	1	336	minCMV	4	set1	0.52238	0.469828	1	-0.184391
EGR1-1:336, 4, set1, minProm	EGR1	0	1	336	minProm	4	set1	0.0245819	0.875413	1	-0.0322323
EGR1-1:336, 4, set1, minTK	EGR1	0	1	336	minTK	4	set1	0.441807	0.506251	1	0.119572
EGR1-1:669, 8, set1, minCMV	EGR1	0	1	669	minCMV	8	set1	0.225916	0.634569	1	0.107478
EGR1-1:669, 8, set1, minProm	EGR1	0	1	669	minProm	8	set1	4.08e-05	0.994902	1	0.00192475
EGR1-1:669, 8, set1, minTK	EGR1	0	1	669	minTK	8	set1	0.110299	0.739804	1	0.0777359
EHF-1:1052, 1, set2, minCMV	EHF	0	1	1052	minCMV	1	set2	1.40615	0.235697	1	0.210405
EHF-1:1052, 1, set2, minProm	EHF	0	1	1052	minProm	1	set2	0.212649	0.644699	1	-0.0749018
EHF-1:1052, 1, set2, minTK	EHF	0	1	1052	minTK	1	set2	0.829644	0.362375	1	-0.151052
EHF-1:1385, 4, set2, minCMV	EHF	0	1	1385	minCMV	4	set2	0.867567	0.35163	1	0.170541
EHF-1:1385, 4, set2, minProm	EHF	0	1	1385	minProm	4	set2	1.31445	0.25159	1	-0.189923
EHF-1:1385, 4, set2, minTK	EHF	0	1	1385	minTK	4	set2	0.00285073	0.957419	1	0.00875973
EHF-1:1718, 8, set2, minCMV	EHF	0	1	1718	minCMV	8	set2	0.137393	0.710886	1	0.0730528
EHF-1:1718, 8, set2, minProm	EHF	0	1	1718	minProm	8	set2	0.630066	0.427331	1	-0.153751
EHF-1:1718, 8, set2, minTK	EHF	0	1	1718	minTK	8	set2	0.0135239	0.907421	1	-0.0237621
EHF-1:386, 4, set1, minCMV	EHF	0	1	386	minCMV	4	set1	0.639301	0.423964	1	0.163935
EHF-1:386, 4, set1, minProm	EHF	0	1	386	minProm	4	set1	0.985774	0.320778	1	-0.305376
EHF-1:386, 4, set1, minTK	EHF	0	1	386	minTK	4	set1	0.817497	0.365913	1	-0.212993
EHF-1:53, 1, set1, minCMV	EHF	0	1	53	minCMV	1	set1	0.225626	0.634786	1	0.104158
EHF-1:53, 1, set1, minProm	EHF	0	1	53	minProm	1	set1	0.0166487	0.897334	1	-0.0306942
EHF-1:53, 1, set1, minTK	EHF	0	1	53	minTK	1	set1	3.80848	0.0509937	1	-0.39647
EHF-1:719, 8, set1, minCMV	EHF	0	1	719	minCMV	8	set1	0.296599	0.586022	1	0.134527
EHF-1:719, 8, set1, minProm	EHF	0	1	719	minProm	8	set1	1.20241	0.272841	1	0.271363
EHF-1:719, 8, set1, minTK	EHF	0	1	719	minTK	8	set1	0.343836	0.557623	1	-0.118398
ELF1-1:1053, 1, set2, minCMV	ELF1	0	1	1053	minCMV	1	set2	0.631251	0.426897	1	0.147859
ELF1-1:1053, 1, set2, minProm	ELF1	0	1	1053	minProm	1	set2	0.0546139	0.815221	1	-0.0395436
ELF1-1:1053, 1, set2, minTK	ELF1	0	1	1053	minTK	1	set2	3.25156	0.0713555	1	-0.337455
ELF1-1:1386, 4, set2, minCMV	ELF1	0	1	1386	minCMV	4	set2	0.670514	0.412872	1	0.141231
ELF1-1:1386, 4, set2, minProm	ELF1	0	1	1386	minProm	4	set2	0.10271	0.748602	1	-0.0627546
ELF1-1:1386, 4, set2, minTK	ELF1	0	1	1386	minTK	4	set2	1.76902	0.183504	1	-0.260805
ELF1-1:1719, 8, set2, minCMV	ELF1	0	1	1719	minCMV	8	set2	0.841985	0.35883	1	0.197607
ELF1-1:1719, 8, set2, minProm	ELF1	0	1	1719	minProm	8	set2	0.174267	0.676347	1	-0.0808264
ELF1-1:1719, 8, set2, minTK	ELF1	0	1	1719	minTK	8	set2	0.34682	0.555919	1	-0.102099
ELF1-1:387, 4, set1, minCMV	ELF1	0	1	387	minCMV	4	set1	0.0435008	0.834785	1	-0.0451698
ELF1-1:387, 4, set1, minProm	ELF1	0	1	387	minProm	4	set1	0.00994674	0.920556	1	0.0269591
ELF1-1:387, 4, set1, minTK	ELF1	0	1	387	minTK	4	set1	2.10881	0.146453	1	-0.327444
ELF1-1:54, 1, set1, minCMV	ELF1	0	1	54	minCMV	1	set1	1.32956	0.248884	1	0.225026
ELF1-1:54, 1, set1, minProm	ELF1	0	1	54	minProm	1	set1	0.10494	0.74598	1	0.0750144
ELF1-1:54, 1, set1, minTK	ELF1	0	1	54	minTK	1	set1	1.0742	0.3	1	-0.243523
ELF1-1:720, 8, set1, minCMV	ELF1	0	1	720	minCMV	8	set1	1.47518	0.22453	1	0.304952
ELF1-1:720, 8, set1, minProm	ELF1	0	1	720	minProm	8	set1	0.474584	0.490886	1	-0.145378
ELF1-1:720, 8, set1, minTK	ELF1	0	1	720	minTK	8	set1	0.00338268	0.953621	1	-0.0150318
ELF1-2:1054, 1, set2, minCMV	ELF1	0	2	1054	minCMV	1	set2	1.24401	0.2647	1	0.136053
ELF1-2:1054, 1, set2, minProm	ELF1	0	2	1054	minProm	1	set2	0.765317	0.38167	1	-0.148457
ELF1-2:1054, 1, set2, minTK	ELF1	0	2	1054	minTK	1	set2	1.45652	0.227485	1	-0.224814
ELF1-2:1387, 4, set2, minCMV	ELF1	0	2	1387	minCMV	4	set2	0.508609	0.475741	1	0.148727
ELF1-2:1387, 4, set2, minProm	ELF1	0	2	1387	minProm	4	set2	1.65726	0.197973	1	-0.229659
ELF1-2:1387, 4, set2, minTK	ELF1	0	2	1387	minTK	4	set2	1.45465	0.227783	1	-0.21858
ELF1-2:1720, 8, set2, minCMV	ELF1	0	2	1720	minCMV	8	set2	0.0539664	0.8163	1	0.0452858
ELF1-2:1720, 8, set2, minProm	ELF1	0	2	1720	minProm	8	set2	0.23786	0.625756	1	-0.0952874
ELF1-2:1720, 8, set2, minTK	ELF1	0	2	1720	minTK	8	set2	1.06311	0.302506	1	-0.210868
ELF1-2:388, 4, set1, minCMV	ELF1	0	2	388	minCMV	4	set1	0.207428	0.648791	1	0.0922197
ELF1-2:388, 4, set1, minProm	ELF1	0	2	388	minProm	4	set1	1.13531	0.286646	1	-0.201804
ELF1-2:388, 4, set1, minTK	ELF1	0	2	388	minTK	4	set1	0.821763	0.364665	1	-0.17895
ELF1-2:55, 1, set1, minCMV	ELF1	0	2	55	minCMV	1	set1	1.83676	0.175331	1	0.247484
ELF1-2:55, 1, set1, minProm	ELF1	0	2	55	minProm	1	set1	0.0460104	0.830157	1	0.0507149
ELF1-2:55, 1, set1, minTK	ELF1	0	2	55	minTK	1	set1	2.17273	0.140477	1	-0.258847
ELF1-2:721, 8, set1, minCMV	ELF1	0	2	721	minCMV	8	set1	0.956161	0.328156	1	0.188562
ELF1-2:721, 8, set1, minProm	ELF1	0	2	721	minProm	8	set1	1.13071	0.287623	1	-0.220495
ELF1-2:721, 8, set1, minTK	ELF1	0	2	721	minTK	8	set1	1.67744	0.195265	1	-0.257579
ELF3-1:1055, 1, set2, minCMV	ELF3	0	1	1055	minCMV	1	set2	1.32966	0.248866	1	0.188612
ELF3-1:1055, 1, set2, minProm	ELF3	0	1	1055	minProm	1	set2	0.0147946	0.90319	1	-0.0216928
ELF3-1:1055, 1, set2, minTK	ELF3	0	1	1055	minTK	1	set2	0.630744	0.427083	1	-0.111285
ELF3-1:1388, 4, set2, minCMV	ELF3	0	1	1388	minCMV	4	set2	0.622991	0.429938	1	0.1359
ELF3-1:1388, 4, set2, minProm	ELF3	0	1	1388	minProm	4	set2	1.50858	0.219355	1	-0.232068
ELF3-1:1388, 4, set2, minTK	ELF3	0	1	1388	minTK	4	set2	0.714092	0.398089	1	-0.163564
ELF3-1:1721, 8, set2, minCMV	ELF3	0	1	1721	minCMV	8	set2	0.153553	0.695163	1	0.060789
ELF3-1:1721, 8, set2, minProm	ELF3	0	1	1721	minProm	8	set2	0.312015	0.576446	1	-0.0956892
ELF3-1:1721, 8, set2, minTK	ELF3	0	1	1721	minTK	8	set2	0.626957	0.428474	1	-0.148184
ELF3-1:389, 4, set1, minCMV	ELF3	0	1	389	minCMV	4	set1	0.485038	0.486149	1	0.128245
ELF3-1:389, 4, set1, minProm	ELF3	0	1	389	minProm	4	set1	0.752037	0.385832	1	-0.161052
ELF3-1:389, 4, set1, minTK	ELF3	0	1	389	minTK	4	set1	1.94946	0.162645	1	-0.335887
ELF3-1:56, 1, set1, minCMV	ELF3	0	1	56	minCMV	1	set1	1.91749	0.166134	1	0.279119
ELF3-1:56, 1, set1, minProm	ELF3	0	1	56	minProm	1	set1	0.29993	0.583926	1	-0.0934583
ELF3-1:56, 1, set1, minTK	ELF3	0	1	56	minTK	1	set1	0.527399	0.467702	1	-0.142909
ELF3-1:722, 8, set1, minCMV	ELF3	0	1	722	minCMV	8	set1	0.342293	0.558509	1	0.120017
ELF3-1:722, 8, set1, minProm	ELF3	0	1	722	minProm	8	set1	0.471304	0.492388	1	-0.136173
ELF3-1:722, 8, set1, minTK	ELF3	0	1	722	minTK	8	set1	1.70389	0.19178	1	-0.304105
ELK1-1:1056, 1, set2, minCMV	ELK1	0	1	1056	minCMV	1	set2	1.35196	0.244936	1	0.146735
ELK1-1:1056, 1, set2, minProm	ELK1	0	1	1056	minProm	1	set2	0.00101253	0.974615	1	0.00464067
ELK1-1:1056, 1, set2, minTK	ELK1	0	1	1056	minTK	1	set2	1.12071	0.289766	1	-0.185471
ELK1-1:1389, 4, set2, minCMV	ELK1	0	1	1389	minCMV	4	set2	1.11072	0.291925	1	0.193767
ELK1-1:1389, 4, set2, minProm	ELK1	0	1	1389	minProm	4	set2	0.139699	0.70858	1	-0.0631283
ELK1-1:1389, 4, set2, minTK	ELK1	0	1	1389	minTK	4	set2	0.0413957	0.838776	1	0.0326215
ELK1-1:1722, 8, set2, minCMV	ELK1	0	1	1722	minCMV	8	set2	0.943956	0.331263	1	0.212468
ELK1-1:1722, 8, set2, minProm	ELK1	0	1	1722	minProm	8	set2	0.147804	0.700642	1	-0.0782845
ELK1-1:1722, 8, set2, minTK	ELK1	0	1	1722	minTK	8	set2	0.00971915	0.921467	1	0.0202098
ELK1-1:390, 4, set1, minCMV	ELK1	0	1	390	minCMV	4	set1	1.46754	0.225734	1	0.284625
ELK1-1:390, 4, set1, minProm	ELK1	0	1	390	minProm	4	set1	0.0309855	0.860273	1	0.0409293
ELK1-1:390, 4, set1, minTK	ELK1	0	1	390	minTK	4	set1	0.527346	0.467725	1	-0.195078
ELK1-1:57, 1, set1, minCMV	ELK1	0	1	57	minCMV	1	set1	0.649309	0.42036	1	0.187886
ELK1-1:57, 1, set1, minProm	ELK1	0	1	57	minProm	1	set1	0.326923	0.567477	1	0.111069
ELK1-1:57, 1, set1, minTK	ELK1	0	1	57	minTK	1	set1	1.00969	0.314978	1	-0.241653
ELK1-1:723, 8, set1, minCMV	ELK1	0	1	723	minCMV	8	set1	0.560852	0.453917	1	0.195563
ELK1-1:723, 8, set1, minProm	ELK1	0	1	723	minProm	8	set1	0.00108307	0.973746	1	-0.0086818
ELK1-1:723, 8, set1, minTK	ELK1	0	1	723	minTK	8	set1	0.000139	0.99058	1	0.00286156
ELK1-2:1057, 1, set2, minCMV	ELK1	0	2	1057	minCMV	1	set2	2.18643	0.139231	1	0.314964
ELK1-2:1057, 1, set2, minProm	ELK1	0	2	1057	minProm	1	set2	0.08294	0.773352	1	-0.0679875
ELK1-2:1057, 1, set2, minTK	ELK1	0	2	1057	minTK	1	set2	0.000573	0.98091	1	-0.00566296
ELK1-2:1390, 4, set2, minCMV	ELK1	0	2	1390	minCMV	4	set2	0.496703	0.480952	1	0.263026
ELK1-2:1390, 4, set2, minProm	ELK1	0	2	1390	minProm	4	set2	0.559169	0.454595	1	-0.222321
ELK1-2:1390, 4, set2, minTK	ELK1	0	2	1390	minTK	4	set2	3.39044	0.0655753	1	-0.511598
ELK1-2:1723, 8, set2, minCMV	ELK1	0	2	1723	minCMV	8	set2	0.633588	0.426042	1	0.316503
ELK1-2:1723, 8, set2, minProm	ELK1	0	2	1723	minProm	8	set2	0.168138	0.681772	1	0.163632
ELK1-2:1723, 8, set2, minTK	ELK1	0	2	1723	minTK	8	set2	0.395875	0.529228	1	-0.212893
ELK1-2:391, 4, set1, minCMV	ELK1	0	2	391	minCMV	4	set1	0.832513	0.361547	1	0.239718
ELK1-2:391, 4, set1, minProm	ELK1	0	2	391	minProm	4	set1	0.0775428	0.780655	1	-0.0906317
ELK1-2:391, 4, set1, minTK	ELK1	0	2	391	minTK	4	set1	0.199978	0.654739	1	-0.124682
ELK1-2:58, 1, set1, minCMV	ELK1	0	2	58	minCMV	1	set1	0.329792	0.565782	1	0.182454
ELK1-2:58, 1, set1, minProm	ELK1	0	2	58	minProm	1	set1	0.000714	0.978683	1	0.00653964
ELK1-2:58, 1, set1, minTK	ELK1	0	2	58	minTK	1	set1	0.0403827	0.840734	1	-0.0460944
ELK1-2:724, 8, set1, minCMV	ELK1	0	2	724	minCMV	8	set1	0.362841	0.546933	1	0.175988
ELK1-2:724, 8, set1, minProm	ELK1	0	2	724	minProm	8	set1	0.0732781	0.786622	1	0.0988537
ELK1-2:724, 8, set1, minTK	ELK1	0	2	724	minTK	8	set1	0.295595	0.586657	1	-0.157862
EMX1-1:1232, 1, set2, minCMV	EMX1	0	1	1232	minCMV	1	set2	0.000587	0.980669	1	-0.0126513
EMX1-1:1232, 1, set2, minProm	EMX1	0	1	1232	minProm	1	set2	0.286465	0.592495	1	-0.282127
EMX1-1:1232, 1, set2, minTK	EMX1	0	1	1232	minTK	1	set2	0.311873	0.576533	1	0.385892
EMX1-1:1565, 4, set2, minCMV	EMX1	0	1	1565	minCMV	4	set2	0.930329	0.334777	1	0.706366
EMX1-1:1565, 4, set2, minProm	EMX1	0	1	1565	minProm	4	set2	0.00160455	0.968048	1	0.0329143
EMX1-1:1565, 4, set2, minTK	EMX1	0	1	1565	minTK	4	set2	0.292664	0.588519	1	0.313354
EMX1-1:1898, 8, set2, minCMV	EMX1	0	1	1898	minCMV	8	set2	0.269167	0.603891	1	-0.279539
EMX1-1:1898, 8, set2, minProm	EMX1	0	1	1898	minProm	8	set2	0.961118	0.326905	1	-1.03945
EMX1-1:1898, 8, set2, minTK	EMX1	0	1	1898	minTK	8	set2	6.46336	0.0110121	0.422591	1.69187
EMX1-1:233, 1, set1, minCMV	EMX1	0	1	233	minCMV	1	set1	0.160975	0.688261	1	0.174409
EMX1-1:233, 1, set1, minProm	EMX1	0	1	233	minProm	1	set1	0.181208	0.670337	1	-0.35342
EMX1-1:233, 1, set1, minTK	EMX1	0	1	233	minTK	1	set1	2.71139	0.0996345	1	-0.717079
EMX1-1:566, 4, set1, minCMV	EMX1	0	1	566	minCMV	4	set1	0.158175	0.690842	1	0.214641
EMX1-1:566, 4, set1, minProm	EMX1	0	1	566	minProm	4	set1	1.47e-05	0.996946	1	-0.00255221
EMX1-1:566, 4, set1, minTK	EMX1	0	1	566	minTK	4	set1	0.300225	0.583741	1	-0.348721
EMX1-1:899, 8, set1, minCMV	EMX1	0	1	899	minCMV	8	set1	0.988904	0.32001	1	0.416357
EMX1-1:899, 8, set1, minProm	EMX1	0	1	899	minProm	8	set1	1.00003	0.317304	1	0.512604
EMX1-1:899, 8, set1, minTK	EMX1	0	1	899	minTK	8	set1	0.453176	0.500831	1	0.379917
EN1-1:1233, 1, set2, minCMV	EN1	0	1	1233	minCMV	1	set2	0.154097	0.694651	1	0.161041
EN1-1:1233, 1, set2, minProm	EN1	0	1	1233	minProm	1	set2	1.33405	0.248086	1	-0.398405
EN1-1:1233, 1, set2, minTK	EN1	0	1	1233	minTK	1	set2	0.737059	0.390605	1	0.350716
EN1-1:1566, 4, set2, minCMV	EN1	0	1	1566	minCMV	4	set2	0.228484	0.63265	1	0.183252
EN1-1:1566, 4, set2, minProm	EN1	0	1	1566	minProm	4	set2	0.0880078	0.766725	1	-0.130347
EN1-1:1566, 4, set2, minTK	EN1	0	1	1566	minTK	4	set2	2.53905	0.111061	1	0.517512
EN1-1:1899, 8, set2, minCMV	EN1	0	1	1899	minCMV	8	set2	0.0611826	0.804636	1	-0.0839917
EN1-1:1899, 8, set2, minProm	EN1	0	1	1899	minProm	8	set2	0.00721906	0.932289	1	0.0293787
EN1-1:1899, 8, set2, minTK	EN1	0	1	1899	minTK	8	set2	1.59118	0.207158	1	0.511244
EN1-1:234, 1, set1, minCMV	EN1	0	1	234	minCMV	1	set1	1.80932	0.17859	1	0.524191
EN1-1:234, 1, set1, minProm	EN1	0	1	234	minProm	1	set1	0.401035	0.526555	1	-0.284554
EN1-1:234, 1, set1, minTK	EN1	0	1	234	minTK	1	set1	0.24934	0.61754	1	0.200495
EN1-1:567, 4, set1, minCMV	EN1	0	1	567	minCMV	4	set1	3.72214	0.0536956	1	-0.518441
EN1-1:567, 4, set1, minProm	EN1	0	1	567	minProm	4	set1	1.5404	0.214559	1	0.490636
EN1-1:567, 4, set1, minTK	EN1	0	1	567	minTK	4	set1	0.264756	0.606872	1	0.22324
EN1-1:900, 8, set1, minCMV	EN1	0	1	900	minCMV	8	set1	0.0826358	0.773757	1	-0.0867907
EN1-1:900, 8, set1, minProm	EN1	0	1	900	minProm	8	set1	0.0397672	0.841936	1	0.0818157
EN1-1:900, 8, set1, minTK	EN1	0	1	900	minTK	8	set1	0.0738913	0.785753	1	-0.107351
EN1-2:1234, 1, set2, minCMV	EN1	0	2	1234	minCMV	1	set2	0.0959028	0.756803	1	-0.133072
EN1-2:1234, 1, set2, minProm	EN1	0	2	1234	minProm	1	set2	0.00397511	0.949728	1	0.024146
EN1-2:1234, 1, set2, minTK	EN1	0	2	1234	minTK	1	set2	0.16941	0.680636	1	-0.130117
EN1-2:1567, 4, set2, minCMV	EN1	0	2	1567	minCMV	4	set2	0.311546	0.576733	1	0.198479
EN1-2:1567, 4, set2, minProm	EN1	0	2	1567	minProm	4	set2	4.33e-05	0.994751	1	-0.00263784
EN1-2:1567, 4, set2, minTK	EN1	0	2	1567	minTK	4	set2	0.860353	0.35364	1	-0.633011
EN1-2:1900, 8, set2, minCMV	EN1	0	2	1900	minCMV	8	set2	0.558177	0.454996	1	-0.259672
EN1-2:1900, 8, set2, minProm	EN1	0	2	1900	minProm	8	set2	0.22455	0.635594	1	0.199384
EN1-2:1900, 8, set2, minTK	EN1	0	2	1900	minTK	8	set2	0.204628	0.651011	1	-0.154879
EN1-2:235, 1, set1, minCMV	EN1	0	2	235	minCMV	1	set1	0.263111	0.607991	1	0.202376
EN1-2:235, 1, set1, minProm	EN1	0	2	235	minProm	1	set1	0.715077	0.397763	1	0.365479
EN1-2:235, 1, set1, minTK	EN1	0	2	235	minTK	1	set1	1.69047	0.193539	1	-0.434541
EN1-2:568, 4, set1, minCMV	EN1	0	2	568	minCMV	4	set1	0.366286	0.545036	1	0.198961
EN1-2:568, 4, set1, minProm	EN1	0	2	568	minProm	4	set1	2.03846	0.153365	1	-0.566312
EN1-2:568, 4, set1, minTK	EN1	0	2	568	minTK	4	set1	0.0476239	0.827251	1	-0.0717929
EN1-2:901, 8, set1, minCMV	EN1	0	2	901	minCMV	8	set1	0.419669	0.517102	1	-0.254545
EN1-2:901, 8, set1, minProm	EN1	0	2	901	minProm	8	set1	3.2227	0.0726238	1	-0.645086
EN1-2:901, 8, set1, minTK	EN1	0	2	901	minTK	8	set1	0.687406	0.407048	1	-0.341105
EOMES-1:1142, 1, set2, minCMV	EOMES	0	1	1142	minCMV	1	set2	0.00729993	0.931912	1	-0.0154773
EOMES-1:1142, 1, set2, minProm	EOMES	0	1	1142	minProm	1	set2	0.639688	0.423824	1	0.12957
EOMES-1:1142, 1, set2, minTK	EOMES	0	1	1142	minTK	1	set2	7.14e-05	0.993257	1	0.00125226
EOMES-1:143, 1, set1, minCMV	EOMES	0	1	143	minCMV	1	set1	0.101411	0.750143	1	0.0773407
EOMES-1:143, 1, set1, minProm	EOMES	0	1	143	minProm	1	set1	0.640055	0.423691	1	0.227497
EOMES-1:143, 1, set1, minTK	EOMES	0	1	143	minTK	1	set1	0.879207	0.348419	1	-0.196804
EOMES-1:1475, 4, set2, minCMV	EOMES	0	1	1475	minCMV	4	set2	0.0340868	0.853522	1	-0.0380052
EOMES-1:1475, 4, set2, minProm	EOMES	0	1	1475	minProm	4	set2	0.190904	0.662165	1	-0.0852509
EOMES-1:1475, 4, set2, minTK	EOMES	0	1	1475	minTK	4	set2	1.23515	0.266408	1	-0.184691
EOMES-1:1808, 8, set2, minCMV	EOMES	0	1	1808	minCMV	8	set2	0.538556	0.463032	1	0.148866
EOMES-1:1808, 8, set2, minProm	EOMES	0	1	1808	minProm	8	set2	0.336666	0.56176	1	0.140733
EOMES-1:1808, 8, set2, minTK	EOMES	0	1	1808	minTK	8	set2	0.982651	0.321545	1	0.22407
EOMES-1:476, 4, set1, minCMV	EOMES	0	1	476	minCMV	4	set1	0.0885683	0.766005	1	0.0756687
EOMES-1:476, 4, set1, minProm	EOMES	0	1	476	minProm	4	set1	0.731719	0.392327	1	-0.202268
EOMES-1:476, 4, set1, minTK	EOMES	0	1	476	minTK	4	set1	0.260292	0.60992	1	-0.168637
EOMES-1:809, 8, set1, minCMV	EOMES	0	1	809	minCMV	8	set1	0.0659025	0.797399	1	-0.0804348
EOMES-1:809, 8, set1, minProm	EOMES	0	1	809	minProm	8	set1	0.0865016	0.768673	1	0.0673692
EOMES-1:809, 8, set1, minTK	EOMES	0	1	809	minTK	8	set1	0.0354588	0.850638	1	0.0479779
EOMES-2:1143, 1, set2, minCMV	EOMES	0	2	1143	minCMV	1	set2	0.218724	0.640014	1	-0.0650378
EOMES-2:1143, 1, set2, minProm	EOMES	0	2	1143	minProm	1	set2	0.168576	0.681381	1	-0.0590488
EOMES-2:1143, 1, set2, minTK	EOMES	0	2	1143	minTK	1	set2	1.01348	0.314071	1	0.151188
EOMES-2:144, 1, set1, minCMV	EOMES	0	2	144	minCMV	1	set1	2.33139	0.126789	1	0.219003
EOMES-2:144, 1, set1, minProm	EOMES	0	2	144	minProm	1	set1	2.12868	0.144565	1	-0.22081
EOMES-2:144, 1, set1, minTK	EOMES	0	2	144	minTK	1	set1	0.954636	0.328542	1	0.139183
EOMES-2:1476, 4, set2, minCMV	EOMES	0	2	1476	minCMV	4	set2	3.99642	0.045597	0.986064	0.28507
EOMES-2:1476, 4, set2, minProm	EOMES	0	2	1476	minProm	4	set2	2.17383	0.140376	1	-0.206433
EOMES-2:1476, 4, set2, minTK	EOMES	0	2	1476	minTK	4	set2	0.387896	0.533407	1	-0.100011
EOMES-2:1809, 8, set2, minCMV	EOMES	0	2	1809	minCMV	8	set2	0.849639	0.356655	1	0.215805
EOMES-2:1809, 8, set2, minProm	EOMES	0	2	1809	minProm	8	set2	0.112289	0.737553	1	-0.0488829
EOMES-2:1809, 8, set2, minTK	EOMES	0	2	1809	minTK	8	set2	0.571263	0.449758	1	-0.105353
EOMES-2:477, 4, set1, minCMV	EOMES	0	2	477	minCMV	4	set1	0.0477205	0.827078	1	-0.0319297
EOMES-2:477, 4, set1, minProm	EOMES	0	2	477	minProm	4	set1	0.915296	0.338713	1	0.130008
EOMES-2:477, 4, set1, minTK	EOMES	0	2	477	minTK	4	set1	0.0108303	0.917115	1	0.0143423
EOMES-2:810, 8, set1, minCMV	EOMES	0	2	810	minCMV	8	set1	0.162809	0.686583	1	-0.0679692
EOMES-2:810, 8, set1, minProm	EOMES	0	2	810	minProm	8	set1	0.0182736	0.89247	1	-0.0226402
EOMES-2:810, 8, set1, minTK	EOMES	0	2	810	minTK	8	set1	1.89893	0.168198	1	-0.195007
ERG-1:1058, 1, set2, minCMV	ERG	0	1	1058	minCMV	1	set2	1.31569	0.251366	1	0.24517
ERG-1:1058, 1, set2, minProm	ERG	0	1	1058	minProm	1	set2	0.116418	0.732953	1	-0.0603208
ERG-1:1058, 1, set2, minTK	ERG	0	1	1058	minTK	1	set2	2.38455	0.12254	1	0.238418
ERG-1:1391, 4, set2, minCMV	ERG	0	1	1391	minCMV	4	set2	3.60081	0.0577516	1	0.29553
ERG-1:1391, 4, set2, minProm	ERG	0	1	1391	minProm	4	set2	0.00187403	0.96547	1	0.00799925
ERG-1:1391, 4, set2, minTK	ERG	0	1	1391	minTK	4	set2	0.440918	0.50668	1	-0.130132
ERG-1:1724, 8, set2, minCMV	ERG	0	1	1724	minCMV	8	set2	4.43475	0.0352143	0.871838	0.416085
ERG-1:1724, 8, set2, minProm	ERG	0	1	1724	minProm	8	set2	0.182912	0.668882	1	-0.0788727
ERG-1:1724, 8, set2, minTK	ERG	0	1	1724	minTK	8	set2	1.22028	0.269305	1	-0.226911
ERG-1:392, 4, set1, minCMV	ERG	0	1	392	minCMV	4	set1	0.589722	0.442527	1	0.144943
ERG-1:392, 4, set1, minProm	ERG	0	1	392	minProm	4	set1	0.198533	0.655907	1	0.0967397
ERG-1:392, 4, set1, minTK	ERG	0	1	392	minTK	4	set1	0.0486923	0.825355	1	-0.0462947
ERG-1:59, 1, set1, minCMV	ERG	0	1	59	minCMV	1	set1	2.95393	0.085669	1	0.303552
ERG-1:59, 1, set1, minProm	ERG	0	1	59	minProm	1	set1	0.840008	0.359394	1	-0.188184
ERG-1:59, 1, set1, minTK	ERG	0	1	59	minTK	1	set1	0.0120332	0.912651	1	0.0227666
ERG-1:725, 8, set1, minCMV	ERG	0	1	725	minCMV	8	set1	0.384372	0.535272	1	0.159531
ERG-1:725, 8, set1, minProm	ERG	0	1	725	minProm	8	set1	0.502466	0.478419	1	-0.168055
ERG-1:725, 8, set1, minTK	ERG	0	1	725	minTK	8	set1	0.482411	0.487332	1	0.195839
ERG-2:1059, 1, set2, minCMV	ERG	0	2	1059	minCMV	1	set2	2.4501	0.117517	1	0.333431
ERG-2:1059, 1, set2, minProm	ERG	0	2	1059	minProm	1	set2	0.109316	0.740924	1	-0.0735444
ERG-2:1059, 1, set2, minTK	ERG	0	2	1059	minTK	1	set2	1.55024	0.213099	1	-0.235937
ERG-2:1392, 4, set2, minCMV	ERG	0	2	1392	minCMV	4	set2	1.6885	0.193799	1	0.2528
ERG-2:1392, 4, set2, minProm	ERG	0	2	1392	minProm	4	set2	0.146462	0.701939	1	0.077352
ERG-2:1392, 4, set2, minTK	ERG	0	2	1392	minTK	4	set2	1.7605	0.184562	1	-0.267242
ERG-2:1725, 8, set2, minCMV	ERG	0	2	1725	minCMV	8	set2	1.98957	0.158386	1	0.347443
ERG-2:1725, 8, set2, minProm	ERG	0	2	1725	minProm	8	set2	0.251941	0.615712	1	0.117183
ERG-2:1725, 8, set2, minTK	ERG	0	2	1725	minTK	8	set2	0.00201292	0.964214	1	0.009414
ERG-2:393, 4, set1, minCMV	ERG	0	2	393	minCMV	4	set1	4.294	0.0382471	0.912437	0.323515
ERG-2:393, 4, set1, minProm	ERG	0	2	393	minProm	4	set1	0.246033	0.619883	1	0.105183
ERG-2:393, 4, set1, minTK	ERG	0	2	393	minTK	4	set1	1.12742	0.288327	1	-0.179114
ERG-2:60, 1, set1, minCMV	ERG	0	2	60	minCMV	1	set1	2.03197	0.154021	1	0.272861
ERG-2:60, 1, set1, minProm	ERG	0	2	60	minProm	1	set1	0.000218	0.988208	1	-0.00309768
ERG-2:60, 1, set1, minTK	ERG	0	2	60	minTK	1	set1	0.141775	0.706523	1	-0.0829499
ERG-2:726, 8, set1, minCMV	ERG	0	2	726	minCMV	8	set1	0.486698	0.485404	1	0.159462
ERG-2:726, 8, set1, minProm	ERG	0	2	726	minProm	8	set1	0.324284	0.569045	1	0.143802
ERG-2:726, 8, set1, minTK	ERG	0	2	726	minTK	8	set1	0.805177	0.36955	1	-0.180472
ESR1-1:1269, 1, set2, minCMV	ESR1	0	1	1269	minCMV	1	set2	0.220125	0.638944	1	-0.106004
ESR1-1:1269, 1, set2, minProm	ESR1	0	1	1269	minProm	1	set2	0.560986	0.453863	1	0.173851
ESR1-1:1269, 1, set2, minTK	ESR1	0	1	1269	minTK	1	set2	0.0977386	0.75456	1	-0.0667556
ESR1-1:1602, 4, set2, minCMV	ESR1	0	1	1602	minCMV	4	set2	0.117852	0.731375	1	-0.0942707
ESR1-1:1602, 4, set2, minProm	ESR1	0	1	1602	minProm	4	set2	0.0241578	0.876484	1	-0.0594822
ESR1-1:1602, 4, set2, minTK	ESR1	0	1	1602	minTK	4	set2	0.0259852	0.871936	1	0.0550242
ESR1-1:1935, 8, set2, minCMV	ESR1	0	1	1935	minCMV	8	set2	0.185291	0.666865	1	0.121819
ESR1-1:1935, 8, set2, minProm	ESR1	0	1	1935	minProm	8	set2	3.30077	0.0692475	1	-0.547261
ESR1-1:1935, 8, set2, minTK	ESR1	0	1	1935	minTK	8	set2	0.0279664	0.867188	1	0.0479677
ESR1-1:270, 1, set1, minCMV	ESR1	0	1	270	minCMV	1	set1	0.0317079	0.85867	1	-0.0379105
ESR1-1:270, 1, set1, minProm	ESR1	0	1	270	minProm	1	set1	0.0200919	0.887281	1	0.0346541
ESR1-1:270, 1, set1, minTK	ESR1	0	1	270	minTK	1	set1	0.0392173	0.843019	1	-0.0460518
ESR1-1:603, 4, set1, minCMV	ESR1	0	1	603	minCMV	4	set1	0.326026	0.568008	1	0.143156
ESR1-1:603, 4, set1, minProm	ESR1	0	1	603	minProm	4	set1	0.4086	0.522681	1	-0.159862
ESR1-1:603, 4, set1, minTK	ESR1	0	1	603	minTK	4	set1	1.31643	0.251233	1	-0.265198
ESR1-1:936, 8, set1, minCMV	ESR1	0	1	936	minCMV	8	set1	0.270382	0.603075	1	0.176472
ESR1-1:936, 8, set1, minProm	ESR1	0	1	936	minProm	8	set1	0.253222	0.614816	1	-0.170026
ESR1-1:936, 8, set1, minTK	ESR1	0	1	936	minTK	8	set1	0.419709	0.517082	1	-0.295339
ESRRA-1:1270, 1, set2, minCMV	ESRRA	0	1	1270	minCMV	1	set2	0.238221	0.625494	1	0.0595177
ESRRA-1:1270, 1, set2, minProm	ESRRA	0	1	1270	minProm	1	set2	0.00491568	0.944105	1	0.00775808
ESRRA-1:1270, 1, set2, minTK	ESRRA	0	1	1270	minTK	1	set2	2.10666	0.146659	1	0.224647
ESRRA-1:1603, 4, set2, minCMV	ESRRA	0	1	1603	minCMV	4	set2	0.157383	0.691578	1	0.0462766
ESRRA-1:1603, 4, set2, minProm	ESRRA	0	1	1603	minProm	4	set2	0.000685	0.979121	1	-0.0032633
ESRRA-1:1603, 4, set2, minTK	ESRRA	0	1	1603	minTK	4	set2	0.442301	0.506014	1	-0.0924507
ESRRA-1:1936, 8, set2, minCMV	ESRRA	0	1	1936	minCMV	8	set2	0.191451	0.661711	1	-0.0690096
ESRRA-1:1936, 8, set2, minProm	ESRRA	0	1	1936	minProm	8	set2	0.190164	0.66278	1	-0.0560432
ESRRA-1:1936, 8, set2, minTK	ESRRA	0	1	1936	minTK	8	set2	0.131051	0.717344	1	-0.0480363
ESRRA-1:271, 1, set1, minCMV	ESRRA	0	1	271	minCMV	1	set1	0.00541271	0.941352	1	0.011256
ESRRA-1:271, 1, set1, minProm	ESRRA	0	1	271	minProm	1	set1	0.092459	0.761074	1	-0.047857
ESRRA-1:271, 1, set1, minTK	ESRRA	0	1	271	minTK	1	set1	1.91583	0.166318	1	0.190567
ESRRA-1:604, 4, set1, minCMV	ESRRA	0	1	604	minCMV	4	set1	0.524071	0.46911	1	0.105038
ESRRA-1:604, 4, set1, minProm	ESRRA	0	1	604	minProm	4	set1	0.69475	0.404554	1	0.124544
ESRRA-1:604, 4, set1, minTK	ESRRA	0	1	604	minTK	4	set1	0.429492	0.512238	1	-0.0846568
ESRRA-1:937, 8, set1, minCMV	ESRRA	0	1	937	minCMV	8	set1	0.0205778	0.885935	1	-0.0244432
ESRRA-1:937, 8, set1, minProm	ESRRA	0	1	937	minProm	8	set1	0.122226	0.726632	1	0.054501
ESRRA-1:937, 8, set1, minTK	ESRRA	0	1	937	minTK	8	set1	0.338121	0.560916	1	-0.0898317
ESRRA-2:1271, 1, set2, minCMV	ESRRA	0	2	1271	minCMV	1	set2	0.00596616	0.938432	1	0.0123284
ESRRA-2:1271, 1, set2, minProm	ESRRA	0	2	1271	minProm	1	set2	0.436645	0.508746	1	0.0884448
ESRRA-2:1271, 1, set2, minTK	ESRRA	0	2	1271	minTK	1	set2	0.041328	0.838906	1	0.0261498
ESRRA-2:1604, 4, set2, minCMV	ESRRA	0	2	1604	minCMV	4	set2	1.18293	0.276761	1	0.148042
ESRRA-2:1604, 4, set2, minProm	ESRRA	0	2	1604	minProm	4	set2	0.03701	0.847445	1	-0.027043
ESRRA-2:1604, 4, set2, minTK	ESRRA	0	2	1604	minTK	4	set2	1.07912	0.298894	1	0.145562
ESRRA-2:1937, 8, set2, minCMV	ESRRA	0	2	1937	minCMV	8	set2	0.0468746	0.828594	1	0.0296714
ESRRA-2:1937, 8, set2, minProm	ESRRA	0	2	1937	minProm	8	set2	0.00414939	0.948639	1	0.0100965
ESRRA-2:1937, 8, set2, minTK	ESRRA	0	2	1937	minTK	8	set2	1.64784	0.199253	1	-0.17579
ESRRA-2:272, 1, set1, minCMV	ESRRA	0	2	272	minCMV	1	set1	0.0595527	0.807204	1	0.0364155
ESRRA-2:272, 1, set1, minProm	ESRRA	0	2	272	minProm	1	set1	0.368989	0.543556	1	-0.13429
ESRRA-2:272, 1, set1, minTK	ESRRA	0	2	272	minTK	1	set1	0.663551	0.415309	1	-0.146539
ESRRA-2:605, 4, set1, minCMV	ESRRA	0	2	605	minCMV	4	set1	0.949375	0.329878	1	-0.17269
ESRRA-2:605, 4, set1, minProm	ESRRA	0	2	605	minProm	4	set1	0.454867	0.500033	1	-0.14145
ESRRA-2:605, 4, set1, minTK	ESRRA	0	2	605	minTK	4	set1	1.22071	0.269222	1	0.217922
ESRRA-2:938, 8, set1, minCMV	ESRRA	0	2	938	minCMV	8	set1	0.00150078	0.969098	1	-0.00786774
ESRRA-2:938, 8, set1, minProm	ESRRA	0	2	938	minProm	8	set1	0.189439	0.663384	1	0.102781
ESRRA-2:938, 8, set1, minTK	ESRRA	0	2	938	minTK	8	set1	0.096144	0.756507	1	0.0577249
ESRRB-1:1272, 1, set2, minCMV	ESRRB	0	1	1272	minCMV	1	set2	0.278869	0.597444	1	-0.116962
ESRRB-1:1272, 1, set2, minProm	ESRRB	0	1	1272	minProm	1	set2	0.267578	0.604961	1	-0.129739
ESRRB-1:1272, 1, set2, minTK	ESRRB	0	1	1272	minTK	1	set2	1.62365	0.202584	1	0.361955
ESRRB-1:1605, 4, set2, minCMV	ESRRB	0	1	1605	minCMV	4	set2	1.91347	0.166578	1	0.372923
ESRRB-1:1605, 4, set2, minProm	ESRRB	0	1	1605	minProm	4	set2	0.828332	0.362755	1	0.21311
ESRRB-1:1605, 4, set2, minTK	ESRRB	0	1	1605	minTK	4	set2	0.599747	0.438675	1	-0.169291
ESRRB-1:1938, 8, set2, minCMV	ESRRB	0	1	1938	minCMV	8	set2	0.0422098	0.83722	1	0.0815975
ESRRB-1:1938, 8, set2, minProm	ESRRB	0	1	1938	minProm	8	set2	0.785139	0.375574	1	0.195769
ESRRB-1:1938, 8, set2, minTK	ESRRB	0	1	1938	minTK	8	set2	0.00206769	0.963731	1	-0.0112621
ESRRB-1:273, 1, set1, minCMV	ESRRB	0	1	273	minCMV	1	set1	0.00042	0.983645	1	0.00736395
ESRRB-1:273, 1, set1, minProm	ESRRB	0	1	273	minProm	1	set1	1.4591	0.227073	1	-0.344664
ESRRB-1:273, 1, set1, minTK	ESRRB	0	1	273	minTK	1	set1	0.378839	0.538225	1	0.195462
ESRRB-1:606, 4, set1, minCMV	ESRRB	0	1	606	minCMV	4	set1	1.55783	0.211983	1	-0.287436
ESRRB-1:606, 4, set1, minProm	ESRRB	0	1	606	minProm	4	set1	6.76e-06	0.997926	1	0.00111376
ESRRB-1:606, 4, set1, minTK	ESRRB	0	1	606	minTK	4	set1	0.211641	0.645484	1	-0.169029
ESRRB-1:939, 8, set1, minCMV	ESRRB	0	1	939	minCMV	8	set1	0.165801	0.683871	1	-0.194082
ESRRB-1:939, 8, set1, minProm	ESRRB	0	1	939	minProm	8	set1	0.0557078	0.813413	1	-0.0786453
ESRRB-1:939, 8, set1, minTK	ESRRB	0	1	939	minTK	8	set1	0.000441	0.983239	1	-0.00636807
ESRRG-1:1273, 1, set2, minCMV	ESRRG	0	1	1273	minCMV	1	set2	1.03448	0.309109	1	-0.129869
ESRRG-1:1273, 1, set2, minProm	ESRRG	0	1	1273	minProm	1	set2	0.000191	0.988963	1	-0.00204369
ESRRG-1:1273, 1, set2, minTK	ESRRG	0	1	1273	minTK	1	set2	0.111669	0.738252	1	0.0396637
ESRRG-1:1606, 4, set2, minCMV	ESRRG	0	1	1606	minCMV	4	set2	0.753332	0.385423	1	0.117907
ESRRG-1:1606, 4, set2, minProm	ESRRG	0	1	1606	minProm	4	set2	0.00413935	0.948701	1	0.00902208
ESRRG-1:1606, 4, set2, minTK	ESRRG	0	1	1606	minTK	4	set2	1.29439	0.25524	1	-0.134421
ESRRG-1:1939, 8, set2, minCMV	ESRRG	0	1	1939	minCMV	8	set2	0.1146	0.734967	1	0.0469235
ESRRG-1:1939, 8, set2, minProm	ESRRG	0	1	1939	minProm	8	set2	1.43175	0.231479	1	0.178058
ESRRG-1:1939, 8, set2, minTK	ESRRG	0	1	1939	minTK	8	set2	0.0250585	0.874221	1	-0.0203429
ESRRG-1:274, 1, set1, minCMV	ESRRG	0	1	274	minCMV	1	set1	0.314399	0.574993	1	-0.107998
ESRRG-1:274, 1, set1, minProm	ESRRG	0	1	274	minProm	1	set1	0.00141775	0.969964	1	-0.00585862
ESRRG-1:274, 1, set1, minTK	ESRRG	0	1	274	minTK	1	set1	2.26924	0.131965	1	0.240478
ESRRG-1:607, 4, set1, minCMV	ESRRG	0	1	607	minCMV	4	set1	0.30508	0.580715	1	-0.0912118
ESRRG-1:607, 4, set1, minProm	ESRRG	0	1	607	minProm	4	set1	0.169047	0.68096	1	-0.079113
ESRRG-1:607, 4, set1, minTK	ESRRG	0	1	607	minTK	4	set1	0.012286	0.911742	1	0.0220398
ESRRG-1:940, 8, set1, minCMV	ESRRG	0	1	940	minCMV	8	set1	0.0604219	0.80583	1	0.044567
ESRRG-1:940, 8, set1, minProm	ESRRG	0	1	940	minProm	8	set1	1.41671	0.233945	1	0.213605
ESRRG-1:940, 8, set1, minTK	ESRRG	0	1	940	minTK	8	set1	0.122386	0.726461	1	0.0639722
ESRRG-2:1274, 1, set2, minCMV	ESRRG	0	2	1274	minCMV	1	set2	0.576118	0.447838	1	-0.0939332
ESRRG-2:1274, 1, set2, minProm	ESRRG	0	2	1274	minProm	1	set2	0.370617	0.542668	1	0.0755498
ESRRG-2:1274, 1, set2, minTK	ESRRG	0	2	1274	minTK	1	set2	0.0847883	0.77091	1	-0.0406257
ESRRG-2:1607, 4, set2, minCMV	ESRRG	0	2	1607	minCMV	4	set2	0.658366	0.417138	1	0.121037
ESRRG-2:1607, 4, set2, minProm	ESRRG	0	2	1607	minProm	4	set2	0.0655188	0.797977	1	0.0307321
ESRRG-2:1607, 4, set2, minTK	ESRRG	0	2	1607	minTK	4	set2	0.415403	0.51924	1	0.0756091
ESRRG-2:1940, 8, set2, minCMV	ESRRG	0	2	1940	minCMV	8	set2	0.567182	0.451381	1	0.0945627
ESRRG-2:1940, 8, set2, minProm	ESRRG	0	2	1940	minProm	8	set2	0.00119356	0.97244	1	0.00485155
ESRRG-2:1940, 8, set2, minTK	ESRRG	0	2	1940	minTK	8	set2	0.00904647	0.924225	1	0.0115219
ESRRG-2:275, 1, set1, minCMV	ESRRG	0	2	275	minCMV	1	set1	0.466214	0.494734	1	0.101985
ESRRG-2:275, 1, set1, minProm	ESRRG	0	2	275	minProm	1	set1	0.0633368	0.801298	1	0.0312478
ESRRG-2:275, 1, set1, minTK	ESRRG	0	2	275	minTK	1	set1	0.00619853	0.937247	1	-0.0103394
ESRRG-2:608, 4, set1, minCMV	ESRRG	0	2	608	minCMV	4	set1	0.328627	0.566469	1	0.0922155
ESRRG-2:608, 4, set1, minProm	ESRRG	0	2	608	minProm	4	set1	0.00458268	0.946028	1	0.0101472
ESRRG-2:608, 4, set1, minTK	ESRRG	0	2	608	minTK	4	set1	0.131583	0.716797	1	-0.0484271
ESRRG-2:941, 8, set1, minCMV	ESRRG	0	2	941	minCMV	8	set1	0.64436	0.422136	1	-0.101576
ESRRG-2:941, 8, set1, minProm	ESRRG	0	2	941	minProm	8	set1	0.0156756	0.900363	1	-0.0166642
ESRRG-2:941, 8, set1, minTK	ESRRG	0	2	941	minTK	8	set1	0.267431	0.60506	1	-0.0708588
ETS1-1:1060, 1, set2, minCMV	ETS1	0	1	1060	minCMV	1	set2	1.8445	0.174424	1	0.180581
ETS1-1:1060, 1, set2, minProm	ETS1	0	1	1060	minProm	1	set2	0.0439288	0.833986	1	-0.0218587
ETS1-1:1060, 1, set2, minTK	ETS1	0	1	1060	minTK	1	set2	8.61111	0.00334119	0.165443	-0.324355
ETS1-1:1393, 4, set2, minCMV	ETS1	0	1	1393	minCMV	4	set2	1.34662	0.24587	1	0.135835
ETS1-1:1393, 4, set2, minProm	ETS1	0	1	1393	minProm	4	set2	0.000503	0.982112	1	-0.00245934
ETS1-1:1393, 4, set2, minTK	ETS1	0	1	1393	minTK	4	set2	2.22361	0.135915	1	-0.164291
ETS1-1:1726, 8, set2, minCMV	ETS1	0	1	1726	minCMV	8	set2	1.80006	0.179706	1	0.154261
ETS1-1:1726, 8, set2, minProm	ETS1	0	1	1726	minProm	8	set2	1.49093	0.222073	1	-0.136448
ETS1-1:1726, 8, set2, minTK	ETS1	0	1	1726	minTK	8	set2	2.82171	0.0929973	1	-0.188174
ETS1-1:394, 4, set1, minCMV	ETS1	0	1	394	minCMV	4	set1	1.26218	0.261239	1	0.139613
ETS1-1:394, 4, set1, minProm	ETS1	0	1	394	minProm	4	set1	4.53159	0.0332747	0.840768	0.367181
ETS1-1:394, 4, set1, minTK	ETS1	0	1	394	minTK	4	set1	3.05466	0.080506	1	-0.22537
ETS1-1:61, 1, set1, minCMV	ETS1	0	1	61	minCMV	1	set1	2.72643	0.0986997	1	0.222678
ETS1-1:61, 1, set1, minProm	ETS1	0	1	61	minProm	1	set1	0.666464	0.414287	1	-0.0987963
ETS1-1:61, 1, set1, minTK	ETS1	0	1	61	minTK	1	set1	1.11886	0.290164	1	-0.137157
ETS1-1:727, 8, set1, minCMV	ETS1	0	1	727	minCMV	8	set1	0.780966	0.376846	1	0.150121
ETS1-1:727, 8, set1, minProm	ETS1	0	1	727	minProm	8	set1	1.16357	0.280727	1	-0.156121
ETS1-1:727, 8, set1, minTK	ETS1	0	1	727	minTK	8	set1	0.478008	0.489326	1	-0.094712
ETS1-2:1061, 1, set2, minCMV	ETS1	0	2	1061	minCMV	1	set2	2.82136	0.0930173	1	0.212679
ETS1-2:1061, 1, set2, minProm	ETS1	0	2	1061	minProm	1	set2	0.0640391	0.800222	1	-0.0344103
ETS1-2:1061, 1, set2, minTK	ETS1	0	2	1061	minTK	1	set2	0.382835	0.53609	1	-0.0970504
ETS1-2:1394, 4, set2, minCMV	ETS1	0	2	1394	minCMV	4	set2	1.92987	0.164773	1	0.206908
ETS1-2:1394, 4, set2, minProm	ETS1	0	2	1394	minProm	4	set2	0.976486	0.323068	1	-0.151409
ETS1-2:1394, 4, set2, minTK	ETS1	0	2	1394	minTK	4	set2	0.11409	0.735535	1	-0.0512803
ETS1-2:1727, 8, set2, minCMV	ETS1	0	2	1727	minCMV	8	set2	0.698256	0.40337	1	0.103329
ETS1-2:1727, 8, set2, minProm	ETS1	0	2	1727	minProm	8	set2	0.0127616	0.910057	1	-0.0174791
ETS1-2:1727, 8, set2, minTK	ETS1	0	2	1727	minTK	8	set2	3.00505	0.0830054	1	-0.260859
ETS1-2:395, 4, set1, minCMV	ETS1	0	2	395	minCMV	4	set1	1.05505	0.304347	1	0.161762
ETS1-2:395, 4, set1, minProm	ETS1	0	2	395	minProm	4	set1	0.15113	0.697458	1	-0.0582543
ETS1-2:395, 4, set1, minTK	ETS1	0	2	395	minTK	4	set1	0.00332783	0.953998	1	-0.0095087
ETS1-2:62, 1, set1, minCMV	ETS1	0	2	62	minCMV	1	set1	4.34305	0.0371604	0.899297	0.327666
ETS1-2:62, 1, set1, minProm	ETS1	0	2	62	minProm	1	set1	0.0800563	0.777221	1	0.0530796
ETS1-2:62, 1, set1, minTK	ETS1	0	2	62	minTK	1	set1	2.00457	0.156826	1	-0.22859
ETS1-2:728, 8, set1, minCMV	ETS1	0	2	728	minCMV	8	set1	0.875229	0.349512	1	0.142142
ETS1-2:728, 8, set1, minProm	ETS1	0	2	728	minProm	8	set1	0.138266	0.710011	1	0.06014
ETS1-2:728, 8, set1, minTK	ETS1	0	2	728	minTK	8	set1	0.625429	0.429037	1	-0.117608
ETV2-1:1062, 1, set2, minCMV	ETV2	0	1	1062	minCMV	1	set2	2.54357	0.110744	1	0.239031
ETV2-1:1062, 1, set2, minProm	ETV2	0	1	1062	minProm	1	set2	0.790858	0.373841	1	0.154833
ETV2-1:1062, 1, set2, minTK	ETV2	0	1	1062	minTK	1	set2	0.112411	0.737416	1	-0.0592575
ETV2-1:1395, 4, set2, minCMV	ETV2	0	1	1395	minCMV	4	set2	2.28354	0.130753	1	0.253614
ETV2-1:1395, 4, set2, minProm	ETV2	0	1	1395	minProm	4	set2	1.80192	0.17948	1	-0.24286
ETV2-1:1395, 4, set2, minTK	ETV2	0	1	1395	minTK	4	set2	0.0353406	0.850884	1	-0.0372028
ETV2-1:1728, 8, set2, minCMV	ETV2	0	1	1728	minCMV	8	set2	0.927005	0.335642	1	0.184674
ETV2-1:1728, 8, set2, minProm	ETV2	0	1	1728	minProm	8	set2	0.0662733	0.796842	1	-0.0509905
ETV2-1:1728, 8, set2, minTK	ETV2	0	1	1728	minTK	8	set2	3.29743	0.0693886	1	-0.281006
ETV2-1:396, 4, set1, minCMV	ETV2	0	1	396	minCMV	4	set1	1.23374	0.26668	1	0.293183
ETV2-1:396, 4, set1, minProm	ETV2	0	1	396	minProm	4	set1	1.23696	0.266057	1	-0.285031
ETV2-1:396, 4, set1, minTK	ETV2	0	1	396	minTK	4	set1	1.95683	0.161853	1	0.377311
ETV2-1:63, 1, set1, minCMV	ETV2	0	1	63	minCMV	1	set1	0.776366	0.378255	1	0.229913
ETV2-1:63, 1, set1, minProm	ETV2	0	1	63	minProm	1	set1	0.193275	0.660205	1	-0.0822946
ETV2-1:63, 1, set1, minTK	ETV2	0	1	63	minTK	1	set1	0.929488	0.334996	1	0.229456
ETV2-1:729, 8, set1, minCMV	ETV2	0	1	729	minCMV	8	set1	0.695415	0.404328	1	0.193295
ETV2-1:729, 8, set1, minProm	ETV2	0	1	729	minProm	8	set1	0.351679	0.553164	1	0.178323
ETV2-1:729, 8, set1, minTK	ETV2	0	1	729	minTK	8	set1	0.00493489	0.943996	1	0.0147153
ETV6-1:1063, 1, set2, minCMV	ETV6	0	1	1063	minCMV	1	set2	2.33396	0.126579	1	0.212291
ETV6-1:1063, 1, set2, minProm	ETV6	0	1	1063	minProm	1	set2	0.196379	0.657659	1	-0.0710715
ETV6-1:1063, 1, set2, minTK	ETV6	0	1	1063	minTK	1	set2	0.0374503	0.846551	1	-0.0318439
ETV6-1:1396, 4, set2, minCMV	ETV6	0	1	1396	minCMV	4	set2	2.05722	0.151486	1	0.269054
ETV6-1:1396, 4, set2, minProm	ETV6	0	1	1396	minProm	4	set2	0.0258596	0.872244	1	0.0290861
ETV6-1:1396, 4, set2, minTK	ETV6	0	1	1396	minTK	4	set2	0.843421	0.35842	1	-0.179462
ETV6-1:1729, 8, set2, minCMV	ETV6	0	1	1729	minCMV	8	set2	1.44758	0.228916	1	0.216905
ETV6-1:1729, 8, set2, minProm	ETV6	0	1	1729	minProm	8	set2	0.000155	0.990055	1	0.00181239
ETV6-1:1729, 8, set2, minTK	ETV6	0	1	1729	minTK	8	set2	2.90994	0.0880351	1	-0.301478
ETV6-1:397, 4, set1, minCMV	ETV6	0	1	397	minCMV	4	set1	1.22007	0.269347	1	0.21051
ETV6-1:397, 4, set1, minProm	ETV6	0	1	397	minProm	4	set1	0.556965	0.455486	1	-0.161766
ETV6-1:397, 4, set1, minTK	ETV6	0	1	397	minTK	4	set1	0.356693	0.550349	1	-0.103284
ETV6-1:64, 1, set1, minCMV	ETV6	0	1	64	minCMV	1	set1	1.16135	0.281186	1	0.197672
ETV6-1:64, 1, set1, minProm	ETV6	0	1	64	minProm	1	set1	0.0517926	0.819973	1	-0.0427061
ETV6-1:64, 1, set1, minTK	ETV6	0	1	64	minTK	1	set1	2.53951	0.111029	1	-0.259635
ETV6-1:730, 8, set1, minCMV	ETV6	0	1	730	minCMV	8	set1	0.622953	0.429952	1	0.162221
ETV6-1:730, 8, set1, minProm	ETV6	0	1	730	minProm	8	set1	0.00922539	0.923482	1	-0.0189063
ETV6-1:730, 8, set1, minTK	ETV6	0	1	730	minTK	8	set1	0.158056	0.690953	1	0.0726586
Esrra-1:1275, 1, set2, minCMV	Esrra	0	1	1275	minCMV	1	set2	0.174318	0.676302	1	0.0482376
Esrra-1:1275, 1, set2, minProm	Esrra	0	1	1275	minProm	1	set2	0.133127	0.715212	1	-0.0521158
Esrra-1:1275, 1, set2, minTK	Esrra	0	1	1275	minTK	1	set2	2.05278	0.151929	1	0.182576
Esrra-1:1608, 4, set2, minCMV	Esrra	0	1	1608	minCMV	4	set2	0.702114	0.402074	1	0.108678
Esrra-1:1608, 4, set2, minProm	Esrra	0	1	1608	minProm	4	set2	0.448904	0.502856	1	0.0912782
Esrra-1:1608, 4, set2, minTK	Esrra	0	1	1608	minTK	4	set2	0.243159	0.621934	1	0.0619232
Esrra-1:1941, 8, set2, minCMV	Esrra	0	1	1941	minCMV	8	set2	0.763714	0.382169	1	0.116752
Esrra-1:1941, 8, set2, minProm	Esrra	0	1	1941	minProm	8	set2	0.417235	0.51832	1	0.0860081
Esrra-1:1941, 8, set2, minTK	Esrra	0	1	1941	minTK	8	set2	0.234994	0.627846	1	-0.0633712
Esrra-1:276, 1, set1, minCMV	Esrra	0	1	276	minCMV	1	set1	0.855963	0.354871	1	0.160031
Esrra-1:276, 1, set1, minProm	Esrra	0	1	276	minProm	1	set1	0.558726	0.454774	1	0.13653
Esrra-1:276, 1, set1, minTK	Esrra	0	1	276	minTK	1	set1	0.049543	0.82386	1	0.0397334
Esrra-1:609, 4, set1, minCMV	Esrra	0	1	609	minCMV	4	set1	0.00602218	0.938144	1	-0.0112309
Esrra-1:609, 4, set1, minProm	Esrra	0	1	609	minProm	4	set1	0.002748	0.958193	1	0.00804451
Esrra-1:609, 4, set1, minTK	Esrra	0	1	609	minTK	4	set1	1.07435	0.299965	1	0.159748
Esrra-1:942, 8, set1, minCMV	Esrra	0	1	942	minCMV	8	set1	0.000586	0.980681	1	0.00487175
Esrra-1:942, 8, set1, minProm	Esrra	0	1	942	minProm	8	set1	1.42833	0.232037	1	-0.261868
Esrra-1:942, 8, set1, minTK	Esrra	0	1	942	minTK	8	set1	0.851122	0.356235	1	0.132019
FOXB1-1:1203, 1, set2, minCMV	FOXB1	0	1	1203	minCMV	1	set2	1.01365	0.31403	1	0.143122
FOXB1-1:1203, 1, set2, minProm	FOXB1	0	1	1203	minProm	1	set2	0.0157551	0.900112	1	-0.0214972
FOXB1-1:1203, 1, set2, minTK	FOXB1	0	1	1203	minTK	1	set2	0.0125544	0.910787	1	0.0158613
FOXB1-1:1536, 4, set2, minCMV	FOXB1	0	1	1536	minCMV	4	set2	2.61945	0.105561	1	0.243809
FOXB1-1:1536, 4, set2, minProm	FOXB1	0	1	1536	minProm	4	set2	0.00326036	0.954466	1	0.0103763
FOXB1-1:1536, 4, set2, minTK	FOXB1	0	1	1536	minTK	4	set2	0.805786	0.369369	1	-0.132512
FOXB1-1:1869, 8, set2, minCMV	FOXB1	0	1	1869	minCMV	8	set2	0.114281	0.735322	1	0.043713
FOXB1-1:1869, 8, set2, minProm	FOXB1	0	1	1869	minProm	8	set2	0.000801	0.977426	1	0.00493239
FOXB1-1:1869, 8, set2, minTK	FOXB1	0	1	1869	minTK	8	set2	0.000144	0.990424	1	-0.00160109
FOXB1-1:204, 1, set1, minCMV	FOXB1	0	1	204	minCMV	1	set1	0.014921	0.902779	1	0.0259716
FOXB1-1:204, 1, set1, minProm	FOXB1	0	1	204	minProm	1	set1	2.86779	0.0903689	1	0.283376
FOXB1-1:204, 1, set1, minTK	FOXB1	0	1	204	minTK	1	set1	0.423942	0.514977	1	0.136969
FOXB1-1:537, 4, set1, minCMV	FOXB1	0	1	537	minCMV	4	set1	0.679871	0.409631	1	-0.139583
FOXB1-1:537, 4, set1, minProm	FOXB1	0	1	537	minProm	4	set1	1.06492	0.302097	1	-0.223565
FOXB1-1:537, 4, set1, minTK	FOXB1	0	1	537	minTK	4	set1	0.0199972	0.887545	1	-0.0238879
FOXB1-1:870, 8, set1, minCMV	FOXB1	0	1	870	minCMV	8	set1	0.232324	0.629806	1	0.0969822
FOXB1-1:870, 8, set1, minProm	FOXB1	0	1	870	minProm	8	set1	0.997177	0.317994	1	-0.205933
FOXB1-1:870, 8, set1, minTK	FOXB1	0	1	870	minTK	8	set1	0.0553243	0.814045	1	0.0501721
FOXB1-2:1204, 1, set2, minCMV	FOXB1	0	2	1204	minCMV	1	set2	0.215707	0.64233	1	0.505493
FOXB1-2:1204, 1, set2, minProm	FOXB1	0	2	1204	minProm	1	set2	0.0702099	0.791031	1	0.207858
FOXB1-2:1204, 1, set2, minTK	FOXB1	0	2	1204	minTK	1	set2	0.842383	0.358716	1	0.612546
FOXB1-2:1537, 4, set2, minCMV	FOXB1	0	2	1537	minCMV	4	set2	0.0959663	0.756725	1	0.169514
FOXB1-2:1537, 4, set2, minProm	FOXB1	0	2	1537	minProm	4	set2	1.29276	0.255541	1	0.583944
FOXB1-2:1537, 4, set2, minTK	FOXB1	0	2	1537	minTK	4	set2	1.29747	0.254676	1	0.65425
FOXB1-2:1870, 8, set2, minCMV	FOXB1	0	2	1870	minCMV	8	set2	1.17799	0.277765	1	-0.650319
FOXB1-2:1870, 8, set2, minProm	FOXB1	0	2	1870	minProm	8	set2	0.262997	0.608069	1	-0.368582
FOXB1-2:1870, 8, set2, minTK	FOXB1	0	2	1870	minTK	8	set2	0.672954	0.412024	1	-0.308122
FOXB1-2:205, 1, set1, minCMV	FOXB1	0	2	205	minCMV	1	set1	1.03045	0.310054	1	-0.656645
FOXB1-2:205, 1, set1, minProm	FOXB1	0	2	205	minProm	1	set1	0.028838	0.865154	1	0.161354
FOXB1-2:205, 1, set1, minTK	FOXB1	0	2	205	minTK	1	set1	2.13439	0.144028	1	0.691851
FOXB1-2:538, 4, set1, minCMV	FOXB1	0	2	538	minCMV	4	set1	0.000758	0.978038	1	0.0198265
FOXB1-2:538, 4, set1, minProm	FOXB1	0	2	538	minProm	4	set1	0.0468494	0.828639	1	-0.107852
FOXB1-2:538, 4, set1, minTK	FOXB1	0	2	538	minTK	4	set1	0.0877856	0.767011	1	0.190623
FOXB1-2:871, 8, set1, minCMV	FOXB1	0	2	871	minCMV	8	set1	0.0257247	0.872574	1	-0.0825781
FOXB1-2:871, 8, set1, minProm	FOXB1	0	2	871	minProm	8	set1	1.84226	0.174686	1	-0.614369
FOXB1-2:871, 8, set1, minTK	FOXB1	0	2	871	minTK	8	set1	2.17584	0.140193	1	0.811312
FOXC1-1:1205, 1, set2, minCMV	FOXC1	0	1	1205	minCMV	1	set2	0.563905	0.452691	1	0.154545
FOXC1-1:1205, 1, set2, minProm	FOXC1	0	1	1205	minProm	1	set2	0.0032654	0.954431	1	0.0133261
FOXC1-1:1205, 1, set2, minTK	FOXC1	0	1	1205	minTK	1	set2	0.735796	0.391011	1	-0.143915
FOXC1-1:1538, 4, set2, minCMV	FOXC1	0	1	1538	minCMV	4	set2	1.05484	0.304395	1	0.25494
FOXC1-1:1538, 4, set2, minProm	FOXC1	0	1	1538	minProm	4	set2	0.819967	0.36519	1	-0.186154
FOXC1-1:1538, 4, set2, minTK	FOXC1	0	1	1538	minTK	4	set2	0.915247	0.338726	1	-0.238235
FOXC1-1:1871, 8, set2, minCMV	FOXC1	0	1	1871	minCMV	8	set2	0.4278	0.51307	1	0.135332
FOXC1-1:1871, 8, set2, minProm	FOXC1	0	1	1871	minProm	8	set2	1.83067	0.176048	1	-0.304577
FOXC1-1:1871, 8, set2, minTK	FOXC1	0	1	1871	minTK	8	set2	0.0365545	0.848375	1	-0.0459106
FOXC1-1:206, 1, set1, minCMV	FOXC1	0	1	206	minCMV	1	set1	0.572291	0.44935	1	-0.16139
FOXC1-1:206, 1, set1, minProm	FOXC1	0	1	206	minProm	1	set1	0.0643599	0.799733	1	-0.0782564
FOXC1-1:206, 1, set1, minTK	FOXC1	0	1	206	minTK	1	set1	0.0577056	0.81016	1	-0.0584007
FOXC1-1:539, 4, set1, minCMV	FOXC1	0	1	539	minCMV	4	set1	0.197993	0.656345	1	0.10091
FOXC1-1:539, 4, set1, minProm	FOXC1	0	1	539	minProm	4	set1	0.26043	0.609825	1	-0.137375
FOXC1-1:539, 4, set1, minTK	FOXC1	0	1	539	minTK	4	set1	1.02948	0.310282	1	-0.240666
FOXC1-1:872, 8, set1, minCMV	FOXC1	0	1	872	minCMV	8	set1	0.32172	0.570576	1	0.145122
FOXC1-1:872, 8, set1, minProm	FOXC1	0	1	872	minProm	8	set1	0.0151345	0.902089	1	-0.0365847
FOXC1-1:872, 8, set1, minTK	FOXC1	0	1	872	minTK	8	set1	0.836994	0.360258	1	0.335689
FOXC1-2:1206, 1, set2, minCMV	FOXC1	0	2	1206	minCMV	1	set2	0.0368918	0.847686	1	-0.0558874
FOXC1-2:1206, 1, set2, minProm	FOXC1	0	2	1206	minProm	1	set2	0.0169638	0.896372	1	0.0349141
FOXC1-2:1206, 1, set2, minTK	FOXC1	0	2	1206	minTK	1	set2	0.0791931	0.778394	1	0.0799491
FOXC1-2:1539, 4, set2, minCMV	FOXC1	0	2	1539	minCMV	4	set2	0.854286	0.355343	1	0.260603
FOXC1-2:1539, 4, set2, minProm	FOXC1	0	2	1539	minProm	4	set2	1.01138	0.314573	1	0.249765
FOXC1-2:1539, 4, set2, minTK	FOXC1	0	2	1539	minTK	4	set2	0.0261287	0.871587	1	-0.0401153
FOXC1-2:1872, 8, set2, minCMV	FOXC1	0	2	1872	minCMV	8	set2	1.35603	0.244226	1	-0.245721
FOXC1-2:1872, 8, set2, minProm	FOXC1	0	2	1872	minProm	8	set2	1.82669	0.176519	1	0.43947
FOXC1-2:1872, 8, set2, minTK	FOXC1	0	2	1872	minTK	8	set2	0.0476216	0.827255	1	0.0576209
FOXC1-2:207, 1, set1, minCMV	FOXC1	0	2	207	minCMV	1	set1	0.00254126	0.959795	1	0.0159716
FOXC1-2:207, 1, set1, minProm	FOXC1	0	2	207	minProm	1	set1	0.282501	0.595066	1	-0.167975
FOXC1-2:207, 1, set1, minTK	FOXC1	0	2	207	minTK	1	set1	0.515163	0.472912	1	-0.229106
FOXC1-2:540, 4, set1, minCMV	FOXC1	0	2	540	minCMV	4	set1	0.0138863	0.906194	1	0.0417463
FOXC1-2:540, 4, set1, minProm	FOXC1	0	2	540	minProm	4	set1	0.142034	0.706267	1	-0.113247
FOXC1-2:540, 4, set1, minTK	FOXC1	0	2	540	minTK	4	set1	0.773386	0.379172	1	0.339048
FOXC1-2:873, 8, set1, minCMV	FOXC1	0	2	873	minCMV	8	set1	0.0783292	0.779575	1	-0.0824992
FOXC1-2:873, 8, set1, minProm	FOXC1	0	2	873	minProm	8	set1	0.0292183	0.864276	1	-0.0748284
FOXC1-2:873, 8, set1, minTK	FOXC1	0	2	873	minTK	8	set1	0.794275	0.372811	1	-0.238938
FOXC1-3:1207, 1, set2, minCMV	FOXC1	0	3	1207	minCMV	1	set2	0.622763	0.430022	1	0.24108
FOXC1-3:1207, 1, set2, minProm	FOXC1	0	3	1207	minProm	1	set2	0.0664804	0.796532	1	-0.0853483
FOXC1-3:1207, 1, set2, minTK	FOXC1	0	3	1207	minTK	1	set2	0.083232	0.772964	1	-0.0959193
FOXC1-3:1540, 4, set2, minCMV	FOXC1	0	3	1540	minCMV	4	set2	0.271868	0.602082	1	0.182282
FOXC1-3:1540, 4, set2, minProm	FOXC1	0	3	1540	minProm	4	set2	0.390902	0.531825	1	0.255293
FOXC1-3:1540, 4, set2, minTK	FOXC1	0	3	1540	minTK	4	set2	0.447651	0.503452	1	0.24664
FOXC1-3:1873, 8, set2, minCMV	FOXC1	0	3	1873	minCMV	8	set2	1.7023	0.191987	1	0.479745
FOXC1-3:1873, 8, set2, minProm	FOXC1	0	3	1873	minProm	8	set2	1.19677	0.273968	1	-0.367154
FOXC1-3:1873, 8, set2, minTK	FOXC1	0	3	1873	minTK	8	set2	0.172597	0.677814	1	0.143146
FOXC1-3:208, 1, set1, minCMV	FOXC1	0	3	208	minCMV	1	set1	0.172701	0.677723	1	0.116731
FOXC1-3:208, 1, set1, minProm	FOXC1	0	3	208	minProm	1	set1	0.0682184	0.793949	1	0.088131
FOXC1-3:208, 1, set1, minTK	FOXC1	0	3	208	minTK	1	set1	1.06635	0.301772	1	0.521953
FOXC1-3:541, 4, set1, minCMV	FOXC1	0	3	541	minCMV	4	set1	0.200282	0.654493	1	0.203884
FOXC1-3:541, 4, set1, minProm	FOXC1	0	3	541	minProm	4	set1	0.00652479	0.93562	1	-0.04375
FOXC1-3:541, 4, set1, minTK	FOXC1	0	3	541	minTK	4	set1	1.74519	0.186483	1	0.55981
FOXC1-3:874, 8, set1, minCMV	FOXC1	0	3	874	minCMV	8	set1	0.903295	0.3419	1	0.327664
FOXC1-3:874, 8, set1, minProm	FOXC1	0	3	874	minProm	8	set1	0.25955	0.610429	1	-0.217931
FOXC1-3:874, 8, set1, minTK	FOXC1	0	3	874	minTK	8	set1	1.59653	0.206395	1	-0.573382
FOXC2-1:1208, 1, set2, minCMV	FOXC2	0	1	1208	minCMV	1	set2	0.00524954	0.942241	1	-0.0158771
FOXC2-1:1208, 1, set2, minProm	FOXC2	0	1	1208	minProm	1	set2	1.78242	0.181853	1	0.290966
FOXC2-1:1208, 1, set2, minTK	FOXC2	0	1	1208	minTK	1	set2	0.203692	0.651757	1	-0.110145
FOXC2-1:1541, 4, set2, minCMV	FOXC2	0	1	1541	minCMV	4	set2	0.0843288	0.771515	1	-0.0605915
FOXC2-1:1541, 4, set2, minProm	FOXC2	0	1	1541	minProm	4	set2	0.0170727	0.896042	1	0.0317352
FOXC2-1:1541, 4, set2, minTK	FOXC2	0	1	1541	minTK	4	set2	0.431728	0.511142	1	-0.143413
FOXC2-1:1874, 8, set2, minCMV	FOXC2	0	1	1874	minCMV	8	set2	0.519226	0.471172	1	0.143867
FOXC2-1:1874, 8, set2, minProm	FOXC2	0	1	1874	minProm	8	set2	0.106744	0.743882	1	0.0833055
FOXC2-1:1874, 8, set2, minTK	FOXC2	0	1	1874	minTK	8	set2	0.764024	0.382072	1	0.203522
FOXC2-1:209, 1, set1, minCMV	FOXC2	0	1	209	minCMV	1	set1	0.0226573	0.880352	1	-0.0373929
FOXC2-1:209, 1, set1, minProm	FOXC2	0	1	209	minProm	1	set1	0.0712931	0.789463	1	-0.0690286
FOXC2-1:209, 1, set1, minTK	FOXC2	0	1	209	minTK	1	set1	0.662586	0.415648	1	0.202518
FOXC2-1:542, 4, set1, minCMV	FOXC2	0	1	542	minCMV	4	set1	0.111157	0.738831	1	0.0841553
FOXC2-1:542, 4, set1, minProm	FOXC2	0	1	542	minProm	4	set1	0.0530704	0.817804	1	0.0653342
FOXC2-1:542, 4, set1, minTK	FOXC2	0	1	542	minTK	4	set1	0.011862	0.913272	1	-0.0321375
FOXC2-1:875, 8, set1, minCMV	FOXC2	0	1	875	minCMV	8	set1	1.78567	0.181455	1	0.415546
FOXC2-1:875, 8, set1, minProm	FOXC2	0	1	875	minProm	8	set1	0.0878467	0.766933	1	-0.0915286
FOXC2-1:875, 8, set1, minTK	FOXC2	0	1	875	minTK	8	set1	0.00333968	0.953916	1	0.0198259
FOXC2-2:1209, 1, set2, minCMV	FOXC2	0	2	1209	minCMV	1	set2	0.305123	0.580689	1	0.116199
FOXC2-2:1209, 1, set2, minProm	FOXC2	0	2	1209	minProm	1	set2	1.18621	0.276095	1	0.247986
FOXC2-2:1209, 1, set2, minTK	FOXC2	0	2	1209	minTK	1	set2	3.9211	0.0476837	1	-0.398962
FOXC2-2:1542, 4, set2, minCMV	FOXC2	0	2	1542	minCMV	4	set2	1.16639	0.280143	1	0.21906
FOXC2-2:1542, 4, set2, minProm	FOXC2	0	2	1542	minProm	4	set2	0.0813673	0.775453	1	0.0713799
FOXC2-2:1542, 4, set2, minTK	FOXC2	0	2	1542	minTK	4	set2	0.343604	0.557756	1	-0.110621
FOXC2-2:1875, 8, set2, minCMV	FOXC2	0	2	1875	minCMV	8	set2	0.0192639	0.889613	1	-0.0271579
FOXC2-2:1875, 8, set2, minProm	FOXC2	0	2	1875	minProm	8	set2	2.88524	0.089395	1	-0.376623
FOXC2-2:1875, 8, set2, minTK	FOXC2	0	2	1875	minTK	8	set2	0.61054	0.434585	1	-0.155951
FOXC2-2:210, 1, set1, minCMV	FOXC2	0	2	210	minCMV	1	set1	0.177282	0.67372	1	0.096093
FOXC2-2:210, 1, set1, minProm	FOXC2	0	2	210	minProm	1	set1	0.022196	0.881567	1	-0.0336937
FOXC2-2:210, 1, set1, minTK	FOXC2	0	2	210	minTK	1	set1	2.00913	0.156355	1	0.363475
FOXC2-2:543, 4, set1, minCMV	FOXC2	0	2	543	minCMV	4	set1	0.669491	0.413229	1	0.187514
FOXC2-2:543, 4, set1, minProm	FOXC2	0	2	543	minProm	4	set1	4.75614	0.0291939	0.796668	-0.59064
FOXC2-2:543, 4, set1, minTK	FOXC2	0	2	543	minTK	4	set1	0.816763	0.366128	1	-0.225621
FOXC2-2:876, 8, set1, minCMV	FOXC2	0	2	876	minCMV	8	set1	0.0803616	0.776808	1	0.0769342
FOXC2-2:876, 8, set1, minProm	FOXC2	0	2	876	minProm	8	set1	0.547476	0.459351	1	0.201102
FOXC2-2:876, 8, set1, minTK	FOXC2	0	2	876	minTK	8	set1	0.0538753	0.816452	1	-0.0570445
FOXD2-1:1210, 1, set2, minCMV	FOXD2	0	1	1210	minCMV	1	set2	0.37652	0.539472	1	-0.27604
FOXD2-1:1210, 1, set2, minProm	FOXD2	0	1	1210	minProm	1	set2	2.24533	0.134019	1	0.718642
FOXD2-1:1210, 1, set2, minTK	FOXD2	0	1	1210	minTK	1	set2	5.41698	0.0199418	0.615291	-0.819084
FOXD2-1:1543, 4, set2, minCMV	FOXD2	0	1	1543	minCMV	4	set2	0.591856	0.441702	1	0.303975
FOXD2-1:1543, 4, set2, minProm	FOXD2	0	1	1543	minProm	4	set2	0.163865	0.685623	1	0.174944
FOXD2-1:1543, 4, set2, minTK	FOXD2	0	1	1543	minTK	4	set2	0.012254	0.911856	1	0.0482845
FOXD2-1:1876, 8, set2, minCMV	FOXD2	0	1	1876	minCMV	8	set2	0.0412081	0.839137	1	0.12127
FOXD2-1:1876, 8, set2, minProm	FOXD2	0	1	1876	minProm	8	set2	0.320343	0.571402	1	0.358456
FOXD2-1:1876, 8, set2, minTK	FOXD2	0	1	1876	minTK	8	set2	0.3023	0.582444	1	0.191458
FOXD2-1:211, 1, set1, minCMV	FOXD2	0	1	211	minCMV	1	set1	0.0986523	0.753453	1	0.160036
FOXD2-1:211, 1, set1, minProm	FOXD2	0	1	211	minProm	1	set1	2.76346	0.0964395	1	0.795259
FOXD2-1:211, 1, set1, minTK	FOXD2	0	1	211	minTK	1	set1	3.15514	0.075688	1	0.752314
FOXD2-1:544, 4, set1, minCMV	FOXD2	0	1	544	minCMV	4	set1	0.275541	0.599639	1	0.286467
FOXD2-1:544, 4, set1, minProm	FOXD2	0	1	544	minProm	4	set1	0.591904	0.441684	1	-0.680662
FOXD2-1:544, 4, set1, minTK	FOXD2	0	1	544	minTK	4	set1	0.0150638	0.902317	1	0.0820235
FOXD2-1:877, 8, set1, minCMV	FOXD2	0	1	877	minCMV	8	set1	2.67411	0.101992	1	0.86369
FOXD2-1:877, 8, set1, minProm	FOXD2	0	1	877	minProm	8	set1	1.67271	0.195896	1	1.07785
FOXD2-1:877, 8, set1, minTK	FOXD2	0	1	877	minTK	8	set1	3.89826	0.0483362	1	0.605785
FOXD3-1:1211, 1, set2, minCMV	FOXD3	0	1	1211	minCMV	1	set2	0.00311502	0.955491	1	-0.0270434
FOXD3-1:1211, 1, set2, minProm	FOXD3	0	1	1211	minProm	1	set2	0.923767	0.336488	1	-0.643865
FOXD3-1:1211, 1, set2, minTK	FOXD3	0	1	1211	minTK	1	set2	0.0156595	0.900414	1	-0.0360897
FOXD3-1:1544, 4, set2, minCMV	FOXD3	0	1	1544	minCMV	4	set2	1.74764	0.186173	1	0.445268
FOXD3-1:1544, 4, set2, minProm	FOXD3	0	1	1544	minProm	4	set2	0.466251	0.494717	1	-0.337747
FOXD3-1:1544, 4, set2, minTK	FOXD3	0	1	1544	minTK	4	set2	0.0194812	0.888996	1	0.0493417
FOXD3-1:1877, 8, set2, minCMV	FOXD3	0	1	1877	minCMV	8	set2	1.61535	0.203742	1	0.475201
FOXD3-1:1877, 8, set2, minProm	FOXD3	0	1	1877	minProm	8	set2	0.323596	0.569454	1	0.28806
FOXD3-1:1877, 8, set2, minTK	FOXD3	0	1	1877	minTK	8	set2	0.258578	0.611099	1	0.180164
FOXD3-1:212, 1, set1, minCMV	FOXD3	0	1	212	minCMV	1	set1	0.00697871	0.933423	1	-0.0323346
FOXD3-1:212, 1, set1, minProm	FOXD3	0	1	212	minProm	1	set1	0.0496087	0.823746	1	-0.115501
FOXD3-1:212, 1, set1, minTK	FOXD3	0	1	212	minTK	1	set1	0.242323	0.622533	1	0.236429
FOXD3-1:545, 4, set1, minCMV	FOXD3	0	1	545	minCMV	4	set1	0.0952545	0.757601	1	-0.109228
FOXD3-1:545, 4, set1, minProm	FOXD3	0	1	545	minProm	4	set1	0.213102	0.644347	1	-0.247342
FOXD3-1:545, 4, set1, minTK	FOXD3	0	1	545	minTK	4	set1	1.14788	0.283993	1	0.519486
FOXD3-1:878, 8, set1, minCMV	FOXD3	0	1	878	minCMV	8	set1	0.207962	0.648369	1	-0.144623
FOXD3-1:878, 8, set1, minProm	FOXD3	0	1	878	minProm	8	set1	0.03484	0.851931	1	0.0931883
FOXD3-1:878, 8, set1, minTK	FOXD3	0	1	878	minTK	8	set1	0.165208	0.684406	1	0.112652
FOXG1-1:1212, 1, set2, minCMV	FOXG1	0	1	1212	minCMV	1	set2	0.566316	0.451726	1	0.339867
FOXG1-1:1212, 1, set2, minProm	FOXG1	0	1	1212	minProm	1	set2	1.77703	0.182515	1	0.325119
FOXG1-1:1212, 1, set2, minTK	FOXG1	0	1	1212	minTK	1	set2	0.313208	0.575718	1	-0.154829
FOXG1-1:1545, 4, set2, minCMV	FOXG1	0	1	1545	minCMV	4	set2	0.0287397	0.865382	1	0.0467192
FOXG1-1:1545, 4, set2, minProm	FOXG1	0	1	1545	minProm	4	set2	0.0954425	0.757369	1	-0.0609049
FOXG1-1:1545, 4, set2, minTK	FOXG1	0	1	1545	minTK	4	set2	0.00169178	0.967191	1	0.00869747
FOXG1-1:1878, 8, set2, minCMV	FOXG1	0	1	1878	minCMV	8	set2	0.0381623	0.845118	1	-0.0635682
FOXG1-1:1878, 8, set2, minProm	FOXG1	0	1	1878	minProm	8	set2	2.82276	0.0929365	1	0.444195
FOXG1-1:1878, 8, set2, minTK	FOXG1	0	1	1878	minTK	8	set2	0.480617	0.488143	1	0.218616
FOXG1-1:213, 1, set1, minCMV	FOXG1	0	1	213	minCMV	1	set1	0.430712	0.51164	1	-0.376587
FOXG1-1:213, 1, set1, minProm	FOXG1	0	1	213	minProm	1	set1	0.282987	0.59475	1	-0.207802
FOXG1-1:213, 1, set1, minTK	FOXG1	0	1	213	minTK	1	set1	2.5e-05	0.996007	1	-0.00200459
FOXG1-1:546, 4, set1, minCMV	FOXG1	0	1	546	minCMV	4	set1	1.54661	0.213637	1	-0.371615
FOXG1-1:546, 4, set1, minProm	FOXG1	0	1	546	minProm	4	set1	0.00163329	0.967763	1	0.0106789
FOXG1-1:546, 4, set1, minTK	FOXG1	0	1	546	minTK	4	set1	0.438513	0.507841	1	0.157789
FOXG1-1:879, 8, set1, minCMV	FOXG1	0	1	879	minCMV	8	set1	0.122172	0.726691	1	0.156858
FOXG1-1:879, 8, set1, minProm	FOXG1	0	1	879	minProm	8	set1	0.141073	0.707217	1	-0.128024
FOXG1-1:879, 8, set1, minTK	FOXG1	0	1	879	minTK	8	set1	0.4475	0.503524	1	0.333226
FOXG1-2:1213, 1, set2, minCMV	FOXG1	0	2	1213	minCMV	1	set2	1.25282	0.263015	1	0.219612
FOXG1-2:1213, 1, set2, minProm	FOXG1	0	2	1213	minProm	1	set2	0.201343	0.653639	1	-0.0881249
FOXG1-2:1213, 1, set2, minTK	FOXG1	0	2	1213	minTK	1	set2	0.0219164	0.88231	1	-0.0255899
FOXG1-2:1546, 4, set2, minCMV	FOXG1	0	2	1546	minCMV	4	set2	1.36481	0.242705	1	0.179155
FOXG1-2:1546, 4, set2, minProm	FOXG1	0	2	1546	minProm	4	set2	0.0323105	0.857348	1	-0.0297777
FOXG1-2:1546, 4, set2, minTK	FOXG1	0	2	1546	minTK	4	set2	1.25136	0.263292	1	0.183677
FOXG1-2:1879, 8, set2, minCMV	FOXG1	0	2	1879	minCMV	8	set2	0.191087	0.662013	1	0.090194
FOXG1-2:1879, 8, set2, minProm	FOXG1	0	2	1879	minProm	8	set2	1.10776	0.292569	1	0.175247
FOXG1-2:1879, 8, set2, minTK	FOXG1	0	2	1879	minTK	8	set2	1.61454	0.203855	1	0.215619
FOXG1-2:214, 1, set1, minCMV	FOXG1	0	2	214	minCMV	1	set1	0.229135	0.632166	1	-0.09479
FOXG1-2:214, 1, set1, minProm	FOXG1	0	2	214	minProm	1	set1	3.62569	0.056894	1	0.372074
FOXG1-2:214, 1, set1, minTK	FOXG1	0	2	214	minTK	1	set1	0.0176458	0.894322	1	0.021161
FOXG1-2:547, 4, set1, minCMV	FOXG1	0	2	547	minCMV	4	set1	0.0600267	0.806454	1	-0.0477407
FOXG1-2:547, 4, set1, minProm	FOXG1	0	2	547	minProm	4	set1	2.30666	0.12882	1	0.275725
FOXG1-2:547, 4, set1, minTK	FOXG1	0	2	547	minTK	4	set1	0.265618	0.606286	1	-0.104807
FOXG1-2:880, 8, set1, minCMV	FOXG1	0	2	880	minCMV	8	set1	0.766615	0.381266	1	0.175854
FOXG1-2:880, 8, set1, minProm	FOXG1	0	2	880	minProm	8	set1	0.0664705	0.796547	1	0.0573274
FOXG1-2:880, 8, set1, minTK	FOXG1	0	2	880	minTK	8	set1	0.178476	0.672686	1	0.0857452
FOXI1-1:1214, 1, set2, minCMV	FOXI1	0	1	1214	minCMV	1	set2	0.162356	0.686997	1	0.125752
FOXI1-1:1214, 1, set2, minProm	FOXI1	0	1	1214	minProm	1	set2	0.00427401	0.947875	1	0.0174973
FOXI1-1:1214, 1, set2, minTK	FOXI1	0	1	1214	minTK	1	set2	0.875053	0.34956	1	0.223141
FOXI1-1:1547, 4, set2, minCMV	FOXI1	0	1	1547	minCMV	4	set2	0.175173	0.675555	1	-0.171958
FOXI1-1:1547, 4, set2, minProm	FOXI1	0	1	1547	minProm	4	set2	0.276646	0.598908	1	-0.174567
FOXI1-1:1547, 4, set2, minTK	FOXI1	0	1	1547	minTK	4	set2	0.00855567	0.926303	1	0.0325649
FOXI1-1:1880, 8, set2, minCMV	FOXI1	0	1	1880	minCMV	8	set2	0.22797	0.633033	1	0.204864
FOXI1-1:1880, 8, set2, minProm	FOXI1	0	1	1880	minProm	8	set2	0.489091	0.484333	1	0.245918
FOXI1-1:1880, 8, set2, minTK	FOXI1	0	1	1880	minTK	8	set2	0.137374	0.710906	1	0.138507
FOXI1-1:215, 1, set1, minCMV	FOXI1	0	1	215	minCMV	1	set1	0.00209476	0.963495	1	-0.0102988
FOXI1-1:215, 1, set1, minProm	FOXI1	0	1	215	minProm	1	set1	1.0717	0.300562	1	0.270609
FOXI1-1:215, 1, set1, minTK	FOXI1	0	1	215	minTK	1	set1	0.171402	0.678869	1	-0.106821
FOXI1-1:548, 4, set1, minCMV	FOXI1	0	1	548	minCMV	4	set1	0.396444	0.528931	1	0.138261
FOXI1-1:548, 4, set1, minProm	FOXI1	0	1	548	minProm	4	set1	0.0624139	0.80272	1	0.0684552
FOXI1-1:548, 4, set1, minTK	FOXI1	0	1	548	minTK	4	set1	0.0883366	0.766303	1	-0.0783988
FOXI1-1:881, 8, set1, minCMV	FOXI1	0	1	881	minCMV	8	set1	0.62425	0.429472	1	0.299798
FOXI1-1:881, 8, set1, minProm	FOXI1	0	1	881	minProm	8	set1	0.110704	0.739344	1	0.116883
FOXI1-1:881, 8, set1, minTK	FOXI1	0	1	881	minTK	8	set1	0.640924	0.423376	1	-0.245688
FOXJ2-1:1215, 1, set2, minCMV	FOXJ2	0	1	1215	minCMV	1	set2	0.227641	0.633279	1	0.102873
FOXJ2-1:1215, 1, set2, minProm	FOXJ2	0	1	1215	minProm	1	set2	0.0629298	0.801924	1	0.0495474
FOXJ2-1:1215, 1, set2, minTK	FOXJ2	0	1	1215	minTK	1	set2	0.32403	0.569195	1	-0.105381
FOXJ2-1:1548, 4, set2, minCMV	FOXJ2	0	1	1548	minCMV	4	set2	0.170327	0.679821	1	0.0698845
FOXJ2-1:1548, 4, set2, minProm	FOXJ2	0	1	1548	minProm	4	set2	0.666628	0.41423	1	0.168147
FOXJ2-1:1548, 4, set2, minTK	FOXJ2	0	1	1548	minTK	4	set2	1.51944	0.217705	1	0.297268
FOXJ2-1:1881, 8, set2, minCMV	FOXJ2	0	1	1881	minCMV	8	set2	2.53211	0.111551	1	0.364128
FOXJ2-1:1881, 8, set2, minProm	FOXJ2	0	1	1881	minProm	8	set2	0.142022	0.706279	1	0.0797224
FOXJ2-1:1881, 8, set2, minTK	FOXJ2	0	1	1881	minTK	8	set2	1.01549	0.313592	1	-0.184564
FOXJ2-1:216, 1, set1, minCMV	FOXJ2	0	1	216	minCMV	1	set1	0.135891	0.712401	1	0.0730923
FOXJ2-1:216, 1, set1, minProm	FOXJ2	0	1	216	minProm	1	set1	0.00104843	0.974169	1	0.00857064
FOXJ2-1:216, 1, set1, minTK	FOXJ2	0	1	216	minTK	1	set1	0.0802996	0.776892	1	-0.064205
FOXJ2-1:549, 4, set1, minCMV	FOXJ2	0	1	549	minCMV	4	set1	0.238549	0.625256	1	-0.104626
FOXJ2-1:549, 4, set1, minProm	FOXJ2	0	1	549	minProm	4	set1	0.0101129	0.919898	1	0.0256707
FOXJ2-1:549, 4, set1, minTK	FOXJ2	0	1	549	minTK	4	set1	0.702655	0.401893	1	-0.176165
FOXJ2-1:882, 8, set1, minCMV	FOXJ2	0	1	882	minCMV	8	set1	1.21068	0.271198	1	-0.228933
FOXJ2-1:882, 8, set1, minProm	FOXJ2	0	1	882	minProm	8	set1	0.0228701	0.879795	1	0.0401234
FOXJ2-1:882, 8, set1, minTK	FOXJ2	0	1	882	minTK	8	set1	1.05506	0.304345	1	0.244844
FOXJ2-2:1216, 1, set2, minCMV	FOXJ2	0	2	1216	minCMV	1	set2	1.59599	0.206472	1	0.252093
FOXJ2-2:1216, 1, set2, minProm	FOXJ2	0	2	1216	minProm	1	set2	0.00133154	0.970891	1	-0.00788445
FOXJ2-2:1216, 1, set2, minTK	FOXJ2	0	2	1216	minTK	1	set2	0.404538	0.524755	1	-0.130232
FOXJ2-2:1549, 4, set2, minCMV	FOXJ2	0	2	1549	minCMV	4	set2	0.195928	0.658028	1	0.0997014
FOXJ2-2:1549, 4, set2, minProm	FOXJ2	0	2	1549	minProm	4	set2	0.685299	0.407768	1	0.162948
FOXJ2-2:1549, 4, set2, minTK	FOXJ2	0	2	1549	minTK	4	set2	0.000784	0.977668	1	0.00592055
FOXJ2-2:1882, 8, set2, minCMV	FOXJ2	0	2	1882	minCMV	8	set2	0.456394	0.499314	1	0.155955
FOXJ2-2:1882, 8, set2, minProm	FOXJ2	0	2	1882	minProm	8	set2	2.02331	0.154901	1	-0.309062
FOXJ2-2:1882, 8, set2, minTK	FOXJ2	0	2	1882	minTK	8	set2	0.0712459	0.789531	1	0.052733
FOXJ2-2:217, 1, set1, minCMV	FOXJ2	0	2	217	minCMV	1	set1	0.0383014	0.844839	1	-0.0410373
FOXJ2-2:217, 1, set1, minProm	FOXJ2	0	2	217	minProm	1	set1	0.437194	0.50848	1	0.160167
FOXJ2-2:217, 1, set1, minTK	FOXJ2	0	2	217	minTK	1	set1	0.341766	0.558812	1	-0.109401
FOXJ2-2:550, 4, set1, minCMV	FOXJ2	0	2	550	minCMV	4	set1	0.0335539	0.854659	1	0.0469834
FOXJ2-2:550, 4, set1, minProm	FOXJ2	0	2	550	minProm	4	set1	0.0283844	0.866208	1	0.0372072
FOXJ2-2:550, 4, set1, minTK	FOXJ2	0	2	550	minTK	4	set1	0.0268728	0.869787	1	0.0345894
FOXJ2-2:883, 8, set1, minCMV	FOXJ2	0	2	883	minCMV	8	set1	0.396983	0.528652	1	0.133892
FOXJ2-2:883, 8, set1, minProm	FOXJ2	0	2	883	minProm	8	set1	0.277737	0.598188	1	0.117025
FOXJ2-2:883, 8, set1, minTK	FOXJ2	0	2	883	minTK	8	set1	0.0222959	0.881303	1	0.0332388
FOXL1-1:1217, 1, set2, minCMV	FOXL1	0	1	1217	minCMV	1	set2	0.304897	0.580829	1	0.125631
FOXL1-1:1217, 1, set2, minProm	FOXL1	0	1	1217	minProm	1	set2	0.461844	0.496763	1	0.15583
FOXL1-1:1217, 1, set2, minTK	FOXL1	0	1	1217	minTK	1	set2	0.377154	0.53913	1	0.134953
FOXL1-1:1550, 4, set2, minCMV	FOXL1	0	1	1550	minCMV	4	set2	0.0851524	0.770433	1	-0.0666724
FOXL1-1:1550, 4, set2, minProm	FOXL1	0	1	1550	minProm	4	set2	0.216809	0.641482	1	0.150709
FOXL1-1:1550, 4, set2, minTK	FOXL1	0	1	1550	minTK	4	set2	0.549849	0.45838	1	-0.21792
FOXL1-1:1883, 8, set2, minCMV	FOXL1	0	1	1883	minCMV	8	set2	0.349196	0.554569	1	-0.150543
FOXL1-1:1883, 8, set2, minProm	FOXL1	0	1	1883	minProm	8	set2	1.10018	0.294226	1	0.269885
FOXL1-1:1883, 8, set2, minTK	FOXL1	0	1	1883	minTK	8	set2	0.00764181	0.93034	1	-0.0230757
FOXL1-1:218, 1, set1, minCMV	FOXL1	0	1	218	minCMV	1	set1	0.178909	0.672312	1	0.102845
FOXL1-1:218, 1, set1, minProm	FOXL1	0	1	218	minProm	1	set1	1.13985	0.285684	1	-0.281324
FOXL1-1:218, 1, set1, minTK	FOXL1	0	1	218	minTK	1	set1	0.000149	0.99025	1	0.00333667
FOXL1-1:551, 4, set1, minCMV	FOXL1	0	1	551	minCMV	4	set1	0.547771	0.45923	1	0.183088
FOXL1-1:551, 4, set1, minProm	FOXL1	0	1	551	minProm	4	set1	0.0192006	0.889793	1	-0.0371775
FOXL1-1:551, 4, set1, minTK	FOXL1	0	1	551	minTK	4	set1	0.546339	0.459817	1	0.232315
FOXL1-1:884, 8, set1, minCMV	FOXL1	0	1	884	minCMV	8	set1	1.86329	0.172245	1	0.375485
FOXL1-1:884, 8, set1, minProm	FOXL1	0	1	884	minProm	8	set1	0.445476	0.504491	1	0.252195
FOXL1-1:884, 8, set1, minTK	FOXL1	0	1	884	minTK	8	set1	0.269437	0.603709	1	-0.14101
FOXO1-1:1218, 1, set2, minCMV	FOXO1	0	1	1218	minCMV	1	set2	0.00692099	0.933698	1	0.0765436
FOXO1-1:1218, 1, set2, minProm	FOXO1	0	1	1218	minProm	1	set2	0.311816	0.576568	1	0.663309
FOXO1-1:1218, 1, set2, minTK	FOXO1	0	1	1218	minTK	1	set2	0.019098	0.890086	1	-0.0995357
FOXO1-1:1551, 4, set2, minCMV	FOXO1	0	1	1551	minCMV	4	set2	2.21971	0.136258	1	0.792041
FOXO1-1:1551, 4, set2, minProm	FOXO1	0	1	1551	minProm	4	set2	0.00108006	0.973783	1	-0.0186161
FOXO1-1:1551, 4, set2, minTK	FOXO1	0	1	1551	minTK	4	set2	0.00144384	0.969689	1	0.0365264
FOXO1-1:1884, 8, set2, minCMV	FOXO1	0	1	1884	minCMV	8	set2	0.28761	0.591756	1	0.304359
FOXO1-1:1884, 8, set2, minProm	FOXO1	0	1	1884	minProm	8	set2	6.54391	0.0105244	0.406413	1.69188
FOXO1-1:1884, 8, set2, minTK	FOXO1	0	1	1884	minTK	8	set2	1.99486	0.157834	1	-0.847287
FOXO1-1:219, 1, set1, minCMV	FOXO1	0	1	219	minCMV	1	set1	0.0410429	0.839455	1	-0.0709736
FOXO1-1:219, 1, set1, minProm	FOXO1	0	1	219	minProm	1	set1	0.585633	0.444113	1	-0.415674
FOXO1-1:219, 1, set1, minTK	FOXO1	0	1	219	minTK	1	set1	0.0364225	0.848646	1	0.0490142
FOXO1-1:552, 4, set1, minCMV	FOXO1	0	1	552	minCMV	4	set1	0.234344	0.628321	1	-0.319334
FOXO1-1:552, 4, set1, minProm	FOXO1	0	1	552	minProm	4	set1	0.506379	0.47671	1	0.462699
FOXO1-1:552, 4, set1, minTK	FOXO1	0	1	552	minTK	4	set1	1.44275	0.229696	1	-0.485925
FOXO1-1:885, 8, set1, minCMV	FOXO1	0	1	885	minCMV	8	set1	0.468296	0.493772	1	0.276212
FOXO1-1:885, 8, set1, minProm	FOXO1	0	1	885	minProm	8	set1	1.09866	0.294561	1	0.357444
FOXO1-1:885, 8, set1, minTK	FOXO1	0	1	885	minTK	8	set1	0.223504	0.636383	1	-0.239472
FOXO6-1:1219, 1, set2, minCMV	FOXO6	0	1	1219	minCMV	1	set2	0.000502	0.982117	1	0.00801296
FOXO6-1:1219, 1, set2, minProm	FOXO6	0	1	1219	minProm	1	set2	2.07828	0.149408	1	0.45442
FOXO6-1:1219, 1, set2, minTK	FOXO6	0	1	1219	minTK	1	set2	1.0586	0.303534	1	0.328799
FOXO6-1:1552, 4, set2, minCMV	FOXO6	0	1	1552	minCMV	4	set2	0.0493969	0.824116	1	-0.0741819
FOXO6-1:1552, 4, set2, minProm	FOXO6	0	1	1552	minProm	4	set2	0.186951	0.665466	1	0.127033
FOXO6-1:1552, 4, set2, minTK	FOXO6	0	1	1552	minTK	4	set2	1.09736	0.294846	1	-0.330712
FOXO6-1:1885, 8, set2, minCMV	FOXO6	0	1	1885	minCMV	8	set2	0.119191	0.729913	1	-0.0876766
FOXO6-1:1885, 8, set2, minProm	FOXO6	0	1	1885	minProm	8	set2	1.23203	0.267014	1	0.32305
FOXO6-1:1885, 8, set2, minTK	FOXO6	0	1	1885	minTK	8	set2	0.00753124	0.930844	1	0.0239968
FOXO6-1:220, 1, set1, minCMV	FOXO6	0	1	220	minCMV	1	set1	0.944322	0.331169	1	0.352655
FOXO6-1:220, 1, set1, minProm	FOXO6	0	1	220	minProm	1	set1	0.271913	0.602051	1	-0.169562
FOXO6-1:220, 1, set1, minTK	FOXO6	0	1	220	minTK	1	set1	0.230838	0.630903	1	0.198837
FOXO6-1:553, 4, set1, minCMV	FOXO6	0	1	553	minCMV	4	set1	0.0275448	0.868183	1	0.0473434
FOXO6-1:553, 4, set1, minProm	FOXO6	0	1	553	minProm	4	set1	2.68e-06	0.998694	1	-0.000536683
FOXO6-1:553, 4, set1, minTK	FOXO6	0	1	553	minTK	4	set1	0.00905977	0.92417	1	-0.0280142
FOXO6-1:886, 8, set1, minCMV	FOXO6	0	1	886	minCMV	8	set1	0.0309909	0.860261	1	-0.0451149
FOXO6-1:886, 8, set1, minProm	FOXO6	0	1	886	minProm	8	set1	0.173294	0.677201	1	-0.170744
FOXO6-1:886, 8, set1, minTK	FOXO6	0	1	886	minTK	8	set1	0.0532596	0.817485	1	0.0671559
Foxg1-1:1220, 1, set2, minCMV	Foxg1	0	1	1220	minCMV	1	set2	0.281814	0.595515	1	0.0790057
Foxg1-1:1220, 1, set2, minProm	Foxg1	0	1	1220	minProm	1	set2	0.240549	0.62381	1	0.0726913
Foxg1-1:1220, 1, set2, minTK	Foxg1	0	1	1220	minTK	1	set2	1.07835	0.299068	1	0.14411
Foxg1-1:1553, 4, set2, minCMV	Foxg1	0	1	1553	minCMV	4	set2	0.106633	0.744011	1	0.0429478
Foxg1-1:1553, 4, set2, minProm	Foxg1	0	1	1553	minProm	4	set2	1.197	0.273922	1	0.141728
Foxg1-1:1553, 4, set2, minTK	Foxg1	0	1	1553	minTK	4	set2	4.45e-05	0.994675	1	-0.000748759
Foxg1-1:1886, 8, set2, minCMV	Foxg1	0	1	1886	minCMV	8	set2	0.279581	0.596976	1	0.0799861
Foxg1-1:1886, 8, set2, minProm	Foxg1	0	1	1886	minProm	8	set2	0.593128	0.441212	1	0.095177
Foxg1-1:1886, 8, set2, minTK	Foxg1	0	1	1886	minTK	8	set2	0.00578136	0.939391	1	-0.0101571
Foxg1-1:221, 1, set1, minCMV	Foxg1	0	1	221	minCMV	1	set1	0.650977	0.419763	1	0.205977
Foxg1-1:221, 1, set1, minProm	Foxg1	0	1	221	minProm	1	set1	0.0474068	0.827639	1	0.0507784
Foxg1-1:221, 1, set1, minTK	Foxg1	0	1	221	minTK	1	set1	0.0005	0.982158	1	0.00491792
Foxg1-1:554, 4, set1, minCMV	Foxg1	0	1	554	minCMV	4	set1	0.0746683	0.784657	1	-0.0462884
Foxg1-1:554, 4, set1, minProm	Foxg1	0	1	554	minProm	4	set1	0.582322	0.445404	1	0.141978
Foxg1-1:554, 4, set1, minTK	Foxg1	0	1	554	minTK	4	set1	1.55852	0.211882	1	0.207014
Foxg1-1:887, 8, set1, minCMV	Foxg1	0	1	887	minCMV	8	set1	0.460531	0.497376	1	0.184917
Foxg1-1:887, 8, set1, minProm	Foxg1	0	1	887	minProm	8	set1	0.0142619	0.90494	1	0.0243629
Foxg1-1:887, 8, set1, minTK	Foxg1	0	1	887	minTK	8	set1	0.00400618	0.949532	1	0.0143328
Foxg1-2:1221, 1, set2, minCMV	Foxg1	0	2	1221	minCMV	1	set2	0.612398	0.433886	1	0.157297
Foxg1-2:1221, 1, set2, minProm	Foxg1	0	2	1221	minProm	1	set2	1.63721	0.200709	1	0.264818
Foxg1-2:1221, 1, set2, minTK	Foxg1	0	2	1221	minTK	1	set2	0.0445889	0.832762	1	0.042716
Foxg1-2:1554, 4, set2, minCMV	Foxg1	0	2	1554	minCMV	4	set2	1.66434	0.197019	1	0.230115
Foxg1-2:1554, 4, set2, minProm	Foxg1	0	2	1554	minProm	4	set2	0.185787	0.666446	1	0.0906371
Foxg1-2:1554, 4, set2, minTK	Foxg1	0	2	1554	minTK	4	set2	0.2102	0.64661	1	0.075556
Foxg1-2:1887, 8, set2, minCMV	Foxg1	0	2	1887	minCMV	8	set2	0.432821	0.510608	1	-0.161958
Foxg1-2:1887, 8, set2, minProm	Foxg1	0	2	1887	minProm	8	set2	0.119485	0.729594	1	-0.0660444
Foxg1-2:1887, 8, set2, minTK	Foxg1	0	2	1887	minTK	8	set2	0.0488958	0.824996	1	0.0447485
Foxg1-2:222, 1, set1, minCMV	Foxg1	0	2	222	minCMV	1	set1	0.171832	0.678489	1	0.08956
Foxg1-2:222, 1, set1, minProm	Foxg1	0	2	222	minProm	1	set1	0.139454	0.708825	1	0.0915462
Foxg1-2:222, 1, set1, minTK	Foxg1	0	2	222	minTK	1	set1	1.6973	0.192642	1	0.305136
Foxg1-2:555, 4, set1, minCMV	Foxg1	0	2	555	minCMV	4	set1	0.0701284	0.79115	1	0.064249
Foxg1-2:555, 4, set1, minProm	Foxg1	0	2	555	minProm	4	set1	0.33515	0.562642	1	0.123624
Foxg1-2:555, 4, set1, minTK	Foxg1	0	2	555	minTK	4	set1	2.76158	0.0965527	1	-0.35811
Foxg1-2:888, 8, set1, minCMV	Foxg1	0	2	888	minCMV	8	set1	2.56507	0.109248	1	-0.336172
Foxg1-2:888, 8, set1, minProm	Foxg1	0	2	888	minProm	8	set1	0.0140721	0.905572	1	-0.0285175
Foxg1-2:888, 8, set1, minTK	Foxg1	0	2	888	minTK	8	set1	0.643804	0.422337	1	0.148333
Foxj3-1:1222, 1, set2, minCMV	Foxj3	0	1	1222	minCMV	1	set2	0.0233583	0.878529	1	-0.0246628
Foxj3-1:1222, 1, set2, minProm	Foxj3	0	1	1222	minProm	1	set2	2.44187	0.118135	1	-0.226685
Foxj3-1:1222, 1, set2, minTK	Foxj3	0	1	1222	minTK	1	set2	0.233072	0.629255	1	0.0762492
Foxj3-1:1555, 4, set2, minCMV	Foxj3	0	1	1555	minCMV	4	set2	0.156628	0.69228	1	0.0985596
Foxj3-1:1555, 4, set2, minProm	Foxj3	0	1	1555	minProm	4	set2	0.55372	0.456802	1	-0.119721
Foxj3-1:1555, 4, set2, minTK	Foxj3	0	1	1555	minTK	4	set2	0.00804075	0.928549	1	-0.0153779
Foxj3-1:1888, 8, set2, minCMV	Foxj3	0	1	1888	minCMV	8	set2	0.330199	0.565542	1	0.078244
Foxj3-1:1888, 8, set2, minProm	Foxj3	0	1	1888	minProm	8	set2	1.56117	0.211493	1	0.217238
Foxj3-1:1888, 8, set2, minTK	Foxj3	0	1	1888	minTK	8	set2	0.00159461	0.968147	1	0.00667088
Foxj3-1:223, 1, set1, minCMV	Foxj3	0	1	223	minCMV	1	set1	0.150864	0.697711	1	0.0820889
Foxj3-1:223, 1, set1, minProm	Foxj3	0	1	223	minProm	1	set1	0.893926	0.344416	1	-0.199662
Foxj3-1:223, 1, set1, minTK	Foxj3	0	1	223	minTK	1	set1	2.93765	0.0865363	1	-0.374356
Foxj3-1:556, 4, set1, minCMV	Foxj3	0	1	556	minCMV	4	set1	0.409263	0.522344	1	0.125483
Foxj3-1:556, 4, set1, minProm	Foxj3	0	1	556	minProm	4	set1	0.371522	0.542176	1	0.14254
Foxj3-1:556, 4, set1, minTK	Foxj3	0	1	556	minTK	4	set1	1.18056	0.277241	1	-0.229004
Foxj3-1:889, 8, set1, minCMV	Foxj3	0	1	889	minCMV	8	set1	0.702935	0.401799	1	0.182511
Foxj3-1:889, 8, set1, minProm	Foxj3	0	1	889	minProm	8	set1	0.311514	0.576753	1	0.125035
Foxj3-1:889, 8, set1, minTK	Foxj3	0	1	889	minTK	8	set1	0.0259665	0.871982	1	-0.0351615
GATA3-1:1071, 1, set2, minCMV	GATA3	0	1	1071	minCMV	1	set2	0.404368	0.524842	1	0.156864
GATA3-1:1071, 1, set2, minProm	GATA3	0	1	1071	minProm	1	set2	1.37666	0.24067	1	-0.250442
GATA3-1:1071, 1, set2, minTK	GATA3	0	1	1071	minTK	1	set2	0.145856	0.702527	1	-0.089291
GATA3-1:1404, 4, set2, minCMV	GATA3	0	1	1404	minCMV	4	set2	0.257133	0.612097	1	0.145407
GATA3-1:1404, 4, set2, minProm	GATA3	0	1	1404	minProm	4	set2	0.0908543	0.763094	1	-0.0769701
GATA3-1:1404, 4, set2, minTK	GATA3	0	1	1404	minTK	4	set2	0.545123	0.460317	1	0.167772
GATA3-1:1737, 8, set2, minCMV	GATA3	0	1	1737	minCMV	8	set2	0.669174	0.41334	1	-0.162149
GATA3-1:1737, 8, set2, minProm	GATA3	0	1	1737	minProm	8	set2	1.00605	0.315852	1	-0.191535
GATA3-1:1737, 8, set2, minTK	GATA3	0	1	1737	minTK	8	set2	1.5358	0.215244	1	0.257664
GATA3-1:405, 4, set1, minCMV	GATA3	0	1	405	minCMV	4	set1	0.0479226	0.826718	1	-0.0666242
GATA3-1:405, 4, set1, minProm	GATA3	0	1	405	minProm	4	set1	0.000453	0.983018	1	0.00557307
GATA3-1:405, 4, set1, minTK	GATA3	0	1	405	minTK	4	set1	1.06913	0.301141	1	-0.260236
GATA3-1:72, 1, set1, minCMV	GATA3	0	1	72	minCMV	1	set1	1.22281	0.26881	1	0.264685
GATA3-1:72, 1, set1, minProm	GATA3	0	1	72	minProm	1	set1	0.0635587	0.800957	1	-0.0605143
GATA3-1:72, 1, set1, minTK	GATA3	0	1	72	minTK	1	set1	0.0894524	0.764874	1	-0.0777076
GATA3-1:738, 8, set1, minCMV	GATA3	0	1	738	minCMV	8	set1	0.316675	0.573613	1	0.175405
GATA3-1:738, 8, set1, minProm	GATA3	0	1	738	minProm	8	set1	0.549607	0.458478	1	-0.250242
GATA3-1:738, 8, set1, minTK	GATA3	0	1	738	minTK	8	set1	0.129261	0.719199	1	-0.0998226
GBX2-1:1568, 4, set2, minTK	GBX2	0	1	1568	minTK	4	set2	0.258171	0.611379	1	-2.05293
GBX2-1:236, 1, set1, minCMV	GBX2	0	1	236	minCMV	1	set1	1.02381	0.311618	1	-0.796782
GBX2-1:236, 1, set1, minProm	GBX2	0	1	236	minProm	1	set1
GBX2-1:236, 1, set1, minTK	GBX2	0	1	236	minTK	1	set1	6.74787	0.00938594	0.371003	2.29956
GBX2-1:569, 4, set1, minCMV	GBX2	0	1	569	minCMV	4	set1	0.122984	0.725821	1	0.191097
GBX2-1:569, 4, set1, minProm	GBX2	0	1	569	minProm	4	set1	-1.48e-08	1	1
GBX2-1:569, 4, set1, minTK	GBX2	0	1	569	minTK	4	set1	1.43271	0.231323	1	-0.666999
GBX2-1:902, 8, set1, minCMV	GBX2	0	1	902	minCMV	8	set1	0.0119875	0.912816	1	-0.0897571
GBX2-1:902, 8, set1, minProm	GBX2	0	1	902	minProm	8	set1	0.0188894	0.890684	1	0.0771679
GBX2-1:902, 8, set1, minTK	GBX2	0	1	902	minTK	8	set1	2.53205	0.111555	1	-1.55606
GCM1-1:1072, 1, set2, minCMV	GCM1	0	1	1072	minCMV	1	set2	0.0137095	0.906791	1	0.0191665
GCM1-1:1072, 1, set2, minProm	GCM1	0	1	1072	minProm	1	set2	0.870077	0.350934	1	0.140498
GCM1-1:1072, 1, set2, minTK	GCM1	0	1	1072	minTK	1	set2	0.221629	0.637801	1	-0.0639376
GCM1-1:1405, 4, set2, minCMV	GCM1	0	1	1405	minCMV	4	set2	0.00330536	0.954153	1	-0.00951158
GCM1-1:1405, 4, set2, minProm	GCM1	0	1	1405	minProm	4	set2	0.0105312	0.918263	1	-0.0141835
GCM1-1:1405, 4, set2, minTK	GCM1	0	1	1405	minTK	4	set2	0.0046448	0.945664	1	0.00926443
GCM1-1:1738, 8, set2, minCMV	GCM1	0	1	1738	minCMV	8	set2	0.30534	0.580554	1	0.0877574
GCM1-1:1738, 8, set2, minProm	GCM1	0	1	1738	minProm	8	set2	0.675097	0.41128	1	0.126966
GCM1-1:1738, 8, set2, minTK	GCM1	0	1	1738	minTK	8	set2	0.184483	0.667549	1	0.0570966
GCM1-1:406, 4, set1, minCMV	GCM1	0	1	406	minCMV	4	set1	0.00536337	0.941619	1	-0.0128005
GCM1-1:406, 4, set1, minProm	GCM1	0	1	406	minProm	4	set1	1.04888	0.305765	1	-0.174163
GCM1-1:406, 4, set1, minTK	GCM1	0	1	406	minTK	4	set1	0.0795206	0.777948	1	-0.0471909
GCM1-1:73, 1, set1, minCMV	GCM1	0	1	73	minCMV	1	set1	2.08487	0.148765	1	-0.240897
GCM1-1:73, 1, set1, minProm	GCM1	0	1	73	minProm	1	set1	0.121507	0.727405	1	-0.0598008
GCM1-1:73, 1, set1, minTK	GCM1	0	1	73	minTK	1	set1	0.0153838	0.90129	1	0.0197426
GCM1-1:739, 8, set1, minCMV	GCM1	0	1	739	minCMV	8	set1	0.731453	0.392413	1	0.136406
GCM1-1:739, 8, set1, minProm	GCM1	0	1	739	minProm	8	set1	0.00121433	0.972202	1	0.00633935
GCM1-1:739, 8, set1, minTK	GCM1	0	1	739	minTK	8	set1	0.775956	0.378381	1	-0.124485
GLI2-1:1003, 1, set2, minCMV	GLI2	0	1	1003	minCMV	1	set2	0.0107383	0.917466	1	0.0222038
GLI2-1:1003, 1, set2, minProm	GLI2	0	1	1003	minProm	1	set2	0.767004	0.381146	1	0.176204
GLI2-1:1003, 1, set2, minTK	GLI2	0	1	1003	minTK	1	set2	0.0836007	0.772476	1	-0.0606607
GLI2-1:1336, 4, set2, minCMV	GLI2	0	1	1336	minCMV	4	set2	0.0609622	0.804982	1	0.0524105
GLI2-1:1336, 4, set2, minProm	GLI2	0	1	1336	minProm	4	set2	1.18928	0.275474	1	-0.234158
GLI2-1:1336, 4, set2, minTK	GLI2	0	1	1336	minTK	4	set2	0.0901613	0.763972	1	0.0505935
GLI2-1:1669, 8, set2, minCMV	GLI2	0	1	1669	minCMV	8	set2	0.224078	0.63595	1	0.0882282
GLI2-1:1669, 8, set2, minProm	GLI2	0	1	1669	minProm	8	set2	0.180116	0.671274	1	-0.0621928
GLI2-1:1669, 8, set2, minTK	GLI2	0	1	1669	minTK	8	set2	0.153491	0.695221	1	0.0638679
GLI2-1:337, 4, set1, minCMV	GLI2	0	1	337	minCMV	4	set1	0.0704178	0.790729	1	-0.0444066
GLI2-1:337, 4, set1, minProm	GLI2	0	1	337	minProm	4	set1	0.168576	0.68138	1	0.0762762
GLI2-1:337, 4, set1, minTK	GLI2	0	1	337	minTK	4	set1	0.221154	0.638162	1	-0.0801214
GLI2-1:4, 1, set1, minCMV	GLI2	0	1	4	minCMV	1	set1	0.935458	0.333449	1	-0.161355
GLI2-1:4, 1, set1, minProm	GLI2	0	1	4	minProm	1	set1	0.0540919	0.81609	1	-0.0370184
GLI2-1:4, 1, set1, minTK	GLI2	0	1	4	minTK	1	set1	2.88689	0.0893031	1	0.320577
GLI2-1:670, 8, set1, minCMV	GLI2	0	1	670	minCMV	8	set1	0.0263182	0.871126	1	0.0308599
GLI2-1:670, 8, set1, minProm	GLI2	0	1	670	minProm	8	set1	1.54096	0.214476	1	-0.258931
GLI2-1:670, 8, set1, minTK	GLI2	0	1	670	minTK	8	set1	0.00630743	0.936699	1	-0.0158366
GLI2-2:1004, 1, set2, minCMV	GLI2	0	2	1004	minCMV	1	set2	0.105736	0.745052	1	0.0607693
GLI2-2:1004, 1, set2, minProm	GLI2	0	2	1004	minProm	1	set2	0.287281	0.591968	1	0.110954
GLI2-2:1004, 1, set2, minTK	GLI2	0	2	1004	minTK	1	set2	0.818576	0.365597	1	0.189429
GLI2-2:1337, 4, set2, minCMV	GLI2	0	2	1337	minCMV	4	set2	0.133321	0.715013	1	0.0557377
GLI2-2:1337, 4, set2, minProm	GLI2	0	2	1337	minProm	4	set2	1.18834	0.275665	1	-0.238689
GLI2-2:1337, 4, set2, minTK	GLI2	0	2	1337	minTK	4	set2	0.0783375	0.779563	1	0.0580461
GLI2-2:1670, 8, set2, minCMV	GLI2	0	2	1670	minCMV	8	set2	1.07265	0.300349	1	-0.226603
GLI2-2:1670, 8, set2, minProm	GLI2	0	2	1670	minProm	8	set2	1.74553	0.18644	1	-0.27244
GLI2-2:1670, 8, set2, minTK	GLI2	0	2	1670	minTK	8	set2	1.49268	0.221801	1	0.222123
GLI2-2:338, 4, set1, minCMV	GLI2	0	2	338	minCMV	4	set1	0.169833	0.68026	1	0.113408
GLI2-2:338, 4, set1, minProm	GLI2	0	2	338	minProm	4	set1	0.501887	0.478672	1	-0.165374
GLI2-2:338, 4, set1, minTK	GLI2	0	2	338	minTK	4	set1	1.68449	0.194329	1	0.288876
GLI2-2:5, 1, set1, minCMV	GLI2	0	2	5	minCMV	1	set1	1.37526	0.240911	1	0.269835
GLI2-2:5, 1, set1, minProm	GLI2	0	2	5	minProm	1	set1	0.0591171	0.807897	1	-0.0495476
GLI2-2:5, 1, set1, minTK	GLI2	0	2	5	minTK	1	set1	0.00110915	0.973432	1	-0.0063822
GLI2-2:671, 8, set1, minCMV	GLI2	0	2	671	minCMV	8	set1	0.103166	0.748063	1	0.0636039
GLI2-2:671, 8, set1, minProm	GLI2	0	2	671	minProm	8	set1	0.187466	0.665034	1	-0.0985435
GLI2-2:671, 8, set1, minTK	GLI2	0	2	671	minTK	8	set1	0.0138459	0.90633	1	-0.0217435
GLIS1-1:1005, 1, set2, minCMV	GLIS1	0	1	1005	minCMV	1	set2	0.102272	0.74912	1	-0.260464
GLIS1-1:1005, 1, set2, minProm	GLIS1	0	1	1005	minProm	1	set2	0.531642	0.465917	1	0.516791
GLIS1-1:1005, 1, set2, minTK	GLIS1	0	1	1005	minTK	1	set2	0.556239	0.45578	1	-0.279197
GLIS1-1:1338, 4, set2, minCMV	GLIS1	0	1	1338	minCMV	4	set2	0.0171199	0.895899	1	-0.0756762
GLIS1-1:1338, 4, set2, minProm	GLIS1	0	1	1338	minProm	4	set2	0.767678	0.380936	1	-0.517576
GLIS1-1:1338, 4, set2, minTK	GLIS1	0	1	1338	minTK	4	set2	0.0811585	0.775734	1	-0.178994
GLIS1-1:1671, 8, set2, minTK	GLIS1	0	1	1671	minTK	8	set2	0.0436845	0	0
GLIS2-1:1006, 1, set2, minCMV	GLIS2	0	1	1006	minCMV	1	set2	0.00311631	0.955482	1	-0.0136423
GLIS2-1:1006, 1, set2, minProm	GLIS2	0	1	1006	minProm	1	set2	0.0577898	0.810024	1	0.0616967
GLIS2-1:1006, 1, set2, minTK	GLIS2	0	1	1006	minTK	1	set2	0.184805	0.667276	1	-0.102984
GLIS2-1:1339, 4, set2, minCMV	GLIS2	0	1	1339	minCMV	4	set2	0.0254815	0.873173	1	0.0463946
GLIS2-1:1339, 4, set2, minProm	GLIS2	0	1	1339	minProm	4	set2	1.45162	0.228268	1	-0.37058
GLIS2-1:1339, 4, set2, minTK	GLIS2	0	1	1339	minTK	4	set2	0.0145013	0.904149	1	0.0298697
GLIS2-1:1672, 8, set2, minCMV	GLIS2	0	1	1672	minCMV	8	set2	0.597941	0.439365	1	-0.425957
GLIS2-1:1672, 8, set2, minProm	GLIS2	0	1	1672	minProm	8	set2	0.00747078	0.931122	1	-0.032577
GLIS2-1:1672, 8, set2, minTK	GLIS2	0	1	1672	minTK	8	set2	0.000583	0.98074	1	0.0123977
GLIS2-1:340, 4, set1, minCMV	GLIS2	0	1	340	minCMV	4	set1	-8.25e-11	1	1
GLIS2-1:673, 8, set1, minTK	GLIS2	0	1	673	minTK	8	set1
GLIS2-1:7, 1, set1, minCMV	GLIS2	0	1	7	minCMV	1	set1	0.303049	0	0
GLIS2-1:7, 1, set1, minProm	GLIS2	0	1	7	minProm	1	set1	0.0265982	0.870448	1	-1.06801
GLIS2-1:7, 1, set1, minTK	GLIS2	0	1	7	minTK	1	set1	0.310013	0	0
GMEB2-1:1139, 1, set2, minCMV	GMEB2	0	1	1139	minCMV	1	set2	17.7171	2.56e-05	0.00185149	1.05658
GMEB2-1:1139, 1, set2, minProm	GMEB2	0	1	1139	minProm	1	set2	0.0887622	0.765757	1	0.0811852
GMEB2-1:1139, 1, set2, minTK	GMEB2	0	1	1139	minTK	1	set2	3.63373	0.0566197	1	0.48377
GMEB2-1:140, 1, set1, minCMV	GMEB2	0	1	140	minCMV	1	set1	22.8419	1.76e-06	0.00016119	1.25326
GMEB2-1:140, 1, set1, minProm	GMEB2	0	1	140	minProm	1	set1	0.0223984	0.881032	1	0.0403976
GMEB2-1:140, 1, set1, minTK	GMEB2	0	1	140	minTK	1	set1	4.1123	0.0425725	0.953997	0.582009
GMEB2-1:1472, 4, set2, minCMV	GMEB2	0	1	1472	minCMV	4	set2	23.6854	1.13e-06	0.000107	1.01803
GMEB2-1:1472, 4, set2, minProm	GMEB2	0	1	1472	minProm	4	set2	3.74531	0.0529558	1	0.521323
GMEB2-1:1472, 4, set2, minTK	GMEB2	0	1	1472	minTK	4	set2	11.1998	0.000818	0.0460822	0.799829
GMEB2-1:1805, 8, set2, minCMV	GMEB2	0	1	1805	minCMV	8	set2	10.5876	0.00113849	0.0618611	1.03406
GMEB2-1:1805, 8, set2, minProm	GMEB2	0	1	1805	minProm	8	set2	5.48528	0.0191773	0.594689	0.670769
GMEB2-1:1805, 8, set2, minTK	GMEB2	0	1	1805	minTK	8	set2	2.97708	0.0844513	1	0.485105
GMEB2-1:473, 4, set1, minCMV	GMEB2	0	1	473	minCMV	4	set1	16.0756	6.09e-05	0.00424648	1.17378
GMEB2-1:473, 4, set1, minProm	GMEB2	0	1	473	minProm	4	set1	0.891608	0.345042	1	0.307462
GMEB2-1:473, 4, set1, minTK	GMEB2	0	1	473	minTK	4	set1	4.21291	0.0401175	0.93071	0.601935
GMEB2-1:806, 8, set1, minCMV	GMEB2	0	1	806	minCMV	8	set1	9.94932	0.00160909	0.0844429	1.00754
GMEB2-1:806, 8, set1, minProm	GMEB2	0	1	806	minProm	8	set1	1.77472	0.182799	1	0.451218
GMEB2-1:806, 8, set1, minTK	GMEB2	0	1	806	minTK	8	set1	6.12146	0.0133551	0.488095	0.875047
GMEB2-2:1140, 1, set2, minCMV	GMEB2	0	2	1140	minCMV	1	set2	4.27022	0.038786	0.912437	0.383758
GMEB2-2:1140, 1, set2, minProm	GMEB2	0	2	1140	minProm	1	set2	2.97385	0.0846201	1	0.292635
GMEB2-2:1140, 1, set2, minTK	GMEB2	0	2	1140	minTK	1	set2	0.316819	0.573525	1	0.100916
GMEB2-2:141, 1, set1, minCMV	GMEB2	0	2	141	minCMV	1	set1	3.24273	0.071741	1	0.314988
GMEB2-2:141, 1, set1, minProm	GMEB2	0	2	141	minProm	1	set1	0.906823	0.340959	1	0.168314
GMEB2-2:141, 1, set1, minTK	GMEB2	0	2	141	minTK	1	set1	0.563112	0.453009	1	0.159234
GMEB2-2:1473, 4, set2, minCMV	GMEB2	0	2	1473	minCMV	4	set2	1.67695	0.19533	1	0.267745
GMEB2-2:1473, 4, set2, minProm	GMEB2	0	2	1473	minProm	4	set2	3.74654	0.0529168	1	0.345933
GMEB2-2:1473, 4, set2, minTK	GMEB2	0	2	1473	minTK	4	set2	1.68462	0.194312	1	0.258543
GMEB2-2:1806, 8, set2, minCMV	GMEB2	0	2	1806	minCMV	8	set2	2.4575	0.116965	1	0.259091
GMEB2-2:1806, 8, set2, minProm	GMEB2	0	2	1806	minProm	8	set2	0.00402477	0.949415	1	-0.00966959
GMEB2-2:1806, 8, set2, minTK	GMEB2	0	2	1806	minTK	8	set2	0.50596	0.476893	1	0.113993
GMEB2-2:474, 4, set1, minCMV	GMEB2	0	2	474	minCMV	4	set1	1.68122	0.194763	1	0.234935
GMEB2-2:474, 4, set1, minProm	GMEB2	0	2	474	minProm	4	set1	0.0974702	0.754887	1	-0.0791709
GMEB2-2:474, 4, set1, minTK	GMEB2	0	2	474	minTK	4	set1	0.0017813	0.966335	1	-0.0091011
GMEB2-2:807, 8, set1, minCMV	GMEB2	0	2	807	minCMV	8	set1	0.0952478	0.757609	1	0.0875997
GMEB2-2:807, 8, set1, minProm	GMEB2	0	2	807	minProm	8	set1	0.00118856	0.972498	1	0.00845
GMEB2-2:807, 8, set1, minTK	GMEB2	0	2	807	minTK	8	set1	0.0385861	0.844271	1	0.0489835
GMEB2-3:1141, 1, set2, minCMV	GMEB2	0	3	1141	minCMV	1	set2	3.9247	0.0475817	1	0.439948
GMEB2-3:1141, 1, set2, minProm	GMEB2	0	3	1141	minProm	1	set2	1.7501	0.185864	1	0.294353
GMEB2-3:1141, 1, set2, minTK	GMEB2	0	3	1141	minTK	1	set2	3.93803	0.0472061	1	0.397506
GMEB2-3:142, 1, set1, minCMV	GMEB2	0	3	142	minCMV	1	set1	7.31412	0.0068415	0.295823	0.54283
GMEB2-3:142, 1, set1, minProm	GMEB2	0	3	142	minProm	1	set1	3.07352	0.0795771	1	0.350772
GMEB2-3:142, 1, set1, minTK	GMEB2	0	3	142	minTK	1	set1	4.41931	0.0355344	0.87623	0.538519
GMEB2-3:1474, 4, set2, minCMV	GMEB2	0	3	1474	minCMV	4	set2	2.03526	0.153688	1	0.355874
GMEB2-3:1474, 4, set2, minProm	GMEB2	0	3	1474	minProm	4	set2	0.00824206	0.927663	1	-0.0218237
GMEB2-3:1474, 4, set2, minTK	GMEB2	0	3	1474	minTK	4	set2	1.37708	0.2406	1	0.253262
GMEB2-3:1807, 8, set2, minCMV	GMEB2	0	3	1807	minCMV	8	set2	2.58176	0.108102	1	0.379671
GMEB2-3:1807, 8, set2, minProm	GMEB2	0	3	1807	minProm	8	set2	0.390814	0.531872	1	0.130597
GMEB2-3:1807, 8, set2, minTK	GMEB2	0	3	1807	minTK	8	set2	0.0540906	0.816092	1	0.0673858
GMEB2-3:475, 4, set1, minCMV	GMEB2	0	3	475	minCMV	4	set1	4.59854	0.0319992	0.832521	0.404266
GMEB2-3:475, 4, set1, minProm	GMEB2	0	3	475	minProm	4	set1	1.39467	0.237618	1	0.354303
GMEB2-3:475, 4, set1, minTK	GMEB2	0	3	475	minTK	4	set1	0.847782	0.357181	1	0.230436
GMEB2-3:808, 8, set1, minCMV	GMEB2	0	3	808	minCMV	8	set1	3.62426	0.0569427	1	0.362936
GMEB2-3:808, 8, set1, minProm	GMEB2	0	3	808	minProm	8	set1	0.419378	0.517248	1	0.137523
GMEB2-3:808, 8, set1, minTK	GMEB2	0	3	808	minTK	8	set1	4.01529	0.0450895	0.981736	0.358395
GRHL1-1:1037, 1, set2, minCMV	GRHL1	0	1	1037	minCMV	1	set2	4.01661	0.0450541	0.981736	0.426155
GRHL1-1:1037, 1, set2, minProm	GRHL1	0	1	1037	minProm	1	set2	0.000187	0.989093	1	0.00258584
GRHL1-1:1037, 1, set2, minTK	GRHL1	0	1	1037	minTK	1	set2	0.298561	0.584786	1	0.10236
GRHL1-1:1370, 4, set2, minCMV	GRHL1	0	1	1370	minCMV	4	set2	0.359518	0.548774	1	-0.124743
GRHL1-1:1370, 4, set2, minProm	GRHL1	0	1	1370	minProm	4	set2	0.0350011	0.851593	1	0.0380099
GRHL1-1:1370, 4, set2, minTK	GRHL1	0	1	1370	minTK	4	set2	0.528362	0.467296	1	-0.117964
GRHL1-1:1703, 8, set2, minCMV	GRHL1	0	1	1703	minCMV	8	set2	0.122714	0.72611	1	0.0817849
GRHL1-1:1703, 8, set2, minProm	GRHL1	0	1	1703	minProm	8	set2	0.56586	0.451909	1	-0.167025
GRHL1-1:1703, 8, set2, minTK	GRHL1	0	1	1703	minTK	8	set2	0.641163	0.42329	1	-0.185779
GRHL1-1:371, 4, set1, minCMV	GRHL1	0	1	371	minCMV	4	set1	1.56421	0.21105	1	-0.240056
GRHL1-1:371, 4, set1, minProm	GRHL1	0	1	371	minProm	4	set1	0.582686	0.445261	1	0.173112
GRHL1-1:371, 4, set1, minTK	GRHL1	0	1	371	minTK	4	set1	2.47981	0.115316	1	-0.284991
GRHL1-1:38, 1, set1, minCMV	GRHL1	0	1	38	minCMV	1	set1	0.985689	0.320798	1	0.217633
GRHL1-1:38, 1, set1, minProm	GRHL1	0	1	38	minProm	1	set1	0.207279	0.648908	1	-0.0979768
GRHL1-1:38, 1, set1, minTK	GRHL1	0	1	38	minTK	1	set1	0.0864399	0.768753	1	0.0608925
GRHL1-1:704, 8, set1, minCMV	GRHL1	0	1	704	minCMV	8	set1	0.0330342	0.855776	1	-0.0362528
GRHL1-1:704, 8, set1, minProm	GRHL1	0	1	704	minProm	8	set1	9.11e-05	0.992384	1	0.00173816
GRHL1-1:704, 8, set1, minTK	GRHL1	0	1	704	minTK	8	set1	0.738862	0.390026	1	0.170757
GRHL1-2:1038, 1, set2, minCMV	GRHL1	0	2	1038	minCMV	1	set2	1.42237	0.233013	1	0.340394
GRHL1-2:1038, 1, set2, minProm	GRHL1	0	2	1038	minProm	1	set2	0.156322	0.692566	1	-0.104819
GRHL1-2:1038, 1, set2, minTK	GRHL1	0	2	1038	minTK	1	set2	2.10094	0.147209	1	-0.324723
GRHL1-2:1371, 4, set2, minCMV	GRHL1	0	2	1371	minCMV	4	set2	0.146576	0.701829	1	-0.131094
GRHL1-2:1371, 4, set2, minProm	GRHL1	0	2	1371	minProm	4	set2	0.544729	0.460479	1	0.200553
GRHL1-2:1371, 4, set2, minTK	GRHL1	0	2	1371	minTK	4	set2	1.15648	0.282197	1	0.295435
GRHL1-2:1704, 8, set2, minCMV	GRHL1	0	2	1704	minCMV	8	set2	0.22884	0.632385	1	0.147542
GRHL1-2:1704, 8, set2, minProm	GRHL1	0	2	1704	minProm	8	set2	1.76597	0.183882	1	-0.390208
GRHL1-2:1704, 8, set2, minTK	GRHL1	0	2	1704	minTK	8	set2	0.539529	0.462628	1	-0.238872
GRHL1-2:372, 4, set1, minCMV	GRHL1	0	2	372	minCMV	4	set1	0.359559	0.548751	1	-0.231007
GRHL1-2:372, 4, set1, minProm	GRHL1	0	2	372	minProm	4	set1	1.58744	0.207692	1	0.547536
GRHL1-2:372, 4, set1, minTK	GRHL1	0	2	372	minTK	4	set1	1.2864	0.256712	1	0.409941
GRHL1-2:39, 1, set1, minCMV	GRHL1	0	2	39	minCMV	1	set1	2.34156	0.125963	1	0.701503
GRHL1-2:39, 1, set1, minProm	GRHL1	0	2	39	minProm	1	set1	1.69269	0.193246	1	0.39754
GRHL1-2:39, 1, set1, minTK	GRHL1	0	2	39	minTK	1	set1	1.95655	0.161882	1	0.499449
GRHL1-2:705, 8, set1, minCMV	GRHL1	0	2	705	minCMV	8	set1	0.101704	0.749794	1	-0.0933002
GRHL1-2:705, 8, set1, minProm	GRHL1	0	2	705	minProm	8	set1	0.0941659	0.758946	1	0.100611
GRHL1-2:705, 8, set1, minTK	GRHL1	0	2	705	minTK	8	set1	0.0980361	0.754199	1	0.112861
HES5-1:1174, 1, set2, minCMV	HES5	0	1	1174	minCMV	1	set2	1.01717	0.313191	1	-0.299886
HES5-1:1174, 1, set2, minProm	HES5	0	1	1174	minProm	1	set2	3.1794	0.0745723	1	-0.600856
HES5-1:1174, 1, set2, minTK	HES5	0	1	1174	minTK	1	set2	0.0602157	0.806155	1	0.0956238
HES5-1:1507, 4, set2, minCMV	HES5	0	1	1507	minCMV	4	set2	0.275398	0.599733	1	-0.231163
HES5-1:1507, 4, set2, minProm	HES5	0	1	1507	minProm	4	set2	0.0135664	0.907276	1	-0.0379261
HES5-1:1507, 4, set2, minTK	HES5	0	1	1507	minTK	4	set2	0.0262166	0.871372	1	-0.0603259
HES5-1:175, 1, set1, minCMV	HES5	0	1	175	minCMV	1	set1	1.01859	0.312853	1	-0.521322
HES5-1:175, 1, set1, minProm	HES5	0	1	175	minProm	1	set1	0.672092	0.412323	1	0.394504
HES5-1:175, 1, set1, minTK	HES5	0	1	175	minTK	1	set1	2.21017	0.137104	1	-0.573221
HES5-1:1840, 8, set2, minCMV	HES5	0	1	1840	minCMV	8	set2	0.604566	0.436841	1	-0.288297
HES5-1:1840, 8, set2, minProm	HES5	0	1	1840	minProm	8	set2	0.184902	0.667194	1	0.185744
HES5-1:1840, 8, set2, minTK	HES5	0	1	1840	minTK	8	set2	0.00158817	0.968211	1	0.0131962
HES5-1:508, 4, set1, minCMV	HES5	0	1	508	minCMV	4	set1	0.88986	0.345515	1	-0.322831
HES5-1:508, 4, set1, minProm	HES5	0	1	508	minProm	4	set1	0.0103158	0.919101	1	-0.0683192
HES5-1:508, 4, set1, minTK	HES5	0	1	508	minTK	4	set1	0.404558	0.524745	1	-0.217104
HES5-1:841, 8, set1, minCMV	HES5	0	1	841	minCMV	8	set1	0.105877	0.744888	1	-0.213792
HES5-1:841, 8, set1, minProm	HES5	0	1	841	minProm	8	set1	0.547936	0.459162	1	-0.400604
HES5-1:841, 8, set1, minTK	HES5	0	1	841	minTK	8	set1	0.274194	0.600532	1	0.291822
HESX1-1:1236, 1, set2, minCMV	HESX1	0	1	1236	minCMV	1	set2	0.577046	0.447473	1	0.20699
HESX1-1:1236, 1, set2, minProm	HESX1	0	1	1236	minProm	1	set2	1.61837	0.203319	1	0.416747
HESX1-1:1236, 1, set2, minTK	HESX1	0	1	1236	minTK	1	set2	0.845231	0.357905	1	-0.312545
HESX1-1:1569, 4, set2, minCMV	HESX1	0	1	1569	minCMV	4	set2	0.164038	0.685466	1	0.128304
HESX1-1:1569, 4, set2, minProm	HESX1	0	1	1569	minProm	4	set2	1.19243	0.27484	1	0.467562
HESX1-1:1569, 4, set2, minTK	HESX1	0	1	1569	minTK	4	set2	0.525808	0.468375	1	-0.189219
HESX1-1:1902, 8, set2, minCMV	HESX1	0	1	1902	minCMV	8	set2	0.349862	0.554191	1	0.232812
HESX1-1:1902, 8, set2, minProm	HESX1	0	1	1902	minProm	8	set2	0.578161	0.447034	1	-0.22835
HESX1-1:1902, 8, set2, minTK	HESX1	0	1	1902	minTK	8	set2	1.59069	0.207227	1	0.453879
HESX1-1:237, 1, set1, minCMV	HESX1	0	1	237	minCMV	1	set1	2.289	0.130294	1	-0.373833
HESX1-1:237, 1, set1, minProm	HESX1	0	1	237	minProm	1	set1	0.210696	0.646223	1	-0.126386
HESX1-1:237, 1, set1, minTK	HESX1	0	1	237	minTK	1	set1	0.241987	0.622774	1	0.124319
HESX1-1:570, 4, set1, minCMV	HESX1	0	1	570	minCMV	4	set1	0.0143055	0.904796	1	0.0420238
HESX1-1:570, 4, set1, minProm	HESX1	0	1	570	minProm	4	set1	0.128527	0.719965	1	-0.122524
HESX1-1:570, 4, set1, minTK	HESX1	0	1	570	minTK	4	set1	0.010305	0.919143	1	-0.0317841
HESX1-1:903, 8, set1, minCMV	HESX1	0	1	903	minCMV	8	set1	0.0654141	0.798135	1	0.104852
HESX1-1:903, 8, set1, minProm	HESX1	0	1	903	minProm	8	set1	0.0983159	0.75386	1	0.116718
HESX1-1:903, 8, set1, minTK	HESX1	0	1	903	minTK	8	set1	0.201479	0.65353	1	0.156181
HEY2-1:1175, 1, set2, minCMV	HEY2	0	1	1175	minCMV	1	set2	3.13479	0.076638	1	-0.318987
HEY2-1:1175, 1, set2, minProm	HEY2	0	1	1175	minProm	1	set2	0.0386045	0.844234	1	0.037866
HEY2-1:1175, 1, set2, minTK	HEY2	0	1	1175	minTK	1	set2	3.40602	0.064959	1	-0.293403
HEY2-1:1508, 4, set2, minCMV	HEY2	0	1	1508	minCMV	4	set2	2.47747	0.115488	1	-0.301583
HEY2-1:1508, 4, set2, minProm	HEY2	0	1	1508	minProm	4	set2	3.66678	0.0555075	1	-0.329677
HEY2-1:1508, 4, set2, minTK	HEY2	0	1	1508	minTK	4	set2	0.0130923	0.908904	1	0.0199759
HEY2-1:176, 1, set1, minCMV	HEY2	0	1	176	minCMV	1	set1	0.984143	0.321178	1	-0.289173
HEY2-1:176, 1, set1, minProm	HEY2	0	1	176	minProm	1	set1	1.08056	0.298572	1	-0.293724
HEY2-1:176, 1, set1, minTK	HEY2	0	1	176	minTK	1	set1	0.610611	0.434558	1	-0.165064
HEY2-1:1841, 8, set2, minCMV	HEY2	0	1	1841	minCMV	8	set2	1.14114	0.285412	1	-0.200641
HEY2-1:1841, 8, set2, minProm	HEY2	0	1	1841	minProm	8	set2	1.08042	0.298604	1	-0.22454
HEY2-1:1841, 8, set2, minTK	HEY2	0	1	1841	minTK	8	set2	0.160908	0.688322	1	-0.0615071
HEY2-1:509, 4, set1, minCMV	HEY2	0	1	509	minCMV	4	set1	1.12303	0.289267	1	-0.257936
HEY2-1:509, 4, set1, minProm	HEY2	0	1	509	minProm	4	set1	1.68806	0.193856	1	-0.264738
HEY2-1:509, 4, set1, minTK	HEY2	0	1	509	minTK	4	set1	0.0795615	0.777893	1	-0.0633404
HEY2-1:842, 8, set1, minCMV	HEY2	0	1	842	minCMV	8	set1	1.52359	0.217077	1	-0.271879
HEY2-1:842, 8, set1, minProm	HEY2	0	1	842	minProm	8	set1	0.0260137	0.871867	1	-0.0543107
HEY2-1:842, 8, set1, minTK	HEY2	0	1	842	minTK	8	set1	0.0444402	0.833037	1	0.0555371
HINFP1-1:341, 4, set1, minCMV	HINFP1	0	1	341	minCMV	4	set1	1.66e-09	0	0
HINFP1-2:1008, 1, set2, minCMV	HINFP1	0	2	1008	minCMV	1	set2	0.0698251	0.791592	1	0.0800899
HINFP1-2:1008, 1, set2, minProm	HINFP1	0	2	1008	minProm	1	set2	0.00407295	0.949114	1	0.0198847
HINFP1-2:1008, 1, set2, minTK	HINFP1	0	2	1008	minTK	1	set2	1.0064	0.315766	1	0.310763
HINFP1-2:1341, 4, set2, minCMV	HINFP1	0	2	1341	minCMV	4	set2	0.642473	0.422817	1	0.244371
HINFP1-2:1341, 4, set2, minProm	HINFP1	0	2	1341	minProm	4	set2	0.789685	0.374195	1	-0.351717
HINFP1-2:1341, 4, set2, minTK	HINFP1	0	2	1341	minTK	4	set2	0.0227127	0.880207	1	0.0473582
HINFP1-2:1674, 8, set2, minCMV	HINFP1	0	2	1674	minCMV	8	set2	0.00218298	0.962735	1	0.0162435
HINFP1-2:1674, 8, set2, minProm	HINFP1	0	2	1674	minProm	8	set2	1.10488	0.293197	1	0.336566
HINFP1-2:1674, 8, set2, minTK	HINFP1	0	2	1674	minTK	8	set2	1.52944	0.216196	1	-0.461818
HINFP1-2:342, 4, set1, minCMV	HINFP1	0	2	342	minCMV	4	set1	0.788555	0.374537	1	-0.416219
HINFP1-2:342, 4, set1, minProm	HINFP1	0	2	342	minProm	4	set1	1.30586	0.253146	1	-0.671885
HINFP1-2:342, 4, set1, minTK	HINFP1	0	2	342	minTK	4	set1	0.0951344	0.757749	1	-0.152551
HINFP1-2:675, 8, set1, minCMV	HINFP1	0	2	675	minCMV	8	set1	1.40249	0.236308	1	0.582359
HINFP1-2:675, 8, set1, minProm	HINFP1	0	2	675	minProm	8	set1	0.0682642	0.793881	1	0.105964
HINFP1-2:675, 8, set1, minTK	HINFP1	0	2	675	minTK	8	set1	0.615111	0.43287	1	-0.383122
HINFP1-2:9, 1, set1, minCMV	HINFP1	0	2	9	minCMV	1	set1	0.666907	0.414132	1	0.322254
HINFP1-2:9, 1, set1, minProm	HINFP1	0	2	9	minProm	1	set1	0.000667	0.97939	1	0.0105645
HINFP1-2:9, 1, set1, minTK	HINFP1	0	2	9	minTK	1	set1	0.0711852	0.789619	1	-0.10742
HMBOX1-1:1237, 1, set2, minCMV	HMBOX1	0	1	1237	minCMV	1	set2	0.00198131	0.964496	1	0.0117055
HMBOX1-1:1237, 1, set2, minProm	HMBOX1	0	1	1237	minProm	1	set2	0.0681159	0.7941	1	-0.0734544
HMBOX1-1:1237, 1, set2, minTK	HMBOX1	0	1	1237	minTK	1	set2	0.477421	0.489593	1	-0.193988
HMBOX1-1:1570, 4, set2, minCMV	HMBOX1	0	1	1570	minCMV	4	set2	0.0119334	0.913012	1	0.0396706
HMBOX1-1:1570, 4, set2, minProm	HMBOX1	0	1	1570	minProm	4	set2	0.00440101	0.947107	1	-0.0235266
HMBOX1-1:1570, 4, set2, minTK	HMBOX1	0	1	1570	minTK	4	set2	0.00105771	0.974055	1	0.0100445
HMBOX1-1:1903, 8, set2, minCMV	HMBOX1	0	1	1903	minCMV	8	set2	0.0316913	0.858707	1	0.0638974
HMBOX1-1:1903, 8, set2, minProm	HMBOX1	0	1	1903	minProm	8	set2	0.138249	0.710028	1	0.149705
HMBOX1-1:1903, 8, set2, minTK	HMBOX1	0	1	1903	minTK	8	set2	0.443742	0.505322	1	0.208671
HMBOX1-1:238, 1, set1, minCMV	HMBOX1	0	1	238	minCMV	1	set1	0.192521	0.660827	1	0.184955
HMBOX1-1:238, 1, set1, minProm	HMBOX1	0	1	238	minProm	1	set1	0.0469154	0.82852	1	0.0757181
HMBOX1-1:238, 1, set1, minTK	HMBOX1	0	1	238	minTK	1	set1	1.10093	0.294061	1	-0.339434
HMBOX1-1:571, 4, set1, minCMV	HMBOX1	0	1	571	minCMV	4	set1	0.00139009	0.970259	1	-0.0137639
HMBOX1-1:571, 4, set1, minProm	HMBOX1	0	1	571	minProm	4	set1	0.418451	0.517711	1	-0.227537
HMBOX1-1:571, 4, set1, minTK	HMBOX1	0	1	571	minTK	4	set1	1.37053	0.241722	1	-0.385429
HMBOX1-1:904, 8, set1, minCMV	HMBOX1	0	1	904	minCMV	8	set1	6.36175	0.0116607	0.439243	0.791341
HMBOX1-1:904, 8, set1, minProm	HMBOX1	0	1	904	minProm	8	set1	0.0296883	0.863199	1	0.0816317
HMBOX1-1:904, 8, set1, minTK	HMBOX1	0	1	904	minTK	8	set1	0.260946	0.609471	1	0.169775
HNF1A-1:1238, 1, set2, minCMV	HNF1A	0	1	1238	minCMV	1	set2	0.0885671	0.766007	1	-0.0816345
HNF1A-1:1238, 1, set2, minProm	HNF1A	0	1	1238	minProm	1	set2	0.196034	0.657941	1	-0.111684
HNF1A-1:1238, 1, set2, minTK	HNF1A	0	1	1238	minTK	1	set2	0.623443	0.429771	1	-0.278128
HNF1A-1:1571, 4, set2, minCMV	HNF1A	0	1	1571	minCMV	4	set2	0.182415	0.669306	1	0.101333
HNF1A-1:1571, 4, set2, minProm	HNF1A	0	1	1571	minProm	4	set2	1.53485	0.215387	1	0.38298
HNF1A-1:1571, 4, set2, minTK	HNF1A	0	1	1571	minTK	4	set2	0.00269765	0.958577	1	-0.0140776
HNF1A-1:1904, 8, set2, minCMV	HNF1A	0	1	1904	minCMV	8	set2	0.0967938	0.755712	1	-0.0839344
HNF1A-1:1904, 8, set2, minProm	HNF1A	0	1	1904	minProm	8	set2	0.36002	0.548495	1	0.193384
HNF1A-1:1904, 8, set2, minTK	HNF1A	0	1	1904	minTK	8	set2	0.283001	0.594741	1	0.180246
HNF1A-1:239, 1, set1, minCMV	HNF1A	0	1	239	minCMV	1	set1	0.00887579	0.924941	1	-0.0270588
HNF1A-1:239, 1, set1, minProm	HNF1A	0	1	239	minProm	1	set1	0.104479	0.74652	1	0.0995547
HNF1A-1:239, 1, set1, minTK	HNF1A	0	1	239	minTK	1	set1	0.239541	0.624538	1	0.14346
HNF1A-1:572, 4, set1, minCMV	HNF1A	0	1	572	minCMV	4	set1	0.792673	0.373293	1	0.209147
HNF1A-1:572, 4, set1, minProm	HNF1A	0	1	572	minProm	4	set1	0.0439314	0.833981	1	-0.0795178
HNF1A-1:572, 4, set1, minTK	HNF1A	0	1	572	minTK	4	set1	0.335031	0.562712	1	-0.206897
HNF1A-1:905, 8, set1, minCMV	HNF1A	0	1	905	minCMV	8	set1	1.6503	0.198918	1	0.422025
HNF1A-1:905, 8, set1, minProm	HNF1A	0	1	905	minProm	8	set1	1.67674	0.195359	1	0.39122
HNF1A-1:905, 8, set1, minTK	HNF1A	0	1	905	minTK	8	set1	0.313802	0.575356	1	-0.216587
HNF4A-1:1276, 1, set2, minCMV	HNF4A	0	1	1276	minCMV	1	set2	0.0948647	0.758081	1	-0.0626199
HNF4A-1:1276, 1, set2, minProm	HNF4A	0	1	1276	minProm	1	set2	4.06745	0.0437172	0.972549	0.428464
HNF4A-1:1276, 1, set2, minTK	HNF4A	0	1	1276	minTK	1	set2	1.40422	0.236018	1	-0.237449
HNF4A-1:1609, 4, set2, minCMV	HNF4A	0	1	1609	minCMV	4	set2	0.0254515	0.873247	1	0.0416282
HNF4A-1:1609, 4, set2, minProm	HNF4A	0	1	1609	minProm	4	set2	2.00182	0.157111	1	0.316124
HNF4A-1:1609, 4, set2, minTK	HNF4A	0	1	1609	minTK	4	set2	0.0642178	0.79995	1	0.0715878
HNF4A-1:1942, 8, set2, minCMV	HNF4A	0	1	1942	minCMV	8	set2	0.0696755	0.79181	1	-0.0722876
HNF4A-1:1942, 8, set2, minProm	HNF4A	0	1	1942	minProm	8	set2	0.0422267	0.837188	1	0.0490956
HNF4A-1:1942, 8, set2, minTK	HNF4A	0	1	1942	minTK	8	set2	0.754886	0.384934	1	-0.196052
HNF4A-1:277, 1, set1, minCMV	HNF4A	0	1	277	minCMV	1	set1	1.81836	0.177508	1	0.291808
HNF4A-1:277, 1, set1, minProm	HNF4A	0	1	277	minProm	1	set1	1.45766	0.227303	1	-0.258016
HNF4A-1:277, 1, set1, minTK	HNF4A	0	1	277	minTK	1	set1	0.0323588	0.857242	1	-0.0362128
HNF4A-1:610, 4, set1, minCMV	HNF4A	0	1	610	minCMV	4	set1	0.326107	0.567961	1	0.130981
HNF4A-1:610, 4, set1, minProm	HNF4A	0	1	610	minProm	4	set1	0.0748328	0.784426	1	-0.0578911
HNF4A-1:610, 4, set1, minTK	HNF4A	0	1	610	minTK	4	set1	0.0308666	0.860538	1	-0.0383148
HNF4A-1:943, 8, set1, minCMV	HNF4A	0	1	943	minCMV	8	set1	0.306799	0.579651	1	-0.126193
HNF4A-1:943, 8, set1, minProm	HNF4A	0	1	943	minProm	8	set1	0.273828	0.600776	1	-0.102008
HNF4A-1:943, 8, set1, minTK	HNF4A	0	1	943	minTK	8	set1	0.263154	0.607962	1	-0.112968
HNF4A-2:1277, 1, set2, minCMV	HNF4A	0	2	1277	minCMV	1	set2	0.0103309	0.919042	1	0.0235575
HNF4A-2:1277, 1, set2, minProm	HNF4A	0	2	1277	minProm	1	set2	0.648028	0.420819	1	-0.191625
HNF4A-2:1277, 1, set2, minTK	HNF4A	0	2	1277	minTK	1	set2	0.534855	0.464573	1	0.143755
HNF4A-2:1610, 4, set2, minCMV	HNF4A	0	2	1610	minCMV	4	set2	0.114012	0.735622	1	-0.0742891
HNF4A-2:1610, 4, set2, minProm	HNF4A	0	2	1610	minProm	4	set2	4.56e-05	0.994612	1	-0.00153671
HNF4A-2:1610, 4, set2, minTK	HNF4A	0	2	1610	minTK	4	set2	0.317098	0.573357	1	-0.129546
HNF4A-2:1943, 8, set2, minCMV	HNF4A	0	2	1943	minCMV	8	set2	1.81038	0.178463	1	0.377994
HNF4A-2:1943, 8, set2, minProm	HNF4A	0	2	1943	minProm	8	set2	0.505613	0.477044	1	0.162407
HNF4A-2:1943, 8, set2, minTK	HNF4A	0	2	1943	minTK	8	set2	0.262583	0.608351	1	-0.107125
HNF4A-2:278, 1, set1, minCMV	HNF4A	0	2	278	minCMV	1	set1	1.97097	0.160345	1	0.269095
HNF4A-2:278, 1, set1, minProm	HNF4A	0	2	278	minProm	1	set1	0.169586	0.68048	1	0.0842904
HNF4A-2:278, 1, set1, minTK	HNF4A	0	2	278	minTK	1	set1	0.00867367	0.925798	1	-0.0179834
HNF4A-2:611, 4, set1, minCMV	HNF4A	0	2	611	minCMV	4	set1	0.935487	0.333441	1	-0.176223
HNF4A-2:611, 4, set1, minProm	HNF4A	0	2	611	minProm	4	set1	0.0418663	0.837875	1	-0.0504583
HNF4A-2:611, 4, set1, minTK	HNF4A	0	2	611	minTK	4	set1	2.84198	0.091831	1	-0.404602
HNF4A-2:944, 8, set1, minCMV	HNF4A	0	2	944	minCMV	8	set1	0.644113	0.422225	1	-0.217103
HNF4A-2:944, 8, set1, minProm	HNF4A	0	2	944	minProm	8	set1	0.00343328	0.953275	1	-0.0132839
HNF4A-2:944, 8, set1, minTK	HNF4A	0	2	944	minTK	8	set1	0.421077	0.5164	1	-0.124551
HNF4A-3:1278, 1, set2, minCMV	HNF4A	0	3	1278	minCMV	1	set2	0.878118	0.348718	1	0.220947
HNF4A-3:1278, 1, set2, minProm	HNF4A	0	3	1278	minProm	1	set2	0.0182655	0.892493	1	-0.0263992
HNF4A-3:1278, 1, set2, minTK	HNF4A	0	3	1278	minTK	1	set2	0.0613346	0.804399	1	-0.0572748
HNF4A-3:1611, 4, set2, minCMV	HNF4A	0	3	1611	minCMV	4	set2	0.116384	0.73299	1	0.0721667
HNF4A-3:1611, 4, set2, minProm	HNF4A	0	3	1611	minProm	4	set2	0.348408	0.555016	1	0.150475
HNF4A-3:1611, 4, set2, minTK	HNF4A	0	3	1611	minTK	4	set2	0.127897	0.720623	1	-0.0930954
HNF4A-3:1944, 8, set2, minCMV	HNF4A	0	3	1944	minCMV	8	set2	1.46267	0.226505	1	0.288923
HNF4A-3:1944, 8, set2, minProm	HNF4A	0	3	1944	minProm	8	set2	0.975011	0.323434	1	0.235868
HNF4A-3:1944, 8, set2, minTK	HNF4A	0	3	1944	minTK	8	set2	0.0442971	0.833302	1	-0.0551515
HNF4A-3:279, 1, set1, minCMV	HNF4A	0	3	279	minCMV	1	set1	0.243831	0.621453	1	-0.10285
HNF4A-3:279, 1, set1, minProm	HNF4A	0	3	279	minProm	1	set1	0.249331	0.617547	1	-0.117527
HNF4A-3:279, 1, set1, minTK	HNF4A	0	3	279	minTK	1	set1	0.00098	0.975028	1	0.00718379
HNF4A-3:612, 4, set1, minCMV	HNF4A	0	3	612	minCMV	4	set1	0.146168	0.702225	1	-0.0957753
HNF4A-3:612, 4, set1, minProm	HNF4A	0	3	612	minProm	4	set1	0.127722	0.720806	1	0.0871636
HNF4A-3:612, 4, set1, minTK	HNF4A	0	3	612	minTK	4	set1	6.48e-07	0.999358	1	0.000138932
HNF4A-3:945, 8, set1, minCMV	HNF4A	0	3	945	minCMV	8	set1	0.261894	0.608822	1	0.126136
HNF4A-3:945, 8, set1, minProm	HNF4A	0	3	945	minProm	8	set1	1.29136	0.255797	1	-0.244473
HNF4A-3:945, 8, set1, minTK	HNF4A	0	3	945	minTK	8	set1	5.72e-05	0.993968	1	0.00186815
HNF4A-4:1279, 1, set2, minCMV	HNF4A	0	4	1279	minCMV	1	set2	0.900315	0.342697	1	-0.470396
HNF4A-4:1279, 1, set2, minProm	HNF4A	0	4	1279	minProm	1	set2	0.0799175	0.777409	1	0.104554
HNF4A-4:1279, 1, set2, minTK	HNF4A	0	4	1279	minTK	1	set2	0.202052	0.65307	1	0.179898
HNF4A-4:1612, 4, set2, minCMV	HNF4A	0	4	1612	minCMV	4	set2	0.148617	0.699861	1	-0.13853
HNF4A-4:1612, 4, set2, minProm	HNF4A	0	4	1612	minProm	4	set2	2.39658	0.121601	1	0.503269
HNF4A-4:1612, 4, set2, minTK	HNF4A	0	4	1612	minTK	4	set2	0.000302	0.986141	1	-0.00893461
HNF4A-4:1945, 8, set2, minCMV	HNF4A	0	4	1945	minCMV	8	set2	0.036264	0.848971	1	-0.0933523
HNF4A-4:1945, 8, set2, minProm	HNF4A	0	4	1945	minProm	8	set2	0.0519972	0.819624	1	-0.075751
HNF4A-4:1945, 8, set2, minTK	HNF4A	0	4	1945	minTK	8	set2	0.50281	0.478268	1	-0.306152
HNF4A-4:280, 1, set1, minCMV	HNF4A	0	4	280	minCMV	1	set1	0.057017	0.811274	1	0.0565431
HNF4A-4:280, 1, set1, minProm	HNF4A	0	4	280	minProm	1	set1	1.76646	0.183821	1	0.317695
HNF4A-4:280, 1, set1, minTK	HNF4A	0	4	280	minTK	1	set1	0.529817	0.466684	1	-0.185102
HNF4A-4:613, 4, set1, minCMV	HNF4A	0	4	613	minCMV	4	set1	0.00202726	0.964087	1	0.0111255
HNF4A-4:613, 4, set1, minProm	HNF4A	0	4	613	minProm	4	set1	0.873388	0.350019	1	-0.258711
HNF4A-4:613, 4, set1, minTK	HNF4A	0	4	613	minTK	4	set1	0.0881894	0.766492	1	0.0578832
HNF4A-4:946, 8, set1, minCMV	HNF4A	0	4	946	minCMV	8	set1	0.343303	0.557929	1	0.113539
HNF4A-4:946, 8, set1, minProm	HNF4A	0	4	946	minProm	8	set1	0.286974	0.592166	1	0.1146
HNF4A-4:946, 8, set1, minTK	HNF4A	0	4	946	minTK	8	set1	0.0194955	0.888955	1	-0.0265474
HNF4A-5:1280, 1, set2, minCMV	HNF4A	0	5	1280	minCMV	1	set2	0.070602	0.790462	1	0.0481767
HNF4A-5:1280, 1, set2, minProm	HNF4A	0	5	1280	minProm	1	set2	0.0407192	0.840081	1	0.0311983
HNF4A-5:1280, 1, set2, minTK	HNF4A	0	5	1280	minTK	1	set2	0.0051271	0.942917	1	0.0128359
HNF4A-5:1613, 4, set2, minCMV	HNF4A	0	5	1613	minCMV	4	set2	0.668629	0.41353	1	0.164073
HNF4A-5:1613, 4, set2, minProm	HNF4A	0	5	1613	minProm	4	set2	3.19082	0.074053	1	0.411236
HNF4A-5:1613, 4, set2, minTK	HNF4A	0	5	1613	minTK	4	set2	0.246651	0.619443	1	0.0815082
HNF4A-5:1946, 8, set2, minCMV	HNF4A	0	5	1946	minCMV	8	set2	0.185018	0.667096	1	-0.0739829
HNF4A-5:1946, 8, set2, minProm	HNF4A	0	5	1946	minProm	8	set2	0.0164356	0.89799	1	0.0254948
HNF4A-5:1946, 8, set2, minTK	HNF4A	0	5	1946	minTK	8	set2	0.755137	0.384855	1	-0.150981
HNF4A-5:281, 1, set1, minCMV	HNF4A	0	5	281	minCMV	1	set1	0.050603	0.822017	1	-0.0447103
HNF4A-5:281, 1, set1, minProm	HNF4A	0	5	281	minProm	1	set1	0.105542	0.745278	1	-0.0669645
HNF4A-5:281, 1, set1, minTK	HNF4A	0	5	281	minTK	1	set1	0.849102	0.356806	1	0.166874
HNF4A-5:614, 4, set1, minCMV	HNF4A	0	5	614	minCMV	4	set1	0.0688818	0.792972	1	0.0521921
HNF4A-5:614, 4, set1, minProm	HNF4A	0	5	614	minProm	4	set1	1.86992	0.171484	1	0.263825
HNF4A-5:614, 4, set1, minTK	HNF4A	0	5	614	minTK	4	set1	0.728765	0.393284	1	0.131086
HNF4A-5:947, 8, set1, minCMV	HNF4A	0	5	947	minCMV	8	set1	0.0954735	0.757331	1	-0.0507673
HNF4A-5:947, 8, set1, minProm	HNF4A	0	5	947	minProm	8	set1	0.0298611	0.862806	1	0.0361111
HNF4A-5:947, 8, set1, minTK	HNF4A	0	5	947	minTK	8	set1	7.1e-05	0.993277	1	0.00161561
HOMEZ-1:1077, 1, set2, minCMV	HOMEZ	0	1	1077	minCMV	1	set2	3.03938	0.081267	1	0.587043
HOMEZ-1:1077, 1, set2, minProm	HOMEZ	0	1	1077	minProm	1	set2	0.779318	0.37735	1	-0.269778
HOMEZ-1:1077, 1, set2, minTK	HOMEZ	0	1	1077	minTK	1	set2	1.56612	0.210771	1	-0.319824
HOMEZ-1:1410, 4, set2, minCMV	HOMEZ	0	1	1410	minCMV	4	set2	2.84736	0.0915241	1	0.629356
HOMEZ-1:1410, 4, set2, minProm	HOMEZ	0	1	1410	minProm	4	set2	0.389361	0.532635	1	0.189537
HOMEZ-1:1410, 4, set2, minTK	HOMEZ	0	1	1410	minTK	4	set2	0.0243537	0.875988	1	-0.0390846
HOMEZ-1:1743, 8, set2, minCMV	HOMEZ	0	1	1743	minCMV	8	set2	0.386039	0.534389	1	-0.157569
HOMEZ-1:1743, 8, set2, minProm	HOMEZ	0	1	1743	minProm	8	set2	0.676032	0.410956	1	-0.200758
HOMEZ-1:1743, 8, set2, minTK	HOMEZ	0	1	1743	minTK	8	set2	1.90965	0.167002	1	0.354065
HOMEZ-1:411, 4, set1, minCMV	HOMEZ	0	1	411	minCMV	4	set1	1.28588	0.256809	1	0.374018
HOMEZ-1:411, 4, set1, minProm	HOMEZ	0	1	411	minProm	4	set1	0.27323	0.601173	1	0.241956
HOMEZ-1:411, 4, set1, minTK	HOMEZ	0	1	411	minTK	4	set1	0.102951	0.748317	1	0.109062
HOMEZ-1:744, 8, set1, minCMV	HOMEZ	0	1	744	minCMV	8	set1	0.494453	0.481947	1	0.322866
HOMEZ-1:744, 8, set1, minProm	HOMEZ	0	1	744	minProm	8	set1	2.81216	0.0935526	1	0.731135
HOMEZ-1:744, 8, set1, minTK	HOMEZ	0	1	744	minTK	8	set1	0.595573	0.440272	1	0.263665
HOMEZ-1:78, 1, set1, minCMV	HOMEZ	0	1	78	minCMV	1	set1	0.0581549	0.809436	1	-0.0811334
HOMEZ-1:78, 1, set1, minProm	HOMEZ	0	1	78	minProm	1	set1	0.275678	0.599548	1	-0.180133
HOMEZ-1:78, 1, set1, minTK	HOMEZ	0	1	78	minTK	1	set1	3.67626	0.0551924	1	-0.546367
HOXA10-1:1239, 1, set2, minCMV	HOXA10	0	1	1239	minCMV	1	set2	1.52364	0.217069	1	0.225814
HOXA10-1:1239, 1, set2, minProm	HOXA10	0	1	1239	minProm	1	set2	0.0494936	0.823947	1	0.0423185
HOXA10-1:1239, 1, set2, minTK	HOXA10	0	1	1239	minTK	1	set2	0.158515	0.690528	1	0.0959445
HOXA10-1:1572, 4, set2, minCMV	HOXA10	0	1	1572	minCMV	4	set2	2.18858	0.139037	1	0.257833
HOXA10-1:1572, 4, set2, minProm	HOXA10	0	1	1572	minProm	4	set2	0.606448	0.436128	1	-0.161678
HOXA10-1:1572, 4, set2, minTK	HOXA10	0	1	1572	minTK	4	set2	0.0345945	0.852448	1	0.0421668
HOXA10-1:1905, 8, set2, minCMV	HOXA10	0	1	1905	minCMV	8	set2	1.1754	0.278295	1	0.267121
HOXA10-1:1905, 8, set2, minProm	HOXA10	0	1	1905	minProm	8	set2	0.0953036	0.75754	1	0.066862
HOXA10-1:1905, 8, set2, minTK	HOXA10	0	1	1905	minTK	8	set2	0.0114478	0.914793	1	-0.0231463
HOXA10-1:240, 1, set1, minCMV	HOXA10	0	1	240	minCMV	1	set1	1.77325	0.182981	1	0.364817
HOXA10-1:240, 1, set1, minProm	HOXA10	0	1	240	minProm	1	set1	0.0588774	0.808279	1	0.075412
HOXA10-1:240, 1, set1, minTK	HOXA10	0	1	240	minTK	1	set1	0.512309	0.474141	1	0.219106
HOXA10-1:573, 4, set1, minCMV	HOXA10	0	1	573	minCMV	4	set1	0.385329	0.534765	1	0.121035
HOXA10-1:573, 4, set1, minProm	HOXA10	0	1	573	minProm	4	set1	0.522866	0.469622	1	-0.173127
HOXA10-1:573, 4, set1, minTK	HOXA10	0	1	573	minTK	4	set1	1.39405	0.237723	1	-0.266548
HOXA10-1:906, 8, set1, minCMV	HOXA10	0	1	906	minCMV	8	set1	0.171987	0.678352	1	0.109975
HOXA10-1:906, 8, set1, minProm	HOXA10	0	1	906	minProm	8	set1	0.593796	0.440955	1	-0.217892
HOXA10-1:906, 8, set1, minTK	HOXA10	0	1	906	minTK	8	set1	0.903779	0.341771	1	0.233521
HOXA10-2:1240, 1, set2, minCMV	HOXA10	0	2	1240	minCMV	1	set2	0.069586	0.791941	1	-0.0647183
HOXA10-2:1240, 1, set2, minProm	HOXA10	0	2	1240	minProm	1	set2	0.174832	0.675853	1	-0.123106
HOXA10-2:1240, 1, set2, minTK	HOXA10	0	2	1240	minTK	1	set2	0.0699539	0.791404	1	0.0652157
HOXA10-2:1573, 4, set2, minCMV	HOXA10	0	2	1573	minCMV	4	set2	0.916652	0.338356	1	0.273568
HOXA10-2:1573, 4, set2, minProm	HOXA10	0	2	1573	minProm	4	set2	0.596281	0.440001	1	0.241281
HOXA10-2:1573, 4, set2, minTK	HOXA10	0	2	1573	minTK	4	set2	3.7761	0.0519897	1	0.482348
HOXA10-2:1906, 8, set2, minCMV	HOXA10	0	2	1906	minCMV	8	set2	0.0140815	0.90554	1	-0.0366426
HOXA10-2:1906, 8, set2, minProm	HOXA10	0	2	1906	minProm	8	set2	0.790069	0.374079	1	0.298505
HOXA10-2:1906, 8, set2, minTK	HOXA10	0	2	1906	minTK	8	set2	0.00782041	0.929532	1	-0.0213924
HOXA10-2:241, 1, set1, minCMV	HOXA10	0	2	241	minCMV	1	set1	0.290805	0.589705	1	0.149668
HOXA10-2:241, 1, set1, minProm	HOXA10	0	2	241	minProm	1	set1	0.122712	0.726112	1	-0.102314
HOXA10-2:241, 1, set1, minTK	HOXA10	0	2	241	minTK	1	set1	0.112985	0.736771	1	-0.0969873
HOXA10-2:574, 4, set1, minCMV	HOXA10	0	2	574	minCMV	4	set1	0.217359	0.64106	1	0.140271
HOXA10-2:574, 4, set1, minProm	HOXA10	0	2	574	minProm	4	set1	0.668632	0.413529	1	0.346382
HOXA10-2:574, 4, set1, minTK	HOXA10	0	2	574	minTK	4	set1	0.609856	0.434842	1	0.203008
HOXA10-2:907, 8, set1, minCMV	HOXA10	0	2	907	minCMV	8	set1	0.019174	0.889869	1	0.0465655
HOXA10-2:907, 8, set1, minProm	HOXA10	0	2	907	minProm	8	set1	1.47248	0.224956	1	0.473646
HOXA10-2:907, 8, set1, minTK	HOXA10	0	2	907	minTK	8	set1	0.057995	0.809694	1	0.088754
HOXA13-1:1241, 1, set2, minCMV	HOXA13	0	1	1241	minCMV	1	set2	3.29213	0.0696126	1	0.303419
HOXA13-1:1241, 1, set2, minProm	HOXA13	0	1	1241	minProm	1	set2	0.215557	0.642447	1	-0.096993
HOXA13-1:1241, 1, set2, minTK	HOXA13	0	1	1241	minTK	1	set2	1.33621	0.247703	1	0.221661
HOXA13-1:1574, 4, set2, minCMV	HOXA13	0	1	1574	minCMV	4	set2	1.12231	0.289422	1	0.232331
HOXA13-1:1574, 4, set2, minProm	HOXA13	0	1	1574	minProm	4	set2	0.223264	0.636564	1	-0.100861
HOXA13-1:1574, 4, set2, minTK	HOXA13	0	1	1574	minTK	4	set2	0.036147	0.849212	1	0.0414047
HOXA13-1:1907, 8, set2, minCMV	HOXA13	0	1	1907	minCMV	8	set2	3.90837	0.0480462	1	0.371536
HOXA13-1:1907, 8, set2, minProm	HOXA13	0	1	1907	minProm	8	set2	0.098772	0.753308	1	-0.0960773
HOXA13-1:1907, 8, set2, minTK	HOXA13	0	1	1907	minTK	8	set2	1.40602	0.235719	1	0.235058
HOXA13-1:242, 1, set1, minCMV	HOXA13	0	1	242	minCMV	1	set1	1.19169	0.274988	1	0.286462
HOXA13-1:242, 1, set1, minProm	HOXA13	0	1	242	minProm	1	set1	0.232019	0.630031	1	-0.125107
HOXA13-1:242, 1, set1, minTK	HOXA13	0	1	242	minTK	1	set1	0.0423793	0.836899	1	-0.0481468
HOXA13-1:575, 4, set1, minCMV	HOXA13	0	1	575	minCMV	4	set1	1.50789	0.219462	1	0.28919
HOXA13-1:575, 4, set1, minProm	HOXA13	0	1	575	minProm	4	set1	0.209941	0.646814	1	-0.115477
HOXA13-1:575, 4, set1, minTK	HOXA13	0	1	575	minTK	4	set1	0.370146	0.542925	1	-0.153573
HOXA13-1:908, 8, set1, minCMV	HOXA13	0	1	908	minCMV	8	set1	0.282421	0.595119	1	0.135989
HOXA13-1:908, 8, set1, minProm	HOXA13	0	1	908	minProm	8	set1	1.22018	0.269325	1	-0.3117
HOXA13-1:908, 8, set1, minTK	HOXA13	0	1	908	minTK	8	set1	0.91184	0.339627	1	0.246051
HOXA13-2:1242, 1, set2, minCMV	HOXA13	0	2	1242	minCMV	1	set2	1.32243	0.250157	1	-0.254312
HOXA13-2:1242, 1, set2, minProm	HOXA13	0	2	1242	minProm	1	set2	0.0195289	0.888861	1	0.0326752
HOXA13-2:1242, 1, set2, minTK	HOXA13	0	2	1242	minTK	1	set2	0.045311	0.831433	1	-0.0498344
HOXA13-2:1575, 4, set2, minCMV	HOXA13	0	2	1575	minCMV	4	set2	0.253343	0.614731	1	0.173644
HOXA13-2:1575, 4, set2, minProm	HOXA13	0	2	1575	minProm	4	set2	0.147778	0.700668	1	0.0941346
HOXA13-2:1575, 4, set2, minTK	HOXA13	0	2	1575	minTK	4	set2	1.26215	0.261244	1	0.278497
HOXA13-2:1908, 8, set2, minCMV	HOXA13	0	2	1908	minCMV	8	set2	0.120077	0.728951	1	-0.0760968
HOXA13-2:1908, 8, set2, minProm	HOXA13	0	2	1908	minProm	8	set2	0.115777	0.733661	1	-0.0793843
HOXA13-2:1908, 8, set2, minTK	HOXA13	0	2	1908	minTK	8	set2	1.77613	0.182626	1	0.291738
HOXA13-2:243, 1, set1, minCMV	HOXA13	0	2	243	minCMV	1	set1	2.09483	0.147799	1	0.4608
HOXA13-2:243, 1, set1, minProm	HOXA13	0	2	243	minProm	1	set1	0.0549369	0.814685	1	-0.0632161
HOXA13-2:243, 1, set1, minTK	HOXA13	0	2	243	minTK	1	set1	0.0314434	0.859255	1	-0.045638
HOXA13-2:576, 4, set1, minCMV	HOXA13	0	2	576	minCMV	4	set1	0.00999414	0.920368	1	0.0251863
HOXA13-2:576, 4, set1, minProm	HOXA13	0	2	576	minProm	4	set1	0.0313569	0.859447	1	-0.0561075
HOXA13-2:576, 4, set1, minTK	HOXA13	0	2	576	minTK	4	set1	0.853778	0.355486	1	-0.219528
HOXA13-2:909, 8, set1, minCMV	HOXA13	0	2	909	minCMV	8	set1	0.659757	0.416646	1	-0.212534
HOXA13-2:909, 8, set1, minProm	HOXA13	0	2	909	minProm	8	set1	1.13682	0.286326	1	0.351559
HOXA13-2:909, 8, set1, minTK	HOXA13	0	2	909	minTK	8	set1	0.493904	0.482191	1	-0.178003
HOXC10-1:1243, 1, set2, minCMV	HOXC10	0	1	1243	minCMV	1	set2	0.268537	0.604315	1	0.101518
HOXC10-1:1243, 1, set2, minProm	HOXC10	0	1	1243	minProm	1	set2	0.223917	0.636072	1	-0.0998456
HOXC10-1:1243, 1, set2, minTK	HOXC10	0	1	1243	minTK	1	set2	0.366062	0.545159	1	-0.128355
HOXC10-1:1576, 4, set2, minCMV	HOXC10	0	1	1576	minCMV	4	set2	0.00255294	0.959703	1	0.0124659
HOXC10-1:1576, 4, set2, minProm	HOXC10	0	1	1576	minProm	4	set2	0.0603858	0.805887	1	-0.0539646
HOXC10-1:1576, 4, set2, minTK	HOXC10	0	1	1576	minTK	4	set2	0.0605748	0.80559	1	0.0562792
HOXC10-1:1909, 8, set2, minCMV	HOXC10	0	1	1909	minCMV	8	set2	5.99971	0.0143083	0.50873	0.432437
HOXC10-1:1909, 8, set2, minProm	HOXC10	0	1	1909	minProm	8	set2	0.878903	0.348502	1	0.236027
HOXC10-1:1909, 8, set2, minTK	HOXC10	0	1	1909	minTK	8	set2	0.18433	0.667678	1	0.0903055
HOXC10-1:244, 1, set1, minCMV	HOXC10	0	1	244	minCMV	1	set1	0.114721	0.734832	1	-0.106729
HOXC10-1:244, 1, set1, minProm	HOXC10	0	1	244	minProm	1	set1	2.27346	0.131606	1	-0.448025
HOXC10-1:244, 1, set1, minTK	HOXC10	0	1	244	minTK	1	set1	0.00256978	0.95957	1	-0.0127018
[truncated: 4,144 more rows]

## Sheet: 4A - DRD2
architecture	motif	neg_ctrl	tre	id	promoter	period	spacer	statistic	pval	fdr	log2fc
ALX3-1:1223, 1, set2, minCMV	ALX3	0	1	1223	minCMV	1	set2	0.0111701	0.915829	1	-0.0632224
ALX3-1:1223, 1, set2, minProm	ALX3	0	1	1223	minProm	1	set2	0.142747	0.705565	1	-0.23405
ALX3-1:1223, 1, set2, minTK	ALX3	0	1	1223	minTK	1	set2	4.13453	0.0420167	1	-1.21138
ALX3-1:1556, 4, set2, minCMV	ALX3	0	1	1556	minCMV	4	set2	2.82086	0.0930463	1	0.95913
ALX3-1:1556, 4, set2, minProm	ALX3	0	1	1556	minProm	4	set2	0.00951957	0.922275	1	0.0650186
ALX3-1:1556, 4, set2, minTK	ALX3	0	1	1556	minTK	4	set2	1.78848	0.181112	1	0.774877
ALX3-1:1889, 8, set2, minCMV	ALX3	0	1	1889	minCMV	8	set2	0.115444	0.734029	1	-0.345291
ALX3-1:1889, 8, set2, minProm	ALX3	0	1	1889	minProm	8	set2	0.234483	0.62822	1	0.280588
ALX3-1:1889, 8, set2, minTK	ALX3	0	1	1889	minTK	8	set2	1.06802	0.301392	1	0.378829
ALX3-1:224, 1, set1, minCMV	ALX3	0	1	224	minCMV	1	set1	0.0779582	0.780084	1	-0.201743
ALX3-1:224, 1, set1, minProm	ALX3	0	1	224	minProm	1	set1	0.452224	0.501281	1	-0.320736
ALX3-1:224, 1, set1, minTK	ALX3	0	1	224	minTK	1	set1	2.41594	0.120106	1	-0.946952
ALX3-1:557, 4, set1, minCMV	ALX3	0	1	557	minCMV	4	set1	1.28629	0.256734	1	0.822513
ALX3-1:557, 4, set1, minProm	ALX3	0	1	557	minProm	4	set1	9.76e-09	0	0
ALX3-1:557, 4, set1, minTK	ALX3	0	1	557	minTK	4	set1	0.905797	0.341232	1	0.613321
ALX3-1:890, 8, set1, minCMV	ALX3	0	1	890	minCMV	8	set1	0.0275629	0.86814	1	0.152836
ALX3-1:890, 8, set1, minProm	ALX3	0	1	890	minProm	8	set1	0.185601	0.666604	1	0.360168
ALX3-1:890, 8, set1, minTK	ALX3	0	1	890	minTK	8	set1	0.778534	0.37759	1	-0.564821
ALX4-1:1224, 1, set2, minCMV	ALX4	0	1	1224	minCMV	1	set2	0.0407855	0.839953	1	0.0941246
ALX4-1:1224, 1, set2, minProm	ALX4	0	1	1224	minProm	1	set2	0.991565	0.31936	1	0.462523
ALX4-1:1224, 1, set2, minTK	ALX4	0	1	1224	minTK	1	set2	2.69221	0.10084	1	-0.754709
ALX4-1:1557, 4, set2, minCMV	ALX4	0	1	1557	minCMV	4	set2	0.295883	0.586475	1	-0.250824
ALX4-1:1557, 4, set2, minProm	ALX4	0	1	1557	minProm	4	set2	3.29381	0.0695416	1	-0.845299
ALX4-1:1557, 4, set2, minTK	ALX4	0	1	1557	minTK	4	set2	0.488685	0.484515	1	0.297908
ALX4-1:1890, 8, set2, minCMV	ALX4	0	1	1890	minCMV	8	set2	1.16194	0.281064	1	0.520953
ALX4-1:1890, 8, set2, minProm	ALX4	0	1	1890	minProm	8	set2	0.498194	0.480295	1	-0.439554
ALX4-1:1890, 8, set2, minTK	ALX4	0	1	1890	minTK	8	set2	0.0315781	0.858957	1	-0.106081
ALX4-1:225, 1, set1, minCMV	ALX4	0	1	225	minCMV	1	set1	0.0359009	0.84972	1	-0.0915809
ALX4-1:225, 1, set1, minProm	ALX4	0	1	225	minProm	1	set1	0.00942388	0.922666	1	0.094672
ALX4-1:225, 1, set1, minTK	ALX4	0	1	225	minTK	1	set1	0.178923	0.6723	1	-0.194549
ALX4-1:558, 4, set1, minCMV	ALX4	0	1	558	minCMV	4	set1	0.0130484	0.909056	1	0.0714379
ALX4-1:558, 4, set1, minProm	ALX4	0	1	558	minProm	4	set1	0.0422599	0.837125	1	-0.208062
ALX4-1:558, 4, set1, minTK	ALX4	0	1	558	minTK	4	set1	5.04582	0.0246855	1	-1.12822
ALX4-1:891, 8, set1, minCMV	ALX4	0	1	891	minCMV	8	set1	1.5168	0.218104	1	0.617848
ALX4-1:891, 8, set1, minProm	ALX4	0	1	891	minProm	8	set1	0.65941	0.416768	1	0.45502
ALX4-1:891, 8, set1, minTK	ALX4	0	1	891	minTK	8	set1	3.82e-09	0.999951	1	-1.85653
AR-1:1266, 1, set2, minCMV	AR	0	1	1266	minCMV	1	set2	0.291974	0.588958	1	0.0860524
AR-1:1266, 1, set2, minProm	AR	0	1	1266	minProm	1	set2	0.048342	0.825974	1	0.0274092
AR-1:1266, 1, set2, minTK	AR	0	1	1266	minTK	1	set2	5.44e-06	0.998139	1	0.000249586
AR-1:1599, 4, set2, minCMV	AR	0	1	1599	minCMV	4	set2	0.00166184	0.967483	1	-0.00522552
AR-1:1599, 4, set2, minProm	AR	0	1	1599	minProm	4	set2	2.10018	0.147282	1	-0.189266
AR-1:1599, 4, set2, minTK	AR	0	1	1599	minTK	4	set2	0.0362865	0.848925	1	-0.0242728
AR-1:1932, 8, set2, minCMV	AR	0	1	1932	minCMV	8	set2	0.311237	0.576922	1	-0.0708554
AR-1:1932, 8, set2, minProm	AR	0	1	1932	minProm	8	set2	0.2833	0.594546	1	0.0688167
AR-1:1932, 8, set2, minTK	AR	0	1	1932	minTK	8	set2	2.9582	0.0854428	1	-0.242625
AR-1:267, 1, set1, minCMV	AR	0	1	267	minCMV	1	set1	6.26e-06	0.998003	1	-0.000352018
AR-1:267, 1, set1, minProm	AR	0	1	267	minProm	1	set1	2.04911	0.152296	1	-0.238525
AR-1:267, 1, set1, minTK	AR	0	1	267	minTK	1	set1	0.0139006	0.906146	1	-0.0173205
AR-1:600, 4, set1, minCMV	AR	0	1	600	minCMV	4	set1	0.198497	0.655937	1	-0.0558796
AR-1:600, 4, set1, minProm	AR	0	1	600	minProm	4	set1	0.298194	0.585017	1	0.077106
AR-1:600, 4, set1, minTK	AR	0	1	600	minTK	4	set1	0.122412	0.726433	1	-0.0575301
AR-1:933, 8, set1, minCMV	AR	0	1	933	minCMV	8	set1	0.63043	0.427197	1	0.11013
AR-1:933, 8, set1, minProm	AR	0	1	933	minProm	8	set1	1.67585	0.195477	1	0.220801
AR-1:933, 8, set1, minTK	AR	0	1	933	minTK	8	set1	2.3501	0.125275	1	-0.218441
AR-2:1267, 1, set2, minCMV	AR	0	2	1267	minCMV	1	set2	1.39159	0.238136	1	0.167051
AR-2:1267, 1, set2, minProm	AR	0	2	1267	minProm	1	set2	1.42034	0.233347	1	0.15672
AR-2:1267, 1, set2, minTK	AR	0	2	1267	minTK	1	set2	0.979349	0.32236	1	0.125802
AR-2:1600, 4, set2, minCMV	AR	0	2	1600	minCMV	4	set2	1.22e-05	0.997213	1	0.000543896
AR-2:1600, 4, set2, minProm	AR	0	2	1600	minProm	4	set2	1.87283	0.171152	1	0.173354
AR-2:1600, 4, set2, minTK	AR	0	2	1600	minTK	4	set2	0.0984181	0.753736	1	0.0383273
AR-2:1933, 8, set2, minCMV	AR	0	2	1933	minCMV	8	set2	0.002065	0.963755	1	-0.00591672
AR-2:1933, 8, set2, minProm	AR	0	2	1933	minProm	8	set2	0.53024	0.466506	1	-0.0839307
AR-2:1933, 8, set2, minTK	AR	0	2	1933	minTK	8	set2	0.0498043	0.823404	1	-0.0280815
AR-2:268, 1, set1, minCMV	AR	0	2	268	minCMV	1	set1	0.0200054	0.887522	1	0.0194713
AR-2:268, 1, set1, minProm	AR	0	2	268	minProm	1	set1	0.581099	0.445882	1	-0.119941
AR-2:268, 1, set1, minTK	AR	0	2	268	minTK	1	set1	0.151602	0.697009	1	0.0542627
AR-2:601, 4, set1, minCMV	AR	0	2	601	minCMV	4	set1	0.552059	0.457477	1	0.0945212
AR-2:601, 4, set1, minProm	AR	0	2	601	minProm	4	set1	0.0574662	0.810547	1	0.0320921
AR-2:601, 4, set1, minTK	AR	0	2	601	minTK	4	set1	0.143904	0.70443	1	0.0525133
AR-2:934, 8, set1, minCMV	AR	0	2	934	minCMV	8	set1	1.26245	0.261188	1	0.193222
AR-2:934, 8, set1, minProm	AR	0	2	934	minProm	8	set1	1.77169	0.183173	1	-0.187607
AR-2:934, 8, set1, minTK	AR	0	2	934	minTK	8	set1	0.734735	0.391353	1	0.124044
ARNTL-1:1168, 1, set2, minCMV	ARNTL	0	1	1168	minCMV	1	set2	0.0827406	0.773617	1	0.0792138
ARNTL-1:1168, 1, set2, minProm	ARNTL	0	1	1168	minProm	1	set2	0.191631	0.661562	1	0.100789
ARNTL-1:1168, 1, set2, minTK	ARNTL	0	1	1168	minTK	1	set2	1.40523	0.235849	1	0.252891
ARNTL-1:1501, 4, set2, minCMV	ARNTL	0	1	1501	minCMV	4	set2	0.265279	0.606516	1	0.140785
ARNTL-1:1501, 4, set2, minProm	ARNTL	0	1	1501	minProm	4	set2	0.016966	0.896366	1	0.0356487
ARNTL-1:1501, 4, set2, minTK	ARNTL	0	1	1501	minTK	4	set2	2.26414	0.1324	1	0.292824
ARNTL-1:169, 1, set1, minCMV	ARNTL	0	1	169	minCMV	1	set1	0.934415	0.333718	1	0.253757
ARNTL-1:169, 1, set1, minProm	ARNTL	0	1	169	minProm	1	set1	0.208442	0.647991	1	-0.129174
ARNTL-1:169, 1, set1, minTK	ARNTL	0	1	169	minTK	1	set1	1.21923	0.269512	1	0.297646
ARNTL-1:1834, 8, set2, minCMV	ARNTL	0	1	1834	minCMV	8	set2	0.296205	0.586271	1	0.177378
ARNTL-1:1834, 8, set2, minProm	ARNTL	0	1	1834	minProm	8	set2	0.767442	0.38101	1	0.296863
ARNTL-1:1834, 8, set2, minTK	ARNTL	0	1	1834	minTK	8	set2	0.727328	0.393751	1	0.263284
ARNTL-1:502, 4, set1, minCMV	ARNTL	0	1	502	minCMV	4	set1	0.0765497	0.782029	1	0.0893854
ARNTL-1:502, 4, set1, minProm	ARNTL	0	1	502	minProm	4	set1	0.146704	0.701706	1	0.0962234
ARNTL-1:502, 4, set1, minTK	ARNTL	0	1	502	minTK	4	set1	0.232586	0.629613	1	0.108085
ARNTL-1:835, 8, set1, minCMV	ARNTL	0	1	835	minCMV	8	set1	0.358201	0.549507	1	0.223356
ARNTL-1:835, 8, set1, minProm	ARNTL	0	1	835	minProm	8	set1	0.329185	0.56614	1	0.230139
ARNTL-1:835, 8, set1, minTK	ARNTL	0	1	835	minTK	8	set1	0.0297622	0.863031	1	-0.0711332
ATF4-1:1185, 1, set2, minCMV	ATF4	0	1	1185	minCMV	1	set2	0.191006	0.662081	1	0.115767
ATF4-1:1185, 1, set2, minProm	ATF4	0	1	1185	minProm	1	set2	0.00149428	0.969165	1	0.00802116
ATF4-1:1185, 1, set2, minTK	ATF4	0	1	1185	minTK	1	set2	0.44246	0.505938	1	-0.153882
ATF4-1:1518, 4, set2, minCMV	ATF4	0	1	1518	minCMV	4	set2	0.144784	0.70357	1	0.0872281
ATF4-1:1518, 4, set2, minProm	ATF4	0	1	1518	minProm	4	set2	0.185987	0.666278	1	-0.092986
ATF4-1:1518, 4, set2, minTK	ATF4	0	1	1518	minTK	4	set2	0.18077	0.670713	1	-0.106205
ATF4-1:1851, 8, set2, minCMV	ATF4	0	1	1851	minCMV	8	set2	0.205525	0.650298	1	0.113461
ATF4-1:1851, 8, set2, minProm	ATF4	0	1	1851	minProm	8	set2	0.0571333	0.811086	1	0.0777785
ATF4-1:1851, 8, set2, minTK	ATF4	0	1	1851	minTK	8	set2	0.0851667	0.770414	1	-0.0671082
ATF4-1:186, 1, set1, minCMV	ATF4	0	1	186	minCMV	1	set1	0.270285	0.603141	1	0.187243
ATF4-1:186, 1, set1, minProm	ATF4	0	1	186	minProm	1	set1	0.0129697	0.909329	1	-0.0436298
ATF4-1:186, 1, set1, minTK	ATF4	0	1	186	minTK	1	set1	0.02508	0.874168	1	-0.0627945
ATF4-1:519, 4, set1, minCMV	ATF4	0	1	519	minCMV	4	set1	0.0954715	0.757333	1	0.101652
ATF4-1:519, 4, set1, minProm	ATF4	0	1	519	minProm	4	set1	0.0442278	0.83343	1	-0.0800875
ATF4-1:519, 4, set1, minTK	ATF4	0	1	519	minTK	4	set1	0.785036	0.375605	1	-0.360605
ATF4-1:852, 8, set1, minCMV	ATF4	0	1	852	minCMV	8	set1	0.0766643	0.78187	1	0.109722
ATF4-1:852, 8, set1, minProm	ATF4	0	1	852	minProm	8	set1	0.00157604	0.968333	1	0.0177918
ATF4-1:852, 8, set1, minTK	ATF4	0	1	852	minTK	8	set1	0.0133717	0.907941	1	0.0304682
ATF7-1:1186, 1, set2, minCMV	ATF7	0	1	1186	minCMV	1	set2	0.294688	0.587232	1	0.135881
ATF7-1:1186, 1, set2, minProm	ATF7	0	1	1186	minProm	1	set2	0.0572631	0.810875	1	-0.057626
ATF7-1:1186, 1, set2, minTK	ATF7	0	1	1186	minTK	1	set2	0.684331	0.408099	1	-0.195874
ATF7-1:1519, 4, set2, minCMV	ATF7	0	1	1519	minCMV	4	set2	0.00318635	0.954985	1	0.0147861
ATF7-1:1519, 4, set2, minProm	ATF7	0	1	1519	minProm	4	set2	0.134476	0.713836	1	0.0762503
ATF7-1:1519, 4, set2, minTK	ATF7	0	1	1519	minTK	4	set2	0.215712	0.642327	1	-0.132404
ATF7-1:1852, 8, set2, minCMV	ATF7	0	1	1852	minCMV	8	set2	0.22398	0.636024	1	0.122615
ATF7-1:1852, 8, set2, minProm	ATF7	0	1	1852	minProm	8	set2	0.0726798	0.787474	1	-0.0615244
ATF7-1:1852, 8, set2, minTK	ATF7	0	1	1852	minTK	8	set2	0.0309997	0.860241	1	0.0405933
ATF7-1:187, 1, set1, minCMV	ATF7	0	1	187	minCMV	1	set1	0.264831	0.60682	1	0.152033
ATF7-1:187, 1, set1, minProm	ATF7	0	1	187	minProm	1	set1	1.31557	0.251388	1	-0.321914
ATF7-1:187, 1, set1, minTK	ATF7	0	1	187	minTK	1	set1	1.7086	0.191167	1	-0.298411
ATF7-1:520, 4, set1, minCMV	ATF7	0	1	520	minCMV	4	set1	0.252427	0.615371	1	0.144563
ATF7-1:520, 4, set1, minProm	ATF7	0	1	520	minProm	4	set1	0.141737	0.70656	1	-0.100805
ATF7-1:520, 4, set1, minTK	ATF7	0	1	520	minTK	4	set1	0.00401176	0.949497	1	0.0186832
ATF7-1:853, 8, set1, minCMV	ATF7	0	1	853	minCMV	8	set1	0.241943	0.622806	1	0.137719
ATF7-1:853, 8, set1, minProm	ATF7	0	1	853	minProm	8	set1	0.0837604	0.772265	1	0.089161
ATF7-1:853, 8, set1, minTK	ATF7	0	1	853	minTK	8	set1	0.00189741	0.965256	1	0.0126053
Ar-1:1268, 1, set2, minCMV	Ar	0	1	1268	minCMV	1	set2	0.0965605	0.755997	1	0.0390121
Ar-1:1268, 1, set2, minProm	Ar	0	1	1268	minProm	1	set2	0.212186	0.645059	1	-0.0697819
Ar-1:1268, 1, set2, minTK	Ar	0	1	1268	minTK	1	set2	2.02797	0.154427	1	0.166698
Ar-1:1601, 4, set2, minCMV	Ar	0	1	1601	minCMV	4	set2	0.48613	0.485659	1	0.0909279
Ar-1:1601, 4, set2, minProm	Ar	0	1	1601	minProm	4	set2	5.91854	0.0149824	1	0.309097
Ar-1:1601, 4, set2, minTK	Ar	0	1	1601	minTK	4	set2	2.04778	0.152428	1	0.172809
Ar-1:1934, 8, set2, minCMV	Ar	0	1	1934	minCMV	8	set2	3.54679	0.0596609	1	0.219147
Ar-1:1934, 8, set2, minProm	Ar	0	1	1934	minProm	8	set2	0.0203549	0.88655	1	-0.0192272
Ar-1:1934, 8, set2, minTK	Ar	0	1	1934	minTK	8	set2	1.93223	0.164515	1	0.174808
Ar-1:269, 1, set1, minCMV	Ar	0	1	269	minCMV	1	set1	0.747958	0.387123	1	0.125966
Ar-1:269, 1, set1, minProm	Ar	0	1	269	minProm	1	set1	0.123499	0.72527	1	0.0500022
Ar-1:269, 1, set1, minTK	Ar	0	1	269	minTK	1	set1	0.0247522	0.874986	1	0.0232422
Ar-1:602, 4, set1, minCMV	Ar	0	1	602	minCMV	4	set1	0.386494	0.534148	1	0.111633
Ar-1:602, 4, set1, minProm	Ar	0	1	602	minProm	4	set1	0.000417	0.983704	1	-0.00303747
Ar-1:602, 4, set1, minTK	Ar	0	1	602	minTK	4	set1	0.000433	0.983401	1	0.0028227
Ar-1:935, 8, set1, minCMV	Ar	0	1	935	minCMV	8	set1	2.11601	0.145766	1	-0.240431
Ar-1:935, 8, set1, minProm	Ar	0	1	935	minProm	8	set1	2.5232	0.112183	1	-0.288664
Ar-1:935, 8, set1, minTK	Ar	0	1	935	minTK	8	set1	0.00477955	0.944883	1	0.0104354
Ascl2-1:1169, 1, set2, minCMV	Ascl2	0	1	1169	minCMV	1	set2	0.0269402	0.869625	1	0.0359576
Ascl2-1:1169, 1, set2, minProm	Ascl2	0	1	1169	minProm	1	set2	0.0035862	0.952247	1	0.0162917
Ascl2-1:1169, 1, set2, minTK	Ascl2	0	1	1169	minTK	1	set2	0.35889	0.549123	1	0.152213
Ascl2-1:1502, 4, set2, minCMV	Ascl2	0	1	1502	minCMV	4	set2	1.3831	0.239574	1	0.389693
Ascl2-1:1502, 4, set2, minProm	Ascl2	0	1	1502	minProm	4	set2	0.00607885	0.937854	1	-0.0193607
Ascl2-1:1502, 4, set2, minTK	Ascl2	0	1	1502	minTK	4	set2	5.16079	0.0231024	1	-0.561286
Ascl2-1:170, 1, set1, minCMV	Ascl2	0	1	170	minCMV	1	set1	0.790861	0.37384	1	-0.304211
Ascl2-1:170, 1, set1, minProm	Ascl2	0	1	170	minProm	1	set1	0.738106	0.390268	1	0.371129
Ascl2-1:170, 1, set1, minTK	Ascl2	0	1	170	minTK	1	set1	0.0014713	0.969403	1	-0.0150342
Ascl2-1:1835, 8, set2, minCMV	Ascl2	0	1	1835	minCMV	8	set2	0.1066	0.744048	1	0.0979772
Ascl2-1:1835, 8, set2, minProm	Ascl2	0	1	1835	minProm	8	set2	0.883255	0.347312	1	-0.287243
Ascl2-1:1835, 8, set2, minTK	Ascl2	0	1	1835	minTK	8	set2	0.913485	0.339191	1	-0.227511
Ascl2-1:503, 4, set1, minCMV	Ascl2	0	1	503	minCMV	4	set1	0.0252871	0.873654	1	-0.0599402
Ascl2-1:503, 4, set1, minProm	Ascl2	0	1	503	minProm	4	set1	0.301879	0.582707	1	0.178913
Ascl2-1:503, 4, set1, minTK	Ascl2	0	1	503	minTK	4	set1	1.08946	0.29659	1	0.495806
Ascl2-1:836, 8, set1, minCMV	Ascl2	0	1	836	minCMV	8	set1	0.0857009	0.769715	1	-0.101807
Ascl2-1:836, 8, set1, minProm	Ascl2	0	1	836	minProm	8	set1	0.0581083	0.809511	1	0.0938786
Ascl2-1:836, 8, set1, minTK	Ascl2	0	1	836	minTK	8	set1	0.0539907	0.816259	1	0.0810325
Atf4-1:1187, 1, set2, minCMV	Atf4	0	1	1187	minCMV	1	set2	0.315536	0.574303	1	0.0888541
Atf4-1:1187, 1, set2, minProm	Atf4	0	1	1187	minProm	1	set2	0.00414628	0.948658	1	-0.0124587
Atf4-1:1187, 1, set2, minTK	Atf4	0	1	1187	minTK	1	set2	0.322059	0.570373	1	-0.114888
Atf4-1:1520, 4, set2, minCMV	Atf4	0	1	1520	minCMV	4	set2	0.216274	0.641894	1	0.0885875
Atf4-1:1520, 4, set2, minProm	Atf4	0	1	1520	minProm	4	set2	0.729684	0.392986	1	-0.158246
Atf4-1:1520, 4, set2, minTK	Atf4	0	1	1520	minTK	4	set2	0.16094	0.688293	1	-0.0713896
Atf4-1:1853, 8, set2, minCMV	Atf4	0	1	1853	minCMV	8	set2	0.0554026	0.813916	1	0.0523894
Atf4-1:1853, 8, set2, minProm	Atf4	0	1	1853	minProm	8	set2	0.127706	0.720822	1	-0.0716529
Atf4-1:1853, 8, set2, minTK	Atf4	0	1	1853	minTK	8	set2	0.00424337	0.948062	1	0.0102055
Atf4-1:188, 1, set1, minCMV	Atf4	0	1	188	minCMV	1	set1	0.15532	0.693502	1	0.0866145
Atf4-1:188, 1, set1, minProm	Atf4	0	1	188	minProm	1	set1	0.0412267	0.839101	1	-0.0412596
Atf4-1:188, 1, set1, minTK	Atf4	0	1	188	minTK	1	set1	0.2819	0.595458	1	-0.12683
Atf4-1:521, 4, set1, minCMV	Atf4	0	1	521	minCMV	4	set1	0.310124	0.577604	1	0.124784
Atf4-1:521, 4, set1, minProm	Atf4	0	1	521	minProm	4	set1	0.0348397	0.851932	1	0.0402019
Atf4-1:521, 4, set1, minTK	Atf4	0	1	521	minTK	4	set1	0.0464857	0.829295	1	-0.0492311
Atf4-1:854, 8, set1, minCMV	Atf4	0	1	854	minCMV	8	set1	0.0450663	0.831882	1	0.060093
Atf4-1:854, 8, set1, minProm	Atf4	0	1	854	minProm	8	set1	0.225547	0.634845	1	-0.105643
Atf4-1:854, 8, set1, minTK	Atf4	0	1	854	minTK	8	set1	0.313427	0.575585	1	-0.11822
Atoh1-1:1170, 1, set2, minCMV	Atoh1	0	1	1170	minCMV	1	set2	0.323227	0.569675	1	0.130163
Atoh1-1:1170, 1, set2, minProm	Atoh1	0	1	1170	minProm	1	set2	0.0303845	0.861621	1	-0.0533286
Atoh1-1:1170, 1, set2, minTK	Atoh1	0	1	1170	minTK	1	set2	1.56741	0.210584	1	-0.371877
Atoh1-1:1503, 4, set2, minCMV	Atoh1	0	1	1503	minCMV	4	set2	0.292004	0.588939	1	-0.145803
Atoh1-1:1503, 4, set2, minProm	Atoh1	0	1	1503	minProm	4	set2	0.375314	0.540122	1	-0.168386
Atoh1-1:1503, 4, set2, minTK	Atoh1	0	1	1503	minTK	4	set2	0.768946	0.380543	1	-0.223118
Atoh1-1:171, 1, set1, minCMV	Atoh1	0	1	171	minCMV	1	set1	0.380884	0.537131	1	-0.158269
Atoh1-1:171, 1, set1, minProm	Atoh1	0	1	171	minProm	1	set1	0.439001	0.507605	1	0.211852
Atoh1-1:171, 1, set1, minTK	Atoh1	0	1	171	minTK	1	set1	0.17171	0.678597	1	-0.15581
Atoh1-1:1836, 8, set2, minCMV	Atoh1	0	1	1836	minCMV	8	set2	0.770076	0.380193	1	-0.285396
Atoh1-1:1836, 8, set2, minProm	Atoh1	0	1	1836	minProm	8	set2	1.12179	0.289533	1	0.281523
Atoh1-1:1836, 8, set2, minTK	Atoh1	0	1	1836	minTK	8	set2	0.140944	0.707345	1	-0.108048
Atoh1-1:504, 4, set1, minCMV	Atoh1	0	1	504	minCMV	4	set1	0.0279774	0.867162	1	-0.0524265
Atoh1-1:504, 4, set1, minProm	Atoh1	0	1	504	minProm	4	set1	0.435288	0.509406	1	0.184266
Atoh1-1:504, 4, set1, minTK	Atoh1	0	1	504	minTK	4	set1	0.162606	0.686768	1	0.150526
Atoh1-1:837, 8, set1, minCMV	Atoh1	0	1	837	minCMV	8	set1	0.00699476	0.933347	1	-0.0308966
Atoh1-1:837, 8, set1, minProm	Atoh1	0	1	837	minProm	8	set1	1.13785	0.286108	1	-0.366355
Atoh1-1:837, 8, set1, minTK	Atoh1	0	1	837	minTK	8	set1	0.919838	0.337518	1	-0.420362
BARHL2-1:1225, 1, set2, minCMV	BARHL2	0	1	1225	minCMV	1	set2	0.26847	0.60436	1	-0.151245
BARHL2-1:1225, 1, set2, minProm	BARHL2	0	1	1225	minProm	1	set2	1.06649	0.30174	1	0.213288
BARHL2-1:1225, 1, set2, minTK	BARHL2	0	1	1225	minTK	1	set2	1.67239	0.195938	1	0.287827
BARHL2-1:1558, 4, set2, minCMV	BARHL2	0	1	1558	minCMV	4	set2	0.165148	0.68446	1	0.0766027
BARHL2-1:1558, 4, set2, minProm	BARHL2	0	1	1558	minProm	4	set2	0.38595	0.534436	1	-0.171157
BARHL2-1:1558, 4, set2, minTK	BARHL2	0	1	1558	minTK	4	set2	0.932292	0.334268	1	-0.235094
BARHL2-1:1891, 8, set2, minCMV	BARHL2	0	1	1891	minCMV	8	set2	0.0565228	0.812079	1	0.0657304
BARHL2-1:1891, 8, set2, minProm	BARHL2	0	1	1891	minProm	8	set2	0.0153423	0.901423	1	-0.0302373
BARHL2-1:1891, 8, set2, minTK	BARHL2	0	1	1891	minTK	8	set2	1.57438	0.209572	1	-0.283293
BARHL2-1:226, 1, set1, minCMV	BARHL2	0	1	226	minCMV	1	set1	0.0684762	0.793569	1	0.0654429
BARHL2-1:226, 1, set1, minProm	BARHL2	0	1	226	minProm	1	set1	0.201801	0.653271	1	0.138198
BARHL2-1:226, 1, set1, minTK	BARHL2	0	1	226	minTK	1	set1	0.0281036	0.866865	1	0.0459123
BARHL2-1:559, 4, set1, minCMV	BARHL2	0	1	559	minCMV	4	set1	0.18392	0.668026	1	-0.104286
BARHL2-1:559, 4, set1, minProm	BARHL2	0	1	559	minProm	4	set1	0.0477106	0.827096	1	0.0516975
BARHL2-1:559, 4, set1, minTK	BARHL2	0	1	559	minTK	4	set1	0.162223	0.687118	1	0.116398
BARHL2-1:892, 8, set1, minCMV	BARHL2	0	1	892	minCMV	8	set1	0.170833	0.679373	1	0.0944991
BARHL2-1:892, 8, set1, minProm	BARHL2	0	1	892	minProm	8	set1	0.333261	0.563745	1	-0.155838
BARHL2-1:892, 8, set1, minTK	BARHL2	0	1	892	minTK	8	set1	1.66952	0.196322	1	-0.339257
BARHL2-2:1226, 1, set2, minCMV	BARHL2	0	2	1226	minCMV	1	set2	0.00292417	0.956875	1	0.0135986
BARHL2-2:1226, 1, set2, minProm	BARHL2	0	2	1226	minProm	1	set2	0.221271	0.638073	1	-0.114199
BARHL2-2:1226, 1, set2, minTK	BARHL2	0	2	1226	minTK	1	set2	0.014353	0.904638	1	0.0258352
BARHL2-2:1559, 4, set2, minCMV	BARHL2	0	2	1559	minCMV	4	set2	0.239887	0.624288	1	0.120094
BARHL2-2:1559, 4, set2, minProm	BARHL2	0	2	1559	minProm	4	set2	0.337895	0.561047	1	0.143473
BARHL2-2:1559, 4, set2, minTK	BARHL2	0	2	1559	minTK	4	set2	8.16e-05	0.992795	1	-0.00214423
BARHL2-2:1892, 8, set2, minCMV	BARHL2	0	2	1892	minCMV	8	set2	0.340337	0.559635	1	0.146704
BARHL2-2:1892, 8, set2, minProm	BARHL2	0	2	1892	minProm	8	set2	0.038083	0.845277	1	-0.0567154
BARHL2-2:1892, 8, set2, minTK	BARHL2	0	2	1892	minTK	8	set2	0.350779	0.553673	1	0.115181
BARHL2-2:227, 1, set1, minCMV	BARHL2	0	2	227	minCMV	1	set1	0.0873755	0.767541	1	0.0613166
BARHL2-2:227, 1, set1, minProm	BARHL2	0	2	227	minProm	1	set1	1.23574	0.266293	1	0.244828
BARHL2-2:227, 1, set1, minTK	BARHL2	0	2	227	minTK	1	set1	0.0301319	0.862191	1	-0.0354175
BARHL2-2:560, 4, set1, minCMV	BARHL2	0	2	560	minCMV	4	set1	1.42984	0.231791	1	0.235501
BARHL2-2:560, 4, set1, minProm	BARHL2	0	2	560	minProm	4	set1	0.279568	0.596985	1	-0.108235
BARHL2-2:560, 4, set1, minTK	BARHL2	0	2	560	minTK	4	set1	0.860491	0.353601	1	-0.169623
BARHL2-2:893, 8, set1, minCMV	BARHL2	0	2	893	minCMV	8	set1	0.0158071	0.899949	1	0.0212281
BARHL2-2:893, 8, set1, minProm	BARHL2	0	2	893	minProm	8	set1	4.53682	0.0331731	1	0.314209
BARHL2-2:893, 8, set1, minTK	BARHL2	0	2	893	minTK	8	set1	0.319252	0.572057	1	-0.0920736
BARX1-1:1227, 1, set2, minCMV	BARX1	0	1	1227	minCMV	1	set2	1.24803	0.26393	1	0.296869
BARX1-1:1227, 1, set2, minProm	BARX1	0	1	1227	minProm	1	set2	0.748823	0.386849	1	-0.197278
BARX1-1:1227, 1, set2, minTK	BARX1	0	1	1227	minTK	1	set2	0.0694392	0.792155	1	0.047706
BARX1-1:1560, 4, set2, minCMV	BARX1	0	1	1560	minCMV	4	set2	0.102632	0.748694	1	-0.0654675
BARX1-1:1560, 4, set2, minProm	BARX1	0	1	1560	minProm	4	set2	0.0791994	0.778385	1	-0.0453868
BARX1-1:1560, 4, set2, minTK	BARX1	0	1	1560	minTK	4	set2	0.785454	0.375478	1	-0.148079
BARX1-1:1893, 8, set2, minCMV	BARX1	0	1	1893	minCMV	8	set2	0.4037	0.525185	1	-0.17357
BARX1-1:1893, 8, set2, minProm	BARX1	0	1	1893	minProm	8	set2	0.886715	0.346369	1	-0.19225
BARX1-1:1893, 8, set2, minTK	BARX1	0	1	1893	minTK	8	set2	0.459948	0.497648	1	0.16334
BARX1-1:228, 1, set1, minCMV	BARX1	0	1	228	minCMV	1	set1	0.226718	0.633968	1	0.187533
BARX1-1:228, 1, set1, minProm	BARX1	0	1	228	minProm	1	set1	0.439846	0.507197	1	0.25716
BARX1-1:228, 1, set1, minTK	BARX1	0	1	228	minTK	1	set1	0.661517	0.416025	1	0.295376
BARX1-1:561, 4, set1, minCMV	BARX1	0	1	561	minCMV	4	set1	0.0690371	0.792744	1	0.0784484
BARX1-1:561, 4, set1, minProm	BARX1	0	1	561	minProm	4	set1	0.343035	0.558083	1	0.149984
BARX1-1:561, 4, set1, minTK	BARX1	0	1	561	minTK	4	set1	0.750384	0.386355	1	0.234649
BARX1-1:894, 8, set1, minCMV	BARX1	0	1	894	minCMV	8	set1	0.480865	0.488031	1	-0.264661
BARX1-1:894, 8, set1, minProm	BARX1	0	1	894	minProm	8	set1	0.00495141	0.943902	1	0.0239883
BARX1-1:894, 8, set1, minTK	BARX1	0	1	894	minTK	8	set1	0.675177	0.411253	1	-0.240488
BATF3-1:1188, 1, set2, minCMV	BATF3	0	1	1188	minCMV	1	set2	0.224143	0	0
BATF3-1:1854, 8, set2, minTK	BATF3	0	1	1854	minTK	8	set2	0.0370798	0.847303	1	-0.302823
BATF3-1:189, 1, set1, minCMV	BATF3	0	1	189	minCMV	1	set1	-5.03e-09	1	1
BATF3-1:189, 1, set1, minProm	BATF3	0	1	189	minProm	1	set1	0.00263621	0.959051	1	-0.04236
BATF3-1:189, 1, set1, minTK	BATF3	0	1	189	minTK	1	set1	0.264672	0.606929	1	0.232917
BATF3-1:522, 4, set1, minCMV	BATF3	0	1	522	minCMV	4	set1	0.0716281	0	0
BATF3-1:522, 4, set1, minProm	BATF3	0	1	522	minProm	4	set1	-0.0166462	1	1
BATF3-1:855, 8, set1, minCMV	BATF3	0	1	855	minCMV	8	set1	0.0949826	0.757936	1	0.329657
BCL6B-1:1, 1, set1, minCMV	BCL6B	0	1	1	minCMV	1	set1	1.34115	0.246832	1	0.259584
BCL6B-1:1, 1, set1, minProm	BCL6B	0	1	1	minProm	1	set1	0.00017	0.989603	1	0.00292844
BCL6B-1:1, 1, set1, minTK	BCL6B	0	1	1	minTK	1	set1	0.668783	0.413476	1	0.150055
BCL6B-1:1000, 1, set2, minCMV	BCL6B	0	1	1000	minCMV	1	set2	0.181753	0.669871	1	-0.118555
BCL6B-1:1000, 1, set2, minProm	BCL6B	0	1	1000	minProm	1	set2	0.0101805	0.919631	1	-0.0260305
BCL6B-1:1000, 1, set2, minTK	BCL6B	0	1	1000	minTK	1	set2	0.0684182	0.793654	1	-0.0556362
BCL6B-1:1333, 4, set2, minCMV	BCL6B	0	1	1333	minCMV	4	set2	0.232309	0.629817	1	0.110591
BCL6B-1:1333, 4, set2, minProm	BCL6B	0	1	1333	minProm	4	set2	1.1369	0.286307	1	0.272257
BCL6B-1:1333, 4, set2, minTK	BCL6B	0	1	1333	minTK	4	set2	0.0412001	0.839152	1	0.0425558
BCL6B-1:1666, 8, set2, minCMV	BCL6B	0	1	1666	minCMV	8	set2	1.11737	0.290486	1	0.217236
BCL6B-1:1666, 8, set2, minProm	BCL6B	0	1	1666	minProm	8	set2	0.119789	0.729264	1	-0.0823112
BCL6B-1:1666, 8, set2, minTK	BCL6B	0	1	1666	minTK	8	set2	0.187937	0.66464	1	-0.0777237
BCL6B-1:334, 4, set1, minCMV	BCL6B	0	1	334	minCMV	4	set1	2.03292	0.153925	1	-0.287792
BCL6B-1:334, 4, set1, minProm	BCL6B	0	1	334	minProm	4	set1	0.200098	0.654642	1	0.0866163
BCL6B-1:334, 4, set1, minTK	BCL6B	0	1	334	minTK	4	set1	0.668898	0.413436	1	0.176572
BCL6B-1:667, 8, set1, minCMV	BCL6B	0	1	667	minCMV	8	set1	0.00204867	0.963898	1	-0.0120203
BCL6B-1:667, 8, set1, minProm	BCL6B	0	1	667	minProm	8	set1	0.0770705	0.781307	1	-0.0533668
BCL6B-1:667, 8, set1, minTK	BCL6B	0	1	667	minTK	8	set1	0.351171	0.553451	1	-0.099023
BHLHB3-1:1171, 1, set2, minCMV	BHLHB3	0	1	1171	minCMV	1	set2	0.0447439	0.832476	1	0.0426285
BHLHB3-1:1171, 1, set2, minProm	BHLHB3	0	1	1171	minProm	1	set2	0.122174	0.726689	1	0.0682388
BHLHB3-1:1171, 1, set2, minTK	BHLHB3	0	1	1171	minTK	1	set2	0.0785082	0.779329	1	0.05357
BHLHB3-1:1504, 4, set2, minCMV	BHLHB3	0	1	1504	minCMV	4	set2	0.662535	0.415666	1	0.146274
BHLHB3-1:1504, 4, set2, minProm	BHLHB3	0	1	1504	minProm	4	set2	0.0994585	0.75248	1	-0.0685125
BHLHB3-1:1504, 4, set2, minTK	BHLHB3	0	1	1504	minTK	4	set2	0.759139	0.383598	1	0.150139
BHLHB3-1:172, 1, set1, minCMV	BHLHB3	0	1	172	minCMV	1	set1	0.0678039	0.794562	1	0.0453615
BHLHB3-1:172, 1, set1, minProm	BHLHB3	0	1	172	minProm	1	set1	0.540255	0.462327	1	-0.14903
BHLHB3-1:172, 1, set1, minTK	BHLHB3	0	1	172	minTK	1	set1	0.00398593	0.94966	1	0.0123929
BHLHB3-1:1837, 8, set2, minCMV	BHLHB3	0	1	1837	minCMV	8	set2	0.460038	0.497606	1	0.105415
BHLHB3-1:1837, 8, set2, minProm	BHLHB3	0	1	1837	minProm	8	set2	0.412721	0.520592	1	-0.11334
BHLHB3-1:1837, 8, set2, minTK	BHLHB3	0	1	1837	minTK	8	set2	0.0372566	0.846943	1	-0.0330686
BHLHB3-1:505, 4, set1, minCMV	BHLHB3	0	1	505	minCMV	4	set1	0.192806	0.660591	1	0.104417
BHLHB3-1:505, 4, set1, minProm	BHLHB3	0	1	505	minProm	4	set1	0.210504	0.646372	1	-0.0924984
BHLHB3-1:505, 4, set1, minTK	BHLHB3	0	1	505	minTK	4	set1	0.47548	0.490477	1	-0.164835
BHLHB3-1:838, 8, set1, minCMV	BHLHB3	0	1	838	minCMV	8	set1	0.00453163	0.946329	1	0.0170237
BHLHB3-1:838, 8, set1, minProm	BHLHB3	0	1	838	minProm	8	set1	0.0670736	0.795646	1	-0.0609686
BHLHB3-1:838, 8, set1, minTK	BHLHB3	0	1	838	minTK	8	set1	0.563926	0.452683	1	-0.161495
BHLHE23-1:1172, 1, set2, minCMV	BHLHE23	0	1	1172	minCMV	1	set2	0.0960791	0.756587	1	0.091704
BHLHE23-1:1172, 1, set2, minProm	BHLHE23	0	1	1172	minProm	1	set2	2.00725	0.156549	1	-0.368356
BHLHE23-1:1172, 1, set2, minTK	BHLHE23	0	1	1172	minTK	1	set2	2.84384	0.0917248	1	0.458249
BHLHE23-1:1505, 4, set2, minCMV	BHLHE23	0	1	1505	minCMV	4	set2	0.474591	0.490883	1	-0.212856
BHLHE23-1:1505, 4, set2, minProm	BHLHE23	0	1	1505	minProm	4	set2	0.0112614	0.915488	1	0.0366187
BHLHE23-1:1505, 4, set2, minTK	BHLHE23	0	1	1505	minTK	4	set2	1.56701	0.210641	1	0.403504
BHLHE23-1:173, 1, set1, minCMV	BHLHE23	0	1	173	minCMV	1	set1	0.24017	0.624083	1	0.143128
BHLHE23-1:173, 1, set1, minProm	BHLHE23	0	1	173	minProm	1	set1	0.142316	0.70599	1	0.118269
BHLHE23-1:173, 1, set1, minTK	BHLHE23	0	1	173	minTK	1	set1	1.76638	0.183831	1	-0.438917
BHLHE23-1:1838, 8, set2, minCMV	BHLHE23	0	1	1838	minCMV	8	set2	0.00483889	0.944542	1	0.026455
BHLHE23-1:1838, 8, set2, minProm	BHLHE23	0	1	1838	minProm	8	set2	0.417575	0.518149	1	-0.210864
BHLHE23-1:1838, 8, set2, minTK	BHLHE23	0	1	1838	minTK	8	set2	4.9217	0.0265214	1	0.792728
BHLHE23-1:506, 4, set1, minCMV	BHLHE23	0	1	506	minCMV	4	set1	0.638172	0.424374	1	0.239955
BHLHE23-1:506, 4, set1, minProm	BHLHE23	0	1	506	minProm	4	set1	2.63086	0.104805	1	-0.514343
BHLHE23-1:506, 4, set1, minTK	BHLHE23	0	1	506	minTK	4	set1	3.10979	0.0778228	1	-0.58325
BHLHE23-1:839, 8, set1, minCMV	BHLHE23	0	1	839	minCMV	8	set1	1.15188	0.283157	1	-0.329907
BHLHE23-1:839, 8, set1, minProm	BHLHE23	0	1	839	minProm	8	set1	1.1334	0.287051	1	-0.337226
BHLHE23-1:839, 8, set1, minTK	BHLHE23	0	1	839	minTK	8	set1	4.63462	0.031333	1	0.629221
Barhl1-1:1228, 1, set2, minCMV	Barhl1	0	1	1228	minCMV	1	set2	1.71683	0.190102	1	-0.243904
Barhl1-1:1228, 1, set2, minProm	Barhl1	0	1	1228	minProm	1	set2	0.490668	0.48363	1	-0.166987
Barhl1-1:1228, 1, set2, minTK	Barhl1	0	1	1228	minTK	1	set2	0.239174	0.624803	1	-0.108351
Barhl1-1:1561, 4, set2, minCMV	Barhl1	0	1	1561	minCMV	4	set2	0.129694	0.718749	1	0.0638785
Barhl1-1:1561, 4, set2, minProm	Barhl1	0	1	1561	minProm	4	set2	1.38367	0.239477	1	0.271351
Barhl1-1:1561, 4, set2, minTK	Barhl1	0	1	1561	minTK	4	set2	0.0102834	0.919227	1	-0.0195772
Barhl1-1:1894, 8, set2, minCMV	Barhl1	0	1	1894	minCMV	8	set2	0.0114347	0.914842	1	0.0265331
Barhl1-1:1894, 8, set2, minProm	Barhl1	0	1	1894	minProm	8	set2	0.136523	0.711762	1	0.0705078
Barhl1-1:1894, 8, set2, minTK	Barhl1	0	1	1894	minTK	8	set2	0.0892743	0.765102	1	0.0529226
Barhl1-1:229, 1, set1, minCMV	Barhl1	0	1	229	minCMV	1	set1	0.310212	0.57755	1	0.0988728
Barhl1-1:229, 1, set1, minProm	Barhl1	0	1	229	minProm	1	set1	0.331016	0.565062	1	0.138522
Barhl1-1:229, 1, set1, minTK	Barhl1	0	1	229	minTK	1	set1	2.40374	0.121045	1	-0.286425
Barhl1-1:562, 4, set1, minCMV	Barhl1	0	1	562	minCMV	4	set1	2.10385	0.146929	1	-0.346769
Barhl1-1:562, 4, set1, minProm	Barhl1	0	1	562	minProm	4	set1	2.8399	0.0919501	1	-0.373033
Barhl1-1:562, 4, set1, minTK	Barhl1	0	1	562	minTK	4	set1	0.883573	0.347225	1	-0.167506
Barhl1-1:895, 8, set1, minCMV	Barhl1	0	1	895	minCMV	8	set1	0.434875	0.509607	1	0.143972
Barhl1-1:895, 8, set1, minProm	Barhl1	0	1	895	minProm	8	set1	0.590933	0.442058	1	-0.16983
Barhl1-1:895, 8, set1, minTK	Barhl1	0	1	895	minTK	8	set1	0.857094	0.354553	1	-0.14915
CEBPB-1:1189, 1, set2, minCMV	CEBPB	0	1	1189	minCMV	1	set2	0.186234	0.666069	1	0.132079
CEBPB-1:1189, 1, set2, minProm	CEBPB	0	1	1189	minProm	1	set2	0.349778	0.554239	1	-0.163204
CEBPB-1:1189, 1, set2, minTK	CEBPB	0	1	1189	minTK	1	set2	0.443006	0.505675	1	-0.156585
CEBPB-1:1522, 4, set2, minCMV	CEBPB	0	1	1522	minCMV	4	set2	0.698449	0.403305	1	-0.220686
CEBPB-1:1522, 4, set2, minProm	CEBPB	0	1	1522	minProm	4	set2	1.6628	0.197226	1	0.40866
CEBPB-1:1522, 4, set2, minTK	CEBPB	0	1	1522	minTK	4	set2	0.697211	0.403722	1	0.244228
CEBPB-1:1855, 8, set2, minCMV	CEBPB	0	1	1855	minCMV	8	set2	0.495968	0.481277	1	-0.14218
CEBPB-1:1855, 8, set2, minProm	CEBPB	0	1	1855	minProm	8	set2	1.63069	0.201608	1	-0.389042
CEBPB-1:1855, 8, set2, minTK	CEBPB	0	1	1855	minTK	8	set2	1.01135	0.314579	1	-0.239383
CEBPB-1:190, 1, set1, minCMV	CEBPB	0	1	190	minCMV	1	set1	0.114171	0.735444	1	0.108199
CEBPB-1:190, 1, set1, minProm	CEBPB	0	1	190	minProm	1	set1	0.0336234	0.85451	1	-0.0774303
CEBPB-1:190, 1, set1, minTK	CEBPB	0	1	190	minTK	1	set1	9.25e-06	0.997573	1	-0.00103153
CEBPB-1:523, 4, set1, minCMV	CEBPB	0	1	523	minCMV	4	set1	1.33177	0.248491	1	0.418094
CEBPB-1:523, 4, set1, minProm	CEBPB	0	1	523	minProm	4	set1	0.0204748	0.886219	1	-0.0584645
CEBPB-1:523, 4, set1, minTK	CEBPB	0	1	523	minTK	4	set1	0.0413581	0.838848	1	-0.0648355
CEBPB-1:856, 8, set1, minCMV	CEBPB	0	1	856	minCMV	8	set1	0.123337	0.725443	1	0.122765
CEBPB-1:856, 8, set1, minProm	CEBPB	0	1	856	minProm	8	set1	0.125583	0.723056	1	0.101457
CEBPB-1:856, 8, set1, minTK	CEBPB	0	1	856	minTK	8	set1	0.0123678	0.911449	1	0.0496817
CENPB-1:1036, 1, set2, minCMV	CENPB	0	1	1036	minCMV	1	set2	0.110234	0.739878	1	-0.0573225
CENPB-1:1036, 1, set2, minProm	CENPB	0	1	1036	minProm	1	set2	0.22948	0.631909	1	-0.0728049
CENPB-1:1036, 1, set2, minTK	CENPB	0	1	1036	minTK	1	set2	0.0494061	0.8241	1	0.0452034
CENPB-1:1369, 4, set2, minCMV	CENPB	0	1	1369	minCMV	4	set2	0.000261	0.987098	1	0.00343362
CENPB-1:1369, 4, set2, minProm	CENPB	0	1	1369	minProm	4	set2	0.473672	0.491303	1	0.123685
CENPB-1:1369, 4, set2, minTK	CENPB	0	1	1369	minTK	4	set2	0.484591	0.48635	1	0.0998147
CENPB-1:1702, 8, set2, minCMV	CENPB	0	1	1702	minCMV	8	set2	2.23466	0.134946	1	0.286852
CENPB-1:1702, 8, set2, minProm	CENPB	0	1	1702	minProm	8	set2	0.0124333	0.911216	1	-0.0197589
CENPB-1:1702, 8, set2, minTK	CENPB	0	1	1702	minTK	8	set2	0.0016353	0.967743	1	0.00782037
CENPB-1:37, 1, set1, minCMV	CENPB	0	1	37	minCMV	1	set1	0.266229	0.605873	1	0.0751112
CENPB-1:37, 1, set1, minProm	CENPB	0	1	37	minProm	1	set1	0.29591	0.586458	1	-0.0865857
CENPB-1:37, 1, set1, minTK	CENPB	0	1	37	minTK	1	set1	0.29089	0.589651	1	-0.0801672
CENPB-1:370, 4, set1, minCMV	CENPB	0	1	370	minCMV	4	set1	0.55119	0.457832	1	0.139074
CENPB-1:370, 4, set1, minProm	CENPB	0	1	370	minProm	4	set1	0.210537	0.646347	1	-0.0815642
CENPB-1:370, 4, set1, minTK	CENPB	0	1	370	minTK	4	set1	0.031744	0.858591	1	0.0283567
CENPB-1:703, 8, set1, minCMV	CENPB	0	1	703	minCMV	8	set1	0.268418	0.604395	1	0.0725091
CENPB-1:703, 8, set1, minProm	CENPB	0	1	703	minProm	8	set1	0.58583	0.444036	1	0.131494
CENPB-1:703, 8, set1, minTK	CENPB	0	1	703	minTK	8	set1	1.46532	0.226086	1	-0.188802
CLOCK-1:1173, 1, set2, minCMV	CLOCK	0	1	1173	minCMV	1	set2	0.00508938	0.943127	1	-0.014025
CLOCK-1:1173, 1, set2, minProm	CLOCK	0	1	1173	minProm	1	set2	0.118936	0.730191	1	-0.069093
CLOCK-1:1173, 1, set2, minTK	CLOCK	0	1	1173	minTK	1	set2	0.956406	0.328094	1	0.184498
CLOCK-1:1506, 4, set2, minCMV	CLOCK	0	1	1506	minCMV	4	set2	1.65209	0.198675	1	0.262895
CLOCK-1:1506, 4, set2, minProm	CLOCK	0	1	1506	minProm	4	set2	0.248326	0.618256	1	-0.120101
CLOCK-1:1506, 4, set2, minTK	CLOCK	0	1	1506	minTK	4	set2	0.554007	0.456685	1	-0.156486
CLOCK-1:174, 1, set1, minCMV	CLOCK	0	1	174	minCMV	1	set1	0.425619	0.514146	1	0.17767
CLOCK-1:174, 1, set1, minProm	CLOCK	0	1	174	minProm	1	set1	0.00517434	0.942655	1	0.0255842
CLOCK-1:174, 1, set1, minTK	CLOCK	0	1	174	minTK	1	set1	0.38105	0.537042	1	-0.207591
CLOCK-1:1839, 8, set2, minCMV	CLOCK	0	1	1839	minCMV	8	set2	0.000741	0.978288	1	0.00569816
CLOCK-1:1839, 8, set2, minProm	CLOCK	0	1	1839	minProm	8	set2	0.0146316	0.903722	1	0.025815
CLOCK-1:1839, 8, set2, minTK	CLOCK	0	1	1839	minTK	8	set2	0.0336427	0.854469	1	-0.0376563
CLOCK-1:507, 4, set1, minCMV	CLOCK	0	1	507	minCMV	4	set1	0.0104788	0.918466	1	0.0338514
CLOCK-1:507, 4, set1, minProm	CLOCK	0	1	507	minProm	4	set1	1.15795	0.281891	1	0.350003
CLOCK-1:507, 4, set1, minTK	CLOCK	0	1	507	minTK	4	set1	0.0947398	0.758236	1	-0.107206
CLOCK-1:840, 8, set1, minCMV	CLOCK	0	1	840	minCMV	8	set1	0.011034	0.916342	1	-0.0408549
CLOCK-1:840, 8, set1, minProm	CLOCK	0	1	840	minProm	8	set1	0.091541	0.762227	1	0.0793303
CLOCK-1:840, 8, set1, minTK	CLOCK	0	1	840	minTK	8	set1	1.53989	0.214635	1	-0.455923
CREB3-1:1192, 1, set2, minCMV	CREB3	0	1	1192	minCMV	1	set2	0.065996	0.797258	1	0.0646424
CREB3-1:1192, 1, set2, minProm	CREB3	0	1	1192	minProm	1	set2	0.209356	0.647273	1	-0.118653
CREB3-1:1192, 1, set2, minTK	CREB3	0	1	1192	minTK	1	set2	0.0291794	0.864365	1	-0.0411423
CREB3-1:1525, 4, set2, minCMV	CREB3	0	1	1525	minCMV	4	set2	0.414718	0.519584	1	0.15118
CREB3-1:1525, 4, set2, minProm	CREB3	0	1	1525	minProm	4	set2	0.0659331	0.797353	1	-0.0609197
CREB3-1:1525, 4, set2, minTK	CREB3	0	1	1525	minTK	4	set2	0.00148019	0.96931	1	-0.00821092
CREB3-1:1858, 8, set2, minCMV	CREB3	0	1	1858	minCMV	8	set2	0.598504	0.439149	1	0.1624
CREB3-1:1858, 8, set2, minProm	CREB3	0	1	1858	minProm	8	set2	0.019813	0.88806	1	0.0352745
CREB3-1:1858, 8, set2, minTK	CREB3	0	1	1858	minTK	8	set2	0.887703	0.346101	1	0.223903
CREB3-1:193, 1, set1, minCMV	CREB3	0	1	193	minCMV	1	set1	0.009601	0.921944	1	0.0345906
CREB3-1:193, 1, set1, minProm	CREB3	0	1	193	minProm	1	set1	0.609741	0.434885	1	-0.267098
CREB3-1:193, 1, set1, minTK	CREB3	0	1	193	minTK	1	set1	0.611588	0.43419	1	0.228843
CREB3-1:526, 4, set1, minCMV	CREB3	0	1	526	minCMV	4	set1	0.117703	0.731539	1	0.0824822
CREB3-1:526, 4, set1, minProm	CREB3	0	1	526	minProm	4	set1	0.278706	0.597551	1	0.184866
CREB3-1:526, 4, set1, minTK	CREB3	0	1	526	minTK	4	set1	0.439994	0.507125	1	0.19983
CREB3-1:859, 8, set1, minCMV	CREB3	0	1	859	minCMV	8	set1	0.148195	0.700266	1	0.113925
CREB3-1:859, 8, set1, minProm	CREB3	0	1	859	minProm	8	set1	0.119937	0.729103	1	0.0995064
CREB3-1:859, 8, set1, minTK	CREB3	0	1	859	minTK	8	set1	0.564248	0.452554	1	0.26751
CREB3L1-1:1190, 1, set2, minCMV	CREB3L1	0	1	1190	minCMV	1	set2	0.949506	0.329845	1	0.234329
CREB3L1-1:1190, 1, set2, minProm	CREB3L1	0	1	1190	minProm	1	set2	0.0484757	0.825737	1	0.0593429
CREB3L1-1:1190, 1, set2, minTK	CREB3L1	0	1	1190	minTK	1	set2	0.00157522	0.968341	1	-0.00741487
CREB3L1-1:1523, 4, set2, minCMV	CREB3L1	0	1	1523	minCMV	4	set2	0.0658769	0.797437	1	0.0595344
CREB3L1-1:1523, 4, set2, minProm	CREB3L1	0	1	1523	minProm	4	set2	0.00826644	0.927556	1	0.0223175
CREB3L1-1:1523, 4, set2, minTK	CREB3L1	0	1	1523	minTK	4	set2	0.0107965	0.917244	1	0.0193722
CREB3L1-1:1856, 8, set2, minCMV	CREB3L1	0	1	1856	minCMV	8	set2	0.0591252	0.807884	1	0.0537856
CREB3L1-1:1856, 8, set2, minProm	CREB3L1	0	1	1856	minProm	8	set2	1.84413	0.174467	1	0.279049
CREB3L1-1:1856, 8, set2, minTK	CREB3L1	0	1	1856	minTK	8	set2	0.163715	0.685759	1	-0.0791177
CREB3L1-1:191, 1, set1, minCMV	CREB3L1	0	1	191	minCMV	1	set1	0.142713	0.705599	1	0.110125
CREB3L1-1:191, 1, set1, minProm	CREB3L1	0	1	191	minProm	1	set1	0.368315	0.543924	1	0.12643
CREB3L1-1:191, 1, set1, minTK	CREB3L1	0	1	191	minTK	1	set1	1.87259	0.171179	1	0.296094
CREB3L1-1:524, 4, set1, minCMV	CREB3L1	0	1	524	minCMV	4	set1	0.210945	0.646028	1	0.129221
CREB3L1-1:524, 4, set1, minProm	CREB3L1	0	1	524	minProm	4	set1	1.08652	0.297243	1	-0.284134
CREB3L1-1:524, 4, set1, minTK	CREB3L1	0	1	524	minTK	4	set1	0.00100985	0.974649	1	0.0090468
CREB3L1-1:857, 8, set1, minCMV	CREB3L1	0	1	857	minCMV	8	set1	0.00787299	0.929297	1	0.0291547
CREB3L1-1:857, 8, set1, minProm	CREB3L1	0	1	857	minProm	8	set1	0.0990708	0.752948	1	0.0949981
CREB3L1-1:857, 8, set1, minTK	CREB3L1	0	1	857	minTK	8	set1	0.635839	0.425222	1	-0.28253
CREB3L1-2:1191, 1, set2, minCMV	CREB3L1	0	2	1191	minCMV	1	set2	2.14025	0.143478	1	0.445516
CREB3L1-2:1191, 1, set2, minProm	CREB3L1	0	2	1191	minProm	1	set2	2.10663	0.146662	1	-1.0088
CREB3L1-2:1191, 1, set2, minTK	CREB3L1	0	2	1191	minTK	1	set2	0.0226875	0.880273	1	0.106201
CREB3L1-2:1524, 4, set2, minCMV	CREB3L1	0	2	1524	minCMV	4	set2	0.0093698	0.922887	1	-0.0573739
CREB3L1-2:1524, 4, set2, minProm	CREB3L1	0	2	1524	minProm	4	set2	0.392167	0.531162	1	-0.476879
CREB3L1-2:1524, 4, set2, minTK	CREB3L1	0	2	1524	minTK	4	set2	3.33208	0.0679409	1	-1.38722
CREB3L1-2:1857, 8, set2, minCMV	CREB3L1	0	2	1857	minCMV	8	set2	0.206983	0.649142	1	0.424983
CREB3L1-2:1857, 8, set2, minProm	CREB3L1	0	2	1857	minProm	8	set2	1.70067	0.1922	1	1.47243
CREB3L1-2:1857, 8, set2, minTK	CREB3L1	0	2	1857	minTK	8	set2	0.370827	0.542554	1	-0.368609
CREB3L1-2:192, 1, set1, minCMV	CREB3L1	0	2	192	minCMV	1	set1	0.310226	0.577541	1	0.68915
CREB3L1-2:192, 1, set1, minProm	CREB3L1	0	2	192	minProm	1	set1	0.00454071	0.946275	1	-0.0407149
CREB3L1-2:192, 1, set1, minTK	CREB3L1	0	2	192	minTK	1	set1	1.32567	0.249578	1	-1.68071
CREB3L1-2:525, 4, set1, minCMV	CREB3L1	0	2	525	minCMV	4	set1	2.57563	0.108521	1	1.45215
CREB3L1-2:525, 4, set1, minProm	CREB3L1	0	2	525	minProm	4	set1	0.00138653	0.970297	1	0.0420248
CREB3L1-2:525, 4, set1, minTK	CREB3L1	0	2	525	minTK	4	set1	0.843592	0.358372	1	0.982399
CREB3L1-2:858, 8, set1, minCMV	CREB3L1	0	2	858	minCMV	8	set1	0.0614921	0.804153	1	-0.209033
CREB3L1-2:858, 8, set1, minProm	CREB3L1	0	2	858	minProm	8	set1	0.210765	0.646168	1	-0.553305
CREB3L1-2:858, 8, set1, minTK	CREB3L1	0	2	858	minTK	8	set1	0.432051	0.510984	1	0.341268
CTCF-1:1001, 1, set2, minCMV	CTCF	0	1	1001	minCMV	1	set2	0.252492	0.615326	1	0.147713
CTCF-1:1001, 1, set2, minProm	CTCF	0	1	1001	minProm	1	set2	0.868448	0.351385	1	0.308076
CTCF-1:1001, 1, set2, minTK	CTCF	0	1	1001	minTK	1	set2	1.56413	0.211061	1	-0.392768
CTCF-1:1334, 4, set2, minCMV	CTCF	0	1	1334	minCMV	4	set2	0.120795	0.728174	1	0.0843189
CTCF-1:1334, 4, set2, minProm	CTCF	0	1	1334	minProm	4	set2	0.930177	0.334817	1	-0.273281
CTCF-1:1334, 4, set2, minTK	CTCF	0	1	1334	minTK	4	set2	0.0794373	0.778061	1	0.119705
CTCF-1:1667, 8, set2, minCMV	CTCF	0	1	1667	minCMV	8	set2	1.55353	0.212616	1	0.319757
CTCF-1:1667, 8, set2, minProm	CTCF	0	1	1667	minProm	8	set2	0.123914	0.724828	1	0.105361
CTCF-1:1667, 8, set2, minTK	CTCF	0	1	1667	minTK	8	set2	3.13612	0.0765758	1	-0.555708
CTCF-1:2, 1, set1, minCMV	CTCF	0	1	2	minCMV	1	set1	0.0471752	0.828054	1	-0.0980646
CTCF-1:2, 1, set1, minProm	CTCF	0	1	2	minProm	1	set1	0.461789	0.496789	1	0.22162
CTCF-1:2, 1, set1, minTK	CTCF	0	1	2	minTK	1	set1	8.25e-05	0.992752	1	0.0030703
CTCF-1:335, 4, set1, minCMV	CTCF	0	1	335	minCMV	4	set1	0.121129	0.727813	1	0.126988
CTCF-1:335, 4, set1, minProm	CTCF	0	1	335	minProm	4	set1	0.530245	0.466504	1	-0.258257
CTCF-1:335, 4, set1, minTK	CTCF	0	1	335	minTK	4	set1	0.997735	0.317859	1	0.346601
CTCF-1:668, 8, set1, minCMV	CTCF	0	1	668	minCMV	8	set1	0.463799	0.495854	1	0.162079
CTCF-1:668, 8, set1, minProm	CTCF	0	1	668	minProm	8	set1	0.0327344	0.856425	1	-0.0448379
CTCF-1:668, 8, set1, minTK	CTCF	0	1	668	minTK	8	set1	2.0943	0.14785	1	0.317648
CUX1-1:1040, 1, set2, minCMV	CUX1	0	1	1040	minCMV	1	set2	0.00062	0.980134	1	0.00560794
CUX1-1:1040, 1, set2, minProm	CUX1	0	1	1040	minProm	1	set2	3.57452	0.0586723	1	-0.313293
CUX1-1:1040, 1, set2, minTK	CUX1	0	1	1040	minTK	1	set2	0.13148	0.716903	1	0.0521229
CUX1-1:1373, 4, set2, minCMV	CUX1	0	1	1373	minCMV	4	set2	0.0676652	0.794767	1	-0.0372915
CUX1-1:1373, 4, set2, minProm	CUX1	0	1	1373	minProm	4	set2	0.34697	0.555833	1	0.0837295
CUX1-1:1373, 4, set2, minTK	CUX1	0	1	1373	minTK	4	set2	0.0163245	0.898333	1	-0.0190121
CUX1-1:1706, 8, set2, minCMV	CUX1	0	1	1706	minCMV	8	set2	0.344798	0.557073	1	0.129378
CUX1-1:1706, 8, set2, minProm	CUX1	0	1	1706	minProm	8	set2	0.511279	0.474586	1	0.113341
CUX1-1:1706, 8, set2, minTK	CUX1	0	1	1706	minTK	8	set2	0.481489	0.487749	1	0.10685
CUX1-1:374, 4, set1, minCMV	CUX1	0	1	374	minCMV	4	set1	0.960553	0.327048	1	-0.269098
CUX1-1:374, 4, set1, minProm	CUX1	0	1	374	minProm	4	set1	10.8416	0.000992	0.163963	-0.638197
CUX1-1:374, 4, set1, minTK	CUX1	0	1	374	minTK	4	set1	2.24952	0.133656	1	0.319429
CUX1-1:41, 1, set1, minCMV	CUX1	0	1	41	minCMV	1	set1	0.301559	0.582907	1	-0.0883837
CUX1-1:41, 1, set1, minProm	CUX1	0	1	41	minProm	1	set1	1.52996	0.216119	1	-0.22717
CUX1-1:41, 1, set1, minTK	CUX1	0	1	41	minTK	1	set1	4.99944	0.0253555	1	-0.358254
CUX1-1:707, 8, set1, minCMV	CUX1	0	1	707	minCMV	8	set1	0.785412	0.375491	1	0.148804
CUX1-1:707, 8, set1, minProm	CUX1	0	1	707	minProm	8	set1	0.264571	0.606997	1	0.120344
CUX1-1:707, 8, set1, minTK	CUX1	0	1	707	minTK	8	set1	2.91694	0.0876542	1	-0.397498
CUX1-2:1041, 1, set2, minCMV	CUX1	0	2	1041	minCMV	1	set2	0.326771	0.567567	1	0.123317
CUX1-2:1041, 1, set2, minProm	CUX1	0	2	1041	minProm	1	set2	5.51e-06	0.998127	1	-0.000313065
CUX1-2:1041, 1, set2, minTK	CUX1	0	2	1041	minTK	1	set2	1.37748	0.24053	1	-0.155243
CUX1-2:1374, 4, set2, minCMV	CUX1	0	2	1374	minCMV	4	set2	0.292186	0.588823	1	-0.079656
CUX1-2:1374, 4, set2, minProm	CUX1	0	2	1374	minProm	4	set2	1.24481	0.264546	1	0.182292
CUX1-2:1374, 4, set2, minTK	CUX1	0	2	1374	minTK	4	set2	0.478285	0.4892	1	0.0995021
CUX1-2:1707, 8, set2, minCMV	CUX1	0	2	1707	minCMV	8	set2	0.642906	0.42266	1	0.169449
CUX1-2:1707, 8, set2, minProm	CUX1	0	2	1707	minProm	8	set2	1.07497	0.299826	1	0.16857
CUX1-2:1707, 8, set2, minTK	CUX1	0	2	1707	minTK	8	set2	0.0981627	0.754046	1	-0.0424138
CUX1-2:375, 4, set1, minCMV	CUX1	0	2	375	minCMV	4	set1	0.702077	0.402087	1	-0.14668
CUX1-2:375, 4, set1, minProm	CUX1	0	2	375	minProm	4	set1	0.33309	0.563845	1	-0.094698
CUX1-2:375, 4, set1, minTK	CUX1	0	2	375	minTK	4	set1	0.0360416	0.84943	1	-0.0330313
CUX1-2:42, 1, set1, minCMV	CUX1	0	2	42	minCMV	1	set1	0.865756	0.352133	1	0.152526
CUX1-2:42, 1, set1, minProm	CUX1	0	2	42	minProm	1	set1	0.183243	0.668601	1	-0.08083
CUX1-2:42, 1, set1, minTK	CUX1	0	2	42	minTK	1	set1	0.588229	0.443105	1	0.117687
CUX1-2:708, 8, set1, minCMV	CUX1	0	2	708	minCMV	8	set1	0.742127	0.388981	1	-0.192248
CUX1-2:708, 8, set1, minProm	CUX1	0	2	708	minProm	8	set1	0.00571788	0.939724	1	-0.017422
CUX1-2:708, 8, set1, minTK	CUX1	0	2	708	minTK	8	set1	0.935959	0.333319	1	0.179513
CUX1-3:1042, 1, set2, minCMV	CUX1	0	3	1042	minCMV	1	set2	0.0487601	0.825235	1	0.0507179
CUX1-3:1042, 1, set2, minProm	CUX1	0	3	1042	minProm	1	set2	0.306798	0.579652	1	0.141017
CUX1-3:1042, 1, set2, minTK	CUX1	0	3	1042	minTK	1	set2	0.0589039	0.808237	1	0.0602521
CUX1-3:1375, 4, set2, minCMV	CUX1	0	3	1375	minCMV	4	set2	0.216302	0.641872	1	0.107007
CUX1-3:1375, 4, set2, minProm	CUX1	0	3	1375	minProm	4	set2	0.862861	0.352939	1	0.241384
CUX1-3:1375, 4, set2, minTK	CUX1	0	3	1375	minTK	4	set2	0.424134	0.514882	1	-0.165258
CUX1-3:1708, 8, set2, minCMV	CUX1	0	3	1708	minCMV	8	set2	0.042252	0.83714	1	-0.0520749
CUX1-3:1708, 8, set2, minProm	CUX1	0	3	1708	minProm	8	set2	0.242539	0.622378	1	0.133441
CUX1-3:1708, 8, set2, minTK	CUX1	0	3	1708	minTK	8	set2	0.0113681	0.91509	1	-0.0352796
CUX1-3:376, 4, set1, minCMV	CUX1	0	3	376	minCMV	4	set1	0.0268535	0.869833	1	-0.0549157
CUX1-3:376, 4, set1, minProm	CUX1	0	3	376	minProm	4	set1	1.27863	0.258154	1	0.411968
CUX1-3:376, 4, set1, minTK	CUX1	0	3	376	minTK	4	set1	0.157613	0.691363	1	-0.174788
CUX1-3:43, 1, set1, minCMV	CUX1	0	3	43	minCMV	1	set1	0.580648	0.446058	1	-0.221398
CUX1-3:43, 1, set1, minProm	CUX1	0	3	43	minProm	1	set1	4.98193	0.0256134	1	0.780328
CUX1-3:43, 1, set1, minTK	CUX1	0	3	43	minTK	1	set1	0.130125	0.718302	1	0.0967293
CUX1-3:709, 8, set1, minCMV	CUX1	0	3	709	minCMV	8	set1	0.710411	0.399308	1	-0.323923
CUX1-3:709, 8, set1, minProm	CUX1	0	3	709	minProm	8	set1	0.0184331	0.892004	1	0.0608302
CUX1-3:709, 8, set1, minTK	CUX1	0	3	709	minTK	8	set1	0.166427	0.683307	1	0.158577
CUX2-1:1043, 1, set2, minCMV	CUX2	0	1	1043	minCMV	1	set2	0.913679	0.33914	1	0.201392
CUX2-1:1043, 1, set2, minProm	CUX2	0	1	1043	minProm	1	set2	0.0280689	0.866947	1	-0.0380247
CUX2-1:1043, 1, set2, minTK	CUX2	0	1	1043	minTK	1	set2	1.44704	0.229003	1	-0.224243
CUX2-1:1376, 4, set2, minCMV	CUX2	0	1	1376	minCMV	4	set2	3.64277	0.0563133	1	0.341501
CUX2-1:1376, 4, set2, minProm	CUX2	0	1	1376	minProm	4	set2	0.00343828	0.953241	1	0.0112168
CUX2-1:1376, 4, set2, minTK	CUX2	0	1	1376	minTK	4	set2	0.0579672	0.809738	1	0.044803
CUX2-1:1709, 8, set2, minCMV	CUX2	0	1	1709	minCMV	8	set2	0.0201109	0.887228	1	0.0317425
CUX2-1:1709, 8, set2, minProm	CUX2	0	1	1709	minProm	8	set2	0.598029	0.439331	1	0.138533
CUX2-1:1709, 8, set2, minTK	CUX2	0	1	1709	minTK	8	set2	1.37533	0.240899	1	-0.186412
CUX2-1:377, 4, set1, minCMV	CUX2	0	1	377	minCMV	4	set1	0.0318999	0.858247	1	0.0403571
CUX2-1:377, 4, set1, minProm	CUX2	0	1	377	minProm	4	set1	0.961366	0.326843	1	0.258224
CUX2-1:377, 4, set1, minTK	CUX2	0	1	377	minTK	4	set1	1.30077	0.254072	1	0.336794
CUX2-1:44, 1, set1, minCMV	CUX2	0	1	44	minCMV	1	set1	1.37496	0.240961	1	0.385757
CUX2-1:44, 1, set1, minProm	CUX2	0	1	44	minProm	1	set1	0.0057359	0.939629	1	0.0238093
CUX2-1:44, 1, set1, minTK	CUX2	0	1	44	minTK	1	set1	3.63238	0.0566656	1	0.618744
CUX2-1:710, 8, set1, minCMV	CUX2	0	1	710	minCMV	8	set1	0.00468623	0.945423	1	0.0281331
CUX2-1:710, 8, set1, minProm	CUX2	0	1	710	minProm	8	set1	0.455648	0.499665	1	-0.210701
CUX2-1:710, 8, set1, minTK	CUX2	0	1	710	minTK	8	set1	0.0838529	0.772142	1	0.087651
Creb5-1:1193, 1, set2, minCMV	Creb5	0	1	1193	minCMV	1	set2	0.146239	0.702156	1	0.0888103
Creb5-1:1193, 1, set2, minProm	Creb5	0	1	1193	minProm	1	set2	0.0403482	0.840801	1	-0.0451314
Creb5-1:1193, 1, set2, minTK	Creb5	0	1	1193	minTK	1	set2	0.14364	0.704688	1	-0.0912782
Creb5-1:1526, 4, set2, minCMV	Creb5	0	1	1526	minCMV	4	set2	0.0758849	0.782954	1	0.0616139
Creb5-1:1526, 4, set2, minProm	Creb5	0	1	1526	minProm	4	set2	0.0149655	0.902635	1	0.0236577
Creb5-1:1526, 4, set2, minTK	Creb5	0	1	1526	minTK	4	set2	1.50344	0.220143	1	-0.253242
Creb5-1:1859, 8, set2, minCMV	Creb5	0	1	1859	minCMV	8	set2	0.0115419	0.914445	1	0.0212553
Creb5-1:1859, 8, set2, minProm	Creb5	0	1	1859	minProm	8	set2	0.0086076	0.926081	1	-0.0203536
Creb5-1:1859, 8, set2, minTK	Creb5	0	1	1859	minTK	8	set2	0.0966762	0.755855	1	-0.0609414
Creb5-1:194, 1, set1, minCMV	Creb5	0	1	194	minCMV	1	set1	0.371013	0.542453	1	0.1797
Creb5-1:194, 1, set1, minProm	Creb5	0	1	194	minProm	1	set1	0.314958	0.574654	1	0.199348
Creb5-1:194, 1, set1, minTK	Creb5	0	1	194	minTK	1	set1	0.190969	0.662111	1	0.126824
Creb5-1:527, 4, set1, minCMV	Creb5	0	1	527	minCMV	4	set1	0.0598319	0.806762	1	0.0777028
Creb5-1:527, 4, set1, minProm	Creb5	0	1	527	minProm	4	set1	0.00352284	0.952671	1	-0.017221
Creb5-1:527, 4, set1, minTK	Creb5	0	1	527	minTK	4	set1	0.190174	0.662772	1	0.136283
Creb5-1:860, 8, set1, minCMV	Creb5	0	1	860	minCMV	8	set1	0.0821016	0.774469	1	0.11142
Creb5-1:860, 8, set1, minProm	Creb5	0	1	860	minProm	8	set1	0.200042	0.654687	1	0.12639
Creb5-1:860, 8, set1, minTK	Creb5	0	1	860	minTK	8	set1	0.000706	0.978806	1	-0.00754109
DBP-1:1194, 1, set2, minCMV	DBP	0	1	1194	minCMV	1	set2	0.660976	0.416216	1	0.191348
DBP-1:1194, 1, set2, minProm	DBP	0	1	1194	minProm	1	set2	0.124085	0.724646	1	0.0919877
DBP-1:1194, 1, set2, minTK	DBP	0	1	1194	minTK	1	set2	0.147258	0.701169	1	-0.0846426
DBP-1:1527, 4, set2, minCMV	DBP	0	1	1527	minCMV	4	set2	0.147814	0.700634	1	0.0750063
DBP-1:1527, 4, set2, minProm	DBP	0	1	1527	minProm	4	set2	0.00504767	0.94336	1	0.0223207
DBP-1:1527, 4, set2, minTK	DBP	0	1	1527	minTK	4	set2	0.159167	0.689925	1	0.102245
DBP-1:1860, 8, set2, minCMV	DBP	0	1	1860	minCMV	8	set2	0.21131	0.645743	1	0.104271
DBP-1:1860, 8, set2, minProm	DBP	0	1	1860	minProm	8	set2	0.0360119	0.849491	1	0.046637
DBP-1:1860, 8, set2, minTK	DBP	0	1	1860	minTK	8	set2	0.654107	0.418648	1	0.236454
DBP-1:195, 1, set1, minCMV	DBP	0	1	195	minCMV	1	set1	0.0577008	0.810167	1	0.110884
DBP-1:195, 1, set1, minProm	DBP	0	1	195	minProm	1	set1	0.00166343	0.967467	1	-0.014782
DBP-1:195, 1, set1, minTK	DBP	0	1	195	minTK	1	set1	0.345347	0.556759	1	0.215345
DBP-1:528, 4, set1, minCMV	DBP	0	1	528	minCMV	4	set1	0.0581701	0.809412	1	0.0888568
DBP-1:528, 4, set1, minProm	DBP	0	1	528	minProm	4	set1	1.11215	0.291614	1	0.382969
DBP-1:528, 4, set1, minTK	DBP	0	1	528	minTK	4	set1	0.093738	0.759478	1	0.0922415
DBP-1:861, 8, set1, minCMV	DBP	0	1	861	minCMV	8	set1	0.274926	0.600046	1	0.166357
DBP-1:861, 8, set1, minProm	DBP	0	1	861	minProm	8	set1	0.114239	0.735369	1	-0.116752
DBP-1:861, 8, set1, minTK	DBP	0	1	861	minTK	8	set1	0.0148516	0.903004	1	0.0348526
DPRX-1:1229, 1, set2, minCMV	DPRX	0	1	1229	minCMV	1	set2	0.153604	0.695115	1	0.0952773
DPRX-1:1229, 1, set2, minProm	DPRX	0	1	1229	minProm	1	set2	0.773471	0.379145	1	0.215717
DPRX-1:1229, 1, set2, minTK	DPRX	0	1	1229	minTK	1	set2	0.0411335	0.83928	1	-0.0504257
DPRX-1:1562, 4, set2, minCMV	DPRX	0	1	1562	minCMV	4	set2	0.0505181	0.822164	1	-0.0634353
DPRX-1:1562, 4, set2, minProm	DPRX	0	1	1562	minProm	4	set2	0.203241	0.652117	1	-0.100517
DPRX-1:1562, 4, set2, minTK	DPRX	0	1	1562	minTK	4	set2	0.512281	0.474153	1	-0.176625
DPRX-1:1895, 8, set2, minCMV	DPRX	0	1	1895	minCMV	8	set2	0.000739	0.978319	1	-0.00667977
DPRX-1:1895, 8, set2, minProm	DPRX	0	1	1895	minProm	8	set2	0.101682	0.74982	1	-0.0706905
DPRX-1:1895, 8, set2, minTK	DPRX	0	1	1895	minTK	8	set2	2.75112	0.0971866	1	0.325983
DPRX-1:230, 1, set1, minCMV	DPRX	0	1	230	minCMV	1	set1	0.377217	0.539097	1	0.170912
DPRX-1:230, 1, set1, minProm	DPRX	0	1	230	minProm	1	set1	0.54865	0.45887	1	-0.27213
DPRX-1:230, 1, set1, minTK	DPRX	0	1	230	minTK	1	set1	0.0734117	0.786433	1	0.080849
DPRX-1:563, 4, set1, minCMV	DPRX	0	1	563	minCMV	4	set1	0.0378861	0.845672	1	-0.0682299
DPRX-1:563, 4, set1, minProm	DPRX	0	1	563	minProm	4	set1	0.111094	0.738902	1	0.0948022
DPRX-1:563, 4, set1, minTK	DPRX	0	1	563	minTK	4	set1	0.00217887	0.96277	1	-0.0146274
DPRX-1:896, 8, set1, minCMV	DPRX	0	1	896	minCMV	8	set1	0.0912209	0.762631	1	-0.116446
DPRX-1:896, 8, set1, minProm	DPRX	0	1	896	minProm	8	set1	0.724516	0.394666	1	0.291497
DPRX-1:896, 8, set1, minTK	DPRX	0	1	896	minTK	8	set1	2.72836	0.0985805	1	-0.550752
DRGX-1:1230, 1, set2, minCMV	DRGX	0	1	1230	minCMV	1	set2	0.604596	0.43683	1	-0.299784
DRGX-1:1230, 1, set2, minProm	DRGX	0	1	1230	minProm	1	set2	0.0587823	0.808431	1	-0.0925416
DRGX-1:1230, 1, set2, minTK	DRGX	0	1	1230	minTK	1	set2	2.38884	0.122204	1	-0.51074
DRGX-1:1563, 4, set2, minCMV	DRGX	0	1	1563	minCMV	4	set2	1.3889	0.238591	1	-0.529131
DRGX-1:1563, 4, set2, minProm	DRGX	0	1	1563	minProm	4	set2	0.346462	0.556123	1	0.207176
DRGX-1:1563, 4, set2, minTK	DRGX	0	1	1563	minTK	4	set2	1.60275	0.205513	1	0.468522
DRGX-1:1896, 8, set2, minCMV	DRGX	0	1	1896	minCMV	8	set2	0.109358	0.740876	1	0.13295
DRGX-1:1896, 8, set2, minProm	DRGX	0	1	1896	minProm	8	set2	1.30989	0.252415	1	-0.486214
DRGX-1:1896, 8, set2, minTK	DRGX	0	1	1896	minTK	8	set2	0.968914	0.324951	1	0.385516
DRGX-1:231, 1, set1, minCMV	DRGX	0	1	231	minCMV	1	set1	0.237102	0.626307	1	0.228853
DRGX-1:231, 1, set1, minProm	DRGX	0	1	231	minProm	1	set1	0.196825	0.657296	1	0.208444
DRGX-1:231, 1, set1, minTK	DRGX	0	1	231	minTK	1	set1	0.0960794	0.756586	1	-0.124974
DRGX-1:564, 4, set1, minCMV	DRGX	0	1	564	minCMV	4	set1	0.165122	0.684484	1	0.198021
DRGX-1:564, 4, set1, minProm	DRGX	0	1	564	minProm	4	set1	1.11737	0.290486	1	-0.5406
DRGX-1:564, 4, set1, minTK	DRGX	0	1	564	minTK	4	set1	1.34787	0.245651	1	0.590419
DRGX-1:897, 8, set1, minCMV	DRGX	0	1	897	minCMV	8	set1	0.00619431	0.937268	1	0.0465761
DRGX-1:897, 8, set1, minProm	DRGX	0	1	897	minProm	8	set1	0.398414	0.52791	1	0.226578
DRGX-1:897, 8, set1, minTK	DRGX	0	1	897	minTK	8	set1	6.32792	0.0118852	1	1.17431
DUXA-1:1231, 1, set2, minCMV	DUXA	0	1	1231	minCMV	1	set2	0.00552714	0.940736	1	-0.0472219
DUXA-1:1231, 1, set2, minProm	DUXA	0	1	1231	minProm	1	set2	0.285853	0.592891	1	-0.290161
DUXA-1:1231, 1, set2, minTK	DUXA	0	1	1231	minTK	1	set2	0.0356285	0.850285	1	0.0638331
DUXA-1:1564, 4, set2, minCMV	DUXA	0	1	1564	minCMV	4	set2	1.24004	0.265463	1	-0.426993
DUXA-1:1564, 4, set2, minProm	DUXA	0	1	1564	minProm	4	set2	0.426409	0.513756	1	0.339906
DUXA-1:1564, 4, set2, minTK	DUXA	0	1	1564	minTK	4	set2	4.65182	0.0310207	1	0.915364
DUXA-1:1897, 8, set2, minCMV	DUXA	0	1	1897	minCMV	8	set2	0.102927	0.748345	1	0.158681
DUXA-1:1897, 8, set2, minProm	DUXA	0	1	1897	minProm	8	set2	2.20599	0.137476	1	0.672367
DUXA-1:1897, 8, set2, minTK	DUXA	0	1	1897	minTK	8	set2	0.00698287	0.933403	1	0.0297124
DUXA-1:232, 1, set1, minCMV	DUXA	0	1	232	minCMV	1	set1	0.9175	0.338132	1	0.344669
DUXA-1:232, 1, set1, minProm	DUXA	0	1	232	minProm	1	set1	0.713684	0.398224	1	0.365407
DUXA-1:232, 1, set1, minTK	DUXA	0	1	232	minTK	1	set1	0.590295	0.442305	1	-0.350776
DUXA-1:565, 4, set1, minCMV	DUXA	0	1	565	minCMV	4	set1	0.0512652	0.820876	1	-0.0940143
DUXA-1:565, 4, set1, minProm	DUXA	0	1	565	minProm	4	set1	0.100857	0.750804	1	-0.233816
DUXA-1:565, 4, set1, minTK	DUXA	0	1	565	minTK	4	set1	0.195765	0.658161	1	0.247232
DUXA-1:898, 8, set1, minCMV	DUXA	0	1	898	minCMV	8	set1	8.62e-05	0.992594	1	0.00393006
DUXA-1:898, 8, set1, minProm	DUXA	0	1	898	minProm	8	set1	5.15e-07	0.999427	1	0.000253914
DUXA-1:898, 8, set1, minTK	DUXA	0	1	898	minTK	8	set1	0.448708	0.502949	1	-0.28606
E2F2-1:1046, 1, set2, minCMV	E2F2	0	1	1046	minCMV	1	set2	0.117188	0.732105	1	-0.042011
E2F2-1:1046, 1, set2, minProm	E2F2	0	1	1046	minProm	1	set2	0.44916	0.502734	1	0.078
E2F2-1:1046, 1, set2, minTK	E2F2	0	1	1046	minTK	1	set2	2.07698	0.149535	1	0.154606
E2F2-1:1379, 4, set2, minCMV	E2F2	0	1	1379	minCMV	4	set2	2.79194	0.0947395	1	0.195869
E2F2-1:1379, 4, set2, minProm	E2F2	0	1	1379	minProm	4	set2	0.0336382	0.854479	1	0.0216924
E2F2-1:1379, 4, set2, minTK	E2F2	0	1	1379	minTK	4	set2	1.26377	0.260939	1	0.134577
E2F2-1:1712, 8, set2, minCMV	E2F2	0	1	1712	minCMV	8	set2	0.421168	0.516355	1	0.0799152
E2F2-1:1712, 8, set2, minProm	E2F2	0	1	1712	minProm	8	set2	5.79757	0.0160484	1	0.317408
E2F2-1:1712, 8, set2, minTK	E2F2	0	1	1712	minTK	8	set2	0.0331852	0.855451	1	-0.0218273
E2F2-1:380, 4, set1, minCMV	E2F2	0	1	380	minCMV	4	set1	1.61309	0.204058	1	0.166509
E2F2-1:380, 4, set1, minProm	E2F2	0	1	380	minProm	4	set1	0.572274	0.449357	1	0.10772
E2F2-1:380, 4, set1, minTK	E2F2	0	1	380	minTK	4	set1	0.00831295	0.927353	1	-0.0109843
E2F2-1:47, 1, set1, minCMV	E2F2	0	1	47	minCMV	1	set1	0.749689	0.386575	1	0.120597
E2F2-1:47, 1, set1, minProm	E2F2	0	1	47	minProm	1	set1	0.00106288	0.973992	1	0.00447604
E2F2-1:47, 1, set1, minTK	E2F2	0	1	47	minTK	1	set1	0.297688	0.585336	1	0.0681615
E2F2-1:713, 8, set1, minCMV	E2F2	0	1	713	minCMV	8	set1	1.71e-05	0.996699	1	-0.000555438
E2F2-1:713, 8, set1, minProm	E2F2	0	1	713	minProm	8	set1	0.300656	0.583472	1	0.07403
E2F2-1:713, 8, set1, minTK	E2F2	0	1	713	minTK	8	set1	2.06078	0.151133	1	0.183436
E2F2-2:714, 8, set1, minCMV	E2F2	0	2	714	minCMV	8	set1	1.17106	0.279183	1	-0.899277
E2F2-2:714, 8, set1, minTK	E2F2	0	2	714	minTK	8	set1	-0.00187196	1	1
E2F3-1:1048, 1, set2, minCMV	E2F3	0	1	1048	minCMV	1	set2	0.0191431	0.889957	1	-0.0242663
E2F3-1:1048, 1, set2, minProm	E2F3	0	1	1048	minProm	1	set2	2.2255	0.135749	1	0.31865
E2F3-1:1048, 1, set2, minTK	E2F3	0	1	1048	minTK	1	set2	0.189851	0.663041	1	0.0813115
E2F3-1:1381, 4, set2, minCMV	E2F3	0	1	1381	minCMV	4	set2	0.0468777	0.828588	1	-0.0471023
E2F3-1:1381, 4, set2, minProm	E2F3	0	1	1381	minProm	4	set2	0.059628	0.807085	1	-0.0540213
E2F3-1:1381, 4, set2, minTK	E2F3	0	1	1381	minTK	4	set2	0.103211	0.74801	1	0.0657601
E2F3-1:1714, 8, set2, minCMV	E2F3	0	1	1714	minCMV	8	set2	0.442659	0.505842	1	0.104411
E2F3-1:1714, 8, set2, minProm	E2F3	0	1	1714	minProm	8	set2	0.130537	0.717876	1	0.0691819
E2F3-1:1714, 8, set2, minTK	E2F3	0	1	1714	minTK	8	set2	0.027946	0.867236	1	-0.0286429
E2F3-1:382, 4, set1, minCMV	E2F3	0	1	382	minCMV	4	set1	0.0343797	0.852901	1	0.0371826
E2F3-1:382, 4, set1, minProm	E2F3	0	1	382	minProm	4	set1	0.334857	0.562813	1	0.136385
E2F3-1:382, 4, set1, minTK	E2F3	0	1	382	minTK	4	set1	0.225878	0.634597	1	0.0863035
E2F3-1:49, 1, set1, minCMV	E2F3	0	1	49	minCMV	1	set1	0.527263	0.46776	1	0.158864
E2F3-1:49, 1, set1, minProm	E2F3	0	1	49	minProm	1	set1	0.0155775	0.900674	1	-0.0297496
E2F3-1:49, 1, set1, minTK	E2F3	0	1	49	minTK	1	set1	0.119031	0.730087	1	0.0841531
E2F3-1:715, 8, set1, minCMV	E2F3	0	1	715	minCMV	8	set1	0.0387241	0.843996	1	0.0390571
E2F3-1:715, 8, set1, minProm	E2F3	0	1	715	minProm	8	set1	0.340837	0.559347	1	0.119843
E2F3-1:715, 8, set1, minTK	E2F3	0	1	715	minTK	8	set1	0.0706834	0.790344	1	0.059688
E2F3-2:716, 8, set1, minCMV	E2F3	0	2	716	minCMV	8	set1	0.0642669	0	0
E2F7-1:1050, 1, set2, minCMV	E2F7	0	1	1050	minCMV	1	set2	0.267123	0.605268	1	0.125858
E2F7-1:1050, 1, set2, minProm	E2F7	0	1	1050	minProm	1	set2	1.54867	0.213332	1	-0.467902
E2F7-1:1050, 1, set2, minTK	E2F7	0	1	1050	minTK	1	set2	1.12118	0.289666	1	-0.31248
E2F7-1:1383, 4, set2, minCMV	E2F7	0	1	1383	minCMV	4	set2	0.304463	0.581098	1	0.187423
E2F7-1:1383, 4, set2, minProm	E2F7	0	1	1383	minProm	4	set2	0.329499	0.565954	1	0.190422
E2F7-1:1383, 4, set2, minTK	E2F7	0	1	1383	minTK	4	set2	1.59025	0.20729	1	0.409195
E2F7-1:1716, 8, set2, minCMV	E2F7	0	1	1716	minCMV	8	set2	0.122863	0.72595	1	0.121029
E2F7-1:1716, 8, set2, minProm	E2F7	0	1	1716	minProm	8	set2	0.239897	0.62428	1	-0.133044
E2F7-1:1716, 8, set2, minTK	E2F7	0	1	1716	minTK	8	set2	0.353333	0.552232	1	0.175425
E2F7-1:384, 4, set1, minCMV	E2F7	0	1	384	minCMV	4	set1	0.174192	0.676412	1	-0.169429
E2F7-1:384, 4, set1, minProm	E2F7	0	1	384	minProm	4	set1	0.0254366	0.873284	1	-0.0550399
E2F7-1:384, 4, set1, minTK	E2F7	0	1	384	minTK	4	set1	0.0254271	0.873307	1	0.0710954
E2F7-1:51, 1, set1, minCMV	E2F7	0	1	51	minCMV	1	set1	0.00667879	0.934866	1	-0.0314036
E2F7-1:51, 1, set1, minProm	E2F7	0	1	51	minProm	1	set1	0.515904	0.472594	1	0.252994
E2F7-1:51, 1, set1, minTK	E2F7	0	1	51	minTK	1	set1	0.104558	0.746426	1	-0.119307
E2F7-1:717, 8, set1, minCMV	E2F7	0	1	717	minCMV	8	set1	0.251032	0.61635	1	0.203634
E2F7-1:717, 8, set1, minProm	E2F7	0	1	717	minProm	8	set1	0.676749	0.410708	1	-0.316729
E2F7-1:717, 8, set1, minTK	E2F7	0	1	717	minTK	8	set1	2.06819	0.1504	1	-0.349121
EBF1-1:1051, 1, set2, minCMV	EBF1	0	1	1051	minCMV	1	set2	0.107301	0.743238	1	0.0557146
EBF1-1:1051, 1, set2, minProm	EBF1	0	1	1051	minProm	1	set2	0.136368	0.711918	1	0.0797248
EBF1-1:1051, 1, set2, minTK	EBF1	0	1	1051	minTK	1	set2	0.599699	0.438693	1	0.169917
EBF1-1:1384, 4, set2, minCMV	EBF1	0	1	1384	minCMV	4	set2	0.232794	0.62946	1	0.104327
EBF1-1:1384, 4, set2, minProm	EBF1	0	1	1384	minProm	4	set2	0.62837	0.427954	1	0.198818
EBF1-1:1384, 4, set2, minTK	EBF1	0	1	1384	minTK	4	set2	0.569683	0.450385	1	0.165167
EBF1-1:1717, 8, set2, minCMV	EBF1	0	1	1717	minCMV	8	set2	0.137279	0.711001	1	0.0688046
EBF1-1:1717, 8, set2, minProm	EBF1	0	1	1717	minProm	8	set2	1.01028	0.314836	1	-0.187211
EBF1-1:1717, 8, set2, minTK	EBF1	0	1	1717	minTK	8	set2	0.179706	0.671626	1	0.0872199
EBF1-1:385, 4, set1, minCMV	EBF1	0	1	385	minCMV	4	set1	2.08323	0.148925	1	0.3305
EBF1-1:385, 4, set1, minProm	EBF1	0	1	385	minProm	4	set1	0.534978	0.464521	1	0.22277
EBF1-1:385, 4, set1, minTK	EBF1	0	1	385	minTK	4	set1	1.01309	0.314163	1	-0.262329
EBF1-1:52, 1, set1, minCMV	EBF1	0	1	52	minCMV	1	set1	0.00137924	0.970375	1	0.00915837
EBF1-1:52, 1, set1, minProm	EBF1	0	1	52	minProm	1	set1	0.00916039	0.923751	1	-0.0222366
EBF1-1:52, 1, set1, minTK	EBF1	0	1	52	minTK	1	set1	2.79262	0.0946993	1	0.481341
EBF1-1:718, 8, set1, minCMV	EBF1	0	1	718	minCMV	8	set1	0.906156	0.341136	1	0.249015
EBF1-1:718, 8, set1, minProm	EBF1	0	1	718	minProm	8	set1	0.0492003	0.824461	1	0.0585641
EBF1-1:718, 8, set1, minTK	EBF1	0	1	718	minTK	8	set1	0.0129047	0.909556	1	0.0271523
EGR1-1:1002, 1, set2, minCMV	EGR1	0	1	1002	minCMV	1	set2	0.429165	0.512399	1	-0.100867
EGR1-1:1002, 1, set2, minProm	EGR1	0	1	1002	minProm	1	set2	1.00769	0.315457	1	0.218078
EGR1-1:1002, 1, set2, minTK	EGR1	0	1	1002	minTK	1	set2	2.33218	0.126724	1	0.235945
EGR1-1:1335, 4, set2, minCMV	EGR1	0	1	1335	minCMV	4	set2	0.00059	0.980616	1	0.0042294
EGR1-1:1335, 4, set2, minProm	EGR1	0	1	1335	minProm	4	set2	1.63245	0.201364	1	-0.204998
EGR1-1:1335, 4, set2, minTK	EGR1	0	1	1335	minTK	4	set2	0.603765	0.437145	1	-0.134943
EGR1-1:1668, 8, set2, minCMV	EGR1	0	1	1668	minCMV	8	set2	0.12313	0.725664	1	0.0663827
EGR1-1:1668, 8, set2, minProm	EGR1	0	1	1668	minProm	8	set2	0.120199	0.728818	1	-0.067502
EGR1-1:1668, 8, set2, minTK	EGR1	0	1	1668	minTK	8	set2	0.0239152	0.877101	1	0.0290926
EGR1-1:3, 1, set1, minCMV	EGR1	0	1	3	minCMV	1	set1	0.0519077	0.819776	1	0.0403351
EGR1-1:3, 1, set1, minProm	EGR1	0	1	3	minProm	1	set1	0.168153	0.681759	1	-0.0787581
EGR1-1:3, 1, set1, minTK	EGR1	0	1	3	minTK	1	set1	0.0232295	0.878862	1	-0.0293016
EGR1-1:336, 4, set1, minCMV	EGR1	0	1	336	minCMV	4	set1	0.184158	0.667824	1	-0.120363
EGR1-1:336, 4, set1, minProm	EGR1	0	1	336	minProm	4	set1	0.687446	0.407035	1	-0.174621
EGR1-1:336, 4, set1, minTK	EGR1	0	1	336	minTK	4	set1	0.636486	0.424986	1	0.150783
EGR1-1:669, 8, set1, minCMV	EGR1	0	1	669	minCMV	8	set1	0.0587025	0.808559	1	0.0548252
EGR1-1:669, 8, set1, minProm	EGR1	0	1	669	minProm	8	set1	1.22342	0.268691	1	-0.344984
EGR1-1:669, 8, set1, minTK	EGR1	0	1	669	minTK	8	set1	0.0595011	0.807286	1	-0.0542784
EHF-1:1052, 1, set2, minCMV	EHF	0	1	1052	minCMV	1	set2	0.0641733	0.800017	1	0.043738
EHF-1:1052, 1, set2, minProm	EHF	0	1	1052	minProm	1	set2	1.00263	0.316676	1	0.151864
EHF-1:1052, 1, set2, minTK	EHF	0	1	1052	minTK	1	set2	0.699548	0.402936	1	-0.145465
EHF-1:1385, 4, set2, minCMV	EHF	0	1	1385	minCMV	4	set2	0.362256	0.547256	1	0.110064
EHF-1:1385, 4, set2, minProm	EHF	0	1	1385	minProm	4	set2	0.501597	0.478799	1	-0.115811
EHF-1:1385, 4, set2, minTK	EHF	0	1	1385	minTK	4	set2	0.449227	0.502702	1	-0.109391
EHF-1:1718, 8, set2, minCMV	EHF	0	1	1718	minCMV	8	set2	0.87362	0.349955	1	0.187256
EHF-1:1718, 8, set2, minProm	EHF	0	1	1718	minProm	8	set2	0.0236945	0.877665	1	-0.0320646
EHF-1:1718, 8, set2, minTK	EHF	0	1	1718	minTK	8	set2	0.604196	0.436982	1	-0.155756
EHF-1:386, 4, set1, minCMV	EHF	0	1	386	minCMV	4	set1	0.487709	0.484951	1	0.145268
EHF-1:386, 4, set1, minProm	EHF	0	1	386	minProm	4	set1	0.13585	0.712442	1	-0.105562
EHF-1:386, 4, set1, minTK	EHF	0	1	386	minTK	4	set1	0.394489	0.529949	1	-0.1579
EHF-1:53, 1, set1, minCMV	EHF	0	1	53	minCMV	1	set1	0.218021	0.640552	1	0.0994285
EHF-1:53, 1, set1, minProm	EHF	0	1	53	minProm	1	set1	0.133107	0.715233	1	0.0816049
EHF-1:53, 1, set1, minTK	EHF	0	1	53	minTK	1	set1	0.370758	0.542591	1	-0.127787
EHF-1:719, 8, set1, minCMV	EHF	0	1	719	minCMV	8	set1	0.0766033	0.781954	1	0.0675323
EHF-1:719, 8, set1, minProm	EHF	0	1	719	minProm	8	set1	0.00028	0.986657	1	0.00356632
EHF-1:719, 8, set1, minTK	EHF	0	1	719	minTK	8	set1	0.471834	0.492145	1	0.140251
ELF1-1:1053, 1, set2, minCMV	ELF1	0	1	1053	minCMV	1	set2	0.66966	0.41317	1	0.143534
ELF1-1:1053, 1, set2, minProm	ELF1	0	1	1053	minProm	1	set2	0.236516	0.626734	1	-0.0837213
ELF1-1:1053, 1, set2, minTK	ELF1	0	1	1053	minTK	1	set2	0.0158537	0.899802	1	-0.0238892
ELF1-1:1386, 4, set2, minCMV	ELF1	0	1	1386	minCMV	4	set2	1.38309	0.239575	1	0.200446
ELF1-1:1386, 4, set2, minProm	ELF1	0	1	1386	minProm	4	set2	0.0847908	0.770907	1	0.0537994
ELF1-1:1386, 4, set2, minTK	ELF1	0	1	1386	minTK	4	set2	0.0304463	0.861481	1	-0.036311
ELF1-1:1719, 8, set2, minCMV	ELF1	0	1	1719	minCMV	8	set2	0.110933	0.739084	1	0.069999
ELF1-1:1719, 8, set2, minProm	ELF1	0	1	1719	minProm	8	set2	0.000614	0.980239	1	-0.00482514
ELF1-1:1719, 8, set2, minTK	ELF1	0	1	1719	minTK	8	set2	2.11547	0.145817	1	-0.246214
ELF1-1:387, 4, set1, minCMV	ELF1	0	1	387	minCMV	4	set1	0.25249	0.615327	1	0.109974
ELF1-1:387, 4, set1, minProm	ELF1	0	1	387	minProm	4	set1	1.7549	0.185261	1	-0.32748
ELF1-1:387, 4, set1, minTK	ELF1	0	1	387	minTK	4	set1	0.0824372	0.774021	1	-0.0615434
ELF1-1:54, 1, set1, minCMV	ELF1	0	1	54	minCMV	1	set1	0.0453839	0.8313	1	0.0432682
ELF1-1:54, 1, set1, minProm	ELF1	0	1	54	minProm	1	set1	0.0166471	0.897339	1	0.0281009
ELF1-1:54, 1, set1, minTK	ELF1	0	1	54	minTK	1	set1	0.0157006	0.900285	1	0.0291417
ELF1-1:720, 8, set1, minCMV	ELF1	0	1	720	minCMV	8	set1	0.279418	0.597083	1	0.136446
ELF1-1:720, 8, set1, minProm	ELF1	0	1	720	minProm	8	set1	1.10538	0.293088	1	-0.228408
ELF1-1:720, 8, set1, minTK	ELF1	0	1	720	minTK	8	set1	0.570214	0.450174	1	0.213219
ELF1-2:1054, 1, set2, minCMV	ELF1	0	2	1054	minCMV	1	set2	1.36526	0.242629	1	0.146631
ELF1-2:1054, 1, set2, minProm	ELF1	0	2	1054	minProm	1	set2	0.0730321	0.786972	1	-0.0487747
ELF1-2:1054, 1, set2, minTK	ELF1	0	2	1054	minTK	1	set2	0.691061	0.405804	1	-0.148478
ELF1-2:1387, 4, set2, minCMV	ELF1	0	2	1387	minCMV	4	set2	0.314155	0.575142	1	0.118124
ELF1-2:1387, 4, set2, minProm	ELF1	0	2	1387	minProm	4	set2	2.19e-06	0.998818	1	-0.000284211
ELF1-2:1387, 4, set2, minTK	ELF1	0	2	1387	minTK	4	set2	0.025713	0.872603	1	0.0267144
ELF1-2:1720, 8, set2, minCMV	ELF1	0	2	1720	minCMV	8	set2	0.887796	0.346075	1	0.182145
ELF1-2:1720, 8, set2, minProm	ELF1	0	2	1720	minProm	8	set2	0.644107	0.422227	1	-0.155312
ELF1-2:1720, 8, set2, minTK	ELF1	0	2	1720	minTK	8	set2	0.155867	0.69299	1	-0.0792843
ELF1-2:388, 4, set1, minCMV	ELF1	0	2	388	minCMV	4	set1	0.237197	0.626238	1	0.0993356
ELF1-2:388, 4, set1, minProm	ELF1	0	2	388	minProm	4	set1	0.00422188	0.948193	1	-0.0116878
ELF1-2:388, 4, set1, minTK	ELF1	0	2	388	minTK	4	set1	0.248695	0.617996	1	-0.0954235
ELF1-2:55, 1, set1, minCMV	ELF1	0	2	55	minCMV	1	set1	0.52275	0.469671	1	0.134555
ELF1-2:55, 1, set1, minProm	ELF1	0	2	55	minProm	1	set1	0.629941	0.427377	1	0.193373
ELF1-2:55, 1, set1, minTK	ELF1	0	2	55	minTK	1	set1	0.669623	0.413183	1	0.148638
ELF1-2:721, 8, set1, minCMV	ELF1	0	2	721	minCMV	8	set1	0.681295	0.409141	1	0.17203
ELF1-2:721, 8, set1, minProm	ELF1	0	2	721	minProm	8	set1	0.0191745	0.889867	1	0.0279914
ELF1-2:721, 8, set1, minTK	ELF1	0	2	721	minTK	8	set1	0.493323	0.482449	1	0.133129
ELF3-1:1055, 1, set2, minCMV	ELF3	0	1	1055	minCMV	1	set2	0.367537	0.54435	1	0.101386
ELF3-1:1055, 1, set2, minProm	ELF3	0	1	1055	minProm	1	set2	0.0114271	0.91487	1	-0.0186012
ELF3-1:1055, 1, set2, minTK	ELF3	0	1	1055	minTK	1	set2	0.000409	0.983862	1	-0.00292425
ELF3-1:1388, 4, set2, minCMV	ELF3	0	1	1388	minCMV	4	set2	0.0730542	0.786941	1	0.0444072
ELF3-1:1388, 4, set2, minProm	ELF3	0	1	1388	minProm	4	set2	0.000995	0.974831	1	0.00608428
ELF3-1:1388, 4, set2, minTK	ELF3	0	1	1388	minTK	4	set2	0.0140736	0.905567	1	0.0218361
ELF3-1:1721, 8, set2, minCMV	ELF3	0	1	1721	minCMV	8	set2	0.271514	0.602318	1	0.0864161
ELF3-1:1721, 8, set2, minProm	ELF3	0	1	1721	minProm	8	set2	0.307998	0.578911	1	0.09923
ELF3-1:1721, 8, set2, minTK	ELF3	0	1	1721	minTK	8	set2	0.00911408	0.923943	1	-0.017772
ELF3-1:389, 4, set1, minCMV	ELF3	0	1	389	minCMV	4	set1	1.19293	0.274739	1	0.205181
ELF3-1:389, 4, set1, minProm	ELF3	0	1	389	minProm	4	set1	0.071715	0.788856	1	-0.0465304
ELF3-1:389, 4, set1, minTK	ELF3	0	1	389	minTK	4	set1	1.69553	0.192874	1	-0.316502
ELF3-1:56, 1, set1, minCMV	ELF3	0	1	56	minCMV	1	set1	0.651569	0.419552	1	0.165188
ELF3-1:56, 1, set1, minProm	ELF3	0	1	56	minProm	1	set1	0.00346953	0.95303	1	0.010245
ELF3-1:56, 1, set1, minTK	ELF3	0	1	56	minTK	1	set1	0.256788	0.612335	1	-0.0932974
ELF3-1:722, 8, set1, minCMV	ELF3	0	1	722	minCMV	8	set1	1.05786	0.303704	1	0.205275
ELF3-1:722, 8, set1, minProm	ELF3	0	1	722	minProm	8	set1	0.0305486	0.861251	1	0.0336971
ELF3-1:722, 8, set1, minTK	ELF3	0	1	722	minTK	8	set1	0.10304	0.748211	1	0.0755014
ELK1-1:1056, 1, set2, minCMV	ELK1	0	1	1056	minCMV	1	set2	3.30631	0.0690143	1	0.248468
ELK1-1:1056, 1, set2, minProm	ELK1	0	1	1056	minProm	1	set2	0.14047	0.707814	1	-0.05532
ELK1-1:1056, 1, set2, minTK	ELK1	0	1	1056	minTK	1	set2	0.0200972	0.887266	1	-0.0259559
ELK1-1:1389, 4, set2, minCMV	ELK1	0	1	1389	minCMV	4	set2	0.997131	0.318006	1	0.185862
ELK1-1:1389, 4, set2, minProm	ELK1	0	1	1389	minProm	4	set2	0.102591	0.748742	1	0.0592469
ELK1-1:1389, 4, set2, minTK	ELK1	0	1	1389	minTK	4	set2	0.114555	0.735017	1	-0.0555675
ELK1-1:1722, 8, set2, minCMV	ELK1	0	1	1722	minCMV	8	set2	1.00427	0.316279	1	0.207449
ELK1-1:1722, 8, set2, minProm	ELK1	0	1	1722	minProm	8	set2	0.0235599	0.87801	1	0.0301199
ELK1-1:1722, 8, set2, minTK	ELK1	0	1	1722	minTK	8	set2	0.142823	0.705491	1	0.0776404
ELK1-1:390, 4, set1, minCMV	ELK1	0	1	390	minCMV	4	set1	1.18764	0.275806	1	0.256327
ELK1-1:390, 4, set1, minProm	ELK1	0	1	390	minProm	4	set1	0.0413949	0.838778	1	0.0475768
ELK1-1:390, 4, set1, minTK	ELK1	0	1	390	minTK	4	set1	0.191129	0.661978	1	-0.118947
ELK1-1:57, 1, set1, minCMV	ELK1	0	1	57	minCMV	1	set1	0.0905511	0.763478	1	0.0670938
ELK1-1:57, 1, set1, minProm	ELK1	0	1	57	minProm	1	set1	0.123384	0.725393	1	0.070879
ELK1-1:57, 1, set1, minTK	ELK1	0	1	57	minTK	1	set1	0.394432	0.529979	1	0.151135
ELK1-1:723, 8, set1, minCMV	ELK1	0	1	723	minCMV	8	set1	0.897832	0.343364	1	0.244064
ELK1-1:723, 8, set1, minProm	ELK1	0	1	723	minProm	8	set1	1.45743	0.22734	1	0.334949
ELK1-1:723, 8, set1, minTK	ELK1	0	1	723	minTK	8	set1	0.10215	0.749265	1	-0.0818778
ELK1-2:1057, 1, set2, minCMV	ELK1	0	2	1057	minCMV	1	set2	1.44786	0.228872	1	0.245394
ELK1-2:1057, 1, set2, minProm	ELK1	0	2	1057	minProm	1	set2	0.0100719	0.92006	1	0.0247794
ELK1-2:1057, 1, set2, minTK	ELK1	0	2	1057	minTK	1	set2	0.244195	0.621193	1	0.134423
ELK1-2:1390, 4, set2, minCMV	ELK1	0	2	1390	minCMV	4	set2	0.0117013	0.913859	1	0.0411865
ELK1-2:1390, 4, set2, minProm	ELK1	0	2	1390	minProm	4	set2	3.78569	0.0516925	1	0.642827
ELK1-2:1390, 4, set2, minTK	ELK1	0	2	1390	minTK	4	set2	0.0611012	0.804764	1	0.0733741
ELK1-2:1723, 8, set2, minCMV	ELK1	0	2	1723	minCMV	8	set2	0.268409	0.604401	1	0.206266
ELK1-2:1723, 8, set2, minProm	ELK1	0	2	1723	minProm	8	set2	0.00185249	0.965669	1	0.019446
ELK1-2:1723, 8, set2, minTK	ELK1	0	2	1723	minTK	8	set2	0.169504	0.680553	1	0.143769
ELK1-2:391, 4, set1, minCMV	ELK1	0	2	391	minCMV	4	set1	0.990123	0.319712	1	0.263948
ELK1-2:391, 4, set1, minProm	ELK1	0	2	391	minProm	4	set1	0.0266175	0.870401	1	0.0528091
ELK1-2:391, 4, set1, minTK	ELK1	0	2	391	minTK	4	set1	0.0283745	0.866231	1	-0.0492517
ELK1-2:58, 1, set1, minCMV	ELK1	0	2	58	minCMV	1	set1	0.4858	0.485807	1	0.225576
ELK1-2:58, 1, set1, minProm	ELK1	0	2	58	minProm	1	set1	0.557541	0.455253	1	-0.182386
ELK1-2:58, 1, set1, minTK	ELK1	0	2	58	minTK	1	set1	0.00139657	0.970189	1	0.00861874
ELK1-2:724, 8, set1, minCMV	ELK1	0	2	724	minCMV	8	set1	0.657746	0.417357	1	0.236731
ELK1-2:724, 8, set1, minProm	ELK1	0	2	724	minProm	8	set1	0.265164	0.606594	1	0.19702
ELK1-2:724, 8, set1, minTK	ELK1	0	2	724	minTK	8	set1	0.229822	0.631656	1	-0.14073
EMX1-1:1232, 1, set2, minCMV	EMX1	0	1	1232	minCMV	1	set2	0.0656811	0.797732	1	0.12866
EMX1-1:1232, 1, set2, minProm	EMX1	0	1	1232	minProm	1	set2	0.858292	0.354217	1	0.572963
EMX1-1:1232, 1, set2, minTK	EMX1	0	1	1232	minTK	1	set2	0.0188399	0.890826	1	-0.0874632
EMX1-1:1565, 4, set2, minCMV	EMX1	0	1	1565	minCMV	4	set2	0.711917	0.398808	1	-0.593259
EMX1-1:1565, 4, set2, minProm	EMX1	0	1	1565	minProm	4	set2	0.000172	0.989535	1	0.0113854
EMX1-1:1565, 4, set2, minTK	EMX1	0	1	1565	minTK	4	set2	0.211249	0.64579	1	0.273242
EMX1-1:1898, 8, set2, minCMV	EMX1	0	1	1898	minCMV	8	set2	0.407652	0.523164	1	-0.340234
EMX1-1:1898, 8, set2, minProm	EMX1	0	1	1898	minProm	8	set2	1.61295	0.204078	1	-1.22149
EMX1-1:1898, 8, set2, minTK	EMX1	0	1	1898	minTK	8	set2	0.0709964	0.789891	1	0.149175
EMX1-1:233, 1, set1, minCMV	EMX1	0	1	233	minCMV	1	set1	0.386776	0.533999	1	0.308685
EMX1-1:233, 1, set1, minProm	EMX1	0	1	233	minProm	1	set1	2.17355	0.140402	1	-1.2946
EMX1-1:233, 1, set1, minTK	EMX1	0	1	233	minTK	1	set1	0.0186922	0.891253	1	0.06846
EMX1-1:566, 4, set1, minCMV	EMX1	0	1	566	minCMV	4	set1	0.000409	0.983861	1	-0.0086128
EMX1-1:566, 4, set1, minProm	EMX1	0	1	566	minProm	4	set1	1.92911	0.164856	1	-0.971443
EMX1-1:566, 4, set1, minTK	EMX1	0	1	566	minTK	4	set1	0.227366	0.633484	1	-0.292177
EMX1-1:899, 8, set1, minCMV	EMX1	0	1	899	minCMV	8	set1	0.940473	0.332156	1	-0.424023
EMX1-1:899, 8, set1, minProm	EMX1	0	1	899	minProm	8	set1	0.158579	0.690468	1	-0.252107
EMX1-1:899, 8, set1, minTK	EMX1	0	1	899	minTK	8	set1	3.38886	0.0656381	1	1.15184
EN1-1:1233, 1, set2, minCMV	EN1	0	1	1233	minCMV	1	set2	0.00160047	0.968088	1	0.0183755
EN1-1:1233, 1, set2, minProm	EN1	0	1	1233	minProm	1	set2	0.000339	0.985304	1	0.00705379
EN1-1:1233, 1, set2, minTK	EN1	0	1	1233	minTK	1	set2	0.0135065	0.90748	1	-0.0443599
EN1-1:1566, 4, set2, minCMV	EN1	0	1	1566	minCMV	4	set2	0.0814948	0.775282	1	0.10983
EN1-1:1566, 4, set2, minProm	EN1	0	1	1566	minProm	4	set2	0.371304	0.542294	1	0.288382
EN1-1:1566, 4, set2, minTK	EN1	0	1	1566	minTK	4	set2	0.190193	0.662756	1	0.15562
EN1-1:1899, 8, set2, minCMV	EN1	0	1	1899	minCMV	8	set2	0.0221023	0.881815	1	0.0554888
EN1-1:1899, 8, set2, minProm	EN1	0	1	1899	minProm	8	set2	3.31746	0.0685475	1	-0.72055
EN1-1:1899, 8, set2, minTK	EN1	0	1	1899	minTK	8	set2	0.147167	0.701257	1	0.158436
EN1-1:234, 1, set1, minCMV	EN1	0	1	234	minCMV	1	set1	2.73161	0.0983802	1	0.753388
EN1-1:234, 1, set1, minProm	EN1	0	1	234	minProm	1	set1	0.289872	0.590303	1	-0.234191
EN1-1:234, 1, set1, minTK	EN1	0	1	234	minTK	1	set1	0.254938	0.613619	1	-0.209082
EN1-1:567, 4, set1, minCMV	EN1	0	1	567	minCMV	4	set1	0.237702	0.625871	1	0.134512
EN1-1:567, 4, set1, minProm	EN1	0	1	567	minProm	4	set1	0.143693	0.704637	1	-0.153747
EN1-1:567, 4, set1, minTK	EN1	0	1	567	minTK	4	set1	0.0734986	0.786309	1	0.113006
EN1-1:900, 8, set1, minCMV	EN1	0	1	900	minCMV	8	set1	0.870674	0.350769	1	0.299026
EN1-1:900, 8, set1, minProm	EN1	0	1	900	minProm	8	set1	0.602245	0.437723	1	0.296859
EN1-1:900, 8, set1, minTK	EN1	0	1	900	minTK	8	set1	1.53133	0.215913	1	0.549964
EN1-2:1234, 1, set2, minCMV	EN1	0	2	1234	minCMV	1	set2	0.525731	0.468407	1	-0.303459
EN1-2:1234, 1, set2, minProm	EN1	0	2	1234	minProm	1	set2	0.128962	0.71951	1	-0.16703
EN1-2:1234, 1, set2, minTK	EN1	0	2	1234	minTK	1	set2	0.381356	0.536879	1	0.211815
EN1-2:1567, 4, set2, minCMV	EN1	0	2	1567	minCMV	4	set2	0.319743	0.571762	1	0.216178
EN1-2:1567, 4, set2, minProm	EN1	0	2	1567	minProm	4	set2	0.321295	0.570831	1	0.224344
EN1-2:1567, 4, set2, minTK	EN1	0	2	1567	minTK	4	set2	0.0336752	0.854399	1	-0.137113
EN1-2:1900, 8, set2, minCMV	EN1	0	2	1900	minCMV	8	set2	0.0436801	0.83445	1	-0.0784342
EN1-2:1900, 8, set2, minProm	EN1	0	2	1900	minProm	8	set2	0.316246	0.573872	1	0.222783
EN1-2:1900, 8, set2, minTK	EN1	0	2	1900	minTK	8	set2	1.36244	0.243116	1	-0.419132
EN1-2:235, 1, set1, minCMV	EN1	0	2	235	minCMV	1	set1	0.199253	0.655324	1	0.198333
EN1-2:235, 1, set1, minProm	EN1	0	2	235	minProm	1	set1	0.270071	0.603284	1	-0.185864
EN1-2:235, 1, set1, minTK	EN1	0	2	235	minTK	1	set1	0.246663	0.619435	1	-0.169122
EN1-2:568, 4, set1, minCMV	EN1	0	2	568	minCMV	4	set1	1.23142	0.267132	1	0.45264
EN1-2:568, 4, set1, minProm	EN1	0	2	568	minProm	4	set1	0.973418	0.323829	1	-0.385706
EN1-2:568, 4, set1, minTK	EN1	0	2	568	minTK	4	set1	0.288645	0.59109	1	0.182314
EN1-2:901, 8, set1, minCMV	EN1	0	2	901	minCMV	8	set1	1.18503	0.276333	1	0.436752
EN1-2:901, 8, set1, minProm	EN1	0	2	901	minProm	8	set1	1.27349	0.259113	1	0.450294
EN1-2:901, 8, set1, minTK	EN1	0	2	901	minTK	8	set1	1.05891	0.303463	1	0.381795
EOMES-1:1142, 1, set2, minCMV	EOMES	0	1	1142	minCMV	1	set2	0.0174796	0.894818	1	-0.0234589
EOMES-1:1142, 1, set2, minProm	EOMES	0	1	1142	minProm	1	set2	2.58132	0.108132	1	-0.294363
EOMES-1:1142, 1, set2, minTK	EOMES	0	1	1142	minTK	1	set2	0.243637	0.621592	1	-0.073728
EOMES-1:143, 1, set1, minCMV	EOMES	0	1	143	minCMV	1	set1	1.33498	0.247921	1	0.268913
EOMES-1:143, 1, set1, minProm	EOMES	0	1	143	minProm	1	set1	0.717837	0.396854	1	-0.227124
EOMES-1:143, 1, set1, minTK	EOMES	0	1	143	minTK	1	set1	0.282146	0.595298	1	0.112713
EOMES-1:1475, 4, set2, minCMV	EOMES	0	1	1475	minCMV	4	set2	3.30826	0.0689322	1	-0.378538
EOMES-1:1475, 4, set2, minProm	EOMES	0	1	1475	minProm	4	set2	0.00139264	0.970231	1	-0.00777776
EOMES-1:1475, 4, set2, minTK	EOMES	0	1	1475	minTK	4	set2	1.62816	0.201958	1	0.23028
EOMES-1:1808, 8, set2, minCMV	EOMES	0	1	1808	minCMV	8	set2	0.00293311	0.956809	1	-0.01078
EOMES-1:1808, 8, set2, minProm	EOMES	0	1	1808	minProm	8	set2	0.207454	0.64877	1	-0.110374
EOMES-1:1808, 8, set2, minTK	EOMES	0	1	1808	minTK	8	set2	0.027934	0.867264	1	0.0392186
EOMES-1:476, 4, set1, minCMV	EOMES	0	1	476	minCMV	4	set1	0.0340261	0.853651	1	0.0476284
EOMES-1:476, 4, set1, minProm	EOMES	0	1	476	minProm	4	set1	0.257311	0.611974	1	0.122921
EOMES-1:476, 4, set1, minTK	EOMES	0	1	476	minTK	4	set1	0.000803	0.977397	1	0.00917792
EOMES-1:809, 8, set1, minCMV	EOMES	0	1	809	minCMV	8	set1	0.371663	0.542099	1	-0.198202
EOMES-1:809, 8, set1, minProm	EOMES	0	1	809	minProm	8	set1	0.156791	0.692128	1	0.102375
EOMES-1:809, 8, set1, minTK	EOMES	0	1	809	minTK	8	set1	0.022038	0.881986	1	-0.0432104
EOMES-2:1143, 1, set2, minCMV	EOMES	0	2	1143	minCMV	1	set2	0.243154	0.621938	1	-0.0677134
EOMES-2:1143, 1, set2, minProm	EOMES	0	2	1143	minProm	1	set2	0.160768	0.688451	1	0.0594492
EOMES-2:1143, 1, set2, minTK	EOMES	0	2	1143	minTK	1	set2	0.000972	0.97513	1	-0.00468796
EOMES-2:144, 1, set1, minCMV	EOMES	0	2	144	minCMV	1	set1	0.673519	0.411828	1	0.119445
EOMES-2:144, 1, set1, minProm	EOMES	0	2	144	minProm	1	set1	0.0986108	0.753503	1	-0.0518453
EOMES-2:144, 1, set1, minTK	EOMES	0	2	144	minTK	1	set1	0.478103	0.489283	1	-0.10061
EOMES-2:1476, 4, set2, minCMV	EOMES	0	2	1476	minCMV	4	set2	0.00747847	0.931086	1	-0.0121704
EOMES-2:1476, 4, set2, minProm	EOMES	0	2	1476	minProm	4	set2	0.000228	0.987949	1	-0.00215346
EOMES-2:1476, 4, set2, minTK	EOMES	0	2	1476	minTK	4	set2	0.00172328	0.966887	1	0.00664674
EOMES-2:1809, 8, set2, minCMV	EOMES	0	2	1809	minCMV	8	set2	0.557133	0.455418	1	0.161238
EOMES-2:1809, 8, set2, minProm	EOMES	0	2	1809	minProm	8	set2	0.0382315	0.844979	1	-0.0311537
EOMES-2:1809, 8, set2, minTK	EOMES	0	2	1809	minTK	8	set2	1.1521	0.283109	1	0.1571
EOMES-2:477, 4, set1, minCMV	EOMES	0	2	477	minCMV	4	set1	0.112423	0.737403	1	0.0478452
EOMES-2:477, 4, set1, minProm	EOMES	0	2	477	minProm	4	set1	1.30177	0.25389	1	0.166592
EOMES-2:477, 4, set1, minTK	EOMES	0	2	477	minTK	4	set1	0.314138	0.575152	1	-0.0779239
EOMES-2:810, 8, set1, minCMV	EOMES	0	2	810	minCMV	8	set1	0.677298	0.410519	1	-0.131139
EOMES-2:810, 8, set1, minProm	EOMES	0	2	810	minProm	8	set1	0.650848	0.41981	1	0.137164
EOMES-2:810, 8, set1, minTK	EOMES	0	2	810	minTK	8	set1	0.0143269	0.904725	1	0.018365
ERG-1:1058, 1, set2, minCMV	ERG	0	1	1058	minCMV	1	set2	0.297335	0.585558	1	0.119235
ERG-1:1058, 1, set2, minProm	ERG	0	1	1058	minProm	1	set2	2.51717	0.112612	1	-0.279092
ERG-1:1058, 1, set2, minTK	ERG	0	1	1058	minTK	1	set2	0.0513468	0.820736	1	-0.0357446
ERG-1:1391, 4, set2, minCMV	ERG	0	1	1391	minCMV	4	set2	0.944374	0.331156	1	0.151948
ERG-1:1391, 4, set2, minProm	ERG	0	1	1391	minProm	4	set2	0.131518	0.716864	1	0.0685492
ERG-1:1391, 4, set2, minTK	ERG	0	1	1391	minTK	4	set2	0.271398	0.602396	1	0.105594
ERG-1:1724, 8, set2, minCMV	ERG	0	1	1724	minCMV	8	set2	1.33587	0.247764	1	0.228449
ERG-1:1724, 8, set2, minProm	ERG	0	1	1724	minProm	8	set2	0.689333	0.406391	1	-0.15351
ERG-1:1724, 8, set2, minTK	ERG	0	1	1724	minTK	8	set2	0.21728	0.64112	1	-0.0986833
ERG-1:392, 4, set1, minCMV	ERG	0	1	392	minCMV	4	set1	1.86714	0.171803	1	0.276192
ERG-1:392, 4, set1, minProm	ERG	0	1	392	minProm	4	set1	0.506323	0.476735	1	-0.146165
ERG-1:392, 4, set1, minTK	ERG	0	1	392	minTK	4	set1	0.0882319	0.766437	1	0.0580641
ERG-1:59, 1, set1, minCMV	ERG	0	1	59	minCMV	1	set1	0.277352	0.598442	1	0.098176
ERG-1:59, 1, set1, minProm	ERG	0	1	59	minProm	1	set1	0.00350292	0.952804	1	-0.0118487
ERG-1:59, 1, set1, minTK	ERG	0	1	59	minTK	1	set1	0.0468792	0.828585	1	-0.0440526
ERG-1:725, 8, set1, minCMV	ERG	0	1	725	minCMV	8	set1	0.653315	0.41893	1	0.200466
ERG-1:725, 8, set1, minProm	ERG	0	1	725	minProm	8	set1	0.0606322	0.805499	1	-0.0567903
ERG-1:725, 8, set1, minTK	ERG	0	1	725	minTK	8	set1	0.000311	0.985939	1	0.0044534
ERG-2:1059, 1, set2, minCMV	ERG	0	2	1059	minCMV	1	set2	0.918594	0.337844	1	0.208416
ERG-2:1059, 1, set2, minProm	ERG	0	2	1059	minProm	1	set2	0.00321941	0.954752	1	-0.0126474
ERG-2:1059, 1, set2, minTK	ERG	0	2	1059	minTK	1	set2	0.0964095	0.756182	1	0.0586466
ERG-2:1392, 4, set2, minCMV	ERG	0	2	1392	minCMV	4	set2	1.42394	0.232756	1	0.231725
ERG-2:1392, 4, set2, minProm	ERG	0	2	1392	minProm	4	set2	0.00543349	0.941239	1	0.0151596
ERG-2:1392, 4, set2, minTK	ERG	0	2	1392	minTK	4	set2	0.000606	0.98036	1	-0.0047784
ERG-2:1725, 8, set2, minCMV	ERG	0	2	1725	minCMV	8	set2	0.378861	0.538214	1	0.149783
ERG-2:1725, 8, set2, minProm	ERG	0	2	1725	minProm	8	set2	0.018068	0.893073	1	-0.0295492
ERG-2:1725, 8, set2, minTK	ERG	0	2	1725	minTK	8	set2	0.105403	0.745439	1	0.0680484
ERG-2:393, 4, set1, minCMV	ERG	0	2	393	minCMV	4	set1	1.18777	0.27578	1	0.175812
ERG-2:393, 4, set1, minProm	ERG	0	2	393	minProm	4	set1	0.000479	0.982534	1	0.00452564
ERG-2:393, 4, set1, minTK	ERG	0	2	393	minTK	4	set1	0.0387765	0.843892	1	-0.0325873
ERG-2:60, 1, set1, minCMV	ERG	0	2	60	minCMV	1	set1	0.355433	0.551054	1	0.109765
ERG-2:60, 1, set1, minProm	ERG	0	2	60	minProm	1	set1	0.072171	0.788202	1	0.0571938
ERG-2:60, 1, set1, minTK	ERG	0	2	60	minTK	1	set1	1.37788	0.240463	1	-0.260374
ERG-2:726, 8, set1, minCMV	ERG	0	2	726	minCMV	8	set1	0.255562	0.613186	1	0.116168
ERG-2:726, 8, set1, minProm	ERG	0	2	726	minProm	8	set1	0.022583	0.880547	1	-0.0388552
ERG-2:726, 8, set1, minTK	ERG	0	2	726	minTK	8	set1	0.080779	0.776244	1	0.0578138
ESR1-1:1269, 1, set2, minCMV	ESR1	0	1	1269	minCMV	1	set2	0.789808	0.374158	1	-0.216086
ESR1-1:1269, 1, set2, minProm	ESR1	0	1	1269	minProm	1	set2	1.71545	0.19028	1	0.318825
ESR1-1:1269, 1, set2, minTK	ESR1	0	1	1269	minTK	1	set2	2.10153	0.147152	1	-0.332932
ESR1-1:1602, 4, set2, minCMV	ESR1	0	1	1602	minCMV	4	set2	0.133527	0.714803	1	-0.108159
ESR1-1:1602, 4, set2, minProm	ESR1	0	1	1602	minProm	4	set2	0.00138801	0.970281	1	-0.0152252
ESR1-1:1602, 4, set2, minTK	ESR1	0	1	1602	minTK	4	set2	2.25778	0.132945	1	0.478443
ESR1-1:1935, 8, set2, minCMV	ESR1	0	1	1935	minCMV	8	set2	0.392203	0.531144	1	0.179073
ESR1-1:1935, 8, set2, minProm	ESR1	0	1	1935	minProm	8	set2	0.696404	0.403995	1	-0.286593
ESR1-1:1935, 8, set2, minTK	ESR1	0	1	1935	minTK	8	set2	0.0490838	0.824665	1	-0.0708804
ESR1-1:270, 1, set1, minCMV	ESR1	0	1	270	minCMV	1	set1	0.00396276	0.949806	1	-0.0146237
ESR1-1:270, 1, set1, minProm	ESR1	0	1	270	minProm	1	set1	0.367911	0.544145	1	-0.150728
ESR1-1:270, 1, set1, minTK	ESR1	0	1	270	minTK	1	set1	0.13688	0.711402	1	-0.0835793
ESR1-1:603, 4, set1, minCMV	ESR1	0	1	603	minCMV	4	set1	0.0577081	0.810156	1	0.0606041
ESR1-1:603, 4, set1, minProm	ESR1	0	1	603	minProm	4	set1	0.0162717	0.898497	1	0.0332723
ESR1-1:603, 4, set1, minTK	ESR1	0	1	603	minTK	4	set1	0.44226	0.506034	1	0.149776
ESR1-1:936, 8, set1, minCMV	ESR1	0	1	936	minCMV	8	set1	0.772292	0.379509	1	0.265133
ESR1-1:936, 8, set1, minProm	ESR1	0	1	936	minProm	8	set1	0.402409	0.525848	1	-0.215542
ESR1-1:936, 8, set1, minTK	ESR1	0	1	936	minTK	8	set1	0.0493644	0.824173	1	-0.0929188
ESRRA-1:1270, 1, set2, minCMV	ESRRA	0	1	1270	minCMV	1	set2	0.942319	0.331682	1	0.123252
ESRRA-1:1270, 1, set2, minProm	ESRRA	0	1	1270	minProm	1	set2	0.0494124	0.824089	1	0.0280293
ESRRA-1:1270, 1, set2, minTK	ESRRA	0	1	1270	minTK	1	set2	0.487521	0.485035	1	-0.0991385
ESRRA-1:1603, 4, set2, minCMV	ESRRA	0	1	1603	minCMV	4	set2	0.401476	0.526328	1	0.0748227
ESRRA-1:1603, 4, set2, minProm	ESRRA	0	1	1603	minProm	4	set2	0.103052	0.748197	1	0.0434063
ESRRA-1:1603, 4, set2, minTK	ESRRA	0	1	1603	minTK	4	set2	0.655758	0.418062	1	0.113372
ESRRA-1:1936, 8, set2, minCMV	ESRRA	0	1	1936	minCMV	8	set2	0.167984	0.68191	1	0.0651174
ESRRA-1:1936, 8, set2, minProm	ESRRA	0	1	1936	minProm	8	set2	3.27165	0.0704868	1	-0.250331
ESRRA-1:1936, 8, set2, minTK	ESRRA	0	1	1936	minTK	8	set2	1.17347	0.27869	1	0.155741
ESRRA-1:271, 1, set1, minCMV	ESRRA	0	1	271	minCMV	1	set1	0.653939	0.418708	1	0.115291
ESRRA-1:271, 1, set1, minProm	ESRRA	0	1	271	minProm	1	set1	0.155407	0.693421	1	-0.0626243
ESRRA-1:271, 1, set1, minTK	ESRRA	0	1	271	minTK	1	set1	0.846835	0.357449	1	0.127017
ESRRA-1:604, 4, set1, minCMV	ESRRA	0	1	604	minCMV	4	set1	0.0029421	0.956743	1	0.00675775
ESRRA-1:604, 4, set1, minProm	ESRRA	0	1	604	minProm	4	set1	0.841205	0.359053	1	0.153508
ESRRA-1:604, 4, set1, minTK	ESRRA	0	1	604	minTK	4	set1	0.0696488	0.791849	1	-0.0362686
ESRRA-1:937, 8, set1, minCMV	ESRRA	0	1	937	minCMV	8	set1	0.952189	0.329163	1	0.167513
ESRRA-1:937, 8, set1, minProm	ESRRA	0	1	937	minProm	8	set1	0.370167	0.542913	1	0.0963582
ESRRA-1:937, 8, set1, minTK	ESRRA	0	1	937	minTK	8	set1	0.721278	0.395725	1	-0.132649
ESRRA-2:1271, 1, set2, minCMV	ESRRA	0	2	1271	minCMV	1	set2	0.07262	0.78756	1	0.0390509
ESRRA-2:1271, 1, set2, minProm	ESRRA	0	2	1271	minProm	1	set2	0.135908	0.712383	1	-0.0543884
ESRRA-2:1271, 1, set2, minTK	ESRRA	0	2	1271	minTK	1	set2	0.986606	0.320573	1	-0.132637
ESRRA-2:1604, 4, set2, minCMV	ESRRA	0	2	1604	minCMV	4	set2	1.15673	0.282145	1	0.137677
ESRRA-2:1604, 4, set2, minProm	ESRRA	0	2	1604	minProm	4	set2	0.935245	0.333504	1	0.149726
ESRRA-2:1604, 4, set2, minTK	ESRRA	0	2	1604	minTK	4	set2	1.73413	0.187884	1	0.185693
ESRRA-2:1937, 8, set2, minCMV	ESRRA	0	2	1937	minCMV	8	set2	0.194105	0.659522	1	-0.0651219
ESRRA-2:1937, 8, set2, minProm	ESRRA	0	2	1937	minProm	8	set2	0.401577	0.526276	1	-0.0938923
ESRRA-2:1937, 8, set2, minTK	ESRRA	0	2	1937	minTK	8	set2	0.260261	0.609941	1	0.0714704
ESRRA-2:272, 1, set1, minCMV	ESRRA	0	2	272	minCMV	1	set1	0.366996	0.544646	1	0.0862599
ESRRA-2:272, 1, set1, minProm	ESRRA	0	2	272	minProm	1	set1	0.143825	0.704508	1	-0.0829372
ESRRA-2:272, 1, set1, minTK	ESRRA	0	2	272	minTK	1	set1	0.268284	0.604485	1	0.0945171
ESRRA-2:605, 4, set1, minCMV	ESRRA	0	2	605	minCMV	4	set1	0.429699	0.512137	1	0.121347
ESRRA-2:605, 4, set1, minProm	ESRRA	0	2	605	minProm	4	set1	0.258877	0.610893	1	-0.113394
ESRRA-2:605, 4, set1, minTK	ESRRA	0	2	605	minTK	4	set1	0.244186	0.621199	1	0.0926121
ESRRA-2:938, 8, set1, minCMV	ESRRA	0	2	938	minCMV	8	set1	0.773805	0.379043	1	0.17843
ESRRA-2:938, 8, set1, minProm	ESRRA	0	2	938	minProm	8	set1	0.50692	0.476475	1	0.169183
ESRRA-2:938, 8, set1, minTK	ESRRA	0	2	938	minTK	8	set1	1.16614	0.280197	1	0.198328
ESRRB-1:1272, 1, set2, minCMV	ESRRB	0	1	1272	minCMV	1	set2	0.019515	0.8889	1	0.0334575
ESRRB-1:1272, 1, set2, minProm	ESRRB	0	1	1272	minProm	1	set2	0.00337837	0.95365	1	-0.0152358
ESRRB-1:1272, 1, set2, minTK	ESRRB	0	1	1272	minTK	1	set2	0.108697	0.741633	1	0.0804756
ESRRB-1:1605, 4, set2, minCMV	ESRRB	0	1	1605	minCMV	4	set2	0.674203	0.41159	1	-0.191847
ESRRB-1:1605, 4, set2, minProm	ESRRB	0	1	1605	minProm	4	set2	0.363961	0.546315	1	0.154918
ESRRB-1:1605, 4, set2, minTK	ESRRB	0	1	1605	minTK	4	set2	0.0284274	0.866108	1	-0.0410196
ESRRB-1:1938, 8, set2, minCMV	ESRRB	0	1	1938	minCMV	8	set2	0.756782	0.384337	1	-0.349401
ESRRB-1:1938, 8, set2, minProm	ESRRB	0	1	1938	minProm	8	set2	0.100059	0.751759	1	-0.0653332
ESRRB-1:1938, 8, set2, minTK	ESRRB	0	1	1938	minTK	8	set2	0.560086	0.454225	1	0.192754
ESRRB-1:273, 1, set1, minCMV	ESRRB	0	1	273	minCMV	1	set1	0.0265273	0.870619	1	-0.0598911
ESRRB-1:273, 1, set1, minProm	ESRRB	0	1	273	minProm	1	set1	0.116682	0.732662	1	-0.108572
ESRRB-1:273, 1, set1, minTK	ESRRB	0	1	273	minTK	1	set1	0.957729	0.32776	1	-0.353179
ESRRB-1:606, 4, set1, minCMV	ESRRB	0	1	606	minCMV	4	set1	0.246105	0.619831	1	0.113314
ESRRB-1:606, 4, set1, minProm	ESRRB	0	1	606	minProm	4	set1	0.493668	0.482296	1	0.282169
ESRRB-1:606, 4, set1, minTK	ESRRB	0	1	606	minTK	4	set1	2.21305	0.136848	1	0.607129
ESRRB-1:939, 8, set1, minCMV	ESRRB	0	1	939	minCMV	8	set1	0.254462	0.613951	1	-0.242676
ESRRB-1:939, 8, set1, minProm	ESRRB	0	1	939	minProm	8	set1	0.710027	0.399435	1	0.298017
ESRRB-1:939, 8, set1, minTK	ESRRB	0	1	939	minTK	8	set1	2.30474	0.12898	1	0.501945
ESRRG-1:1273, 1, set2, minCMV	ESRRG	0	1	1273	minCMV	1	set2	0.0461864	0.829837	1	0.028264
ESRRG-1:1273, 1, set2, minProm	ESRRG	0	1	1273	minProm	1	set2	0.04795	0.82667	1	0.0329595
ESRRG-1:1273, 1, set2, minTK	ESRRG	0	1	1273	minTK	1	set2	0.0348631	0.851883	1	-0.023117
ESRRG-1:1606, 4, set2, minCMV	ESRRG	0	1	1606	minCMV	4	set2	1.06219	0.302716	1	0.127883
ESRRG-1:1606, 4, set2, minProm	ESRRG	0	1	1606	minProm	4	set2	1.03233	0.309613	1	-0.140627
ESRRG-1:1606, 4, set2, minTK	ESRRG	0	1	1606	minTK	4	set2	1.87333	0.171095	1	0.174319
ESRRG-1:1939, 8, set2, minCMV	ESRRG	0	1	1939	minCMV	8	set2	0.444463	0.504976	1	-0.0940895
ESRRG-1:1939, 8, set2, minProm	ESRRG	0	1	1939	minProm	8	set2	0.941611	0.331864	1	0.164284
ESRRG-1:1939, 8, set2, minTK	ESRRG	0	1	1939	minTK	8	set2	1.71991	0.189705	1	0.164364
ESRRG-1:274, 1, set1, minCMV	ESRRG	0	1	274	minCMV	1	set1	0.110198	0.739919	1	-0.0633942
ESRRG-1:274, 1, set1, minProm	ESRRG	0	1	274	minProm	1	set1	1.08931	0.296624	1	0.168659
ESRRG-1:274, 1, set1, minTK	ESRRG	0	1	274	minTK	1	set1	0.00147727	0.969341	1	0.00605047
ESRRG-1:607, 4, set1, minCMV	ESRRG	0	1	607	minCMV	4	set1	0.382802	0.536108	1	0.10117
ESRRG-1:607, 4, set1, minProm	ESRRG	0	1	607	minProm	4	set1	0.0147221	0.903426	1	0.0229777
ESRRG-1:607, 4, set1, minTK	ESRRG	0	1	607	minTK	4	set1	2.14142	0.143369	1	-0.308472
ESRRG-1:940, 8, set1, minCMV	ESRRG	0	1	940	minCMV	8	set1	0.101053	0.75057	1	-0.0615634
ESRRG-1:940, 8, set1, minProm	ESRRG	0	1	940	minProm	8	set1	0.00363188	0.951944	1	0.0105379
ESRRG-1:940, 8, set1, minTK	ESRRG	0	1	940	minTK	8	set1	0.0699598	0.791395	1	-0.0471149
ESRRG-2:1274, 1, set2, minCMV	ESRRG	0	2	1274	minCMV	1	set2	1.24846	0.263847	1	0.133122
ESRRG-2:1274, 1, set2, minProm	ESRRG	0	2	1274	minProm	1	set2	0.351589	0.553215	1	0.071542
ESRRG-2:1274, 1, set2, minTK	ESRRG	0	2	1274	minTK	1	set2	0.503721	0.47787	1	-0.0916076
ESRRG-2:1607, 4, set2, minCMV	ESRRG	0	2	1607	minCMV	4	set2	0.00848539	0.926606	1	0.0130727
ESRRG-2:1607, 4, set2, minProm	ESRRG	0	2	1607	minProm	4	set2	0.000271	0.986872	1	0.00196509
ESRRG-2:1607, 4, set2, minTK	ESRRG	0	2	1607	minTK	4	set2	1.73213	0.188139	1	0.154349
ESRRG-2:1940, 8, set2, minCMV	ESRRG	0	2	1940	minCMV	8	set2	0.266677	0.60557	1	-0.0624184
ESRRG-2:1940, 8, set2, minProm	ESRRG	0	2	1940	minProm	8	set2	6.64454	0.00994602	0.984656	0.341072
ESRRG-2:1940, 8, set2, minTK	ESRRG	0	2	1940	minTK	8	set2	2.50299	0.11363	1	-0.196009
ESRRG-2:275, 1, set1, minCMV	ESRRG	0	2	275	minCMV	1	set1	0.611251	0.434317	1	0.106526
ESRRG-2:275, 1, set1, minProm	ESRRG	0	2	275	minProm	1	set1	0.0913697	0.762443	1	-0.0393934
ESRRG-2:275, 1, set1, minTK	ESRRG	0	2	275	minTK	1	set1	0.630054	0.427335	1	0.100587
ESRRG-2:608, 4, set1, minCMV	ESRRG	0	2	608	minCMV	4	set1	0.00462707	0.945768	1	0.0119965
ESRRG-2:608, 4, set1, minProm	ESRRG	0	2	608	minProm	4	set1	0.597903	0.439379	1	0.114047
ESRRG-2:608, 4, set1, minTK	ESRRG	0	2	608	minTK	4	set1	0.843865	0.358294	1	0.135174
ESRRG-2:941, 8, set1, minCMV	ESRRG	0	2	941	minCMV	8	set1	0.0210727	0.884581	1	-0.0184557
ESRRG-2:941, 8, set1, minProm	ESRRG	0	2	941	minProm	8	set1	0.282053	0.595359	1	-0.0714392
ESRRG-2:941, 8, set1, minTK	ESRRG	0	2	941	minTK	8	set1	0.325001	0.568618	1	0.0724005
ETS1-1:1060, 1, set2, minCMV	ETS1	0	1	1060	minCMV	1	set2	1.35755	0.243962	1	0.143261
ETS1-1:1060, 1, set2, minProm	ETS1	0	1	1060	minProm	1	set2	0.141079	0.707211	1	0.0378027
ETS1-1:1060, 1, set2, minTK	ETS1	0	1	1060	minTK	1	set2	0.00206106	0.963789	1	-0.00493368
ETS1-1:1393, 4, set2, minCMV	ETS1	0	1	1393	minCMV	4	set2	1.88945	0.169264	1	0.152492
ETS1-1:1393, 4, set2, minProm	ETS1	0	1	1393	minProm	4	set2	0.545632	0.460108	1	-0.0834368
ETS1-1:1393, 4, set2, minTK	ETS1	0	1	1393	minTK	4	set2	0.000236	0.987743	1	0.00169561
ETS1-1:1726, 8, set2, minCMV	ETS1	0	1	1726	minCMV	8	set2	2.67462	0.10196	1	0.17855
ETS1-1:1726, 8, set2, minProm	ETS1	0	1	1726	minProm	8	set2	0.335897	0.562207	1	0.0623898
ETS1-1:1726, 8, set2, minTK	ETS1	0	1	1726	minTK	8	set2	1.43999	0.230141	1	-0.132348
ETS1-1:394, 4, set1, minCMV	ETS1	0	1	394	minCMV	4	set1	1.12997	0.287781	1	0.1296
ETS1-1:394, 4, set1, minProm	ETS1	0	1	394	minProm	4	set1	1.18223	0.276903	1	0.158798
ETS1-1:394, 4, set1, minTK	ETS1	0	1	394	minTK	4	set1	0.837767	0.360036	1	0.11756
ETS1-1:61, 1, set1, minCMV	ETS1	0	1	61	minCMV	1	set1	1.18425	0.276492	1	0.145483
ETS1-1:61, 1, set1, minProm	ETS1	0	1	61	minProm	1	set1	0.181181	0.67036	1	-0.0478402
ETS1-1:61, 1, set1, minTK	ETS1	0	1	61	minTK	1	set1	0.30568	0.580344	1	-0.0683504
ETS1-1:727, 8, set1, minCMV	ETS1	0	1	727	minCMV	8	set1	0.168401	0.681537	1	0.0661019
ETS1-1:727, 8, set1, minProm	ETS1	0	1	727	minProm	8	set1	1.94055	0.163609	1	0.213324
ETS1-1:727, 8, set1, minTK	ETS1	0	1	727	minTK	8	set1	1.10682	0.292774	1	0.13924
ETS1-2:1061, 1, set2, minCMV	ETS1	0	2	1061	minCMV	1	set2	1.61992	0.203104	1	0.162162
ETS1-2:1061, 1, set2, minProm	ETS1	0	2	1061	minProm	1	set2	0.0439598	0.833928	1	-0.027623
ETS1-2:1061, 1, set2, minTK	ETS1	0	2	1061	minTK	1	set2	0.0018352	0.96583	1	0.00584289
ETS1-2:1394, 4, set2, minCMV	ETS1	0	2	1394	minCMV	4	set2	0.911901	0.33961	1	0.137421
ETS1-2:1394, 4, set2, minProm	ETS1	0	2	1394	minProm	4	set2	1.42659	0.232322	1	0.175364
ETS1-2:1394, 4, set2, minTK	ETS1	0	2	1394	minTK	4	set2	0.360459	0.548251	1	0.0848528
ETS1-2:1727, 8, set2, minCMV	ETS1	0	2	1727	minCMV	8	set2	0.71428	0.398027	1	0.109733
ETS1-2:1727, 8, set2, minProm	ETS1	0	2	1727	minProm	8	set2	0.42467	0.514616	1	-0.10308
ETS1-2:1727, 8, set2, minTK	ETS1	0	2	1727	minTK	8	set2	0.966246	0.325618	1	0.153052
ETS1-2:395, 4, set1, minCMV	ETS1	0	2	395	minCMV	4	set1	0.372127	0.541847	1	0.103751
ETS1-2:395, 4, set1, minProm	ETS1	0	2	395	minProm	4	set1	0.400669	0.526744	1	-0.0987344
ETS1-2:395, 4, set1, minTK	ETS1	0	2	395	minTK	4	set1	0.209852	0.646883	1	-0.0733359
ETS1-2:62, 1, set1, minCMV	ETS1	0	2	62	minCMV	1	set1	0.631209	0.426912	1	0.122639
ETS1-2:62, 1, set1, minProm	ETS1	0	2	62	minProm	1	set1	0.168414	0.681525	1	0.0736234
ETS1-2:62, 1, set1, minTK	ETS1	0	2	62	minTK	1	set1	0.223945	0.636051	1	0.0741324
ETS1-2:728, 8, set1, minCMV	ETS1	0	2	728	minCMV	8	set1	0.660572	0.416358	1	0.122381
ETS1-2:728, 8, set1, minProm	ETS1	0	2	728	minProm	8	set1	0.0189053	0.890638	1	0.0211269
ETS1-2:728, 8, set1, minTK	ETS1	0	2	728	minTK	8	set1	0.139536	0.708742	1	-0.0552091
ETV2-1:1062, 1, set2, minCMV	ETV2	0	1	1062	minCMV	1	set2	1.83076	0.176037	1	0.212053
ETV2-1:1062, 1, set2, minProm	ETV2	0	1	1062	minProm	1	set2	0.00111792	0.973327	1	-0.00582323
ETV2-1:1062, 1, set2, minTK	ETV2	0	1	1062	minTK	1	set2	0.000473	0.98264	1	0.00383211
ETV2-1:1395, 4, set2, minCMV	ETV2	0	1	1395	minCMV	4	set2	0.7211	0.395783	1	0.14499
ETV2-1:1395, 4, set2, minProm	ETV2	0	1	1395	minProm	4	set2	0.111257	0.738718	1	0.0608269
ETV2-1:1395, 4, set2, minTK	ETV2	0	1	1395	minTK	4	set2	0.00288221	0.957185	1	-0.0104613
ETV2-1:1728, 8, set2, minCMV	ETV2	0	1	1728	minCMV	8	set2	1.87971	0.170367	1	0.268478
ETV2-1:1728, 8, set2, minProm	ETV2	0	1	1728	minProm	8	set2	0.174989	0.675715	1	-0.0855805
ETV2-1:1728, 8, set2, minTK	ETV2	0	1	1728	minTK	8	set2	1.40736	0.235495	1	-0.1896
ETV2-1:396, 4, set1, minCMV	ETV2	0	1	396	minCMV	4	set1	1.0555	0.304244	1	0.280574
ETV2-1:396, 4, set1, minProm	ETV2	0	1	396	minProm	4	set1	0.175393	0.675363	1	-0.106314
ETV2-1:396, 4, set1, minTK	ETV2	0	1	396	minTK	4	set1	0.00307912	0.955748	1	-0.0162117
ETV2-1:63, 1, set1, minCMV	ETV2	0	1	63	minCMV	1	set1	0.30939	0.578055	1	0.151851
ETV2-1:63, 1, set1, minProm	ETV2	0	1	63	minProm	1	set1	1.32055	0.250494	1	0.223366
ETV2-1:63, 1, set1, minTK	ETV2	0	1	63	minTK	1	set1	0.0159523	0.899493	1	0.0283326
ETV2-1:729, 8, set1, minCMV	ETV2	0	1	729	minCMV	8	set1	0.904972	0.341452	1	0.215066
ETV2-1:729, 8, set1, minProm	ETV2	0	1	729	minProm	8	set1	0.274296	0.600464	1	0.147866
ETV2-1:729, 8, set1, minTK	ETV2	0	1	729	minTK	8	set1	0.387164	0.533794	1	-0.140721
ETV6-1:1063, 1, set2, minCMV	ETV6	0	1	1063	minCMV	1	set2	2.26725	0.132134	1	0.216542
ETV6-1:1063, 1, set2, minProm	ETV6	0	1	1063	minProm	1	set2	0.623319	0.429817	1	-0.127732
ETV6-1:1063, 1, set2, minTK	ETV6	0	1	1063	minTK	1	set2	0.028312	0.866377	1	0.0263959
ETV6-1:1396, 4, set2, minCMV	ETV6	0	1	1396	minCMV	4	set2	1.01646	0.313361	1	0.184348
ETV6-1:1396, 4, set2, minProm	ETV6	0	1	1396	minProm	4	set2	0.107355	0.743176	1	-0.060066
ETV6-1:1396, 4, set2, minTK	ETV6	0	1	1396	minTK	4	set2	0.070972	0.789927	1	0.0517609
ETV6-1:1729, 8, set2, minCMV	ETV6	0	1	1729	minCMV	8	set2	0.990256	0.31968	1	0.179502
ETV6-1:1729, 8, set2, minProm	ETV6	0	1	1729	minProm	8	set2	0.0158888	0.899692	1	0.0186305
ETV6-1:1729, 8, set2, minTK	ETV6	0	1	1729	minTK	8	set2	0.480898	0.488016	1	-0.129038
ETV6-1:397, 4, set1, minCMV	ETV6	0	1	397	minCMV	4	set1	0.934971	0.333575	1	0.180756
ETV6-1:397, 4, set1, minProm	ETV6	0	1	397	minProm	4	set1	0.5126	0.474016	1	-0.147065
ETV6-1:397, 4, set1, minTK	ETV6	0	1	397	minTK	4	set1	0.000574	0.980889	1	0.0041413
ETV6-1:64, 1, set1, minCMV	ETV6	0	1	64	minCMV	1	set1	1.17247	0.278894	1	0.200807
ETV6-1:64, 1, set1, minProm	ETV6	0	1	64	minProm	1	set1	0.436004	0.509057	1	0.128789
ETV6-1:64, 1, set1, minTK	ETV6	0	1	64	minTK	1	set1	0.00728956	0.93196	1	0.0140437
ETV6-1:730, 8, set1, minCMV	ETV6	0	1	730	minCMV	8	set1	0.264933	0.606751	1	0.108887
ETV6-1:730, 8, set1, minProm	ETV6	0	1	730	minProm	8	set1	0.00354649	0.952512	1	0.0112218
ETV6-1:730, 8, set1, minTK	ETV6	0	1	730	minTK	8	set1	0.780213	0.377076	1	0.154537
Esrra-1:1275, 1, set2, minCMV	Esrra	0	1	1275	minCMV	1	set2	6.38124	0.0115333	1	0.305361
Esrra-1:1275, 1, set2, minProm	Esrra	0	1	1275	minProm	1	set2	0.0515485	0.82039	1	-0.0338665
Esrra-1:1275, 1, set2, minTK	Esrra	0	1	1275	minTK	1	set2	0.457203	0.498934	1	0.0869783
Esrra-1:1608, 4, set2, minCMV	Esrra	0	1	1608	minCMV	4	set2	0.157514	0.691455	1	0.0565958
Esrra-1:1608, 4, set2, minProm	Esrra	0	1	1608	minProm	4	set2	0.483075	0.487033	1	0.0985502
Esrra-1:1608, 4, set2, minTK	Esrra	0	1	1608	minTK	4	set2	0.652864	0.419091	1	0.107702
Esrra-1:1941, 8, set2, minCMV	Esrra	0	1	1941	minCMV	8	set2	0.13229	0.71607	1	0.0480527
Esrra-1:1941, 8, set2, minProm	Esrra	0	1	1941	minProm	8	set2	0.173935	0.676638	1	0.0578633
Esrra-1:1941, 8, set2, minTK	Esrra	0	1	1941	minTK	8	set2	1.08433	0.297731	1	0.136583
Esrra-1:276, 1, set1, minCMV	Esrra	0	1	276	minCMV	1	set1	0.625899	0.428863	1	0.141094
Esrra-1:276, 1, set1, minProm	Esrra	0	1	276	minProm	1	set1	0.235216	0.627683	1	-0.0902563
Esrra-1:276, 1, set1, minTK	Esrra	0	1	276	minTK	1	set1	0.0059735	0.938394	1	-0.0145478
Esrra-1:609, 4, set1, minCMV	Esrra	0	1	609	minCMV	4	set1	1.02119	0.312237	1	0.144339
Esrra-1:609, 4, set1, minProm	Esrra	0	1	609	minProm	4	set1	0.966467	0.325563	1	-0.159252
Esrra-1:609, 4, set1, minTK	Esrra	0	1	609	minTK	4	set1	0.445278	0.504586	1	-0.112914
Esrra-1:942, 8, set1, minCMV	Esrra	0	1	942	minCMV	8	set1	0.00995229	0.920534	1	0.0201684
Esrra-1:942, 8, set1, minProm	Esrra	0	1	942	minProm	8	set1	1.12777	0.288252	1	-0.227602
Esrra-1:942, 8, set1, minTK	Esrra	0	1	942	minTK	8	set1	0.676897	0.410657	1	0.12474
FOXB1-1:1203, 1, set2, minCMV	FOXB1	0	1	1203	minCMV	1	set2	2.55532	0.109924	1	0.242967
FOXB1-1:1203, 1, set2, minProm	FOXB1	0	1	1203	minProm	1	set2	0.409092	0.522431	1	0.102406
FOXB1-1:1203, 1, set2, minTK	FOXB1	0	1	1203	minTK	1	set2	0.259763	0.610283	1	-0.073342
FOXB1-1:1536, 4, set2, minCMV	FOXB1	0	1	1536	minCMV	4	set2	0.0161157	0.898982	1	0.020253
FOXB1-1:1536, 4, set2, minProm	FOXB1	0	1	1536	minProm	4	set2	1.95685	0.16185	1	0.266019
FOXB1-1:1536, 4, set2, minTK	FOXB1	0	1	1536	minTK	4	set2	0.0582668	0.809257	1	0.0356865
FOXB1-1:1869, 8, set2, minCMV	FOXB1	0	1	1869	minCMV	8	set2	0.163925	0.685569	1	0.0554952
FOXB1-1:1869, 8, set2, minProm	FOXB1	0	1	1869	minProm	8	set2	0.00158842	0.968209	1	-0.00671751
FOXB1-1:1869, 8, set2, minTK	FOXB1	0	1	1869	minTK	8	set2	2.77476	0.095761	1	-0.241522
FOXB1-1:204, 1, set1, minCMV	FOXB1	0	1	204	minCMV	1	set1	0.219531	0.639397	1	-0.107051
FOXB1-1:204, 1, set1, minProm	FOXB1	0	1	204	minProm	1	set1	1.78193	0.181913	1	-0.216085
FOXB1-1:204, 1, set1, minTK	FOXB1	0	1	204	minTK	1	set1	0.197751	0.656543	1	-0.0917982
FOXB1-1:537, 4, set1, minCMV	FOXB1	0	1	537	minCMV	4	set1	0.0420261	0.83757	1	0.0357178
FOXB1-1:537, 4, set1, minProm	FOXB1	0	1	537	minProm	4	set1	8.23e-05	0.992762	1	-0.00211797
FOXB1-1:537, 4, set1, minTK	FOXB1	0	1	537	minTK	4	set1	0.0387681	0.843909	1	-0.0355034
FOXB1-1:870, 8, set1, minCMV	FOXB1	0	1	870	minCMV	8	set1	0.0315157	0.859095	1	0.0358552
FOXB1-1:870, 8, set1, minProm	FOXB1	0	1	870	minProm	8	set1	0.277331	0.598456	1	0.11221
FOXB1-1:870, 8, set1, minTK	FOXB1	0	1	870	minTK	8	set1	0.117243	0.732044	1	-0.0740824
FOXB1-2:1204, 1, set2, minCMV	FOXB1	0	2	1204	minCMV	1	set2	1.23488	0.266461	1	1.36375
FOXB1-2:1204, 1, set2, minProm	FOXB1	0	2	1204	minProm	1	set2	0.0535707	0.816963	1	0.167341
FOXB1-2:1204, 1, set2, minTK	FOXB1	0	2	1204	minTK	1	set2	2.18914	0.138987	1	0.87012
FOXB1-2:1537, 4, set2, minCMV	FOXB1	0	2	1537	minCMV	4	set2	0.135218	0.713082	1	0.224474
FOXB1-2:1537, 4, set2, minProm	FOXB1	0	2	1537	minProm	4	set2	1.19786	0.27375	1	0.500307
FOXB1-2:1537, 4, set2, minTK	FOXB1	0	2	1537	minTK	4	set2	0.40529	0.52437	1	-0.355681
FOXB1-2:1870, 8, set2, minCMV	FOXB1	0	2	1870	minCMV	8	set2	0.190261	0.662699	1	0.260244
FOXB1-2:1870, 8, set2, minProm	FOXB1	0	2	1870	minProm	8	set2	0.682494	0.408729	1	-0.640692
FOXB1-2:1870, 8, set2, minTK	FOXB1	0	2	1870	minTK	8	set2	1.88022	0.170309	1	-0.528942
FOXB1-2:205, 1, set1, minCMV	FOXB1	0	2	205	minCMV	1	set1	2.40475	0.120968	1	-1.18059
FOXB1-2:205, 1, set1, minProm	FOXB1	0	2	205	minProm	1	set1	0.00268689	0.95866	1	-0.0456163
FOXB1-2:205, 1, set1, minTK	FOXB1	0	2	205	minTK	1	set1	1.56486	0.210956	1	-0.442204
FOXB1-2:538, 4, set1, minCMV	FOXB1	0	2	538	minCMV	4	set1	0.00253419	0.959851	1	0.0418275
FOXB1-2:538, 4, set1, minProm	FOXB1	0	2	538	minProm	4	set1	0.521772	0.470087	1	-0.311814
FOXB1-2:538, 4, set1, minTK	FOXB1	0	2	538	minTK	4	set1	0.065537	0.797949	1	-0.170627
FOXB1-2:871, 8, set1, minCMV	FOXB1	0	2	871	minCMV	8	set1	0.0803336	0.776846	1	-0.132212
FOXB1-2:871, 8, set1, minProm	FOXB1	0	2	871	minProm	8	set1	4.26478	0.0389104	1	-0.94087
FOXB1-2:871, 8, set1, minTK	FOXB1	0	2	871	minTK	8	set1	0.243386	0.621771	1	0.239159
FOXC1-1:1205, 1, set2, minCMV	FOXC1	0	1	1205	minCMV	1	set2	1.09607	0.295131	1	0.231861
FOXC1-1:1205, 1, set2, minProm	FOXC1	0	1	1205	minProm	1	set2	1.2356	0.266322	1	-0.250683
FOXC1-1:1205, 1, set2, minTK	FOXC1	0	1	1205	minTK	1	set2	0.314341	0.575029	1	-0.102967
FOXC1-1:1538, 4, set2, minCMV	FOXC1	0	1	1538	minCMV	4	set2	0.0817471	0.774944	1	0.0775635
FOXC1-1:1538, 4, set2, minProm	FOXC1	0	1	1538	minProm	4	set2	0.17445	0.676187	1	0.0846173
FOXC1-1:1538, 4, set2, minTK	FOXC1	0	1	1538	minTK	4	set2	0.289424	0.59059	1	-0.140193
FOXC1-1:1871, 8, set2, minCMV	FOXC1	0	1	1871	minCMV	8	set2	0.326329	0.567829	1	0.119558
FOXC1-1:1871, 8, set2, minProm	FOXC1	0	1	1871	minProm	8	set2	0.05871	0.808546	1	-0.0573799
FOXC1-1:1871, 8, set2, minTK	FOXC1	0	1	1871	minTK	8	set2	0.216176	0.641969	1	0.111528
FOXC1-1:206, 1, set1, minCMV	FOXC1	0	1	206	minCMV	1	set1	0.218954	0.639838	1	0.105079
FOXC1-1:206, 1, set1, minProm	FOXC1	0	1	206	minProm	1	set1	0.0239198	0.877089	1	-0.0476866
FOXC1-1:206, 1, set1, minTK	FOXC1	0	1	206	minTK	1	set1	0.541634	0.461756	1	-0.184811
FOXC1-1:539, 4, set1, minCMV	FOXC1	0	1	539	minCMV	4	set1	0.00387889	0.950339	1	0.014548
FOXC1-1:539, 4, set1, minProm	FOXC1	0	1	539	minProm	4	set1	0.1914	0.661754	1	0.117751
FOXC1-1:539, 4, set1, minTK	FOXC1	0	1	539	minTK	4	set1	1.04895	0.305748	1	-0.254601
FOXC1-1:872, 8, set1, minCMV	FOXC1	0	1	872	minCMV	8	set1	0.238137	0.625555	1	0.11867
FOXC1-1:872, 8, set1, minProm	FOXC1	0	1	872	minProm	8	set1	0.109336	0.740901	1	-0.0973863
FOXC1-1:872, 8, set1, minTK	FOXC1	0	1	872	minTK	8	set1	0.1089	0.7414	1	-0.125144
FOXC1-2:1206, 1, set2, minCMV	FOXC1	0	2	1206	minCMV	1	set2	0.268367	0.604429	1	-0.172932
FOXC1-2:1206, 1, set2, minProm	FOXC1	0	2	1206	minProm	1	set2	1.80781	0.178771	1	0.381662
FOXC1-2:1206, 1, set2, minTK	FOXC1	0	2	1206	minTK	1	set2	2.68937	0.10102	1	-0.469456
FOXC1-2:1539, 4, set2, minCMV	FOXC1	0	2	1539	minCMV	4	set2	0.425453	0.514228	1	0.187451
FOXC1-2:1539, 4, set2, minProm	FOXC1	0	2	1539	minProm	4	set2	2.09539	0.147744	1	-0.372724
FOXC1-2:1539, 4, set2, minTK	FOXC1	0	2	1539	minTK	4	set2	3.11e-05	0.995553	1	-0.00145007
FOXC1-2:1872, 8, set2, minCMV	FOXC1	0	2	1872	minCMV	8	set2	0.538081	0.463229	1	0.166354
FOXC1-2:1872, 8, set2, minProm	FOXC1	0	2	1872	minProm	8	set2	0.000669	0.97936	1	-0.00802602
FOXC1-2:1872, 8, set2, minTK	FOXC1	0	2	1872	minTK	8	set2	1.25294	0.262991	1	-0.369689
FOXC1-2:207, 1, set1, minCMV	FOXC1	0	2	207	minCMV	1	set1	0.514379	0.473249	1	0.237468
FOXC1-2:207, 1, set1, minProm	FOXC1	0	2	207	minProm	1	set1	1.00007	0.317292	1	0.370366
FOXC1-2:207, 1, set1, minTK	FOXC1	0	2	207	minTK	1	set1	0.524883	0.468766	1	0.248714
FOXC1-2:540, 4, set1, minCMV	FOXC1	0	2	540	minCMV	4	set1	0.0229052	0.879704	1	0.050461
FOXC1-2:540, 4, set1, minProm	FOXC1	0	2	540	minProm	4	set1	0.540055	0.46241	1	-0.210301
FOXC1-2:540, 4, set1, minTK	FOXC1	0	2	540	minTK	4	set1	1.87356	0.171067	1	0.462507
FOXC1-2:873, 8, set1, minCMV	FOXC1	0	2	873	minCMV	8	set1	0.0162394	0.898597	1	-0.0388266
FOXC1-2:873, 8, set1, minProm	FOXC1	0	2	873	minProm	8	set1	0.619874	0.431094	1	-0.355558
FOXC1-2:873, 8, set1, minTK	FOXC1	0	2	873	minTK	8	set1	0.00361107	0.952082	1	-0.0158297
FOXC1-3:1207, 1, set2, minCMV	FOXC1	0	3	1207	minCMV	1	set2	0.536281	0.463978	1	0.219895
FOXC1-3:1207, 1, set2, minProm	FOXC1	0	3	1207	minProm	1	set2	1.52329	0.217122	1	-0.388096
FOXC1-3:1207, 1, set2, minTK	FOXC1	0	3	1207	minTK	1	set2	0.0303319	0.861739	1	0.058893
FOXC1-3:1540, 4, set2, minCMV	FOXC1	0	3	1540	minCMV	4	set2	0.00093	0.975665	1	0.0109465
FOXC1-3:1540, 4, set2, minProm	FOXC1	0	3	1540	minProm	4	set2	0.272597	0.601595	1	0.177078
FOXC1-3:1540, 4, set2, minTK	FOXC1	0	3	1540	minTK	4	set2	1.5591	0.211797	1	-0.490885
FOXC1-3:1873, 8, set2, minCMV	FOXC1	0	3	1873	minCMV	8	set2	0.424627	0.514637	1	0.272037
FOXC1-3:1873, 8, set2, minProm	FOXC1	0	3	1873	minProm	8	set2	0.441649	0.506327	1	0.206509
FOXC1-3:1873, 8, set2, minTK	FOXC1	0	3	1873	minTK	8	set2	1.11688	0.29059	1	-0.414369
FOXC1-3:208, 1, set1, minCMV	FOXC1	0	3	208	minCMV	1	set1	0.890316	0.345392	1	0.284208
FOXC1-3:208, 1, set1, minProm	FOXC1	0	3	208	minProm	1	set1	0.000964	0.975231	1	0.0129012
FOXC1-3:208, 1, set1, minTK	FOXC1	0	3	208	minTK	1	set1	0.247015	0.619185	1	0.279939
FOXC1-3:541, 4, set1, minCMV	FOXC1	0	3	541	minCMV	4	set1	0.00510111	0.943062	1	-0.0312852
FOXC1-3:541, 4, set1, minProm	FOXC1	0	3	541	minProm	4	set1	0.0038578	0.950474	1	-0.0406372
FOXC1-3:541, 4, set1, minTK	FOXC1	0	3	541	minTK	4	set1	0.059197	0.80777	1	-0.103407
FOXC1-3:874, 8, set1, minCMV	FOXC1	0	3	874	minCMV	8	set1	1.15644	0.282204	1	0.361743
FOXC1-3:874, 8, set1, minProm	FOXC1	0	3	874	minProm	8	set1	0.167892	0.681992	1	-0.169256
FOXC1-3:874, 8, set1, minTK	FOXC1	0	3	874	minTK	8	set1	0.479507	0.488646	1	0.314592
FOXC2-1:1208, 1, set2, minCMV	FOXC2	0	1	1208	minCMV	1	set2	0.0618008	0.803672	1	0.0529142
FOXC2-1:1208, 1, set2, minProm	FOXC2	0	1	1208	minProm	1	set2	1.63742	0.20068	1	-0.291007
FOXC2-1:1208, 1, set2, minTK	FOXC2	0	1	1208	minTK	1	set2	1.18763	0.275807	1	-0.274247
FOXC2-1:1541, 4, set2, minCMV	FOXC2	0	1	1541	minCMV	4	set2	0.254636	0.61383	1	0.100491
FOXC2-1:1541, 4, set2, minProm	FOXC2	0	1	1541	minProm	4	set2	0.150463	0.698094	1	0.100105
FOXC2-1:1541, 4, set2, minTK	FOXC2	0	1	1541	minTK	4	set2	0.424468	0.514716	1	0.149467
FOXC2-1:1874, 8, set2, minCMV	FOXC2	0	1	1874	minCMV	8	set2	0.159142	0.689948	1	0.079123
FOXC2-1:1874, 8, set2, minProm	FOXC2	0	1	1874	minProm	8	set2	0.603871	0.437105	1	0.210601
FOXC2-1:1874, 8, set2, minTK	FOXC2	0	1	1874	minTK	8	set2	0.0261845	0.87145	1	0.0416177
FOXC2-1:209, 1, set1, minCMV	FOXC2	0	1	209	minCMV	1	set1	0.29516	0.586933	1	0.148642
FOXC2-1:209, 1, set1, minProm	FOXC2	0	1	209	minProm	1	set1	0.047285	0.827857	1	-0.0634757
FOXC2-1:209, 1, set1, minTK	FOXC2	0	1	209	minTK	1	set1	5.58189	0.0181471	1	-0.614438
FOXC2-1:542, 4, set1, minCMV	FOXC2	0	1	542	minCMV	4	set1	0.886176	0.346516	1	0.249484
FOXC2-1:542, 4, set1, minProm	FOXC2	0	1	542	minProm	4	set1	0.00167792	0.967326	1	0.0124696
FOXC2-1:542, 4, set1, minTK	FOXC2	0	1	542	minTK	4	set1	2.48829	0.114696	1	-0.447809
FOXC2-1:875, 8, set1, minCMV	FOXC2	0	1	875	minCMV	8	set1	0.780785	0.376901	1	0.245682
FOXC2-1:875, 8, set1, minProm	FOXC2	0	1	875	minProm	8	set1	0.244931	0.620667	1	0.17362
FOXC2-1:875, 8, set1, minTK	FOXC2	0	1	875	minTK	8	set1	0.496161	0.481192	1	0.229812
FOXC2-2:1209, 1, set2, minCMV	FOXC2	0	2	1209	minCMV	1	set2	0.144345	0.703999	1	0.0815763
FOXC2-2:1209, 1, set2, minProm	FOXC2	0	2	1209	minProm	1	set2	9.16e-05	0.992364	1	0.0023261
FOXC2-2:1209, 1, set2, minTK	FOXC2	0	2	1209	minTK	1	set2	0.905194	0.341393	1	0.192971
FOXC2-2:1542, 4, set2, minCMV	FOXC2	0	2	1542	minCMV	4	set2	0.262145	0.60865	1	0.104397
FOXC2-2:1542, 4, set2, minProm	FOXC2	0	2	1542	minProm	4	set2	0.0905776	0.763444	1	-0.0755331
FOXC2-2:1542, 4, set2, minTK	FOXC2	0	2	1542	minTK	4	set2	4.06839	0.0436929	1	0.404384
FOXC2-2:1875, 8, set2, minCMV	FOXC2	0	2	1875	minCMV	8	set2	0.0681783	0.794008	1	-0.0530992
FOXC2-2:1875, 8, set2, minProm	FOXC2	0	2	1875	minProm	8	set2	1.19235	0.274856	1	-0.259633
FOXC2-2:1875, 8, set2, minTK	FOXC2	0	2	1875	minTK	8	set2	7.80909	0.00519841	0.613613	-0.589473
FOXC2-2:210, 1, set1, minCMV	FOXC2	0	2	210	minCMV	1	set1	0.00453427	0.946313	1	0.0163648
FOXC2-2:210, 1, set1, minProm	FOXC2	0	2	210	minProm	1	set1	0.543536	0.460971	1	0.164077
FOXC2-2:210, 1, set1, minTK	FOXC2	0	2	210	minTK	1	set1	0.11286	0.736911	1	-0.0829257
FOXC2-2:543, 4, set1, minCMV	FOXC2	0	2	543	minCMV	4	set1	2.80795	0.093798	1	0.384878
FOXC2-2:543, 4, set1, minProm	FOXC2	0	2	543	minProm	4	set1	0.599511	0.438765	1	0.217601
FOXC2-2:543, 4, set1, minTK	FOXC2	0	2	543	minTK	4	set1	0.0234284	0.878348	1	-0.0381607
FOXC2-2:876, 8, set1, minCMV	FOXC2	0	2	876	minCMV	8	set1	0.740351	0.389548	1	0.241253
FOXC2-2:876, 8, set1, minProm	FOXC2	0	2	876	minProm	8	set1	0.664789	0.414874	1	-0.230631
FOXC2-2:876, 8, set1, minTK	FOXC2	0	2	876	minTK	8	set1	1.07127	0.300658	1	-0.255036
FOXD2-1:1210, 1, set2, minCMV	FOXD2	0	1	1210	minCMV	1	set2	0.553919	0.456721	1	0.30656
FOXD2-1:1210, 1, set2, minProm	FOXD2	0	1	1210	minProm	1	set2	1.01466	0.313789	1	-0.543204
FOXD2-1:1210, 1, set2, minTK	FOXD2	0	1	1210	minTK	1	set2	0.000115	0.99146	1	0.00428633
FOXD2-1:1543, 4, set2, minCMV	FOXD2	0	1	1543	minCMV	4	set2	0.246593	0.619484	1	0.224392
FOXD2-1:1543, 4, set2, minProm	FOXD2	0	1	1543	minProm	4	set2	0.065942	0.79734	1	0.129283
FOXD2-1:1543, 4, set2, minTK	FOXD2	0	1	1543	minTK	4	set2	0.152883	0.695796	1	-0.15329
FOXD2-1:1876, 8, set2, minCMV	FOXD2	0	1	1876	minCMV	8	set2	1.05728	0.303837	1	0.558711
FOXD2-1:1876, 8, set2, minProm	FOXD2	0	1	1876	minProm	8	set2	0.29271	0.588489	1	-0.312533
FOXD2-1:1876, 8, set2, minTK	FOXD2	0	1	1876	minTK	8	set2	0.0544184	0.815546	1	-0.0975809
FOXD2-1:211, 1, set1, minCMV	FOXD2	0	1	211	minCMV	1	set1	0.186503	0.665844	1	-0.237232
FOXD2-1:211, 1, set1, minProm	FOXD2	0	1	211	minProm	1	set1	0.000307	0.98601	1	-0.00809118
FOXD2-1:211, 1, set1, minTK	FOXD2	0	1	211	minTK	1	set1	2.1505	0.142523	1	0.589361
FOXD2-1:544, 4, set1, minCMV	FOXD2	0	1	544	minCMV	4	set1	0.742175	0.388965	1	-0.456782
FOXD2-1:544, 4, set1, minProm	FOXD2	0	1	544	minProm	4	set1	0.212278	0.644988	1	0.367007
FOXD2-1:544, 4, set1, minTK	FOXD2	0	1	544	minTK	4	set1	0.0488375	0.825099	1	-0.112532
FOXD2-1:877, 8, set1, minCMV	FOXD2	0	1	877	minCMV	8	set1	0.204112	0.651422	1	0.259051
FOXD2-1:877, 8, set1, minProm	FOXD2	0	1	877	minProm	8	set1	0.301013	0.583248	1	-0.451024
FOXD2-1:877, 8, set1, minTK	FOXD2	0	1	877	minTK	8	set1	0.53561	0.464258	1	-0.307506
FOXD3-1:1211, 1, set2, minCMV	FOXD3	0	1	1211	minCMV	1	set2	0.720333	0.396035	1	-0.425814
FOXD3-1:1211, 1, set2, minProm	FOXD3	0	1	1211	minProm	1	set2	1.67846	0.19513	1	-0.793331
FOXD3-1:1211, 1, set2, minTK	FOXD3	0	1	1211	minTK	1	set2	0.468343	0.49375	1	-0.197568
FOXD3-1:1544, 4, set2, minCMV	FOXD3	0	1	1544	minCMV	4	set2	0.000121	0.99123	1	0.00324799
FOXD3-1:1544, 4, set2, minProm	FOXD3	0	1	1544	minProm	4	set2	0.577258	0.447389	1	0.385365
FOXD3-1:1544, 4, set2, minTK	FOXD3	0	1	1544	minTK	4	set2	0.364049	0.546266	1	-0.211567
FOXD3-1:1877, 8, set2, minCMV	FOXD3	0	1	1877	minCMV	8	set2	1.29525	0.255083	1	-0.490151
FOXD3-1:1877, 8, set2, minProm	FOXD3	0	1	1877	minProm	8	set2	1.06235	0.302681	1	0.484404
FOXD3-1:1877, 8, set2, minTK	FOXD3	0	1	1877	minTK	8	set2	0.109838	0.740329	1	0.11807
FOXD3-1:212, 1, set1, minCMV	FOXD3	0	1	212	minCMV	1	set1	0.0793502	0.77818	1	-0.10097
FOXD3-1:212, 1, set1, minProm	FOXD3	0	1	212	minProm	1	set1	0.307359	0.579305	1	-0.302651
FOXD3-1:212, 1, set1, minTK	FOXD3	0	1	212	minTK	1	set1	0.729519	0.393039	1	-0.406445
FOXD3-1:545, 4, set1, minCMV	FOXD3	0	1	545	minCMV	4	set1	0.0981139	0.754105	1	-0.114979
FOXD3-1:545, 4, set1, minProm	FOXD3	0	1	545	minProm	4	set1	0.00412291	0.948803	1	-0.0390726
FOXD3-1:545, 4, set1, minTK	FOXD3	0	1	545	minTK	4	set1	1.00693	0.315638	1	-0.464055
FOXD3-1:878, 8, set1, minCMV	FOXD3	0	1	878	minCMV	8	set1	0.260113	0.610043	1	-0.190289
FOXD3-1:878, 8, set1, minProm	FOXD3	0	1	878	minProm	8	set1	0.246761	0.619365	1	-0.232805
FOXD3-1:878, 8, set1, minTK	FOXD3	0	1	878	minTK	8	set1	1.44302	0.229651	1	-0.398809
FOXG1-1:1212, 1, set2, minCMV	FOXG1	0	1	1212	minCMV	1	set2	0.493324	0.482448	1	0.296515
FOXG1-1:1212, 1, set2, minProm	FOXG1	0	1	1212	minProm	1	set2	0.589098	0.442768	1	0.182532
FOXG1-1:1212, 1, set2, minTK	FOXG1	0	1	1212	minTK	1	set2	0.0465168	0.829239	1	-0.0614294
FOXG1-1:1545, 4, set2, minCMV	FOXG1	0	1	1545	minCMV	4	set2	0.174854	0.675833	1	0.106556
FOXG1-1:1545, 4, set2, minProm	FOXG1	0	1	1545	minProm	4	set2	0.0201696	0.887064	1	0.0288605
FOXG1-1:1545, 4, set2, minTK	FOXG1	0	1	1545	minTK	4	set2	1.81201	0.178267	1	-0.29938
FOXG1-1:1878, 8, set2, minCMV	FOXG1	0	1	1878	minCMV	8	set2	1.23306	0.266814	1	0.344741
FOXG1-1:1878, 8, set2, minProm	FOXG1	0	1	1878	minProm	8	set2	1.38701	0.23891	1	0.344913
FOXG1-1:1878, 8, set2, minTK	FOXG1	0	1	1878	minTK	8	set2	0.0747106	0.784598	1	-0.0863148
FOXG1-1:213, 1, set1, minCMV	FOXG1	0	1	213	minCMV	1	set1	0.137892	0.710386	1	-0.267746
FOXG1-1:213, 1, set1, minProm	FOXG1	0	1	213	minProm	1	set1	0.274368	0.600417	1	0.211623
FOXG1-1:213, 1, set1, minTK	FOXG1	0	1	213	minTK	1	set1	0.178809	0.672399	1	0.189395
FOXG1-1:546, 4, set1, minCMV	FOXG1	0	1	546	minCMV	4	set1	3.17649	0.0747053	1	0.560722
FOXG1-1:546, 4, set1, minProm	FOXG1	0	1	546	minProm	4	set1	0.0992462	0.752736	1	0.076357
FOXG1-1:546, 4, set1, minTK	FOXG1	0	1	546	minTK	4	set1	0.00760023	0.930529	1	-0.0219679
FOXG1-1:879, 8, set1, minCMV	FOXG1	0	1	879	minCMV	8	set1	0.128854	0.719624	1	0.168496
FOXG1-1:879, 8, set1, minProm	FOXG1	0	1	879	minProm	8	set1	2.13829	0.143662	1	0.534858
FOXG1-1:879, 8, set1, minTK	FOXG1	0	1	879	minTK	8	set1	2.11177	0.14617	1	0.650688
FOXG1-2:1213, 1, set2, minCMV	FOXG1	0	2	1213	minCMV	1	set2	0.0680849	0.794146	1	0.0527487
FOXG1-2:1213, 1, set2, minProm	FOXG1	0	2	1213	minProm	1	set2	0.610618	0.434555	1	0.149793
FOXG1-2:1213, 1, set2, minTK	FOXG1	0	2	1213	minTK	1	set2	0.222087	0.637454	1	0.0834124
FOXG1-2:1546, 4, set2, minCMV	FOXG1	0	2	1546	minCMV	4	set2	0.208842	0.647677	1	-0.0729693
FOXG1-2:1546, 4, set2, minProm	FOXG1	0	2	1546	minProm	4	set2	1.30052	0.254119	1	-0.19411
FOXG1-2:1546, 4, set2, minTK	FOXG1	0	2	1546	minTK	4	set2	0.0199997	0.887538	1	0.0230249
FOXG1-2:1879, 8, set2, minCMV	FOXG1	0	2	1879	minCMV	8	set2	0.633899	0.425929	1	0.1629
FOXG1-2:1879, 8, set2, minProm	FOXG1	0	2	1879	minProm	8	set2	0.482559	0.487266	1	-0.117361
FOXG1-2:1879, 8, set2, minTK	FOXG1	0	2	1879	minTK	8	set2	0.97229	0.32411	1	-0.153631
FOXG1-2:214, 1, set1, minCMV	FOXG1	0	2	214	minCMV	1	set1	0.077765	0.780349	1	-0.0610257
FOXG1-2:214, 1, set1, minProm	FOXG1	0	2	214	minProm	1	set1	0.000719	0.978606	1	-0.00533778
FOXG1-2:214, 1, set1, minTK	FOXG1	0	2	214	minTK	1	set1	0.312971	0.575863	1	0.0881119
FOXG1-2:547, 4, set1, minCMV	FOXG1	0	2	547	minCMV	4	set1	0.508404	0.47583	1	0.145247
FOXG1-2:547, 4, set1, minProm	FOXG1	0	2	547	minProm	4	set1	2.85714	0.0909694	1	0.31403
FOXG1-2:547, 4, set1, minTK	FOXG1	0	2	547	minTK	4	set1	1.05256	0.304917	1	-0.212551
FOXG1-2:880, 8, set1, minCMV	FOXG1	0	2	880	minCMV	8	set1	2.19341	0.138603	1	0.276712
FOXG1-2:880, 8, set1, minProm	FOXG1	0	2	880	minProm	8	set1	1.26e-05	0.997169	1	-0.000781941
FOXG1-2:880, 8, set1, minTK	FOXG1	0	2	880	minTK	8	set1	0.150862	0.697713	1	-0.0809013
FOXI1-1:1214, 1, set2, minCMV	FOXI1	0	1	1214	minCMV	1	set2	0.0794425	0.778054	1	0.0856372
FOXI1-1:1214, 1, set2, minProm	FOXI1	0	1	1214	minProm	1	set2	0.339142	0.560325	1	-0.156822
FOXI1-1:1214, 1, set2, minTK	FOXI1	0	1	1214	minTK	1	set2	0.79987	0.371132	1	0.241784
FOXI1-1:1547, 4, set2, minCMV	FOXI1	0	1	1547	minCMV	4	set2	0.00989402	0.920766	1	0.0354804
FOXI1-1:1547, 4, set2, minProm	FOXI1	0	1	1547	minProm	4	set2	0.000172	0.989527	1	-0.00421653
FOXI1-1:1547, 4, set2, minTK	FOXI1	0	1	1547	minTK	4	set2	1.05903	0.303437	1	-0.363563
FOXI1-1:1880, 8, set2, minCMV	FOXI1	0	1	1880	minCMV	8	set2	0.398735	0.527743	1	0.241914
FOXI1-1:1880, 8, set2, minProm	FOXI1	0	1	1880	minProm	8	set2	0.394131	0.530136	1	0.21667
FOXI1-1:1880, 8, set2, minTK	FOXI1	0	1	1880	minTK	8	set2	0.0329427	0.855974	1	-0.0651891
FOXI1-1:215, 1, set1, minCMV	FOXI1	0	1	215	minCMV	1	set1	1.79501	0.180316	1	0.358075
FOXI1-1:215, 1, set1, minProm	FOXI1	0	1	215	minProm	1	set1	0.435744	0.509184	1	-0.176392
FOXI1-1:215, 1, set1, minTK	FOXI1	0	1	215	minTK	1	set1	0.15572	0.693128	1	0.113518
FOXI1-1:548, 4, set1, minCMV	FOXI1	0	1	548	minCMV	4	set1	2.50864	0.113224	1	0.364066
FOXI1-1:548, 4, set1, minProm	FOXI1	0	1	548	minProm	4	set1	0.00266672	0.958815	1	-0.0131979
FOXI1-1:548, 4, set1, minTK	FOXI1	0	1	548	minTK	4	set1	0.0359859	0.849545	1	0.0497569
FOXI1-1:881, 8, set1, minCMV	FOXI1	0	1	881	minCMV	8	set1	0.421925	0.515978	1	0.238973
FOXI1-1:881, 8, set1, minProm	FOXI1	0	1	881	minProm	8	set1	0.0493765	0.824152	1	0.0779825
FOXI1-1:881, 8, set1, minTK	FOXI1	0	1	881	minTK	8	set1	0.567166	0.451387	1	0.195455
FOXJ2-1:1215, 1, set2, minCMV	FOXJ2	0	1	1215	minCMV	1	set2	1.45049	0.228449	1	0.265049
FOXJ2-1:1215, 1, set2, minProm	FOXJ2	0	1	1215	minProm	1	set2	0.139888	0.708392	1	-0.0802811
FOXJ2-1:1215, 1, set2, minTK	FOXJ2	0	1	1215	minTK	1	set2	0.694474	0.404647	1	0.169017
FOXJ2-1:1548, 4, set2, minCMV	FOXJ2	0	1	1548	minCMV	4	set2	1.29646	0.25486	1	0.188476
FOXJ2-1:1548, 4, set2, minProm	FOXJ2	0	1	1548	minProm	4	set2	4.11241	0.0425696	1	-0.416085
FOXJ2-1:1548, 4, set2, minTK	FOXJ2	0	1	1548	minTK	4	set2	1.58855	0.207534	1	-0.313982
FOXJ2-1:1881, 8, set2, minCMV	FOXJ2	0	1	1881	minCMV	8	set2	0.247005	0.619192	1	0.116301
FOXJ2-1:1881, 8, set2, minProm	FOXJ2	0	1	1881	minProm	8	set2	0.0455205	0.83105	1	-0.0456633
FOXJ2-1:1881, 8, set2, minTK	FOXJ2	0	1	1881	minTK	8	set2	0.997972	0.317802	1	0.182879
FOXJ2-1:216, 1, set1, minCMV	FOXJ2	0	1	216	minCMV	1	set1	0.0549899	0.814597	1	-0.0491251
FOXJ2-1:216, 1, set1, minProm	FOXJ2	0	1	216	minProm	1	set1	0.137811	0.710467	1	-0.104325
FOXJ2-1:216, 1, set1, minTK	FOXJ2	0	1	216	minTK	1	set1	0.678877	0.409974	1	0.201208
FOXJ2-1:549, 4, set1, minCMV	FOXJ2	0	1	549	minCMV	4	set1	0.838771	0.359749	1	0.207564
FOXJ2-1:549, 4, set1, minProm	FOXJ2	0	1	549	minProm	4	set1	0.201984	0.653124	1	-0.118284
FOXJ2-1:549, 4, set1, minTK	FOXJ2	0	1	549	minTK	4	set1	2.76919	0.0960945	1	0.356052
FOXJ2-1:882, 8, set1, minCMV	FOXJ2	0	1	882	minCMV	8	set1	0.0106518	0.917798	1	0.0227286
FOXJ2-1:882, 8, set1, minProm	FOXJ2	0	1	882	minProm	8	set1	0.138277	0.71	1	-0.0945737
FOXJ2-1:882, 8, set1, minTK	FOXJ2	0	1	882	minTK	8	set1	1.34054	0.246938	1	-0.281954
FOXJ2-2:1216, 1, set2, minCMV	FOXJ2	0	2	1216	minCMV	1	set2	0.389117	0.532764	1	0.127176
FOXJ2-2:1216, 1, set2, minProm	FOXJ2	0	2	1216	minProm	1	set2	0.154957	0.693843	1	0.0825758
FOXJ2-2:1216, 1, set2, minTK	FOXJ2	0	2	1216	minTK	1	set2	1.1273	0.288353	1	-0.216227
FOXJ2-2:1549, 4, set2, minCMV	FOXJ2	0	2	1549	minCMV	4	set2	0.132381	0.715976	1	0.0776121
FOXJ2-2:1549, 4, set2, minProm	FOXJ2	0	2	1549	minProm	4	set2	0.0104074	0.918743	1	0.0205309
FOXJ2-2:1549, 4, set2, minTK	FOXJ2	0	2	1549	minTK	4	set2	0.0719643	0.788498	1	-0.0572306
FOXJ2-2:1882, 8, set2, minCMV	FOXJ2	0	2	1882	minCMV	8	set2	0.0366382	0.848203	1	-0.0463607
FOXJ2-2:1882, 8, set2, minProm	FOXJ2	0	2	1882	minProm	8	set2	2.29065	0.130155	1	0.375467
FOXJ2-2:1882, 8, set2, minTK	FOXJ2	0	2	1882	minTK	8	set2	1.96587	0.160887	1	0.271004
FOXJ2-2:217, 1, set1, minCMV	FOXJ2	0	2	217	minCMV	1	set1	0.00849951	0.926545	1	0.0214807
FOXJ2-2:217, 1, set1, minProm	FOXJ2	0	2	217	minProm	1	set1	2.28221	0.130865	1	-0.395232
FOXJ2-2:217, 1, set1, minTK	FOXJ2	0	2	217	minTK	1	set1	0.108814	0.741498	1	0.063438
FOXJ2-2:550, 4, set1, minCMV	FOXJ2	0	2	550	minCMV	4	set1	0.332161	0.56439	1	0.141766
FOXJ2-2:550, 4, set1, minProm	FOXJ2	0	2	550	minProm	4	set1	0.346031	0.556369	1	-0.139521
FOXJ2-2:550, 4, set1, minTK	FOXJ2	0	2	550	minTK	4	set1	0.179699	0.671632	1	-0.0883471
FOXJ2-2:883, 8, set1, minCMV	FOXJ2	0	2	883	minCMV	8	set1	0.029696	0.863182	1	0.035931
FOXJ2-2:883, 8, set1, minProm	FOXJ2	0	2	883	minProm	8	set1	1.02245	0.311939	1	-0.208322
FOXJ2-2:883, 8, set1, minTK	FOXJ2	0	2	883	minTK	8	set1	1.45895	0.227097	1	0.289937
FOXL1-1:1217, 1, set2, minCMV	FOXL1	0	1	1217	minCMV	1	set2	0.000282	0.986595	1	0.00399182
FOXL1-1:1217, 1, set2, minProm	FOXL1	0	1	1217	minProm	1	set2	0.253661	0.614509	1	0.116111
FOXL1-1:1217, 1, set2, minTK	FOXL1	0	1	1217	minTK	1	set2	1.24794	0.263947	1	-0.246723
FOXL1-1:1550, 4, set2, minCMV	FOXL1	0	1	1550	minCMV	4	set2	0.875279	0.349498	1	0.21376
FOXL1-1:1550, 4, set2, minProm	FOXL1	0	1	1550	minProm	4	set2	0.296323	0.586197	1	-0.17483
FOXL1-1:1550, 4, set2, minTK	FOXL1	0	1	1550	minTK	4	set2	0.0255068	0.873111	1	-0.0513366
FOXL1-1:1883, 8, set2, minCMV	FOXL1	0	1	1883	minCMV	8	set2	1.78611	0.181401	1	0.356525
FOXL1-1:1883, 8, set2, minProm	FOXL1	0	1	1883	minProm	8	set2	0.110411	0.739677	1	-0.0835162
FOXL1-1:1883, 8, set2, minTK	FOXL1	0	1	1883	minTK	8	set2	0.0642048	0.799969	1	-0.068406
FOXL1-1:218, 1, set1, minCMV	FOXL1	0	1	218	minCMV	1	set1	0.495996	0.481265	1	0.181835
FOXL1-1:218, 1, set1, minProm	FOXL1	0	1	218	minProm	1	set1	0.558605	0.454823	1	0.206513
FOXL1-1:218, 1, set1, minTK	FOXL1	0	1	218	minTK	1	set1	1.41979	0.233439	1	-0.333237
FOXL1-1:551, 4, set1, minCMV	FOXL1	0	1	551	minCMV	4	set1	0.00806936	0.928423	1	-0.0224331
FOXL1-1:551, 4, set1, minProm	FOXL1	0	1	551	minProm	4	set1	2.33773	0.126274	1	-0.452359
FOXL1-1:551, 4, set1, minTK	FOXL1	0	1	551	minTK	4	set1	0.347006	0.555813	1	0.18634
FOXL1-1:884, 8, set1, minCMV	FOXL1	0	1	884	minCMV	8	set1	0.0263452	0.87106	1	0.0418062
FOXL1-1:884, 8, set1, minProm	FOXL1	0	1	884	minProm	8	set1	1.06971	0.301011	1	-0.373512
FOXL1-1:884, 8, set1, minTK	FOXL1	0	1	884	minTK	8	set1	0.00181917	0.965979	1	0.0117485
FOXO1-1:1218, 1, set2, minCMV	FOXO1	0	1	1218	minCMV	1	set2	1.83934	0.175029	1	-0.731615
FOXO1-1:1218, 1, set2, minProm	FOXO1	0	1	1218	minProm	1	set2	0.0778616	0.780216	1	0.363757
FOXO1-1:1218, 1, set2, minTK	FOXO1	0	1	1218	minTK	1	set2	0.0263506	0.871047	1	0.153626
FOXO1-1:1551, 4, set2, minCMV	FOXO1	0	1	1551	minCMV	4	set2	2.18579	0.13929	1	-0.874121
FOXO1-1:1551, 4, set2, minProm	FOXO1	0	1	1551	minProm	4	set2	-6.61e-10	1	1
FOXO1-1:1551, 4, set2, minTK	FOXO1	0	1	1551	minTK	4	set2	0.917126	0.338231	1	-0.571157
FOXO1-1:1884, 8, set2, minCMV	FOXO1	0	1	1884	minCMV	8	set2	1.58558	0.207959	1	0.75494
FOXO1-1:1884, 8, set2, minProm	FOXO1	0	1	1884	minProm	8	set2	0.427261	0.513336	1	-0.523766
FOXO1-1:1884, 8, set2, minTK	FOXO1	0	1	1884	minTK	8	set2	0.0239294	0.877065	1	-0.0911443
FOXO1-1:219, 1, set1, minCMV	FOXO1	0	1	219	minCMV	1	set1	0.0845946	0.771165	1	0.119507
FOXO1-1:219, 1, set1, minProm	FOXO1	0	1	219	minProm	1	set1	0.10096	0.750681	1	0.186425
FOXO1-1:219, 1, set1, minTK	FOXO1	0	1	219	minTK	1	set1	1.74464	0.186552	1	-0.411749
FOXO1-1:552, 4, set1, minCMV	FOXO1	0	1	552	minCMV	4	set1	2.61581	0.105804	1	-1.20649
FOXO1-1:552, 4, set1, minProm	FOXO1	0	1	552	minProm	4	set1	0.352234	0.552851	1	-0.33454
FOXO1-1:552, 4, set1, minTK	FOXO1	0	1	552	minTK	4	set1	0.284564	0.593725	1	-0.173733
FOXO1-1:885, 8, set1, minCMV	FOXO1	0	1	885	minCMV	8	set1	0.695149	0.404419	1	0.301248
FOXO1-1:885, 8, set1, minProm	FOXO1	0	1	885	minProm	8	set1	0.527653	0.467595	1	-0.221219
FOXO1-1:885, 8, set1, minTK	FOXO1	0	1	885	minTK	8	set1	0.567234	0.45136	1	0.314762
FOXO6-1:1219, 1, set2, minCMV	FOXO6	0	1	1219	minCMV	1	set2	1.03038	0.310069	1	0.377938
FOXO6-1:1219, 1, set2, minProm	FOXO6	0	1	1219	minProm	1	set2	0.00603392	0.938084	1	-0.0237093
FOXO6-1:1219, 1, set2, minTK	FOXO6	0	1	1219	minTK	1	set2	0.420318	0.516779	1	-0.184704
FOXO6-1:1552, 4, set2, minCMV	FOXO6	0	1	1552	minCMV	4	set2	0.3589	0.549118	1	-0.187595
FOXO6-1:1552, 4, set2, minProm	FOXO6	0	1	1552	minProm	4	set2	0.0037779	0.950989	1	0.0213565
FOXO6-1:1552, 4, set2, minTK	FOXO6	0	1	1552	minTK	4	set2	0.00323783	0.954623	1	0.016221
FOXO6-1:1885, 8, set2, minCMV	FOXO6	0	1	1885	minCMV	8	set2	2.09156	0.148115	1	0.384089
FOXO6-1:1885, 8, set2, minProm	FOXO6	0	1	1885	minProm	8	set2	0.73242	0.3921	1	-0.257901
FOXO6-1:1885, 8, set2, minTK	FOXO6	0	1	1885	minTK	8	set2	1.98949	0.158395	1	0.40958
FOXO6-1:220, 1, set1, minCMV	FOXO6	0	1	220	minCMV	1	set1	0.0242372	0.876283	1	-0.0552325
FOXO6-1:220, 1, set1, minProm	FOXO6	0	1	220	minProm	1	set1	2.39377	0.121819	1	0.550371
FOXO6-1:220, 1, set1, minTK	FOXO6	0	1	220	minTK	1	set1	0.000675	0.979277	1	0.012812
FOXO6-1:553, 4, set1, minCMV	FOXO6	0	1	553	minCMV	4	set1	0.0215979	0.883162	1	-0.047624
FOXO6-1:553, 4, set1, minProm	FOXO6	0	1	553	minProm	4	set1	0.47917	0.488798	1	-0.21091
FOXO6-1:553, 4, set1, minTK	FOXO6	0	1	553	minTK	4	set1	0.960819	0.326981	1	-0.316862
FOXO6-1:886, 8, set1, minCMV	FOXO6	0	1	886	minCMV	8	set1	0.0304227	0.861535	1	0.0448085
FOXO6-1:886, 8, set1, minProm	FOXO6	0	1	886	minProm	8	set1	1.43792	0.230477	1	0.437277
FOXO6-1:886, 8, set1, minTK	FOXO6	0	1	886	minTK	8	set1	0.439472	0.507377	1	0.185294
Foxg1-1:1220, 1, set2, minCMV	Foxg1	0	1	1220	minCMV	1	set2	0.00332208	0.954037	1	-0.00948358
Foxg1-1:1220, 1, set2, minProm	Foxg1	0	1	1220	minProm	1	set2	0.788806	0.374461	1	-0.132802
Foxg1-1:1220, 1, set2, minTK	Foxg1	0	1	1220	minTK	1	set2	1.2079	0.271749	1	0.159504
Foxg1-1:1553, 4, set2, minCMV	Foxg1	0	1	1553	minCMV	4	set2	0.96255	0.326545	1	0.122909
Foxg1-1:1553, 4, set2, minProm	Foxg1	0	1	1553	minProm	4	set2	0.34684	0.555907	1	0.0805385
Foxg1-1:1553, 4, set2, minTK	Foxg1	0	1	1553	minTK	4	set2	0.309439	0.578025	1	-0.0678785
Foxg1-1:1886, 8, set2, minCMV	Foxg1	0	1	1886	minCMV	8	set2	3.64184	0.0563445	1	0.28136
Foxg1-1:1886, 8, set2, minProm	Foxg1	0	1	1886	minProm	8	set2	0.0761647	0.782564	1	0.0356263
Foxg1-1:1886, 8, set2, minTK	Foxg1	0	1	1886	minTK	8	set2	1.13431	0.286858	1	0.148769
Foxg1-1:221, 1, set1, minCMV	Foxg1	0	1	221	minCMV	1	set1	0.031823	0.858417	1	-0.0474646
Foxg1-1:221, 1, set1, minProm	Foxg1	0	1	221	minProm	1	set1	0.00747848	0.931086	1	0.0228213
Foxg1-1:221, 1, set1, minTK	Foxg1	0	1	221	minTK	1	set1	0.462999	0.496226	1	0.158967
Foxg1-1:554, 4, set1, minCMV	Foxg1	0	1	554	minCMV	4	set1	0.0441518	0.833571	1	-0.0369923
Foxg1-1:554, 4, set1, minProm	Foxg1	0	1	554	minProm	4	set1	0.244179	0.621204	1	0.0794432
Foxg1-1:554, 4, set1, minTK	Foxg1	0	1	554	minTK	4	set1	0.452298	0.501246	1	0.120933
Foxg1-1:887, 8, set1, minCMV	Foxg1	0	1	887	minCMV	8	set1	0.00652715	0.935608	1	-0.0217814
Foxg1-1:887, 8, set1, minProm	Foxg1	0	1	887	minProm	8	set1	0.0670563	0.795672	1	-0.0522742
Foxg1-1:887, 8, set1, minTK	Foxg1	0	1	887	minTK	8	set1	0.904664	0.341534	1	-0.218869
Foxg1-2:1221, 1, set2, minCMV	Foxg1	0	2	1221	minCMV	1	set2	0.0339361	0.853843	1	0.0363944
Foxg1-2:1221, 1, set2, minProm	Foxg1	0	2	1221	minProm	1	set2	0.0628619	0.802028	1	-0.0530868
Foxg1-2:1221, 1, set2, minTK	Foxg1	0	2	1221	minTK	1	set2	0.139489	0.708789	1	-0.0773248
Foxg1-2:1554, 4, set2, minCMV	Foxg1	0	2	1554	minCMV	4	set2	0.00609857	0.937754	1	0.0137859
Foxg1-2:1554, 4, set2, minProm	Foxg1	0	2	1554	minProm	4	set2	0.0240559	0.876743	1	-0.0325491
Foxg1-2:1554, 4, set2, minTK	Foxg1	0	2	1554	minTK	4	set2	0.0174162	0.895008	1	-0.0210559
Foxg1-2:1887, 8, set2, minCMV	Foxg1	0	2	1887	minCMV	8	set2	0.0158678	0.899758	1	-0.0343283
Foxg1-2:1887, 8, set2, minProm	Foxg1	0	2	1887	minProm	8	set2	0.252916	0.615029	1	-0.103289
Foxg1-2:1887, 8, set2, minTK	Foxg1	0	2	1887	minTK	8	set2	0.913172	0.339274	1	-0.190533
Foxg1-2:222, 1, set1, minCMV	Foxg1	0	2	222	minCMV	1	set1	0.430819	0.511587	1	-0.135636
Foxg1-2:222, 1, set1, minProm	Foxg1	0	2	222	minProm	1	set1	0.113143	0.736594	1	0.0846993
Foxg1-2:222, 1, set1, minTK	Foxg1	0	2	222	minTK	1	set1	0.0407127	0.840094	1	0.0481514
Foxg1-2:555, 4, set1, minCMV	Foxg1	0	2	555	minCMV	4	set1	0.0897233	0.764529	1	-0.0710933
Foxg1-2:555, 4, set1, minProm	Foxg1	0	2	555	minProm	4	set1	0.00681516	0.934206	1	0.0183448
Foxg1-2:555, 4, set1, minTK	Foxg1	0	2	555	minTK	4	set1	8.79e-05	0.992518	1	0.00201886
Foxg1-2:888, 8, set1, minCMV	Foxg1	0	2	888	minCMV	8	set1	0.0307367	0.860829	1	0.0378652
Foxg1-2:888, 8, set1, minProm	Foxg1	0	2	888	minProm	8	set1	0.0995499	0.75237	1	-0.0675478
Foxg1-2:888, 8, set1, minTK	Foxg1	0	2	888	minTK	8	set1	2.08697	0.14856	1	-0.306891
Foxj3-1:1222, 1, set2, minCMV	Foxj3	0	1	1222	minCMV	1	set2	1.21157	0.271022	1	0.187571
Foxj3-1:1222, 1, set2, minProm	Foxj3	0	1	1222	minProm	1	set2	0.422254	0.515815	1	-0.101799
Foxj3-1:1222, 1, set2, minTK	Foxj3	0	1	1222	minTK	1	set2	0.521536	0.470187	1	-0.112394
Foxj3-1:1555, 4, set2, minCMV	Foxj3	0	1	1555	minCMV	4	set2	0.064115	0.800106	1	0.0528899
Foxj3-1:1555, 4, set2, minProm	Foxj3	0	1	1555	minProm	4	set2	3.46979	0.0624993	1	-0.30541
Foxj3-1:1555, 4, set2, minTK	Foxj3	0	1	1555	minTK	4	set2	2.29475	0.129812	1	-0.264836
Foxj3-1:1888, 8, set2, minCMV	Foxj3	0	1	1888	minCMV	8	set2	0.142041	0.706261	1	0.058851
Foxj3-1:1888, 8, set2, minProm	Foxj3	0	1	1888	minProm	8	set2	1.37245	0.241391	1	-0.211992
Foxj3-1:1888, 8, set2, minTK	Foxj3	0	1	1888	minTK	8	set2	0.0770391	0.781351	1	0.049588
Foxj3-1:223, 1, set1, minCMV	Foxj3	0	1	223	minCMV	1	set1	0.150426	0.698128	1	0.0850538
Foxj3-1:223, 1, set1, minProm	Foxj3	0	1	223	minProm	1	set1	2.07678	0.149555	1	0.322224
Foxj3-1:223, 1, set1, minTK	Foxj3	0	1	223	minTK	1	set1	0.29949	0.584203	1	-0.119036
Foxj3-1:556, 4, set1, minCMV	Foxj3	0	1	556	minCMV	4	set1	0.275453	0.599697	1	0.103797
Foxj3-1:556, 4, set1, minProm	Foxj3	0	1	556	minProm	4	set1	0.130381	0.718037	1	-0.0876915
Foxj3-1:556, 4, set1, minTK	Foxj3	0	1	556	minTK	4	set1	1.06426	0.302246	1	0.227952
Foxj3-1:889, 8, set1, minCMV	Foxj3	0	1	889	minCMV	8	set1	0.778525	0.377593	1	0.195543
Foxj3-1:889, 8, set1, minProm	Foxj3	0	1	889	minProm	8	set1	0.336076	0.562103	1	0.128075
Foxj3-1:889, 8, set1, minTK	Foxj3	0	1	889	minTK	8	set1	0.000912	0.975909	1	-0.00656188
GATA3-1:1071, 1, set2, minCMV	GATA3	0	1	1071	minCMV	1	set2	1.71473	0.190372	1	-0.312825
GATA3-1:1071, 1, set2, minProm	GATA3	0	1	1071	minProm	1	set2	0.764997	0.381769	1	-0.19812
GATA3-1:1071, 1, set2, minTK	GATA3	0	1	1071	minTK	1	set2	0.365485	0.545476	1	0.14716
GATA3-1:1404, 4, set2, minCMV	GATA3	0	1	1404	minCMV	4	set2	0.0852543	0.770299	1	0.0834372
GATA3-1:1404, 4, set2, minProm	GATA3	0	1	1404	minProm	4	set2	1.96505	0.160975	1	0.412081
GATA3-1:1404, 4, set2, minTK	GATA3	0	1	1404	minTK	4	set2	1.01042	0.314803	1	-0.232369
GATA3-1:1737, 8, set2, minCMV	GATA3	0	1	1737	minCMV	8	set2	0.141628	0.706668	1	0.0779937
GATA3-1:1737, 8, set2, minProm	GATA3	0	1	1737	minProm	8	set2	4.8554	0.0275597	1	0.451247
GATA3-1:1737, 8, set2, minTK	GATA3	0	1	1737	minTK	8	set2	1.49379	0.221629	1	-0.274767
GATA3-1:405, 4, set1, minCMV	GATA3	0	1	405	minCMV	4	set1	0.00747544	0.9311	1	0.0251093
GATA3-1:405, 4, set1, minProm	GATA3	0	1	405	minProm	4	set1	1.26345	0.260999	1	0.336192
GATA3-1:405, 4, set1, minTK	GATA3	0	1	405	minTK	4	set1	0.0945594	0.758459	1	0.077331
GATA3-1:72, 1, set1, minCMV	GATA3	0	1	72	minCMV	1	set1	1.32583	0.249548	1	-0.280638
GATA3-1:72, 1, set1, minProm	GATA3	0	1	72	minProm	1	set1	0.0586519	0.80864	1	-0.0556741
GATA3-1:72, 1, set1, minTK	GATA3	0	1	72	minTK	1	set1	0.182705	0.669059	1	0.117603
GATA3-1:738, 8, set1, minCMV	GATA3	0	1	738	minCMV	8	set1	0.000753	0.978107	1	-0.00880527
GATA3-1:738, 8, set1, minProm	GATA3	0	1	738	minProm	8	set1	0.873368	0.350025	1	-0.322501
GATA3-1:738, 8, set1, minTK	GATA3	0	1	738	minTK	8	set1	0.7717	0.379692	1	-0.255198
GBX2-1:1568, 4, set2, minTK	GBX2	0	1	1568	minTK	4	set2
GBX2-1:236, 1, set1, minCMV	GBX2	0	1	236	minCMV	1	set1	0.244769	0.620783	1	0.393859
GBX2-1:236, 1, set1, minProm	GBX2	0	1	236	minProm	1	set1
GBX2-1:236, 1, set1, minTK	GBX2	0	1	236	minTK	1	set1	0.0270942	0.869256	1	0.171117
GBX2-1:569, 4, set1, minCMV	GBX2	0	1	569	minCMV	4	set1	0.0107724	0.917336	1	0.0558411
GBX2-1:569, 4, set1, minProm	GBX2	0	1	569	minProm	4	set1	6.39e-11	0	0
GBX2-1:569, 4, set1, minTK	GBX2	0	1	569	minTK	4	set1	0.274162	0.600554	1	0.240114
GBX2-1:902, 8, set1, minCMV	GBX2	0	1	902	minCMV	8	set1	1.51703	0.21807	1	0.865791
GBX2-1:902, 8, set1, minProm	GBX2	0	1	902	minProm	8	set1	0.0138824	0.906208	1	-0.0798696
GBX2-1:902, 8, set1, minTK	GBX2	0	1	902	minTK	8	set1	0.0960168	0.756663	1	0.376176
GCM1-1:1072, 1, set2, minCMV	GCM1	0	1	1072	minCMV	1	set2	0.448798	0.502907	1	0.114367
GCM1-1:1072, 1, set2, minProm	GCM1	0	1	1072	minProm	1	set2	0.11224	0.737608	1	-0.0473667
GCM1-1:1072, 1, set2, minTK	GCM1	0	1	1072	minTK	1	set2	0.00252394	0.959932	1	0.00728992
GCM1-1:1405, 4, set2, minCMV	GCM1	0	1	1405	minCMV	4	set2	0.721277	0.395725	1	0.140692
GCM1-1:1405, 4, set2, minProm	GCM1	0	1	1405	minProm	4	set2	0.610768	0.434499	1	0.102975
GCM1-1:1405, 4, set2, minTK	GCM1	0	1	1405	minTK	4	set2	0.791963	0.373507	1	0.128236
GCM1-1:1738, 8, set2, minCMV	GCM1	0	1	1738	minCMV	8	set2	2.73549	0.0981413	1	0.268602
GCM1-1:1738, 8, set2, minProm	GCM1	0	1	1738	minProm	8	set2	0.609278	0.43506	1	-0.132272
GCM1-1:1738, 8, set2, minTK	GCM1	0	1	1738	minTK	8	set2	8.01e-06	0.997742	1	-0.000396741
GCM1-1:406, 4, set1, minCMV	GCM1	0	1	406	minCMV	4	set1	0.38224	0.536407	1	-0.112494
GCM1-1:406, 4, set1, minProm	GCM1	0	1	406	minProm	4	set1	0.000275	0.986777	1	0.00300166
GCM1-1:406, 4, set1, minTK	GCM1	0	1	406	minTK	4	set1	8.97e-05	0.992445	1	0.00149074
GCM1-1:73, 1, set1, minCMV	GCM1	0	1	73	minCMV	1	set1	0.0617965	0.803679	1	-0.0431015
GCM1-1:73, 1, set1, minProm	GCM1	0	1	73	minProm	1	set1	1.37571	0.240833	1	-0.201998
GCM1-1:73, 1, set1, minTK	GCM1	0	1	73	minTK	1	set1	1.00767	0.315463	1	0.158129
GCM1-1:739, 8, set1, minCMV	GCM1	0	1	739	minCMV	8	set1	0.000392	0.984213	1	-0.00329814
GCM1-1:739, 8, set1, minProm	GCM1	0	1	739	minProm	8	set1	0.910121	0.340082	1	-0.167203
GCM1-1:739, 8, set1, minTK	GCM1	0	1	739	minTK	8	set1	0.56882	0.450728	1	-0.112033
GLI2-1:1003, 1, set2, minCMV	GLI2	0	1	1003	minCMV	1	set2	0.848045	0.357106	1	0.203515
GLI2-1:1003, 1, set2, minProm	GLI2	0	1	1003	minProm	1	set2	0.385322	0.534769	1	-0.126543
GLI2-1:1003, 1, set2, minTK	GLI2	0	1	1003	minTK	1	set2	0.00266467	0.958831	1	0.011346
GLI2-1:1336, 4, set2, minCMV	GLI2	0	1	1336	minCMV	4	set2	0.881582	0.347769	1	0.208044
GLI2-1:1336, 4, set2, minProm	GLI2	0	1	1336	minProm	4	set2	0.869225	0.35117	1	-0.191545
GLI2-1:1336, 4, set2, minTK	GLI2	0	1	1336	minTK	4	set2	0.247083	0.619137	1	-0.089733
GLI2-1:1669, 8, set2, minCMV	GLI2	0	1	1669	minCMV	8	set2	1.03364	0.309304	1	0.195989
GLI2-1:1669, 8, set2, minProm	GLI2	0	1	1669	minProm	8	set2	0.843906	0.358282	1	0.131397
GLI2-1:1669, 8, set2, minTK	GLI2	0	1	1669	minTK	8	set2	0.709351	0.399659	1	0.13632
GLI2-1:337, 4, set1, minCMV	GLI2	0	1	337	minCMV	4	set1	1.38358	0.239492	1	0.208724
GLI2-1:337, 4, set1, minProm	GLI2	0	1	337	minProm	4	set1	0.00546423	0.941074	1	0.0133325
GLI2-1:337, 4, set1, minTK	GLI2	0	1	337	minTK	4	set1	0.592668	0.441389	1	-0.128868
GLI2-1:4, 1, set1, minCMV	GLI2	0	1	4	minCMV	1	set1	0.873762	0.349916	1	0.156163
GLI2-1:4, 1, set1, minProm	GLI2	0	1	4	minProm	1	set1	0.000497	0.982212	1	-0.00382691
GLI2-1:4, 1, set1, minTK	GLI2	0	1	4	minTK	1	set1	0.566067	0.451826	1	-0.144088
GLI2-1:670, 8, set1, minCMV	GLI2	0	1	670	minCMV	8	set1	0.0108124	0.917183	1	0.0201715
GLI2-1:670, 8, set1, minProm	GLI2	0	1	670	minProm	8	set1	0.139332	0.708946	1	-0.0811455
GLI2-1:670, 8, set1, minTK	GLI2	0	1	670	minTK	8	set1	0.00426851	0.947908	1	-0.0129888
GLI2-2:1004, 1, set2, minCMV	GLI2	0	2	1004	minCMV	1	set2	0.135432	0.712865	1	-0.0626299
GLI2-2:1004, 1, set2, minProm	GLI2	0	2	1004	minProm	1	set2	0.0155478	0.900768	1	-0.0261119
GLI2-2:1004, 1, set2, minTK	GLI2	0	2	1004	minTK	1	set2	0.472483	0.491847	1	0.157033
GLI2-2:1337, 4, set2, minCMV	GLI2	0	2	1337	minCMV	4	set2	0.0387463	0.843952	1	0.0302654
GLI2-2:1337, 4, set2, minProm	GLI2	0	2	1337	minProm	4	set2	0.0392667	0.842921	1	0.043514
GLI2-2:1337, 4, set2, minTK	GLI2	0	2	1337	minTK	4	set2	0.260654	0.609671	1	0.102405
GLI2-2:1670, 8, set2, minCMV	GLI2	0	2	1670	minCMV	8	set2	0.120437	0.728561	1	0.0754529
GLI2-2:1670, 8, set2, minProm	GLI2	0	2	1670	minProm	8	set2	0.368658	0.543737	1	0.1274
GLI2-2:1670, 8, set2, minTK	GLI2	0	2	1670	minTK	8	set2	0.176577	0.674332	1	0.0807575
GLI2-2:338, 4, set1, minCMV	GLI2	0	2	338	minCMV	4	set1	0.0195659	0.888756	1	-0.0389854
GLI2-2:338, 4, set1, minProm	GLI2	0	2	338	minProm	4	set1	0.428653	0.512651	1	0.157274
GLI2-2:338, 4, set1, minTK	GLI2	0	2	338	minTK	4	set1	0.13079	0.717614	1	0.0777282
GLI2-2:5, 1, set1, minCMV	GLI2	0	2	5	minCMV	1	set1	0.0873044	0.767632	1	0.0667549
GLI2-2:5, 1, set1, minProm	GLI2	0	2	5	minProm	1	set1	0.06004	0.806433	1	-0.0488147
GLI2-2:5, 1, set1, minTK	GLI2	0	2	5	minTK	1	set1	0.101828	0.749647	1	0.0594809
GLI2-2:671, 8, set1, minCMV	GLI2	0	2	671	minCMV	8	set1	2.99085	0.0837364	1	0.375921
GLI2-2:671, 8, set1, minProm	GLI2	0	2	671	minProm	8	set1	0.300195	0.58376	1	0.125474
GLI2-2:671, 8, set1, minTK	GLI2	0	2	671	minTK	8	set1	0.679543	0.409744	1	-0.160576
GLIS1-1:1005, 1, set2, minCMV	GLIS1	0	1	1005	minCMV	1	set2	0.0349727	0.851653	1	-0.125703
GLIS1-1:1005, 1, set2, minProm	GLIS1	0	1	1005	minProm	1	set2	0.0780802	0.779916	1	0.180835
GLIS1-1:1005, 1, set2, minTK	GLIS1	0	1	1005	minTK	1	set2	0.0123533	0.911501	1	-0.0481505
GLIS1-1:1338, 4, set2, minCMV	GLIS1	0	1	1338	minCMV	4	set2	0.495409	0.481524	1	0.418542
GLIS1-1:1338, 4, set2, minProm	GLIS1	0	1	1338	minProm	4	set2	10.0833	0.00149621	0.223994	1.09073
GLIS1-1:1338, 4, set2, minTK	GLIS1	0	1	1338	minTK	4	set2	0.63242	0.426469	1	-0.617856
GLIS1-1:1671, 8, set2, minTK	GLIS1	0	1	1671	minTK	8	set2	0.165682	0	0
GLIS2-1:1006, 1, set2, minCMV	GLIS2	0	1	1006	minCMV	1	set2	3.02376	0.0820529	1	0.415719
GLIS2-1:1006, 1, set2, minProm	GLIS2	0	1	1006	minProm	1	set2	0.913813	0.339105	1	-0.240031
GLIS2-1:1006, 1, set2, minTK	GLIS2	0	1	1006	minTK	1	set2	2.45214	0.117365	1	0.422954
GLIS2-1:1339, 4, set2, minCMV	GLIS2	0	1	1339	minCMV	4	set2	0.00891715	0.924767	1	0.0287828
GLIS2-1:1339, 4, set2, minProm	GLIS2	0	1	1339	minProm	4	set2	0.00098	0.975031	1	-0.0104324
GLIS2-1:1339, 4, set2, minTK	GLIS2	0	1	1339	minTK	4	set2	0.453855	0.50051	1	0.167219
GLIS2-1:1672, 8, set2, minCMV	GLIS2	0	1	1672	minCMV	8	set2	0.433025	0.510509	1	-0.363206
GLIS2-1:1672, 8, set2, minProm	GLIS2	0	1	1672	minProm	8	set2	1.28607	0.256773	1	0.435593
GLIS2-1:1672, 8, set2, minTK	GLIS2	0	1	1672	minTK	8	set2	0.329627	0.565879	1	-0.349758
GLIS2-1:340, 4, set1, minCMV	GLIS2	0	1	340	minCMV	4	set1	1.14e-05	0.997312	1	-0.00192791
GLIS2-1:673, 8, set1, minTK	GLIS2	0	1	673	minTK	8	set1
GLIS2-1:7, 1, set1, minCMV	GLIS2	0	1	7	minCMV	1	set1	-0.236174	1	1
GLIS2-1:7, 1, set1, minProm	GLIS2	0	1	7	minProm	1	set1	-0.167434	1	1	-0.690927
GLIS2-1:7, 1, set1, minTK	GLIS2	0	1	7	minTK	1	set1	2.31e-12	0	0
GMEB2-1:1139, 1, set2, minCMV	GMEB2	0	1	1139	minCMV	1	set2	0.0232051	0.878925	1	-0.037705
GMEB2-1:1139, 1, set2, minProm	GMEB2	0	1	1139	minProm	1	set2	0.0792873	0.778266	1	0.0823974
GMEB2-1:1139, 1, set2, minTK	GMEB2	0	1	1139	minTK	1	set2	0.0888009	0.765707	1	-0.0668489
GMEB2-1:140, 1, set1, minCMV	GMEB2	0	1	140	minCMV	1	set1	0.0299835	0.862528	1	-0.0412333
GMEB2-1:140, 1, set1, minProm	GMEB2	0	1	140	minProm	1	set1	0.676623	0.410752	1	-0.272722
GMEB2-1:140, 1, set1, minTK	GMEB2	0	1	140	minTK	1	set1	0.43941	0.507407	1	0.213615
GMEB2-1:1472, 4, set2, minCMV	GMEB2	0	1	1472	minCMV	4	set2	0.0872778	0.767667	1	-0.068683
GMEB2-1:1472, 4, set2, minProm	GMEB2	0	1	1472	minProm	4	set2	0.918768	0.337799	1	0.25856
GMEB2-1:1472, 4, set2, minTK	GMEB2	0	1	1472	minTK	4	set2	0.982204	0.321655	1	0.249024
GMEB2-1:1805, 8, set2, minCMV	GMEB2	0	1	1805	minCMV	8	set2	0.0547197	0.815045	1	-0.0734264
GMEB2-1:1805, 8, set2, minProm	GMEB2	0	1	1805	minProm	8	set2	0.113051	0.736697	1	0.104263
GMEB2-1:1805, 8, set2, minTK	GMEB2	0	1	1805	minTK	8	set2	3.25687	0.0711246	1	-0.451333
GMEB2-1:473, 4, set1, minCMV	GMEB2	0	1	473	minCMV	4	set1	0.282836	0.594848	1	0.148923
GMEB2-1:473, 4, set1, minProm	GMEB2	0	1	473	minProm	4	set1	0.14373	0.704601	1	-0.129339
GMEB2-1:473, 4, set1, minTK	GMEB2	0	1	473	minTK	4	set1	0.0157691	0.900068	1	0.0396293
GMEB2-1:806, 8, set1, minCMV	GMEB2	0	1	806	minCMV	8	set1	0.616764	0.432252	1	0.274642
GMEB2-1:806, 8, set1, minProm	GMEB2	0	1	806	minProm	8	set1	0.266493	0.605694	1	-0.182936
GMEB2-1:806, 8, set1, minTK	GMEB2	0	1	806	minTK	8	set1	1.22467	0.268446	1	-0.401851
GMEB2-2:1140, 1, set2, minCMV	GMEB2	0	2	1140	minCMV	1	set2	0.0434598	0.834862	1	0.0374191
GMEB2-2:1140, 1, set2, minProm	GMEB2	0	2	1140	minProm	1	set2	1.33826	0.24734	1	-0.203481
GMEB2-2:1140, 1, set2, minTK	GMEB2	0	2	1140	minTK	1	set2	0.0269361	0.869635	1	0.0295144
GMEB2-2:141, 1, set1, minCMV	GMEB2	0	2	141	minCMV	1	set1	0.102888	0.748391	1	0.0579346
GMEB2-2:141, 1, set1, minProm	GMEB2	0	2	141	minProm	1	set1	0.0164004	0.898098	1	0.0224081
GMEB2-2:141, 1, set1, minTK	GMEB2	0	2	141	minTK	1	set1	0.742767	0.388776	1	-0.190399
GMEB2-2:1473, 4, set2, minCMV	GMEB2	0	2	1473	minCMV	4	set2	0.00694326	0.933592	1	0.0171576
GMEB2-2:1473, 4, set2, minProm	GMEB2	0	2	1473	minProm	4	set2	1.00516	0.316066	1	-0.183242
GMEB2-2:1473, 4, set2, minTK	GMEB2	0	2	1473	minTK	4	set2	0.285709	0.592983	1	-0.101053
GMEB2-2:1806, 8, set2, minCMV	GMEB2	0	2	1806	minCMV	8	set2	0.986048	0.32071	1	-0.179164
GMEB2-2:1806, 8, set2, minProm	GMEB2	0	2	1806	minProm	8	set2	1.6629	0.197213	1	-0.212813
GMEB2-2:1806, 8, set2, minTK	GMEB2	0	2	1806	minTK	8	set2	0.689368	0.406379	1	-0.13167
GMEB2-2:474, 4, set1, minCMV	GMEB2	0	2	474	minCMV	4	set1	0.142624	0.705686	1	-0.0668719
GMEB2-2:474, 4, set1, minProm	GMEB2	0	2	474	minProm	4	set1	2.02298	0.154935	1	-0.366032
GMEB2-2:474, 4, set1, minTK	GMEB2	0	2	474	minTK	4	set1	0.369492	0.543282	1	-0.131349
GMEB2-2:807, 8, set1, minCMV	GMEB2	0	2	807	minCMV	8	set1	0.213698	0.643884	1	0.134715
GMEB2-2:807, 8, set1, minProm	GMEB2	0	2	807	minProm	8	set1	0.0624234	0.802706	1	0.0621294
GMEB2-2:807, 8, set1, minTK	GMEB2	0	2	807	minTK	8	set1	5.56e-06	0.998119	1	-0.000616031
GMEB2-3:1141, 1, set2, minCMV	GMEB2	0	3	1141	minCMV	1	set2	0.236631	0.62665	1	0.108167
GMEB2-3:1141, 1, set2, minProm	GMEB2	0	3	1141	minProm	1	set2	0.03968	0.842108	1	-0.044275
GMEB2-3:1141, 1, set2, minTK	GMEB2	0	3	1141	minTK	1	set2	1.39737	0.237164	1	0.233096
GMEB2-3:142, 1, set1, minCMV	GMEB2	0	3	142	minCMV	1	set1	0.114478	0.735102	1	-0.0713584
GMEB2-3:142, 1, set1, minProm	GMEB2	0	3	142	minProm	1	set1	0.141619	0.706676	1	-0.0733036
GMEB2-3:142, 1, set1, minTK	GMEB2	0	3	142	minTK	1	set1	0.39202	0.531239	1	0.149407
GMEB2-3:1474, 4, set2, minCMV	GMEB2	0	3	1474	minCMV	4	set2	0.000128	0.990961	1	0.00260233
GMEB2-3:1474, 4, set2, minProm	GMEB2	0	3	1474	minProm	4	set2	0.00282599	0.957604	1	0.0139687
GMEB2-3:1474, 4, set2, minTK	GMEB2	0	3	1474	minTK	4	set2	0.0281561	0.866742	1	0.0353815
GMEB2-3:1807, 8, set2, minCMV	GMEB2	0	3	1807	minCMV	8	set2	0.0019313	0.964947	1	-0.0104015
GMEB2-3:1807, 8, set2, minProm	GMEB2	0	3	1807	minProm	8	set2	0.370743	0.542599	1	-0.137439
GMEB2-3:1807, 8, set2, minTK	GMEB2	0	3	1807	minTK	8	set2	0.26634	0.605798	1	-0.152054
GMEB2-3:475, 4, set1, minCMV	GMEB2	0	3	475	minCMV	4	set1	0.205988	0.64993	1	0.0950797
GMEB2-3:475, 4, set1, minProm	GMEB2	0	3	475	minProm	4	set1	0.183817	0.668113	1	0.122978
GMEB2-3:475, 4, set1, minTK	GMEB2	0	3	475	minTK	4	set1	0.026767	0.870041	1	0.0396118
GMEB2-3:808, 8, set1, minCMV	GMEB2	0	3	808	minCMV	8	set1	0.00985159	0.920936	1	0.0190657
GMEB2-3:808, 8, set1, minProm	GMEB2	0	3	808	minProm	8	set1	0.725248	0.394428	1	-0.163367
GMEB2-3:808, 8, set1, minTK	GMEB2	0	3	808	minTK	8	set1	0.0987121	0.753381	1	-0.0573003
GRHL1-1:1037, 1, set2, minCMV	GRHL1	0	1	1037	minCMV	1	set2	0.439169	0.507524	1	-0.127614
GRHL1-1:1037, 1, set2, minProm	GRHL1	0	1	1037	minProm	1	set2	0.0478639	0.826823	1	0.0410834
GRHL1-1:1037, 1, set2, minTK	GRHL1	0	1	1037	minTK	1	set2	0.50292	0.47822	1	0.131519
GRHL1-1:1370, 4, set2, minCMV	GRHL1	0	1	1370	minCMV	4	set2	1.53375	0.215551	1	-0.262291
GRHL1-1:1370, 4, set2, minProm	GRHL1	0	1	1370	minProm	4	set2	2.69136	0.100894	1	0.3524
GRHL1-1:1370, 4, set2, minTK	GRHL1	0	1	1370	minTK	4	set2	1.0038	0.316393	1	-0.162594
GRHL1-1:1703, 8, set2, minCMV	GRHL1	0	1	1703	minCMV	8	set2	0.291026	0.589564	1	0.124499
GRHL1-1:1703, 8, set2, minProm	GRHL1	0	1	1703	minProm	8	set2	0.463514	0.495986	1	0.145569
GRHL1-1:1703, 8, set2, minTK	GRHL1	0	1	1703	minTK	8	set2	0.0922339	0.761356	1	0.0709195
GRHL1-1:371, 4, set1, minCMV	GRHL1	0	1	371	minCMV	4	set1	0.0872937	0.767646	1	-0.0609871
GRHL1-1:371, 4, set1, minProm	GRHL1	0	1	371	minProm	4	set1	0.247773	0.618648	1	-0.11015
GRHL1-1:371, 4, set1, minTK	GRHL1	0	1	371	minTK	4	set1	0.872035	0.350393	1	0.159413
GRHL1-1:38, 1, set1, minCMV	GRHL1	0	1	38	minCMV	1	set1	0.104266	0.746769	1	0.0701588
GRHL1-1:38, 1, set1, minProm	GRHL1	0	1	38	minProm	1	set1	3.92199	0.0476585	1	-0.416259
GRHL1-1:38, 1, set1, minTK	GRHL1	0	1	38	minTK	1	set1	0.000101	0.991983	1	-0.00208113
GRHL1-1:704, 8, set1, minCMV	GRHL1	0	1	704	minCMV	8	set1	0.594035	0.440863	1	-0.158195
GRHL1-1:704, 8, set1, minProm	GRHL1	0	1	704	minProm	8	set1	0.0142577	0.904954	1	0.0237039
GRHL1-1:704, 8, set1, minTK	GRHL1	0	1	704	minTK	8	set1	0.300328	0.583677	1	-0.112923
GRHL1-2:1038, 1, set2, minCMV	GRHL1	0	2	1038	minCMV	1	set2	0.461953	0.496713	1	-0.16757
GRHL1-2:1038, 1, set2, minProm	GRHL1	0	2	1038	minProm	1	set2	0.119842	0.729206	1	-0.0965982
GRHL1-2:1038, 1, set2, minTK	GRHL1	0	2	1038	minTK	1	set2	0.466912	0.494411	1	-0.171541
GRHL1-2:1371, 4, set2, minCMV	GRHL1	0	2	1371	minCMV	4	set2	0.105149	0.745736	1	-0.117079
GRHL1-2:1371, 4, set2, minProm	GRHL1	0	2	1371	minProm	4	set2	0.000304	0.986086	1	-0.00492349
GRHL1-2:1371, 4, set2, minTK	GRHL1	0	2	1371	minTK	4	set2	1.22212	0.268946	1	0.303204
GRHL1-2:1704, 8, set2, minCMV	GRHL1	0	2	1704	minCMV	8	set2	0.131975	0.716393	1	-0.102527
GRHL1-2:1704, 8, set2, minProm	GRHL1	0	2	1704	minProm	8	set2	0.778165	0.377703	1	0.284825
GRHL1-2:1704, 8, set2, minTK	GRHL1	0	2	1704	minTK	8	set2	0.860838	0.353504	1	0.278931
GRHL1-2:372, 4, set1, minCMV	GRHL1	0	2	372	minCMV	4	set1	1.47497	0.224562	1	0.472677
GRHL1-2:372, 4, set1, minProm	GRHL1	0	2	372	minProm	4	set1	0.142263	0.706041	1	-0.147354
GRHL1-2:372, 4, set1, minTK	GRHL1	0	2	372	minTK	4	set1	0.0995613	0.752357	1	-0.130643
GRHL1-2:39, 1, set1, minCMV	GRHL1	0	2	39	minCMV	1	set1	1.15e-05	0.997299	1	0.00159404
GRHL1-2:39, 1, set1, minProm	GRHL1	0	2	39	minProm	1	set1	0.0459249	0.830312	1	-0.0669487
GRHL1-2:39, 1, set1, minTK	GRHL1	0	2	39	minTK	1	set1	0.167629	0.682228	1	-0.151216
GRHL1-2:705, 8, set1, minCMV	GRHL1	0	2	705	minCMV	8	set1	0.773758	0.379057	1	0.28108
GRHL1-2:705, 8, set1, minProm	GRHL1	0	2	705	minProm	8	set1	1.01391	0.313968	1	0.309834
GRHL1-2:705, 8, set1, minTK	GRHL1	0	2	705	minTK	8	set1	1.24395	0.264711	1	-0.444831
HES5-1:1174, 1, set2, minCMV	HES5	0	1	1174	minCMV	1	set2	0.0370029	0.847459	1	0.0599027
HES5-1:1174, 1, set2, minProm	HES5	0	1	1174	minProm	1	set2	0.142768	0.705545	1	-0.139387
HES5-1:1174, 1, set2, minTK	HES5	0	1	1174	minTK	1	set2	2.32183	0.12757	1	-0.503482
HES5-1:1507, 4, set2, minCMV	HES5	0	1	1507	minCMV	4	set2	0.00438516	0.947202	1	0.0307877
HES5-1:1507, 4, set2, minProm	HES5	0	1	1507	minProm	4	set2	0.239017	0.624917	1	-0.149907
HES5-1:1507, 4, set2, minTK	HES5	0	1	1507	minTK	4	set2	0.643414	0.422477	1	0.308932
HES5-1:175, 1, set1, minCMV	HES5	0	1	175	minCMV	1	set1	0.0912432	0.762603	1	0.148055
HES5-1:175, 1, set1, minProm	HES5	0	1	175	minProm	1	set1	0.208109	0.648254	1	0.242949
HES5-1:175, 1, set1, minTK	HES5	0	1	175	minTK	1	set1	0.640132	0.423663	1	-0.398689
HES5-1:1840, 8, set2, minCMV	HES5	0	1	1840	minCMV	8	set2	0.0288795	0.865057	1	-0.0704143
HES5-1:1840, 8, set2, minProm	HES5	0	1	1840	minProm	8	set2	0.00121702	0.972171	1	0.0152462
HES5-1:1840, 8, set2, minTK	HES5	0	1	1840	minTK	8	set2	0.0174749	0.894832	1	-0.0446524
HES5-1:508, 4, set1, minCMV	HES5	0	1	508	minCMV	4	set1	0.00718558	0.932446	1	0.0291815
HES5-1:508, 4, set1, minProm	HES5	0	1	508	minProm	4	set1	0.0209985	0.884783	1	-0.115281
HES5-1:508, 4, set1, minTK	HES5	0	1	508	minTK	4	set1	0.262894	0.608139	1	-0.173766
HES5-1:841, 8, set1, minCMV	HES5	0	1	841	minCMV	8	set1	0.0369789	0.847508	1	-0.126498
HES5-1:841, 8, set1, minProm	HES5	0	1	841	minProm	8	set1	0.590835	0.442097	1	-0.431027
HES5-1:841, 8, set1, minTK	HES5	0	1	841	minTK	8	set1	0.215491	0.642497	1	0.290328
HESX1-1:1236, 1, set2, minCMV	HESX1	0	1	1236	minCMV	1	set2	0.644379	0.422129	1	0.214264
HESX1-1:1236, 1, set2, minProm	HESX1	0	1	1236	minProm	1	set2	0.10112	0.75049	1	-0.110127
HESX1-1:1236, 1, set2, minTK	HESX1	0	1	1236	minTK	1	set2	0.839241	0.359614	1	0.310025
HESX1-1:1569, 4, set2, minCMV	HESX1	0	1	1569	minCMV	4	set2	0.0334924	0.854791	1	-0.0637684
HESX1-1:1569, 4, set2, minProm	HESX1	0	1	1569	minProm	4	set2	0.934861	0.333603	1	-0.43659
HESX1-1:1569, 4, set2, minTK	HESX1	0	1	1569	minTK	4	set2	1.4729	0.224888	1	0.348828
HESX1-1:1902, 8, set2, minCMV	HESX1	0	1	1902	minCMV	8	set2	0.0342692	0.853135	1	-0.0679805
HESX1-1:1902, 8, set2, minProm	HESX1	0	1	1902	minProm	8	set2	0.602565	0.437601	1	0.245951
HESX1-1:1902, 8, set2, minTK	HESX1	0	1	1902	minTK	8	set2	0.782754	0.3763	1	0.338183
HESX1-1:237, 1, set1, minCMV	HESX1	0	1	237	minCMV	1	set1	1.1086	0.292386	1	-0.277881
HESX1-1:237, 1, set1, minProm	HESX1	0	1	237	minProm	1	set1	0.314287	0.575061	1	-0.16838
HESX1-1:237, 1, set1, minTK	HESX1	0	1	237	minTK	1	set1	0.248774	0.61794	1	-0.14027
HESX1-1:570, 4, set1, minCMV	HESX1	0	1	570	minCMV	4	set1	0.127726	0.720802	1	0.129428
HESX1-1:570, 4, set1, minProm	HESX1	0	1	570	minProm	4	set1	2.00721	0.156552	1	-0.479913
HESX1-1:570, 4, set1, minTK	HESX1	0	1	570	minTK	4	set1	0.707946	0.400126	1	0.274426
HESX1-1:903, 8, set1, minCMV	HESX1	0	1	903	minCMV	8	set1	1.14539	0.284516	1	-0.501656
HESX1-1:903, 8, set1, minProm	HESX1	0	1	903	minProm	8	set1	0.349839	0.554204	1	0.232003
HESX1-1:903, 8, set1, minTK	HESX1	0	1	903	minTK	8	set1	0.811393	0.367709	1	0.327323
HEY2-1:1175, 1, set2, minCMV	HEY2	0	1	1175	minCMV	1	set2	0.0338148	0.854101	1	0.0343001
HEY2-1:1175, 1, set2, minProm	HEY2	0	1	1175	minProm	1	set2	0.150322	0.698228	1	-0.0785781
HEY2-1:1175, 1, set2, minTK	HEY2	0	1	1175	minTK	1	set2	0.388186	0.533254	1	-0.101097
HEY2-1:1508, 4, set2, minCMV	HEY2	0	1	1508	minCMV	4	set2	0.000204	0.988603	1	0.00282912
HEY2-1:1508, 4, set2, minProm	HEY2	0	1	1508	minProm	4	set2	0.702207	0.402043	1	-0.145645
HEY2-1:1508, 4, set2, minTK	HEY2	0	1	1508	minTK	4	set2	0.10003	0.751794	1	0.054748
HEY2-1:176, 1, set1, minCMV	HEY2	0	1	176	minCMV	1	set1	0.0119305	0.913023	1	0.0331466
HEY2-1:176, 1, set1, minProm	HEY2	0	1	176	minProm	1	set1	0.742588	0.388833	1	-0.231952
HEY2-1:176, 1, set1, minTK	HEY2	0	1	176	minTK	1	set1	0.0185815	0.891573	1	-0.028166
HEY2-1:1841, 8, set2, minCMV	HEY2	0	1	1841	minCMV	8	set2	0.0903447	0.763739	1	0.0581124
HEY2-1:1841, 8, set2, minProm	HEY2	0	1	1841	minProm	8	set2	0.292456	0.588651	1	-0.114918
HEY2-1:1841, 8, set2, minTK	HEY2	0	1	1841	minTK	8	set2	0.292058	0.588904	1	0.0889808
HEY2-1:509, 4, set1, minCMV	HEY2	0	1	509	minCMV	4	set1	0.0289298	0.864941	1	0.0421264
HEY2-1:509, 4, set1, minProm	HEY2	0	1	509	minProm	4	set1	1.70913	0.191098	1	-0.281918
HEY2-1:509, 4, set1, minTK	HEY2	0	1	509	minTK	4	set1	0.367628	0.5443	1	-0.139199
HEY2-1:842, 8, set1, minCMV	HEY2	0	1	842	minCMV	8	set1	0.0052366	0.942312	1	0.0151174
HEY2-1:842, 8, set1, minProm	HEY2	0	1	842	minProm	8	set1	0.0442097	0.833464	1	0.0694346
HEY2-1:842, 8, set1, minTK	HEY2	0	1	842	minTK	8	set1	2.82616	0.0927401	1	-0.497774
HINFP1-1:341, 4, set1, minCMV	HINFP1	0	1	341	minCMV	4	set1	0.153411	0	0
HINFP1-2:1008, 1, set2, minCMV	HINFP1	0	2	1008	minCMV	1	set2	0.0147862	0.903217	1	-0.0354484
HINFP1-2:1008, 1, set2, minProm	HINFP1	0	2	1008	minProm	1	set2	0.650062	0.42009	1	-0.261011
HINFP1-2:1008, 1, set2, minTK	HINFP1	0	2	1008	minTK	1	set2	0.368508	0.543819	1	0.166749
HINFP1-2:1341, 4, set2, minCMV	HINFP1	0	2	1341	minCMV	4	set2	0.0194854	0.888984	1	0.0450698
HINFP1-2:1341, 4, set2, minProm	HINFP1	0	2	1341	minProm	4	set2	0.100231	0.751553	1	-0.128395
HINFP1-2:1341, 4, set2, minTK	HINFP1	0	2	1341	minTK	4	set2	0.553598	0.456851	1	-0.260814
HINFP1-2:1674, 8, set2, minCMV	HINFP1	0	2	1674	minCMV	8	set2	0.00956038	0.922109	1	0.034068
HINFP1-2:1674, 8, set2, minProm	HINFP1	0	2	1674	minProm	8	set2	0.323698	0.569394	1	-0.216512
HINFP1-2:1674, 8, set2, minTK	HINFP1	0	2	1674	minTK	8	set2	0.0726847	0.787467	1	-0.098999
HINFP1-2:342, 4, set1, minCMV	HINFP1	0	2	342	minCMV	4	set1	0.89087	0.345242	1	0.435901
HINFP1-2:342, 4, set1, minProm	HINFP1	0	2	342	minProm	4	set1	0.0408037	0.839917	1	0.120967
HINFP1-2:342, 4, set1, minTK	HINFP1	0	2	342	minTK	4	set1	1.59514	0.206594	1	-0.618655
HINFP1-2:675, 8, set1, minCMV	HINFP1	0	2	675	minCMV	8	set1	0.00992742	0.920633	1	-0.0598017
HINFP1-2:675, 8, set1, minProm	HINFP1	0	2	675	minProm	8	set1	1.11807	0.290335	1	0.432526
HINFP1-2:675, 8, set1, minTK	HINFP1	0	2	675	minTK	8	set1	0.416775	0.518551	1	-0.368112
HINFP1-2:9, 1, set1, minCMV	HINFP1	0	2	9	minCMV	1	set1	2.85186	0.0912682	1	-0.716172
HINFP1-2:9, 1, set1, minProm	HINFP1	0	2	9	minProm	1	set1	0.484832	0.486242	1	-0.318191
HINFP1-2:9, 1, set1, minTK	HINFP1	0	2	9	minTK	1	set1	0.285571	0.593073	1	-0.219337
HMBOX1-1:1237, 1, set2, minCMV	HMBOX1	0	1	1237	minCMV	1	set2	0.159805	0.689336	1	0.0966498
HMBOX1-1:1237, 1, set2, minProm	HMBOX1	0	1	1237	minProm	1	set2	2.5258	0.111998	1	0.431081
HMBOX1-1:1237, 1, set2, minTK	HMBOX1	0	1	1237	minTK	1	set2	0.390503	0.532035	1	0.199854
HMBOX1-1:1570, 4, set2, minCMV	HMBOX1	0	1	1570	minCMV	4	set2	0.728177	0.393475	1	-0.303035
HMBOX1-1:1570, 4, set2, minProm	HMBOX1	0	1	1570	minProm	4	set2	0.446144	0.504172	1	0.237552
HMBOX1-1:1570, 4, set2, minTK	HMBOX1	0	1	1570	minTK	4	set2	0.0296901	0.863195	1	0.0649134
HMBOX1-1:1903, 8, set2, minCMV	HMBOX1	0	1	1903	minCMV	8	set2	0.237053	0.626343	1	0.173609
HMBOX1-1:1903, 8, set2, minProm	HMBOX1	0	1	1903	minProm	8	set2	0.876251	0.349231	1	0.379008
HMBOX1-1:1903, 8, set2, minTK	HMBOX1	0	1	1903	minTK	8	set2	0.573839	0.448738	1	0.22861
HMBOX1-1:238, 1, set1, minCMV	HMBOX1	0	1	238	minCMV	1	set1	0.0208239	0.88526	1	0.0641828
HMBOX1-1:238, 1, set1, minProm	HMBOX1	0	1	238	minProm	1	set1	1.93922	0.163753	1	0.543618
HMBOX1-1:238, 1, set1, minTK	HMBOX1	0	1	238	minTK	1	set1	0.000467	0.982757	1	0.00695942
HMBOX1-1:571, 4, set1, minCMV	HMBOX1	0	1	571	minCMV	4	set1	0.349323	0.554496	1	0.220088
HMBOX1-1:571, 4, set1, minProm	HMBOX1	0	1	571	minProm	4	set1	0.327555	0.567102	1	-0.198821
HMBOX1-1:571, 4, set1, minTK	HMBOX1	0	1	571	minTK	4	set1	0.00466487	0.945547	1	0.0269962
HMBOX1-1:904, 8, set1, minCMV	HMBOX1	0	1	904	minCMV	8	set1	0.204899	0.650795	1	0.139942
HMBOX1-1:904, 8, set1, minProm	HMBOX1	0	1	904	minProm	8	set1	0.19973	0.654939	1	-0.186105
HMBOX1-1:904, 8, set1, minTK	HMBOX1	0	1	904	minTK	8	set1	0.897124	0.343554	1	0.364088
HNF1A-1:1238, 1, set2, minCMV	HNF1A	0	1	1238	minCMV	1	set2	0.334376	0.563094	1	-0.17124
HNF1A-1:1238, 1, set2, minProm	HNF1A	0	1	1238	minProm	1	set2	0.226089	0.634439	1	-0.130784
HNF1A-1:1238, 1, set2, minTK	HNF1A	0	1	1238	minTK	1	set2	0.438567	0.507815	1	0.259903
HNF1A-1:1571, 4, set2, minCMV	HNF1A	0	1	1571	minCMV	4	set2	0.447686	0.503436	1	0.165843
HNF1A-1:1571, 4, set2, minProm	HNF1A	0	1	1571	minProm	4	set2	1.28711	0.256581	1	-0.445291
HNF1A-1:1571, 4, set2, minTK	HNF1A	0	1	1571	minTK	4	set2	0.0124632	0.91111	1	0.0280248
HNF1A-1:1904, 8, set2, minCMV	HNF1A	0	1	1904	minCMV	8	set2	0.144045	0.704293	1	-0.102707
HNF1A-1:1904, 8, set2, minProm	HNF1A	0	1	1904	minProm	8	set2	0.178895	0.672324	1	-0.146402
HNF1A-1:1904, 8, set2, minTK	HNF1A	0	1	1904	minTK	8	set2	0.28781	0.591627	1	-0.196486
HNF1A-1:239, 1, set1, minCMV	HNF1A	0	1	239	minCMV	1	set1	1.44985	0.228553	1	0.389483
HNF1A-1:239, 1, set1, minProm	HNF1A	0	1	239	minProm	1	set1	1.27011	0.259746	1	-0.40363
HNF1A-1:239, 1, set1, minTK	HNF1A	0	1	239	minTK	1	set1	0.55082	0.457983	1	0.267889
HNF1A-1:572, 4, set1, minCMV	HNF1A	0	1	572	minCMV	4	set1	1.73857	0.18732	1	0.409391
HNF1A-1:572, 4, set1, minProm	HNF1A	0	1	572	minProm	4	set1	0.717176	0.397072	1	-0.359975
HNF1A-1:572, 4, set1, minTK	HNF1A	0	1	572	minTK	4	set1	0.00422834	0.948154	1	-0.0244713
HNF1A-1:905, 8, set1, minCMV	HNF1A	0	1	905	minCMV	8	set1	0.14974	0.698784	1	-0.143848
HNF1A-1:905, 8, set1, minProm	HNF1A	0	1	905	minProm	8	set1	2.43491	0.118661	1	0.497426
HNF1A-1:905, 8, set1, minTK	HNF1A	0	1	905	minTK	8	set1	0.0133164	0.908131	1	0.0405156
HNF4A-1:1276, 1, set2, minCMV	HNF4A	0	1	1276	minCMV	1	set2	0.0922517	0.761334	1	0.0678101
HNF4A-1:1276, 1, set2, minProm	HNF4A	0	1	1276	minProm	1	set2	0.648184	0.420763	1	-0.169227
HNF4A-1:1276, 1, set2, minTK	HNF4A	0	1	1276	minTK	1	set2	0.469926	0.493021	1	-0.144153
HNF4A-1:1609, 4, set2, minCMV	HNF4A	0	1	1609	minCMV	4	set2	0.66763	0.413879	1	-0.213717
HNF4A-1:1609, 4, set2, minProm	HNF4A	0	1	1609	minProm	4	set2	0.00356128	0.952413	1	-0.0132217
HNF4A-1:1609, 4, set2, minTK	HNF4A	0	1	1609	minTK	4	set2	1.56309	0.211213	1	-0.423816
HNF4A-1:1942, 8, set2, minCMV	HNF4A	0	1	1942	minCMV	8	set2	0.0118414	0.913347	1	0.0332
HNF4A-1:1942, 8, set2, minProm	HNF4A	0	1	1942	minProm	8	set2	0.182286	0.669416	1	-0.121089
HNF4A-1:1942, 8, set2, minTK	HNF4A	0	1	1942	minTK	8	set2	0.0765231	0.782066	1	-0.0647976
HNF4A-1:277, 1, set1, minCMV	HNF4A	0	1	277	minCMV	1	set1	0.0360586	0.849395	1	0.0429271
HNF4A-1:277, 1, set1, minProm	HNF4A	0	1	277	minProm	1	set1	0.666737	0.414192	1	-0.169077
HNF4A-1:277, 1, set1, minTK	HNF4A	0	1	277	minTK	1	set1	1.16787	0.279839	1	0.208436
HNF4A-1:610, 4, set1, minCMV	HNF4A	0	1	610	minCMV	4	set1	0.253657	0.614511	1	0.115967
HNF4A-1:610, 4, set1, minProm	HNF4A	0	1	610	minProm	4	set1	0.195437	0.65843	1	0.102756
HNF4A-1:610, 4, set1, minTK	HNF4A	0	1	610	minTK	4	set1	0.493185	0.48251	1	-0.147342
HNF4A-1:943, 8, set1, minCMV	HNF4A	0	1	943	minCMV	8	set1	0.0194169	0.889178	1	-0.0328484
HNF4A-1:943, 8, set1, minProm	HNF4A	0	1	943	minProm	8	set1	0.228953	0.632301	1	-0.105232
HNF4A-1:943, 8, set1, minTK	HNF4A	0	1	943	minTK	8	set1	0.156488	0.692411	1	-0.0862568
HNF4A-2:1277, 1, set2, minCMV	HNF4A	0	2	1277	minCMV	1	set2	0.118519	0.730646	1	0.0810582
HNF4A-2:1277, 1, set2, minProm	HNF4A	0	2	1277	minProm	1	set2	1.48933	0.22232	1	0.287476
HNF4A-2:1277, 1, set2, minTK	HNF4A	0	2	1277	minTK	1	set2	1.22937	0.26753	1	-0.219393
HNF4A-2:1610, 4, set2, minCMV	HNF4A	0	2	1610	minCMV	4	set2	1.65664	0.198058	1	0.301911
HNF4A-2:1610, 4, set2, minProm	HNF4A	0	2	1610	minProm	4	set2	0.0611349	0.804711	1	-0.0628336
HNF4A-2:1610, 4, set2, minTK	HNF4A	0	2	1610	minTK	4	set2	0.997087	0.318016	1	0.227177
HNF4A-2:1943, 8, set2, minCMV	HNF4A	0	2	1943	minCMV	8	set2	0.0174636	0.894866	1	0.0333583
HNF4A-2:1943, 8, set2, minProm	HNF4A	0	2	1943	minProm	8	set2	2.43441	0.118699	1	-0.347031
HNF4A-2:1943, 8, set2, minTK	HNF4A	0	2	1943	minTK	8	set2	0.00870915	0.925647	1	0.0209064
HNF4A-2:278, 1, set1, minCMV	HNF4A	0	2	278	minCMV	1	set1	0.839355	0.359581	1	0.180743
HNF4A-2:278, 1, set1, minProm	HNF4A	0	2	278	minProm	1	set1	0.235543	0.627444	1	-0.109687
HNF4A-2:278, 1, set1, minTK	HNF4A	0	2	278	minTK	1	set1	1.43592	0.2308	1	-0.24305
HNF4A-2:611, 4, set1, minCMV	HNF4A	0	2	611	minCMV	4	set1	0.0164684	0.897888	1	-0.0253587
HNF4A-2:611, 4, set1, minProm	HNF4A	0	2	611	minProm	4	set1	1.1287	0.288052	1	0.264191
HNF4A-2:611, 4, set1, minTK	HNF4A	0	2	611	minTK	4	set1	0.0292932	0.864104	1	-0.0492064
HNF4A-2:944, 8, set1, minCMV	HNF4A	0	2	944	minCMV	8	set1	2.14e-05	0.99631	1	0.00128544
HNF4A-2:944, 8, set1, minProm	HNF4A	0	2	944	minProm	8	set1	0.0370125	0.84744	1	0.0446416
HNF4A-2:944, 8, set1, minTK	HNF4A	0	2	944	minTK	8	set1	0.102338	0.749041	1	-0.0631891
HNF4A-3:1278, 1, set2, minCMV	HNF4A	0	3	1278	minCMV	1	set2	0.178495	0.67267	1	-0.101546
HNF4A-3:1278, 1, set2, minProm	HNF4A	0	3	1278	minProm	1	set2	1.89479	0.168662	1	0.294651
HNF4A-3:1278, 1, set2, minTK	HNF4A	0	3	1278	minTK	1	set2	0.465799	0.494926	1	-0.160848
HNF4A-3:1611, 4, set2, minCMV	HNF4A	0	3	1611	minCMV	4	set2	0.00012	0.991271	1	-0.00242475
HNF4A-3:1611, 4, set2, minProm	HNF4A	0	3	1611	minProm	4	set2	0.075744	0.78315	1	-0.073082
HNF4A-3:1611, 4, set2, minTK	HNF4A	0	3	1611	minTK	4	set2	2.06871	0.150348	1	-0.376819
HNF4A-3:1944, 8, set2, minCMV	HNF4A	0	3	1944	minCMV	8	set2	0.374479	0.540573	1	0.153397
HNF4A-3:1944, 8, set2, minProm	HNF4A	0	3	1944	minProm	8	set2	0.593275	0.441156	1	-0.183994
HNF4A-3:1944, 8, set2, minTK	HNF4A	0	3	1944	minTK	8	set2	1.96683	0.160785	1	-0.395094
HNF4A-3:279, 1, set1, minCMV	HNF4A	0	3	279	minCMV	1	set1	0.141315	0.706977	1	0.0814644
HNF4A-3:279, 1, set1, minProm	HNF4A	0	3	279	minProm	1	set1	0.804007	0.369898	1	0.228477
HNF4A-3:279, 1, set1, minTK	HNF4A	0	3	279	minTK	1	set1	0.481255	0.487854	1	-0.165708
HNF4A-3:612, 4, set1, minCMV	HNF4A	0	3	612	minCMV	4	set1	0.0523511	0.819022	1	0.0587112
HNF4A-3:612, 4, set1, minProm	HNF4A	0	3	612	minProm	4	set1	0.715855	0.397507	1	-0.221205
HNF4A-3:612, 4, set1, minTK	HNF4A	0	3	612	minTK	4	set1	0.110593	0.73947	1	0.0673408
HNF4A-3:945, 8, set1, minCMV	HNF4A	0	3	945	minCMV	8	set1	0.415518	0.519182	1	-0.154056
HNF4A-3:945, 8, set1, minProm	HNF4A	0	3	945	minProm	8	set1	0.00422668	0.948164	1	-0.0140343
HNF4A-3:945, 8, set1, minTK	HNF4A	0	3	945	minTK	8	set1	0.167552	0.682297	1	-0.0947691
HNF4A-4:1279, 1, set2, minCMV	HNF4A	0	4	1279	minCMV	1	set2	0.178302	0.672837	1	0.19738
HNF4A-4:1279, 1, set2, minProm	HNF4A	0	4	1279	minProm	1	set2	0.0868078	0.768275	1	-0.114931
HNF4A-4:1279, 1, set2, minTK	HNF4A	0	4	1279	minTK	1	set2	0.23171	0.630258	1	0.185137
HNF4A-4:1612, 4, set2, minCMV	HNF4A	0	4	1612	minCMV	4	set2	0.0762241	0.782481	1	-0.0997879
HNF4A-4:1612, 4, set2, minProm	HNF4A	0	4	1612	minProm	4	set2	0.107486	0.743025	1	0.117047
HNF4A-4:1612, 4, set2, minTK	HNF4A	0	4	1612	minTK	4	set2	0.0162365	0.898606	1	-0.0684117
HNF4A-4:1945, 8, set2, minCMV	HNF4A	0	4	1945	minCMV	8	set2	0.00477018	0.944937	1	-0.0340471
HNF4A-4:1945, 8, set2, minProm	HNF4A	0	4	1945	minProm	8	set2	1.492	0.221907	1	-0.375675
HNF4A-4:1945, 8, set2, minTK	HNF4A	0	4	1945	minTK	8	set2	0.195186	0.658635	1	-0.179194
HNF4A-4:280, 1, set1, minCMV	HNF4A	0	4	280	minCMV	1	set1	0.0575318	0.81044	1	0.0579617
HNF4A-4:280, 1, set1, minProm	HNF4A	0	4	280	minProm	1	set1	0.333665	0.563509	1	0.139577
HNF4A-4:280, 1, set1, minTK	HNF4A	0	4	280	minTK	1	set1	0.116562	0.732794	1	-0.0863243
HNF4A-4:613, 4, set1, minCMV	HNF4A	0	4	613	minCMV	4	set1	1.27305	0.259195	1	0.280679
HNF4A-4:613, 4, set1, minProm	HNF4A	0	4	613	minProm	4	set1	0.0602091	0.806166	1	-0.0687951
HNF4A-4:613, 4, set1, minTK	HNF4A	0	4	613	minTK	4	set1	1.23212	0.266994	1	0.237122
HNF4A-4:946, 8, set1, minCMV	HNF4A	0	4	946	minCMV	8	set1	1.49756	0.221047	1	0.23708
HNF4A-4:946, 8, set1, minProm	HNF4A	0	4	946	minProm	8	set1	0.202108	0.653024	1	-0.101059
HNF4A-4:946, 8, set1, minTK	HNF4A	0	4	946	minTK	8	set1	0.0919548	0.761707	1	0.0615362
HNF4A-5:1280, 1, set2, minCMV	HNF4A	0	5	1280	minCMV	1	set2	0.14162	0.706676	1	0.0712203
HNF4A-5:1280, 1, set2, minProm	HNF4A	0	5	1280	minProm	1	set2	0.0158629	0.899773	1	0.0214435
HNF4A-5:1280, 1, set2, minTK	HNF4A	0	5	1280	minTK	1	set2	0.00358013	0.952288	1	-0.0111001
HNF4A-5:1613, 4, set2, minCMV	HNF4A	0	5	1613	minCMV	4	set2	0.203963	0.651541	1	0.097106
HNF4A-5:1613, 4, set2, minProm	HNF4A	0	5	1613	minProm	4	set2	0.121501	0.727412	1	0.0761763
HNF4A-5:1613, 4, set2, minTK	HNF4A	0	5	1613	minTK	4	set2	0.165166	0.684444	1	-0.0662268
HNF4A-5:1946, 8, set2, minCMV	HNF4A	0	5	1946	minCMV	8	set2	0.0226512	0.880368	1	0.0270014
HNF4A-5:1946, 8, set2, minProm	HNF4A	0	5	1946	minProm	8	set2	0.767578	0.380967	1	0.191097
HNF4A-5:1946, 8, set2, minTK	HNF4A	0	5	1946	minTK	8	set2	0.00554117	0.940661	1	0.0138439
HNF4A-5:281, 1, set1, minCMV	HNF4A	0	5	281	minCMV	1	set1	0.808106	0.368681	1	0.18511
HNF4A-5:281, 1, set1, minProm	HNF4A	0	5	281	minProm	1	set1	0.795102	0.372562	1	-0.185669
HNF4A-5:281, 1, set1, minTK	HNF4A	0	5	281	minTK	1	set1	0.109258	0.74099	1	-0.0659574
HNF4A-5:614, 4, set1, minCMV	HNF4A	0	5	614	minCMV	4	set1	0.992008	0.319252	1	0.201621
HNF4A-5:614, 4, set1, minProm	HNF4A	0	5	614	minProm	4	set1	1.66601	0.196794	1	0.25408
HNF4A-5:614, 4, set1, minTK	HNF4A	0	5	614	minTK	4	set1	0.186178	0.666117	1	-0.0703594
HNF4A-5:947, 8, set1, minCMV	HNF4A	0	5	947	minCMV	8	set1	0.352535	0.552682	1	0.0985918
HNF4A-5:947, 8, set1, minProm	HNF4A	0	5	947	minProm	8	set1	0.56302	0.453046	1	0.164707
HNF4A-5:947, 8, set1, minTK	HNF4A	0	5	947	minTK	8	set1	2.9065	0.0882231	1	0.32741
HOMEZ-1:1077, 1, set2, minCMV	HOMEZ	0	1	1077	minCMV	1	set2	0.308604	0.578538	1	-0.178814
HOMEZ-1:1077, 1, set2, minProm	HOMEZ	0	1	1077	minProm	1	set2	1.75222	0.185598	1	-0.380626
HOMEZ-1:1077, 1, set2, minTK	HOMEZ	0	1	1077	minTK	1	set2	0.525282	0.468597	1	-0.174727
HOMEZ-1:1410, 4, set2, minCMV	HOMEZ	0	1	1410	minCMV	4	set2	0.0264572	0.870789	1	-0.0480293
HOMEZ-1:1410, 4, set2, minProm	HOMEZ	0	1	1410	minProm	4	set2	0.345502	0.55667	1	-0.168546
HOMEZ-1:1410, 4, set2, minTK	HOMEZ	0	1	1410	minTK	4	set2	0.157887	0.691109	1	0.117725
HOMEZ-1:1743, 8, set2, minCMV	HOMEZ	0	1	1743	minCMV	8	set2	0.494038	0.482131	1	0.180551
HOMEZ-1:1743, 8, set2, minProm	HOMEZ	0	1	1743	minProm	8	set2	1.02355	0.311679	1	0.261039
HOMEZ-1:1743, 8, set2, minTK	HOMEZ	0	1	1743	minTK	8	set2	0.00424992	0.948022	1	-0.0196976
HOMEZ-1:411, 4, set1, minCMV	HOMEZ	0	1	411	minCMV	4	set1	0.0842038	0.771679	1	-0.100934
HOMEZ-1:411, 4, set1, minProm	HOMEZ	0	1	411	minProm	4	set1	0.630826	0.427053	1	-0.404682
HOMEZ-1:411, 4, set1, minTK	HOMEZ	0	1	411	minTK	4	set1	0.162753	0.686635	1	-0.13254
HOMEZ-1:744, 8, set1, minCMV	HOMEZ	0	1	744	minCMV	8	set1	0.0505067	0.822184	1	0.0992469
HOMEZ-1:744, 8, set1, minProm	HOMEZ	0	1	744	minProm	8	set1	0.0362949	0.848908	1	-0.0736452
HOMEZ-1:744, 8, set1, minTK	HOMEZ	0	1	744	minTK	8	set1	1.5728	0.209801	1	-0.443608
HOMEZ-1:78, 1, set1, minCMV	HOMEZ	0	1	78	minCMV	1	set1	0.08668	0.768441	1	-0.0982904
HOMEZ-1:78, 1, set1, minProm	HOMEZ	0	1	78	minProm	1	set1	0.28665	0.592376	1	0.18563
HOMEZ-1:78, 1, set1, minTK	HOMEZ	0	1	78	minTK	1	set1	1.3265	0.249428	1	-0.37236
HOXA10-1:1239, 1, set2, minCMV	HOXA10	0	1	1239	minCMV	1	set2	0.523843	0.469207	1	0.13939
HOXA10-1:1239, 1, set2, minProm	HOXA10	0	1	1239	minProm	1	set2	0.717222	0.397057	1	-0.164276
HOXA10-1:1239, 1, set2, minTK	HOXA10	0	1	1239	minTK	1	set2	0.85831	0.354212	1	0.202493
HOXA10-1:1572, 4, set2, minCMV	HOXA10	0	1	1572	minCMV	4	set2	0.565385	0.452098	1	0.132386
HOXA10-1:1572, 4, set2, minProm	HOXA10	0	1	1572	minProm	4	set2	0.109581	0.740621	1	-0.0651841
HOXA10-1:1572, 4, set2, minTK	HOXA10	0	1	1572	minTK	4	set2	0.240031	0.624184	1	0.114676
HOXA10-1:1905, 8, set2, minCMV	HOXA10	0	1	1905	minCMV	8	set2	0.300132	0.5838	1	0.139819
HOXA10-1:1905, 8, set2, minProm	HOXA10	0	1	1905	minProm	8	set2	0.462101	0.496644	1	-0.16009
HOXA10-1:1905, 8, set2, minTK	HOXA10	0	1	1905	minTK	8	set2	0.29399	0.587675	1	-0.123216
HOXA10-1:240, 1, set1, minCMV	HOXA10	0	1	240	minCMV	1	set1	0.0322479	0.857485	1	0.0497682
HOXA10-1:240, 1, set1, minProm	HOXA10	0	1	240	minProm	1	set1	0.36106	0.547918	1	-0.172071
HOXA10-1:240, 1, set1, minTK	HOXA10	0	1	240	minTK	1	set1	0.128087	0.720424	1	0.103219
HOXA10-1:573, 4, set1, minCMV	HOXA10	0	1	573	minCMV	4	set1	0.149766	0.698759	1	0.0897229
HOXA10-1:573, 4, set1, minProm	HOXA10	0	1	573	minProm	4	set1	1.1113	0.2918	1	0.232557
HOXA10-1:573, 4, set1, minTK	HOXA10	0	1	573	minTK	4	set1	0.0391897	0.843073	1	-0.0481625
HOXA10-1:906, 8, set1, minCMV	HOXA10	0	1	906	minCMV	8	set1	1.37163	0.241532	1	0.314097
HOXA10-1:906, 8, set1, minProm	HOXA10	0	1	906	minProm	8	set1	0.044927	0.832138	1	0.0585369
HOXA10-1:906, 8, set1, minTK	HOXA10	0	1	906	minTK	8	set1	1.00552	0.315979	1	-0.254638
HOXA10-2:1240, 1, set2, minCMV	HOXA10	0	2	1240	minCMV	1	set2	0.994818	0.318568	1	0.240103
HOXA10-2:1240, 1, set2, minProm	HOXA10	0	2	1240	minProm	1	set2	0.783769	0.375991	1	-0.246837
HOXA10-2:1240, 1, set2, minTK	HOXA10	0	2	1240	minTK	1	set2	0.329495	0.565957	1	-0.143661
HOXA10-2:1573, 4, set2, minCMV	HOXA10	0	2	1573	minCMV	4	set2	0.509557	0.475331	1	0.222368
HOXA10-2:1573, 4, set2, minProm	HOXA10	0	2	1573	minProm	4	set2	0.0847445	0.770968	1	-0.096768
HOXA10-2:1573, 4, set2, minTK	HOXA10	0	2	1573	minTK	4	set2	1.63154	0.20149	1	0.32924
HOXA10-2:1906, 8, set2, minCMV	HOXA10	0	2	1906	minCMV	8	set2	0.0190145	0.890325	1	-0.0468754
HOXA10-2:1906, 8, set2, minProm	HOXA10	0	2	1906	minProm	8	set2	0.0859138	0.769438	1	-0.0930204
HOXA10-2:1906, 8, set2, minTK	HOXA10	0	2	1906	minTK	8	set2	0.455832	0.499579	1	0.166801
HOXA10-2:241, 1, set1, minCMV	HOXA10	0	2	241	minCMV	1	set1	0.142875	0.705439	1	-0.118719
HOXA10-2:241, 1, set1, minProm	HOXA10	0	2	241	minProm	1	set1	0.770576	0.380039	1	-0.23311
HOXA10-2:241, 1, set1, minTK	HOXA10	0	2	241	minTK	1	set1	0.19396	0.659641	1	0.143395
HOXA10-2:574, 4, set1, minCMV	HOXA10	0	2	574	minCMV	4	set1	1.68405	0.194388	1	0.403867
HOXA10-2:574, 4, set1, minProm	HOXA10	0	2	574	minProm	4	set1	1.73352	0.187962	1	-0.539065
HOXA10-2:574, 4, set1, minTK	HOXA10	0	2	574	minTK	4	set1	1.10571	0.293016	1	0.293876
HOXA10-2:907, 8, set1, minCMV	HOXA10	0	2	907	minCMV	8	set1	0.00414879	0.948643	1	0.0215759
HOXA10-2:907, 8, set1, minProm	HOXA10	0	2	907	minProm	8	set1	1.33282	0.248304	1	-0.406844
HOXA10-2:907, 8, set1, minTK	HOXA10	0	2	907	minTK	8	set1	0.462427	0.496492	1	-0.228101
HOXA13-1:1241, 1, set2, minCMV	HOXA13	0	1	1241	minCMV	1	set2	0.581172	0.445853	1	0.135824
HOXA13-1:1241, 1, set2, minProm	HOXA13	0	1	1241	minProm	1	set2	0.301468	0.582964	1	-0.118322
HOXA13-1:1241, 1, set2, minTK	HOXA13	0	1	1241	minTK	1	set2	0.115529	0.733935	1	0.0637623
HOXA13-1:1574, 4, set2, minCMV	HOXA13	0	1	1574	minCMV	4	set2	0.0049737	0.943776	1	0.0154649
HOXA13-1:1574, 4, set2, minProm	HOXA13	0	1	1574	minProm	4	set2	0.0115148	0.914546	1	0.0236632
HOXA13-1:1574, 4, set2, minTK	HOXA13	0	1	1574	minTK	4	set2	0.0315787	0.858956	1	-0.0397836
HOXA13-1:1907, 8, set2, minCMV	HOXA13	0	1	1907	minCMV	8	set2	0.928879	0.335154	1	0.180609
HOXA13-1:1907, 8, set2, minProm	HOXA13	0	1	1907	minProm	8	set2	0.273729	0.600841	1	-0.160499
HOXA13-1:1907, 8, set2, minTK	HOXA13	0	1	1907	minTK	8	set2	6.44e-05	0.993595	1	-0.00159271
HOXA13-1:242, 1, set1, minCMV	HOXA13	0	1	242	minCMV	1	set1	0.471482	0.492306	1	0.186862
HOXA13-1:242, 1, set1, minProm	HOXA13	0	1	242	minProm	1	set1	0.921281	0.337139	1	0.249943
HOXA13-1:242, 1, set1, minTK	HOXA13	0	1	242	minTK	1	set1	0.859666	0.353832	1	0.234031
HOXA13-1:575, 4, set1, minCMV	HOXA13	0	1	575	minCMV	4	set1	1.11505	0.290986	1	0.239524
HOXA13-1:575, 4, set1, minProm	HOXA13	0	1	575	minProm	4	set1	0.233115	0.629223	1	0.130046
HOXA13-1:575, 4, set1, minTK	HOXA13	0	1	575	minTK	4	set1	0.0500132	0.82304	1	-0.0546209
HOXA13-1:908, 8, set1, minCMV	HOXA13	0	1	908	minCMV	8	set1	0.000482	0.982479	1	0.00540741
HOXA13-1:908, 8, set1, minProm	HOXA13	0	1	908	minProm	8	set1	0.0638291	0.800543	1	0.0726963
HOXA13-1:908, 8, set1, minTK	HOXA13	0	1	908	minTK	8	set1	0.608417	0.435384	1	-0.223119
HOXA13-2:1242, 1, set2, minCMV	HOXA13	0	2	1242	minCMV	1	set2	1.56741	0.210584	1	0.26689
HOXA13-2:1242, 1, set2, minProm	HOXA13	0	2	1242	minProm	1	set2	0.0757136	0.783192	1	0.0707015
HOXA13-2:1242, 1, set2, minTK	HOXA13	0	2	1242	minTK	1	set2	2.61204	0.106056	1	-0.474017
HOXA13-2:1575, 4, set2, minCMV	HOXA13	0	2	1575	minCMV	4	set2	0.0201312	0.887171	1	0.0439277
HOXA13-2:1575, 4, set2, minProm	HOXA13	0	2	1575	minProm	4	set2	0.643277	0.422527	1	0.191045
HOXA13-2:1575, 4, set2, minTK	HOXA13	0	2	1575	minTK	4	set2	0.0322499	0.85748	1	-0.0431581
HOXA13-2:1908, 8, set2, minCMV	HOXA13	0	2	1908	minCMV	8	set2	0.0236453	0.877791	1	-0.0339333
HOXA13-2:1908, 8, set2, minProm	HOXA13	0	2	1908	minProm	8	set2	0.253449	0.614657	1	-0.129375
HOXA13-2:1908, 8, set2, minTK	HOXA13	0	2	1908	minTK	8	set2	0.630478	0.42718	1	-0.157341
HOXA13-2:243, 1, set1, minCMV	HOXA13	0	2	243	minCMV	1	set1	0.168721	0.681251	1	0.135241
HOXA13-2:243, 1, set1, minProm	HOXA13	0	2	243	minProm	1	set1	1.02275	0.311868	1	0.308135
HOXA13-2:243, 1, set1, minTK	HOXA13	0	2	243	minTK	1	set1	0.136246	0.712042	1	-0.102754
HOXA13-2:576, 4, set1, minCMV	HOXA13	0	2	576	minCMV	4	set1	0.0037664	0.951064	1	0.0157836
HOXA13-2:576, 4, set1, minProm	HOXA13	0	2	576	minProm	4	set1	0.129596	0.718851	1	0.113604
HOXA13-2:576, 4, set1, minTK	HOXA13	0	2	576	minTK	4	set1	0.16703	0.682765	1	0.101189
HOXA13-2:909, 8, set1, minCMV	HOXA13	0	2	909	minCMV	8	set1	0.0933161	0.760003	1	-0.0879598
HOXA13-2:909, 8, set1, minProm	HOXA13	0	2	909	minProm	8	set1	0.432912	0.510563	1	0.23199
HOXA13-2:909, 8, set1, minTK	HOXA13	0	2	909	minTK	8	set1	4.17434	0.0410405	1	0.491345
HOXC10-1:1243, 1, set2, minCMV	HOXC10	0	1	1243	minCMV	1	set2	0.00324725	0.954557	1	0.00927719
HOXC10-1:1243, 1, set2, minProm	HOXC10	0	1	1243	minProm	1	set2	0.0194708	0.889025	1	-0.0308812
HOXC10-1:1243, 1, set2, minTK	HOXC10	0	1	1243	minTK	1	set2	0.0602992	0.806024	1	-0.0514466
HOXC10-1:1576, 4, set2, minCMV	HOXC10	0	1	1576	minCMV	4	set2	0.0744466	0.784969	1	-0.0643831
HOXC10-1:1576, 4, set2, minProm	HOXC10	0	1	1576	minProm	4	set2	0.0174163	0.895007	1	-0.0316867
HOXC10-1:1576, 4, set2, minTK	HOXC10	0	1	1576	minTK	4	set2	0.430375	0.511805	1	0.141657
HOXC10-1:1909, 8, set2, minCMV	HOXC10	0	1	1909	minCMV	8	set2	0.163312	0.686126	1	-0.0767908
HOXC10-1:1909, 8, set2, minProm	HOXC10	0	1	1909	minProm	8	set2	0.0573633	0.810713	1	-0.0634516
HOXC10-1:1909, 8, set2, minTK	HOXC10	0	1	1909	minTK	8	set2	1.50486	0.219925	1	0.253601
HOXC10-1:244, 1, set1, minCMV	HOXC10	0	1	244	minCMV	1	set1	0.00289247	0.957109	1	-0.0184444
HOXC10-1:244, 1, set1, minProm	HOXC10	0	1	244	minProm	1	set1	1.7839	0.181671	1	-0.429776
HOXC10-1:244, 1, set1, minTK	HOXC10	0	1	244	minTK	1	set1	0.150307	0.698242	1	0.111416
[truncated: 4,143 more rows]

## Sheet: 4A - HTR2A
architecture	motif	neg_ctrl	tre	id	promoter	period	spacer	statistic	pval	fdr	log2fc
ALX3-1:1223, 1, set2, minCMV	ALX3	0	1	1223	minCMV	1	set2	0.0166922	0.897201	0.989391	-0.0780681
ALX3-1:1223, 1, set2, minProm	ALX3	0	1	1223	minProm	1	set2	0.031309	0.859553	0.986705	0.165297
ALX3-1:1223, 1, set2, minTK	ALX3	0	1	1223	minTK	1	set2	0.0340584	0.853583	0.986393	-0.103132
ALX3-1:1556, 4, set2, minCMV	ALX3	0	1	1556	minCMV	4	set2	0.0380905	0.845262	0.984318	-0.118714
ALX3-1:1556, 4, set2, minProm	ALX3	0	1	1556	minProm	4	set2	0.00214567	0.963054	0.999162	0.0249129
ALX3-1:1556, 4, set2, minTK	ALX3	0	1	1556	minTK	4	set2	0.0457202	0.830685	0.984318	-0.132877
ALX3-1:1889, 8, set2, minCMV	ALX3	0	1	1889	minCMV	8	set2	0.0517004	0.82013	0.98264	-0.288336
ALX3-1:1889, 8, set2, minProm	ALX3	0	1	1889	minProm	8	set2	0.287302	0.591955	0.933883	0.352789
ALX3-1:1889, 8, set2, minTK	ALX3	0	1	1889	minTK	8	set2	1.97968	0.159424	0.691946	-0.833334
ALX3-1:224, 1, set1, minCMV	ALX3	0	1	224	minCMV	1	set1	1.46766	0.225715	0.773755	-0.921981
ALX3-1:224, 1, set1, minProm	ALX3	0	1	224	minProm	1	set1	0.389927	0.532338	0.923558	0.417843
ALX3-1:224, 1, set1, minTK	ALX3	0	1	224	minTK	1	set1	0.0735892	0.786181	0.97777	0.245248
ALX3-1:557, 4, set1, minCMV	ALX3	0	1	557	minCMV	4	set1	3.2459	0.0716022	0.521734	2.41144
ALX3-1:557, 4, set1, minProm	ALX3	0	1	557	minProm	4	set1	4.62387	0.03153	0.342582	-1.91949
ALX3-1:557, 4, set1, minTK	ALX3	0	1	557	minTK	4	set1	0.19752	0.65673	0.95118	-0.383861
ALX3-1:890, 8, set1, minCMV	ALX3	0	1	890	minCMV	8	set1	-2.44e-10	1	1
ALX3-1:890, 8, set1, minProm	ALX3	0	1	890	minProm	8	set1	3.0509	0.0806925	0.551314	-1.24389
ALX3-1:890, 8, set1, minTK	ALX3	0	1	890	minTK	8	set1	1.93002	0.164756	0.696612	-1.36118
ALX4-1:1224, 1, set2, minCMV	ALX4	0	1	1224	minCMV	1	set2	0.092428	0.761113	0.97657	0.164785
ALX4-1:1224, 1, set2, minProm	ALX4	0	1	1224	minProm	1	set2	0.248143	0.618385	0.946423	0.409058
ALX4-1:1224, 1, set2, minTK	ALX4	0	1	1224	minTK	1	set2	4.98704	0.0255378	0.311744	-1.34385
ALX4-1:1557, 4, set2, minCMV	ALX4	0	1	1557	minCMV	4	set2	0.0317516	0.858574	0.986705	-0.0791611
ALX4-1:1557, 4, set2, minProm	ALX4	0	1	1557	minProm	4	set2	3.23912	0.071899	0.521992	-1.15844
ALX4-1:1557, 4, set2, minTK	ALX4	0	1	1557	minTK	4	set2	0.327075	0.567387	0.927724	-0.254647
ALX4-1:1890, 8, set2, minCMV	ALX4	0	1	1890	minCMV	8	set2	0.676356	0.410844	0.881368	-0.489353
ALX4-1:1890, 8, set2, minProm	ALX4	0	1	1890	minProm	8	set2	1.3101	0.252376	0.796005	0.956364
ALX4-1:1890, 8, set2, minTK	ALX4	0	1	1890	minTK	8	set2	2.26024	0.132734	0.657552	-0.995055
ALX4-1:225, 1, set1, minCMV	ALX4	0	1	225	minCMV	1	set1	0.0337974	0.854138	0.986647	-0.100472
ALX4-1:225, 1, set1, minProm	ALX4	0	1	225	minProm	1	set1	0.0765452	0.782035	0.97777	-0.28159
ALX4-1:225, 1, set1, minTK	ALX4	0	1	225	minTK	1	set1	0.000954	0.975361	1	0.0183321
ALX4-1:558, 4, set1, minCMV	ALX4	0	1	558	minCMV	4	set1	0.00409028	0.949006	0.996348	-0.0487863
ALX4-1:558, 4, set1, minProm	ALX4	0	1	558	minProm	4	set1	3.99e-11	0	0
ALX4-1:558, 4, set1, minTK	ALX4	0	1	558	minTK	4	set1	0.0341609	0.853365	0.986393	-0.0801531
ALX4-1:891, 8, set1, minCMV	ALX4	0	1	891	minCMV	8	set1	0.177291	0.673712	0.955575	0.193975
ALX4-1:891, 8, set1, minProm	ALX4	0	1	891	minProm	8	set1	0.0463205	0.829594	0.984318	-0.123329
ALX4-1:891, 8, set1, minTK	ALX4	0	1	891	minTK	8	set1
AR-1:1266, 1, set2, minCMV	AR	0	1	1266	minCMV	1	set2	0.289656	0.590441	0.933814	0.0904394
AR-1:1266, 1, set2, minProm	AR	0	1	1266	minProm	1	set2	0.116867	0.732457	0.967349	0.047181
AR-1:1266, 1, set2, minTK	AR	0	1	1266	minTK	1	set2	6.99262	0.00818463	0.159223	-0.370992
AR-1:1599, 4, set2, minCMV	AR	0	1	1599	minCMV	4	set2	0.238716	0.625135	0.946423	0.0685563
AR-1:1599, 4, set2, minProm	AR	0	1	1599	minProm	4	set2	0.00474306	0.945093	0.995279	-0.00935283
AR-1:1599, 4, set2, minTK	AR	0	1	1599	minTK	4	set2	0.00326868	0.954408	0.99718	0.00866384
AR-1:1932, 8, set2, minCMV	AR	0	1	1932	minCMV	8	set2	4.56839	0.0325671	0.34898	0.328959
AR-1:1932, 8, set2, minProm	AR	0	1	1932	minProm	8	set2	0.216924	0.641394	0.946423	-0.0716869
AR-1:1932, 8, set2, minTK	AR	0	1	1932	minTK	8	set2	0.0117471	0.913691	0.991446	0.0175153
AR-1:267, 1, set1, minCMV	AR	0	1	267	minCMV	1	set1	0.0224987	0.880768	0.988525	-0.0238003
AR-1:267, 1, set1, minProm	AR	0	1	267	minProm	1	set1	3.03602	0.0814351	0.552029	0.346371
AR-1:267, 1, set1, minTK	AR	0	1	267	minTK	1	set1	3.64275	0.056314	0.46634	-0.296175
AR-1:600, 4, set1, minCMV	AR	0	1	600	minCMV	4	set1	0.34324	0.557965	0.927724	0.0802525
AR-1:600, 4, set1, minProm	AR	0	1	600	minProm	4	set1	8.84666	0.00293626	0.0714415	-0.462046
AR-1:600, 4, set1, minTK	AR	0	1	600	minTK	4	set1	0.508052	0.475983	0.908747	-0.131684
AR-1:933, 8, set1, minCMV	AR	0	1	933	minCMV	8	set1	0.908933	0.340398	0.856578	0.149996
AR-1:933, 8, set1, minProm	AR	0	1	933	minProm	8	set1	0.000373	0.984594	1	-0.00413625
AR-1:933, 8, set1, minTK	AR	0	1	933	minTK	8	set1	5.40767	0.0200485	0.27733	-0.34629
AR-2:1267, 1, set2, minCMV	AR	0	2	1267	minCMV	1	set2	5.91905	0.014978	0.236435	-0.392188
AR-2:1267, 1, set2, minProm	AR	0	2	1267	minProm	1	set2	0.00483441	0.944568	0.995212	0.0100698
AR-2:1267, 1, set2, minTK	AR	0	2	1267	minTK	1	set2	0.785658	0.375416	0.872168	0.123297
AR-2:1600, 4, set2, minCMV	AR	0	2	1600	minCMV	4	set2	0.585589	0.44413	0.902605	0.13351
AR-2:1600, 4, set2, minProm	AR	0	2	1600	minProm	4	set2	1.1125	0.291539	0.833455	-0.145885
AR-2:1600, 4, set2, minTK	AR	0	2	1600	minTK	4	set2	2.68047	0.101585	0.601435	-0.225425
AR-2:1933, 8, set2, minCMV	AR	0	2	1933	minCMV	8	set2	2.18586	0.139283	0.672068	0.223463
AR-2:1933, 8, set2, minProm	AR	0	2	1933	minProm	8	set2	0.0570201	0.811269	0.982594	-0.0304324
AR-2:1933, 8, set2, minTK	AR	0	2	1933	minTK	8	set2	0.262819	0.60819	0.942587	-0.0725409
AR-2:268, 1, set1, minCMV	AR	0	2	268	minCMV	1	set1	0.0278737	0.867406	0.986982	0.0245819
AR-2:268, 1, set1, minProm	AR	0	2	268	minProm	1	set1	0.242836	0.622165	0.946423	0.0803653
AR-2:268, 1, set1, minTK	AR	0	2	268	minTK	1	set1	5.66019	0.0173543	0.258124	-0.364316
AR-2:601, 4, set1, minCMV	AR	0	2	601	minCMV	4	set1	7.60448	0.00582235	0.123458	-0.3632
AR-2:601, 4, set1, minProm	AR	0	2	601	minProm	4	set1	0.0153202	0.901494	0.990118	-0.0179196
AR-2:601, 4, set1, minTK	AR	0	2	601	minTK	4	set1	6.59426	0.0102308	0.186037	-0.363124
AR-2:934, 8, set1, minCMV	AR	0	2	934	minCMV	8	set1	1.7596	0.184674	0.720359	0.226587
AR-2:934, 8, set1, minProm	AR	0	2	934	minProm	8	set1	0.631025	0.42698	0.891493	-0.136425
AR-2:934, 8, set1, minTK	AR	0	2	934	minTK	8	set1	1.91398	0.166522	0.697247	-0.207328
ARNTL-1:1168, 1, set2, minCMV	ARNTL	0	1	1168	minCMV	1	set2	1.26294	0.261096	0.807337	0.320685
ARNTL-1:1168, 1, set2, minProm	ARNTL	0	1	1168	minProm	1	set2	0.345559	0.556638	0.927724	-0.16876
ARNTL-1:1168, 1, set2, minTK	ARNTL	0	1	1168	minTK	1	set2	0.0115217	0.91452	0.991446	-0.0250662
ARNTL-1:1501, 4, set2, minCMV	ARNTL	0	1	1501	minCMV	4	set2	2.95928	0.0853859	0.55783	0.455688
ARNTL-1:1501, 4, set2, minProm	ARNTL	0	1	1501	minProm	4	set2	0.175521	0.675251	0.955575	-0.129593
ARNTL-1:1501, 4, set2, minTK	ARNTL	0	1	1501	minTK	4	set2	0.910668	0.339937	0.856578	-0.215094
ARNTL-1:169, 1, set1, minCMV	ARNTL	0	1	169	minCMV	1	set1	5.08152	0.0241822	0.301196	0.626974
ARNTL-1:169, 1, set1, minProm	ARNTL	0	1	169	minProm	1	set1	0.542629	0.461345	0.906176	0.209877
ARNTL-1:169, 1, set1, minTK	ARNTL	0	1	169	minTK	1	set1	0.075399	0.783632	0.97777	0.0886481
ARNTL-1:1834, 8, set2, minCMV	ARNTL	0	1	1834	minCMV	8	set2	0.161632	0.687658	0.957284	-0.130956
ARNTL-1:1834, 8, set2, minProm	ARNTL	0	1	1834	minProm	8	set2	0.404996	0.52452	0.92059	-0.228449
ARNTL-1:1834, 8, set2, minTK	ARNTL	0	1	1834	minTK	8	set2	1.55943	0.211748	0.76016	0.459683
ARNTL-1:502, 4, set1, minCMV	ARNTL	0	1	502	minCMV	4	set1	3.00556	0.0829795	0.555332	0.565315
ARNTL-1:502, 4, set1, minProm	ARNTL	0	1	502	minProm	4	set1	0.440789	0.506742	0.917451	0.205983
ARNTL-1:502, 4, set1, minTK	ARNTL	0	1	502	minTK	4	set1	6.59e-05	0.993525	1	0.00196551
ARNTL-1:835, 8, set1, minCMV	ARNTL	0	1	835	minCMV	8	set1	1.19777	0.273769	0.825746	0.43089
ARNTL-1:835, 8, set1, minProm	ARNTL	0	1	835	minProm	8	set1	0.205676	0.650178	0.95011	0.190323
ARNTL-1:835, 8, set1, minTK	ARNTL	0	1	835	minTK	8	set1	0.039107	0.843237	0.984318	0.0954489
ATF4-1:1185, 1, set2, minCMV	ATF4	0	1	1185	minCMV	1	set2	2.13765	0.143722	0.677924	0.371672
ATF4-1:1185, 1, set2, minProm	ATF4	0	1	1185	minProm	1	set2	1.11313	0.291403	0.833455	-0.251742
ATF4-1:1185, 1, set2, minTK	ATF4	0	1	1185	minTK	1	set2	0.0492797	0.824321	0.984272	-0.0583487
ATF4-1:1518, 4, set2, minCMV	ATF4	0	1	1518	minCMV	4	set2	2.01831	0.155412	0.687085	0.341242
ATF4-1:1518, 4, set2, minProm	ATF4	0	1	1518	minProm	4	set2	0.128585	0.719904	0.962356	0.0904525
ATF4-1:1518, 4, set2, minTK	ATF4	0	1	1518	minTK	4	set2	0.049424	0.824069	0.984272	-0.0651588
ATF4-1:1851, 8, set2, minCMV	ATF4	0	1	1851	minCMV	8	set2	2.01623	0.155626	0.687085	0.356784
ATF4-1:1851, 8, set2, minProm	ATF4	0	1	1851	minProm	8	set2	0.116487	0.732876	0.967531	0.131822
ATF4-1:1851, 8, set2, minTK	ATF4	0	1	1851	minTK	8	set2	0.0820715	0.77451	0.97777	0.0767783
ATF4-1:186, 1, set1, minCMV	ATF4	0	1	186	minCMV	1	set1	0.906987	0.340915	0.856578	0.333884
ATF4-1:186, 1, set1, minProm	ATF4	0	1	186	minProm	1	set1	0.000191	0.988977	1	-0.00606183
ATF4-1:186, 1, set1, minTK	ATF4	0	1	186	minTK	1	set1	0.108064	0.742359	0.969974	0.136959
ATF4-1:519, 4, set1, minCMV	ATF4	0	1	519	minCMV	4	set1	2.45134	0.117425	0.632328	0.51175
ATF4-1:519, 4, set1, minProm	ATF4	0	1	519	minProm	4	set1	0.146482	0.70192	0.959096	0.161243
ATF4-1:519, 4, set1, minTK	ATF4	0	1	519	minTK	4	set1	0.0229766	0.879518	0.988525	-0.067275
ATF4-1:852, 8, set1, minCMV	ATF4	0	1	852	minCMV	8	set1	0.228945	0.632308	0.946423	0.17816
ATF4-1:852, 8, set1, minProm	ATF4	0	1	852	minProm	8	set1	0.573536	0.448857	0.903612	0.415902
ATF4-1:852, 8, set1, minTK	ATF4	0	1	852	minTK	8	set1	0.0756077	0.78334	0.97777	-0.0803207
ATF7-1:1186, 1, set2, minCMV	ATF7	0	1	1186	minCMV	1	set2	1.52814	0.216392	0.760553	0.293834
ATF7-1:1186, 1, set2, minProm	ATF7	0	1	1186	minProm	1	set2	0.00803302	0.928584	0.993777	-0.0229049
ATF7-1:1186, 1, set2, minTK	ATF7	0	1	1186	minTK	1	set2	0.63685	0.424854	0.889695	-0.199457
ATF7-1:1519, 4, set2, minCMV	ATF7	0	1	1519	minCMV	4	set2	1.24142	0.265197	0.813783	0.289629
ATF7-1:1519, 4, set2, minProm	ATF7	0	1	1519	minProm	4	set2	0.00743047	0.931307	0.994523	-0.020299
ATF7-1:1519, 4, set2, minTK	ATF7	0	1	1519	minTK	4	set2	1.03672	0.308587	0.837371	0.341985
ATF7-1:1852, 8, set2, minCMV	ATF7	0	1	1852	minCMV	8	set2	0.220714	0.638496	0.946423	0.117209
ATF7-1:1852, 8, set2, minProm	ATF7	0	1	1852	minProm	8	set2	0.000658	0.979534	1	-0.0066932
ATF7-1:1852, 8, set2, minTK	ATF7	0	1	1852	minTK	8	set2	1.73915	0.187246	0.725772	-0.304413
ATF7-1:187, 1, set1, minCMV	ATF7	0	1	187	minCMV	1	set1	0.143904	0.704431	0.959918	0.116846
ATF7-1:187, 1, set1, minProm	ATF7	0	1	187	minProm	1	set1	0.716545	0.39728	0.87794	-0.24647
ATF7-1:187, 1, set1, minTK	ATF7	0	1	187	minTK	1	set1	0.950762	0.329525	0.851679	-0.269512
ATF7-1:520, 4, set1, minCMV	ATF7	0	1	520	minCMV	4	set1	0.436317	0.508905	0.917777	0.192955
ATF7-1:520, 4, set1, minProm	ATF7	0	1	520	minProm	4	set1	0.477447	0.489581	0.911394	-0.190164
ATF7-1:520, 4, set1, minTK	ATF7	0	1	520	minTK	4	set1	0.342427	0.558431	0.927724	-0.161014
ATF7-1:853, 8, set1, minCMV	ATF7	0	1	853	minCMV	8	set1	0.162854	0.686542	0.957284	0.110395
ATF7-1:853, 8, set1, minProm	ATF7	0	1	853	minProm	8	set1	0.284935	0.593485	0.934498	-0.17083
ATF7-1:853, 8, set1, minTK	ATF7	0	1	853	minTK	8	set1	1.24216	0.265055	0.813783	0.35442
Ar-1:1268, 1, set2, minCMV	Ar	0	1	1268	minCMV	1	set2	0.336696	0.561743	0.927724	0.084871
Ar-1:1268, 1, set2, minProm	Ar	0	1	1268	minProm	1	set2	2.06348	0.150865	0.686056	-0.217461
Ar-1:1268, 1, set2, minTK	Ar	0	1	1268	minTK	1	set2	0.0438726	0.834091	0.984318	0.0277503
Ar-1:1601, 4, set2, minCMV	Ar	0	1	1601	minCMV	4	set2	1.70579	0.191533	0.730334	0.196313
Ar-1:1601, 4, set2, minProm	Ar	0	1	1601	minProm	4	set2	1.83313	0.175758	0.711459	-0.186017
Ar-1:1601, 4, set2, minTK	Ar	0	1	1601	minTK	4	set2	2.54457	0.110674	0.618648	0.216625
Ar-1:1934, 8, set2, minCMV	Ar	0	1	1934	minCMV	8	set2	0.0544074	0.815564	0.982594	0.0336852
Ar-1:1934, 8, set2, minProm	Ar	0	1	1934	minProm	8	set2	3.43513	0.0638237	0.498867	-0.311663
Ar-1:1934, 8, set2, minTK	Ar	0	1	1934	minTK	8	set2	0.118318	0.730866	0.967204	-0.0469595
Ar-1:269, 1, set1, minCMV	Ar	0	1	269	minCMV	1	set1	0.219378	0.639515	0.946423	-0.0757271
Ar-1:269, 1, set1, minProm	Ar	0	1	269	minProm	1	set1	0.557738	0.455173	0.906176	0.12068
Ar-1:269, 1, set1, minTK	Ar	0	1	269	minTK	1	set1	0.00375232	0.951155	0.996348	0.0098917
Ar-1:602, 4, set1, minCMV	Ar	0	1	602	minCMV	4	set1	0.000143	0.990443	1	-0.00226316
Ar-1:602, 4, set1, minProm	Ar	0	1	602	minProm	4	set1	0.14943	0.699081	0.959096	0.0669801
Ar-1:602, 4, set1, minTK	Ar	0	1	602	minTK	4	set1	5.63156	0.0176399	0.259623	-0.434526
Ar-1:935, 8, set1, minCMV	Ar	0	1	935	minCMV	8	set1	3.31844	0.0685068	0.515535	0.388002
Ar-1:935, 8, set1, minProm	Ar	0	1	935	minProm	8	set1	0.332328	0.564292	0.927724	0.118011
Ar-1:935, 8, set1, minTK	Ar	0	1	935	minTK	8	set1	1.96825	0.160634	0.691946	-0.232746
Ascl2-1:1169, 1, set2, minCMV	Ascl2	0	1	1169	minCMV	1	set2	0.47044	0.492785	0.911394	0.17982
Ascl2-1:1169, 1, set2, minProm	Ascl2	0	1	1169	minProm	1	set2	0.735527	0.391098	0.875847	-0.271744
Ascl2-1:1169, 1, set2, minTK	Ascl2	0	1	1169	minTK	1	set2	0.564867	0.452306	0.904846	-0.252306
Ascl2-1:1502, 4, set2, minCMV	Ascl2	0	1	1502	minCMV	4	set2	0.0851904	0.770383	0.977488	0.109303
Ascl2-1:1502, 4, set2, minProm	Ascl2	0	1	1502	minProm	4	set2	0.0521619	0.819343	0.982594	-0.0636347
Ascl2-1:1502, 4, set2, minTK	Ascl2	0	1	1502	minTK	4	set2	4.25976	0.0390254	0.393983	0.625675
Ascl2-1:170, 1, set1, minCMV	Ascl2	0	1	170	minCMV	1	set1	0.899689	0.342865	0.856578	0.415099
Ascl2-1:170, 1, set1, minProm	Ascl2	0	1	170	minProm	1	set1	0.0377625	0.845921	0.984318	0.107024
Ascl2-1:170, 1, set1, minTK	Ascl2	0	1	170	minTK	1	set1	1.12092	0.289721	0.833455	-0.425189
Ascl2-1:1835, 8, set2, minCMV	Ascl2	0	1	1835	minCMV	8	set2	2.07622	0.149611	0.685212	-0.504645
Ascl2-1:1835, 8, set2, minProm	Ascl2	0	1	1835	minProm	8	set2	0.00109377	0.973617	1	-0.0144476
Ascl2-1:1835, 8, set2, minTK	Ascl2	0	1	1835	minTK	8	set2	2.03232	0.153985	0.686831	0.447833
Ascl2-1:503, 4, set1, minCMV	Ascl2	0	1	503	minCMV	4	set1	0.277144	0.598579	0.938297	-0.236058
Ascl2-1:503, 4, set1, minProm	Ascl2	0	1	503	minProm	4	set1	0.491218	0.483385	0.909793	-0.280317
Ascl2-1:503, 4, set1, minTK	Ascl2	0	1	503	minTK	4	set1	0.34319	0.557994	0.927724	-0.455196
Ascl2-1:836, 8, set1, minCMV	Ascl2	0	1	836	minCMV	8	set1	0.401215	0.526462	0.92059	-0.312743
Ascl2-1:836, 8, set1, minProm	Ascl2	0	1	836	minProm	8	set1	2.11092	0.146251	0.680226	-0.880861
Ascl2-1:836, 8, set1, minTK	Ascl2	0	1	836	minTK	8	set1	2.16941	0.14078	0.673502	-0.548399
Atf4-1:1187, 1, set2, minCMV	Atf4	0	1	1187	minCMV	1	set2	5.09229	0.0240325	0.301196	0.364666
Atf4-1:1187, 1, set2, minProm	Atf4	0	1	1187	minProm	1	set2	2.43135	0.11893	0.6351	0.309938
Atf4-1:1187, 1, set2, minTK	Atf4	0	1	1187	minTK	1	set2	0.0566034	0.811947	0.982594	0.0443447
Atf4-1:1520, 4, set2, minCMV	Atf4	0	1	1520	minCMV	4	set2	1.88947	0.169262	0.702259	0.262522
Atf4-1:1520, 4, set2, minProm	Atf4	0	1	1520	minProm	4	set2	0.542137	0.461548	0.906176	0.140455
Atf4-1:1520, 4, set2, minTK	Atf4	0	1	1520	minTK	4	set2	0.000231	0.987868	1	0.00292699
Atf4-1:1853, 8, set2, minCMV	Atf4	0	1	1853	minCMV	8	set2	1.79006	0.180919	0.715803	0.29306
Atf4-1:1853, 8, set2, minProm	Atf4	0	1	1853	minProm	8	set2	0.269748	0.603501	0.941338	0.112386
Atf4-1:1853, 8, set2, minTK	Atf4	0	1	1853	minTK	8	set2	0.0053319	0.94179	0.995212	0.0118565
Atf4-1:188, 1, set1, minCMV	Atf4	0	1	188	minCMV	1	set1	2.59098	0.107474	0.615657	0.370419
Atf4-1:188, 1, set1, minProm	Atf4	0	1	188	minProm	1	set1	0.0457775	0.830581	0.984318	0.0435794
Atf4-1:188, 1, set1, minTK	Atf4	0	1	188	minTK	1	set1	0.120493	0.7285	0.966372	-0.0806006
Atf4-1:521, 4, set1, minCMV	Atf4	0	1	521	minCMV	4	set1	3.30202	0.0691946	0.51621	0.42468
Atf4-1:521, 4, set1, minProm	Atf4	0	1	521	minProm	4	set1	0.039265	0.842925	0.984318	0.0439282
Atf4-1:521, 4, set1, minTK	Atf4	0	1	521	minTK	4	set1	0.195972	0.657992	0.951658	0.0976317
Atf4-1:854, 8, set1, minCMV	Atf4	0	1	854	minCMV	8	set1	0.70335	0.40166	0.880864	0.248181
Atf4-1:854, 8, set1, minProm	Atf4	0	1	854	minProm	8	set1	0.0396466	0.842173	0.984318	-0.0461967
Atf4-1:854, 8, set1, minTK	Atf4	0	1	854	minTK	8	set1	0.00418182	0.948439	0.996064	0.0141209
Atoh1-1:1170, 1, set2, minCMV	Atoh1	0	1	1170	minCMV	1	set2	0.0232533	0.8788	0.988308	0.042019
Atoh1-1:1170, 1, set2, minProm	Atoh1	0	1	1170	minProm	1	set2	0.357919	0.549664	0.927724	0.231033
Atoh1-1:1170, 1, set2, minTK	Atoh1	0	1	1170	minTK	1	set2	1.43123	0.231564	0.781911	-0.479094
Atoh1-1:1503, 4, set2, minCMV	Atoh1	0	1	1503	minCMV	4	set2	0.174582	0.676071	0.955701	-0.180624
Atoh1-1:1503, 4, set2, minProm	Atoh1	0	1	1503	minProm	4	set2	1.96086	0.161421	0.691946	-0.480274
Atoh1-1:1503, 4, set2, minTK	Atoh1	0	1	1503	minTK	4	set2	0.632491	0.426443	0.890676	0.307907
Atoh1-1:171, 1, set1, minCMV	Atoh1	0	1	171	minCMV	1	set1	0.0482842	0.826076	0.984318	-0.0718419
Atoh1-1:171, 1, set1, minProm	Atoh1	0	1	171	minProm	1	set1	0.00193572	0.964907	0.999653	0.0162191
Atoh1-1:171, 1, set1, minTK	Atoh1	0	1	171	minTK	1	set1	1.13044	0.287682	0.833455	-0.515212
Atoh1-1:1836, 8, set2, minCMV	Atoh1	0	1	1836	minCMV	8	set2	0.0447539	0.832457	0.984318	0.0945088
Atoh1-1:1836, 8, set2, minProm	Atoh1	0	1	1836	minProm	8	set2	2.67846	0.101714	0.601435	-0.646911
Atoh1-1:1836, 8, set2, minTK	Atoh1	0	1	1836	minTK	8	set2	0.460316	0.497476	0.913138	-0.250197
Atoh1-1:504, 4, set1, minCMV	Atoh1	0	1	504	minCMV	4	set1	0.10638	0.744303	0.971271	-0.122989
Atoh1-1:504, 4, set1, minProm	Atoh1	0	1	504	minProm	4	set1	0.0321403	0.85772	0.986705	0.0774862
Atoh1-1:504, 4, set1, minTK	Atoh1	0	1	504	minTK	4	set1	0.14863	0.699848	0.959096	-0.160402
Atoh1-1:837, 8, set1, minCMV	Atoh1	0	1	837	minCMV	8	set1	0.0106558	0.917783	0.992122	0.0420461
Atoh1-1:837, 8, set1, minProm	Atoh1	0	1	837	minProm	8	set1	2.05564	0.151643	0.686056	-0.626094
Atoh1-1:837, 8, set1, minTK	Atoh1	0	1	837	minTK	8	set1	0.171876	0.67845	0.9566	-0.216948
BARHL2-1:1225, 1, set2, minCMV	BARHL2	0	1	1225	minCMV	1	set2	0.0789204	0.778766	0.97777	-0.102708
BARHL2-1:1225, 1, set2, minProm	BARHL2	0	1	1225	minProm	1	set2	0.0199149	0.887775	0.989391	-0.0403334
BARHL2-1:1225, 1, set2, minTK	BARHL2	0	1	1225	minTK	1	set2	1.36297	0.243023	0.790728	0.373712
BARHL2-1:1558, 4, set2, minCMV	BARHL2	0	1	1558	minCMV	4	set2	0.0892771	0.765098	0.976973	-0.0707278
BARHL2-1:1558, 4, set2, minProm	BARHL2	0	1	1558	minProm	4	set2	0.977431	0.322834	0.847847	0.348282
BARHL2-1:1558, 4, set2, minTK	BARHL2	0	1	1558	minTK	4	set2	0.556114	0.45583	0.906176	0.219409
BARHL2-1:1891, 8, set2, minCMV	BARHL2	0	1	1891	minCMV	8	set2	0.0101299	0.91983	0.992122	0.0282396
BARHL2-1:1891, 8, set2, minProm	BARHL2	0	1	1891	minProm	8	set2	0.0100712	0.920062	0.992122	0.0293167
BARHL2-1:1891, 8, set2, minTK	BARHL2	0	1	1891	minTK	8	set2	2.35704	0.124719	0.640099	-0.455863
BARHL2-1:226, 1, set1, minCMV	BARHL2	0	1	226	minCMV	1	set1	0.00209211	0.963518	0.999162	-0.0136763
BARHL2-1:226, 1, set1, minProm	BARHL2	0	1	226	minProm	1	set1	0.00620682	0.937205	0.995212	0.0273729
BARHL2-1:226, 1, set1, minTK	BARHL2	0	1	226	minTK	1	set1	3.5239	0.06049	0.48646	-0.648857
BARHL2-1:559, 4, set1, minCMV	BARHL2	0	1	559	minCMV	4	set1	2.26574	0.132263	0.656802	0.538613
BARHL2-1:559, 4, set1, minProm	BARHL2	0	1	559	minProm	4	set1	0.14467	0.703682	0.959381	-0.110919
BARHL2-1:559, 4, set1, minTK	BARHL2	0	1	559	minTK	4	set1	0.273931	0.600707	0.938824	0.18529
BARHL2-1:892, 8, set1, minCMV	BARHL2	0	1	892	minCMV	8	set1	0.00277599	0.957981	0.997198	-0.0134294
BARHL2-1:892, 8, set1, minProm	BARHL2	0	1	892	minProm	8	set1	0.67746	0.410463	0.881368	-0.286559
BARHL2-1:892, 8, set1, minTK	BARHL2	0	1	892	minTK	8	set1	0.421051	0.516413	0.919131	-0.241095
BARHL2-2:1226, 1, set2, minCMV	BARHL2	0	2	1226	minCMV	1	set2	0.552837	0.457161	0.906176	0.244861
BARHL2-2:1226, 1, set2, minProm	BARHL2	0	2	1226	minProm	1	set2	0.0562696	0.812492	0.982594	-0.0617072
BARHL2-2:1226, 1, set2, minTK	BARHL2	0	2	1226	minTK	1	set2	0.00102003	0.974522	1	-0.00870429
BARHL2-2:1559, 4, set2, minCMV	BARHL2	0	2	1559	minCMV	4	set2	0.583463	0.444958	0.902605	0.248075
BARHL2-2:1559, 4, set2, minProm	BARHL2	0	2	1559	minProm	4	set2	0.565038	0.452237	0.904846	-0.259378
BARHL2-2:1559, 4, set2, minTK	BARHL2	0	2	1559	minTK	4	set2	0.341746	0.558823	0.927724	0.170206
BARHL2-2:1892, 8, set2, minCMV	BARHL2	0	2	1892	minCMV	8	set2	1.94967	0.162623	0.691946	-0.361647
BARHL2-2:1892, 8, set2, minProm	BARHL2	0	2	1892	minProm	8	set2	1.29043	0.255969	0.800417	-0.459256
BARHL2-2:1892, 8, set2, minTK	BARHL2	0	2	1892	minTK	8	set2	0.460565	0.49736	0.913138	-0.153746
BARHL2-2:227, 1, set1, minCMV	BARHL2	0	2	227	minCMV	1	set1	0.89902	0.343045	0.856578	-0.248162
BARHL2-2:227, 1, set1, minProm	BARHL2	0	2	227	minProm	1	set1	4.21669	0.0400282	0.396598	-0.589847
BARHL2-2:227, 1, set1, minTK	BARHL2	0	2	227	minTK	1	set1	0.0631633	0.801564	0.979907	0.0688452
BARHL2-2:560, 4, set1, minCMV	BARHL2	0	2	560	minCMV	4	set1	0.867085	0.351764	0.860522	0.198347
BARHL2-2:560, 4, set1, minProm	BARHL2	0	2	560	minProm	4	set1	0.509455	0.475375	0.908747	0.189593
BARHL2-2:560, 4, set1, minTK	BARHL2	0	2	560	minTK	4	set1	0.134452	0.71386	0.962219	0.0985713
BARHL2-2:893, 8, set1, minCMV	BARHL2	0	2	893	minCMV	8	set1	6.80433	0.00909372	0.169381	0.556214
BARHL2-2:893, 8, set1, minProm	BARHL2	0	2	893	minProm	8	set1	7.00321	0.00813636	0.158789	-0.456703
BARHL2-2:893, 8, set1, minTK	BARHL2	0	2	893	minTK	8	set1	0.593171	0.441195	0.902605	-0.12065
BARX1-1:1227, 1, set2, minCMV	BARX1	0	1	1227	minCMV	1	set2	2.4379	0.118435	0.634414	0.565552
BARX1-1:1227, 1, set2, minProm	BARX1	0	1	1227	minProm	1	set2	0.0683229	0.793794	0.977771	0.0871868
BARX1-1:1227, 1, set2, minTK	BARX1	0	1	1227	minTK	1	set2	0.0432907	0.835179	0.984318	-0.0563552
BARX1-1:1560, 4, set2, minCMV	BARX1	0	1	1560	minCMV	4	set2	0.105799	0.744978	0.971531	-0.08069
BARX1-1:1560, 4, set2, minProm	BARX1	0	1	1560	minProm	4	set2	2.67801	0.101743	0.601435	0.294508
BARX1-1:1560, 4, set2, minTK	BARX1	0	1	1560	minTK	4	set2	1.01185	0.314461	0.84186	-0.208494
BARX1-1:1893, 8, set2, minCMV	BARX1	0	1	1893	minCMV	8	set2	0.014793	0.903195	0.990247	-0.0353813
BARX1-1:1893, 8, set2, minProm	BARX1	0	1	1893	minProm	8	set2	4.98971	0.0254985	0.311744	-0.552948
BARX1-1:1893, 8, set2, minTK	BARX1	0	1	1893	minTK	8	set2	0.183064	0.668753	0.955575	-0.124275
BARX1-1:228, 1, set1, minCMV	BARX1	0	1	228	minCMV	1	set1	0.0438156	0.834197	0.984318	-0.0979771
BARX1-1:228, 1, set1, minProm	BARX1	0	1	228	minProm	1	set1	0.383548	0.53571	0.924275	-0.278425
BARX1-1:228, 1, set1, minTK	BARX1	0	1	228	minTK	1	set1	0.0225624	0.880601	0.988525	-0.0659909
BARX1-1:561, 4, set1, minCMV	BARX1	0	1	561	minCMV	4	set1	0.00684268	0.934074	0.994523	-0.0275113
BARX1-1:561, 4, set1, minProm	BARX1	0	1	561	minProm	4	set1	0.204922	0.650777	0.95011	-0.153589
BARX1-1:561, 4, set1, minTK	BARX1	0	1	561	minTK	4	set1	1.39713	0.237204	0.788396	0.442499
BARX1-1:894, 8, set1, minCMV	BARX1	0	1	894	minCMV	8	set1	0.0182136	0.892645	0.989391	-0.0841638
BARX1-1:894, 8, set1, minProm	BARX1	0	1	894	minProm	8	set1	0.0115071	0.914574	0.991446	-0.0439049
BARX1-1:894, 8, set1, minTK	BARX1	0	1	894	minTK	8	set1	0.0381207	0.845201	0.984318	-0.0746494
BATF3-1:1188, 1, set2, minCMV	BATF3	0	1	1188	minCMV	1	set2	0.0342253	0	0
BATF3-1:1854, 8, set2, minTK	BATF3	0	1	1854	minTK	8	set2	1.78e-10	0	0
BATF3-1:189, 1, set1, minCMV	BATF3	0	1	189	minCMV	1	set1	2.86e-09	0	0
BATF3-1:189, 1, set1, minProm	BATF3	0	1	189	minProm	1	set1	0.49008	0.483892	0.909793	0.626622
BATF3-1:189, 1, set1, minTK	BATF3	0	1	189	minTK	1	set1	0.346392	0.556162	0.927724	0.396376
BATF3-1:522, 4, set1, minCMV	BATF3	0	1	522	minCMV	4	set1	0.242886	0	0
BATF3-1:522, 4, set1, minProm	BATF3	0	1	522	minProm	4	set1
BATF3-1:855, 8, set1, minCMV	BATF3	0	1	855	minCMV	8	set1	0.4693	0.49331	0.911394	0.549298
BCL6B-1:1, 1, set1, minCMV	BCL6B	0	1	1	minCMV	1	set1	0.0103062	0.919138	0.992122	-0.0235768
BCL6B-1:1, 1, set1, minProm	BCL6B	0	1	1	minProm	1	set1	1.5215	0.217392	0.762432	-0.346262
BCL6B-1:1, 1, set1, minTK	BCL6B	0	1	1	minTK	1	set1	0.413872	0.520011	0.920542	0.150654
BCL6B-1:1000, 1, set2, minCMV	BCL6B	0	1	1000	minCMV	1	set2	1.41025	0.235014	0.786756	0.373779
BCL6B-1:1000, 1, set2, minProm	BCL6B	0	1	1000	minProm	1	set2	0.0377126	0.846021	0.984318	-0.0615954
BCL6B-1:1000, 1, set2, minTK	BCL6B	0	1	1000	minTK	1	set2	2.0219	0.155045	0.687085	-0.358655
BCL6B-1:1333, 4, set2, minCMV	BCL6B	0	1	1333	minCMV	4	set2	4.86675	0.027379	0.321415	-0.539313
BCL6B-1:1333, 4, set2, minProm	BCL6B	0	1	1333	minProm	4	set2	0.0554942	0.813765	0.982594	0.0784557
BCL6B-1:1333, 4, set2, minTK	BCL6B	0	1	1333	minTK	4	set2	0.707616	0.400236	0.880347	0.205537
BCL6B-1:1666, 8, set2, minCMV	BCL6B	0	1	1666	minCMV	8	set2	0.930776	0.334661	0.855572	-0.212813
BCL6B-1:1666, 8, set2, minProm	BCL6B	0	1	1666	minProm	8	set2	3.31603	0.0686075	0.515535	-0.527212
BCL6B-1:1666, 8, set2, minTK	BCL6B	0	1	1666	minTK	8	set2	0.413102	0.520399	0.920565	-0.150166
BCL6B-1:334, 4, set1, minCMV	BCL6B	0	1	334	minCMV	4	set1	2.37052	0.123646	0.637366	0.442078
BCL6B-1:334, 4, set1, minProm	BCL6B	0	1	334	minProm	4	set1	0.0186305	0.891431	0.989391	0.0335517
BCL6B-1:334, 4, set1, minTK	BCL6B	0	1	334	minTK	4	set1	0.153041	0.695646	0.959096	0.0955812
BCL6B-1:667, 8, set1, minCMV	BCL6B	0	1	667	minCMV	8	set1	1.14613	0.28436	0.831991	-0.306201
BCL6B-1:667, 8, set1, minProm	BCL6B	0	1	667	minProm	8	set1	0.790485	0.373953	0.872168	0.201156
BCL6B-1:667, 8, set1, minTK	BCL6B	0	1	667	minTK	8	set1	0.565921	0.451884	0.904846	-0.156759
BHLHB3-1:1171, 1, set2, minCMV	BHLHB3	0	1	1171	minCMV	1	set2	0.0208303	0.885242	0.989391	-0.0267206
BHLHB3-1:1171, 1, set2, minProm	BHLHB3	0	1	1171	minProm	1	set2	0.0233875	0.878454	0.988308	0.033379
BHLHB3-1:1171, 1, set2, minTK	BHLHB3	0	1	1171	minTK	1	set2	3.77864	0.051911	0.449309	-0.43372
BHLHB3-1:1504, 4, set2, minCMV	BHLHB3	0	1	1504	minCMV	4	set2	1.10989	0.292106	0.833455	0.187936
BHLHB3-1:1504, 4, set2, minProm	BHLHB3	0	1	1504	minProm	4	set2	0.32813	0.566763	0.927724	-0.1406
BHLHB3-1:1504, 4, set2, minTK	BHLHB3	0	1	1504	minTK	4	set2	0.0124098	0.9113	0.991446	-0.0194601
BHLHB3-1:172, 1, set1, minCMV	BHLHB3	0	1	172	minCMV	1	set1	2.12501	0.144912	0.678931	0.264473
BHLHB3-1:172, 1, set1, minProm	BHLHB3	0	1	172	minProm	1	set1	0.405445	0.52429	0.92059	-0.136857
BHLHB3-1:172, 1, set1, minTK	BHLHB3	0	1	172	minTK	1	set1	1.08336	0.297946	0.834109	-0.223621
BHLHB3-1:1837, 8, set2, minCMV	BHLHB3	0	1	1837	minCMV	8	set2	0.0645299	0.799474	0.978857	0.0414943
BHLHB3-1:1837, 8, set2, minProm	BHLHB3	0	1	1837	minProm	8	set2	3.41682	0.0645353	0.499138	-0.352599
BHLHB3-1:1837, 8, set2, minTK	BHLHB3	0	1	1837	minTK	8	set2	3.29955	0.0692989	0.51621	-0.354717
BHLHB3-1:505, 4, set1, minCMV	BHLHB3	0	1	505	minCMV	4	set1	0.328272	0.566678	0.927724	0.140233
BHLHB3-1:505, 4, set1, minProm	BHLHB3	0	1	505	minProm	4	set1	1.8242	0.176814	0.711459	-0.328997
BHLHB3-1:505, 4, set1, minTK	BHLHB3	0	1	505	minTK	4	set1	0.0158697	0.899752	0.989711	-0.0343764
BHLHB3-1:838, 8, set1, minCMV	BHLHB3	0	1	838	minCMV	8	set1	0.322807	0.569926	0.929105	0.14793
BHLHB3-1:838, 8, set1, minProm	BHLHB3	0	1	838	minProm	8	set1	0.969155	0.324891	0.848113	-0.259327
BHLHB3-1:838, 8, set1, minTK	BHLHB3	0	1	838	minTK	8	set1	0.0796106	0.777826	0.97777	-0.072883
BHLHE23-1:1172, 1, set2, minCMV	BHLHE23	0	1	1172	minCMV	1	set2	2.54265	0.110808	0.618648	0.603873
BHLHE23-1:1172, 1, set2, minProm	BHLHE23	0	1	1172	minProm	1	set2	0.0515359	0.820412	0.98264	-0.0746639
BHLHE23-1:1172, 1, set2, minTK	BHLHE23	0	1	1172	minTK	1	set2	0.0220881	0.881853	0.988871	-0.056247
BHLHE23-1:1505, 4, set2, minCMV	BHLHE23	0	1	1505	minCMV	4	set2	0.0750142	0.784171	0.97777	0.109374
BHLHE23-1:1505, 4, set2, minProm	BHLHE23	0	1	1505	minProm	4	set2	0.111213	0.738767	0.969188	0.145408
BHLHE23-1:1505, 4, set2, minTK	BHLHE23	0	1	1505	minTK	4	set2	0.727237	0.39378	0.875847	-0.341048
BHLHE23-1:173, 1, set1, minCMV	BHLHE23	0	1	173	minCMV	1	set1	2.51464	0.112793	0.62214	0.635284
BHLHE23-1:173, 1, set1, minProm	BHLHE23	0	1	173	minProm	1	set1	0.0129813	0.909289	0.991446	-0.0424265
BHLHE23-1:173, 1, set1, minTK	BHLHE23	0	1	173	minTK	1	set1	0.247829	0.618608	0.946423	0.188851
BHLHE23-1:1838, 8, set2, minCMV	BHLHE23	0	1	1838	minCMV	8	set2	4.07179	0.0436051	0.409028	0.887143
BHLHE23-1:1838, 8, set2, minProm	BHLHE23	0	1	1838	minProm	8	set2	0.312145	0.576367	0.931969	-0.228363
BHLHE23-1:1838, 8, set2, minTK	BHLHE23	0	1	1838	minTK	8	set2	0.0182033	0.892675	0.989391	-0.0690819
BHLHE23-1:506, 4, set1, minCMV	BHLHE23	0	1	506	minCMV	4	set1	0.296446	0.586119	0.932618	-0.214159
BHLHE23-1:506, 4, set1, minProm	BHLHE23	0	1	506	minProm	4	set1	0.0416178	0.83835	0.984318	0.0802975
BHLHE23-1:506, 4, set1, minTK	BHLHE23	0	1	506	minTK	4	set1	0.945134	0.330961	0.852795	-0.389416
BHLHE23-1:839, 8, set1, minCMV	BHLHE23	0	1	839	minCMV	8	set1	0.225532	0.634857	0.946423	0.215022
BHLHE23-1:839, 8, set1, minProm	BHLHE23	0	1	839	minProm	8	set1	3.26908	0.0705972	0.520276	-0.649498
BHLHE23-1:839, 8, set1, minTK	BHLHE23	0	1	839	minTK	8	set1	0.111558	0.738377	0.969188	-0.103733
Barhl1-1:1228, 1, set2, minCMV	Barhl1	0	1	1228	minCMV	1	set2	2.92533	0.0871996	0.563076	-0.378767
Barhl1-1:1228, 1, set2, minProm	Barhl1	0	1	1228	minProm	1	set2	1.18382	0.276579	0.82774	-0.354551
Barhl1-1:1228, 1, set2, minTK	Barhl1	0	1	1228	minTK	1	set2	0.908338	0.340556	0.856578	-0.252711
Barhl1-1:1561, 4, set2, minCMV	Barhl1	0	1	1561	minCMV	4	set2	1.06466	0.302154	0.834637	0.205235
Barhl1-1:1561, 4, set2, minProm	Barhl1	0	1	1561	minProm	4	set2	3.49306	0.0616267	0.49109	0.556469
Barhl1-1:1561, 4, set2, minTK	Barhl1	0	1	1561	minTK	4	set2	5.16303	0.0230726	0.296413	-0.563361
Barhl1-1:1894, 8, set2, minCMV	Barhl1	0	1	1894	minCMV	8	set2	2.74907	0.0973108	0.589832	0.432369
Barhl1-1:1894, 8, set2, minProm	Barhl1	0	1	1894	minProm	8	set2	0.00176381	0.9665	1	-0.00946192
Barhl1-1:1894, 8, set2, minTK	Barhl1	0	1	1894	minTK	8	set2	2.25857	0.132877	0.657661	-0.309814
Barhl1-1:229, 1, set1, minCMV	Barhl1	0	1	229	minCMV	1	set1	1.1966	0.274003	0.825746	0.208314
Barhl1-1:229, 1, set1, minProm	Barhl1	0	1	229	minProm	1	set1	0.00392851	0.950023	0.996348	-0.0227561
Barhl1-1:229, 1, set1, minTK	Barhl1	0	1	229	minTK	1	set1	0.293024	0.588289	0.933684	-0.121355
Barhl1-1:562, 4, set1, minCMV	Barhl1	0	1	562	minCMV	4	set1	0.243147	0.621943	0.946423	-0.134492
Barhl1-1:562, 4, set1, minProm	Barhl1	0	1	562	minProm	4	set1	0.302374	0.582398	0.932618	-0.151219
Barhl1-1:562, 4, set1, minTK	Barhl1	0	1	562	minTK	4	set1	0.0381688	0.845105	0.984318	-0.0414748
Barhl1-1:895, 8, set1, minCMV	Barhl1	0	1	895	minCMV	8	set1	0.487563	0.485016	0.909793	-0.187745
Barhl1-1:895, 8, set1, minProm	Barhl1	0	1	895	minProm	8	set1	2.56672	0.109134	0.618648	-0.438566
Barhl1-1:895, 8, set1, minTK	Barhl1	0	1	895	minTK	8	set1	6.1429	0.013194	0.217933	-0.463702
CEBPB-1:1189, 1, set2, minCMV	CEBPB	0	1	1189	minCMV	1	set2	0.0247464	0.875001	0.988308	-0.0483938
CEBPB-1:1189, 1, set2, minProm	CEBPB	0	1	1189	minProm	1	set2	0.853175	0.355656	0.861392	0.398135
CEBPB-1:1189, 1, set2, minTK	CEBPB	0	1	1189	minTK	1	set2	0.743271	0.388615	0.875847	-0.265039
CEBPB-1:1522, 4, set2, minCMV	CEBPB	0	1	1522	minCMV	4	set2	0.161635	0.687655	0.957284	-0.107665
CEBPB-1:1522, 4, set2, minProm	CEBPB	0	1	1522	minProm	4	set2	1.54395	0.214031	0.760462	0.496824
CEBPB-1:1522, 4, set2, minTK	CEBPB	0	1	1522	minTK	4	set2	0.0841599	0.771737	0.977715	-0.113343
CEBPB-1:1855, 8, set2, minCMV	CEBPB	0	1	1855	minCMV	8	set2	0.0014642	0.969476	1	0.00915112
CEBPB-1:1855, 8, set2, minProm	CEBPB	0	1	1855	minProm	8	set2	0.951317	0.329384	0.851674	-0.314784
CEBPB-1:1855, 8, set2, minTK	CEBPB	0	1	1855	minTK	8	set2	0.401994	0.526061	0.92059	0.219581
CEBPB-1:190, 1, set1, minCMV	CEBPB	0	1	190	minCMV	1	set1	0.101008	0.750623	0.973616	0.117363
CEBPB-1:190, 1, set1, minProm	CEBPB	0	1	190	minProm	1	set1	0.723935	0.394856	0.875847	-0.553638
CEBPB-1:190, 1, set1, minTK	CEBPB	0	1	190	minTK	1	set1	0.103001	0.748257	0.973523	0.151474
CEBPB-1:523, 4, set1, minCMV	CEBPB	0	1	523	minCMV	4	set1	0.0449766	0.832047	0.984318	0.0887128
CEBPB-1:523, 4, set1, minProm	CEBPB	0	1	523	minProm	4	set1	0.0533447	0.817342	0.982594	-0.129486
CEBPB-1:523, 4, set1, minTK	CEBPB	0	1	523	minTK	4	set1	0.0725245	0.787696	0.97777	-0.0999821
CEBPB-1:856, 8, set1, minCMV	CEBPB	0	1	856	minCMV	8	set1	0.252064	0.615625	0.945502	-0.17496
CEBPB-1:856, 8, set1, minProm	CEBPB	0	1	856	minProm	8	set1	0.0524909	0.818784	0.982594	0.074852
CEBPB-1:856, 8, set1, minTK	CEBPB	0	1	856	minTK	8	set1	0.00816416	0.928005	0.993777	0.0469604
CENPB-1:1036, 1, set2, minCMV	CENPB	0	1	1036	minCMV	1	set2	1.3776	0.24051	0.790728	-0.217099
CENPB-1:1036, 1, set2, minProm	CENPB	0	1	1036	minProm	1	set2	0.838207	0.35991	0.863292	-0.160124
CENPB-1:1036, 1, set2, minTK	CENPB	0	1	1036	minTK	1	set2	0.98142	0.321848	0.847847	-0.258575
CENPB-1:1369, 4, set2, minCMV	CENPB	0	1	1369	minCMV	4	set2	2.62148	0.105426	0.614118	-0.4153
CENPB-1:1369, 4, set2, minProm	CENPB	0	1	1369	minProm	4	set2	0.618185	0.431723	0.896241	-0.175245
CENPB-1:1369, 4, set2, minTK	CENPB	0	1	1369	minTK	4	set2	0.230556	0.631112	0.946423	0.080536
CENPB-1:1702, 8, set2, minCMV	CENPB	0	1	1702	minCMV	8	set2	0.599626	0.438721	0.902093	0.164825
CENPB-1:1702, 8, set2, minProm	CENPB	0	1	1702	minProm	8	set2	2.45392	0.117232	0.632328	-0.327967
CENPB-1:1702, 8, set2, minTK	CENPB	0	1	1702	minTK	8	set2	0.0625794	0.802465	0.979926	-0.0591971
CENPB-1:37, 1, set1, minCMV	CENPB	0	1	37	minCMV	1	set1	0.000128	0.990991	1	-0.00178295
CENPB-1:37, 1, set1, minProm	CENPB	0	1	37	minProm	1	set1	3.30684	0.068992	0.51621	-0.331333
CENPB-1:37, 1, set1, minTK	CENPB	0	1	37	minTK	1	set1	0.62464	0.429328	0.893656	-0.132696
CENPB-1:370, 4, set1, minCMV	CENPB	0	1	370	minCMV	4	set1	1.09321	0.29576	0.833455	0.234468
CENPB-1:370, 4, set1, minProm	CENPB	0	1	370	minProm	4	set1	1.44361	0.229557	0.780213	-0.240074
CENPB-1:370, 4, set1, minTK	CENPB	0	1	370	minTK	4	set1	0.395543	0.5294	0.92059	0.115848
CENPB-1:703, 8, set1, minCMV	CENPB	0	1	703	minCMV	8	set1	2.3699	0.123695	0.637366	-0.241713
CENPB-1:703, 8, set1, minProm	CENPB	0	1	703	minProm	8	set1	6.63179	0.0100174	0.182699	-0.425748
CENPB-1:703, 8, set1, minTK	CENPB	0	1	703	minTK	8	set1	9.66697	0.0018761	0.0506465	-0.534375
CLOCK-1:1173, 1, set2, minCMV	CLOCK	0	1	1173	minCMV	1	set2	0.0103048	0.919144	0.992122	0.0230283
CLOCK-1:1173, 1, set2, minProm	CLOCK	0	1	1173	minProm	1	set2	0.223499	0.636387	0.946423	0.112991
CLOCK-1:1173, 1, set2, minTK	CLOCK	0	1	1173	minTK	1	set2	0.00505392	0.943325	0.995212	-0.016204
CLOCK-1:1506, 4, set2, minCMV	CLOCK	0	1	1506	minCMV	4	set2	0.761442	0.382878	0.873195	0.166134
CLOCK-1:1506, 4, set2, minProm	CLOCK	0	1	1506	minProm	4	set2	0.0098122	0.921093	0.992354	0.024889
CLOCK-1:1506, 4, set2, minTK	CLOCK	0	1	1506	minTK	4	set2	2.70738	0.0998851	0.598334	0.462495
CLOCK-1:174, 1, set1, minCMV	CLOCK	0	1	174	minCMV	1	set1	0.422849	0.515519	0.919131	-0.183348
CLOCK-1:174, 1, set1, minProm	CLOCK	0	1	174	minProm	1	set1	0.598286	0.439233	0.902093	0.302601
CLOCK-1:174, 1, set1, minTK	CLOCK	0	1	174	minTK	1	set1	0.0489009	0.824987	0.984318	0.0904477
CLOCK-1:1839, 8, set2, minCMV	CLOCK	0	1	1839	minCMV	8	set2	0.0320554	0.857906	0.986705	0.0419263
CLOCK-1:1839, 8, set2, minProm	CLOCK	0	1	1839	minProm	8	set2	0.0725457	0.787666	0.97777	0.0746074
CLOCK-1:1839, 8, set2, minTK	CLOCK	0	1	1839	minTK	8	set2	0.256386	0.612614	0.944903	-0.134252
CLOCK-1:507, 4, set1, minCMV	CLOCK	0	1	507	minCMV	4	set1	0.559165	0.454597	0.905942	0.240918
CLOCK-1:507, 4, set1, minProm	CLOCK	0	1	507	minProm	4	set1	0.101812	0.749666	0.973616	-0.123127
CLOCK-1:507, 4, set1, minTK	CLOCK	0	1	507	minTK	4	set1	0.0271102	0.869218	0.98735	0.0816459
CLOCK-1:840, 8, set1, minCMV	CLOCK	0	1	840	minCMV	8	set1	0.243845	0.621443	0.946423	-0.185134
CLOCK-1:840, 8, set1, minProm	CLOCK	0	1	840	minProm	8	set1	2.81258	0.0935281	0.583052	0.548101
CLOCK-1:840, 8, set1, minTK	CLOCK	0	1	840	minTK	8	set1	0.191328	0.661813	0.954015	0.24999
CREB3-1:1192, 1, set2, minCMV	CREB3	0	1	1192	minCMV	1	set2	1.02157	0.312148	0.840519	0.260294
CREB3-1:1192, 1, set2, minProm	CREB3	0	1	1192	minProm	1	set2	0.129591	0.718856	0.962219	0.104213
CREB3-1:1192, 1, set2, minTK	CREB3	0	1	1192	minTK	1	set2	2.17202	0.140541	0.673502	0.389353
CREB3-1:1525, 4, set2, minCMV	CREB3	0	1	1525	minCMV	4	set2	3.06538	0.0799764	0.550051	0.40062
CREB3-1:1525, 4, set2, minProm	CREB3	0	1	1525	minProm	4	set2	1.50485	0.219927	0.766088	0.283584
CREB3-1:1525, 4, set2, minTK	CREB3	0	1	1525	minTK	4	set2	0.0037277	0.951315	0.996348	0.0141549
CREB3-1:1858, 8, set2, minCMV	CREB3	0	1	1858	minCMV	8	set2	3.46982	0.0624979	0.494492	0.402079
CREB3-1:1858, 8, set2, minProm	CREB3	0	1	1858	minProm	8	set2	0.161166	0.688085	0.957284	-0.104765
CREB3-1:1858, 8, set2, minTK	CREB3	0	1	1858	minTK	8	set2	0.219902	0.639115	0.946423	0.120633
CREB3-1:193, 1, set1, minCMV	CREB3	0	1	193	minCMV	1	set1	2.12028	0.14536	0.679008	0.491857
CREB3-1:193, 1, set1, minProm	CREB3	0	1	193	minProm	1	set1	0.428531	0.51271	0.917975	-0.257099
CREB3-1:193, 1, set1, minTK	CREB3	0	1	193	minTK	1	set1	1.21092	0.27115	0.822579	-0.375918
CREB3-1:526, 4, set1, minCMV	CREB3	0	1	526	minCMV	4	set1	8.21216	0.00416106	0.0930619	0.653193
CREB3-1:526, 4, set1, minProm	CREB3	0	1	526	minProm	4	set1	1.76272	0.184286	0.720359	-0.473006
CREB3-1:526, 4, set1, minTK	CREB3	0	1	526	minTK	4	set1	0.00201791	0.96417	0.999228	-0.0155238
CREB3-1:859, 8, set1, minCMV	CREB3	0	1	859	minCMV	8	set1	4.81479	0.0282165	0.325632	0.635048
CREB3-1:859, 8, set1, minProm	CREB3	0	1	859	minProm	8	set1	0.585044	0.444342	0.902605	0.24833
CREB3-1:859, 8, set1, minTK	CREB3	0	1	859	minTK	8	set1	1.76081	0.184524	0.720359	0.471793
CREB3L1-1:1190, 1, set2, minCMV	CREB3L1	0	1	1190	minCMV	1	set2	11.6637	0.000637	0.0200277	0.785997
CREB3L1-1:1190, 1, set2, minProm	CREB3L1	0	1	1190	minProm	1	set2	0.111085	0.738912	0.969188	0.0955161
CREB3L1-1:1190, 1, set2, minTK	CREB3L1	0	1	1190	minTK	1	set2	2.56059	0.109558	0.618648	0.335622
CREB3L1-1:1523, 4, set2, minCMV	CREB3L1	0	1	1523	minCMV	4	set2	10.566	0.00115189	0.0339058	0.804578
CREB3L1-1:1523, 4, set2, minProm	CREB3L1	0	1	1523	minProm	4	set2	2.22533	0.135763	0.663443	0.419885
CREB3L1-1:1523, 4, set2, minTK	CREB3L1	0	1	1523	minTK	4	set2	1.37695	0.240621	0.790728	0.229929
CREB3L1-1:1856, 8, set2, minCMV	CREB3L1	0	1	1856	minCMV	8	set2	11.4316	0.000722	0.0223468	0.750253
CREB3L1-1:1856, 8, set2, minProm	CREB3L1	0	1	1856	minProm	8	set2	0.940907	0.332045	0.852795	0.226371
CREB3L1-1:1856, 8, set2, minTK	CREB3L1	0	1	1856	minTK	8	set2	0.221427	0.637955	0.946423	-0.114104
CREB3L1-1:191, 1, set1, minCMV	CREB3L1	0	1	191	minCMV	1	set1	5.37266	0.0204547	0.279168	0.694762
CREB3L1-1:191, 1, set1, minProm	CREB3L1	0	1	191	minProm	1	set1	0.0303828	0.861625	0.986982	-0.0417341
CREB3L1-1:191, 1, set1, minTK	CREB3L1	0	1	191	minTK	1	set1	1.12484	0.288879	0.833455	0.293226
CREB3L1-1:524, 4, set1, minCMV	CREB3L1	0	1	524	minCMV	4	set1	4.82941	0.0279782	0.324103	0.645979
CREB3L1-1:524, 4, set1, minProm	CREB3L1	0	1	524	minProm	4	set1	0.0359803	0.849556	0.984922	-0.0587698
CREB3L1-1:524, 4, set1, minTK	CREB3L1	0	1	524	minTK	4	set1	0.261	0.609434	0.943515	0.157012
CREB3L1-1:857, 8, set1, minCMV	CREB3L1	0	1	857	minCMV	8	set1	4.04007	0.044432	0.413798	0.686787
CREB3L1-1:857, 8, set1, minProm	CREB3L1	0	1	857	minProm	8	set1	0.852258	0.355914	0.861392	0.292664
CREB3L1-1:857, 8, set1, minTK	CREB3L1	0	1	857	minTK	8	set1	2.61355	0.105955	0.614276	0.663184
CREB3L1-2:1191, 1, set2, minCMV	CREB3L1	0	2	1191	minCMV	1	set2	0.0408531	0.839822	0.984318	0.0622711
CREB3L1-2:1191, 1, set2, minProm	CREB3L1	0	2	1191	minProm	1	set2	1.05667	0.303975	0.835031	-0.881658
CREB3L1-2:1191, 1, set2, minTK	CREB3L1	0	2	1191	minTK	1	set2	1.21203	0.270931	0.822322	0.985822
CREB3L1-2:1524, 4, set2, minCMV	CREB3L1	0	2	1524	minCMV	4	set2	1.15901	0.281671	0.831847	-0.51969
CREB3L1-2:1524, 4, set2, minProm	CREB3L1	0	2	1524	minProm	4	set2	0.0552573	0.814155	0.982594	0.304445
CREB3L1-2:1524, 4, set2, minTK	CREB3L1	0	2	1524	minTK	4	set2	1.02e-11	0	0
CREB3L1-2:1857, 8, set2, minCMV	CREB3L1	0	2	1857	minCMV	8	set2	0.0791826	0.778408	0.97777	-0.284609
CREB3L1-2:1857, 8, set2, minProm	CREB3L1	0	2	1857	minProm	8	set2	1.86e-09	0.999966	1	-1.51084
CREB3L1-2:1857, 8, set2, minTK	CREB3L1	0	2	1857	minTK	8	set2	0.000879	0.976349	1	-0.0251836
CREB3L1-2:192, 1, set1, minCMV	CREB3L1	0	2	192	minCMV	1	set1	-5.4e-10	1	1
CREB3L1-2:192, 1, set1, minProm	CREB3L1	0	2	192	minProm	1	set1	2.41889	0.11988	0.636064	-0.86077
CREB3L1-2:192, 1, set1, minTK	CREB3L1	0	2	192	minTK	1	set1	0.904091	0.341687	0.856578	1.51096
CREB3L1-2:525, 4, set1, minCMV	CREB3L1	0	2	525	minCMV	4	set1	0.113457	0.736243	0.968603	0.464685
CREB3L1-2:525, 4, set1, minProm	CREB3L1	0	2	525	minProm	4	set1	-2.97e-09	1	1
CREB3L1-2:525, 4, set1, minTK	CREB3L1	0	2	525	minTK	4	set1	2.04397	0.15281	0.686056	-1.27939
CREB3L1-2:858, 8, set1, minCMV	CREB3L1	0	2	858	minCMV	8	set1	0.0239686	0.876965	0.988308	0.139111
CREB3L1-2:858, 8, set1, minProm	CREB3L1	0	2	858	minProm	8	set1	2.32e-10	0	0
CREB3L1-2:858, 8, set1, minTK	CREB3L1	0	2	858	minTK	8	set1	0.0154262	0.901155	0.990118	-0.0858287
CTCF-1:1001, 1, set2, minCMV	CTCF	0	1	1001	minCMV	1	set2	0.153633	0.695088	0.959096	0.125512
CTCF-1:1001, 1, set2, minProm	CTCF	0	1	1001	minProm	1	set2	0.0221551	0.881675	0.988871	0.0612988
CTCF-1:1001, 1, set2, minTK	CTCF	0	1	1001	minTK	1	set2	1.27363	0.259087	0.805827	-0.460181
CTCF-1:1334, 4, set2, minCMV	CTCF	0	1	1334	minCMV	4	set2	0.45542	0.499772	0.914212	0.197106
CTCF-1:1334, 4, set2, minProm	CTCF	0	1	1334	minProm	4	set2	0.363977	0.546306	0.927724	-0.225965
CTCF-1:1334, 4, set2, minTK	CTCF	0	1	1334	minTK	4	set2	0.0706907	0.790334	0.97777	-0.123322
CTCF-1:1667, 8, set2, minCMV	CTCF	0	1	1667	minCMV	8	set2	0.492133	0.482978	0.909793	-0.207912
CTCF-1:1667, 8, set2, minProm	CTCF	0	1	1667	minProm	8	set2	0.100763	0.750916	0.973616	-0.134829
CTCF-1:1667, 8, set2, minTK	CTCF	0	1	1667	minTK	8	set2	0.734911	0.391296	0.875847	-0.358085
CTCF-1:2, 1, set1, minCMV	CTCF	0	1	2	minCMV	1	set1	0.879364	0.348376	0.858849	0.439719
CTCF-1:2, 1, set1, minProm	CTCF	0	1	2	minProm	1	set1	2.42695	0.119265	0.635525	0.696097
CTCF-1:2, 1, set1, minTK	CTCF	0	1	2	minTK	1	set1	0.0851884	0.770386	0.977488	-0.117068
CTCF-1:335, 4, set1, minCMV	CTCF	0	1	335	minCMV	4	set1	0.0116718	0.913967	0.991446	-0.0466452
CTCF-1:335, 4, set1, minProm	CTCF	0	1	335	minProm	4	set1	0.24503	0.620597	0.946423	-0.20946
CTCF-1:335, 4, set1, minTK	CTCF	0	1	335	minTK	4	set1	0.306068	0.580103	0.932548	-0.264385
CTCF-1:668, 8, set1, minCMV	CTCF	0	1	668	minCMV	8	set1	0.832519	0.361545	0.863292	0.259393
CTCF-1:668, 8, set1, minProm	CTCF	0	1	668	minProm	8	set1	0.331288	0.564902	0.927724	-0.193291
CTCF-1:668, 8, set1, minTK	CTCF	0	1	668	minTK	8	set1	0.00219169	0.96266	0.999162	-0.0131446
CUX1-1:1040, 1, set2, minCMV	CUX1	0	1	1040	minCMV	1	set2	0.0049995	0.943631	0.995212	-0.0170831
CUX1-1:1040, 1, set2, minProm	CUX1	0	1	1040	minProm	1	set2	3.86213	0.0493876	0.442466	-0.407729
CUX1-1:1040, 1, set2, minTK	CUX1	0	1	1040	minTK	1	set2	1.49187	0.221926	0.767041	-0.193472
CUX1-1:1373, 4, set2, minCMV	CUX1	0	1	1373	minCMV	4	set2	3.59075	0.058102	0.474283	-0.273803
CUX1-1:1373, 4, set2, minProm	CUX1	0	1	1373	minProm	4	set2	1.21723	0.269905	0.82124	-0.19401
CUX1-1:1373, 4, set2, minTK	CUX1	0	1	1373	minTK	4	set2	0.00806124	0.928459	0.993777	-0.0168112
CUX1-1:1706, 8, set2, minCMV	CUX1	0	1	1706	minCMV	8	set2	0.126274	0.722327	0.963409	0.0762413
CUX1-1:1706, 8, set2, minProm	CUX1	0	1	1706	minProm	8	set2	0.017188	0.895694	0.989391	-0.0235716
CUX1-1:1706, 8, set2, minTK	CUX1	0	1	1706	minTK	8	set2	1.06691	0.301644	0.834637	-0.190839
CUX1-1:374, 4, set1, minCMV	CUX1	0	1	374	minCMV	4	set1	0.0742087	0.785305	0.97777	0.0811243
CUX1-1:374, 4, set1, minProm	CUX1	0	1	374	minProm	4	set1	0.0789824	0.778681	0.97777	-0.0734174
CUX1-1:374, 4, set1, minTK	CUX1	0	1	374	minTK	4	set1	1.41584	0.23409	0.785387	-0.33624
CUX1-1:41, 1, set1, minCMV	CUX1	0	1	41	minCMV	1	set1	2.40569	0.120895	0.63618	-0.275211
CUX1-1:41, 1, set1, minProm	CUX1	0	1	41	minProm	1	set1	0.313043	0.575819	0.931969	-0.141999
CUX1-1:41, 1, set1, minTK	CUX1	0	1	41	minTK	1	set1	0.117357	0.731919	0.967349	-0.0684829
CUX1-1:707, 8, set1, minCMV	CUX1	0	1	707	minCMV	8	set1	3.41739	0.0645128	0.499138	0.383299
CUX1-1:707, 8, set1, minProm	CUX1	0	1	707	minProm	8	set1	0.615347	0.432782	0.896633	-0.229694
CUX1-1:707, 8, set1, minTK	CUX1	0	1	707	minTK	8	set1	0.0468099	0.82871	0.984318	-0.0623888
CUX1-2:1041, 1, set2, minCMV	CUX1	0	2	1041	minCMV	1	set2	0.256704	0.612394	0.944903	-0.117648
CUX1-2:1041, 1, set2, minProm	CUX1	0	2	1041	minProm	1	set2	0.0395218	0.842418	0.984318	0.0329174
CUX1-2:1041, 1, set2, minTK	CUX1	0	2	1041	minTK	1	set2	0.0516141	0.820278	0.98264	0.0332597
CUX1-2:1374, 4, set2, minCMV	CUX1	0	2	1374	minCMV	4	set2	0.26598	0.606041	0.941988	-0.0822667
CUX1-2:1374, 4, set2, minProm	CUX1	0	2	1374	minProm	4	set2	1.49275	0.22179	0.767041	-0.214202
CUX1-2:1374, 4, set2, minTK	CUX1	0	2	1374	minTK	4	set2	0.0162653	0.898517	0.989608	0.0193901
CUX1-2:1707, 8, set2, minCMV	CUX1	0	2	1707	minCMV	8	set2	0.0849317	0.770722	0.977488	0.0728111
CUX1-2:1707, 8, set2, minProm	CUX1	0	2	1707	minProm	8	set2	1.5206	0.217529	0.762432	-0.228772
CUX1-2:1707, 8, set2, minTK	CUX1	0	2	1707	minTK	8	set2	1.55354	0.212613	0.760462	-0.193214
CUX1-2:375, 4, set1, minCMV	CUX1	0	2	375	minCMV	4	set1	0.473474	0.491393	0.911394	-0.133416
CUX1-2:375, 4, set1, minProm	CUX1	0	2	375	minProm	4	set1	0.26167	0.608975	0.943515	-0.106885
CUX1-2:375, 4, set1, minTK	CUX1	0	2	375	minTK	4	set1	1.44063	0.230037	0.78077	-0.287493
CUX1-2:42, 1, set1, minCMV	CUX1	0	2	42	minCMV	1	set1	0.235284	0.627634	0.946423	0.0876805
CUX1-2:42, 1, set1, minProm	CUX1	0	2	42	minProm	1	set1	1.34137	0.246793	0.791736	-0.252762
CUX1-2:42, 1, set1, minTK	CUX1	0	2	42	minTK	1	set1	0.503136	0.478125	0.908965	0.136372
CUX1-2:708, 8, set1, minCMV	CUX1	0	2	708	minCMV	8	set1	0.0268805	0.869768	0.987758	0.0404801
CUX1-2:708, 8, set1, minProm	CUX1	0	2	708	minProm	8	set1	0.135585	0.71271	0.962205	-0.107714
CUX1-2:708, 8, set1, minTK	CUX1	0	2	708	minTK	8	set1	0.0299893	0.862514	0.986982	0.0430565
CUX1-3:1042, 1, set2, minCMV	CUX1	0	3	1042	minCMV	1	set2	3.02583	0.0819485	0.553212	0.458369
CUX1-3:1042, 1, set2, minProm	CUX1	0	3	1042	minProm	1	set2	0.176123	0.674727	0.955575	0.134374
CUX1-3:1042, 1, set2, minTK	CUX1	0	3	1042	minTK	1	set2	0.0358854	0.849752	0.984922	-0.0611227
CUX1-3:1375, 4, set2, minCMV	CUX1	0	3	1375	minCMV	4	set2	0.420354	0.51676	0.919131	-0.164122
CUX1-3:1375, 4, set2, minProm	CUX1	0	3	1375	minProm	4	set2	1.62785	0.202001	0.743015	-0.433659
CUX1-3:1375, 4, set2, minTK	CUX1	0	3	1375	minTK	4	set2	2.55383	0.110027	0.618648	-0.494598
CUX1-3:1708, 8, set2, minCMV	CUX1	0	3	1708	minCMV	8	set2	0.0829	0.773405	0.97777	0.0848991
CUX1-3:1708, 8, set2, minProm	CUX1	0	3	1708	minProm	8	set2	0.137178	0.711102	0.962022	-0.101481
CUX1-3:1708, 8, set2, minTK	CUX1	0	3	1708	minTK	8	set2	0.359143	0.548982	0.927724	-0.232226
CUX1-3:376, 4, set1, minCMV	CUX1	0	3	376	minCMV	4	set1	0.0514708	0.820523	0.98264	0.0946343
CUX1-3:376, 4, set1, minProm	CUX1	0	3	376	minProm	4	set1	1.73495	0.18778	0.726526	-0.633495
CUX1-3:376, 4, set1, minTK	CUX1	0	3	376	minTK	4	set1	0.42988	0.512048	0.917777	0.349934
CUX1-3:43, 1, set1, minCMV	CUX1	0	3	43	minCMV	1	set1	0.0492631	0.824351	0.984272	-0.0783229
CUX1-3:43, 1, set1, minProm	CUX1	0	3	43	minProm	1	set1	0.597035	0.439712	0.902093	0.337087
CUX1-3:43, 1, set1, minTK	CUX1	0	3	43	minTK	1	set1	1.07713	0.299341	0.834605	-0.375178
CUX1-3:709, 8, set1, minCMV	CUX1	0	3	709	minCMV	8	set1	0.204324	0.651253	0.950436	-0.186359
CUX1-3:709, 8, set1, minProm	CUX1	0	3	709	minProm	8	set1	0.138499	0.709778	0.962022	-0.196102
CUX1-3:709, 8, set1, minTK	CUX1	0	3	709	minTK	8	set1	0.000215	0.988291	1	-0.00801653
CUX2-1:1043, 1, set2, minCMV	CUX2	0	1	1043	minCMV	1	set2	1.35143	0.245028	0.790728	-0.309647
CUX2-1:1043, 1, set2, minProm	CUX2	0	1	1043	minProm	1	set2	0.0172224	0.89559	0.989391	0.0368378
CUX2-1:1043, 1, set2, minTK	CUX2	0	1	1043	minTK	1	set2	0.674581	0.411459	0.881821	-0.191251
CUX2-1:1376, 4, set2, minCMV	CUX2	0	1	1376	minCMV	4	set2	0.0988541	0.753209	0.974005	-0.0689029
CUX2-1:1376, 4, set2, minProm	CUX2	0	1	1376	minProm	4	set2	2.44785	0.117686	0.632613	-0.366458
CUX2-1:1376, 4, set2, minTK	CUX2	0	1	1376	minTK	4	set2	1.55428	0.212505	0.760462	-0.258968
CUX2-1:1709, 8, set2, minCMV	CUX2	0	1	1709	minCMV	8	set2	0.213216	0.644259	0.946767	0.129682
CUX2-1:1709, 8, set2, minProm	CUX2	0	1	1709	minProm	8	set2	0.0100677	0.920076	0.992122	0.0234628
[truncated: 5,622 more rows]

## Sheet: 4B
architecture	motif	neg_ctrl	tre	id	promoter	period	spacer	adrb2_log2	drd1_log2	drd2_log2	htr2a_log2	oprm1_log2
[truncated: 224 more rows]
