# Supplementary material for: A massively parallel reporter assay library to screen short synthetic promoters in mammalian cells
Source: Nat Commun. 2024 Nov 28;15:10353. doi: 10.1038/s41467-024-54502-9 (PMC11604768; doi:10.1038/s41467-024-54502-9)
Supplement: Supplementary file 12 — Source Data [file 41467_2024_54502_MOESM12_ESM.zip › Source Data/Figure 5.xls]

## Sheet: 5A - obs
architecture	motif	neg_ctrl	tre	id	promoter	period	spacer	biplot_x	biplot_y
AR-1:1266, 1, set2, minTK	AR	0	1	1266	minTK	1	set2	0.154878	0.00164375
ATF4-1:1185, 1, set2, minCMV	ATF4	0	1	1185	minCMV	1	set2	0.062356	0.0223758
ATF4-1:1185, 1, set2, minProm	ATF4	0	1	1185	minProm	1	set2	0.196981	0.0205579
ATF4-1:1518, 4, set2, minCMV	ATF4	0	1	1518	minCMV	4	set2	0.0629597	-0.00514298
ATF4-1:1851, 8, set2, minCMV	ATF4	0	1	1851	minCMV	8	set2	0.0647324	0.00267017
ATF4-1:1851, 8, set2, minTK	ATF4	0	1	1851	minTK	8	set2	0.217431	0.0399373
ATF4-1:186, 1, set1, minCMV	ATF4	0	1	186	minCMV	1	set1	0.0733034	-0.0313987
ATF4-1:519, 4, set1, minCMV	ATF4	0	1	519	minCMV	4	set1	0.050335	-0.0366699
ATF4-1:852, 8, set1, minCMV	ATF4	0	1	852	minCMV	8	set1	0.0822903	-0.0495235
ATF7-1:1852, 8, set2, minTK	ATF7	0	1	1852	minTK	8	set2	0.187465	0.185478
Ar-1:602, 4, set1, minProm	Ar	0	1	602	minProm	4	set1	0.139783	-0.0191737
Ar-1:935, 8, set1, minTK	Ar	0	1	935	minTK	8	set1	0.174939	0.055404
Atf4-1:1187, 1, set2, minCMV	Atf4	0	1	1187	minCMV	1	set2	0.13088	-0.119482
Atf4-1:1187, 1, set2, minProm	Atf4	0	1	1187	minProm	1	set2	0.199096	-0.138046
Atf4-1:1520, 4, set2, minCMV	Atf4	0	1	1520	minCMV	4	set2	0.144475	-0.115343
Atf4-1:1520, 4, set2, minProm	Atf4	0	1	1520	minProm	4	set2	0.198837	-0.131989
Atf4-1:1520, 4, set2, minTK	Atf4	0	1	1520	minTK	4	set2	0.227456	-0.08476
Atf4-1:1853, 8, set2, minCMV	Atf4	0	1	1853	minCMV	8	set2	0.14236	-0.101542
Atf4-1:1853, 8, set2, minTK	Atf4	0	1	1853	minTK	8	set2	0.238367	-0.107763
Atf4-1:188, 1, set1, minCMV	Atf4	0	1	188	minCMV	1	set1	0.123827	-0.100055
Atf4-1:188, 1, set1, minProm	Atf4	0	1	188	minProm	1	set1	0.223154	-0.0940392
Atf4-1:521, 4, set1, minCMV	Atf4	0	1	521	minCMV	4	set1	0.123986	-0.112423
Atf4-1:521, 4, set1, minProm	Atf4	0	1	521	minProm	4	set1	0.229432	-0.0760022
BHLHB3-1:1171, 1, set2, minProm	BHLHB3	0	1	1171	minProm	1	set2	0.250574	-0.033291
BHLHB3-1:172, 1, set1, minProm	BHLHB3	0	1	172	minProm	1	set1	0.264525	-0.0415336
BHLHB3-1:172, 1, set1, minTK	BHLHB3	0	1	172	minTK	1	set1	0.268972	-0.033533
BHLHB3-1:838, 8, set1, minProm	BHLHB3	0	1	838	minProm	8	set1	0.286832	-0.136922
CEBPB-1:1522, 4, set2, minCMV	CEBPB	0	1	1522	minCMV	4	set2	0.0674582	0.30394
CEBPB-1:1855, 8, set2, minCMV	CEBPB	0	1	1855	minCMV	8	set2	0.0629824	0.21811
CREB3-1:1192, 1, set2, minProm	CREB3	0	1	1192	minProm	1	set2	0.122567	0.299844
CREB3-1:1525, 4, set2, minProm	CREB3	0	1	1525	minProm	4	set2	0.0916788	0.25448
CREB3-1:1525, 4, set2, minTK	CREB3	0	1	1525	minTK	4	set2	0.125122	0.240605
CREB3-1:1858, 8, set2, minCMV	CREB3	0	1	1858	minCMV	8	set2	0.0301241	0.209076
CREB3-1:1858, 8, set2, minProm	CREB3	0	1	1858	minProm	8	set2	0.100537	0.29763
CREB3-1:1858, 8, set2, minTK	CREB3	0	1	1858	minTK	8	set2	0.112922	0.28
CREB3-1:193, 1, set1, minProm	CREB3	0	1	193	minProm	1	set1	0.0916323	0.378831
CREB3-1:526, 4, set1, minCMV	CREB3	0	1	526	minCMV	4	set1	-0.0294818	0.327311
CREB3-1:526, 4, set1, minTK	CREB3	0	1	526	minTK	4	set1	0.0522195	0.305061
CREB3-1:859, 8, set1, minCMV	CREB3	0	1	859	minCMV	8	set1	-0.0230507	0.362135
CREB3-1:859, 8, set1, minProm	CREB3	0	1	859	minProm	8	set1	0.0653246	0.389057
CREB3L1-1:1190, 1, set2, minCMV	CREB3L1	0	1	1190	minCMV	1	set2	-0.0981269	0.211553
CREB3L1-1:1190, 1, set2, minProm	CREB3L1	0	1	1190	minProm	1	set2	0.0485233	0.268291
CREB3L1-1:1190, 1, set2, minTK	CREB3L1	0	1	1190	minTK	1	set2	0.0248155	0.259079
CREB3L1-1:1523, 4, set2, minCMV	CREB3L1	0	1	1523	minCMV	4	set2	-0.0957213	0.180508
CREB3L1-1:1523, 4, set2, minTK	CREB3L1	0	1	1523	minTK	4	set2	0.10277	0.227244
CREB3L1-1:1856, 8, set2, minCMV	CREB3L1	0	1	1856	minCMV	8	set2	-0.13474	0.233194
CREB3L1-1:1856, 8, set2, minProm	CREB3L1	0	1	1856	minProm	8	set2	0.0626909	0.170562
CREB3L1-1:191, 1, set1, minProm	CREB3L1	0	1	191	minProm	1	set1	0.0968803	0.211489
CREB3L1-1:191, 1, set1, minTK	CREB3L1	0	1	191	minTK	1	set1	0.040258	0.258882
CREB3L1-1:524, 4, set1, minCMV	CREB3L1	0	1	524	minCMV	4	set1	-0.0863173	0.171954
CUX1-1:1040, 1, set2, minProm	CUX1	0	1	1040	minProm	1	set2	0.175037	0.0721154
CUX1-2:1374, 4, set2, minTK	CUX1	0	2	1374	minTK	4	set2	0.181525	0.0377242
CUX2-1:1709, 8, set2, minTK	CUX2	0	1	1709	minTK	8	set2	0.190882	-0.00854745
Creb5-1:1526, 4, set2, minProm	Creb5	0	1	1526	minProm	4	set2	0.169805	0.196062
Creb5-1:1859, 8, set2, minTK	Creb5	0	1	1859	minTK	8	set2	0.102482	0.201176
EGR1-1:3, 1, set1, minCMV	EGR1	0	1	3	minCMV	1	set1	-0.00755827	0.0211851
EHF-1:1385, 4, set2, minTK	EHF	0	1	1385	minTK	4	set2	0.269891	-0.034916
EHF-1:1718, 8, set2, minProm	EHF	0	1	1718	minProm	8	set2	0.298932	-0.0659838
ELF1-2:1054, 1, set2, minTK	ELF1	0	2	1054	minTK	1	set2	0.291161	-0.0247476
ELF1-2:1387, 4, set2, minTK	ELF1	0	2	1387	minTK	4	set2	0.270274	-0.0624513
ELF1-2:1720, 8, set2, minTK	ELF1	0	2	1720	minTK	8	set2	0.316671	-0.0412359
ELF1-2:55, 1, set1, minTK	ELF1	0	2	55	minTK	1	set1	0.311572	-0.0383956
ELF1-2:721, 8, set1, minTK	ELF1	0	2	721	minTK	8	set1	0.277495	-0.0513168
ELF3-1:1055, 1, set2, minProm	ELF3	0	1	1055	minProm	1	set2	0.285727	-0.00708206
ELF3-1:1055, 1, set2, minTK	ELF3	0	1	1055	minTK	1	set2	0.275392	-0.0279005
ELF3-1:1388, 4, set2, minProm	ELF3	0	1	1388	minProm	4	set2	0.282238	-0.0350561
ELF3-1:1388, 4, set2, minTK	ELF3	0	1	1388	minTK	4	set2	0.303555	-0.0378634
ELF3-1:1721, 8, set2, minProm	ELF3	0	1	1721	minProm	8	set2	0.251878	-0.0585465
ELF3-1:1721, 8, set2, minTK	ELF3	0	1	1721	minTK	8	set2	0.292904	-0.0720545
ELK1-1:1056, 1, set2, minCMV	ELK1	0	1	1056	minCMV	1	set2	0.0760144	0.039805
ELK1-1:1056, 1, set2, minProm	ELK1	0	1	1056	minProm	1	set2	0.252347	0.000802231
ELK1-1:1389, 4, set2, minTK	ELK1	0	1	1389	minTK	4	set2	0.256735	0.00188825
ELK1-1:1722, 8, set2, minTK	ELK1	0	1	1722	minTK	8	set2	0.262745	-0.0362143
ERG-2:1059, 1, set2, minTK	ERG	0	2	1059	minTK	1	set2	0.280667	-0.0542443
ERG-2:60, 1, set1, minCMV	ERG	0	2	60	minCMV	1	set1	0.0733827	0.0453641
ESRRA-2:1604, 4, set2, minTK	ESRRA	0	2	1604	minTK	4	set2	0.212161	-0.0219884
ESRRG-1:1273, 1, set2, minTK	ESRRG	0	1	1273	minTK	1	set2	0.147297	-0.0188382
ESRRG-1:1606, 4, set2, minCMV	ESRRG	0	1	1606	minCMV	4	set2	0.14918	0.0008173
ESRRG-1:1606, 4, set2, minProm	ESRRG	0	1	1606	minProm	4	set2	0.164194	-0.0944277
ESRRG-1:1939, 8, set2, minTK	ESRRG	0	1	1939	minTK	8	set2	0.174872	-0.037932
ESRRG-2:275, 1, set1, minTK	ESRRG	0	2	275	minTK	1	set1	0.175117	-0.0693478
ESRRG-2:941, 8, set1, minProm	ESRRG	0	2	941	minProm	8	set1	0.244411	-0.00330215
ETS1-1:1060, 1, set2, minCMV	ETS1	0	1	1060	minCMV	1	set2	-0.00362768	0.0100935
ETS1-1:1060, 1, set2, minProm	ETS1	0	1	1060	minProm	1	set2	0.225374	-0.0394783
ETS1-1:1060, 1, set2, minTK	ETS1	0	1	1060	minTK	1	set2	0.241302	-0.0667372
ETS1-1:1393, 4, set2, minCMV	ETS1	0	1	1393	minCMV	4	set2	-0.145265	-0.0542127
ETS1-1:1393, 4, set2, minTK	ETS1	0	1	1393	minTK	4	set2	0.22814	-0.0497533
ETS1-1:1726, 8, set2, minCMV	ETS1	0	1	1726	minCMV	8	set2	-0.0813202	-0.0267022
ETS1-1:1726, 8, set2, minProm	ETS1	0	1	1726	minProm	8	set2	0.158398	-0.0646074
ETS1-1:1726, 8, set2, minTK	ETS1	0	1	1726	minTK	8	set2	0.224495	-0.0310407
ETS1-1:394, 4, set1, minCMV	ETS1	0	1	394	minCMV	4	set1	0.0438788	-0.00129586
ETS1-1:394, 4, set1, minTK	ETS1	0	1	394	minTK	4	set1	0.280938	-0.0587941
ETS1-1:61, 1, set1, minCMV	ETS1	0	1	61	minCMV	1	set1	0.07977	0.0551416
ETS1-1:61, 1, set1, minProm	ETS1	0	1	61	minProm	1	set1	0.291504	-0.0088751
ETS1-1:61, 1, set1, minTK	ETS1	0	1	61	minTK	1	set1	0.283851	-0.0184844
ETS1-1:727, 8, set1, minTK	ETS1	0	1	727	minTK	8	set1	0.275809	-0.0283691
ETS1-2:1061, 1, set2, minCMV	ETS1	0	2	1061	minCMV	1	set2	0.0123011	0.0222504
ETS1-2:1061, 1, set2, minProm	ETS1	0	2	1061	minProm	1	set2	0.19029	-0.0329958
ETS1-2:1061, 1, set2, minTK	ETS1	0	2	1061	minTK	1	set2	0.24414	0.00219376
ETS1-2:1394, 4, set2, minCMV	ETS1	0	2	1394	minCMV	4	set2	-0.0869897	-0.0176736
ETS1-2:1727, 8, set2, minCMV	ETS1	0	2	1727	minCMV	8	set2	-0.0636011	-0.0289374
ETS1-2:62, 1, set1, minCMV	ETS1	0	2	62	minCMV	1	set1	0.0764227	0.047445
ETS1-2:62, 1, set1, minTK	ETS1	0	2	62	minTK	1	set1	0.2909	-0.0676629
ETS1-2:728, 8, set1, minProm	ETS1	0	2	728	minProm	8	set1	0.218876	0.0212696
ETS1-2:728, 8, set1, minTK	ETS1	0	2	728	minTK	8	set1	0.266267	-0.0952129
ETV2-1:1062, 1, set2, minProm	ETV2	0	1	1062	minProm	1	set2	0.206534	0.00612254
ETV2-1:1728, 8, set2, minTK	ETV2	0	1	1728	minTK	8	set2	0.271486	-0.0477192
ETV6-1:1729, 8, set2, minTK	ETV6	0	1	1729	minTK	8	set2	0.255209	-0.102209
FOXB1-1:1203, 1, set2, minCMV	FOXB1	0	1	1203	minCMV	1	set2	-0.272742	-0.156578
FOXB1-1:1536, 4, set2, minCMV	FOXB1	0	1	1536	minCMV	4	set2	-0.293237	-0.0672376
FOXB1-1:1869, 8, set2, minCMV	FOXB1	0	1	1869	minCMV	8	set2	-0.235138	-0.0784823
FOXB1-1:204, 1, set1, minCMV	FOXB1	0	1	204	minCMV	1	set1	-0.126929	-0.0647258
FOXB1-1:537, 4, set1, minCMV	FOXB1	0	1	537	minCMV	4	set1	-0.278944	-0.164506
FOXB1-1:870, 8, set1, minCMV	FOXB1	0	1	870	minCMV	8	set1	-0.211998	-0.0981435
GCM1-1:739, 8, set1, minCMV	GCM1	0	1	739	minCMV	8	set1	-0.0741531	-0.0754762
GLI2-2:1004, 1, set2, minCMV	GLI2	0	2	1004	minCMV	1	set2	0.0616957	-0.0450656
GMEB2-1:1139, 1, set2, minCMV	GMEB2	0	1	1139	minCMV	1	set2	0.0221373	0.391658
GMEB2-1:140, 1, set1, minCMV	GMEB2	0	1	140	minCMV	1	set1	-0.0542092	0.467203
GMEB2-1:1472, 4, set2, minCMV	GMEB2	0	1	1472	minCMV	4	set2	-0.0327398	0.390306
GMEB2-1:1472, 4, set2, minTK	GMEB2	0	1	1472	minTK	4	set2	0.128904	0.19627
GMEB2-1:1805, 8, set2, minCMV	GMEB2	0	1	1805	minCMV	8	set2	0.0681668	0.409921
GMEB2-1:473, 4, set1, minCMV	GMEB2	0	1	473	minCMV	4	set1	-0.0739918	0.465681
GMEB2-1:806, 8, set1, minCMV	GMEB2	0	1	806	minCMV	8	set1	-0.0434668	0.444164
GMEB2-3:142, 1, set1, minCMV	GMEB2	0	3	142	minCMV	1	set1	0.0405097	0.189344
GMEB2-3:142, 1, set1, minProm	GMEB2	0	3	142	minProm	1	set1	0.113755	0.133138
GMEB2-3:808, 8, set1, minCMV	GMEB2	0	3	808	minCMV	8	set1	0.100871	0.139217
HEY2-1:1175, 1, set2, minTK	HEY2	0	1	1175	minTK	1	set2	0.240216	-0.0207356
HEY2-1:1508, 4, set2, minProm	HEY2	0	1	1508	minProm	4	set2	0.258984	-0.116962
HINFP1-2:342, 4, set1, minTK	HINFP1	0	2	342	minTK	4	set1	0.168546	-0.438218
HNF4A-4:1612, 4, set2, minTK	HNF4A	0	4	1612	minTK	4	set2	0.325971	-0.129474
HNF4A-5:1280, 1, set2, minTK	HNF4A	0	5	1280	minTK	1	set2	0.213411	-0.0218614
IRF3-1:1082, 1, set2, minCMV	IRF3	0	1	1082	minCMV	1	set2	-0.25593	-0.115471
IRF3-1:1082, 1, set2, minProm	IRF3	0	1	1082	minProm	1	set2	-0.0190334	-0.101341
IRF3-1:1082, 1, set2, minTK	IRF3	0	1	1082	minTK	1	set2	0.0566945	-0.0795599
IRF3-1:1415, 4, set2, minCMV	IRF3	0	1	1415	minCMV	4	set2	-0.26983	-0.113219
IRF3-1:1415, 4, set2, minProm	IRF3	0	1	1415	minProm	4	set2	-0.0287746	-0.0932052
IRF3-1:1415, 4, set2, minTK	IRF3	0	1	1415	minTK	4	set2	0.0498517	-0.033065
IRF3-1:1748, 8, set2, minCMV	IRF3	0	1	1748	minCMV	8	set2	-0.27084	-0.133185
IRF3-1:1748, 8, set2, minProm	IRF3	0	1	1748	minProm	8	set2	-0.0191265	-0.0674104
IRF3-1:1748, 8, set2, minTK	IRF3	0	1	1748	minTK	8	set2	0.0505439	-0.0781666
IRF3-1:416, 4, set1, minCMV	IRF3	0	1	416	minCMV	4	set1	-0.165603	-0.102846
IRF3-1:416, 4, set1, minProm	IRF3	0	1	416	minProm	4	set1	0.00576936	-0.100001
IRF3-1:416, 4, set1, minTK	IRF3	0	1	416	minTK	4	set1	0.101494	-0.0754569
IRF3-1:749, 8, set1, minCMV	IRF3	0	1	749	minCMV	8	set1	-0.169132	-0.109985
IRF3-1:749, 8, set1, minProm	IRF3	0	1	749	minProm	8	set1	0.0480646	-0.0252571
IRF3-1:749, 8, set1, minTK	IRF3	0	1	749	minTK	8	set1	0.064983	-0.0798919
IRF3-1:83, 1, set1, minCMV	IRF3	0	1	83	minCMV	1	set1	-0.161348	-0.0851417
IRF3-1:83, 1, set1, minProm	IRF3	0	1	83	minProm	1	set1	0.0301762	-0.10373
IRF5-1:1083, 1, set2, minCMV	IRF5	0	1	1083	minCMV	1	set2	-0.318406	-0.183812
IRF5-1:1083, 1, set2, minTK	IRF5	0	1	1083	minTK	1	set2	0.0655741	-0.00744787
IRF5-1:1416, 4, set2, minCMV	IRF5	0	1	1416	minCMV	4	set2	-0.35373	-0.148589
IRF5-1:1749, 8, set2, minCMV	IRF5	0	1	1749	minCMV	8	set2	-0.335917	-0.118044
IRF5-1:417, 4, set1, minCMV	IRF5	0	1	417	minCMV	4	set1	-0.28746	-0.101845
IRF5-1:750, 8, set1, minCMV	IRF5	0	1	750	minCMV	8	set1	-0.229676	-0.0534554
IRF5-1:84, 1, set1, minCMV	IRF5	0	1	84	minCMV	1	set1	-0.214442	-0.0843247
IRF5-2:1084, 1, set2, minCMV	IRF5	0	2	1084	minCMV	1	set2	-0.171707	-0.111228
IRF5-2:1417, 4, set2, minCMV	IRF5	0	2	1417	minCMV	4	set2	-0.188627	-0.0769484
IRF5-2:1750, 8, set2, minCMV	IRF5	0	2	1750	minCMV	8	set2	-0.0793141	0.0527798
IRF5-2:418, 4, set1, minCMV	IRF5	0	2	418	minCMV	4	set1	-0.114035	-0.0395256
IRF5-2:85, 1, set1, minCMV	IRF5	0	2	85	minCMV	1	set1	-0.0485729	-0.101109
IRF7-1:1085, 1, set2, minCMV	IRF7	0	1	1085	minCMV	1	set2	-0.0211911	0.068812
IRF7-1:1418, 4, set2, minCMV	IRF7	0	1	1418	minCMV	4	set2	0.00682803	0.0651848
IRF7-2:1419, 4, set2, minProm	IRF7	0	2	1419	minProm	4	set2	0.175362	0.0167569
IRF7-2:1752, 8, set2, minTK	IRF7	0	2	1752	minTK	8	set2	0.206727	0.0167284
IRF9-1:1087, 1, set2, minCMV	IRF9	0	1	1087	minCMV	1	set2	-0.417653	-0.108887
IRF9-1:1087, 1, set2, minTK	IRF9	0	1	1087	minTK	1	set2	-0.00170745	-0.121879
IRF9-1:1420, 4, set2, minCMV	IRF9	0	1	1420	minCMV	4	set2	-0.433543	-0.181745
IRF9-1:1420, 4, set2, minProm	IRF9	0	1	1420	minProm	4	set2	-0.0339668	-0.0654874
IRF9-1:1753, 8, set2, minCMV	IRF9	0	1	1753	minCMV	8	set2	-0.432676	-0.152348
IRF9-1:1753, 8, set2, minProm	IRF9	0	1	1753	minProm	8	set2	-0.0407395	-0.0764083
IRF9-1:1753, 8, set2, minTK	IRF9	0	1	1753	minTK	8	set2	0.024372	-0.0276841
IRF9-1:421, 4, set1, minCMV	IRF9	0	1	421	minCMV	4	set1	-0.466495	-0.103572
IRF9-1:421, 4, set1, minProm	IRF9	0	1	421	minProm	4	set1	-0.0633114	-0.132231
IRF9-1:421, 4, set1, minTK	IRF9	0	1	421	minTK	4	set1	0.0504282	-0.101048
IRF9-1:754, 8, set1, minCMV	IRF9	0	1	754	minCMV	8	set1	-0.380768	-0.121617
IRF9-1:754, 8, set1, minProm	IRF9	0	1	754	minProm	8	set1	-0.0539574	-0.061962
IRF9-1:88, 1, set1, minCMV	IRF9	0	1	88	minCMV	1	set1	-0.459667	-0.101246
IRF9-1:88, 1, set1, minProm	IRF9	0	1	88	minProm	1	set1	-0.00294266	-0.111749
JDP2-1:1195, 1, set2, minCMV	JDP2	0	1	1195	minCMV	1	set2	-0.00326893	-0.123502
JDP2-1:1195, 1, set2, minProm	JDP2	0	1	1195	minProm	1	set2	0.122704	-0.137247
JDP2-1:1528, 4, set2, minCMV	JDP2	0	1	1528	minCMV	4	set2	0.00549353	-0.111627
JDP2-1:1528, 4, set2, minProm	JDP2	0	1	1528	minProm	4	set2	0.159179	-0.147654
JDP2-1:1861, 8, set2, minCMV	JDP2	0	1	1861	minCMV	8	set2	-0.00791662	-0.132344
JDP2-1:1861, 8, set2, minProm	JDP2	0	1	1861	minProm	8	set2	0.146416	-0.147512
JDP2-1:196, 1, set1, minCMV	JDP2	0	1	196	minCMV	1	set1	-0.0862944	-0.0814072
JDP2-1:529, 4, set1, minCMV	JDP2	0	1	529	minCMV	4	set1	-0.086621	-0.0532475
JDP2-1:529, 4, set1, minProm	JDP2	0	1	529	minProm	4	set1	0.0739055	-0.122352
JDP2-1:862, 8, set1, minCMV	JDP2	0	1	862	minCMV	8	set1	-0.0859938	-0.0977857
JDP2-1:862, 8, set1, minProm	JDP2	0	1	862	minProm	8	set1	0.0683843	-0.130323
Lhx8-1:1254, 1, set2, minTK	Lhx8	0	1	1254	minTK	1	set2	0.225109	-0.100312
MAFF-1:1196, 1, set2, minCMV	MAFF	0	1	1196	minCMV	1	set2	-0.218261	-0.0424545
MAFF-1:1529, 4, set2, minCMV	MAFF	0	1	1529	minCMV	4	set2	-0.215834	-0.0637561
MAFF-1:1862, 8, set2, minCMV	MAFF	0	1	1862	minCMV	8	set2	-0.191082	-0.0873718
MAFF-1:197, 1, set1, minCMV	MAFF	0	1	197	minCMV	1	set1	-0.217061	-0.0956916
MAFF-1:530, 4, set1, minCMV	MAFF	0	1	530	minCMV	4	set1	-0.196314	-0.153576
MAFF-1:863, 8, set1, minCMV	MAFF	0	1	863	minCMV	8	set1	-0.141119	-0.0435958
MAFG-1:1197, 1, set2, minCMV	MAFG	0	1	1197	minCMV	1	set2	-0.199165	-0.0390337
MAFG-1:1197, 1, set2, minProm	MAFG	0	1	1197	minProm	1	set2	0.0843149	0.00274102
MAFG-1:1530, 4, set2, minCMV	MAFG	0	1	1530	minCMV	4	set2	-0.189498	-0.0833236
MAFG-1:1530, 4, set2, minProm	MAFG	0	1	1530	minProm	4	set2	0.109599	-0.118414
MAFG-1:1863, 8, set2, minCMV	MAFG	0	1	1863	minCMV	8	set2	-0.176654	-0.0416958
MAFG-1:198, 1, set1, minCMV	MAFG	0	1	198	minCMV	1	set1	-0.245985	-0.0366637
MAFG-1:531, 4, set1, minCMV	MAFG	0	1	531	minCMV	4	set1	-0.253447	-0.0330295
MAFG-1:864, 8, set1, minCMV	MAFG	0	1	864	minCMV	8	set1	-0.226694	-0.103072
MAFK-1:1198, 1, set2, minCMV	MAFK	0	1	1198	minCMV	1	set2	-0.337015	-0.0694676
MAFK-1:1198, 1, set2, minProm	MAFK	0	1	1198	minProm	1	set2	0.0207689	-0.00443852
MAFK-1:1198, 1, set2, minTK	MAFK	0	1	1198	minTK	1	set2	0.0727866	-0.0664604
MAFK-1:1531, 4, set2, minCMV	MAFK	0	1	1531	minCMV	4	set2	-0.29706	-0.0810258
MAFK-1:1864, 8, set2, minCMV	MAFK	0	1	1864	minCMV	8	set2	-0.302812	-0.112601
MAFK-1:199, 1, set1, minCMV	MAFK	0	1	199	minCMV	1	set1	-0.351505	-0.0726155
MAFK-1:532, 4, set1, minCMV	MAFK	0	1	532	minCMV	4	set1	-0.313842	-0.0940714
MAFK-1:865, 8, set1, minCMV	MAFK	0	1	865	minCMV	8	set1	-0.295575	-0.0577551
MAX-1:1177, 1, set2, minProm	MAX	0	1	1177	minProm	1	set2	0.216417	-0.0559096
MAX-1:1177, 1, set2, minTK	MAX	0	1	1177	minTK	1	set2	0.271235	-0.0648959
MAX-1:1510, 4, set2, minTK	MAX	0	1	1510	minTK	4	set2	0.240597	-0.0390081
MAX-1:178, 1, set1, minProm	MAX	0	1	178	minProm	1	set1	0.236158	-0.0539759
MAX-1:178, 1, set1, minTK	MAX	0	1	178	minTK	1	set1	0.249733	-0.110497
MAX-1:1843, 8, set2, minCMV	MAX	0	1	1843	minCMV	8	set2	0.2096	-0.109316
MAX-1:1843, 8, set2, minTK	MAX	0	1	1843	minTK	8	set2	0.223678	-0.0936173
MAX-1:511, 4, set1, minCMV	MAX	0	1	511	minCMV	4	set1	0.222249	-0.153637
MAX-1:511, 4, set1, minTK	MAX	0	1	511	minTK	4	set1	0.253527	-0.134231
MAX-1:844, 8, set1, minCMV	MAX	0	1	844	minCMV	8	set1	0.20857	-0.121084
MAX-1:844, 8, set1, minTK	MAX	0	1	844	minTK	8	set1	0.244772	-0.0841407
MEF2A-1:1088, 1, set2, minCMV	MEF2A	0	1	1088	minCMV	1	set2	-0.053091	-0.00279053
MEF2A-1:1421, 4, set2, minCMV	MEF2A	0	1	1421	minCMV	4	set2	-0.0796183	-0.0396803
MEF2A-1:1754, 8, set2, minCMV	MEF2A	0	1	1754	minCMV	8	set2	-0.0519869	-0.0678237
MEF2A-1:422, 4, set1, minCMV	MEF2A	0	1	422	minCMV	4	set1	-0.0550625	-0.0203914
MEF2A-1:755, 8, set1, minCMV	MEF2A	0	1	755	minCMV	8	set1	-0.0704129	-0.111835
MEF2B-1:1422, 4, set2, minCMV	MEF2B	0	1	1422	minCMV	4	set2	0.00130233	-0.0450145
MEF2B-1:1755, 8, set2, minCMV	MEF2B	0	1	1755	minCMV	8	set2	-0.0401714	-0.0843303
MEF2B-1:423, 4, set1, minCMV	MEF2B	0	1	423	minCMV	4	set1	-0.0447815	-0.0575098
MEF2B-1:756, 8, set1, minCMV	MEF2B	0	1	756	minCMV	8	set1	-0.0462561	-0.0669212
MEF2D-1:1756, 8, set2, minCMV	MEF2D	0	1	1756	minCMV	8	set2	-0.073131	-0.0184863
MEOX2-1:922, 8, set1, minProm	MEOX2	0	1	922	minProm	8	set1	0.231326	-0.218563
Mafb-1:1199, 1, set2, minCMV	Mafb	0	1	1199	minCMV	1	set2	-0.122152	0.449032
Mafb-1:1199, 1, set2, minProm	Mafb	0	1	1199	minProm	1	set2	-0.0351421	0.490586
Mafb-1:1199, 1, set2, minTK	Mafb	0	1	1199	minTK	1	set2	-0.057867	0.412394
Mafb-1:1532, 4, set2, minCMV	Mafb	0	1	1532	minCMV	4	set2	-0.126324	0.426287
Mafb-1:1532, 4, set2, minProm	Mafb	0	1	1532	minProm	4	set2	-0.0399149	0.556592
Mafb-1:1532, 4, set2, minTK	Mafb	0	1	1532	minTK	4	set2	-0.0578946	0.412464
Mafb-1:1865, 8, set2, minCMV	Mafb	0	1	1865	minCMV	8	set2	-0.138702	0.461334
Mafb-1:1865, 8, set2, minProm	Mafb	0	1	1865	minProm	8	set2	-0.0377339	0.538123
Mafb-1:1865, 8, set2, minTK	Mafb	0	1	1865	minTK	8	set2	0.00599385	0.463553
Mafb-1:200, 1, set1, minCMV	Mafb	0	1	200	minCMV	1	set1	-0.150239	0.454384
Mafb-1:200, 1, set1, minProm	Mafb	0	1	200	minProm	1	set1	-0.0951923	0.521629
Mafb-1:200, 1, set1, minTK	Mafb	0	1	200	minTK	1	set1	-0.0500121	0.430031
Mafb-1:533, 4, set1, minCMV	Mafb	0	1	533	minCMV	4	set1	-0.173724	0.47438
Mafb-1:533, 4, set1, minProm	Mafb	0	1	533	minProm	4	set1	-0.0846158	0.523553
Mafb-1:533, 4, set1, minTK	Mafb	0	1	533	minTK	4	set1	-0.0200948	0.447204
Mafb-1:866, 8, set1, minCMV	Mafb	0	1	866	minCMV	8	set1	-0.175368	0.465952
Mafb-1:866, 8, set1, minProm	Mafb	0	1	866	minProm	8	set1	-0.0537207	0.484934
Mafb-1:866, 8, set1, minTK	Mafb	0	1	866	minTK	8	set1	-0.0111446	0.471125
NFAT5-1:102, 1, set1, minCMV	NFAT5	0	1	102	minCMV	1	set1	-0.0287951	0.111076
NFAT5-1:1101, 1, set2, minCMV	NFAT5	0	1	1101	minCMV	1	set2	-0.15126	0.171661
NFAT5-1:1434, 4, set2, minCMV	NFAT5	0	1	1434	minCMV	4	set2	-0.0658935	0.148311
NFAT5-1:1767, 8, set2, minCMV	NFAT5	0	1	1767	minCMV	8	set2	-0.121744	0.11549
NFATC1-2:104, 1, set1, minCMV	NFATC1	0	2	104	minCMV	1	set1	-0.0342996	0.121827
NFATC1-2:770, 8, set1, minCMV	NFATC1	0	2	770	minCMV	8	set1	-0.0590764	0.0564694
NFKB1-1:106, 1, set1, minCMV	NFKB1	0	1	106	minCMV	1	set1	-0.669625	-0.12255
NFKB1-1:106, 1, set1, minProm	NFKB1	0	1	106	minProm	1	set1	-0.219628	-0.13948
NFKB1-1:106, 1, set1, minTK	NFKB1	0	1	106	minTK	1	set1	-0.204922	-0.12078
NFKB1-1:1105, 1, set2, minCMV	NFKB1	0	1	1105	minCMV	1	set2	-0.671842	-0.0649434
NFKB1-1:1105, 1, set2, minProm	NFKB1	0	1	1105	minProm	1	set2	-0.0802587	-0.0920538
NFKB1-1:1105, 1, set2, minTK	NFKB1	0	1	1105	minTK	1	set2	-0.0803518	-0.0911834
NFKB1-1:1438, 4, set2, minCMV	NFKB1	0	1	1438	minCMV	4	set2	-0.572905	-0.123128
NFKB1-1:1438, 4, set2, minProm	NFKB1	0	1	1438	minProm	4	set2	-0.0170018	-0.0131837
NFKB1-1:1438, 4, set2, minTK	NFKB1	0	1	1438	minTK	4	set2	-0.125143	-0.0644113
NFKB1-1:1771, 8, set2, minCMV	NFKB1	0	1	1771	minCMV	8	set2	-0.583607	-0.121249
NFKB1-1:1771, 8, set2, minTK	NFKB1	0	1	1771	minTK	8	set2	-0.0142645	-0.0194747
NFKB1-1:439, 4, set1, minCMV	NFKB1	0	1	439	minCMV	4	set1	-0.656886	-0.0952659
NFKB1-1:439, 4, set1, minTK	NFKB1	0	1	439	minTK	4	set1	-0.260895	0.00240255
NFKB1-1:772, 8, set1, minCMV	NFKB1	0	1	772	minCMV	8	set1	-0.631117	-0.146802
NFKB2-1:107, 1, set1, minCMV	NFKB2	0	1	107	minCMV	1	set1	-0.656484	-0.0875225
NFKB2-1:107, 1, set1, minProm	NFKB2	0	1	107	minProm	1	set1	-0.0485008	-0.163977
NFKB2-1:107, 1, set1, minTK	NFKB2	0	1	107	minTK	1	set1	-0.140832	0.0281061
NFKB2-1:1106, 1, set2, minCMV	NFKB2	0	1	1106	minCMV	1	set2	-0.631929	-0.132664
NFKB2-1:1106, 1, set2, minProm	NFKB2	0	1	1106	minProm	1	set2	-0.0896544	-0.0928856
NFKB2-1:1106, 1, set2, minTK	NFKB2	0	1	1106	minTK	1	set2	-0.102025	-0.123619
NFKB2-1:1439, 4, set2, minCMV	NFKB2	0	1	1439	minCMV	4	set2	-0.583004	-0.123171
NFKB2-1:1772, 8, set2, minCMV	NFKB2	0	1	1772	minCMV	8	set2	-0.518113	-0.176435
NFKB2-1:1772, 8, set2, minTK	NFKB2	0	1	1772	minTK	8	set2	-0.0245224	-0.0118125
NFKB2-1:440, 4, set1, minCMV	NFKB2	0	1	440	minCMV	4	set1	-0.630975	-0.123509
NFKB2-1:440, 4, set1, minProm	NFKB2	0	1	440	minProm	4	set1	-0.106058	-0.266798
NFKB2-1:773, 8, set1, minCMV	NFKB2	0	1	773	minCMV	8	set1	-0.579047	-0.1245
NFKB2-1:773, 8, set1, minTK	NFKB2	0	1	773	minTK	8	set1	-0.0885449	-0.0896204
NR2C2-1:1614, 4, set2, minProm	NR2C2	0	1	1614	minProm	4	set2	0.0942111	0.019465
ONECUT1-1:1044, 1, set2, minCMV	ONECUT1	0	1	1044	minCMV	1	set2	-0.0581595	-0.126266
ONECUT1-1:1710, 8, set2, minTK	ONECUT1	0	1	1710	minTK	8	set2	0.196674	-0.0915752
PAX1-1:111, 1, set1, minCMV	PAX1	0	1	111	minCMV	1	set1	0.0852719	0.145806
PAX1-1:111, 1, set1, minProm	PAX1	0	1	111	minProm	1	set1	0.136355	0.0838527
PAX1-1:1110, 1, set2, minCMV	PAX1	0	1	1110	minCMV	1	set2	0.0837114	0.10592
PAX1-1:1776, 8, set2, minCMV	PAX1	0	1	1776	minCMV	8	set2	0.106825	0.119686
PAX1-1:444, 4, set1, minCMV	PAX1	0	1	444	minCMV	4	set1	0.130705	0.171591
PAX1-1:444, 4, set1, minTK	PAX1	0	1	444	minTK	4	set1	0.199706	0.0706397
PAX2-1:445, 4, set1, minProm	PAX2	0	1	445	minProm	4	set1	0.199976	0.0580726
PAX2-1:445, 4, set1, minTK	PAX2	0	1	445	minTK	4	set1	0.209704	0.0271545
PAX5-1:1447, 4, set2, minTK	PAX5	0	1	1447	minTK	4	set2	0.222612	-0.0159024
PAX5-1:448, 4, set1, minProm	PAX5	0	1	448	minProm	4	set1	0.196808	0.0385707
PAX6-1:449, 4, set1, minProm	PAX6	0	1	449	minProm	4	set1	0.198977	-0.085203
PAX6-1:782, 8, set1, minProm	PAX6	0	1	782	minProm	8	set1	0.174808	0.0290501
Promega_AP1:1999, 1, None, minCMV	Promega_AP1	0		1999	minCMV	1	None	-0.492416	-0.0584065
Promega_AP1:2017, 4, None, minCMV	Promega_AP1	0		2017	minCMV	4	None	-0.455432	-0.0396323
Promega_AP1:2035, 8, None, minCMV	Promega_AP1	0		2035	minCMV	8	None	-0.466617	-0.0506979
Promega_AP1:2035, 8, None, minProm	Promega_AP1	0		2035	minProm	8	None	0.00627356	-0.0540131
Promega_CRE:2002, 1, None, minCMV	Promega_CRE	0		2002	minCMV	1	None	-0.340029	0.535089
Promega_CRE:2002, 1, None, minProm	Promega_CRE	0		2002	minProm	1	None	-0.185182	0.611953
Promega_CRE:2002, 1, None, minTK	Promega_CRE	0		2002	minTK	1	None	-0.143025	0.502623
Promega_CRE:2020, 4, None, minCMV	Promega_CRE	0		2020	minCMV	4	None	-0.272933	0.530975
Promega_CRE:2020, 4, None, minProm	Promega_CRE	0		2020	minProm	4	None	-0.10271	0.55799
Promega_CRE:2020, 4, None, minTK	Promega_CRE	0		2020	minTK	4	None	-0.0460643	0.45173
Promega_CRE:2038, 8, None, minCMV	Promega_CRE	0		2038	minCMV	8	None	-0.290753	0.521369
Promega_CRE:2038, 8, None, minProm	Promega_CRE	0		2038	minProm	8	None	-0.142048	0.596257
Promega_CRE:2038, 8, None, minTK	Promega_CRE	0		2038	minTK	8	None	-0.0682614	0.482823
Promega_ISRE:2041, 8, None, minCMV	Promega_ISRE	0		2041	minCMV	8	None	0.0714464	-0.0370933
Promega_MRE:2006, 1, None, minCMV	Promega_MRE	0		2006	minCMV	1	None	0.3399	0.0902722
Promega_MRE:2006, 1, None, minProm	Promega_MRE	0		2006	minProm	1	None	0.274369	0.100363
Promega_MRE:2006, 1, None, minTK	Promega_MRE	0		2006	minTK	1	None	0.359096	0.0577654
Promega_MRE:2024, 4, None, minCMV	Promega_MRE	0		2024	minCMV	4	None	0.330779	0.0831065
Promega_MRE:2024, 4, None, minProm	Promega_MRE	0		2024	minProm	4	None	0.341901	0.0611009
Promega_MRE:2024, 4, None, minTK	Promega_MRE	0		2024	minTK	4	None	0.381435	0.0385383
Promega_MRE:2042, 8, None, minCMV	Promega_MRE	0		2042	minCMV	8	None	0.332725	0.0995465
Promega_MRE:2042, 8, None, minProm	Promega_MRE	0		2042	minProm	8	None	0.356923	0.0820907
Promega_MRE:2042, 8, None, minTK	Promega_MRE	0		2042	minTK	8	None	0.360762	0.00360371
Promega_NFAT:2007, 1, None, minCMV	Promega_NFAT	0		2007	minCMV	1	None	0.0401277	0.046483
Promega_NFAT:2025, 4, None, minCMV	Promega_NFAT	0		2025	minCMV	4	None	0.0948111	0.0584355
Promega_NFAT:2043, 8, None, minCMV	Promega_NFAT	0		2043	minCMV	8	None	-0.00443167	0.00748368
Promega_NFkB:2008, 1, None, minCMV	Promega_NFkB	0		2008	minCMV	1	None	-0.680757	-0.193499
Promega_NFkB:2008, 1, None, minProm	Promega_NFkB	0		2008	minProm	1	None	-0.128943	-0.131879
Promega_NFkB:2026, 4, None, minCMV	Promega_NFkB	0		2026	minCMV	4	None	-0.719436	-0.177386
Promega_NFkB:2026, 4, None, minProm	Promega_NFkB	0		2026	minProm	4	None	-0.203114	-0.154827
Promega_NFkB:2026, 4, None, minTK	Promega_NFkB	0		2026	minTK	4	None	-0.0463673	-0.0734881
Promega_NFkB:2044, 8, None, minCMV	Promega_NFkB	0		2044	minCMV	8	None	-0.713757	-0.112996
Promega_NFkB:2044, 8, None, minProm	Promega_NFkB	0		2044	minProm	8	None	-0.247473	-0.10015
Promega_NFkB:2044, 8, None, minTK	Promega_NFkB	0		2044	minTK	8	None	-0.205482	-0.0459057
Promega_SIE:2011, 1, None, minCMV	Promega_SIE	0		2011	minCMV	1	None	0.0371658	-0.0205455
Promega_SRE:2012, 1, None, minCMV	Promega_SRE	0		2012	minCMV	1	None	-0.677311	-0.140779
Promega_SRE:2012, 1, None, minProm	Promega_SRE	0		2012	minProm	1	None	-0.521623	-0.192318
Promega_SRE:2012, 1, None, minTK	Promega_SRE	0		2012	minTK	1	None	-0.242094	-0.040852
Promega_SRE:2030, 4, None, minCMV	Promega_SRE	0		2030	minCMV	4	None	-0.733462	-0.120314
Promega_SRE:2030, 4, None, minProm	Promega_SRE	0		2030	minProm	4	None	-0.694971	-0.156377
Promega_SRE:2030, 4, None, minTK	Promega_SRE	0		2030	minTK	4	None	-0.354055	-0.121398
Promega_SRE:2048, 8, None, minCMV	Promega_SRE	0		2048	minCMV	8	None	-0.774628	-0.180763
Promega_SRE:2048, 8, None, minProm	Promega_SRE	0		2048	minProm	8	None	-0.611464	-0.140853
Promega_SRE:2048, 8, None, minTK	Promega_SRE	0		2048	minTK	8	None	-0.464898	-0.0489062
Promega_SRF:2013, 1, None, minCMV	Promega_SRF	0		2013	minCMV	1	None	-0.624659	-0.125125
Promega_SRF:2013, 1, None, minProm	Promega_SRF	0		2013	minProm	1	None	-0.399028	-0.0987338
Promega_SRF:2013, 1, None, minTK	Promega_SRF	0		2013	minTK	1	None	-0.218854	-0.104427
Promega_SRF:2031, 4, None, minCMV	Promega_SRF	0		2031	minCMV	4	None	-0.708967	-0.147434
Promega_SRF:2031, 4, None, minProm	Promega_SRF	0		2031	minProm	4	None	-0.636115	-0.109225
Promega_SRF:2031, 4, None, minTK	Promega_SRF	0		2031	minTK	4	None	-0.260391	-0.116568
Promega_SRF:2049, 8, None, minCMV	Promega_SRF	0		2049	minCMV	8	None	-0.775558	-0.141785
Promega_SRF:2049, 8, None, minProm	Promega_SRF	0		2049	minProm	8	None	-0.569428	-0.172685
Promega_SRF:2049, 8, None, minTK	Promega_SRF	0		2049	minTK	8	None	-0.362215	-0.0534121
Promega_p53:2009, 1, None, minCMV	Promega_p53	0		2009	minCMV	1	None	0.410969	-0.135649
Promega_p53:2027, 4, None, minCMV	Promega_p53	0		2027	minCMV	4	None	0.362608	-0.14025
Promega_p53:2045, 8, None, minCMV	Promega_p53	0		2045	minCMV	8	None	0.435898	-0.207959
RARA-1:1623, 4, set2, minTK	RARA	0	1	1623	minTK	4	set2	0.22376	0.0255069
RARA-1:1956, 8, set2, minProm	RARA	0	1	1956	minProm	8	set2	0.178845	-0.0638389
RARA-1:1956, 8, set2, minTK	RARA	0	1	1956	minTK	8	set2	0.232907	0.0343374
RARA-1:624, 4, set1, minTK	RARA	0	1	624	minTK	4	set1	0.157254	-0.0532952
RARA-2:958, 8, set1, minProm	RARA	0	2	958	minProm	8	set1	0.229883	0.0462801
RARA-3:1292, 1, set2, minProm	RARA	0	3	1292	minProm	1	set2	0.185954	-0.0357373
RARA-5:628, 4, set1, minCMV	RARA	0	5	628	minCMV	4	set1	0.189002	-0.00876766
RARA-6:1961, 8, set2, minTK	RARA	0	6	1961	minTK	8	set2	0.201587	0.0625483
RARG-1:1296, 1, set2, minTK	RARG	0	1	1296	minTK	1	set2	0.173931	0.0300074
RARG-2:1630, 4, set2, minTK	RARG	0	2	1630	minTK	4	set2	0.185446	-0.0564353
RARG-3:1298, 1, set2, minTK	RARG	0	3	1298	minTK	1	set2	0.167906	0.0804318
RARG-4:966, 8, set1, minProm	RARG	0	4	966	minProm	8	set1	0.178292	-0.0414804
RARG-4:966, 8, set1, minTK	RARG	0	4	966	minTK	8	set1	0.19068	-0.0223689
RARG-5:301, 1, set1, minProm	RARG	0	5	301	minProm	1	set1	0.204421	-0.00537682
RARG-6:302, 1, set1, minProm	RARG	0	6	302	minProm	1	set1	0.159814	-0.0223751
RARG-6:302, 1, set1, minTK	RARG	0	6	302	minTK	1	set1	0.159703	0.0836343
RARG-6:968, 8, set1, minProm	RARG	0	6	968	minProm	8	set1	0.200552	0.0773404
RFX5-1:1136, 1, set2, minTK	RFX5	0	1	1136	minTK	1	set2	0.116651	0.129026
RFX5-1:1802, 8, set2, minCMV	RFX5	0	1	1802	minCMV	8	set2	0.0686355	0.054631
RUNX2-1:1470, 4, set2, minTK	RUNX2	0	1	1470	minTK	4	set2	0.154658	0.0342056
RUNX2-1:1803, 8, set2, minCMV	RUNX2	0	1	1803	minCMV	8	set2	-0.180062	-0.0409403
RUNX2-2:139, 1, set1, minTK	RUNX2	0	2	139	minTK	1	set1	0.168638	0.0462575
RUNX2-2:472, 4, set1, minTK	RUNX2	0	2	472	minTK	4	set1	0.177102	0.0372754
Rara-1:1639, 4, set2, minCMV	Rara	0	1	1639	minCMV	4	set2	-0.00241786	0.0149252
Rara-1:1972, 8, set2, minTK	Rara	0	1	1972	minTK	8	set2	0.219475	0.063163
Rara-2:1640, 4, set2, minTK	Rara	0	2	1640	minTK	4	set2	0.170561	-0.0150179
Rara-3:975, 8, set1, minProm	Rara	0	3	975	minProm	8	set1	0.217758	0.00210932
Rarb-1:1309, 1, set2, minTK	Rarb	0	1	1309	minTK	1	set2	0.226863	0.0327039
Rarb-1:310, 1, set1, minProm	Rarb	0	1	310	minProm	1	set1	0.224922	0.0188183
Rarb-2:644, 4, set1, minTK	Rarb	0	2	644	minTK	4	set1	0.234664	0.00761919
Rarb-2:977, 8, set1, minTK	Rarb	0	2	977	minTK	8	set1	0.155207	-0.0154148
Rarg-1:312, 1, set1, minTK	Rarg	0	1	312	minTK	1	set1	0.207329	0.00228255
Rarg-3:1313, 1, set2, minProm	Rarg	0	3	1313	minProm	1	set2	0.156615	-0.0304836
Rarg-3:1979, 8, set2, minCMV	Rarg	0	3	1979	minCMV	8	set2	0.205184	0.0613311
Rarg-3:314, 1, set1, minProm	Rarg	0	3	314	minProm	1	set1	0.205745	0.0375431
SCRT1-1:1680, 8, set2, minTK	SCRT1	0	1	1680	minTK	8	set2	0.202203	-0.127443
SP8-1:1017, 1, set2, minCMV	SP8	0	1	1017	minCMV	1	set2	0.0615939	0.0613542
SPDEF-2:732, 8, set1, minCMV	SPDEF	0	2	732	minCMV	8	set1	-0.302694	-0.20948
SRF-1:1091, 1, set2, minCMV	SRF	0	1	1091	minCMV	1	set2	-0.105883	-0.00704092
SRF-1:1424, 4, set2, minCMV	SRF	0	1	1424	minCMV	4	set2	-0.089385	-0.0293197
SRF-1:1757, 8, set2, minCMV	SRF	0	1	1757	minCMV	8	set2	-0.177536	-0.00671394
SRF-1:425, 4, set1, minCMV	SRF	0	1	425	minCMV	4	set1	-0.342698	-0.0692262
SRF-1:425, 4, set1, minTK	SRF	0	1	425	minTK	4	set1	-0.128502	-0.0258072
SRF-1:758, 8, set1, minCMV	SRF	0	1	758	minCMV	8	set1	-0.48041	-0.103777
SRF-1:758, 8, set1, minProm	SRF	0	1	758	minProm	8	set1	-0.278988	-0.138718
SRF-1:92, 1, set1, minCMV	SRF	0	1	92	minCMV	1	set1	-0.348511	-0.0317514
SRF-1:92, 1, set1, minProm	SRF	0	1	92	minProm	1	set1	-0.205749	-0.117891
Spacer2:2102, 8, set3, minCMV	Spacer2	1		2102	minCMV	8	set3	-0.0338557	0.157474
Spacer4:2092, 1, set3, minCMV	Spacer4	1		2092	minCMV	1	set3	0.0598655	-0.0411662
Spacer5:2087, 8, set2, minTK	Spacer5	1		2087	minTK	8	set2	0.210759	-0.0883024
Spacer5:2105, 8, set3, minCMV	Spacer5	1		2105	minCMV	8	set3	0.0015806	0.0160269
Spic-1:1070, 1, set2, minCMV	Spic	0	1	1070	minCMV	1	set2	0.0773657	0.0656058
Spic-1:1736, 8, set2, minTK	Spic	0	1	1736	minTK	8	set2	0.269383	-0.013913
TBX1-1:815, 8, set1, minCMV	TBX1	0	1	815	minCMV	8	set1	-0.0676619	-0.0628883
TBX1-3:484, 4, set1, minProm	TBX1	0	3	484	minProm	4	set1	0.150195	0.00142738
TBX20-1:1485, 4, set2, minTK	TBX20	0	1	1485	minTK	4	set2	0.237301	-0.00454304
TBX21-4:158, 1, set1, minCMV	TBX21	0	4	158	minCMV	1	set1	0.155665	-0.0758171
TBX21-4:158, 1, set1, minProm	TBX21	0	4	158	minProm	1	set1	0.182998	-0.0310731
TEAD1-2:1161, 1, set2, minCMV	TEAD1	0	2	1161	minCMV	1	set2	-0.00895207	0.0521738
TEAD1-2:1494, 4, set2, minCMV	TEAD1	0	2	1494	minCMV	4	set2	-0.00742635	0.0356613
TEAD1-2:162, 1, set1, minCMV	TEAD1	0	2	162	minCMV	1	set1	-0.0346946	0.158741
TEAD1-2:495, 4, set1, minCMV	TEAD1	0	2	495	minCMV	4	set1	-0.00554487	0.0822451
TEAD3-1:163, 1, set1, minCMV	TEAD3	0	1	163	minCMV	1	set1	-0.101409	0.0347434
TEAD3-1:496, 4, set1, minCMV	TEAD3	0	1	496	minCMV	4	set1	-0.0925264	0.0531183
TEAD3-1:829, 8, set1, minCMV	TEAD3	0	1	829	minCMV	8	set1	-0.0380861	0.083097
TEAD3-1:829, 8, set1, minTK	TEAD3	0	1	829	minTK	8	set1	0.18253	0.022585
TFAP2B-1:1166, 1, set2, minCMV	TFAP2B	0	1	1166	minCMV	1	set2	0.241086	0.0027333
THRA-1:1647, 4, set2, minTK	THRA	0	1	1647	minTK	4	set2	0.243538	-0.0569076
THRA-1:1980, 8, set2, minCMV	THRA	0	1	1980	minCMV	8	set2	0.181986	-0.147179
THRA-1:1980, 8, set2, minProm	THRA	0	1	1980	minProm	8	set2	0.218592	-0.115411
THRB-1:1315, 1, set2, minCMV	THRB	0	1	1315	minCMV	1	set2	-0.666214	-0.122058
THRB-1:1315, 1, set2, minProm	THRB	0	1	1315	minProm	1	set2	-0.430544	-0.0844241
THRB-1:1315, 1, set2, minTK	THRB	0	1	1315	minTK	1	set2	-0.271342	-0.0324098
THRB-1:1648, 4, set2, minCMV	THRB	0	1	1648	minCMV	4	set2	-0.645203	-0.126186
THRB-1:1648, 4, set2, minProm	THRB	0	1	1648	minProm	4	set2	-0.329963	-0.0868409
THRB-1:1648, 4, set2, minTK	THRB	0	1	1648	minTK	4	set2	-0.133986	-0.0327281
THRB-1:1981, 8, set2, minCMV	THRB	0	1	1981	minCMV	8	set2	-0.703303	-0.132478
THRB-1:1981, 8, set2, minProm	THRB	0	1	1981	minProm	8	set2	-0.491475	-0.0363939
THRB-1:1981, 8, set2, minTK	THRB	0	1	1981	minTK	8	set2	-0.250085	-0.0230382
THRB-1:316, 1, set1, minCMV	THRB	0	1	316	minCMV	1	set1	-0.713969	-0.122802
THRB-1:316, 1, set1, minProm	THRB	0	1	316	minProm	1	set1	-0.356658	-0.121493
THRB-1:316, 1, set1, minTK	THRB	0	1	316	minTK	1	set1	-0.138119	-0.0603036
THRB-1:649, 4, set1, minCMV	THRB	0	1	649	minCMV	4	set1	-0.732986	-0.113738
THRB-1:649, 4, set1, minProm	THRB	0	1	649	minProm	4	set1	-0.320123	-0.0703639
THRB-1:649, 4, set1, minTK	THRB	0	1	649	minTK	4	set1	-0.0419186	0.00578612
THRB-1:982, 8, set1, minCMV	THRB	0	1	982	minCMV	8	set1	-0.686216	-0.105677
THRB-1:982, 8, set1, minProm	THRB	0	1	982	minProm	8	set1	-0.424846	-0.119893
THRB-1:982, 8, set1, minTK	THRB	0	1	982	minTK	8	set1	-0.0799153	0.00875954
THRB-3:1317, 1, set2, minProm	THRB	0	3	1317	minProm	1	set2	0.224969	0.045692
TP63-1:1320, 1, set2, minCMV	TP63	0	1	1320	minCMV	1	set2	0.267943	-0.222015
TP63-1:1320, 1, set2, minProm	TP63	0	1	1320	minProm	1	set2	0.337509	-0.226446
TP63-1:1320, 1, set2, minTK	TP63	0	1	1320	minTK	1	set2	0.329453	-0.148992
TP63-1:1653, 4, set2, minCMV	TP63	0	1	1653	minCMV	4	set2	0.267912	-0.222479
TP63-1:1653, 4, set2, minProm	TP63	0	1	1653	minProm	4	set2	0.330523	-0.203081
TP63-1:1653, 4, set2, minTK	TP63	0	1	1653	minTK	4	set2	0.313907	-0.182246
TP63-1:1986, 8, set2, minCMV	TP63	0	1	1986	minCMV	8	set2	0.299919	-0.212531
TP63-1:1986, 8, set2, minProm	TP63	0	1	1986	minProm	8	set2	0.338827	-0.194869
TP63-1:1986, 8, set2, minTK	TP63	0	1	1986	minTK	8	set2	0.327219	-0.173245
TP63-1:321, 1, set1, minCMV	TP63	0	1	321	minCMV	1	set1	0.300732	-0.262744
TP63-1:321, 1, set1, minProm	TP63	0	1	321	minProm	1	set1	0.30772	-0.209096
TP63-1:321, 1, set1, minTK	TP63	0	1	321	minTK	1	set1	0.335307	-0.15521
TP63-1:654, 4, set1, minCMV	TP63	0	1	654	minCMV	4	set1	0.311155	-0.214441
TP63-1:654, 4, set1, minProm	TP63	0	1	654	minProm	4	set1	0.340124	-0.28426
TP63-1:654, 4, set1, minTK	TP63	0	1	654	minTK	4	set1	0.352446	-0.155735
TP63-1:987, 8, set1, minCMV	TP63	0	1	987	minCMV	8	set1	0.300362	-0.241688
TP63-1:987, 8, set1, minProm	TP63	0	1	987	minProm	8	set1	0.33876	-0.166376
TP63-1:987, 8, set1, minTK	TP63	0	1	987	minTK	8	set1	0.344965	-0.16209
Tp53-2:1988, 8, set2, minTK	Tp53	0	2	1988	minTK	8	set2	0.256427	0.00861602
Tp53-3:1989, 8, set2, minProm	Tp53	0	3	1989	minProm	8	set2	0.338007	-0.323944
Tp73-1:1324, 1, set2, minCMV	Tp73	0	1	1324	minCMV	1	set2	0.277336	-0.226147
Tp73-1:1324, 1, set2, minProm	Tp73	0	1	1324	minProm	1	set2	0.338371	-0.192935
Tp73-1:1324, 1, set2, minTK	Tp73	0	1	1324	minTK	1	set2	0.344981	-0.221036
Tp73-1:1657, 4, set2, minCMV	Tp73	0	1	1657	minCMV	4	set2	0.270352	-0.220731
Tp73-1:1657, 4, set2, minProm	Tp73	0	1	1657	minProm	4	set2	0.325401	-0.217439
Tp73-1:1657, 4, set2, minTK	Tp73	0	1	1657	minTK	4	set2	0.352783	-0.197951
Tp73-1:1990, 8, set2, minCMV	Tp73	0	1	1990	minCMV	8	set2	0.268722	-0.232487
Tp73-1:1990, 8, set2, minProm	Tp73	0	1	1990	minProm	8	set2	0.325902	-0.235463
Tp73-1:1990, 8, set2, minTK	Tp73	0	1	1990	minTK	8	set2	0.310394	-0.211529
Tp73-1:325, 1, set1, minCMV	Tp73	0	1	325	minCMV	1	set1	0.300362	-0.198447
Tp73-1:325, 1, set1, minProm	Tp73	0	1	325	minProm	1	set1	0.334007	-0.202467
Tp73-1:325, 1, set1, minTK	Tp73	0	1	325	minTK	1	set1	0.331073	-0.120811
Tp73-1:658, 4, set1, minCMV	Tp73	0	1	658	minCMV	4	set1	0.297572	-0.230276
Tp73-1:658, 4, set1, minProm	Tp73	0	1	658	minProm	4	set1	0.36352	-0.200938
Tp73-1:658, 4, set1, minTK	Tp73	0	1	658	minTK	4	set1	0.33981	-0.166179
Tp73-1:991, 8, set1, minCMV	Tp73	0	1	991	minCMV	8	set1	0.310336	-0.256217
Tp73-1:991, 8, set1, minProm	Tp73	0	1	991	minProm	8	set1	0.319558	-0.190415
Tp73-1:991, 8, set1, minTK	Tp73	0	1	991	minTK	8	set1	0.336079	-0.226868
Vdr-1:1985, 8, set2, minTK	Vdr	0	1	1985	minTK	8	set2	0.178622	-0.0382089
XBP1-2:1202, 1, set2, minCMV	XBP1	0	2	1202	minCMV	1	set2	-0.216854	0.186135
XBP1-2:1202, 1, set2, minProm	XBP1	0	2	1202	minProm	1	set2	0.0096592	0.269826
XBP1-2:1202, 1, set2, minTK	XBP1	0	2	1202	minTK	1	set2	0.0487657	0.236269
XBP1-2:1535, 4, set2, minCMV	XBP1	0	2	1535	minCMV	4	set2	-0.211991	0.217129
XBP1-2:1535, 4, set2, minProm	XBP1	0	2	1535	minProm	4	set2	0.0244015	0.232446
XBP1-2:1535, 4, set2, minTK	XBP1	0	2	1535	minTK	4	set2	-0.00356546	0.253187
XBP1-2:1868, 8, set2, minCMV	XBP1	0	2	1868	minCMV	8	set2	-0.243826	0.154967
XBP1-2:1868, 8, set2, minProm	XBP1	0	2	1868	minProm	8	set2	0.0290127	0.262165
XBP1-2:1868, 8, set2, minTK	XBP1	0	2	1868	minTK	8	set2	0.0215928	0.254242
XBP1-2:203, 1, set1, minCMV	XBP1	0	2	203	minCMV	1	set1	-0.211514	0.124909
XBP1-2:203, 1, set1, minTK	XBP1	0	2	203	minTK	1	set1	-0.0256695	0.244799
XBP1-2:536, 4, set1, minCMV	XBP1	0	2	536	minCMV	4	set1	-0.268852	0.156822
XBP1-2:536, 4, set1, minProm	XBP1	0	2	536	minProm	4	set1	-0.0422841	0.203388
XBP1-2:869, 8, set1, minCMV	XBP1	0	2	869	minCMV	8	set1	-0.254238	0.147133
XBP1-2:869, 8, set1, minProm	XBP1	0	2	869	minProm	8	set1	-0.0483385	0.184907
YY2-1:19, 1, set1, minCMV	YY2	0	1	19	minCMV	1	set1	-0.229353	-0.0764764
ZNF143-1:1025, 1, set2, minCMV	ZNF143	0	1	1025	minCMV	1	set2	0.0558177	0.0412244
ZNF143-1:1025, 1, set2, minTK	ZNF143	0	1	1025	minTK	1	set2	0.219927	0.0253182
ZNF143-1:1358, 4, set2, minCMV	ZNF143	0	1	1358	minCMV	4	set2	0.0904583	0.0494839
ZNF143-1:1358, 4, set2, minProm	ZNF143	0	1	1358	minProm	4	set2	0.218065	0.0353496
ZNF143-1:1358, 4, set2, minTK	ZNF143	0	1	1358	minTK	4	set2	0.235211	0.0124766
ZNF143-1:1691, 8, set2, minCMV	ZNF143	0	1	1691	minCMV	8	set2	0.0751847	0.0628326
ZNF143-1:26, 1, set1, minCMV	ZNF143	0	1	26	minCMV	1	set1	0.0498652	0.0515707
ZSCAN4-1:701, 8, set1, minCMV	ZSCAN4	0	1	701	minCMV	8	set1	0.0130321	0.0160301

## Sheet: 5B
motif	Rotation	Spacer	Promoter	adrb2_log2	drd1_log2	drd2_log2	gpr91_log2	htr2a_log2	mrg_log2	oprm1_log2	par1_log2	ntsr1_log2
Promega_AP1	1	None	minCMV	0.109116	0.369326	0.00509477	2.4909	1.40842	1.32415	0.0234228	2.01007	1.513
Promega_AP1	1	None	minPromega	-0.0688995	-0.15958	-0.261058	0.328189	-0.459954	0.396731	0.493304	0.0587055	-0.337208
Promega_AP1	1	None	minTK	0.170981	-0.29071	0.0753992	0.0534409	-0.190069	0.613666	-0.0631315	0.154039	0.299602
Promega_AP1	4	None	minCMV	0.210181	0.434423	0.0110985	2.14788	1.52905	1.42821	-0.156208	1.69874	1.25831
Promega_AP1	4	None	minPromega	0.334026	0.312046	-0.310773	0.210231	-0.2525	0.0483582	0.0119072	0.0257224	0.0827741
Promega_AP1	4	None	minTK	0.175254	0.0541202	-0.00287545	-0.0214425	-0.0551482	0.229918	0.465564	0.0665522	-0.0814635
Promega_AP1	8	None	minCMV	-0.0253139	0.56688	-0.191951	2.28906	1.42689	1.29318	-0.0692679	1.97986	1.37299
Promega_AP1	8	None	minPromega	0.00965985	0.148341	-0.0850184	0.283398	0.00260588	0.616448	-0.0132719	0.736565	-0.0126511
Promega_AP1	8	None	minTK	-0.0300708	0.468295	-0.0566655	-0.0202449	-0.202637	-0.162274	-0.194677	0.355831	-0.0181192
Promega_CRE	1	None	minCMV	0.992163	1.17772	0.141563	0.757272	1.18499	0.75598	0.0221884	0.388872	2.84592
Promega_CRE	1	None	minPromega	1.18581	1.34442	-0.177799	0.455317	0.68745	0.051467	-0.00273308	0.234713	2.49137
Promega_CRE	1	None	minTK	0.906155	1.19567	-0.0513346	0.441819	0.42088	0.310676	-0.125378	0.157301	2.05055
Promega_CRE	4	None	minCMV	1.05236	1.24365	0.172406	0.617167	1.06223	0.596881	-0.00900148	0.271606	2.44792
Promega_CRE	4	None	minPromega	1.08612	1.43231	0.0275076	0.329778	0.411635	0.154034	0.0932146	0.0235662	1.8229
Promega_CRE	4	None	minTK	0.994165	1.13607	0.121286	0.111555	0.535651	0.056514	-0.00715942	-0.0602695	1.31188
Promega_CRE	8	None	minCMV	1.02707	1.25997	0.170549	0.659947	1.00609	0.694537	-0.00767321	0.409281	2.47308
Promega_CRE	8	None	minPromega	1.18178	1.37628	0.17882	0.284406	0.437223	0.183351	0.280192	0.131581	2.18414
Promega_CRE	8	None	minTK	1.00191	1.10147	0.137387	0.298448	0.333483	0.0734404	-0.0223905	-0.0182633	1.65537
CREB3	1	set1	minPromega	0.86423	1.23992	-0.267098	0.234326	-0.257099	-0.218094	-0.657942	0.113184	0.4828
CREB3	1	set2	minPromega	0.611254	1.0535	-0.118653	0.0424224	0.104213	-0.325745	0.152926	-0.166277	0.235935
CREB3	1	set1	minTK	0.765822	0.955816	0.228843	0.27266	-0.375918	-0.242644	0.348505	-0.182542	0.45128
CREB3	1	set2	minTK	0.74016	0.511372	-0.0411423	0.0480619	0.389353	-0.526909	0.141662	-0.0589015	0.388317
CREB3	4	set1	minPromega	0.892326	1.04847	0.184866	0.167959	-0.473006	-0.22476	-0.0337643	0.245152	0.345495
CREB3	4	set2	minPromega	0.476368	0.914394	-0.0609197	0.15225	0.283584	-0.28501	-0.00809254	-0.11416	0.322928
CREB3	4	set1	minTK	0.589667	1.09698	0.19983	0.119379	-0.0155238	0.0511867	0.202926	0.104738	0.504645
CREB3	4	set2	minTK	0.601203	0.754801	-0.00821092	0.151118	0.0141549	-0.335356	-0.0315202	-0.0891381	0.198436
CREB3	8	set1	minPromega	0.862085	1.19173	0.0995064	-0.0403179	0.24833	-0.298558	0.440983	-0.0160962	0.622177
CREB3	8	set2	minPromega	0.718552	0.90699	0.0352745	0.290991	-0.104765	-0.267368	0.317285	-0.055938	0.397614
CREB3	8	set1	minTK	1.02263	0.9228	0.26751	0.140353	0.471793	-0.430011	-0.275178	-0.140238	0.305021
CREB3	8	set2	minTK	0.633344	0.906343	0.223903	0.128813	0.120633	-0.382033	0.0520185	-0.115923	0.281436
Mafb	1	set1	minCMV	0.998674	1.20994	0.0670773	0.401647	0.772406	0.384211	0.0726002	0.182818	1.62249
Mafb	1	set2	minCMV	1.02939	1.19179	0.156067	0.435057	0.75341	0.195065	-0.0661244	0.151704	1.48605
Mafb	1	set1	minPromega	1.15562	1.34241	-0.0578703	0.181318	0.316203	0.563796	0.131387	-0.0952871	1.55532
Mafb	1	set2	minPromega	1.15588	1.37914	0.0112982	0.221871	0.306455	0.008484	0.156604	0.125272	1.16329
Mafb	1	set1	minTK	0.893123	1.19573	0.129573	0.225146	0.664877	0.0266143	0.0106018	-0.0810812	1.21013
Mafb	1	set2	minTK	0.918994	1.07785	0.206217	0.283903	0.412209	0.093883	0.221584	0.12517	1.27394
Mafb	4	set2	minCMV	0.923366	1.20995	0.0887192	0.408998	0.729534	0.214957	-0.00886643	0.291157	1.45316
Mafb	4	set1	minCMV	1.05228	1.23172	0.170708	0.374264	0.806856	0.524515	0.0524889	0.165117	1.74101
Mafb	4	set1	minPromega	1.35448	1.35092	0.26664	0.176755	0.566474	0.133114	-0.234509	0.134442	1.35023
Mafb	4	set2	minPromega	1.18098	1.56109	-0.0352219	0.221929	0.154627	0.0128646	0.515726	0.0885916	1.39854
Mafb	4	set2	minTK	0.930887	1.06841	-0.103869	0.244654	0.554193	0.0702573	-0.021381	0.0759202	1.26418
Mafb	4	set1	minTK	1.05601	1.09727	0.098088	0.251671	0.125847	0.0693813	-0.205295	0.021966	1.22668
Mafb	8	set1	minCMV	1.107	1.21555	0.155839	0.485422	0.840721	0.452225	-0.187034	0.228232	1.67262
Mafb	8	set2	minCMV	1.08393	1.18383	0.113904	0.444449	0.876619	0.183461	-0.092582	0.154459	1.57412
Mafb	8	set2	minPromega	1.31212	1.28813	0.0130027	0.163872	0.423974	-0.0853381	-0.227831	-0.0666142	1.39816
Mafb	8	set1	minPromega	1.13291	1.37214	-0.107982	0.298714	0.445945	-0.0323273	-0.0497198	0.182	1.2269
Mafb	8	set1	minTK	0.971213	1.09228	-0.0905318	0.17213	0.0154632	0.0586376	-0.177068	-0.0755747	1.43702
Mafb	8	set2	minTK	0.971154	1.17353	-0.0901446	0.161292	0.216699	-0.108355	-0.2132	-0.124499	1.22403
Promega_MRE	1	None	minCMV	-0.0712153	0.105755	-0.0650378	0.0206322	-0.0705308	-0.392165	0.0618666	-1.9378	-0.410784
Promega_MRE	1	None	minPromega	-0.0396247	0.270367	0.104188	-0.0435932	-0.134483	-0.421576	0.00414426	-1.11858	-0.226449
Promega_MRE	1	None	minTK	-0.117615	0.0996917	-0.227492	-0.102116	-0.198602	-0.628207	-0.0101899	-1.49421	-0.560614
Promega_MRE	4	None	minCMV	-0.0939223	0.0194171	0.000815123	-0.0287344	0.00875876	-0.370753	-0.0661708	-1.96801	-0.327244
Promega_MRE	4	None	minPromega	-0.0348555	0.0403655	-0.0512994	-0.0572487	-0.355815	-0.64506	-0.0765664	-1.23182	-0.449001
Promega_MRE	4	None	minTK	-0.223962	0.0648688	-0.249764	-0.168306	-0.310656	-0.484379	-0.0882836	-1.68211	-0.652124
Promega_MRE	8	None	minCMV	-0.0850082	0.0827179	-0.0262489	-0.0180387	-0.0701474	-0.474357	-0.1187	-1.84302	-0.275427
Promega_MRE	8	None	minPromega	-0.11121	0.104572	-0.138835	-0.176649	-0.254873	-0.721361	0.0113512	-1.4164	-0.393859
Promega_MRE	8	None	minTK	-0.228384	-0.14608	-0.158498	-0.187069	-0.392473	-0.767745	-0.0527403	-1.09753	-0.477129
NFKB1	1	set1	minCMV	0.154466	0.234215	-0.0620804	1.81399	2.33081	2.21824	0.0280103	2.5726	1.72493
NFKB1	1	set2	minCMV	0.318696	0.628965	0.0953766	1.81364	2.41489	2.06274	0.0780588	2.77124	1.53889
NFKB1	4	set1	minCMV	0.130958	0.365756	0.15143	1.60395	2.67916	1.94243	0.255144	2.47129	1.69058
NFKB1	4	set2	minCMV	0.303164	0.143499	0.070786	1.57719	2.08244	1.94947	-0.108081	2.38066	1.33082
NFKB1	8	set2	minCMV	0.348894	0.182561	0.0569451	1.5864	2.22057	1.95316	0.0790016	2.38761	1.28625
NFKB1	8	set1	minCMV	0.323474	-0.0207394	0.182248	1.71875	2.18727	2.0043	0.0186577	2.65819	1.57189
NFKB2	1	set1	minCMV	0.388739	0.372184	-0.074163	1.80794	2.2446	2.18711	-0.022547	2.64157	1.54972
NFKB2	1	set2	minCMV	0.342279	0.131826	-0.0410754	1.73087	2.35565	2.04242	0.181415	2.53555	1.46001
NFKB2	4	set1	minCMV	0.387125	0.0228927	-0.0459024	1.63936	2.2735	2.12741	-0.0681721	2.46663	1.5788
NFKB2	4	set2	minCMV	0.108487	0.21456	-0.173856	1.56668	2.28369	1.90433	0.0875086	2.28629	1.45728
NFKB2	8	set1	minCMV	0.183773	0.131484	0.297161	1.52056	1.92883	2.08733	0.204581	2.36566	1.46333
NFKB2	8	set2	minCMV	0.382697	-0.294498	0.0110335	1.47393	2.02518	1.639	0.124918	2.31751	1.21115
SRF	1	set2	minCMV	0.162314	0.190878	0.228777	0.362793	1.17411	0.617688	0.0410428	0.438065	0.354129
SRF	1	set1	minCMV	0.236907	0.192534	0.403663	0.770155	1.9896	1.41532	-0.337069	0.965209	0.940469
SRF	4	set2	minCMV	0.12281	0.100965	0.183721	0.345015	0.992065	0.621804	0.124092	0.495164	0.311054
SRF	4	set1	minCMV	0.234974	0.0427693	0.284289	0.75257	1.72578	1.70138	0.0573788	0.963138	0.854461
SRF	8	set1	minCMV	-0.00165358	0.208556	0.513844	0.922406	2.24318	2.113	0.34319	1.34669	1.14126
SRF	8	set2	minCMV	0.221528	0.194363	0.304535	0.502703	1.33394	0.860639	-0.0940927	0.6301	0.549306
THRB	1	set1	minCMV	-0.00748778	-0.054491	0.570356	1.29667	2.73957	2.60634	0.16917	2.12276	2.18123
THRB	1	set2	minCMV	-0.047341	-0.00423371	0.512764	1.16927	2.75156	2.57801	-0.0603705	1.81496	1.95446
THRB	4	set1	minCMV	0.0698457	-0.00865334	0.475598	1.21901	2.82582	2.84591	0.0837906	2.06509	2.15237
THRB	4	set2	minCMV	0.0729598	-0.115939	0.544419	1.12444	2.60073	2.60052	0.147605	1.77215	1.86612
THRB	8	set1	minCMV	0.0332575	-0.0737576	0.583699	1.29441	2.56288	2.54814	0.224651	2.0063	2.181
THRB	8	set2	minCMV	0.0845066	-0.071588	0.540443	1.28638	2.71214	2.82271	0.087388	1.94022	1.97818
TP63	1	set2	minCMV	-0.662432	-0.574277	-0.0506502	0.0871444	-0.265443	-0.47468	-0.0140012	-0.209362	-0.638483
TP63	1	set1	minCMV	-0.703686	-0.723025	-0.064948	0.107466	-0.419542	-0.575865	0.101501	-0.189748	-0.791777
TP63	1	set1	minPromega	-0.597405	-0.588762	-0.20355	0.0239939	-0.263533	-0.710328	0.213538	-0.322046	-0.736345
TP63	1	set2	minPromega	-0.596609	-0.535248	-0.165757	-0.00325892	-0.421566	-0.724734	0.0926078	-0.264345	-0.996813
TP63	1	set1	minTK	-0.63708	-0.354452	-0.014499	-0.0558774	-0.442162	-0.83339	0.118274	-0.378228	-0.700944
TP63	1	set2	minTK	-0.574929	-0.302747	-0.0786618	-0.0962657	-0.305065	-0.863017	-0.161492	-0.333838	-0.762532
TP63	4	set1	minCMV	-0.672345	-0.628259	-0.0985884	0.0534951	-0.51131	-0.628613	0.0233379	-0.282409	-0.651775
TP63	4	set2	minCMV	-0.742247	-0.579226	-0.0998042	0.0898843	-0.165898	-0.565908	-0.0137079	-0.259284	-0.567201
TP63	4	set2	minPromega	-0.637124	-0.417799	-0.300459	0.0335383	-0.235535	-0.831649	0.0388274	-0.338083	-0.922336
TP63	4	set1	minPromega	-0.770682	-0.743233	-0.185772	0.0331687	-0.420815	-0.70423	0.282487	-0.293508	-0.98825
TP63	4	set2	minTK	-0.566087	-0.410658	-0.00187059	-0.0265732	-0.25012	-0.736508	0.104045	-0.328368	-0.821494
TP63	4	set1	minTK	-0.607317	-0.334036	-0.270007	-0.0603186	-0.452892	-0.937676	0.0662045	-0.348418	-0.795414
TP63	8	set2	minCMV	-0.659889	-0.56541	-0.0492678	0.0696566	-0.449776	-0.599537	0.114526	-0.234888	-0.681762
TP63	8	set1	minCMV	-0.73566	-0.652415	-0.103529	0.0772459	-0.326498	-0.658968	0.0629332	-0.246095	-0.711422
TP63	8	set2	minPromega	-0.615866	-0.373215	-0.1809	0.00394951	-0.437738	-0.77238	0.118262	-0.274143	-0.951758
TP63	8	set1	minPromega	-0.631652	-0.301825	-0.210242	0.0435941	-0.674277	-0.644477	0.313398	-0.329563	-0.819142
TP63	8	set1	minTK	-0.661987	-0.366752	-0.224421	-0.0970841	-0.648291	-0.790712	-0.0606872	-0.253542	-0.708355
TP63	8	set2	minTK	-0.519481	-0.499243	-0.137605	-0.0601164	-0.543216	-0.708097	-0.0714554	-0.262606	-0.723923
XBP1	1	set2	minCMV	0.504574	0.899451	0.0523338	0.829277	1.07083	0.772823	-0.0373002	0.793332	0.976729
XBP1	1	set1	minCMV	0.539587	0.738129	0.137934	0.900407	1.07007	0.904648	0.185863	0.78968	0.698633
XBP1	4	set1	minCMV	0.527433	0.873998	-0.00022506	0.985969	1.32746	1.01704	0.0704695	0.832332	0.956939
XBP1	4	set2	minCMV	0.643262	0.951081	0.0407351	0.927017	0.965749	0.682885	0.04954	0.830037	0.99908
XBP1	8	set1	minCMV	0.536728	0.837277	0.0822596	1.09849	1.08644	0.996982	-0.0447864	0.89803	0.90648
XBP1	8	set2	minCMV	0.493925	0.841095	0.002157	0.958919	1.17848	0.854235	-0.0110931	0.894644	0.95235

## Sheet: 5C
architecture	motif	neg_ctrl	tre	id	promoter	period	spacer	statistic	pval	fdr	log2fc
ALX3-1:1223, 1, set2, minCMV	ALX3	0	1	1223	minCMV	1	set2	0.196914	0.657223	1	0.266309
ALX3-1:1223, 1, set2, minProm	ALX3	0	1	1223	minProm	1	set2	0.000982	0.975007	1	0.0259853
ALX3-1:1223, 1, set2, minTK	ALX3	0	1	1223	minTK	1	set2	0.00978067	0.92122	1	-0.063492
ALX3-1:1556, 4, set2, minCMV	ALX3	0	1	1556	minCMV	4	set2	0.641023	0.423341	1	-0.433
ALX3-1:1556, 4, set2, minProm	ALX3	0	1	1556	minProm	4	set2	0.0199626	0.887642	1	-0.0968465
ALX3-1:1556, 4, set2, minTK	ALX3	0	1	1556	minTK	4	set2	0.0703099	0.790886	1	-0.180694
ALX3-1:1889, 8, set2, minCMV	ALX3	0	1	1889	minCMV	8	set2	1.04324	0.307069	1	1.21167
ALX3-1:1889, 8, set2, minProm	ALX3	0	1	1889	minProm	8	set2	0.134294	0.714021	1	-0.257801
ALX3-1:1889, 8, set2, minTK	ALX3	0	1	1889	minTK	8	set2	0.02553	0.873054	1	-0.0901983
ALX3-1:224, 1, set1, minCMV	ALX3	0	1	224	minCMV	1	set1	0.0504694	0.822249	1	0.181614
ALX3-1:224, 1, set1, minProm	ALX3	0	1	224	minProm	1	set1	0.801789	0.370559	1	0.780883
ALX3-1:224, 1, set1, minTK	ALX3	0	1	224	minTK	1	set1	0.740501	0.3895	1	-0.589067
ALX3-1:557, 4, set1, minCMV	ALX3	0	1	557	minCMV	4	set1	0.11046	0.739621	1	0.289055
ALX3-1:557, 4, set1, minProm	ALX3	0	1	557	minProm	4	set1	0.48721	0.485174	1	0.610982
ALX3-1:557, 4, set1, minTK	ALX3	0	1	557	minTK	4	set1	0.0402982	0.840899	1	-0.158264
ALX3-1:890, 8, set1, minCMV	ALX3	0	1	890	minCMV	8	set1	0.279562	0.596988	1	0.533613
ALX3-1:890, 8, set1, minProm	ALX3	0	1	890	minProm	8	set1	0.0167166	0.897126	1	-0.137509
ALX3-1:890, 8, set1, minTK	ALX3	0	1	890	minTK	8	set1	0.097412	0.754958	1	-0.289399
ALX4-1:1224, 1, set2, minCMV	ALX4	0	1	1224	minCMV	1	set2	0.396389	0.52896	1	-0.337534
ALX4-1:1224, 1, set2, minProm	ALX4	0	1	1224	minProm	1	set2	0.917607	0.338104	1	-0.611296
ALX4-1:1224, 1, set2, minTK	ALX4	0	1	1224	minTK	1	set2	0.922339	0.336862	1	0.528755
ALX4-1:1557, 4, set2, minCMV	ALX4	0	1	1557	minCMV	4	set2	0.296068	0.586358	1	-0.303446
ALX4-1:1557, 4, set2, minProm	ALX4	0	1	1557	minProm	4	set2	0.790682	0.373894	1	-0.447048
ALX4-1:1557, 4, set2, minTK	ALX4	0	1	1557	minTK	4	set2	0.164405	0.685133	1	-0.209744
ALX4-1:1890, 8, set2, minCMV	ALX4	0	1	1890	minCMV	8	set2	0.523328	0.469426	1	-0.401717
ALX4-1:1890, 8, set2, minProm	ALX4	0	1	1890	minProm	8	set2	0.389934	0.532334	1	-0.403925
ALX4-1:1890, 8, set2, minTK	ALX4	0	1	1890	minTK	8	set2	0.105302	0.745558	1	0.312766
ALX4-1:225, 1, set1, minCMV	ALX4	0	1	225	minCMV	1	set1	2.9734	0.084644	1	-0.815556
ALX4-1:225, 1, set1, minProm	ALX4	0	1	225	minProm	1	set1	0.000902	0.976038	1	0.0324184
ALX4-1:225, 1, set1, minTK	ALX4	0	1	225	minTK	1	set1	0.254182	0.614146	1	-0.251029
ALX4-1:558, 4, set1, minCMV	ALX4	0	1	558	minCMV	4	set1	0.0334668	0.854846	1	0.125531
ALX4-1:558, 4, set1, minProm	ALX4	0	1	558	minProm	4	set1	1.52376	0.217051	1	0.990579
ALX4-1:558, 4, set1, minTK	ALX4	0	1	558	minTK	4	set1	1.12795	0.288212	1	-0.690073
ALX4-1:891, 8, set1, minCMV	ALX4	0	1	891	minCMV	8	set1	0.258982	0.61082	1	-0.491132
ALX4-1:891, 8, set1, minProm	ALX4	0	1	891	minProm	8	set1	0.124053	0.72468	1	0.219496
ALX4-1:891, 8, set1, minTK	ALX4	0	1	891	minTK	8	set1	-5.97e-10	1	1
AR-1:1266, 1, set2, minCMV	AR	0	1	1266	minCMV	1	set2	7.21e-05	0.993226	1	-0.00126536
AR-1:1266, 1, set2, minProm	AR	0	1	1266	minProm	1	set2	2.09559	0.147725	1	-0.188534
AR-1:1266, 1, set2, minTK	AR	0	1	1266	minTK	1	set2	0.182829	0.668953	1	-0.0568365
AR-1:1599, 4, set2, minCMV	AR	0	1	1599	minCMV	4	set2	2.17034	0.140695	1	-0.197903
AR-1:1599, 4, set2, minProm	AR	0	1	1599	minProm	4	set2	0.342726	0.55826	1	-0.0807062
AR-1:1599, 4, set2, minTK	AR	0	1	1599	minTK	4	set2	0.377686	0.538844	1	-0.0839233
AR-1:1932, 8, set2, minCMV	AR	0	1	1932	minCMV	8	set2	0.116028	0.733383	1	-0.0460254
AR-1:1932, 8, set2, minProm	AR	0	1	1932	minProm	8	set2	0.0995453	0.752376	1	0.0455968
AR-1:1932, 8, set2, minTK	AR	0	1	1932	minTK	8	set2	1.07023	0.300893	1	-0.150284
AR-1:267, 1, set1, minCMV	AR	0	1	267	minCMV	1	set1	9.22001	0.00239384	0.107216	-0.500313
AR-1:267, 1, set1, minProm	AR	0	1	267	minProm	1	set1	1.93659	0.164039	1	-0.256015
AR-1:267, 1, set1, minTK	AR	0	1	267	minTK	1	set1	0.367772	0.544221	1	-0.0962701
AR-1:600, 4, set1, minCMV	AR	0	1	600	minCMV	4	set1	0.0987394	0.753348	1	0.0441871
AR-1:600, 4, set1, minProm	AR	0	1	600	minProm	4	set1	0.708531	0.399932	1	0.128471
AR-1:600, 4, set1, minTK	AR	0	1	600	minTK	4	set1	0.72308	0.395135	1	0.143701
AR-1:933, 8, set1, minCMV	AR	0	1	933	minCMV	8	set1	1.20507	0.272311	1	0.156937
AR-1:933, 8, set1, minProm	AR	0	1	933	minProm	8	set1	1.3824	0.239693	1	-0.223769
AR-1:933, 8, set1, minTK	AR	0	1	933	minTK	8	set1	1.30908	0.252562	1	-0.177917
AR-2:1267, 1, set2, minCMV	AR	0	2	1267	minCMV	1	set2	0.588474	0.44301	1	0.123031
AR-2:1267, 1, set2, minProm	AR	0	2	1267	minProm	1	set2	1.12791	0.288222	1	-0.147211
AR-2:1267, 1, set2, minTK	AR	0	2	1267	minTK	1	set2	0.112571	0.737236	1	0.0439381
AR-2:1600, 4, set2, minCMV	AR	0	2	1600	minCMV	4	set2	0.818227	0.365699	1	0.147319
AR-2:1600, 4, set2, minProm	AR	0	2	1600	minProm	4	set2	0.0693285	0.792317	1	-0.0347668
AR-2:1600, 4, set2, minTK	AR	0	2	1600	minTK	4	set2	0.323705	0.569389	1	-0.0733217
AR-2:1933, 8, set2, minCMV	AR	0	2	1933	minCMV	8	set2	0.461496	0.496926	1	-0.0933795
AR-2:1933, 8, set2, minProm	AR	0	2	1933	minProm	8	set2	1.78819	0.181147	1	0.161208
AR-2:1933, 8, set2, minTK	AR	0	2	1933	minTK	8	set2	2.85609	0.0910287	1	-0.229205
AR-2:268, 1, set1, minCMV	AR	0	2	268	minCMV	1	set1	0.504619	0.477478	1	0.114227
AR-2:268, 1, set1, minProm	AR	0	2	268	minProm	1	set1	0.536022	0.464086	1	0.127678
AR-2:268, 1, set1, minTK	AR	0	2	268	minTK	1	set1	0.027325	0.868706	1	-0.024608
AR-2:601, 4, set1, minCMV	AR	0	2	601	minCMV	4	set1	0.0721159	0.788281	1	-0.0357799
AR-2:601, 4, set1, minProm	AR	0	2	601	minProm	4	set1	0.0248151	0.874829	1	0.022847
AR-2:601, 4, set1, minTK	AR	0	2	601	minTK	4	set1	0.807937	0.368731	1	-0.124094
AR-2:934, 8, set1, minCMV	AR	0	2	934	minCMV	8	set1	0.635461	0.425359	1	-0.133931
AR-2:934, 8, set1, minProm	AR	0	2	934	minProm	8	set1	1.01497	0.313714	1	-0.162765
AR-2:934, 8, set1, minTK	AR	0	2	934	minTK	8	set1	0.55381	0.456765	1	-0.110832
ARNTL-1:1168, 1, set2, minCMV	ARNTL	0	1	1168	minCMV	1	set2	0.000299	0.986211	1	0.00474735
ARNTL-1:1168, 1, set2, minProm	ARNTL	0	1	1168	minProm	1	set2	0.0779288	0.780124	1	-0.0683867
ARNTL-1:1168, 1, set2, minTK	ARNTL	0	1	1168	minTK	1	set2	0.61092	0.434442	1	-0.165913
ARNTL-1:1501, 4, set2, minCMV	ARNTL	0	1	1501	minCMV	4	set2	0.145884	0.7025	1	-0.103573
ARNTL-1:1501, 4, set2, minProm	ARNTL	0	1	1501	minProm	4	set2	0.955993	0.328199	1	-0.269378
ARNTL-1:1501, 4, set2, minTK	ARNTL	0	1	1501	minTK	4	set2	0.200592	0.654243	1	-0.0950232
ARNTL-1:169, 1, set1, minCMV	ARNTL	0	1	169	minCMV	1	set1	0.744199	0.388319	1	-0.224818
ARNTL-1:169, 1, set1, minProm	ARNTL	0	1	169	minProm	1	set1	0.25094	0.616414	1	-0.129511
ARNTL-1:169, 1, set1, minTK	ARNTL	0	1	169	minTK	1	set1	0.0064116	0.93618	1	0.0241286
ARNTL-1:1834, 8, set2, minCMV	ARNTL	0	1	1834	minCMV	8	set2	0.132611	0.71574	1	-0.115309
ARNTL-1:1834, 8, set2, minProm	ARNTL	0	1	1834	minProm	8	set2	0.52224	0.469888	1	-0.241913
ARNTL-1:1834, 8, set2, minTK	ARNTL	0	1	1834	minTK	8	set2	1.80574	0.17902	1	-0.413898
ARNTL-1:502, 4, set1, minCMV	ARNTL	0	1	502	minCMV	4	set1	0.102125	0.749294	1	-0.0969369
ARNTL-1:502, 4, set1, minProm	ARNTL	0	1	502	minProm	4	set1	0.00384779	0.950539	1	0.0193544
ARNTL-1:502, 4, set1, minTK	ARNTL	0	1	502	minTK	4	set1	0.000221	0.988151	1	-0.00355634
ARNTL-1:835, 8, set1, minCMV	ARNTL	0	1	835	minCMV	8	set1	0.0400847	0.841315	1	-0.0733371
ARNTL-1:835, 8, set1, minProm	ARNTL	0	1	835	minProm	8	set1	0.644148	0.422213	1	-0.303267
ARNTL-1:835, 8, set1, minTK	ARNTL	0	1	835	minTK	8	set1	0.00797657	0.928834	1	0.0386527
ATF4-1:1185, 1, set2, minCMV	ATF4	0	1	1185	minCMV	1	set2	0.379668	0.537781	1	-0.152621
ATF4-1:1185, 1, set2, minProm	ATF4	0	1	1185	minProm	1	set2	0.0604454	0.805793	1	-0.0547104
ATF4-1:1185, 1, set2, minTK	ATF4	0	1	1185	minTK	1	set2	0.16861	0.68135	1	-0.0959556
ATF4-1:1518, 4, set2, minCMV	ATF4	0	1	1518	minCMV	4	set2	1.25359	0.262867	1	-0.255434
ATF4-1:1518, 4, set2, minProm	ATF4	0	1	1518	minProm	4	set2	0.407081	0.523455	1	-0.155173
ATF4-1:1518, 4, set2, minTK	ATF4	0	1	1518	minTK	4	set2	0.627769	0.428175	1	-0.237586
ATF4-1:1851, 8, set2, minCMV	ATF4	0	1	1851	minCMV	8	set2	1.53e-05	0.996881	1	-0.000938
ATF4-1:1851, 8, set2, minProm	ATF4	0	1	1851	minProm	8	set2	0.706822	0.400501	1	-0.277129
ATF4-1:1851, 8, set2, minTK	ATF4	0	1	1851	minTK	8	set2	0.0211689	0.88432	1	0.0366288
ATF4-1:186, 1, set1, minCMV	ATF4	0	1	186	minCMV	1	set1	0.319212	0.572082	1	-0.199857
ATF4-1:186, 1, set1, minProm	ATF4	0	1	186	minProm	1	set1	0.294114	0.587596	1	-0.22955
ATF4-1:186, 1, set1, minTK	ATF4	0	1	186	minTK	1	set1	0.894032	0.344387	1	0.406486
ATF4-1:519, 4, set1, minCMV	ATF4	0	1	519	minCMV	4	set1	0.66602	0.414443	1	-0.242232
ATF4-1:519, 4, set1, minProm	ATF4	0	1	519	minProm	4	set1	0.000808	0.97733	1	0.0108233
ATF4-1:519, 4, set1, minTK	ATF4	0	1	519	minTK	4	set1	1.19583	0.274157	1	-0.472788
ATF4-1:852, 8, set1, minCMV	ATF4	0	1	852	minCMV	8	set1	0.163509	0.685947	1	-0.141104
ATF4-1:852, 8, set1, minProm	ATF4	0	1	852	minProm	8	set1	0.12472	0.72397	1	0.162223
ATF4-1:852, 8, set1, minTK	ATF4	0	1	852	minTK	8	set1	0.0168018	0.896866	1	-0.0416132
ATF7-1:1186, 1, set2, minCMV	ATF7	0	1	1186	minCMV	1	set2	0.0689954	0.792805	1	-0.0639017
ATF7-1:1186, 1, set2, minProm	ATF7	0	1	1186	minProm	1	set2	0.461226	0.497052	1	0.176057
ATF7-1:1186, 1, set2, minTK	ATF7	0	1	1186	minTK	1	set2	0.533094	0.465309	1	-0.17455
ATF7-1:1519, 4, set2, minCMV	ATF7	0	1	1519	minCMV	4	set2	0.0484048	0.825863	1	0.0554757
ATF7-1:1519, 4, set2, minProm	ATF7	0	1	1519	minProm	4	set2	0.0132258	0.908442	1	-0.0248629
ATF7-1:1519, 4, set2, minTK	ATF7	0	1	1519	minTK	4	set2	0.084738	0.770976	1	-0.0833579
ATF7-1:1852, 8, set2, minCMV	ATF7	0	1	1852	minCMV	8	set2	0.0291874	0.864347	1	0.0438306
ATF7-1:1852, 8, set2, minProm	ATF7	0	1	1852	minProm	8	set2	0.094101	0.759027	1	0.0746477
ATF7-1:1852, 8, set2, minTK	ATF7	0	1	1852	minTK	8	set2	0.00803109	0.928592	1	-0.0236849
ATF7-1:187, 1, set1, minCMV	ATF7	0	1	187	minCMV	1	set1	0.190018	0.662901	1	0.128248
ATF7-1:187, 1, set1, minProm	ATF7	0	1	187	minProm	1	set1	0.0786128	0.779186	1	-0.0759455
ATF7-1:187, 1, set1, minTK	ATF7	0	1	187	minTK	1	set1	0.592815	0.441333	1	0.187369
ATF7-1:520, 4, set1, minCMV	ATF7	0	1	520	minCMV	4	set1	0.0375037	0.846443	1	-0.0577172
ATF7-1:520, 4, set1, minProm	ATF7	0	1	520	minProm	4	set1	0.2675	0.605014	1	-0.143725
ATF7-1:520, 4, set1, minTK	ATF7	0	1	520	minTK	4	set1	0.23833	0.625415	1	0.136727
ATF7-1:853, 8, set1, minCMV	ATF7	0	1	853	minCMV	8	set1	0.120568	0.728419	1	0.0993755
ATF7-1:853, 8, set1, minProm	ATF7	0	1	853	minProm	8	set1	0.377836	0.538764	1	-0.194471
ATF7-1:853, 8, set1, minTK	ATF7	0	1	853	minTK	8	set1	0.129761	0.71868	1	-0.110973
Ar-1:1268, 1, set2, minCMV	Ar	0	1	1268	minCMV	1	set2	0.227894	0.63309	1	-0.0627936
Ar-1:1268, 1, set2, minProm	Ar	0	1	1268	minProm	1	set2	0.00603701	0.938068	1	-0.0117586
Ar-1:1268, 1, set2, minTK	Ar	0	1	1268	minTK	1	set2	0.571004	0.44986	1	0.0905271
Ar-1:1601, 4, set2, minCMV	Ar	0	1	1601	minCMV	4	set2	0.109605	0.740595	1	-0.0449696
Ar-1:1601, 4, set2, minProm	Ar	0	1	1601	minProm	4	set2	0.949647	0.329809	1	0.129406
Ar-1:1601, 4, set2, minTK	Ar	0	1	1601	minTK	4	set2	1.20128	0.273066	1	0.143789
Ar-1:1934, 8, set2, minCMV	Ar	0	1	1934	minCMV	8	set2	1.20002	0.273318	1	-0.14137
Ar-1:1934, 8, set2, minProm	Ar	0	1	1934	minProm	8	set2	0.00214148	0.96309	1	0.00676791
Ar-1:1934, 8, set2, minTK	Ar	0	1	1934	minTK	8	set2	1.56094	0.211527	1	-0.172505
Ar-1:269, 1, set1, minCMV	Ar	0	1	269	minCMV	1	set1	0.10238	0.748992	1	0.0481343
Ar-1:269, 1, set1, minProm	Ar	0	1	269	minProm	1	set1	3.48494	0.0619296	0.935004	-0.296103
Ar-1:269, 1, set1, minTK	Ar	0	1	269	minTK	1	set1	0.207808	0.648491	1	0.0682092
Ar-1:602, 4, set1, minCMV	Ar	0	1	602	minCMV	4	set1	4.67197	0.0306588	0.686577	-0.411177
Ar-1:602, 4, set1, minProm	Ar	0	1	602	minProm	4	set1	0.386051	0.534382	1	0.105918
Ar-1:602, 4, set1, minTK	Ar	0	1	602	minTK	4	set1	1.08841	0.296824	1	-0.159205
Ar-1:935, 8, set1, minCMV	Ar	0	1	935	minCMV	8	set1	0.00889549	0.924858	1	-0.0172475
Ar-1:935, 8, set1, minProm	Ar	0	1	935	minProm	8	set1	0.0927777	0.760675	1	0.0604024
Ar-1:935, 8, set1, minTK	Ar	0	1	935	minTK	8	set1	2.97449	0.0845867	1	-0.296086
Ascl2-1:1169, 1, set2, minCMV	Ascl2	0	1	1169	minCMV	1	set2	0.00898263	0.924492	1	0.0222025
Ascl2-1:1169, 1, set2, minProm	Ascl2	0	1	1169	minProm	1	set2	0.871286	0.3506	1	0.275348
Ascl2-1:1169, 1, set2, minTK	Ascl2	0	1	1169	minTK	1	set2	1.41061	0.234955	1	-0.377534
Ascl2-1:1502, 4, set2, minCMV	Ascl2	0	1	1502	minCMV	4	set2	0.0795196	0.77795	1	0.097061
Ascl2-1:1502, 4, set2, minProm	Ascl2	0	1	1502	minProm	4	set2	0.00279608	0.957829	1	0.014193
Ascl2-1:1502, 4, set2, minTK	Ascl2	0	1	1502	minTK	4	set2	0.771109	0.379874	1	-0.261624
Ascl2-1:170, 1, set1, minCMV	Ascl2	0	1	170	minCMV	1	set1	0.269469	0.603688	1	0.178504
Ascl2-1:170, 1, set1, minProm	Ascl2	0	1	170	minProm	1	set1	0.00799177	0.928767	1	-0.048278
Ascl2-1:170, 1, set1, minTK	Ascl2	0	1	170	minTK	1	set1	0.206068	0.649867	1	-0.172719
Ascl2-1:1835, 8, set2, minCMV	Ascl2	0	1	1835	minCMV	8	set2	2.86557	0.0904934	1	0.551459
Ascl2-1:1835, 8, set2, minProm	Ascl2	0	1	1835	minProm	8	set2	0.728263	0.393447	1	0.283656
Ascl2-1:1835, 8, set2, minTK	Ascl2	0	1	1835	minTK	8	set2	0.651137	0.419707	1	-0.212383
Ascl2-1:503, 4, set1, minCMV	Ascl2	0	1	503	minCMV	4	set1	0.240168	0.624085	1	-0.223919
Ascl2-1:503, 4, set1, minProm	Ascl2	0	1	503	minProm	4	set1	1.13539	0.286629	1	0.405208
Ascl2-1:503, 4, set1, minTK	Ascl2	0	1	503	minTK	4	set1	0.0376694	0.846109	1	0.105981
Ascl2-1:836, 8, set1, minCMV	Ascl2	0	1	836	minCMV	8	set1	0.0121079	0.912381	1	0.0512287
Ascl2-1:836, 8, set1, minProm	Ascl2	0	1	836	minProm	8	set1	0.146669	0.701739	1	0.161188
Ascl2-1:836, 8, set1, minTK	Ascl2	0	1	836	minTK	8	set1	0.000123	0.991138	1	-0.00449303
Atf4-1:1187, 1, set2, minCMV	Atf4	0	1	1187	minCMV	1	set2	1.01435	0.313862	1	-0.155965
Atf4-1:1187, 1, set2, minProm	Atf4	0	1	1187	minProm	1	set2	2.77973	0.0954643	1	-0.322828
Atf4-1:1187, 1, set2, minTK	Atf4	0	1	1187	minTK	1	set2	2.53906	0.111061	1	-0.310726
Atf4-1:1520, 4, set2, minCMV	Atf4	0	1	1520	minCMV	4	set2	1.49213	0.221886	1	-0.233785
Atf4-1:1520, 4, set2, minProm	Atf4	0	1	1520	minProm	4	set2	2.98237	0.0841762	1	-0.314713
Atf4-1:1520, 4, set2, minTK	Atf4	0	1	1520	minTK	4	set2	1.77659	0.182568	1	-0.260388
Atf4-1:1853, 8, set2, minCMV	Atf4	0	1	1853	minCMV	8	set2	0.517439	0.471936	1	-0.152028
Atf4-1:1853, 8, set2, minProm	Atf4	0	1	1853	minProm	8	set2	1.02707	0.310848	1	-0.220199
Atf4-1:1853, 8, set2, minTK	Atf4	0	1	1853	minTK	8	set2	7.44952	0.00634533	0.237408	-0.421699
Atf4-1:188, 1, set1, minCMV	Atf4	0	1	188	minCMV	1	set1	0.62041	0.430895	1	-0.169125
Atf4-1:188, 1, set1, minProm	Atf4	0	1	188	minProm	1	set1	2.09337	0.14794	1	-0.278215
Atf4-1:188, 1, set1, minTK	Atf4	0	1	188	minTK	1	set1	2.21617	0.136571	1	-0.354749
Atf4-1:521, 4, set1, minCMV	Atf4	0	1	521	minCMV	4	set1	0.897918	0.343341	1	-0.211855
Atf4-1:521, 4, set1, minProm	Atf4	0	1	521	minProm	4	set1	0.7375	0.390463	1	-0.188215
Atf4-1:521, 4, set1, minTK	Atf4	0	1	521	minTK	4	set1	3.3323	0.0679317	0.957646	-0.38211
Atf4-1:854, 8, set1, minCMV	Atf4	0	1	854	minCMV	8	set1	0.264386	0.607123	1	-0.140754
Atf4-1:854, 8, set1, minProm	Atf4	0	1	854	minProm	8	set1	1.96323	0.161169	1	-0.315884
Atf4-1:854, 8, set1, minTK	Atf4	0	1	854	minTK	8	set1	1.71093	0.190864	1	-0.263369
Atoh1-1:1170, 1, set2, minCMV	Atoh1	0	1	1170	minCMV	1	set2	0.274366	0.600418	1	0.145224
Atoh1-1:1170, 1, set2, minProm	Atoh1	0	1	1170	minProm	1	set2	0.313366	0.575622	1	0.219507
Atoh1-1:1170, 1, set2, minTK	Atoh1	0	1	1170	minTK	1	set2	0.453231	0.500805	1	-0.245046
Atoh1-1:1503, 4, set2, minCMV	Atoh1	0	1	1503	minCMV	4	set2	0.0948855	0.758056	1	0.100322
Atoh1-1:1503, 4, set2, minProm	Atoh1	0	1	1503	minProm	4	set2	2.45766	0.116953	1	-0.509533
Atoh1-1:1503, 4, set2, minTK	Atoh1	0	1	1503	minTK	4	set2	0.0132883	0.908227	1	-0.0346811
Atoh1-1:171, 1, set1, minCMV	Atoh1	0	1	171	minCMV	1	set1	1.68102	0.194788	1	-0.418493
Atoh1-1:171, 1, set1, minProm	Atoh1	0	1	171	minProm	1	set1	0.369798	0.543114	1	0.215295
Atoh1-1:171, 1, set1, minTK	Atoh1	0	1	171	minTK	1	set1	0.137768	0.71051	1	-0.182587
Atoh1-1:1836, 8, set2, minCMV	Atoh1	0	1	1836	minCMV	8	set2	0.0154658	0.901029	1	0.0450472
Atoh1-1:1836, 8, set2, minProm	Atoh1	0	1	1836	minProm	8	set2	0.0889345	0.765536	1	0.0994029
Atoh1-1:1836, 8, set2, minTK	Atoh1	0	1	1836	minTK	8	set2	1.17771	0.277822	1	-0.351954
Atoh1-1:504, 4, set1, minCMV	Atoh1	0	1	504	minCMV	4	set1	0.168864	0.681124	1	0.154066
Atoh1-1:504, 4, set1, minProm	Atoh1	0	1	504	minProm	4	set1	0.314781	0.574761	1	-0.182225
Atoh1-1:504, 4, set1, minTK	Atoh1	0	1	504	minTK	4	set1	0.0848338	0.770851	1	0.132076
Atoh1-1:837, 8, set1, minCMV	Atoh1	0	1	837	minCMV	8	set1	0.621115	0.430633	1	-0.337961
Atoh1-1:837, 8, set1, minProm	Atoh1	0	1	837	minProm	8	set1	2.17987	0.139826	1	-0.582288
Atoh1-1:837, 8, set1, minTK	Atoh1	0	1	837	minTK	8	set1	0.0394506	0.842559	1	-0.123495
BARHL2-1:1225, 1, set2, minCMV	BARHL2	0	1	1225	minCMV	1	set2	0.0363156	0.848865	1	-0.0641874
BARHL2-1:1225, 1, set2, minProm	BARHL2	0	1	1225	minProm	1	set2	0.00282109	0.957641	1	-0.013606
BARHL2-1:1225, 1, set2, minTK	BARHL2	0	1	1225	minTK	1	set2	1.24146	0.26519	1	-0.300139
BARHL2-1:1558, 4, set2, minCMV	BARHL2	0	1	1558	minCMV	4	set2	1.40254	0.236299	1	0.28677
BARHL2-1:1558, 4, set2, minProm	BARHL2	0	1	1558	minProm	4	set2	0.49011	0.483878	1	0.238616
BARHL2-1:1558, 4, set2, minTK	BARHL2	0	1	1558	minTK	4	set2	1.94941	0.16265	1	-0.399278
BARHL2-1:1891, 8, set2, minCMV	BARHL2	0	1	1891	minCMV	8	set2	0.460306	0.497481	1	0.196974
BARHL2-1:1891, 8, set2, minProm	BARHL2	0	1	1891	minProm	8	set2	0.102831	0.748458	1	0.0857859
BARHL2-1:1891, 8, set2, minTK	BARHL2	0	1	1891	minTK	8	set2	0.965328	0.325848	1	-0.280704
BARHL2-1:226, 1, set1, minCMV	BARHL2	0	1	226	minCMV	1	set1	0.0113805	0.915043	1	-0.0337163
BARHL2-1:226, 1, set1, minProm	BARHL2	0	1	226	minProm	1	set1	0.37307	0.541336	1	0.236428
BARHL2-1:226, 1, set1, minTK	BARHL2	0	1	226	minTK	1	set1	0.761426	0.382882	1	0.294514
BARHL2-1:559, 4, set1, minCMV	BARHL2	0	1	559	minCMV	4	set1	3.7288	0.053482	0.901553	0.56102
BARHL2-1:559, 4, set1, minProm	BARHL2	0	1	559	minProm	4	set1	3.97629	0.0461451	0.855703	-0.554159
BARHL2-1:559, 4, set1, minTK	BARHL2	0	1	559	minTK	4	set1	0.0696504	0.791847	1	-0.083439
BARHL2-1:892, 8, set1, minCMV	BARHL2	0	1	892	minCMV	8	set1	0.00168168	0.967289	1	0.00976741
BARHL2-1:892, 8, set1, minProm	BARHL2	0	1	892	minProm	8	set1	0.254099	0.614203	1	0.149265
BARHL2-1:892, 8, set1, minTK	BARHL2	0	1	892	minTK	8	set1	0.285463	0.593143	1	0.173365
BARHL2-2:1226, 1, set2, minCMV	BARHL2	0	2	1226	minCMV	1	set2	0.30972	0.577852	1	0.170948
BARHL2-2:1226, 1, set2, minProm	BARHL2	0	2	1226	minProm	1	set2	1.33076	0.24867	1	-0.327381
BARHL2-2:1226, 1, set2, minTK	BARHL2	0	2	1226	minTK	1	set2	1.62032	0.203047	1	0.356593
BARHL2-2:1559, 4, set2, minCMV	BARHL2	0	2	1559	minCMV	4	set2	0.650137	0.420064	1	-0.20888
BARHL2-2:1559, 4, set2, minProm	BARHL2	0	2	1559	minProm	4	set2	4.64687	0.0311103	0.688835	0.583033
BARHL2-2:1559, 4, set2, minTK	BARHL2	0	2	1559	minTK	4	set2	0.382197	0.53643	1	-0.169295
BARHL2-2:1892, 8, set2, minCMV	BARHL2	0	2	1892	minCMV	8	set2	2.51649	0.112661	1	-0.394465
BARHL2-2:1892, 8, set2, minProm	BARHL2	0	2	1892	minProm	8	set2	0.0413571	0.83885	1	0.0676749
BARHL2-2:1892, 8, set2, minTK	BARHL2	0	2	1892	minTK	8	set2	0.570638	0.450006	1	-0.170699
BARHL2-2:227, 1, set1, minCMV	BARHL2	0	2	227	minCMV	1	set1	0.309693	0.577869	1	0.143184
BARHL2-2:227, 1, set1, minProm	BARHL2	0	2	227	minProm	1	set1	0.897347	0.343494	1	-0.232118
BARHL2-2:227, 1, set1, minTK	BARHL2	0	2	227	minTK	1	set1	1.32347	0.24997	1	0.307371
BARHL2-2:560, 4, set1, minCMV	BARHL2	0	2	560	minCMV	4	set1	0.458533	0.498311	1	0.138701
BARHL2-2:560, 4, set1, minProm	BARHL2	0	2	560	minProm	4	set1	0.0863619	0.768854	1	0.0701734
BARHL2-2:560, 4, set1, minTK	BARHL2	0	2	560	minTK	4	set1	0.00176728	0.966468	1	0.00970994
BARHL2-2:893, 8, set1, minCMV	BARHL2	0	2	893	minCMV	8	set1	0.248827	0.617903	1	0.0873589
BARHL2-2:893, 8, set1, minProm	BARHL2	0	2	893	minProm	8	set1	2.47176	0.115908	1	-0.26849
BARHL2-2:893, 8, set1, minTK	BARHL2	0	2	893	minTK	8	set1	2.60159	0.106756	1	-0.263769
BARX1-1:1227, 1, set2, minCMV	BARX1	0	1	1227	minCMV	1	set2	2.14236	0.143282	1	-0.445495
BARX1-1:1227, 1, set2, minProm	BARX1	0	1	1227	minProm	1	set2	0.0677362	0.794662	1	-0.0729413
BARX1-1:1227, 1, set2, minTK	BARX1	0	1	1227	minTK	1	set2	0.358723	0.549216	1	-0.136439
BARX1-1:1560, 4, set2, minCMV	BARX1	0	1	1560	minCMV	4	set2	0.0874059	0.767501	1	-0.0648288
BARX1-1:1560, 4, set2, minProm	BARX1	0	1	1560	minProm	4	set2	0.200987	0.653926	1	0.0868903
BARX1-1:1560, 4, set2, minTK	BARX1	0	1	1560	minTK	4	set2	0.0482754	0.826092	1	-0.0421412
BARX1-1:1893, 8, set2, minCMV	BARX1	0	1	1893	minCMV	8	set2	0.156679	0.692232	1	-0.107454
BARX1-1:1893, 8, set2, minProm	BARX1	0	1	1893	minProm	8	set2	0.00108038	0.973779	1	-0.00775043
BARX1-1:1893, 8, set2, minTK	BARX1	0	1	1893	minTK	8	set2	0.703045	0.401762	1	-0.255388
BARX1-1:228, 1, set1, minCMV	BARX1	0	1	228	minCMV	1	set1	1.19248	0.274829	1	0.489366
BARX1-1:228, 1, set1, minProm	BARX1	0	1	228	minProm	1	set1	0.465311	0.495152	1	-0.339259
BARX1-1:228, 1, set1, minTK	BARX1	0	1	228	minTK	1	set1	0.0264469	0.870814	1	0.0641297
BARX1-1:561, 4, set1, minCMV	BARX1	0	1	561	minCMV	4	set1	0.0661251	0.797065	1	-0.0842997
BARX1-1:561, 4, set1, minProm	BARX1	0	1	561	minProm	4	set1	0.158583	0.690465	1	-0.119485
BARX1-1:561, 4, set1, minTK	BARX1	0	1	561	minTK	4	set1	0.431661	0.511175	1	-0.235034
BARX1-1:894, 8, set1, minCMV	BARX1	0	1	894	minCMV	8	set1	1.07312	0.300242	1	0.469913
BARX1-1:894, 8, set1, minProm	BARX1	0	1	894	minProm	8	set1	0.291944	0.588978	1	-0.208257
BARX1-1:894, 8, set1, minTK	BARX1	0	1	894	minTK	8	set1	4.3412	0.0372008	0.768566	-0.856158
BATF3-1:1188, 1, set2, minCMV	BATF3	0	1	1188	minCMV	1	set2	0.137304	0	0
BATF3-1:1854, 8, set2, minTK	BATF3	0	1	1854	minTK	8	set2	4.26e-13	0	0
BATF3-1:189, 1, set1, minCMV	BATF3	0	1	189	minCMV	1	set1	0.00272826	0	0
BATF3-1:189, 1, set1, minProm	BATF3	0	1	189	minProm	1	set1	0.00121751	0.972165	1	-0.033833
BATF3-1:189, 1, set1, minTK	BATF3	0	1	189	minTK	1	set1	0.0264563	0.870791	1	-0.0726957
BATF3-1:522, 4, set1, minCMV	BATF3	0	1	522	minCMV	4	set1	0.128735	0.719747	1	-0.898353
BATF3-1:522, 4, set1, minProm	BATF3	0	1	522	minProm	4	set1	-0.359077	1	1	-2.48968
BATF3-1:855, 8, set1, minCMV	BATF3	0	1	855	minCMV	8	set1	0.000124	0.991101	1	-0.0115369
BCL6B-1:1, 1, set1, minCMV	BCL6B	0	1	1	minCMV	1	set1	0.0180167	0.893224	1	0.0322531
BCL6B-1:1, 1, set1, minProm	BCL6B	0	1	1	minProm	1	set1	0.0171023	0.895953	1	-0.0328335
BCL6B-1:1, 1, set1, minTK	BCL6B	0	1	1	minTK	1	set1	0.410088	0.521925	1	0.17701
BCL6B-1:1000, 1, set2, minCMV	BCL6B	0	1	1000	minCMV	1	set2	0.0593204	0.807573	1	-0.0702589
BCL6B-1:1000, 1, set2, minProm	BCL6B	0	1	1000	minProm	1	set2	1.27407	0.259004	1	0.371579
BCL6B-1:1000, 1, set2, minTK	BCL6B	0	1	1000	minTK	1	set2	0.00944465	0.922581	1	-0.0235585
BCL6B-1:1333, 4, set2, minCMV	BCL6B	0	1	1333	minCMV	4	set2	0.5348	0.464596	1	-0.180457
BCL6B-1:1333, 4, set2, minProm	BCL6B	0	1	1333	minProm	4	set2	2.61674	0.105742	1	0.486852
BCL6B-1:1333, 4, set2, minTK	BCL6B	0	1	1333	minTK	4	set2	0.925143	0.336128	1	0.237587
BCL6B-1:1666, 8, set2, minCMV	BCL6B	0	1	1666	minCMV	8	set2	0.827553	0.362981	1	-0.220609
BCL6B-1:1666, 8, set2, minProm	BCL6B	0	1	1666	minProm	8	set2	0.281395	0.595788	1	-0.161035
BCL6B-1:1666, 8, set2, minTK	BCL6B	0	1	1666	minTK	8	set2	1.55345	0.212627	1	0.281853
BCL6B-1:334, 4, set1, minCMV	BCL6B	0	1	334	minCMV	4	set1	1.83722	0.175277	1	0.336252
BCL6B-1:334, 4, set1, minProm	BCL6B	0	1	334	minProm	4	set1	0.0156185	0.900544	1	0.0290274
BCL6B-1:334, 4, set1, minTK	BCL6B	0	1	334	minTK	4	set1	0.698738	0.403208	1	-0.210942
BCL6B-1:667, 8, set1, minCMV	BCL6B	0	1	667	minCMV	8	set1	0.0158483	0.899819	1	-0.0354113
BCL6B-1:667, 8, set1, minProm	BCL6B	0	1	667	minProm	8	set1	0.00300609	0.956276	1	0.012625
BCL6B-1:667, 8, set1, minTK	BCL6B	0	1	667	minTK	8	set1	0.20567	0.650183	1	0.0923398
BHLHB3-1:1171, 1, set2, minCMV	BHLHB3	0	1	1171	minCMV	1	set2	0.872849	0.350168	1	-0.179296
BHLHB3-1:1171, 1, set2, minProm	BHLHB3	0	1	1171	minProm	1	set2	1.1016	0.293916	1	-0.215986
BHLHB3-1:1171, 1, set2, minTK	BHLHB3	0	1	1171	minTK	1	set2	0.114013	0.735621	1	-0.0659894
BHLHB3-1:1504, 4, set2, minCMV	BHLHB3	0	1	1504	minCMV	4	set2	1.58571	0.20794	1	-0.226326
BHLHB3-1:1504, 4, set2, minProm	BHLHB3	0	1	1504	minProm	4	set2	0.812228	0.367462	1	-0.200624
BHLHB3-1:1504, 4, set2, minTK	BHLHB3	0	1	1504	minTK	4	set2	1.19974	0.273374	1	-0.18643
BHLHB3-1:172, 1, set1, minCMV	BHLHB3	0	1	172	minCMV	1	set1	1.67549	0.195525	1	-0.234554
BHLHB3-1:172, 1, set1, minProm	BHLHB3	0	1	172	minProm	1	set1	1.44464	0.22939	1	-0.235427
BHLHB3-1:172, 1, set1, minTK	BHLHB3	0	1	172	minTK	1	set1	2.41578	0.120118	1	-0.301592
BHLHB3-1:1837, 8, set2, minCMV	BHLHB3	0	1	1837	minCMV	8	set2	1.20246	0.27283	1	-0.17302
BHLHB3-1:1837, 8, set2, minProm	BHLHB3	0	1	1837	minProm	8	set2	4.74892	0.0293167	0.67063	-0.400411
BHLHB3-1:1837, 8, set2, minTK	BHLHB3	0	1	1837	minTK	8	set2	0.522966	0.469579	1	-0.140081
BHLHB3-1:505, 4, set1, minCMV	BHLHB3	0	1	505	minCMV	4	set1	0.870971	0.350687	1	-0.218258
BHLHB3-1:505, 4, set1, minProm	BHLHB3	0	1	505	minProm	4	set1	0.00199643	0.964361	1	-0.00945503
BHLHB3-1:505, 4, set1, minTK	BHLHB3	0	1	505	minTK	4	set1	1.34217	0.246652	1	-0.294664
BHLHB3-1:838, 8, set1, minCMV	BHLHB3	0	1	838	minCMV	8	set1	0.557815	0.455142	1	-0.184641
BHLHB3-1:838, 8, set1, minProm	BHLHB3	0	1	838	minProm	8	set1	2.20332	0.137714	1	-0.354437
BHLHB3-1:838, 8, set1, minTK	BHLHB3	0	1	838	minTK	8	set1	1.88922	0.16929	1	-0.338744
BHLHE23-1:1172, 1, set2, minCMV	BHLHE23	0	1	1172	minCMV	1	set2	2.95e-06	0.998631	1	-0.000641
BHLHE23-1:1172, 1, set2, minProm	BHLHE23	0	1	1172	minProm	1	set2	0.56422	0.452565	1	-0.234673
BHLHE23-1:1172, 1, set2, minTK	BHLHE23	0	1	1172	minTK	1	set2	0.628478	0.427914	1	0.250304
BHLHE23-1:1505, 4, set2, minCMV	BHLHE23	0	1	1505	minCMV	4	set2	0.0435775	0.834642	1	-0.0737628
BHLHE23-1:1505, 4, set2, minProm	BHLHE23	0	1	1505	minProm	4	set2	0.513838	0.473482	1	-0.270141
BHLHE23-1:1505, 4, set2, minTK	BHLHE23	0	1	1505	minTK	4	set2	0.17764	0.673409	1	-0.178186
BHLHE23-1:173, 1, set1, minCMV	BHLHE23	0	1	173	minCMV	1	set1	2.23834	0.134626	1	0.509118
BHLHE23-1:173, 1, set1, minProm	BHLHE23	0	1	173	minProm	1	set1	2.5297	0.111721	1	0.521504
BHLHE23-1:173, 1, set1, minTK	BHLHE23	0	1	173	minTK	1	set1	1.02087	0.312314	1	0.427459
BHLHE23-1:1838, 8, set2, minCMV	BHLHE23	0	1	1838	minCMV	8	set2	1.19832	0.273658	1	0.478841
BHLHE23-1:1838, 8, set2, minProm	BHLHE23	0	1	1838	minProm	8	set2	0.0208701	0.885133	1	-0.0558223
BHLHE23-1:1838, 8, set2, minTK	BHLHE23	0	1	1838	minTK	8	set2	0.222526	0.637122	1	0.183709
BHLHE23-1:506, 4, set1, minCMV	BHLHE23	0	1	506	minCMV	4	set1	1.3373	0.24751	1	0.410596
BHLHE23-1:506, 4, set1, minProm	BHLHE23	0	1	506	minProm	4	set1	0.448071	0.503252	1	0.262517
BHLHE23-1:506, 4, set1, minTK	BHLHE23	0	1	506	minTK	4	set1	0.864313	0.352535	1	-0.358763
BHLHE23-1:839, 8, set1, minCMV	BHLHE23	0	1	839	minCMV	8	set1	0.940393	0.332177	1	-0.369288
BHLHE23-1:839, 8, set1, minProm	BHLHE23	0	1	839	minProm	8	set1	0.00685762	0.934002	1	-0.0290505
BHLHE23-1:839, 8, set1, minTK	BHLHE23	0	1	839	minTK	8	set1	0.0541159	0.81605	1	-0.0793215
Barhl1-1:1228, 1, set2, minCMV	Barhl1	0	1	1228	minCMV	1	set2	0.696453	0.403978	1	-0.18225
Barhl1-1:1228, 1, set2, minProm	Barhl1	0	1	1228	minProm	1	set2	0.813305	0.367145	1	-0.248612
Barhl1-1:1228, 1, set2, minTK	Barhl1	0	1	1228	minTK	1	set2	0.0894104	0.764928	1	0.0800451
Barhl1-1:1561, 4, set2, minCMV	Barhl1	0	1	1561	minCMV	4	set2	0.35571	0.550898	1	0.124576
Barhl1-1:1561, 4, set2, minProm	Barhl1	0	1	1561	minProm	4	set2	0.0576668	0.810222	1	-0.0671594
Barhl1-1:1561, 4, set2, minTK	Barhl1	0	1	1561	minTK	4	set2	7.72e-05	0.992991	1	-0.00193507
Barhl1-1:1894, 8, set2, minCMV	Barhl1	0	1	1894	minCMV	8	set2	0.00486241	0.944408	1	0.0164302
Barhl1-1:1894, 8, set2, minProm	Barhl1	0	1	1894	minProm	8	set2	0.187471	0.66503	1	0.101972
Barhl1-1:1894, 8, set2, minTK	Barhl1	0	1	1894	minTK	8	set2	0.267025	0.605334	1	-0.106642
Barhl1-1:229, 1, set1, minCMV	Barhl1	0	1	229	minCMV	1	set1	1.11125	0.291809	1	0.206349
Barhl1-1:229, 1, set1, minProm	Barhl1	0	1	229	minProm	1	set1	0.311568	0.57672	1	-0.169917
Barhl1-1:229, 1, set1, minTK	Barhl1	0	1	229	minTK	1	set1	1.3545	0.244492	1	-0.267017
Barhl1-1:562, 4, set1, minCMV	Barhl1	0	1	562	minCMV	4	set1	0.0764981	0.7821	1	0.0748844
Barhl1-1:562, 4, set1, minProm	Barhl1	0	1	562	minProm	4	set1	1.01932	0.312681	1	-0.236904
Barhl1-1:562, 4, set1, minTK	Barhl1	0	1	562	minTK	4	set1	2.85702	0.090976	1	-0.433471
Barhl1-1:895, 8, set1, minCMV	Barhl1	0	1	895	minCMV	8	set1	0.32841	0.566597	1	0.144865
Barhl1-1:895, 8, set1, minProm	Barhl1	0	1	895	minProm	8	set1	0.361346	0.547759	1	0.147705
Barhl1-1:895, 8, set1, minTK	Barhl1	0	1	895	minTK	8	set1	0.527794	0.467536	1	-0.143276
CEBPB-1:1189, 1, set2, minCMV	CEBPB	0	1	1189	minCMV	1	set2	0.257795	0.611639	1	0.161018
CEBPB-1:1189, 1, set2, minProm	CEBPB	0	1	1189	minProm	1	set2	0.331152	0.564982	1	0.175112
CEBPB-1:1189, 1, set2, minTK	CEBPB	0	1	1189	minTK	1	set2	0.247938	0.618531	1	-0.143512
CEBPB-1:1522, 4, set2, minCMV	CEBPB	0	1	1522	minCMV	4	set2	3.7489	0.0528423	0.900844	0.509588
CEBPB-1:1522, 4, set2, minProm	CEBPB	0	1	1522	minProm	4	set2	0.0955169	0.757277	1	0.114391
CEBPB-1:1522, 4, set2, minTK	CEBPB	0	1	1522	minTK	4	set2	0.356297	0.55057	1	-0.2054
CEBPB-1:1855, 8, set2, minCMV	CEBPB	0	1	1855	minCMV	8	set2	0.934272	0.333755	1	0.225856
CEBPB-1:1855, 8, set2, minProm	CEBPB	0	1	1855	minProm	8	set2	0.000192	0.988943	1	0.00473561
CEBPB-1:1855, 8, set2, minTK	CEBPB	0	1	1855	minTK	8	set2	0.592619	0.441408	1	0.204955
CEBPB-1:190, 1, set1, minCMV	CEBPB	0	1	190	minCMV	1	set1	0.209816	0.646911	1	-0.149995
CEBPB-1:190, 1, set1, minProm	CEBPB	0	1	190	minProm	1	set1	0.119643	0.729422	1	0.139418
CEBPB-1:190, 1, set1, minTK	CEBPB	0	1	190	minTK	1	set1	0.241927	0.622818	1	0.203533
CEBPB-1:523, 4, set1, minCMV	CEBPB	0	1	523	minCMV	4	set1	0.447917	0.503326	1	0.248837
CEBPB-1:523, 4, set1, minProm	CEBPB	0	1	523	minProm	4	set1	2.5863	0.107792	1	-0.678456
CEBPB-1:523, 4, set1, minTK	CEBPB	0	1	523	minTK	4	set1	0.200105	0.654636	1	0.157949
CEBPB-1:856, 8, set1, minCMV	CEBPB	0	1	856	minCMV	8	set1	0.0387852	0.843875	1	-0.0696937
CEBPB-1:856, 8, set1, minProm	CEBPB	0	1	856	minProm	8	set1	1.75071	0.185787	1	-0.448205
CEBPB-1:856, 8, set1, minTK	CEBPB	0	1	856	minTK	8	set1	0.662249	0.415767	1	0.407677
CENPB-1:1036, 1, set2, minCMV	CENPB	0	1	1036	minCMV	1	set2	0.00800219	0.92872	1	0.0159869
CENPB-1:1036, 1, set2, minProm	CENPB	0	1	1036	minProm	1	set2	0.164554	0.684998	1	-0.0737265
CENPB-1:1036, 1, set2, minTK	CENPB	0	1	1036	minTK	1	set2	0.32685	0.56752	1	-0.137716
CENPB-1:1369, 4, set2, minCMV	CENPB	0	1	1369	minCMV	4	set2	0.0740872	0.785476	1	-0.0650669
CENPB-1:1369, 4, set2, minProm	CENPB	0	1	1369	minProm	4	set2	0.123043	0.725757	1	-0.0680419
CENPB-1:1369, 4, set2, minTK	CENPB	0	1	1369	minTK	4	set2	1.10402	0.293386	1	-0.154837
CENPB-1:1702, 8, set2, minCMV	CENPB	0	1	1702	minCMV	8	set2	1.39746	0.237149	1	-0.239505
CENPB-1:1702, 8, set2, minProm	CENPB	0	1	1702	minProm	8	set2	1.25924	0.261795	1	-0.223398
CENPB-1:1702, 8, set2, minTK	CENPB	0	1	1702	minTK	8	set2	0.000363	0.984798	1	-0.0039225
CENPB-1:37, 1, set1, minCMV	CENPB	0	1	37	minCMV	1	set1	0.777908	0.377782	1	-0.135778
CENPB-1:37, 1, set1, minProm	CENPB	0	1	37	minProm	1	set1	0.380308	0.537438	1	-0.105762
CENPB-1:37, 1, set1, minTK	CENPB	0	1	37	minTK	1	set1	0.000288	0.986467	1	0.00263559
CENPB-1:370, 4, set1, minCMV	CENPB	0	1	370	minCMV	4	set1	0.2658	0.606163	1	-0.102899
CENPB-1:370, 4, set1, minProm	CENPB	0	1	370	minProm	4	set1	2.18005	0.13981	1	-0.2997
CENPB-1:370, 4, set1, minTK	CENPB	0	1	370	minTK	4	set1	0.246376	0.619638	1	0.0890373
CENPB-1:703, 8, set1, minCMV	CENPB	0	1	703	minCMV	8	set1	6.411	0.0113415	0.378216	-0.397619
CENPB-1:703, 8, set1, minProm	CENPB	0	1	703	minProm	8	set1	2.2352	0.134899	1	0.243285
CENPB-1:703, 8, set1, minTK	CENPB	0	1	703	minTK	8	set1	1.32249	0.250146	1	0.182621
CLOCK-1:1173, 1, set2, minCMV	CLOCK	0	1	1173	minCMV	1	set2	0.016424	0.898025	1	-0.0250355
CLOCK-1:1173, 1, set2, minProm	CLOCK	0	1	1173	minProm	1	set2	0.710225	0.399369	1	-0.189946
CLOCK-1:1173, 1, set2, minTK	CLOCK	0	1	1173	minTK	1	set2	0.97152	0.324301	1	-0.205107
CLOCK-1:1506, 4, set2, minCMV	CLOCK	0	1	1506	minCMV	4	set2	0.909782	0.340172	1	-0.201847
CLOCK-1:1506, 4, set2, minProm	CLOCK	0	1	1506	minProm	4	set2	0.554489	0.456489	1	-0.185117
CLOCK-1:1506, 4, set2, minTK	CLOCK	0	1	1506	minTK	4	set2	12.5159	0.000404	0.0234877	-0.79775
CLOCK-1:174, 1, set1, minCMV	CLOCK	0	1	174	minCMV	1	set1	0.0781113	0.779873	1	-0.0718349
CLOCK-1:174, 1, set1, minProm	CLOCK	0	1	174	minProm	1	set1	0.159915	0.689234	1	-0.168259
CLOCK-1:174, 1, set1, minTK	CLOCK	0	1	174	minTK	1	set1	0.493918	0.482185	1	0.282
CLOCK-1:1839, 8, set2, minCMV	CLOCK	0	1	1839	minCMV	8	set2	0.258064	0.611453	1	-0.11573
CLOCK-1:1839, 8, set2, minProm	CLOCK	0	1	1839	minProm	8	set2	0.00031	0.985944	1	0.004132
CLOCK-1:1839, 8, set2, minTK	CLOCK	0	1	1839	minTK	8	set2	1.76227	0.184342	1	0.314469
CLOCK-1:507, 4, set1, minCMV	CLOCK	0	1	507	minCMV	4	set1	0.161724	0.687574	1	-0.126285
CLOCK-1:507, 4, set1, minProm	CLOCK	0	1	507	minProm	4	set1	0.726925	0.393882	1	-0.306458
CLOCK-1:507, 4, set1, minTK	CLOCK	0	1	507	minTK	4	set1	0.119007	0.730114	1	-0.142871
CLOCK-1:840, 8, set1, minCMV	CLOCK	0	1	840	minCMV	8	set1	0.868489	0.351374	1	-0.342483
CLOCK-1:840, 8, set1, minProm	CLOCK	0	1	840	minProm	8	set1	0.179237	0.672029	1	0.131656
CLOCK-1:840, 8, set1, minTK	CLOCK	0	1	840	minTK	8	set1	0.491615	0.483208	1	-0.275153
CREB3-1:1192, 1, set2, minCMV	CREB3	0	1	1192	minCMV	1	set2	0.937222	0.332993	1	0.246888
CREB3-1:1192, 1, set2, minProm	CREB3	0	1	1192	minProm	1	set2	0.181999	0.669661	1	0.118229
CREB3-1:1192, 1, set2, minTK	CREB3	0	1	1192	minTK	1	set2	0.619714	0.431154	1	0.190931
CREB3-1:1525, 4, set2, minCMV	CREB3	0	1	1525	minCMV	4	set2	1.01583	0.31351	1	0.226465
CREB3-1:1525, 4, set2, minProm	CREB3	0	1	1525	minProm	4	set2	2.09889	0.147406	1	0.337192
CREB3-1:1525, 4, set2, minTK	CREB3	0	1	1525	minTK	4	set2	1.12478	0.288891	1	0.228255
CREB3-1:1858, 8, set2, minCMV	CREB3	0	1	1858	minCMV	8	set2	1.45667	0.227461	1	0.255231
CREB3-1:1858, 8, set2, minProm	CREB3	0	1	1858	minProm	8	set2	0.0733612	0.786504	1	0.0676306
CREB3-1:1858, 8, set2, minTK	CREB3	0	1	1858	minTK	8	set2	1.49269	0.2218	1	0.292829
CREB3-1:193, 1, set1, minCMV	CREB3	0	1	193	minCMV	1	set1	2.1438	0.143147	1	0.488356
CREB3-1:193, 1, set1, minProm	CREB3	0	1	193	minProm	1	set1	0.34901	0.554674	1	0.216871
CREB3-1:193, 1, set1, minTK	CREB3	0	1	193	minTK	1	set1	1.16337	0.280767	1	0.361645
CREB3-1:526, 4, set1, minCMV	CREB3	0	1	526	minCMV	4	set1	4.56734	0.0325872	0.711584	0.525572
CREB3-1:526, 4, set1, minProm	CREB3	0	1	526	minProm	4	set1	0.303789	0.581517	1	-0.18579
CREB3-1:526, 4, set1, minTK	CREB3	0	1	526	minTK	4	set1	0.00731695	0.931833	1	-0.02609
CREB3-1:859, 8, set1, minCMV	CREB3	0	1	859	minCMV	8	set1	3.93166	0.0473851	0.867926	0.594586
CREB3-1:859, 8, set1, minProm	CREB3	0	1	859	minProm	8	set1	2.89675	0.0887583	1	0.476471
CREB3-1:859, 8, set1, minTK	CREB3	0	1	859	minTK	8	set1	0.115363	0.734119	1	0.126684
CREB3L1-1:1190, 1, set2, minCMV	CREB3L1	0	1	1190	minCMV	1	set2	0.171711	0.678596	1	0.0946626
CREB3L1-1:1190, 1, set2, minProm	CREB3L1	0	1	1190	minProm	1	set2	0.821322	0.364794	1	0.24217
CREB3L1-1:1190, 1, set2, minTK	CREB3L1	0	1	1190	minTK	1	set2	0.0015023	0.969082	1	0.00728172
CREB3L1-1:1523, 4, set2, minCMV	CREB3L1	0	1	1523	minCMV	4	set2	0.153027	0.69566	1	-0.0888127
CREB3L1-1:1523, 4, set2, minProm	CREB3L1	0	1	1523	minProm	4	set2	0.238809	0.625067	1	-0.127152
CREB3L1-1:1523, 4, set2, minTK	CREB3L1	0	1	1523	minTK	4	set2	0.860002	0.353738	1	-0.180002
CREB3L1-1:1856, 8, set2, minCMV	CREB3L1	0	1	1856	minCMV	8	set2	0.170563	0.679612	1	0.09294
CREB3L1-1:1856, 8, set2, minProm	CREB3L1	0	1	1856	minProm	8	set2	0.157046	0.69189	1	-0.0835079
CREB3L1-1:1856, 8, set2, minTK	CREB3L1	0	1	1856	minTK	8	set2	0.000752	0.978116	1	0.00631993
CREB3L1-1:191, 1, set1, minCMV	CREB3L1	0	1	191	minCMV	1	set1	0.277274	0.598493	1	0.159026
CREB3L1-1:191, 1, set1, minProm	CREB3L1	0	1	191	minProm	1	set1	0.0622639	0.802953	1	-0.0521844
CREB3L1-1:191, 1, set1, minTK	CREB3L1	0	1	191	minTK	1	set1	1.15213	0.283104	1	0.2505
CREB3L1-1:524, 4, set1, minCMV	CREB3L1	0	1	524	minCMV	4	set1	0.0524082	0.818925	1	-0.0671289
CREB3L1-1:524, 4, set1, minProm	CREB3L1	0	1	524	minProm	4	set1	2.95576	0.0855723	1	-0.501518
CREB3L1-1:524, 4, set1, minTK	CREB3L1	0	1	524	minTK	4	set1	0.0489498	0.824901	1	-0.0679738
CREB3L1-1:857, 8, set1, minCMV	CREB3L1	0	1	857	minCMV	8	set1	0.103476	0.747698	1	0.102985
CREB3L1-1:857, 8, set1, minProm	CREB3L1	0	1	857	minProm	8	set1	0.446629	0.50394	1	-0.196697
CREB3L1-1:857, 8, set1, minTK	CREB3L1	0	1	857	minTK	8	set1	0.35858	0.549296	1	0.23792
CREB3L1-2:1191, 1, set2, minCMV	CREB3L1	0	2	1191	minCMV	1	set2	1.21397	0.270547	1	-0.382621
CREB3L1-2:1191, 1, set2, minProm	CREB3L1	0	2	1191	minProm	1	set2	0.0237301	0.877574	1	0.106529
CREB3L1-2:1191, 1, set2, minTK	CREB3L1	0	2	1191	minTK	1	set2	0.638757	0.424161	1	-0.657233
CREB3L1-2:1524, 4, set2, minCMV	CREB3L1	0	2	1524	minCMV	4	set2	0.00933793	0.923018	1	0.0499515
CREB3L1-2:1524, 4, set2, minProm	CREB3L1	0	2	1524	minProm	4	set2	0.0136405	0.907025	1	-0.0765169
CREB3L1-2:1524, 4, set2, minTK	CREB3L1	0	2	1524	minTK	4	set2	0.374422	0.540604	1	0.572989
CREB3L1-2:1857, 8, set2, minCMV	CREB3L1	0	2	1857	minCMV	8	set2	0.0406648	0.840186	1	-0.203208
CREB3L1-2:1857, 8, set2, minProm	CREB3L1	0	2	1857	minProm	8	set2	0.235142	0.627737	1	-0.652125
CREB3L1-2:1857, 8, set2, minTK	CREB3L1	0	2	1857	minTK	8	set2	0.323553	0.56948	1	0.405619
CREB3L1-2:192, 1, set1, minCMV	CREB3L1	0	2	192	minCMV	1	set1	0.630664	0.427112	1	0.932886
CREB3L1-2:192, 1, set1, minProm	CREB3L1	0	2	192	minProm	1	set1	1.68419	0.194368	1	-0.744055
CREB3L1-2:192, 1, set1, minTK	CREB3L1	0	2	192	minTK	1	set1	0.0189757	0.890436	1	0.225065
CREB3L1-2:525, 4, set1, minCMV	CREB3L1	0	2	525	minCMV	4	set1	0.767486	0.380996	1	-0.874462
CREB3L1-2:525, 4, set1, minProm	CREB3L1	0	2	525	minProm	4	set1	-2.4e-08	1	1
CREB3L1-2:525, 4, set1, minTK	CREB3L1	0	2	525	minTK	4	set1	0.321701	0.570587	1	-0.579019
CREB3L1-2:858, 8, set1, minCMV	CREB3L1	0	2	858	minCMV	8	set1	0.0407485	0.840024	1	-0.178486
CREB3L1-2:858, 8, set1, minProm	CREB3L1	0	2	858	minProm	8	set1	0.00698449	0.933396	1	-0.0968685
CREB3L1-2:858, 8, set1, minTK	CREB3L1	0	2	858	minTK	8	set1	0.326375	0.567801	1	-0.374392
CTCF-1:1001, 1, set2, minCMV	CTCF	0	1	1001	minCMV	1	set2	0.0561198	0.812737	1	-0.0724579
CTCF-1:1001, 1, set2, minProm	CTCF	0	1	1001	minProm	1	set2	0.00524393	0.942272	1	0.0287005
CTCF-1:1001, 1, set2, minTK	CTCF	0	1	1001	minTK	1	set2	0.137971	0.710306	1	-0.150812
CTCF-1:1334, 4, set2, minCMV	CTCF	0	1	1334	minCMV	4	set2	0.0300777	0.862314	1	-0.0490415
CTCF-1:1334, 4, set2, minProm	CTCF	0	1	1334	minProm	4	set2	1.70205	0.19202	1	-0.381671
CTCF-1:1334, 4, set2, minTK	CTCF	0	1	1334	minTK	4	set2	0.230117	0.631437	1	-0.207373
CTCF-1:1667, 8, set2, minCMV	CTCF	0	1	1667	minCMV	8	set2	0.164464	0.685079	1	-0.122758
CTCF-1:1667, 8, set2, minProm	CTCF	0	1	1667	minProm	8	set2	0.0308902	0.860486	1	0.0604317
CTCF-1:1667, 8, set2, minTK	CTCF	0	1	1667	minTK	8	set2	2.21825	0.136388	1	0.544049
CTCF-1:2, 1, set1, minCMV	CTCF	0	1	2	minCMV	1	set1	1.68433	0.194349	1	-0.637601
CTCF-1:2, 1, set1, minProm	CTCF	0	1	2	minProm	1	set1	1.12768	0.288271	1	0.413204
CTCF-1:2, 1, set1, minTK	CTCF	0	1	2	minTK	1	set1	0.655006	0.418329	1	-0.330983
CTCF-1:335, 4, set1, minCMV	CTCF	0	1	335	minCMV	4	set1	0.213024	0.644407	1	-0.16111
CTCF-1:335, 4, set1, minProm	CTCF	0	1	335	minProm	4	set1	0.0640906	0.800144	1	0.110737
CTCF-1:335, 4, set1, minTK	CTCF	0	1	335	minTK	4	set1	0.638629	0.424208	1	0.296017
CTCF-1:668, 8, set1, minCMV	CTCF	0	1	668	minCMV	8	set1	0.00667484	0.934886	1	0.0225891
CTCF-1:668, 8, set1, minProm	CTCF	0	1	668	minProm	8	set1	3.43705	0.0637492	0.935004	0.532464
CTCF-1:668, 8, set1, minTK	CTCF	0	1	668	minTK	8	set1	2.53491	0.111353	1	-0.431635
CUX1-1:1040, 1, set2, minCMV	CUX1	0	1	1040	minCMV	1	set2	0.00588972	0.938827	1	-0.0184128
CUX1-1:1040, 1, set2, minProm	CUX1	0	1	1040	minProm	1	set2	0.361884	0.547462	1	0.113069
CUX1-1:1040, 1, set2, minTK	CUX1	0	1	1040	minTK	1	set2	0.550398	0.458155	1	0.117492
CUX1-1:1373, 4, set2, minCMV	CUX1	0	1	1373	minCMV	4	set2	0.378318	0.538505	1	0.0897545
CUX1-1:1373, 4, set2, minProm	CUX1	0	1	1373	minProm	4	set2	0.746746	0.387508	1	-0.141225
CUX1-1:1373, 4, set2, minTK	CUX1	0	1	1373	minTK	4	set2	0.102474	0.74888	1	-0.0550942
CUX1-1:1706, 8, set2, minCMV	CUX1	0	1	1706	minCMV	8	set2	0.000529	0.981657	1	-0.00547865
CUX1-1:1706, 8, set2, minProm	CUX1	0	1	1706	minProm	8	set2	2.03116	0.154103	1	-0.241488
CUX1-1:1706, 8, set2, minTK	CUX1	0	1	1706	minTK	8	set2	0.411385	0.521267	1	-0.116398
CUX1-1:374, 4, set1, minCMV	CUX1	0	1	374	minCMV	4	set1	0.245079	0.620562	1	0.143305
CUX1-1:374, 4, set1, minProm	CUX1	0	1	374	minProm	4	set1	0.35672	0.550333	1	-0.1485
CUX1-1:374, 4, set1, minTK	CUX1	0	1	374	minTK	4	set1	0.0673508	0.795234	1	0.0665782
CUX1-1:41, 1, set1, minCMV	CUX1	0	1	41	minCMV	1	set1	0.0179586	0.893395	1	-0.0229958
CUX1-1:41, 1, set1, minProm	CUX1	0	1	41	minProm	1	set1	0.147122	0.701301	1	0.0834299
CUX1-1:41, 1, set1, minTK	CUX1	0	1	41	minTK	1	set1	0.178347	0.672797	1	-0.0770651
CUX1-1:707, 8, set1, minCMV	CUX1	0	1	707	minCMV	8	set1	0.869288	0.351153	1	-0.179426
CUX1-1:707, 8, set1, minProm	CUX1	0	1	707	minProm	8	set1	0.730099	0.392851	1	0.249516
CUX1-1:707, 8, set1, minTK	CUX1	0	1	707	minTK	8	set1	0.0392092	0.843035	1	-0.0526721
CUX1-2:1041, 1, set2, minCMV	CUX1	0	2	1041	minCMV	1	set2	0.372906	0.541424	1	0.135349
CUX1-2:1041, 1, set2, minProm	CUX1	0	2	1041	minProm	1	set2	1.76897	0.18351	1	0.198578
CUX1-2:1041, 1, set2, minTK	CUX1	0	2	1041	minTK	1	set2	8.95313	0.00276994	0.118856	-0.475101
CUX1-2:1374, 4, set2, minCMV	CUX1	0	2	1374	minCMV	4	set2	0.000791	0.977566	1	0.00431057
CUX1-2:1374, 4, set2, minProm	CUX1	0	2	1374	minProm	4	set2	0.226716	0.633969	1	0.082849
CUX1-2:1374, 4, set2, minTK	CUX1	0	2	1374	minTK	4	set2	1.29645	0.254863	1	0.16406
CUX1-2:1707, 8, set2, minCMV	CUX1	0	2	1707	minCMV	8	set2	0.00406073	0.94919	1	0.0137398
CUX1-2:1707, 8, set2, minProm	CUX1	0	2	1707	minProm	8	set2	1.87922	0.170423	1	-0.229117
CUX1-2:1707, 8, set2, minTK	CUX1	0	2	1707	minTK	8	set2	0.939224	0.332478	1	-0.148305
CUX1-2:375, 4, set1, minCMV	CUX1	0	2	375	minCMV	4	set1	0.0478633	0.826824	1	0.0414039
CUX1-2:375, 4, set1, minProm	CUX1	0	2	375	minProm	4	set1	7.39494	0.00654076	0.243237	-0.534803
CUX1-2:375, 4, set1, minTK	CUX1	0	2	375	minTK	4	set1	0.0502913	0.822557	1	-0.0469253
CUX1-2:42, 1, set1, minCMV	CUX1	0	2	42	minCMV	1	set1	1.14227	0.285174	1	0.202788
CUX1-2:42, 1, set1, minProm	CUX1	0	2	42	minProm	1	set1	0.900935	0.342531	1	0.196966
CUX1-2:42, 1, set1, minTK	CUX1	0	2	42	minTK	1	set1	0.579613	0.446464	1	-0.137931
CUX1-2:708, 8, set1, minCMV	CUX1	0	2	708	minCMV	8	set1	0.922972	0.336696	1	0.224085
CUX1-2:708, 8, set1, minProm	CUX1	0	2	708	minProm	8	set1	0.0025475	0.959746	1	0.0133508
CUX1-2:708, 8, set1, minTK	CUX1	0	2	708	minTK	8	set1	1.2218	0.269008	1	-0.257984
CUX1-3:1042, 1, set2, minCMV	CUX1	0	3	1042	minCMV	1	set2	0.00264764	0.958963	1	-0.0133165
CUX1-3:1042, 1, set2, minProm	CUX1	0	3	1042	minProm	1	set2	0.0912644	0.762576	1	0.0865231
CUX1-3:1042, 1, set2, minTK	CUX1	0	3	1042	minTK	1	set2	3.62338	0.0569732	0.919992	-0.529809
CUX1-3:1375, 4, set2, minCMV	CUX1	0	3	1375	minCMV	4	set2	0.0352665	0.851038	1	-0.0448532
CUX1-3:1375, 4, set2, minProm	CUX1	0	3	1375	minProm	4	set2	1.59	0.207326	1	-0.35495
CUX1-3:1375, 4, set2, minTK	CUX1	0	3	1375	minTK	4	set2	0.127586	0.720948	1	-0.102278
CUX1-3:1708, 8, set2, minCMV	CUX1	0	3	1708	minCMV	8	set2	0.69674	0.403881	1	-0.225132
CUX1-3:1708, 8, set2, minProm	CUX1	0	3	1708	minProm	8	set2	1.47e-05	0.99694	1	-0.00119707
CUX1-3:1708, 8, set2, minTK	CUX1	0	3	1708	minTK	8	set2	0.0444327	0.833051	1	-0.0797991
CUX1-3:376, 4, set1, minCMV	CUX1	0	3	376	minCMV	4	set1	0.116828	0.7325	1	-0.126436
CUX1-3:376, 4, set1, minProm	CUX1	0	3	376	minProm	4	set1	0.867526	0.351641	1	0.37097
CUX1-3:376, 4, set1, minTK	CUX1	0	3	376	minTK	4	set1	0.299287	0.58433	1	-0.281764
CUX1-3:43, 1, set1, minCMV	CUX1	0	3	43	minCMV	1	set1	0.0877958	0.766998	1	-0.108136
CUX1-3:43, 1, set1, minProm	CUX1	0	3	43	minProm	1	set1	2.69817	0.100464	1	0.692275
CUX1-3:43, 1, set1, minTK	CUX1	0	3	43	minTK	1	set1	0.607788	0.435622	1	0.270975
CUX1-3:709, 8, set1, minCMV	CUX1	0	3	709	minCMV	8	set1	0.0320045	0.858018	1	0.0763638
CUX1-3:709, 8, set1, minProm	CUX1	0	3	709	minProm	8	set1	0.0596637	0.807028	1	-0.125032
CUX1-3:709, 8, set1, minTK	CUX1	0	3	709	minTK	8	set1	0.3325	0.564191	1	-0.326981
CUX2-1:1043, 1, set2, minCMV	CUX2	0	1	1043	minCMV	1	set2	0.465392	0.495115	1	-0.16513
CUX2-1:1043, 1, set2, minProm	CUX2	0	1	1043	minProm	1	set2	0.000173	0.989502	1	-0.00341149
CUX2-1:1043, 1, set2, minTK	CUX2	0	1	1043	minTK	1	set2	0.152448	0.696207	1	0.0842392
CUX2-1:1376, 4, set2, minCMV	CUX2	0	1	1376	minCMV	4	set2	0.657647	0.417392	1	-0.166363
CUX2-1:1376, 4, set2, minProm	CUX2	0	1	1376	minProm	4	set2	0.130929	0.717471	1	0.0901691
CUX2-1:1376, 4, set2, minTK	CUX2	0	1	1376	minTK	4	set2	0.146484	0.701919	1	-0.0839568
CUX2-1:1709, 8, set2, minCMV	CUX2	0	1	1709	minCMV	8	set2	1.63279	0.201317	1	-0.309107
CUX2-1:1709, 8, set2, minProm	CUX2	0	1	1709	minProm	8	set2	0.608988	0.435169	1	-0.162097
CUX2-1:1709, 8, set2, minTK	CUX2	0	1	1709	minTK	8	set2	3.83005	0.0503413	0.892733	-0.356327
CUX2-1:377, 4, set1, minCMV	CUX2	0	1	377	minCMV	4	set1	0.0562873	0.812463	1	-0.0695285
CUX2-1:377, 4, set1, minProm	CUX2	0	1	377	minProm	4	set1	2.30744	0.128756	1	0.467152
CUX2-1:377, 4, set1, minTK	CUX2	0	1	377	minTK	4	set1	0.282211	0.595256	1	0.186075
CUX2-1:44, 1, set1, minCMV	CUX2	0	1	44	minCMV	1	set1	0.169528	0.680532	1	0.161616
CUX2-1:44, 1, set1, minProm	CUX2	0	1	44	minProm	1	set1	0.937324	0.332967	1	0.359264
CUX2-1:44, 1, set1, minTK	CUX2	0	1	44	minTK	1	set1	1.46071	0.226818	1	0.434595
CUX2-1:710, 8, set1, minCMV	CUX2	0	1	710	minCMV	8	set1	5.62605	0.0176955	0.507218	-1.08851
CUX2-1:710, 8, set1, minProm	CUX2	0	1	710	minProm	8	set1	0.7981	0.371662	1	-0.310935
CUX2-1:710, 8, set1, minTK	CUX2	0	1	710	minTK	8	set1	0.059301	0.807604	1	-0.0968664
Creb5-1:1193, 1, set2, minCMV	Creb5	0	1	1193	minCMV	1	set2	0.000108	0.991689	1	-0.00234143
Creb5-1:1193, 1, set2, minProm	Creb5	0	1	1193	minProm	1	set2	0.250664	0.616608	1	0.114017
Creb5-1:1193, 1, set2, minTK	Creb5	0	1	1193	minTK	1	set2	0.0267826	0.870004	1	-0.0410408
Creb5-1:1526, 4, set2, minCMV	Creb5	0	1	1526	minCMV	4	set2	0.0165308	0.897696	1	0.0276914
Creb5-1:1526, 4, set2, minProm	Creb5	0	1	1526	minProm	4	set2	0.200303	0.654476	1	-0.0863972
Creb5-1:1526, 4, set2, minTK	Creb5	0	1	1526	minTK	4	set2	0.977646	0.322781	1	-0.216877
Creb5-1:1859, 8, set2, minCMV	Creb5	0	1	1859	minCMV	8	set2	0.0769845	0.781426	1	-0.0510031
Creb5-1:1859, 8, set2, minProm	Creb5	0	1	1859	minProm	8	set2	0.0179905	0.893301	1	-0.0300165
Creb5-1:1859, 8, set2, minTK	Creb5	0	1	1859	minTK	8	set2	0.300123	0.583805	1	0.12579
Creb5-1:194, 1, set1, minCMV	Creb5	0	1	194	minCMV	1	set1	0.0340999	0.853495	1	-0.0583717
Creb5-1:194, 1, set1, minProm	Creb5	0	1	194	minProm	1	set1	0.0303998	0.861586	1	0.0532512
Creb5-1:194, 1, set1, minTK	Creb5	0	1	194	minTK	1	set1	0.920463	0.337353	1	-0.322098
Creb5-1:527, 4, set1, minCMV	Creb5	0	1	527	minCMV	4	set1	0.0110989	0.916097	1	-0.0333537
Creb5-1:527, 4, set1, minProm	Creb5	0	1	527	minProm	4	set1	0.817042	0.366047	1	-0.285881
Creb5-1:527, 4, set1, minTK	Creb5	0	1	527	minTK	4	set1	8.97e-06	0.99761	1	0.00111298
Creb5-1:860, 8, set1, minCMV	Creb5	0	1	860	minCMV	8	set1	0.0591039	0.807918	1	-0.084087
Creb5-1:860, 8, set1, minProm	Creb5	0	1	860	minProm	8	set1	0.0284362	0.866087	1	-0.0530905
Creb5-1:860, 8, set1, minTK	Creb5	0	1	860	minTK	8	set1	0.0612091	0.804595	1	-0.0716378
DBP-1:1194, 1, set2, minCMV	DBP	0	1	1194	minCMV	1	set2	0.22585	0.634618	1	0.102885
DBP-1:1194, 1, set2, minProm	DBP	0	1	1194	minProm	1	set2	1.42555	0.232492	1	0.3295
DBP-1:1194, 1, set2, minTK	DBP	0	1	1194	minTK	1	set2	1.26045	0.261566	1	0.266024
DBP-1:1527, 4, set2, minCMV	DBP	0	1	1527	minCMV	4	set2	0.143092	0.705227	1	0.0712197
DBP-1:1527, 4, set2, minProm	DBP	0	1	1527	minProm	4	set2	0.15322	0.695477	1	0.117402
DBP-1:1527, 4, set2, minTK	DBP	0	1	1527	minTK	4	set2	0.063474	0.801087	1	0.0657038
DBP-1:1860, 8, set2, minCMV	DBP	0	1	1860	minCMV	8	set2	0.182162	0.669521	1	0.103821
DBP-1:1860, 8, set2, minProm	DBP	0	1	1860	minProm	8	set2	0.6919	0.405519	1	0.215943
DBP-1:1860, 8, set2, minTK	DBP	0	1	1860	minTK	8	set2	0.247764	0.618654	1	-0.152551
DBP-1:195, 1, set1, minCMV	DBP	0	1	195	minCMV	1	set1	0.0512643	0.820878	1	-0.0984261
DBP-1:195, 1, set1, minProm	DBP	0	1	195	minProm	1	set1	0.140034	0.708247	1	-0.141652
DBP-1:195, 1, set1, minTK	DBP	0	1	195	minTK	1	set1	0.0279833	0.867148	1	0.0674753
DBP-1:528, 4, set1, minCMV	DBP	0	1	528	minCMV	4	set1	0.00134435	0.970752	1	-0.0131243
DBP-1:528, 4, set1, minProm	DBP	0	1	528	minProm	4	set1	0.104844	0.746092	1	-0.117652
DBP-1:528, 4, set1, minTK	DBP	0	1	528	minTK	4	set1	0.85946	0.35389	1	-0.297319
DBP-1:861, 8, set1, minCMV	DBP	0	1	861	minCMV	8	set1	0.00125897	0.971695	1	-0.0108486
DBP-1:861, 8, set1, minProm	DBP	0	1	861	minProm	8	set1	0.0969121	0.755567	1	-0.115383
DBP-1:861, 8, set1, minTK	DBP	0	1	861	minTK	8	set1	4.94978	0.026094	0.6379	-0.703965
DPRX-1:1229, 1, set2, minCMV	DPRX	0	1	1229	minCMV	1	set2	0.0460506	0.830084	1	-0.0554347
DPRX-1:1229, 1, set2, minProm	DPRX	0	1	1229	minProm	1	set2	0.0575269	0.810448	1	0.068037
DPRX-1:1229, 1, set2, minTK	DPRX	0	1	1229	minTK	1	set2	2.08616	0.148639	1	0.412699
DPRX-1:1562, 4, set2, minCMV	DPRX	0	1	1562	minCMV	4	set2	0.696988	0.403798	1	-0.259685
DPRX-1:1562, 4, set2, minProm	DPRX	0	1	1562	minProm	4	set2	0.190062	0.662865	1	0.126543
DPRX-1:1562, 4, set2, minTK	DPRX	0	1	1562	minTK	4	set2	0.170777	0.679423	1	0.11765
DPRX-1:1895, 8, set2, minCMV	DPRX	0	1	1895	minCMV	8	set2	0.042075	0.837477	1	-0.0536464
DPRX-1:1895, 8, set2, minProm	DPRX	0	1	1895	minProm	8	set2	1.95821	0.161705	1	0.397883
DPRX-1:1895, 8, set2, minTK	DPRX	0	1	1895	minTK	8	set2	0.173473	0.677043	1	0.0945501
DPRX-1:230, 1, set1, minCMV	DPRX	0	1	230	minCMV	1	set1	0.0146072	0.903802	1	-0.0437772
DPRX-1:230, 1, set1, minProm	DPRX	0	1	230	minProm	1	set1	0.0664379	0.796596	1	-0.0962547
DPRX-1:230, 1, set1, minTK	DPRX	0	1	230	minTK	1	set1	0.0526586	0.8185	1	-0.0751867
DPRX-1:563, 4, set1, minCMV	DPRX	0	1	563	minCMV	4	set1	0.324781	0.568749	1	-0.231097
DPRX-1:563, 4, set1, minProm	DPRX	0	1	563	minProm	4	set1	0.65575	0.418064	1	-0.258322
DPRX-1:563, 4, set1, minTK	DPRX	0	1	563	minTK	4	set1	0.140744	0.707543	1	-0.14278
DPRX-1:896, 8, set1, minCMV	DPRX	0	1	896	minCMV	8	set1	0.906801	0.340965	1	0.424094
DPRX-1:896, 8, set1, minProm	DPRX	0	1	896	minProm	8	set1	0.838061	0.359952	1	0.341219
DPRX-1:896, 8, set1, minTK	DPRX	0	1	896	minTK	8	set1	0.0138422	0.906343	1	0.0513149
DRGX-1:1230, 1, set2, minCMV	DRGX	0	1	1230	minCMV	1	set2	0.150106	0.698434	1	-0.157705
DRGX-1:1230, 1, set2, minProm	DRGX	0	1	1230	minProm	1	set2	4.51931	0.0335144	0.724381	-0.840198
DRGX-1:1230, 1, set2, minTK	DRGX	0	1	1230	minTK	1	set2	0.129547	0.718902	1	0.14852
DRGX-1:1563, 4, set2, minCMV	DRGX	0	1	1563	minCMV	4	set2	0.116515	0.732846	1	0.176025
DRGX-1:1563, 4, set2, minProm	DRGX	0	1	1563	minProm	4	set2	0.103414	0.74777	1	0.159415
DRGX-1:1563, 4, set2, minTK	DRGX	0	1	1563	minTK	4	set2	0.78493	0.375638	1	0.406339
DRGX-1:1896, 8, set2, minCMV	DRGX	0	1	1896	minCMV	8	set2	0.145176	0.703188	1	-0.179558
DRGX-1:1896, 8, set2, minProm	DRGX	0	1	1896	minProm	8	set2	0.0784176	0.779453	1	0.136396
DRGX-1:1896, 8, set2, minTK	DRGX	0	1	1896	minTK	8	set2	0.157716	0.691268	1	-0.246403
DRGX-1:231, 1, set1, minCMV	DRGX	0	1	231	minCMV	1	set1	0.0966301	0.755912	1	-0.157044
DRGX-1:231, 1, set1, minProm	DRGX	0	1	231	minProm	1	set1	0.473951	0.491175	1	-0.42117
DRGX-1:231, 1, set1, minTK	DRGX	0	1	231	minTK	1	set1	1.15205	0.283121	1	-0.487441
DRGX-1:564, 4, set1, minCMV	DRGX	0	1	564	minCMV	4	set1	0.15331	0.695392	1	-0.190004
DRGX-1:564, 4, set1, minProm	DRGX	0	1	564	minProm	4	set1	0.0104675	0.91851	1	0.0696809
DRGX-1:564, 4, set1, minTK	DRGX	0	1	564	minTK	4	set1	0.000833	0.976973	1	0.0200436
DRGX-1:897, 8, set1, minCMV	DRGX	0	1	897	minCMV	8	set1	0.164281	0.685245	1	-0.235684
DRGX-1:897, 8, set1, minProm	DRGX	0	1	897	minProm	8	set1	0.0103619	0.918921	1	-0.0484868
DRGX-1:897, 8, set1, minTK	DRGX	0	1	897	minTK	8	set1	1.03354	0.309328	1	-0.561232
DUXA-1:1231, 1, set2, minCMV	DUXA	0	1	1231	minCMV	1	set2	6.04126	0.0139753	0.428763	1.72731
DUXA-1:1231, 1, set2, minProm	DUXA	0	1	1231	minProm	1	set2	0.236225	0.626946	1	0.394908
DUXA-1:1231, 1, set2, minTK	DUXA	0	1	1231	minTK	1	set2	1.07505	0.299807	1	-0.377357
DUXA-1:1564, 4, set2, minCMV	DUXA	0	1	1564	minCMV	4	set2	0.709921	0.39947	1	-0.476431
DUXA-1:1564, 4, set2, minProm	DUXA	0	1	1564	minProm	4	set2	0.000812	0.97726	1	0.01867
DUXA-1:1564, 4, set2, minTK	DUXA	0	1	1564	minTK	4	set2	0.375574	0.539981	1	0.342248
DUXA-1:1897, 8, set2, minCMV	DUXA	0	1	1897	minCMV	8	set2	0.0655145	0.797983	1	0.124517
DUXA-1:1897, 8, set2, minProm	DUXA	0	1	1897	minProm	8	set2	2.97633	0.0844907	1	0.936054
DUXA-1:1897, 8, set2, minTK	DUXA	0	1	1897	minTK	8	set2	0.671278	0.412606	1	0.351477
DUXA-1:232, 1, set1, minCMV	DUXA	0	1	232	minCMV	1	set1	0.491249	0.483371	1	0.340387
DUXA-1:232, 1, set1, minProm	DUXA	0	1	232	minProm	1	set1	1.68993	0.193611	1	-0.636819
DUXA-1:232, 1, set1, minTK	DUXA	0	1	232	minTK	1	set1	1.36087	0.243387	1	-0.63743
DUXA-1:565, 4, set1, minCMV	DUXA	0	1	565	minCMV	4	set1	0.96196	0.326693	1	-0.482124
DUXA-1:565, 4, set1, minProm	DUXA	0	1	565	minProm	4	set1	0.000543	0.98141	1	0.0185927
DUXA-1:565, 4, set1, minTK	DUXA	0	1	565	minTK	4	set1	0.669336	0.413283	1	-0.611425
DUXA-1:898, 8, set1, minCMV	DUXA	0	1	898	minCMV	8	set1	0.112495	0.737321	1	-0.143125
DUXA-1:898, 8, set1, minProm	DUXA	0	1	898	minProm	8	set1	0.0973775	0.755	1	0.146182
DUXA-1:898, 8, set1, minTK	DUXA	0	1	898	minTK	8	set1	0.552189	0.457425	1	0.422561
E2F2-1:1046, 1, set2, minCMV	E2F2	0	1	1046	minCMV	1	set2	0.241629	0.623032	1	-0.0648013
E2F2-1:1046, 1, set2, minProm	E2F2	0	1	1046	minProm	1	set2	0.0473161	0.827801	1	0.0259824
E2F2-1:1046, 1, set2, minTK	E2F2	0	1	1046	minTK	1	set2	0.403953	0.525055	1	-0.0719813
E2F2-1:1379, 4, set2, minCMV	E2F2	0	1	1379	minCMV	4	set2	1.43705	0.230618	1	-0.151239
E2F2-1:1379, 4, set2, minProm	E2F2	0	1	1379	minProm	4	set2	0.271183	0.602539	1	0.0694272
E2F2-1:1379, 4, set2, minTK	E2F2	0	1	1379	minTK	4	set2	0.61606	0.432515	1	-0.0947205
E2F2-1:1712, 8, set2, minCMV	E2F2	0	1	1712	minCMV	8	set2	0.51155	0.474468	1	-0.0888999
E2F2-1:1712, 8, set2, minProm	E2F2	0	1	1712	minProm	8	set2	2.88592	0.0893569	1	-0.235142
E2F2-1:1712, 8, set2, minTK	E2F2	0	1	1712	minTK	8	set2	0.0668337	0.796004	1	-0.033881
E2F2-1:380, 4, set1, minCMV	E2F2	0	1	380	minCMV	4	set1	1.6676	0.196581	1	-0.177487
E2F2-1:380, 4, set1, minProm	E2F2	0	1	380	minProm	4	set1	0.137336	0.710944	1	-0.0528059
E2F2-1:380, 4, set1, minTK	E2F2	0	1	380	minTK	4	set1	1.71669	0.19012	1	-0.176794
E2F2-1:47, 1, set1, minCMV	E2F2	0	1	47	minCMV	1	set1	0.926226	0.335845	1	-0.12866
E2F2-1:47, 1, set1, minProm	E2F2	0	1	47	minProm	1	set1	2.49759	0.114021	1	0.224759
E2F2-1:47, 1, set1, minTK	E2F2	0	1	47	minTK	1	set1	0.0447303	0.832501	1	-0.0289539
E2F2-1:713, 8, set1, minCMV	E2F2	0	1	713	minCMV	8	set1	0.107122	0.743445	1	-0.0474448
E2F2-1:713, 8, set1, minProm	E2F2	0	1	713	minProm	8	set1	0.330291	0.565488	1	-0.0827449
E2F2-1:713, 8, set1, minTK	E2F2	0	1	713	minTK	8	set1	0.881717	0.347732	1	0.128942
E2F2-2:714, 8, set1, minCMV	E2F2	0	2	714	minCMV	8	set1	0.0957038	0.757047	1	-0.228103
E2F2-2:714, 8, set1, minTK	E2F2	0	2	714	minTK	8	set1	0.428142	0.512902	1	-2.06507
E2F3-1:1048, 1, set2, minCMV	E2F3	0	1	1048	minCMV	1	set2	0.118868	0.730265	1	-0.06321
E2F3-1:1048, 1, set2, minProm	E2F3	0	1	1048	minProm	1	set2	2.07101	0.150122	1	0.350475
E2F3-1:1048, 1, set2, minTK	E2F3	0	1	1048	minTK	1	set2	0.267766	0.604834	1	-0.110579
E2F3-1:1381, 4, set2, minCMV	E2F3	0	1	1381	minCMV	4	set2	0.03304	0.855764	1	-0.0423394
E2F3-1:1381, 4, set2, minProm	E2F3	0	1	1381	minProm	4	set2	0.876666	0.349116	1	-0.233707
E2F3-1:1381, 4, set2, minTK	E2F3	0	1	1381	minTK	4	set2	0.450988	0.501866	1	0.162861
E2F3-1:1714, 8, set2, minCMV	E2F3	0	1	1714	minCMV	8	set2	0.288814	0.590982	1	-0.0888309
E2F3-1:1714, 8, set2, minProm	E2F3	0	1	1714	minProm	8	set2	0.271139	0.602569	1	-0.112711
E2F3-1:1714, 8, set2, minTK	E2F3	0	1	1714	minTK	8	set2	3.58294	0.0583756	0.919992	0.36823
E2F3-1:382, 4, set1, minCMV	E2F3	0	1	382	minCMV	4	set1	0.00774211	0.929885	1	-0.0178462
E2F3-1:382, 4, set1, minProm	E2F3	0	1	382	minProm	4	set1	2.91907	0.0875381	1	-0.478943
E2F3-1:382, 4, set1, minTK	E2F3	0	1	382	minTK	4	set1	1.52575	0.216751	1	-0.281821
E2F3-1:49, 1, set1, minCMV	E2F3	0	1	49	minCMV	1	set1	0.00673472	0.934595	1	0.0187854
E2F3-1:49, 1, set1, minProm	E2F3	0	1	49	minProm	1	set1	0.290883	0.589655	1	-0.153835
E2F3-1:49, 1, set1, minTK	E2F3	0	1	49	minTK	1	set1	0.00736705	0.9316	1	0.0234788
E2F3-1:715, 8, set1, minCMV	E2F3	0	1	715	minCMV	8	set1	1.0667	0.301692	1	-0.210479
E2F3-1:715, 8, set1, minProm	E2F3	0	1	715	minProm	8	set1	0.802134	0.370456	1	-0.224805
E2F3-1:715, 8, set1, minTK	E2F3	0	1	715	minTK	8	set1	0.00111552	0.973356	1	-0.00882042
E2F3-2:716, 8, set1, minCMV	E2F3	0	2	716	minCMV	8	set1	0.673471	0	0
E2F7-1:1050, 1, set2, minCMV	E2F7	0	1	1050	minCMV	1	set2	0.674226	0.411582	1	0.230863
E2F7-1:1050, 1, set2, minProm	E2F7	0	1	1050	minProm	1	set2	0.39257	0.530951	1	0.285999
E2F7-1:1050, 1, set2, minTK	E2F7	0	1	1050	minTK	1	set2	0.110615	0.739445	1	-0.108803
E2F7-1:1383, 4, set2, minCMV	E2F7	0	1	1383	minCMV	4	set2	0.00232489	0.961543	1	0.0175454
E2F7-1:1383, 4, set2, minProm	E2F7	0	1	1383	minProm	4	set2	1.05137	0.305191	1	-0.392238
E2F7-1:1383, 4, set2, minTK	E2F7	0	1	1383	minTK	4	set2	0.0284891	0.865964	1	-0.0665994
E2F7-1:1716, 8, set2, minCMV	E2F7	0	1	1716	minCMV	8	set2	0.0244705	0.875694	1	-0.0567074
E2F7-1:1716, 8, set2, minProm	E2F7	0	1	1716	minProm	8	set2	1.33368	0.248152	1	0.417539
E2F7-1:1716, 8, set2, minTK	E2F7	0	1	1716	minTK	8	set2	0.0841346	0.771771	1	-0.0940684
E2F7-1:384, 4, set1, minCMV	E2F7	0	1	384	minCMV	4	set1	0.0500271	0.823016	1	-0.094959
E2F7-1:384, 4, set1, minProm	E2F7	0	1	384	minProm	4	set1	0.181686	0.669928	1	-0.166984
E2F7-1:384, 4, set1, minTK	E2F7	0	1	384	minTK	4	set1	3.13e-06	0.998588	1	0.00106047
E2F7-1:51, 1, set1, minCMV	E2F7	0	1	51	minCMV	1	set1	0.0356054	0.850333	1	0.0640686
E2F7-1:51, 1, set1, minProm	E2F7	0	1	51	minProm	1	set1	0.766007	0.381455	1	-0.326674
E2F7-1:51, 1, set1, minTK	E2F7	0	1	51	minTK	1	set1	2.41298	0.120333	1	-0.584216
E2F7-1:717, 8, set1, minCMV	E2F7	0	1	717	minCMV	8	set1	0.00648879	0.935797	1	-0.0304406
E2F7-1:717, 8, set1, minProm	E2F7	0	1	717	minProm	8	set1	0.0575874	0.810351	1	-0.0950295
E2F7-1:717, 8, set1, minTK	E2F7	0	1	717	minTK	8	set1	1.85661	0.173016	1	0.421868
EBF1-1:1051, 1, set2, minCMV	EBF1	0	1	1051	minCMV	1	set2	0.298842	0.58461	1	0.0985919
EBF1-1:1051, 1, set2, minProm	EBF1	0	1	1051	minProm	1	set2	0.000396	0.984133	1	0.00513651
EBF1-1:1051, 1, set2, minTK	EBF1	0	1	1051	minTK	1	set2	0.0147775	0.903245	1	-0.032627
EBF1-1:1384, 4, set2, minCMV	EBF1	0	1	1384	minCMV	4	set2	0.245568	0.620213	1	0.116241
EBF1-1:1384, 4, set2, minProm	EBF1	0	1	1384	minProm	4	set2	0.660804	0.416276	1	0.222782
EBF1-1:1384, 4, set2, minTK	EBF1	0	1	1384	minTK	4	set2	0.0311648	0.859873	1	-0.0415413
EBF1-1:1717, 8, set2, minCMV	EBF1	0	1	1717	minCMV	8	set2	0.352707	0.552585	1	0.12568
EBF1-1:1717, 8, set2, minProm	EBF1	0	1	1717	minProm	8	set2	1.60743	0.204853	1	0.254773
EBF1-1:1717, 8, set2, minTK	EBF1	0	1	1717	minTK	8	set2	0.0162203	0.898656	1	-0.0318897
EBF1-1:385, 4, set1, minCMV	EBF1	0	1	385	minCMV	4	set1	0.0258888	0.872172	1	-0.0392039
EBF1-1:385, 4, set1, minProm	EBF1	0	1	385	minProm	4	set1	0.519608	0.471009	1	-0.215458
EBF1-1:385, 4, set1, minTK	EBF1	0	1	385	minTK	4	set1	1.23696	0.266057	1	-0.313098
EBF1-1:52, 1, set1, minCMV	EBF1	0	1	52	minCMV	1	set1	0.336203	0.562029	1	0.161981
EBF1-1:52, 1, set1, minProm	EBF1	0	1	52	minProm	1	set1	3.5999	0.0577829	0.919992	-0.551607
EBF1-1:52, 1, set1, minTK	EBF1	0	1	52	minTK	1	set1	3.474	0.0623404	0.935004	-0.620153
EBF1-1:718, 8, set1, minCMV	EBF1	0	1	718	minCMV	8	set1	0.0671225	0.795573	1	0.0684322
EBF1-1:718, 8, set1, minProm	EBF1	0	1	718	minProm	8	set1	0.201955	0.653147	1	-0.143312
EBF1-1:718, 8, set1, minTK	EBF1	0	1	718	minTK	8	set1	0.677678	0.410387	1	0.219856
EGR1-1:1002, 1, set2, minCMV	EGR1	0	1	1002	minCMV	1	set2	0.570043	0.450242	1	0.127527
EGR1-1:1002, 1, set2, minProm	EGR1	0	1	1002	minProm	1	set2	0.520676	0.470553	1	0.174012
EGR1-1:1002, 1, set2, minTK	EGR1	0	1	1002	minTK	1	set2	0.428343	0.512803	1	-0.113761
EGR1-1:1335, 4, set2, minCMV	EGR1	0	1	1335	minCMV	4	set2	0.0759244	0.782898	1	0.0510576
EGR1-1:1335, 4, set2, minProm	EGR1	0	1	1335	minProm	4	set2	0.668686	0.41351	1	-0.1505
EGR1-1:1335, 4, set2, minTK	EGR1	0	1	1335	minTK	4	set2	0.547376	0.459392	1	0.144706
EGR1-1:1668, 8, set2, minCMV	EGR1	0	1	1668	minCMV	8	set2	0.0211098	0.88448	1	0.0289841
EGR1-1:1668, 8, set2, minProm	EGR1	0	1	1668	minProm	8	set2	0.296456	0.586113	1	0.119972
EGR1-1:1668, 8, set2, minTK	EGR1	0	1	1668	minTK	8	set2	0.832401	0.361579	1	-0.196765
EGR1-1:3, 1, set1, minCMV	EGR1	0	1	3	minCMV	1	set1	0.289875	0.590301	1	0.104283
EGR1-1:3, 1, set1, minProm	EGR1	0	1	3	minProm	1	set1	1.15364	0.282789	1	-0.231776
EGR1-1:3, 1, set1, minTK	EGR1	0	1	3	minTK	1	set1	0.0275012	0.868287	1	0.0381498
EGR1-1:336, 4, set1, minCMV	EGR1	0	1	336	minCMV	4	set1	0.477043	0.489765	1	0.204107
EGR1-1:336, 4, set1, minProm	EGR1	0	1	336	minProm	4	set1	1.28125	0.257667	1	-0.278826
EGR1-1:336, 4, set1, minTK	EGR1	0	1	336	minTK	4	set1	0.350786	0.553668	1	-0.119875
EGR1-1:669, 8, set1, minCMV	EGR1	0	1	669	minCMV	8	set1	0.0107175	0.917546	1	-0.0248803
EGR1-1:669, 8, set1, minProm	EGR1	0	1	669	minProm	8	set1	0.280398	0.59644	1	-0.160234
EGR1-1:669, 8, set1, minTK	EGR1	0	1	669	minTK	8	set1	0.00360829	0.952101	1	0.0164761
EHF-1:1052, 1, set2, minCMV	EHF	0	1	1052	minCMV	1	set2	2.05628	0.15158	1	-0.260358
EHF-1:1052, 1, set2, minProm	EHF	0	1	1052	minProm	1	set2	0.107178	0.74338	1	-0.0524983
EHF-1:1052, 1, set2, minTK	EHF	0	1	1052	minTK	1	set2	2.15533	0.142076	1	-0.265005
EHF-1:1385, 4, set2, minCMV	EHF	0	1	1385	minCMV	4	set2	0.642086	0.422957	1	-0.147876
EHF-1:1385, 4, set2, minProm	EHF	0	1	1385	minProm	4	set2	1.20767	0.271794	1	-0.190253
EHF-1:1385, 4, set2, minTK	EHF	0	1	1385	minTK	4	set2	2.79305	0.0946738	1	-0.28152
EHF-1:1718, 8, set2, minCMV	EHF	0	1	1718	minCMV	8	set2	0.879245	0.348408	1	-0.19128
EHF-1:1718, 8, set2, minProm	EHF	0	1	1718	minProm	8	set2	4.57183	0.0325018	0.711584	-0.456748
EHF-1:1718, 8, set2, minTK	EHF	0	1	1718	minTK	8	set2	1.01893	0.312772	1	-0.232875
EHF-1:386, 4, set1, minCMV	EHF	0	1	386	minCMV	4	set1	0.121374	0.72755	1	-0.0773043
EHF-1:386, 4, set1, minProm	EHF	0	1	386	minProm	4	set1	0.0159313	0.899558	1	-0.0378653
EHF-1:386, 4, set1, minTK	EHF	0	1	386	minTK	4	set1	0.104093	0.746973	1	0.0821252
EHF-1:53, 1, set1, minCMV	EHF	0	1	53	minCMV	1	set1	1.74054	0.187071	1	-0.287742
EHF-1:53, 1, set1, minProm	EHF	0	1	53	minProm	1	set1	2.2153	0.136648	1	-0.406933
EHF-1:53, 1, set1, minTK	EHF	0	1	53	minTK	1	set1	0.812762	0.367305	1	-0.197111
EHF-1:719, 8, set1, minCMV	EHF	0	1	719	minCMV	8	set1	0.818968	0.365482	1	-0.210547
EHF-1:719, 8, set1, minProm	EHF	0	1	719	minProm	8	set1	2.22997	0.135356	1	-0.359897
EHF-1:719, 8, set1, minTK	EHF	0	1	719	minTK	8	set1	0.244121	0.621245	1	-0.102831
ELF1-1:1053, 1, set2, minCMV	ELF1	0	1	1053	minCMV	1	set2	3.03185	0.0816451	1	-0.317388
ELF1-1:1053, 1, set2, minProm	ELF1	0	1	1053	minProm	1	set2	5.00826	0.0252266	0.629229	-0.448805
ELF1-1:1053, 1, set2, minTK	ELF1	0	1	1053	minTK	1	set2	0.733391	0.391786	1	-0.176608
ELF1-1:1386, 4, set2, minCMV	ELF1	0	1	1386	minCMV	4	set2	0.323531	0.569493	1	-0.0972913
ELF1-1:1386, 4, set2, minProm	ELF1	0	1	1386	minProm	4	set2	7.45237	0.00633531	0.237408	-0.519732
ELF1-1:1386, 4, set2, minTK	ELF1	0	1	1386	minTK	4	set2	1.05722	0.30385	1	-0.223804
ELF1-1:1719, 8, set2, minCMV	ELF1	0	1	1719	minCMV	8	set2	0.605728	0.436401	1	-0.159166
ELF1-1:1719, 8, set2, minProm	ELF1	0	1	1719	minProm	8	set2	0.051559	0.820372	1	-0.0454485
ELF1-1:1719, 8, set2, minTK	ELF1	0	1	1719	minTK	8	set2	0.590158	0.442358	1	-0.137151
ELF1-1:387, 4, set1, minCMV	ELF1	0	1	387	minCMV	4	set1	0.49187	0.483095	1	-0.157589
ELF1-1:387, 4, set1, minProm	ELF1	0	1	387	minProm	4	set1	3.07606	0.079453	1	-0.492188
ELF1-1:387, 4, set1, minTK	ELF1	0	1	387	minTK	4	set1	0.97524	0.323377	1	-0.229791
ELF1-1:54, 1, set1, minCMV	ELF1	0	1	54	minCMV	1	set1	1.7133	0.190557	1	-0.271291
ELF1-1:54, 1, set1, minProm	ELF1	0	1	54	minProm	1	set1	2.30972	0.128567	1	-0.332598
ELF1-1:54, 1, set1, minTK	ELF1	0	1	54	minTK	1	set1	1.78592	0.181424	1	-0.342614
ELF1-1:720, 8, set1, minCMV	ELF1	0	1	720	minCMV	8	set1	0.16176	0.687541	1	0.105612
ELF1-1:720, 8, set1, minProm	ELF1	0	1	720	minProm	8	set1	0.208259	0.648135	1	-0.10005
ELF1-1:720, 8, set1, minTK	ELF1	0	1	720	minTK	8	set1	0.170543	0.67963	1	-0.124165
ELF1-2:1054, 1, set2, minCMV	ELF1	0	2	1054	minCMV	1	set2	2.08392	0.148858	1	-0.187119
ELF1-2:1054, 1, set2, minProm	ELF1	0	2	1054	minProm	1	set2	3.43982	0.0636428	0.935004	-0.33328
ELF1-2:1054, 1, set2, minTK	ELF1	0	2	1054	minTK	1	set2	1.44977	0.228565	1	-0.225477
ELF1-2:1387, 4, set2, minCMV	ELF1	0	2	1387	minCMV	4	set2	0.0849435	0.770707	1	-0.0590113
ELF1-2:1387, 4, set2, minProm	ELF1	0	2	1387	minProm	4	set2	1.97269	0.160163	1	-0.267398
ELF1-2:1387, 4, set2, minTK	ELF1	0	2	1387	minTK	4	set2	4.88406	0.0271058	0.647624	-0.389961
ELF1-2:1720, 8, set2, minCMV	ELF1	0	2	1720	minCMV	8	set2	0.172922	0.677527	1	-0.0818203
ELF1-2:1720, 8, set2, minProm	ELF1	0	2	1720	minProm	8	set2	0.781082	0.37681	1	-0.176422
ELF1-2:1720, 8, set2, minTK	ELF1	0	2	1720	minTK	8	set2	3.75993	0.0524948	0.900844	-0.430841
ELF1-2:388, 4, set1, minCMV	ELF1	0	2	388	minCMV	4	set1	0.119221	0.729881	1	-0.070305
ELF1-2:388, 4, set1, minProm	ELF1	0	2	388	minProm	4	set1	0.395445	0.529451	1	-0.120828
ELF1-2:388, 4, set1, minTK	ELF1	0	2	388	minTK	4	set1	2.43917	0.118339	1	-0.307987
ELF1-2:55, 1, set1, minCMV	ELF1	0	2	55	minCMV	1	set1	1.24407	0.264688	1	-0.210144
ELF1-2:55, 1, set1, minProm	ELF1	0	2	55	minProm	1	set1	2.09051	0.148217	1	-0.352973
ELF1-2:55, 1, set1, minTK	ELF1	0	2	55	minTK	1	set1	1.36715	0.242302	1	-0.229315
ELF1-2:721, 8, set1, minCMV	ELF1	0	2	721	minCMV	8	set1	1.1449	0.28462	1	-0.20646
ELF1-2:721, 8, set1, minProm	ELF1	0	2	721	minProm	8	set1	1.37058	0.241712	1	-0.254554
ELF1-2:721, 8, set1, minTK	ELF1	0	2	721	minTK	8	set1	5.18709	0.0227553	0.581777	-0.47077
ELF3-1:1055, 1, set2, minCMV	ELF3	0	1	1055	minCMV	1	set2	0.460426	0.497425	1	-0.111825
ELF3-1:1055, 1, set2, minProm	ELF3	0	1	1055	minProm	1	set2	0.0881845	0.766498	1	-0.0559538
ELF3-1:1055, 1, set2, minTK	ELF3	0	1	1055	minTK	1	set2	3.82526	0.0504854	0.892733	-0.284501
ELF3-1:1388, 4, set2, minCMV	ELF3	0	1	1388	minCMV	4	set2	0.00680975	0.934232	1	0.0146561
ELF3-1:1388, 4, set2, minProm	ELF3	0	1	1388	minProm	4	set2	0.571597	0.449625	1	-0.152795
ELF3-1:1388, 4, set2, minTK	ELF3	0	1	1388	minTK	4	set2	2.81188	0.0935686	1	-0.324519
ELF3-1:1721, 8, set2, minCMV	ELF3	0	1	1721	minCMV	8	set2	0.696517	0.403957	1	-0.129683
ELF3-1:1721, 8, set2, minProm	ELF3	0	1	1721	minProm	8	set2	1.04814	0.305936	1	-0.191738
ELF3-1:1721, 8, set2, minTK	ELF3	0	1	1721	minTK	8	set2	2.06895	0.150325	1	-0.279457
ELF3-1:389, 4, set1, minCMV	ELF3	0	1	389	minCMV	4	set1	1.02159	0.312141	1	-0.194267
ELF3-1:389, 4, set1, minProm	ELF3	0	1	389	minProm	4	set1	1.09563	0.295228	1	-0.198569
ELF3-1:389, 4, set1, minTK	ELF3	0	1	389	minTK	4	set1	0.72053	0.39597	1	-0.222122
ELF3-1:56, 1, set1, minCMV	ELF3	0	1	56	minCMV	1	set1	1.03053	0.310035	1	-0.213886
ELF3-1:56, 1, set1, minProm	ELF3	0	1	56	minProm	1	set1	1.14233	0.285161	1	-0.184061
ELF3-1:56, 1, set1, minTK	ELF3	0	1	56	minTK	1	set1	1.19877	0.273567	1	-0.226662
ELF3-1:722, 8, set1, minCMV	ELF3	0	1	722	minCMV	8	set1	0.252711	0.615172	1	-0.103509
ELF3-1:722, 8, set1, minProm	ELF3	0	1	722	minProm	8	set1	0.490383	0.483757	1	-0.152215
ELF3-1:722, 8, set1, minTK	ELF3	0	1	722	minTK	8	set1	1.81491	0.17792	1	-0.319909
ELK1-1:1056, 1, set2, minCMV	ELK1	0	1	1056	minCMV	1	set2	1.31247	0.251948	1	-0.141891
ELK1-1:1056, 1, set2, minProm	ELK1	0	1	1056	minProm	1	set2	2.86754	0.0903829	1	-0.261985
ELK1-1:1056, 1, set2, minTK	ELK1	0	1	1056	minTK	1	set2	3.54861	0.0595952	0.922316	-0.347628
ELK1-1:1389, 4, set2, minCMV	ELK1	0	1	1389	minCMV	4	set2	0.168955	0.681042	1	-0.0768139
ELK1-1:1389, 4, set2, minProm	ELK1	0	1	1389	minProm	4	set2	3.83395	0.0502244	0.892733	-0.374624
ELK1-1:1389, 4, set2, minTK	ELK1	0	1	1389	minTK	4	set2	1.75794	0.184881	1	-0.230643
ELK1-1:1722, 8, set2, minCMV	ELK1	0	1	1722	minCMV	8	set2	0.417702	0.518086	1	-0.138353
ELK1-1:1722, 8, set2, minProm	ELK1	0	1	1722	minProm	8	set2	0.500583	0.479244	1	-0.154078
ELK1-1:1722, 8, set2, minTK	ELK1	0	1	1722	minTK	8	set2	3.98226	0.0459819	0.855703	-0.429924
ELK1-1:390, 4, set1, minCMV	ELK1	0	1	390	minCMV	4	set1	0.108676	0.741656	1	-0.0771859
ELK1-1:390, 4, set1, minProm	ELK1	0	1	390	minProm	4	set1	2.98227	0.084181	1	-0.409588
ELK1-1:390, 4, set1, minTK	ELK1	0	1	390	minTK	4	set1	1.08501	0.29758	1	-0.276743
ELK1-1:57, 1, set1, minCMV	ELK1	0	1	57	minCMV	1	set1	0.170111	0.680013	1	-0.0944635
ELK1-1:57, 1, set1, minProm	ELK1	0	1	57	minProm	1	set1	0.299757	0.584035	1	-0.108388
ELK1-1:57, 1, set1, minTK	ELK1	0	1	57	minTK	1	set1	0.63412	0.425848	1	-0.202031
ELK1-1:723, 8, set1, minCMV	ELK1	0	1	723	minCMV	8	set1	1.35884	0.243739	1	-0.306956
ELK1-1:723, 8, set1, minProm	ELK1	0	1	723	minProm	8	set1	0.953968	0.328711	1	-0.280468
ELK1-1:723, 8, set1, minTK	ELK1	0	1	723	minTK	8	set1	2.44095	0.118204	1	-0.408731
ELK1-2:1057, 1, set2, minCMV	ELK1	0	2	1057	minCMV	1	set2	0.204592	0.65104	1	-0.0934067
ELK1-2:1057, 1, set2, minProm	ELK1	0	2	1057	minProm	1	set2	0.791339	0.373695	1	-0.24252
ELK1-2:1057, 1, set2, minTK	ELK1	0	2	1057	minTK	1	set2	1.10516	0.293137	1	-0.276951
ELK1-2:1390, 4, set2, minCMV	ELK1	0	2	1390	minCMV	4	set2	0.0485866	0.825541	1	-0.0803268
ELK1-2:1390, 4, set2, minProm	ELK1	0	2	1390	minProm	4	set2	3.77053	0.052163	0.900844	-0.660344
ELK1-2:1390, 4, set2, minTK	ELK1	0	2	1390	minTK	4	set2	1.52658	0.216626	1	-0.382648
ELK1-2:1723, 8, set2, minCMV	ELK1	0	2	1723	minCMV	8	set2	0.382222	0.536416	1	-0.237051
ELK1-2:1723, 8, set2, minProm	ELK1	0	2	1723	minProm	8	set2	0.0268889	0.869748	1	-0.0713806
ELK1-2:1723, 8, set2, minTK	ELK1	0	2	1723	minTK	8	set2	0.449104	0.502761	1	-0.224722
ELK1-2:391, 4, set1, minCMV	ELK1	0	2	391	minCMV	4	set1	1.09462	0.29545	1	-0.262521
ELK1-2:391, 4, set1, minProm	ELK1	0	2	391	minProm	4	set1	1.08283	0.298064	1	-0.357243
ELK1-2:391, 4, set1, minTK	ELK1	0	2	391	minTK	4	set1	2.16656	0.141041	1	-0.459949
ELK1-2:58, 1, set1, minCMV	ELK1	0	2	58	minCMV	1	set1	0.00210559	0.963401	1	-0.0142239
ELK1-2:58, 1, set1, minProm	ELK1	0	2	58	minProm	1	set1	0.524508	0.468925	1	-0.194137
ELK1-2:58, 1, set1, minTK	ELK1	0	2	58	minTK	1	set1	2.31701	0.127966	1	-0.365402
ELK1-2:724, 8, set1, minCMV	ELK1	0	2	724	minCMV	8	set1	0.0303266	0.861751	1	-0.0466995
ELK1-2:724, 8, set1, minProm	ELK1	0	2	724	minProm	8	set1	1.33523	0.247876	1	-0.440447
ELK1-2:724, 8, set1, minTK	ELK1	0	2	724	minTK	8	set1	1.36735	0.242268	1	-0.352525
EMX1-1:1232, 1, set2, minCMV	EMX1	0	1	1232	minCMV	1	set2	0.0192312	0.889706	1	0.0685105
EMX1-1:1232, 1, set2, minProm	EMX1	0	1	1232	minProm	1	set2	1.33973	0.247082	1	0.848032
EMX1-1:1232, 1, set2, minTK	EMX1	0	1	1232	minTK	1	set2	2.45502	0.11715	1	1.25362
EMX1-1:1565, 4, set2, minCMV	EMX1	0	1	1565	minCMV	4	set2	0.456343	0.499338	1	-0.70458
EMX1-1:1565, 4, set2, minProm	EMX1	0	1	1565	minProm	4	set2	3.4576	0.0629617	0.935004	-1.82004
EMX1-1:1565, 4, set2, minTK	EMX1	0	1	1565	minTK	4	set2	0.00804754	0.928519	1	-0.0671344
EMX1-1:1898, 8, set2, minCMV	EMX1	0	1	1898	minCMV	8	set2	5.93188	0.0148694	0.440765	1.55848
EMX1-1:1898, 8, set2, minProm	EMX1	0	1	1898	minProm	8	set2	0.346098	0.55633	1	0.584964
EMX1-1:1898, 8, set2, minTK	EMX1	0	1	1898	minTK	8	set2	3.29e-08	0.999855	1	-1.59e-07
EMX1-1:233, 1, set1, minCMV	EMX1	0	1	233	minCMV	1	set1	0.00159737	0.968119	1	0.0224188
EMX1-1:233, 1, set1, minProm	EMX1	0	1	233	minProm	1	set1	1.24521	0.264469	1	1.21306
EMX1-1:233, 1, set1, minTK	EMX1	0	1	233	minTK	1	set1	0.636056	0.425143	1	-0.495954
EMX1-1:566, 4, set1, minCMV	EMX1	0	1	566	minCMV	4	set1	1.56234	0.211323	1	-0.904221
EMX1-1:566, 4, set1, minProm	EMX1	0	1	566	minProm	4	set1	0.138881	0.709396	1	-0.240598
EMX1-1:566, 4, set1, minTK	EMX1	0	1	566	minTK	4	set1	1.98058	0.159329	1	1.089
EMX1-1:899, 8, set1, minCMV	EMX1	0	1	899	minCMV	8	set1	0.00057	0.980954	1	0.0110097
EMX1-1:899, 8, set1, minProm	EMX1	0	1	899	minProm	8	set1	2.13237	0.144217	1	-0.904856
EMX1-1:899, 8, set1, minTK	EMX1	0	1	899	minTK	8	set1	0.466809	0.494459	1	-0.493039
EN1-1:1233, 1, set2, minCMV	EN1	0	1	1233	minCMV	1	set2	0.35597	0.550753	1	-0.268848
EN1-1:1233, 1, set2, minProm	EN1	0	1	1233	minProm	1	set2	8.42056	0.00371002	0.150205	-1.27798
EN1-1:1233, 1, set2, minTK	EN1	0	1	1233	minTK	1	set2	0.0371707	0.847118	1	0.0918079
EN1-1:1566, 4, set2, minCMV	EN1	0	1	1566	minCMV	4	set2	0.316634	0.573638	1	0.222268
EN1-1:1566, 4, set2, minProm	EN1	0	1	1566	minProm	4	set2	0.000295	0.986295	1	0.00915924
EN1-1:1566, 4, set2, minTK	EN1	0	1	1566	minTK	4	set2	2.11412	0.145946	1	-0.643144
EN1-1:1899, 8, set2, minCMV	EN1	0	1	1899	minCMV	8	set2	0.00645928	0.935943	1	-0.0289214
EN1-1:1899, 8, set2, minProm	EN1	0	1	1899	minProm	8	set2	3.54225	0.0598243	0.922316	1.13784
EN1-1:1899, 8, set2, minTK	EN1	0	1	1899	minTK	8	set2	0.319398	0.57197	1	0.259822
EN1-1:234, 1, set1, minCMV	EN1	0	1	234	minCMV	1	set1	0.133332	0.715002	1	-0.187492
EN1-1:234, 1, set1, minProm	EN1	0	1	234	minProm	1	set1	1.00529	0.316033	1	-0.501249
EN1-1:234, 1, set1, minTK	EN1	0	1	234	minTK	1	set1	0.419133	0.51737	1	-0.343957
EN1-1:567, 4, set1, minCMV	EN1	0	1	567	minCMV	4	set1	0.313744	0.575392	1	-0.173946
EN1-1:567, 4, set1, minProm	EN1	0	1	567	minProm	4	set1	1.90833	0.167149	1	-0.617324
EN1-1:567, 4, set1, minTK	EN1	0	1	567	minTK	4	set1	0.110427	0.739658	1	0.153157
EN1-1:900, 8, set1, minCMV	EN1	0	1	900	minCMV	8	set1	0.284287	0.593905	1	-0.186001
EN1-1:900, 8, set1, minProm	EN1	0	1	900	minProm	8	set1	0.316094	0.573964	1	0.259514
EN1-1:900, 8, set1, minTK	EN1	0	1	900	minTK	8	set1	0.148184	0.700277	1	-0.204329
EN1-2:1234, 1, set2, minCMV	EN1	0	2	1234	minCMV	1	set2	0.176611	0.674302	1	-0.174042
EN1-2:1234, 1, set2, minProm	EN1	0	2	1234	minProm	1	set2	0.04122	0.839114	1	-0.115439
EN1-2:1234, 1, set2, minTK	EN1	0	2	1234	minTK	1	set2	0.971045	0.32442	1	-0.402978
EN1-2:1567, 4, set2, minCMV	EN1	0	2	1567	minCMV	4	set2	1.48209	0.223447	1	-0.522159
EN1-2:1567, 4, set2, minProm	EN1	0	2	1567	minProm	4	set2	2.006	0.156678	1	0.739797
EN1-2:1567, 4, set2, minTK	EN1	0	2	1567	minTK	4	set2	0.843429	0.358418	1	0.807581
EN1-2:1900, 8, set2, minCMV	EN1	0	2	1900	minCMV	8	set2	0.0171793	0.89572	1	-0.0493019
EN1-2:1900, 8, set2, minProm	EN1	0	2	1900	minProm	8	set2	2.07473	0.149756	1	-0.65089
EN1-2:1900, 8, set2, minTK	EN1	0	2	1900	minTK	8	set2	0.345741	0.556534	1	0.24563
EN1-2:235, 1, set1, minCMV	EN1	0	2	235	minCMV	1	set1	0.149037	0.699457	1	-0.173241
EN1-2:235, 1, set1, minProm	EN1	0	2	235	minProm	1	set1	0.604384	0.43691	1	0.405861
EN1-2:235, 1, set1, minTK	EN1	0	2	235	minTK	1	set1	0.00178442	0.966305	1	-0.0203186
EN1-2:568, 4, set1, minCMV	EN1	0	2	568	minCMV	4	set1	0.85326	0.355632	1	0.447465
EN1-2:568, 4, set1, minProm	EN1	0	2	568	minProm	4	set1	0.158379	0.690653	1	-0.169081
EN1-2:568, 4, set1, minTK	EN1	0	2	568	minTK	4	set1	0.677441	0.410469	1	0.414096
EN1-2:901, 8, set1, minCMV	EN1	0	2	901	minCMV	8	set1	0.0409571	0.839621	1	-0.0886823
EN1-2:901, 8, set1, minProm	EN1	0	2	901	minProm	8	set1	0.628689	0.427837	1	-0.355278
EN1-2:901, 8, set1, minTK	EN1	0	2	901	minTK	8	set1	0.902781	0.342037	1	0.517882
EOMES-1:1142, 1, set2, minCMV	EOMES	0	1	1142	minCMV	1	set2	3.03916	0.0812782	1	0.354665
EOMES-1:1142, 1, set2, minProm	EOMES	0	1	1142	minProm	1	set2	1.77857	0.182325	1	-0.246275
EOMES-1:1142, 1, set2, minTK	EOMES	0	1	1142	minTK	1	set2	0.140267	0.708016	1	-0.0678634
EOMES-1:143, 1, set1, minCMV	EOMES	0	1	143	minCMV	1	set1	1.10661	0.292821	1	0.27422
EOMES-1:143, 1, set1, minProm	EOMES	0	1	143	minProm	1	set1	0.0919749	0.761681	1	-0.0978973
EOMES-1:143, 1, set1, minTK	EOMES	0	1	143	minTK	1	set1	0.00327672	0.954352	1	0.0144128
EOMES-1:1475, 4, set2, minCMV	EOMES	0	1	1475	minCMV	4	set2	0.595143	0.440437	1	-0.170959
EOMES-1:1475, 4, set2, minProm	EOMES	0	1	1475	minProm	4	set2	0.132611	0.71574	1	-0.0880235
EOMES-1:1475, 4, set2, minTK	EOMES	0	1	1475	minTK	4	set2	0.0235452	0.878048	1	0.0295535
EOMES-1:1808, 8, set2, minCMV	EOMES	0	1	1808	minCMV	8	set2	7.49578	0.00618437	0.234242	0.642964
EOMES-1:1808, 8, set2, minProm	EOMES	0	1	1808	minProm	8	set2	0.0536619	0.81681	1	0.0661205
EOMES-1:1808, 8, set2, minTK	EOMES	0	1	1808	minTK	8	set2	1.6421	0.200037	1	-0.366079
EOMES-1:476, 4, set1, minCMV	EOMES	0	1	476	minCMV	4	set1	0.0144349	0.904368	1	-0.034034
EOMES-1:476, 4, set1, minProm	EOMES	0	1	476	minProm	4	set1	3.19915	0.0736765	0.997607	0.536563
EOMES-1:476, 4, set1, minTK	EOMES	0	1	476	minTK	4	set1	0.125483	0.723163	1	0.143486
EOMES-1:809, 8, set1, minCMV	EOMES	0	1	809	minCMV	8	set1	0.00112663	0.973224	1	-0.0117683
EOMES-1:809, 8, set1, minProm	EOMES	0	1	809	minProm	8	set1	1.84042	0.174902	1	-0.408882
EOMES-1:809, 8, set1, minTK	EOMES	0	1	809	minTK	8	set1	0.816889	0.366091	1	-0.280288
EOMES-2:1143, 1, set2, minCMV	EOMES	0	2	1143	minCMV	1	set2	3.4478	0.0633362	0.935004	-0.282201
EOMES-2:1143, 1, set2, minProm	EOMES	0	2	1143	minProm	1	set2	0.201269	0.653699	1	0.0756395
EOMES-2:1143, 1, set2, minTK	EOMES	0	2	1143	minTK	1	set2	10.8523	0.000987	0.0503587	-0.526506
EOMES-2:144, 1, set1, minCMV	EOMES	0	2	144	minCMV	1	set1	0.880167	0.348156	1	-0.153253
EOMES-2:144, 1, set1, minProm	EOMES	0	2	144	minProm	1	set1	1.34919	0.245419	1	0.187599
EOMES-2:144, 1, set1, minTK	EOMES	0	2	144	minTK	1	set1	0.00670875	0.934721	1	-0.0140872
EOMES-2:1476, 4, set2, minCMV	EOMES	0	2	1476	minCMV	4	set2	7.92679	0.00487081	0.191585	-0.440529
EOMES-2:1476, 4, set2, minProm	EOMES	0	2	1476	minProm	4	set2	0.0946287	0.758373	1	-0.0478583
EOMES-2:1476, 4, set2, minTK	EOMES	0	2	1476	minTK	4	set2	0.370289	0.542847	1	0.105311
EOMES-2:1809, 8, set2, minCMV	EOMES	0	2	1809	minCMV	8	set2	0.642439	0.422829	1	-0.186076
EOMES-2:1809, 8, set2, minProm	EOMES	0	2	1809	minProm	8	set2	0.791564	0.373628	1	-0.156527
EOMES-2:1809, 8, set2, minTK	EOMES	0	2	1809	minTK	8	set2	3.64334	0.056294	0.918054	-0.305306
EOMES-2:477, 4, set1, minCMV	EOMES	0	2	477	minCMV	4	set1	8.77715	0.00305027	0.129079	-0.456367
EOMES-2:477, 4, set1, minProm	EOMES	0	2	477	minProm	4	set1	1.50617	0.219724	1	0.215594
EOMES-2:477, 4, set1, minTK	EOMES	0	2	477	minTK	4	set1	0.969094	0.324906	1	-0.150803
EOMES-2:810, 8, set1, minCMV	EOMES	0	2	810	minCMV	8	set1	0.697197	0.403727	1	-0.150029
EOMES-2:810, 8, set1, minProm	EOMES	0	2	810	minProm	8	set1	0.232857	0.629414	1	0.0931426
EOMES-2:810, 8, set1, minTK	EOMES	0	2	810	minTK	8	set1	0.18842	0.664235	1	0.0734838
ERG-1:1058, 1, set2, minCMV	ERG	0	1	1058	minCMV	1	set2	0.467254	0.494253	1	-0.14592
ERG-1:1058, 1, set2, minProm	ERG	0	1	1058	minProm	1	set2	1.48347	0.223233	1	-0.217629
ERG-1:1058, 1, set2, minTK	ERG	0	1	1058	minTK	1	set2	0.74646	0.387599	1	-0.139768
ERG-1:1391, 4, set2, minCMV	ERG	0	1	1391	minCMV	4	set2	1.26369	0.260955	1	-0.168478
ERG-1:1391, 4, set2, minProm	ERG	0	1	1391	minProm	4	set2	2.24775	0.133809	1	-0.311249
ERG-1:1391, 4, set2, minTK	ERG	0	1	1391	minTK	4	set2	0.063556	0.800961	1	-0.0519918
ERG-1:1724, 8, set2, minCMV	ERG	0	1	1724	minCMV	8	set2	0.554649	0.456424	1	-0.138544
ERG-1:1724, 8, set2, minProm	ERG	0	1	1724	minProm	8	set2	0.101825	0.749651	1	0.0598774
ERG-1:1724, 8, set2, minTK	ERG	0	1	1724	minTK	8	set2	0.24495	0.620653	1	-0.111869
ERG-1:392, 4, set1, minCMV	ERG	0	1	392	minCMV	4	set1	0.0401181	0.84125	1	-0.0385298
ERG-1:392, 4, set1, minProm	ERG	0	1	392	minProm	4	set1	0.320617	0.571237	1	-0.129672
ERG-1:392, 4, set1, minTK	ERG	0	1	392	minTK	4	set1	0.847866	0.357157	1	-0.190124
ERG-1:59, 1, set1, minCMV	ERG	0	1	59	minCMV	1	set1	1.26391	0.260912	1	-0.213019
ERG-1:59, 1, set1, minProm	ERG	0	1	59	minProm	1	set1	0.589149	0.442748	1	-0.159488
ERG-1:59, 1, set1, minTK	ERG	0	1	59	minTK	1	set1	3.27149	0.0704935	0.978616	-0.398354
ERG-1:725, 8, set1, minCMV	ERG	0	1	725	minCMV	8	set1	0.349759	0.55425	1	-0.14435
ERG-1:725, 8, set1, minProm	ERG	0	1	725	minProm	8	set1	3.18629	0.0742585	0.999233	-0.452096
ERG-1:725, 8, set1, minTK	ERG	0	1	725	minTK	8	set1	0.492171	0.48296	1	-0.192928
ERG-2:1059, 1, set2, minCMV	ERG	0	2	1059	minCMV	1	set2	0.248382	0.618217	1	-0.108126
ERG-2:1059, 1, set2, minProm	ERG	0	2	1059	minProm	1	set2	1.89394	0.168758	1	-0.332851
ERG-2:1059, 1, set2, minTK	ERG	0	2	1059	minTK	1	set2	0.930444	0.334748	1	-0.189693
ERG-2:1392, 4, set2, minCMV	ERG	0	2	1392	minCMV	4	set2	0.428455	0.512748	1	-0.124117
ERG-2:1392, 4, set2, minProm	ERG	0	2	1392	minProm	4	set2	1.58029	0.208718	1	-0.251773
ERG-2:1392, 4, set2, minTK	ERG	0	2	1392	minTK	4	set2	0.267093	0.605288	1	-0.115973
ERG-2:1725, 8, set2, minCMV	ERG	0	2	1725	minCMV	8	set2	0.164329	0.685202	1	-0.0968818
ERG-2:1725, 8, set2, minProm	ERG	0	2	1725	minProm	8	set2	1.56624	0.210753	1	-0.300651
ERG-2:1725, 8, set2, minTK	ERG	0	2	1725	minTK	8	set2	0.0738129	0.785864	1	0.0622559
ERG-2:393, 4, set1, minCMV	ERG	0	2	393	minCMV	4	set1	0.145857	0.702527	1	-0.0590636
ERG-2:393, 4, set1, minProm	ERG	0	2	393	minProm	4	set1	0.963681	0.326261	1	-0.215005
ERG-2:393, 4, set1, minTK	ERG	0	2	393	minTK	4	set1	1.52737	0.216508	1	-0.226461
ERG-2:60, 1, set1, minCMV	ERG	0	2	60	minCMV	1	set1	1.10638	0.29287	1	-0.182572
ERG-2:60, 1, set1, minProm	ERG	0	2	60	minProm	1	set1	0.747539	0.387256	1	-0.191796
ERG-2:60, 1, set1, minTK	ERG	0	2	60	minTK	1	set1	1.66757	0.196584	1	-0.282742
ERG-2:726, 8, set1, minCMV	ERG	0	2	726	minCMV	8	set1	0.151702	0.696914	1	-0.0892193
ERG-2:726, 8, set1, minProm	ERG	0	2	726	minProm	8	set1	0.99372	0.318835	1	-0.273826
ERG-2:726, 8, set1, minTK	ERG	0	2	726	minTK	8	set1	0.534608	0.464676	1	-0.151062
ESR1-1:1269, 1, set2, minCMV	ESR1	0	1	1269	minCMV	1	set2	0.199356	0.655241	1	0.112131
ESR1-1:1269, 1, set2, minProm	ESR1	0	1	1269	minProm	1	set2	4.55138	0.0328921	0.715696	-0.628986
ESR1-1:1269, 1, set2, minTK	ESR1	0	1	1269	minTK	1	set2	0.494253	0.482036	1	-0.166662
ESR1-1:1602, 4, set2, minCMV	ESR1	0	1	1602	minCMV	4	set2	0.786642	0.375117	1	0.301899
ESR1-1:1602, 4, set2, minProm	ESR1	0	1	1602	minProm	4	set2	0.686429	0.407382	1	-0.376996
ESR1-1:1602, 4, set2, minTK	ESR1	0	1	1602	minTK	4	set2	0.203555	0.651867	1	-0.197921
ESR1-1:1935, 8, set2, minCMV	ESR1	0	1	1935	minCMV	8	set2	1.4296	0.23183	1	-0.387461
ESR1-1:1935, 8, set2, minProm	ESR1	0	1	1935	minProm	8	set2	0.101245	0.75034	1	0.114404
ESR1-1:1935, 8, set2, minTK	ESR1	0	1	1935	minTK	8	set2	0.178626	0.672557	1	-0.147247
ESR1-1:270, 1, set1, minCMV	ESR1	0	1	270	minCMV	1	set1	2.94272	0.0862655	1	0.404274
ESR1-1:270, 1, set1, minProm	ESR1	0	1	270	minProm	1	set1	0.785589	0.375437	1	-0.242441
ESR1-1:270, 1, set1, minTK	ESR1	0	1	270	minTK	1	set1	0.826844	0.363187	1	-0.272421
ESR1-1:603, 4, set1, minCMV	ESR1	0	1	603	minCMV	4	set1	1.77879	0.182299	1	-0.371641
ESR1-1:603, 4, set1, minProm	ESR1	0	1	603	minProm	4	set1	0.0310884	0.860043	1	0.0496295
ESR1-1:603, 4, set1, minTK	ESR1	0	1	603	minTK	4	set1	0.00425393	0.947997	1	-0.0175173
ESR1-1:936, 8, set1, minCMV	ESR1	0	1	936	minCMV	8	set1	0.527555	0.467636	1	-0.24218
ESR1-1:936, 8, set1, minProm	ESR1	0	1	936	minProm	8	set1	1.35126	0.245058	1	-0.466339
ESR1-1:936, 8, set1, minTK	ESR1	0	1	936	minTK	8	set1	0.0203636	0.886526	1	0.0686931
ESRRA-1:1270, 1, set2, minCMV	ESRRA	0	1	1270	minCMV	1	set2	0.386952	0.533906	1	-0.0827649
ESRRA-1:1270, 1, set2, minProm	ESRRA	0	1	1270	minProm	1	set2	0.176183	0.674674	1	-0.0544682
ESRRA-1:1270, 1, set2, minTK	ESRRA	0	1	1270	minTK	1	set2	1.29503	0.255123	1	-0.169563
ESRRA-1:1603, 4, set2, minCMV	ESRRA	0	1	1603	minCMV	4	set2	0.263727	0.607571	1	0.0651744
ESRRA-1:1603, 4, set2, minProm	ESRRA	0	1	1603	minProm	4	set2	1.86705	0.171814	1	-0.192334
ESRRA-1:1603, 4, set2, minTK	ESRRA	0	1	1603	minTK	4	set2	4.21786	0.0400005	0.809223	-0.313493
ESRRA-1:1936, 8, set2, minCMV	ESRRA	0	1	1936	minCMV	8	set2	0.125987	0.72263	1	-0.0556819
ESRRA-1:1936, 8, set2, minProm	ESRRA	0	1	1936	minProm	8	set2	0.339422	0.560163	1	-0.0801606
ESRRA-1:1936, 8, set2, minTK	ESRRA	0	1	1936	minTK	8	set2	0.495498	0.481485	1	-0.107347
ESRRA-1:271, 1, set1, minCMV	ESRRA	0	1	271	minCMV	1	set1	0.0108865	0.916901	1	0.0158088
ESRRA-1:271, 1, set1, minProm	ESRRA	0	1	271	minProm	1	set1	1.61556	0.203711	1	-0.222155
ESRRA-1:271, 1, set1, minTK	ESRRA	0	1	271	minTK	1	set1	0.00746065	0.931168	1	-0.0125587
ESRRA-1:604, 4, set1, minCMV	ESRRA	0	1	604	minCMV	4	set1	0.552746	0.457198	1	-0.104732
ESRRA-1:604, 4, set1, minProm	ESRRA	0	1	604	minProm	4	set1	0.0692943	0.792367	1	-0.0447576
ESRRA-1:604, 4, set1, minTK	ESRRA	0	1	604	minTK	4	set1	0.0410797	0.839384	1	-0.0285985
ESRRA-1:937, 8, set1, minCMV	ESRRA	0	1	937	minCMV	8	set1	0.194636	0.659086	1	-0.0826878
ESRRA-1:937, 8, set1, minProm	ESRRA	0	1	937	minProm	8	set1	2.72794	0.0986062	1	-0.279409
ESRRA-1:937, 8, set1, minTK	ESRRA	0	1	937	minTK	8	set1	2.48736	0.114764	1	-0.259094
ESRRA-2:1271, 1, set2, minCMV	ESRRA	0	2	1271	minCMV	1	set2	1.03025	0.3101	1	0.157323
ESRRA-2:1271, 1, set2, minProm	ESRRA	0	2	1271	minProm	1	set2	0.346826	0.555915	1	0.0883757
ESRRA-2:1271, 1, set2, minTK	ESRRA	0	2	1271	minTK	1	set2	4.9988	0.0253649	0.630118	-0.334452
ESRRA-2:1604, 4, set2, minCMV	ESRRA	0	2	1604	minCMV	4	set2	0.227787	0.63317	1	0.0664901
ESRRA-2:1604, 4, set2, minProm	ESRRA	0	2	1604	minProm	4	set2	0.388863	0.532898	1	0.0965582
ESRRA-2:1604, 4, set2, minTK	ESRRA	0	2	1604	minTK	4	set2	0.019305	0.889496	1	-0.0225598
ESRRA-2:1937, 8, set2, minCMV	ESRRA	0	2	1937	minCMV	8	set2	0.0820527	0.774535	1	-0.0401627
ESRRA-2:1937, 8, set2, minProm	ESRRA	0	2	1937	minProm	8	set2	0.047234	0.827948	1	-0.0344744
ESRRA-2:1937, 8, set2, minTK	ESRRA	0	2	1937	minTK	8	set2	0.0118455	0.913332	1	0.016508
ESRRA-2:272, 1, set1, minCMV	ESRRA	0	2	272	minCMV	1	set1	0.11091	0.73911	1	-0.0520214
ESRRA-2:272, 1, set1, minProm	ESRRA	0	2	272	minProm	1	set1	0.60992	0.434818	1	-0.188409
ESRRA-2:272, 1, set1, minTK	ESRRA	0	2	272	minTK	1	set1	0.0663749	0.79669	1	0.0535012
ESRRA-2:605, 4, set1, minCMV	ESRRA	0	2	605	minCMV	4	set1	0.0838042	0.772207	1	-0.0542747
ESRRA-2:605, 4, set1, minProm	ESRRA	0	2	605	minProm	4	set1	0.466284	0.494702	1	-0.171693
ESRRA-2:605, 4, set1, minTK	ESRRA	0	2	605	minTK	4	set1	0.736744	0.390706	1	0.181919
ESRRA-2:938, 8, set1, minCMV	ESRRA	0	2	938	minCMV	8	set1	0.183461	0.668416	1	0.0939084
ESRRA-2:938, 8, set1, minProm	ESRRA	0	2	938	minProm	8	set1	0.243633	0.621595	1	0.130091
ESRRA-2:938, 8, set1, minTK	ESRRA	0	2	938	minTK	8	set1	1.64634	0.199458	1	-0.264964
ESRRB-1:1272, 1, set2, minCMV	ESRRB	0	1	1272	minCMV	1	set2	0.608203	0.435465	1	-0.200693
ESRRB-1:1272, 1, set2, minProm	ESRRB	0	1	1272	minProm	1	set2	0.602889	0.437478	1	-0.231339
ESRRB-1:1272, 1, set2, minTK	ESRRB	0	1	1272	minTK	1	set2	0.144695	0.703657	1	0.0960837
ESRRB-1:1605, 4, set2, minCMV	ESRRB	0	1	1605	minCMV	4	set2	0.0665442	0.796437	1	0.0666379
ESRRB-1:1605, 4, set2, minProm	ESRRB	0	1	1605	minProm	4	set2	0.411749	0.521083	1	-0.191768
ESRRB-1:1605, 4, set2, minTK	ESRRB	0	1	1605	minTK	4	set2	0.189022	0.663732	1	-0.122592
ESRRB-1:1938, 8, set2, minCMV	ESRRB	0	1	1938	minCMV	8	set2	0.00188071	0.965409	1	0.0174356
ESRRB-1:1938, 8, set2, minProm	ESRRB	0	1	1938	minProm	8	set2	0.140612	0.707673	1	-0.0924487
ESRRB-1:1938, 8, set2, minTK	ESRRB	0	1	1938	minTK	8	set2	2.07523	0.149708	1	-0.435603
ESRRB-1:273, 1, set1, minCMV	ESRRB	0	1	273	minCMV	1	set1	0.392478	0.531	1	0.236451
ESRRB-1:273, 1, set1, minProm	ESRRB	0	1	273	minProm	1	set1	0.69471	0.404567	1	0.301708
ESRRB-1:273, 1, set1, minTK	ESRRB	0	1	273	minTK	1	set1	0.0138551	0.906299	1	-0.0439921
ESRRB-1:606, 4, set1, minCMV	ESRRB	0	1	606	minCMV	4	set1	3.08138	0.0791931	1	-0.415031
ESRRB-1:606, 4, set1, minProm	ESRRB	0	1	606	minProm	4	set1	0.555755	0.455976	1	-0.337692
ESRRB-1:606, 4, set1, minTK	ESRRB	0	1	606	minTK	4	set1	0.0454398	0.831197	1	0.0908993
ESRRB-1:939, 8, set1, minCMV	ESRRB	0	1	939	minCMV	8	set1	0.10694	0.743656	1	-0.149256
ESRRB-1:939, 8, set1, minProm	ESRRB	0	1	939	minProm	8	set1	0.137416	0.710863	1	0.145279
ESRRB-1:939, 8, set1, minTK	ESRRB	0	1	939	minTK	8	set1	2.61927	0.105573	1	0.634204
ESRRG-1:1273, 1, set2, minCMV	ESRRG	0	1	1273	minCMV	1	set2	2.31282	0.128311	1	-0.205273
ESRRG-1:1273, 1, set2, minProm	ESRRG	0	1	1273	minProm	1	set2	0.13647	0.711815	1	-0.0584935
ESRRG-1:1273, 1, set2, minTK	ESRRG	0	1	1273	minTK	1	set2	13.3532	0.000258	0.0161528	-0.489585
ESRRG-1:1606, 4, set2, minCMV	ESRRG	0	1	1606	minCMV	4	set2	3.41189	0.0647282	0.935387	-0.240841
ESRRG-1:1606, 4, set2, minProm	ESRRG	0	1	1606	minProm	4	set2	10.7098	0.00106572	0.0531646	-0.484883
ESRRG-1:1606, 4, set2, minTK	ESRRG	0	1	1606	minTK	4	set2	0.751985	0.385848	1	0.119849
ESRRG-1:1939, 8, set2, minCMV	ESRRG	0	1	1939	minCMV	8	set2	1.34666	0.245862	1	-0.16845
ESRRG-1:1939, 8, set2, minProm	ESRRG	0	1	1939	minProm	8	set2	0.183727	0.668189	1	0.0781988
ESRRG-1:1939, 8, set2, minTK	ESRRG	0	1	1939	minTK	8	set2	0.253413	0.614682	1	-0.0712463
ESRRG-1:274, 1, set1, minCMV	ESRRG	0	1	274	minCMV	1	set1	0.198356	0.656051	1	-0.0861871
ESRRG-1:274, 1, set1, minProm	ESRRG	0	1	274	minProm	1	set1	7.00411	0.00813229	0.285141	-0.442566
ESRRG-1:274, 1, set1, minTK	ESRRG	0	1	274	minTK	1	set1	0.103946	0.747145	1	-0.0553011
ESRRG-1:607, 4, set1, minCMV	ESRRG	0	1	607	minCMV	4	set1	0.187673	0.664861	1	-0.0716168
ESRRG-1:607, 4, set1, minProm	ESRRG	0	1	607	minProm	4	set1	0.489503	0.484149	1	0.157862
ESRRG-1:607, 4, set1, minTK	ESRRG	0	1	607	minTK	4	set1	0.470632	0.492697	1	-0.156661
ESRRG-1:940, 8, set1, minCMV	ESRRG	0	1	940	minCMV	8	set1	1.24207	0.265073	1	-0.229937
ESRRG-1:940, 8, set1, minProm	ESRRG	0	1	940	minProm	8	set1	0.733339	0.391803	1	-0.171223
ESRRG-1:940, 8, set1, minTK	ESRRG	0	1	940	minTK	8	set1	1.18608	0.276122	1	-0.239924
ESRRG-2:1274, 1, set2, minCMV	ESRRG	0	2	1274	minCMV	1	set2	0.0923092	0.761262	1	-0.0416485
ESRRG-2:1274, 1, set2, minProm	ESRRG	0	2	1274	minProm	1	set2	1.09719	0.294884	1	-0.13925
ESRRG-2:1274, 1, set2, minTK	ESRRG	0	2	1274	minTK	1	set2	1.53193	0.215823	1	-0.180163
ESRRG-2:1607, 4, set2, minCMV	ESRRG	0	2	1607	minCMV	4	set2	0.449183	0.502723	1	-0.0980961
ESRRG-2:1607, 4, set2, minProm	ESRRG	0	2	1607	minProm	4	set2	0.0239589	0.87699	1	-0.0195336
ESRRG-2:1607, 4, set2, minTK	ESRRG	0	2	1607	minTK	4	set2	0.0567919	0.81164	1	0.0302439
ESRRG-2:1940, 8, set2, minCMV	ESRRG	0	2	1940	minCMV	8	set2	2.49552	0.114171	1	-0.208247
ESRRG-2:1940, 8, set2, minProm	ESRRG	0	2	1940	minProm	8	set2	0.363726	0.546444	1	-0.0826406
ESRRG-2:1940, 8, set2, minTK	ESRRG	0	2	1940	minTK	8	set2	1.02249	0.311929	1	0.138135
ESRRG-2:275, 1, set1, minCMV	ESRRG	0	2	275	minCMV	1	set1	0.789581	0.374227	1	0.135039
ESRRG-2:275, 1, set1, minProm	ESRRG	0	2	275	minProm	1	set1	0.424932	0.514486	1	-0.0876243
ESRRG-2:275, 1, set1, minTK	ESRRG	0	2	275	minTK	1	set1	2.3015	0.129249	1	-0.20126
ESRRG-2:608, 4, set1, minCMV	ESRRG	0	2	608	minCMV	4	set1	2.51203	0.11298	1	-0.269188
ESRRG-2:608, 4, set1, minProm	ESRRG	0	2	608	minProm	4	set1	2.52317	0.112185	1	0.269203
ESRRG-2:608, 4, set1, minTK	ESRRG	0	2	608	minTK	4	set1	0.683979	0.40822	1	-0.132933
ESRRG-2:941, 8, set1, minCMV	ESRRG	0	2	941	minCMV	8	set1	0.010332	0.919037	1	0.0128961
ESRRG-2:941, 8, set1, minProm	ESRRG	0	2	941	minProm	8	set1	7.00703	0.00811901	0.285141	-0.389177
ESRRG-2:941, 8, set1, minTK	ESRRG	0	2	941	minTK	8	set1	0.226921	0.633816	1	0.0720869
ETS1-1:1060, 1, set2, minCMV	ETS1	0	1	1060	minCMV	1	set2	0.631996	0.426624	1	-0.10129
ETS1-1:1060, 1, set2, minProm	ETS1	0	1	1060	minProm	1	set2	3.43979	0.0636438	0.935004	-0.213309
ETS1-1:1060, 1, set2, minTK	ETS1	0	1	1060	minTK	1	set2	7.20083	0.007287	0.264574	-0.297833
ETS1-1:1393, 4, set2, minCMV	ETS1	0	1	1393	minCMV	4	set2	0.460203	0.497529	1	-0.0761136
ETS1-1:1393, 4, set2, minProm	ETS1	0	1	1393	minProm	4	set2	5.01804	0.0250846	0.628241	-0.259837
ETS1-1:1393, 4, set2, minTK	ETS1	0	1	1393	minTK	4	set2	7.75514	0.00535598	0.208002	-0.328688
ETS1-1:1726, 8, set2, minCMV	ETS1	0	1	1726	minCMV	8	set2	3.47185	0.0624216	0.935004	-0.209728
ETS1-1:1726, 8, set2, minProm	ETS1	0	1	1726	minProm	8	set2	4.9763	0.0256969	0.633237	-0.25533
ETS1-1:1726, 8, set2, minTK	ETS1	0	1	1726	minTK	8	set2	2.31542	0.128097	1	-0.172668
ETS1-1:394, 4, set1, minCMV	ETS1	0	1	394	minCMV	4	set1	3.08181	0.0791726	1	-0.205931
ETS1-1:394, 4, set1, minProm	ETS1	0	1	394	minProm	4	set1	3.97303	0.0462344	0.855703	-0.317928
ETS1-1:394, 4, set1, minTK	ETS1	0	1	394	minTK	4	set1	11.0592	0.000882	0.0455035	-0.473308
ETS1-1:61, 1, set1, minCMV	ETS1	0	1	61	minCMV	1	set1	0.168794	0.681186	1	-0.0568861
ETS1-1:61, 1, set1, minProm	ETS1	0	1	61	minProm	1	set1	5.80288	0.0159999	0.463093	-0.304766
ETS1-1:61, 1, set1, minTK	ETS1	0	1	61	minTK	1	set1	4.18839	0.0407017	0.810862	-0.255656
ETS1-1:727, 8, set1, minCMV	ETS1	0	1	727	minCMV	8	set1	1.72647	0.188863	1	-0.212135
ETS1-1:727, 8, set1, minProm	ETS1	0	1	727	minProm	8	set1	0.0952288	0.757632	1	-0.0521755
ETS1-1:727, 8, set1, minTK	ETS1	0	1	727	minTK	8	set1	5.8168	0.0158738	0.463093	-0.344735
ETS1-2:1061, 1, set2, minCMV	ETS1	0	2	1061	minCMV	1	set2	1.13384	0.286957	1	-0.133348
ETS1-2:1061, 1, set2, minProm	ETS1	0	2	1061	minProm	1	set2	2.34651	0.125564	1	-0.212449
ETS1-2:1061, 1, set2, minTK	ETS1	0	2	1061	minTK	1	set2	0.936602	0.333153	1	-0.133363
ETS1-2:1394, 4, set2, minCMV	ETS1	0	2	1394	minCMV	4	set2	1.01653	0.313344	1	-0.143073
ETS1-2:1394, 4, set2, minProm	ETS1	0	2	1394	minProm	4	set2	4.71864	0.0298374	0.67063	-0.332432
ETS1-2:1394, 4, set2, minTK	ETS1	0	2	1394	minTK	4	set2	5.26516	0.0217565	0.566901	-0.353992
ETS1-2:1727, 8, set2, minCMV	ETS1	0	2	1727	minCMV	8	set2	1.878	0.170561	1	-0.171686
ETS1-2:1727, 8, set2, minProm	ETS1	0	2	1727	minProm	8	set2	1.55232	0.212794	1	-0.212045
ETS1-2:1727, 8, set2, minTK	ETS1	0	2	1727	minTK	8	set2	2.40824	0.120698	1	-0.240696
ETS1-2:395, 4, set1, minCMV	ETS1	0	2	395	minCMV	4	set1	0.400258	0.526956	1	-0.102578
ETS1-2:395, 4, set1, minProm	ETS1	0	2	395	minProm	4	set1	2.16669	0.14103	1	-0.229735
ETS1-2:395, 4, set1, minTK	ETS1	0	2	395	minTK	4	set1	1.85613	0.173072	1	-0.23448
ETS1-2:62, 1, set1, minCMV	ETS1	0	2	62	minCMV	1	set1	2.03534	0.15368	1	-0.221264
ETS1-2:62, 1, set1, minProm	ETS1	0	2	62	minProm	1	set1	9.0225	0.00266676	0.11688	-0.603735
ETS1-2:62, 1, set1, minTK	ETS1	0	2	62	minTK	1	set1	3.76392	0.0523696	0.900844	-0.325176
ETS1-2:728, 8, set1, minCMV	ETS1	0	2	728	minCMV	8	set1	0.432999	0.510521	1	-0.100725
ETS1-2:728, 8, set1, minProm	ETS1	0	2	728	minProm	8	set1	2.08908	0.148356	1	-0.219173
ETS1-2:728, 8, set1, minTK	ETS1	0	2	728	minTK	8	set1	4.24532	0.0393586	0.799683	-0.303846
ETV2-1:1062, 1, set2, minCMV	ETV2	0	1	1062	minCMV	1	set2	2.45693	0.117007	1	-0.236396
ETV2-1:1062, 1, set2, minProm	ETV2	0	1	1062	minProm	1	set2	4.1485	0.0416714	0.81692	-0.359898
ETV2-1:1062, 1, set2, minTK	ETV2	0	1	1062	minTK	1	set2	1.94759	0.162847	1	-0.262502
ETV2-1:1395, 4, set2, minCMV	ETV2	0	1	1395	minCMV	4	set2	0.725362	0.394391	1	-0.144145
ETV2-1:1395, 4, set2, minProm	ETV2	0	1	1395	minProm	4	set2	2.66663	0.102473	1	-0.311622
ETV2-1:1395, 4, set2, minTK	ETV2	0	1	1395	minTK	4	set2	0.152917	0.695763	1	-0.073771
ETV2-1:1728, 8, set2, minCMV	ETV2	0	1	1728	minCMV	8	set2	0.676288	0.410868	1	-0.158981
ETV2-1:1728, 8, set2, minProm	ETV2	0	1	1728	minProm	8	set2	0.619968	0.431059	1	-0.163802
ETV2-1:1728, 8, set2, minTK	ETV2	0	1	1728	minTK	8	set2	3.57414	0.058686	0.919992	-0.317538
ETV2-1:396, 4, set1, minCMV	ETV2	0	1	396	minCMV	4	set1	0.355823	0.550835	1	-0.160999
ETV2-1:396, 4, set1, minProm	ETV2	0	1	396	minProm	4	set1	0.0142246	0.905064	1	-0.0320582
ETV2-1:396, 4, set1, minTK	ETV2	0	1	396	minTK	4	set1	0.523918	0.469175	1	-0.197755
ETV2-1:63, 1, set1, minCMV	ETV2	0	1	63	minCMV	1	set1	0.18746	0.665039	1	-0.111827
ETV2-1:63, 1, set1, minProm	ETV2	0	1	63	minProm	1	set1	0.492382	0.482867	1	-0.148218
ETV2-1:63, 1, set1, minTK	ETV2	0	1	63	minTK	1	set1	0.0025068	0.960068	1	0.011891
ETV2-1:729, 8, set1, minCMV	ETV2	0	1	729	minCMV	8	set1	0.26518	0.606583	1	-0.115762
ETV2-1:729, 8, set1, minProm	ETV2	0	1	729	minProm	8	set1	2.16565	0.141125	1	-0.468124
ETV2-1:729, 8, set1, minTK	ETV2	0	1	729	minTK	8	set1	0.0396982	0.842072	1	0.0446793
ETV6-1:1063, 1, set2, minCMV	ETV6	0	1	1063	minCMV	1	set2	0.317028	0.573399	1	-0.0805875
ETV6-1:1063, 1, set2, minProm	ETV6	0	1	1063	minProm	1	set2	2.39785	0.121502	1	-0.265601
ETV6-1:1063, 1, set2, minTK	ETV6	0	1	1063	minTK	1	set2	9.07886	0.00258581	0.114148	-0.509071
ETV6-1:1396, 4, set2, minCMV	ETV6	0	1	1396	minCMV	4	set2	0.424435	0.514732	1	-0.122844
ETV6-1:1396, 4, set2, minProm	ETV6	0	1	1396	minProm	4	set2	0.780266	0.37706	1	-0.1698
ETV6-1:1396, 4, set2, minTK	ETV6	0	1	1396	minTK	4	set2	2.3589	0.12457	1	-0.309408
ETV6-1:1729, 8, set2, minCMV	ETV6	0	1	1729	minCMV	8	set2	1.00993	0.314921	1	-0.183992
ETV6-1:1729, 8, set2, minProm	ETV6	0	1	1729	minProm	8	set2	1.44255	0.229727	1	-0.190416
ETV6-1:1729, 8, set2, minTK	ETV6	0	1	1729	minTK	8	set2	1.88717	0.169521	1	-0.268617
ETV6-1:397, 4, set1, minCMV	ETV6	0	1	397	minCMV	4	set1	1.7932	0.180537	1	-0.252267
ETV6-1:397, 4, set1, minProm	ETV6	0	1	397	minProm	4	set1	0.0918294	0.761864	1	-0.0658276
ETV6-1:397, 4, set1, minTK	ETV6	0	1	397	minTK	4	set1	1.82394	0.176845	1	-0.238698
ETV6-1:64, 1, set1, minCMV	ETV6	0	1	64	minCMV	1	set1	0.108307	0.74208	1	-0.062858
ETV6-1:64, 1, set1, minProm	ETV6	0	1	64	minProm	1	set1	1.88344	0.169944	1	-0.276028
ETV6-1:64, 1, set1, minTK	ETV6	0	1	64	minTK	1	set1	0.0545014	0.815408	1	0.040706
ETV6-1:730, 8, set1, minCMV	ETV6	0	1	730	minCMV	8	set1	1.62029	0.203051	1	-0.263523
ETV6-1:730, 8, set1, minProm	ETV6	0	1	730	minProm	8	set1	0.0458498	0.830449	1	-0.0433634
ETV6-1:730, 8, set1, minTK	ETV6	0	1	730	minTK	8	set1	0.0531261	0.81771	1	-0.0458919
Esrra-1:1275, 1, set2, minCMV	Esrra	0	1	1275	minCMV	1	set2	3.08932	0.0788075	1	-0.221469
Esrra-1:1275, 1, set2, minProm	Esrra	0	1	1275	minProm	1	set2	3.25541	0.071188	0.981594	-0.26929
Esrra-1:1275, 1, set2, minTK	Esrra	0	1	1275	minTK	1	set2	5.32484	0.0210236	0.556038	-0.319251
Esrra-1:1608, 4, set2, minCMV	Esrra	0	1	1608	minCMV	4	set2	0.260189	0.60999	1	-0.071323
Esrra-1:1608, 4, set2, minProm	Esrra	0	1	1608	minProm	4	set2	3.58061	0.0584576	0.919992	-0.28199
Esrra-1:1608, 4, set2, minTK	Esrra	0	1	1608	minTK	4	set2	0.134384	0.71393	1	-0.0514923
Esrra-1:1941, 8, set2, minCMV	Esrra	0	1	1941	minCMV	8	set2	0.0882148	0.766459	1	-0.0387134
Esrra-1:1941, 8, set2, minProm	Esrra	0	1	1941	minProm	8	set2	0.197824	0.656483	1	-0.0685527
Esrra-1:1941, 8, set2, minTK	Esrra	0	1	1941	minTK	8	set2	0.0233635	0.878516	1	-0.0228193
Esrra-1:276, 1, set1, minCMV	Esrra	0	1	276	minCMV	1	set1	0.0148417	0.903037	1	-0.0218948
Esrra-1:276, 1, set1, minProm	Esrra	0	1	276	minProm	1	set1	0.00411272	0.948866	1	0.0130057
Esrra-1:276, 1, set1, minTK	Esrra	0	1	276	minTK	1	set1	6.66113	0.00985387	0.334052	0.51578
Esrra-1:609, 4, set1, minCMV	Esrra	0	1	609	minCMV	4	set1	1.84363	0.174526	1	-0.193393
Esrra-1:609, 4, set1, minProm	Esrra	0	1	609	minProm	4	set1	0.91236	0.339489	1	-0.16539
Esrra-1:609, 4, set1, minTK	Esrra	0	1	609	minTK	4	set1	0.832718	0.361488	1	-0.166252
Esrra-1:942, 8, set1, minCMV	Esrra	0	1	942	minCMV	8	set1	0.944655	0.331083	1	0.209373
Esrra-1:942, 8, set1, minProm	Esrra	0	1	942	minProm	8	set1	0.00209676	0.963477	1	0.0124723
Esrra-1:942, 8, set1, minTK	Esrra	0	1	942	minTK	8	set1	0.0156207	0.900537	1	0.0214562
FOXB1-1:1203, 1, set2, minCMV	FOXB1	0	1	1203	minCMV	1	set2	1.55606	0.212243	1	-0.18874
FOXB1-1:1203, 1, set2, minProm	FOXB1	0	1	1203	minProm	1	set2	1.476	0.224401	1	-0.231005
FOXB1-1:1203, 1, set2, minTK	FOXB1	0	1	1203	minTK	1	set2	1.25518	0.262565	1	-0.173718
FOXB1-1:1536, 4, set2, minCMV	FOXB1	0	1	1536	minCMV	4	set2	0.224594	0.635562	1	0.0758522
FOXB1-1:1536, 4, set2, minProm	FOXB1	0	1	1536	minProm	4	set2	4.72183	0.029782	0.67063	-0.443588
FOXB1-1:1536, 4, set2, minTK	FOXB1	0	1	1536	minTK	4	set2	0.128598	0.71989	1	-0.0606718
FOXB1-1:1869, 8, set2, minCMV	FOXB1	0	1	1869	minCMV	8	set2	0.000381	0.984437	1	0.00290242
FOXB1-1:1869, 8, set2, minProm	FOXB1	0	1	1869	minProm	8	set2	1.77808	0.182385	1	-0.258778
FOXB1-1:1869, 8, set2, minTK	FOXB1	0	1	1869	minTK	8	set2	0.649036	0.420458	1	-0.134826
FOXB1-1:204, 1, set1, minCMV	FOXB1	0	1	204	minCMV	1	set1	0.227022	0.633741	1	0.113575
FOXB1-1:204, 1, set1, minProm	FOXB1	0	1	204	minProm	1	set1	0.31933	0.572011	1	-0.0954613
FOXB1-1:204, 1, set1, minTK	FOXB1	0	1	204	minTK	1	set1	0.161603	0.687685	1	0.101948
FOXB1-1:537, 4, set1, minCMV	FOXB1	0	1	537	minCMV	4	set1	0.0146276	0.903735	1	-0.0213315
FOXB1-1:537, 4, set1, minProm	FOXB1	0	1	537	minProm	4	set1	0.00932516	0.92307	1	0.0241629
FOXB1-1:537, 4, set1, minTK	FOXB1	0	1	537	minTK	4	set1	0.00126506	0.971627	1	-0.00799118
FOXB1-1:870, 8, set1, minCMV	FOXB1	0	1	870	minCMV	8	set1	0.0267216	0.87015	1	0.0367686
FOXB1-1:870, 8, set1, minProm	FOXB1	0	1	870	minProm	8	set1	4.64987	0.0310558	0.688835	0.533752
FOXB1-1:870, 8, set1, minTK	FOXB1	0	1	870	minTK	8	set1	2.77969	0.0954668	1	-0.4224
FOXB1-2:1204, 1, set2, minCMV	FOXB1	0	2	1204	minCMV	1	set2	2.33e-10	0	0
FOXB1-2:1204, 1, set2, minProm	FOXB1	0	2	1204	minProm	1	set2	0.591109	0.441991	1	-0.652078
FOXB1-2:1204, 1, set2, minTK	FOXB1	0	2	1204	minTK	1	set2	2.68082	0.101563	1	1.23565
FOXB1-2:1537, 4, set2, minCMV	FOXB1	0	2	1537	minCMV	4	set2	2.45288	0.117309	1	0.894902
FOXB1-2:1537, 4, set2, minProm	FOXB1	0	2	1537	minProm	4	set2	1.75725	0.184968	1	-0.718356
FOXB1-2:1537, 4, set2, minTK	FOXB1	0	2	1537	minTK	4	set2	0.0202902	0.88673	1	-0.0968646
FOXB1-2:1870, 8, set2, minCMV	FOXB1	0	2	1870	minCMV	8	set2	0.0210584	0.88462	1	0.0919603
FOXB1-2:1870, 8, set2, minProm	FOXB1	0	2	1870	minProm	8	set2	0.256356	0.612635	1	-0.386381
FOXB1-2:1870, 8, set2, minTK	FOXB1	0	2	1870	minTK	8	set2	1.51884	0.217795	1	-0.590036
FOXB1-2:205, 1, set1, minCMV	FOXB1	0	2	205	minCMV	1	set1	0.000814	0.977242	1	-0.0264276
FOXB1-2:205, 1, set1, minProm	FOXB1	0	2	205	minProm	1	set1	0.00370634	0.951455	1	-0.0671661
FOXB1-2:205, 1, set1, minTK	FOXB1	0	2	205	minTK	1	set1	0.113609	0.736073	1	-0.289524
FOXB1-2:538, 4, set1, minCMV	FOXB1	0	2	538	minCMV	4	set1	0.110608	0.739453	1	-0.227579
FOXB1-2:538, 4, set1, minProm	FOXB1	0	2	538	minProm	4	set1	4.64145	0.0312086	0.688835	1.37541
FOXB1-2:538, 4, set1, minTK	FOXB1	0	2	538	minTK	4	set1	1.07512	0.299793	1	-0.967557
FOXB1-2:871, 8, set1, minCMV	FOXB1	0	2	871	minCMV	8	set1	0.0516086	0.820287	1	-0.163977
FOXB1-2:871, 8, set1, minProm	FOXB1	0	2	871	minProm	8	set1	0.441397	0.506449	1	0.540534
FOXB1-2:871, 8, set1, minTK	FOXB1	0	2	871	minTK	8	set1	0.0453952	0.831279	1	0.125748
FOXC1-1:1205, 1, set2, minCMV	FOXC1	0	1	1205	minCMV	1	set2	0.840612	0.359222	1	-0.221133
FOXC1-1:1205, 1, set2, minProm	FOXC1	0	1	1205	minProm	1	set2	3.59653	0.0579002	0.919992	-0.535728
FOXC1-1:1205, 1, set2, minTK	FOXC1	0	1	1205	minTK	1	set2	1.67039	0.196207	1	-0.276136
FOXC1-1:1538, 4, set2, minCMV	FOXC1	0	1	1538	minCMV	4	set2	0.208113	0.64825	1	0.135497
FOXC1-1:1538, 4, set2, minProm	FOXC1	0	1	1538	minProm	4	set2	0.110154	0.739969	1	-0.0800406
FOXC1-1:1538, 4, set2, minTK	FOXC1	0	1	1538	minTK	4	set2	0.0221602	0.881662	1	-0.0436505
FOXC1-1:1871, 8, set2, minCMV	FOXC1	0	1	1871	minCMV	8	set2	3.12727	0.0769927	1	-0.416701
FOXC1-1:1871, 8, set2, minProm	FOXC1	0	1	1871	minProm	8	set2	0.000823	0.977108	1	-0.00809304
FOXC1-1:1871, 8, set2, minTK	FOXC1	0	1	1871	minTK	8	set2	0.113945	0.735697	1	0.0953525
FOXC1-1:206, 1, set1, minCMV	FOXC1	0	1	206	minCMV	1	set1	0.0559409	0.81303	1	-0.0582289
FOXC1-1:206, 1, set1, minProm	FOXC1	0	1	206	minProm	1	set1	0.0950395	0.757866	1	0.103566
FOXC1-1:206, 1, set1, minTK	FOXC1	0	1	206	minTK	1	set1	0.19637	0.657667	1	-0.124601
FOXC1-1:539, 4, set1, minCMV	FOXC1	0	1	539	minCMV	4	set1	0.866086	0.352041	1	0.245945
FOXC1-1:539, 4, set1, minProm	FOXC1	0	1	539	minProm	4	set1	3.21457	0.0729852	0.995193	0.540865
FOXC1-1:539, 4, set1, minTK	FOXC1	0	1	539	minTK	4	set1	0.719612	0.396271	1	-0.240047
FOXC1-1:872, 8, set1, minCMV	FOXC1	0	1	872	minCMV	8	set1	0.77136	0.379797	1	-0.238733
FOXC1-1:872, 8, set1, minProm	FOXC1	0	1	872	minProm	8	set1	0.572979	0.449077	1	0.23131
FOXC1-1:872, 8, set1, minTK	FOXC1	0	1	872	minTK	8	set1	0.0127051	0.910255	1	0.0472989
FOXC1-2:1206, 1, set2, minCMV	FOXC1	0	2	1206	minCMV	1	set2	3.40649	0.0649405	0.935387	-0.668828
FOXC1-2:1206, 1, set2, minProm	FOXC1	0	2	1206	minProm	1	set2	2.30632	0.128849	1	-0.566269
FOXC1-2:1206, 1, set2, minTK	FOXC1	0	2	1206	minTK	1	set2	0.706124	0.400733	1	0.302655
FOXC1-2:1539, 4, set2, minCMV	FOXC1	0	2	1539	minCMV	4	set2	1.41497	0.234233	1	-0.396877
FOXC1-2:1539, 4, set2, minProm	FOXC1	0	2	1539	minProm	4	set2	0.681066	0.40922	1	-0.245091
FOXC1-2:1539, 4, set2, minTK	FOXC1	0	2	1539	minTK	4	set2	0.48112	0.487916	1	-0.222687
FOXC1-2:1872, 8, set2, minCMV	FOXC1	0	2	1872	minCMV	8	set2	1.37224	0.241428	1	0.293295
FOXC1-2:1872, 8, set2, minProm	FOXC1	0	2	1872	minProm	8	set2	0.193199	0.660267	1	-0.156047
FOXC1-2:1872, 8, set2, minTK	FOXC1	0	2	1872	minTK	8	set2	0.00250624	0.960073	1	0.0203494
FOXC1-2:207, 1, set1, minCMV	FOXC1	0	2	207	minCMV	1	set1	0.0892779	0.765097	1	0.114048
FOXC1-2:207, 1, set1, minProm	FOXC1	0	2	207	minProm	1	set1	0.263681	0.607602	1	-0.197463
FOXC1-2:207, 1, set1, minTK	FOXC1	0	2	207	minTK	1	set1	0.294733	0.587203	1	0.219784
FOXC1-2:540, 4, set1, minCMV	FOXC1	0	2	540	minCMV	4	set1	0.444079	0.50516	1	0.284941
FOXC1-2:540, 4, set1, minProm	FOXC1	0	2	540	minProm	4	set1	1.75269	0.185539	1	-0.483487
FOXC1-2:540, 4, set1, minTK	FOXC1	0	2	540	minTK	4	set1	2.49577	0.114152	1	0.779039
FOXC1-2:873, 8, set1, minCMV	FOXC1	0	2	873	minCMV	8	set1	1.21114	0.271107	1	-0.40486
FOXC1-2:873, 8, set1, minProm	FOXC1	0	2	873	minProm	8	set1	0.605626	0.436439	1	-0.347213
FOXC1-2:873, 8, set1, minTK	FOXC1	0	2	873	minTK	8	set1	3.77041	0.0521667	0.900844	0.596953
FOXC1-3:1207, 1, set2, minCMV	FOXC1	0	3	1207	minCMV	1	set2	0.0960143	0.756666	1	-0.100341
FOXC1-3:1207, 1, set2, minProm	FOXC1	0	3	1207	minProm	1	set2	2.41599	0.120102	1	-0.576158
FOXC1-3:1207, 1, set2, minTK	FOXC1	0	3	1207	minTK	1	set2	1.53422	0.215481	1	-0.487476
FOXC1-3:1540, 4, set2, minCMV	FOXC1	0	3	1540	minCMV	4	set2	0.647914	0.420859	1	0.279877
FOXC1-3:1540, 4, set2, minProm	FOXC1	0	3	1540	minProm	4	set2	1.22368	0.268639	1	0.44285
FOXC1-3:1540, 4, set2, minTK	FOXC1	0	3	1540	minTK	4	set2	2.15127	0.142452	1	0.645096
FOXC1-3:1873, 8, set2, minCMV	FOXC1	0	3	1873	minCMV	8	set2	0.862688	0.352988	1	-0.375968
FOXC1-3:1873, 8, set2, minProm	FOXC1	0	3	1873	minProm	8	set2	0.0884895	0.766106	1	-0.0984592
FOXC1-3:1873, 8, set2, minTK	FOXC1	0	3	1873	minTK	8	set2	0.134742	0.713565	1	0.149064
FOXC1-3:208, 1, set1, minCMV	FOXC1	0	3	208	minCMV	1	set1	0.43836	0.507915	1	0.174065
FOXC1-3:208, 1, set1, minProm	FOXC1	0	3	208	minProm	1	set1	0.686556	0.407338	1	-0.323474
FOXC1-3:208, 1, set1, minTK	FOXC1	0	3	208	minTK	1	set1	0.0284811	0.865983	1	-0.12159
FOXC1-3:541, 4, set1, minCMV	FOXC1	0	3	541	minCMV	4	set1	0.651944	0.419418	1	0.382136
FOXC1-3:541, 4, set1, minProm	FOXC1	0	3	541	minProm	4	set1	0.0604675	0.805759	1	-0.15574
FOXC1-3:541, 4, set1, minTK	FOXC1	0	3	541	minTK	4	set1	1.19223	0.27488	1	0.544966
FOXC1-3:874, 8, set1, minCMV	FOXC1	0	3	874	minCMV	8	set1	0.0231937	0.878955	1	0.054016
FOXC1-3:874, 8, set1, minProm	FOXC1	0	3	874	minProm	8	set1	0.0775583	0.780634	1	-0.151375
FOXC1-3:874, 8, set1, minTK	FOXC1	0	3	874	minTK	8	set1	1.18741	0.275852	1	-0.571057
FOXC2-1:1208, 1, set2, minCMV	FOXC2	0	1	1208	minCMV	1	set2	0.36876	0.543681	1	-0.136722
FOXC2-1:1208, 1, set2, minProm	FOXC2	0	1	1208	minProm	1	set2	3.19575	0.0738299	0.997607	-0.441518
FOXC2-1:1208, 1, set2, minTK	FOXC2	0	1	1208	minTK	1	set2	2.59344	0.107307	1	-0.440261
FOXC2-1:1541, 4, set2, minCMV	FOXC2	0	1	1541	minCMV	4	set2	3.34147	0.0675542	0.957646	0.401545
FOXC2-1:1541, 4, set2, minProm	FOXC2	0	1	1541	minProm	4	set2	0.86172	0.353258	1	-0.275286
FOXC2-1:1541, 4, set2, minTK	FOXC2	0	1	1541	minTK	4	set2	1.27296	0.259212	1	-0.26483
FOXC2-1:1874, 8, set2, minCMV	FOXC2	0	1	1874	minCMV	8	set2	0.00595156	0.938507	1	-0.0164545
FOXC2-1:1874, 8, set2, minProm	FOXC2	0	1	1874	minProm	8	set2	0.866608	0.351896	1	0.263129
FOXC2-1:1874, 8, set2, minTK	FOXC2	0	1	1874	minTK	8	set2	0.37444	0.540594	1	0.175558
FOXC2-1:209, 1, set1, minCMV	FOXC2	0	1	209	minCMV	1	set1	0.0311286	0.859954	1	0.0481608
FOXC2-1:209, 1, set1, minProm	FOXC2	0	1	209	minProm	1	set1	0.311633	0.57668	1	0.16519
FOXC2-1:209, 1, set1, minTK	FOXC2	0	1	209	minTK	1	set1	0.507968	0.47602	1	-0.212482
FOXC2-1:542, 4, set1, minCMV	FOXC2	0	1	542	minCMV	4	set1	2.09169	0.148102	1	-0.41676
FOXC2-1:542, 4, set1, minProm	FOXC2	0	1	542	minProm	4	set1	0.308249	0.578756	1	0.184767
FOXC2-1:542, 4, set1, minTK	FOXC2	0	1	542	minTK	4	set1	0.00229877	0.96176	1	-0.0168413
FOXC2-1:875, 8, set1, minCMV	FOXC2	0	1	875	minCMV	8	set1	1.02641	0.311004	1	0.295602
FOXC2-1:875, 8, set1, minProm	FOXC2	0	1	875	minProm	8	set1	0.436921	0.508613	1	-0.265024
FOXC2-1:875, 8, set1, minTK	FOXC2	0	1	875	minTK	8	set1	0.193405	0.660098	1	-0.196043
FOXC2-2:1209, 1, set2, minCMV	FOXC2	0	2	1209	minCMV	1	set2	0.405968	0.524023	1	-0.142759
FOXC2-2:1209, 1, set2, minProm	FOXC2	0	2	1209	minProm	1	set2	0.425302	0.514303	1	-0.176979
FOXC2-2:1209, 1, set2, minTK	FOXC2	0	2	1209	minTK	1	set2	0.763375	0.382274	1	-0.210587
FOXC2-2:1542, 4, set2, minCMV	FOXC2	0	2	1542	minCMV	4	set2	0.0843961	0.771426	1	-0.0634689
FOXC2-2:1542, 4, set2, minProm	FOXC2	0	2	1542	minProm	4	set2	0.422801	0.515543	1	-0.187378
FOXC2-2:1542, 4, set2, minTK	FOXC2	0	2	1542	minTK	4	set2	0.942886	0.331537	1	0.235679
FOXC2-2:1875, 8, set2, minCMV	FOXC2	0	2	1875	minCMV	8	set2	0.0750024	0.784188	1	0.0624095
FOXC2-2:1875, 8, set2, minProm	FOXC2	0	2	1875	minProm	8	set2	0.353752	0.551997	1	0.146293
FOXC2-2:1875, 8, set2, minTK	FOXC2	0	2	1875	minTK	8	set2	0.00424537	0.948049	1	-0.0159555
FOXC2-2:210, 1, set1, minCMV	FOXC2	0	2	210	minCMV	1	set1	0.241887	0.622846	1	0.11685
FOXC2-2:210, 1, set1, minProm	FOXC2	0	2	210	minProm	1	set1	2.50197	0.113704	1	-0.41106
FOXC2-2:210, 1, set1, minTK	FOXC2	0	2	210	minTK	1	set1	0.121306	0.727622	1	0.0992427
FOXC2-2:543, 4, set1, minCMV	FOXC2	0	2	543	minCMV	4	set1	0.0770179	0.78138	1	0.0676607
FOXC2-2:543, 4, set1, minProm	FOXC2	0	2	543	minProm	4	set1	0.21478	0.643046	1	-0.157161
FOXC2-2:543, 4, set1, minTK	FOXC2	0	2	543	minTK	4	set1	1.40129	0.236507	1	0.362438
FOXC2-2:876, 8, set1, minCMV	FOXC2	0	2	876	minCMV	8	set1	0.0420033	0.837614	1	-0.0587293
FOXC2-2:876, 8, set1, minProm	FOXC2	0	2	876	minProm	8	set1	0.0402899	0.840915	1	0.0616977
FOXC2-2:876, 8, set1, minTK	FOXC2	0	2	876	minTK	8	set1	0.412378	0.520765	1	0.198182
FOXD2-1:1210, 1, set2, minCMV	FOXD2	0	1	1210	minCMV	1	set2	0.339324	0.56022	1	0.278647
FOXD2-1:1210, 1, set2, minProm	FOXD2	0	1	1210	minProm	1	set2	0.019644	0.888536	1	-0.0780492
FOXD2-1:1210, 1, set2, minTK	FOXD2	0	1	1210	minTK	1	set2	0.344187	0.557422	1	-0.305493
FOXD2-1:1543, 4, set2, minCMV	FOXD2	0	1	1543	minCMV	4	set2	0.281193	0.59592	1	-0.252223
FOXD2-1:1543, 4, set2, minProm	FOXD2	0	1	1543	minProm	4	set2	0.148677	0.699803	1	0.195907
FOXD2-1:1543, 4, set2, minTK	FOXD2	0	1	1543	minTK	4	set2	1.2261	0.268167	1	-0.502416
FOXD2-1:1876, 8, set2, minCMV	FOXD2	0	1	1876	minCMV	8	set2	1.52494	0.216873	1	0.812853
FOXD2-1:1876, 8, set2, minProm	FOXD2	0	1	1876	minProm	8	set2	1.38956	0.238479	1	-1.1375
FOXD2-1:1876, 8, set2, minTK	FOXD2	0	1	1876	minTK	8	set2	0.652452	0.419237	1	-0.323793
FOXD2-1:211, 1, set1, minCMV	FOXD2	0	1	211	minCMV	1	set1	0.575906	0.447922	1	-0.488826
FOXD2-1:211, 1, set1, minProm	FOXD2	0	1	211	minProm	1	set1	1.66975	0.196292	1	-0.736962
FOXD2-1:211, 1, set1, minTK	FOXD2	0	1	211	minTK	1	set1	0.0169079	0.896542	1	0.0848857
FOXD2-1:544, 4, set1, minCMV	FOXD2	0	1	544	minCMV	4	set1	0.0659605	0.797312	1	0.164632
FOXD2-1:544, 4, set1, minProm	FOXD2	0	1	544	minProm	4	set1	0.0930779	0.7603	1	-0.315538
FOXD2-1:544, 4, set1, minTK	FOXD2	0	1	544	minTK	4	set1	0.00695467	0.933538	1	-0.0613681
FOXD2-1:877, 8, set1, minCMV	FOXD2	0	1	877	minCMV	8	set1	1.47273	0.224916	1	-0.811488
FOXD2-1:877, 8, set1, minProm	FOXD2	0	1	877	minProm	8	set1	0.00567942	0.939927	1	-0.0612453
FOXD2-1:877, 8, set1, minTK	FOXD2	0	1	877	minTK	8	set1	0.602712	0.437545	1	0.341421
FOXD3-1:1211, 1, set2, minCMV	FOXD3	0	1	1211	minCMV	1	set2	0.00656355	0.935429	1	0.0399797
FOXD3-1:1211, 1, set2, minProm	FOXD3	0	1	1211	minProm	1	set2	0.773257	0.379211	1	-0.699523
FOXD3-1:1211, 1, set2, minTK	FOXD3	0	1	1211	minTK	1	set2	0.056797	0.811632	1	0.0814443
FOXD3-1:1544, 4, set2, minCMV	FOXD3	0	1	1544	minCMV	4	set2	0.92773	0.335454	1	-0.341653
FOXD3-1:1544, 4, set2, minProm	FOXD3	0	1	1544	minProm	4	set2	0.164095	0.685414	1	-0.264006
FOXD3-1:1544, 4, set2, minTK	FOXD3	0	1	1544	minTK	4	set2	4.38538	0.0362483	0.753965	-0.912077
FOXD3-1:1877, 8, set2, minCMV	FOXD3	0	1	1877	minCMV	8	set2	7.12936	0.00758317	0.27227	-1.46398
FOXD3-1:1877, 8, set2, minProm	FOXD3	0	1	1877	minProm	8	set2	1.27316	0.259174	1	0.758802
FOXD3-1:1877, 8, set2, minTK	FOXD3	0	1	1877	minTK	8	set2	1.02383	0.311611	1	-0.45944
FOXD3-1:212, 1, set1, minCMV	FOXD3	0	1	212	minCMV	1	set1	0.126763	0.721812	1	-0.165704
FOXD3-1:212, 1, set1, minProm	FOXD3	0	1	212	minProm	1	set1	1.47242	0.224965	1	0.673968
FOXD3-1:212, 1, set1, minTK	FOXD3	0	1	212	minTK	1	set1	0.557522	0.45526	1	0.447489
FOXD3-1:545, 4, set1, minCMV	FOXD3	0	1	545	minCMV	4	set1	0.690342	0.406048	1	-0.388173
FOXD3-1:545, 4, set1, minProm	FOXD3	0	1	545	minProm	4	set1	0.318435	0.57255	1	0.314215
FOXD3-1:545, 4, set1, minTK	FOXD3	0	1	545	minTK	4	set1	0.0252834	0.873663	1	0.0990584
FOXD3-1:878, 8, set1, minCMV	FOXD3	0	1	878	minCMV	8	set1	0.152835	0.695841	1	0.195971
FOXD3-1:878, 8, set1, minProm	FOXD3	0	1	878	minProm	8	set1	0.511856	0.474337	1	-0.418567
FOXD3-1:878, 8, set1, minTK	FOXD3	0	1	878	minTK	8	set1	0.071983	0.788471	1	-0.127192
FOXG1-1:1212, 1, set2, minCMV	FOXG1	0	1	1212	minCMV	1	set2	0.47861	0.489053	1	-0.32384
FOXG1-1:1212, 1, set2, minProm	FOXG1	0	1	1212	minProm	1	set2	1.76931	0.183468	1	0.371299
FOXG1-1:1212, 1, set2, minTK	FOXG1	0	1	1212	minTK	1	set2	0.0124313	0.911223	1	-0.0392165
FOXG1-1:1545, 4, set2, minCMV	FOXG1	0	1	1545	minCMV	4	set2	2.84591	0.0916067	1	-0.485349
FOXG1-1:1545, 4, set2, minProm	FOXG1	0	1	1545	minProm	4	set2	0.0965488	0.756011	1	0.0734616
FOXG1-1:1545, 4, set2, minTK	FOXG1	0	1	1545	minTK	4	set2	0.0205374	0.886046	1	-0.0390437
FOXG1-1:1878, 8, set2, minCMV	FOXG1	0	1	1878	minCMV	8	set2	1.54617	0.213702	1	0.426404
FOXG1-1:1878, 8, set2, minProm	FOXG1	0	1	1878	minProm	8	set2	5.37868	0.0203843	0.549731	-0.822635
FOXG1-1:1878, 8, set2, minTK	FOXG1	0	1	1878	minTK	8	set2	1.64e-05	0.996764	1	-0.00157893
FOXG1-1:213, 1, set1, minCMV	FOXG1	0	1	213	minCMV	1	set1	0.00143749	0.969756	1	0.0259932
FOXG1-1:213, 1, set1, minProm	FOXG1	0	1	213	minProm	1	set1	0.111408	0.738546	1	0.138757
FOXG1-1:213, 1, set1, minTK	FOXG1	0	1	213	minTK	1	set1	0.0461309	0.829938	1	-0.122178
FOXG1-1:546, 4, set1, minCMV	FOXG1	0	1	546	minCMV	4	set1	0.88214	0.347616	1	-0.319335
FOXG1-1:546, 4, set1, minProm	FOXG1	0	1	546	minProm	4	set1	0.309979	0.577693	1	-0.167646
FOXG1-1:546, 4, set1, minTK	FOXG1	0	1	546	minTK	4	set1	1.24051	0.265373	1	-0.299071
FOXG1-1:879, 8, set1, minCMV	FOXG1	0	1	879	minCMV	8	set1	0.218738	0.640003	1	0.244967
FOXG1-1:879, 8, set1, minProm	FOXG1	0	1	879	minProm	8	set1	0.000428	0.983496	1	-0.00942287
FOXG1-1:879, 8, set1, minTK	FOXG1	0	1	879	minTK	8	set1	1.33507	0.247905	1	-0.844723
FOXG1-2:1213, 1, set2, minCMV	FOXG1	0	2	1213	minCMV	1	set2	0.0203919	0.886448	1	-0.0295125
FOXG1-2:1213, 1, set2, minProm	FOXG1	0	2	1213	minProm	1	set2	0.0094426	0.922589	1	-0.0210936
FOXG1-2:1213, 1, set2, minTK	FOXG1	0	2	1213	minTK	1	set2	0.0025411	0.959796	1	0.0100355
FOXG1-2:1546, 4, set2, minCMV	FOXG1	0	2	1546	minCMV	4	set2	0.0269552	0.869589	1	-0.0269614
FOXG1-2:1546, 4, set2, minProm	FOXG1	0	2	1546	minProm	4	set2	1.37752	0.240523	1	-0.211406
FOXG1-2:1546, 4, set2, minTK	FOXG1	0	2	1546	minTK	4	set2	0.961296	0.32686	1	0.187835
FOXG1-2:1879, 8, set2, minCMV	FOXG1	0	2	1879	minCMV	8	set2	0.518965	0.471283	1	0.154516
FOXG1-2:1879, 8, set2, minProm	FOXG1	0	2	1879	minProm	8	set2	3.05918	0.0802819	1	0.333171
FOXG1-2:1879, 8, set2, minTK	FOXG1	0	2	1879	minTK	8	set2	1.22477	0.268427	1	0.198522
FOXG1-2:214, 1, set1, minCMV	FOXG1	0	2	214	minCMV	1	set1	0.135754	0.712539	1	-0.0834853
FOXG1-2:214, 1, set1, minProm	FOXG1	0	2	214	minProm	1	set1	1.86226	0.172365	1	0.306818
FOXG1-2:214, 1, set1, minTK	FOXG1	0	2	214	minTK	1	set1	0.118843	0.730292	1	-0.061267
FOXG1-2:547, 4, set1, minCMV	FOXG1	0	2	547	minCMV	4	set1	0.762404	0.382577	1	-0.186432
FOXG1-2:547, 4, set1, minProm	FOXG1	0	2	547	minProm	4	set1	0.249533	0.617404	1	0.105677
FOXG1-2:547, 4, set1, minTK	FOXG1	0	2	547	minTK	4	set1	0.00716258	0.932554	1	-0.0196593
FOXG1-2:880, 8, set1, minCMV	FOXG1	0	2	880	minCMV	8	set1	1.51712	0.218056	1	-0.253617
FOXG1-2:880, 8, set1, minProm	FOXG1	0	2	880	minProm	8	set1	0.980629	0.322044	1	-0.24127
FOXG1-2:880, 8, set1, minTK	FOXG1	0	2	880	minTK	8	set1	1.28676	0.256645	1	-0.264194
FOXI1-1:1214, 1, set2, minCMV	FOXI1	0	1	1214	minCMV	1	set2	0.00991698	0.920675	1	-0.0294019
FOXI1-1:1214, 1, set2, minProm	FOXI1	0	1	1214	minProm	1	set2	1.1865	0.276036	1	-0.343346
FOXI1-1:1214, 1, set2, minTK	FOXI1	0	1	1214	minTK	1	set2	0.434865	0.509611	1	0.190648
FOXI1-1:1547, 4, set2, minCMV	FOXI1	0	1	1547	minCMV	4	set2	0.23027	0.631324	1	0.210484
FOXI1-1:1547, 4, set2, minProm	FOXI1	0	1	1547	minProm	4	set2	1.69007	0.193592	1	0.489384
FOXI1-1:1547, 4, set2, minTK	FOXI1	0	1	1547	minTK	4	set2	1.24889	0.263765	1	-0.470433
FOXI1-1:1880, 8, set2, minCMV	FOXI1	0	1	1880	minCMV	8	set2	0.035937	0.849646	1	0.0776949
FOXI1-1:1880, 8, set2, minProm	FOXI1	0	1	1880	minProm	8	set2	0.0398185	0.841836	1	0.0727685
FOXI1-1:1880, 8, set2, minTK	FOXI1	0	1	1880	minTK	8	set2	0.00243367	0.960655	1	0.0220266
FOXI1-1:215, 1, set1, minCMV	FOXI1	0	1	215	minCMV	1	set1	1.6421	0.200038	1	-0.337199
FOXI1-1:215, 1, set1, minProm	FOXI1	0	1	215	minProm	1	set1	9.91e-05	0.992058	1	-0.00346466
FOXI1-1:215, 1, set1, minTK	FOXI1	0	1	215	minTK	1	set1	0.866395	0.351955	1	0.274679
FOXI1-1:548, 4, set1, minCMV	FOXI1	0	1	548	minCMV	4	set1	0.188238	0.664388	1	-0.102043
FOXI1-1:548, 4, set1, minProm	FOXI1	0	1	548	minProm	4	set1	0.167065	0.682734	1	-0.127775
FOXI1-1:548, 4, set1, minTK	FOXI1	0	1	548	minTK	4	set1	0.545295	0.460247	1	0.219472
FOXI1-1:881, 8, set1, minCMV	FOXI1	0	1	881	minCMV	8	set1	1.38441	0.239352	1	-0.468877
FOXI1-1:881, 8, set1, minProm	FOXI1	0	1	881	minProm	8	set1	0.0509856	0.821357	1	-0.099031
FOXI1-1:881, 8, set1, minTK	FOXI1	0	1	881	minTK	8	set1	3.40983	0.0648092	0.935387	-0.53439
FOXJ2-1:1215, 1, set2, minCMV	FOXJ2	0	1	1215	minCMV	1	set2	0.22285	0.636877	1	0.115346
FOXJ2-1:1215, 1, set2, minProm	FOXJ2	0	1	1215	minProm	1	set2	0.230845	0.630898	1	-0.112493
FOXJ2-1:1215, 1, set2, minTK	FOXJ2	0	1	1215	minTK	1	set2	0.0797458	0.777642	1	0.0678973
FOXJ2-1:1548, 4, set2, minCMV	FOXJ2	0	1	1548	minCMV	4	set2	0.380453	0.537361	1	0.109013
FOXJ2-1:1548, 4, set2, minProm	FOXJ2	0	1	1548	minProm	4	set2	0.27629	0.599143	1	0.122355
FOXJ2-1:1548, 4, set2, minTK	FOXJ2	0	1	1548	minTK	4	set2	0.335524	0.562424	1	0.159421
FOXJ2-1:1881, 8, set2, minCMV	FOXJ2	0	1	1881	minCMV	8	set2	3.32952	0.0680465	0.957646	0.458291
FOXJ2-1:1881, 8, set2, minProm	FOXJ2	0	1	1881	minProm	8	set2	0.527044	0.467852	1	-0.181975
FOXJ2-1:1881, 8, set2, minTK	FOXJ2	0	1	1881	minTK	8	set2	1.64686	0.199387	1	-0.260223
FOXJ2-1:216, 1, set1, minCMV	FOXJ2	0	1	216	minCMV	1	set1	0.0553739	0.813963	1	-0.0534012
FOXJ2-1:216, 1, set1, minProm	FOXJ2	0	1	216	minProm	1	set1	0.339793	0.559949	1	0.193642
FOXJ2-1:216, 1, set1, minTK	FOXJ2	0	1	216	minTK	1	set1	2.4756	0.115625	1	-0.433145
FOXJ2-1:549, 4, set1, minCMV	FOXJ2	0	1	549	minCMV	4	set1	0.131152	0.717241	1	-0.0906705
FOXJ2-1:549, 4, set1, minProm	FOXJ2	0	1	549	minProm	4	set1	0.00852755	0.926424	1	-0.0276886
FOXJ2-1:549, 4, set1, minTK	FOXJ2	0	1	549	minTK	4	set1	0.0777483	0.780372	1	0.06743
FOXJ2-1:882, 8, set1, minCMV	FOXJ2	0	1	882	minCMV	8	set1	0.687458	0.40703	1	0.174243
FOXJ2-1:882, 8, set1, minProm	FOXJ2	0	1	882	minProm	8	set1	0.30729	0.579348	1	0.167924
FOXJ2-1:882, 8, set1, minTK	FOXJ2	0	1	882	minTK	8	set1	2.30845	0.128672	1	-0.423568
FOXJ2-2:1216, 1, set2, minCMV	FOXJ2	0	2	1216	minCMV	1	set2	0.0625047	0.80258	1	-0.0555632
FOXJ2-2:1216, 1, set2, minProm	FOXJ2	0	2	1216	minProm	1	set2	0.0200416	0.887421	1	-0.0326742
FOXJ2-2:1216, 1, set2, minTK	FOXJ2	0	2	1216	minTK	1	set2	0.756807	0.38433	1	-0.20594
FOXJ2-2:1549, 4, set2, minCMV	FOXJ2	0	2	1549	minCMV	4	set2	0.532883	0.465397	1	0.16929
FOXJ2-2:1549, 4, set2, minProm	FOXJ2	0	2	1549	minProm	4	set2	0.0136774	0.906899	1	0.0279099
FOXJ2-2:1549, 4, set2, minTK	FOXJ2	0	2	1549	minTK	4	set2	0.546314	0.459828	1	-0.1896
FOXJ2-2:1882, 8, set2, minCMV	FOXJ2	0	2	1882	minCMV	8	set2	0.0931343	0.76023	1	0.0715007
FOXJ2-2:1882, 8, set2, minProm	FOXJ2	0	2	1882	minProm	8	set2	0.158814	0.690251	1	-0.114707
FOXJ2-2:1882, 8, set2, minTK	FOXJ2	0	2	1882	minTK	8	set2	0.732821	0.39197	1	0.190758
FOXJ2-2:217, 1, set1, minCMV	FOXJ2	0	2	217	minCMV	1	set1	0.0682246	0.793939	1	0.0611728
FOXJ2-2:217, 1, set1, minProm	FOXJ2	0	2	217	minProm	1	set1	0.0816672	0.775051	1	0.0919772
FOXJ2-2:217, 1, set1, minTK	FOXJ2	0	2	217	minTK	1	set1	1.67094	0.196132	1	-0.280556
FOXJ2-2:550, 4, set1, minCMV	FOXJ2	0	2	550	minCMV	4	set1	0.260041	0.610092	1	-0.123474
FOXJ2-2:550, 4, set1, minProm	FOXJ2	0	2	550	minProm	4	set1	0.109961	0.740188	1	-0.0965784
FOXJ2-2:550, 4, set1, minTK	FOXJ2	0	2	550	minTK	4	set1	1.33426	0.248048	1	0.279257
FOXJ2-2:883, 8, set1, minCMV	FOXJ2	0	2	883	minCMV	8	set1	0.331732	0.564641	1	0.125183
FOXJ2-2:883, 8, set1, minProm	FOXJ2	0	2	883	minProm	8	set1	0.0270261	0.869419	1	-0.0415775
FOXJ2-2:883, 8, set1, minTK	FOXJ2	0	2	883	minTK	8	set1	1.3581	0.243867	1	-0.324904
FOXL1-1:1217, 1, set2, minCMV	FOXL1	0	1	1217	minCMV	1	set2	0.00387635	0.950356	1	-0.0148987
FOXL1-1:1217, 1, set2, minProm	FOXL1	0	1	1217	minProm	1	set2	1.02651	0.31098	1	0.264401
FOXL1-1:1217, 1, set2, minTK	FOXL1	0	1	1217	minTK	1	set2	0.00630072	0.936733	1	-0.0211921
FOXL1-1:1550, 4, set2, minCMV	FOXL1	0	1	1550	minCMV	4	set2	1.61338	0.204017	1	0.317971
FOXL1-1:1550, 4, set2, minProm	FOXL1	0	1	1550	minProm	4	set2	0.00466902	0.945523	1	0.0250611
FOXL1-1:1550, 4, set2, minTK	FOXL1	0	1	1550	minTK	4	set2	0.376151	0.539671	1	-0.198441
FOXL1-1:1883, 8, set2, minCMV	FOXL1	0	1	1883	minCMV	8	set2	0.119491	0.729587	1	-0.0928599
FOXL1-1:1883, 8, set2, minProm	FOXL1	0	1	1883	minProm	8	set2	0.585826	0.444038	1	-0.228646
FOXL1-1:1883, 8, set2, minTK	FOXL1	0	1	1883	minTK	8	set2	2.56639	0.109157	1	-0.487331
FOXL1-1:218, 1, set1, minCMV	FOXL1	0	1	218	minCMV	1	set1	0.292625	0.588543	1	-0.162823
FOXL1-1:218, 1, set1, minProm	FOXL1	0	1	218	minProm	1	set1	0.246481	0.619564	1	-0.154908
FOXL1-1:218, 1, set1, minTK	FOXL1	0	1	218	minTK	1	set1	0.638864	0.424123	1	0.272081
FOXL1-1:551, 4, set1, minCMV	FOXL1	0	1	551	minCMV	4	set1	0.00233652	0.961447	1	0.0126836
FOXL1-1:551, 4, set1, minProm	FOXL1	0	1	551	minProm	4	set1	0.103838	0.747272	1	-0.109245
FOXL1-1:551, 4, set1, minTK	FOXL1	0	1	551	minTK	4	set1	2.78653	0.0950597	1	-0.659637
FOXL1-1:884, 8, set1, minCMV	FOXL1	0	1	884	minCMV	8	set1	2.81147	0.0935924	1	-0.563948
FOXL1-1:884, 8, set1, minProm	FOXL1	0	1	884	minProm	8	set1	1.04161	0.307446	1	-0.411521
FOXL1-1:884, 8, set1, minTK	FOXL1	0	1	884	minTK	8	set1	0.0602734	0.806064	1	-0.0744616
FOXO1-1:1218, 1, set2, minCMV	FOXO1	0	1	1218	minCMV	1	set2	0.867082	0.351764	1	-0.594419
FOXO1-1:1218, 1, set2, minProm	FOXO1	0	1	1218	minProm	1	set2	3.63e-09	0	0
FOXO1-1:1218, 1, set2, minTK	FOXO1	0	1	1218	minTK	1	set2	0.266629	0.605602	1	0.484268
FOXO1-1:1551, 4, set2, minCMV	FOXO1	0	1	1551	minCMV	4	set2	0.290207	0.590088	1	0.34802
FOXO1-1:1551, 4, set2, minProm	FOXO1	0	1	1551	minProm	4	set2	0.471527	0.492285	1	-0.611434
FOXO1-1:1551, 4, set2, minTK	FOXO1	0	1	1551	minTK	4	set2	0.637253	0.424707	1	0.617394
FOXO1-1:1884, 8, set2, minCMV	FOXO1	0	1	1884	minCMV	8	set2	0.000245	0.987517	1	-0.00937493
FOXO1-1:1884, 8, set2, minProm	FOXO1	0	1	1884	minProm	8	set2	1.01502	0.313704	1	-0.72247
FOXO1-1:1884, 8, set2, minTK	FOXO1	0	1	1884	minTK	8	set2	3.08487	0.0790235	1	-1.18989
FOXO1-1:219, 1, set1, minCMV	FOXO1	0	1	219	minCMV	1	set1	1.57813	0.20903	1	0.558491
FOXO1-1:219, 1, set1, minProm	FOXO1	0	1	219	minProm	1	set1	0.754306	0.385116	1	-0.511898
FOXO1-1:219, 1, set1, minTK	FOXO1	0	1	219	minTK	1	set1	0.627435	0.428298	1	-0.268995
FOXO1-1:552, 4, set1, minCMV	FOXO1	0	1	552	minCMV	4	set1	0.087954	0.766795	1	0.197589
FOXO1-1:552, 4, set1, minProm	FOXO1	0	1	552	minProm	4	set1	0.969804	0.324729	1	-0.714005
FOXO1-1:552, 4, set1, minTK	FOXO1	0	1	552	minTK	4	set1	0.00182204	0.965952	1	0.0213049
FOXO1-1:885, 8, set1, minCMV	FOXO1	0	1	885	minCMV	8	set1	0.160003	0.689154	1	0.169181
FOXO1-1:885, 8, set1, minProm	FOXO1	0	1	885	minProm	8	set1	0.0604105	0.805848	1	-0.105446
FOXO1-1:885, 8, set1, minTK	FOXO1	0	1	885	minTK	8	set1	0.00228065	0.961911	1	0.0213439
FOXO6-1:1219, 1, set2, minCMV	FOXO6	0	1	1219	minCMV	1	set2	0.0282531	0.866515	1	0.0667721
FOXO6-1:1219, 1, set2, minProm	FOXO6	0	1	1219	minProm	1	set2	0.0250679	0.874198	1	0.0620317
FOXO6-1:1219, 1, set2, minTK	FOXO6	0	1	1219	minTK	1	set2	0.869834	0.351001	1	-0.292047
FOXO6-1:1552, 4, set2, minCMV	FOXO6	0	1	1552	minCMV	4	set2	1.68467	0.194305	1	-0.519624
FOXO6-1:1552, 4, set2, minProm	FOXO6	0	1	1552	minProm	4	set2	0.204279	0.651289	1	-0.171077
FOXO6-1:1552, 4, set2, minTK	FOXO6	0	1	1552	minTK	4	set2	0.0586485	0.808645	1	-0.0790155
FOXO6-1:1885, 8, set2, minCMV	FOXO6	0	1	1885	minCMV	8	set2	0.425669	0.514122	1	-0.180194
FOXO6-1:1885, 8, set2, minProm	FOXO6	0	1	1885	minProm	8	set2	0.877988	0.348753	1	-0.324476
FOXO6-1:1885, 8, set2, minTK	FOXO6	0	1	1885	minTK	8	set2	0.000296	0.986271	1	-0.00605931
FOXO6-1:220, 1, set1, minCMV	FOXO6	0	1	220	minCMV	1	set1	0.130149	0.718278	1	0.145006
FOXO6-1:220, 1, set1, minProm	FOXO6	0	1	220	minProm	1	set1	0.422849	0.515519	1	0.275254
FOXO6-1:220, 1, set1, minTK	FOXO6	0	1	220	minTK	1	set1	0.915633	0.338624	1	0.52642
FOXO6-1:553, 4, set1, minCMV	FOXO6	0	1	553	minCMV	4	set1	0.390366	0.532107	1	0.219817
FOXO6-1:553, 4, set1, minProm	FOXO6	0	1	553	minProm	4	set1	0.0195387	0.888833	1	-0.0549677
FOXO6-1:553, 4, set1, minTK	FOXO6	0	1	553	minTK	4	set1	0.621278	0.430573	1	0.334031
FOXO6-1:886, 8, set1, minCMV	FOXO6	0	1	886	minCMV	8	set1	2.84577	0.0916145	1	0.536464
FOXO6-1:886, 8, set1, minProm	FOXO6	0	1	886	minProm	8	set1	0.0651503	0.798533	1	0.111024
FOXO6-1:886, 8, set1, minTK	FOXO6	0	1	886	minTK	8	set1	1.91339	0.166587	1	-0.477086
Foxg1-1:1220, 1, set2, minCMV	Foxg1	0	1	1220	minCMV	1	set2	0.183361	0.668501	1	-0.0698575
Foxg1-1:1220, 1, set2, minProm	Foxg1	0	1	1220	minProm	1	set2	0.0893811	0.764965	1	-0.0461309
Foxg1-1:1220, 1, set2, minTK	Foxg1	0	1	1220	minTK	1	set2	2.51e-07	0.9996	1	7.93e-05
Foxg1-1:1553, 4, set2, minCMV	Foxg1	0	1	1553	minCMV	4	set2	0.0174879	0.894793	1	-0.0183858
Foxg1-1:1553, 4, set2, minProm	Foxg1	0	1	1553	minProm	4	set2	2.79084	0.0948048	1	-0.238391
Foxg1-1:1553, 4, set2, minTK	Foxg1	0	1	1553	minTK	4	set2	0.0275664	0.868132	1	-0.0208898
Foxg1-1:1886, 8, set2, minCMV	Foxg1	0	1	1886	minCMV	8	set2	0.00769165	0.930113	1	0.0137517
Foxg1-1:1886, 8, set2, minProm	Foxg1	0	1	1886	minProm	8	set2	0.000336	0.985367	1	0.00269068
Foxg1-1:1886, 8, set2, minTK	Foxg1	0	1	1886	minTK	8	set2	0.0533692	0.817301	1	-0.0343523
Foxg1-1:221, 1, set1, minCMV	Foxg1	0	1	221	minCMV	1	set1	0.506756	0.476546	1	0.20723
Foxg1-1:221, 1, set1, minProm	Foxg1	0	1	221	minProm	1	set1	0.0836571	0.772401	1	-0.0850863
Foxg1-1:221, 1, set1, minTK	Foxg1	0	1	221	minTK	1	set1	2.80017	0.0942542	1	-0.457295
Foxg1-1:554, 4, set1, minCMV	Foxg1	0	1	554	minCMV	4	set1	0.242302	0.622548	1	-0.0886259
Foxg1-1:554, 4, set1, minProm	Foxg1	0	1	554	minProm	4	set1	0.00854241	0.92636	1	-0.0167947
Foxg1-1:554, 4, set1, minTK	Foxg1	0	1	554	minTK	4	set1	0.140841	0.707446	1	0.0735627
Foxg1-1:887, 8, set1, minCMV	Foxg1	0	1	887	minCMV	8	set1	0.1303	0.718121	1	-0.0997518
Foxg1-1:887, 8, set1, minProm	Foxg1	0	1	887	minProm	8	set1	1.00595	0.315875	1	-0.240329
Foxg1-1:887, 8, set1, minTK	Foxg1	0	1	887	minTK	8	set1	0.0684506	0.793606	1	-0.0684582
Foxg1-2:1221, 1, set2, minCMV	Foxg1	0	2	1221	minCMV	1	set2	0.0261727	0.871479	1	0.0345428
Foxg1-2:1221, 1, set2, minProm	Foxg1	0	2	1221	minProm	1	set2	0.944662	0.331082	1	0.228974
Foxg1-2:1221, 1, set2, minTK	Foxg1	0	2	1221	minTK	1	set2	1.10091	0.294067	1	-0.250203
Foxg1-2:1554, 4, set2, minCMV	Foxg1	0	2	1554	minCMV	4	set2	0.92495	0.336179	1	-0.180846
Foxg1-2:1554, 4, set2, minProm	Foxg1	0	2	1554	minProm	4	set2	0.498867	0.479998	1	0.169668
Foxg1-2:1554, 4, set2, minTK	Foxg1	0	2	1554	minTK	4	set2	1.2512	0.263323	1	-0.206732
Foxg1-2:1887, 8, set2, minCMV	Foxg1	0	2	1887	minCMV	8	set2	0.0631266	0.801621	1	-0.0669136
Foxg1-2:1887, 8, set2, minProm	Foxg1	0	2	1887	minProm	8	set2	0.832503	0.36155	1	-0.221349
Foxg1-2:1887, 8, set2, minTK	Foxg1	0	2	1887	minTK	8	set2	0.432578	0.510727	1	-0.160014
Foxg1-2:222, 1, set1, minCMV	Foxg1	0	2	222	minCMV	1	set1	0.635304	0.425416	1	-0.197341
Foxg1-2:222, 1, set1, minProm	Foxg1	0	2	222	minProm	1	set1	0.000934	0.975623	1	-0.0084482
Foxg1-2:222, 1, set1, minTK	Foxg1	0	2	222	minTK	1	set1	0.476631	0.489952	1	-0.20518
Foxg1-2:555, 4, set1, minCMV	Foxg1	0	2	555	minCMV	4	set1	0.0208386	0.88522	1	-0.0357515
Foxg1-2:555, 4, set1, minProm	Foxg1	0	2	555	minProm	4	set1	1.5824	0.208416	1	-0.311859
Foxg1-2:555, 4, set1, minTK	Foxg1	0	2	555	minTK	4	set1	0.16621	0.683502	1	-0.110066
Foxg1-2:888, 8, set1, minCMV	Foxg1	0	2	888	minCMV	8	set1	0.0670957	0.795613	1	-0.0616771
Foxg1-2:888, 8, set1, minProm	Foxg1	0	2	888	minProm	8	set1	0.50688	0.476493	1	0.197446
Foxg1-2:888, 8, set1, minTK	Foxg1	0	2	888	minTK	8	set1	0.0956155	0.757156	1	-0.0697545
Foxj3-1:1222, 1, set2, minCMV	Foxj3	0	1	1222	minCMV	1	set2	9.49e-07	0.999223	1	-0.000324
Foxj3-1:1222, 1, set2, minProm	Foxj3	0	1	1222	minProm	1	set2	0.972821	0.323978	1	-0.15216
Foxj3-1:1222, 1, set2, minTK	Foxj3	0	1	1222	minTK	1	set2	0.017962	0.893385	1	0.024166
Foxj3-1:1555, 4, set2, minCMV	Foxj3	0	1	1555	minCMV	4	set2	3.66524	0.0555586	0.913961	0.443778
Foxj3-1:1555, 4, set2, minProm	Foxj3	0	1	1555	minProm	4	set2	0.000717	0.978641	1	-0.00524095
Foxj3-1:1555, 4, set2, minTK	Foxj3	0	1	1555	minTK	4	set2	1.63704	0.200732	1	-0.260426
Foxj3-1:1888, 8, set2, minCMV	Foxj3	0	1	1888	minCMV	8	set2	0.139493	0.708785	1	-0.0559789
Foxj3-1:1888, 8, set2, minProm	Foxj3	0	1	1888	minProm	8	set2	0.959493	0.327315	1	-0.189151
Foxj3-1:1888, 8, set2, minTK	Foxj3	0	1	1888	minTK	8	set2	1.7055	0.19157	1	-0.267617
Foxj3-1:223, 1, set1, minCMV	Foxj3	0	1	223	minCMV	1	set1	5.16e-06	0.998188	1	-0.000515
Foxj3-1:223, 1, set1, minProm	Foxj3	0	1	223	minProm	1	set1	0.102666	0.748654	1	-0.0827462
Foxj3-1:223, 1, set1, minTK	Foxj3	0	1	223	minTK	1	set1	0.0251782	0.873924	1	0.040567
Foxj3-1:556, 4, set1, minCMV	Foxj3	0	1	556	minCMV	4	set1	0.471265	0.492406	1	-0.150527
Foxj3-1:556, 4, set1, minProm	Foxj3	0	1	556	minProm	4	set1	1.40974	0.235099	1	0.344878
Foxj3-1:556, 4, set1, minTK	Foxj3	0	1	556	minTK	4	set1	0.0871211	0.76787	1	-0.0743054
Foxj3-1:889, 8, set1, minCMV	Foxj3	0	1	889	minCMV	8	set1	1.98182	0.159198	1	-0.299288
Foxj3-1:889, 8, set1, minProm	Foxj3	0	1	889	minProm	8	set1	0.346291	0.55622	1	0.144714
Foxj3-1:889, 8, set1, minTK	Foxj3	0	1	889	minTK	8	set1	3.54566	0.0597014	0.922316	-0.5112
GATA3-1:1071, 1, set2, minCMV	GATA3	0	1	1071	minCMV	1	set2	0.523237	0.469464	1	-0.19101
GATA3-1:1071, 1, set2, minProm	GATA3	0	1	1071	minProm	1	set2	1.34149	0.246772	1	-0.309594
GATA3-1:1071, 1, set2, minTK	GATA3	0	1	1071	minTK	1	set2	0.320355	0.571394	1	0.17244
GATA3-1:1404, 4, set2, minCMV	GATA3	0	1	1404	minCMV	4	set2	0.00281586	0.95768	1	-0.0158791
GATA3-1:1404, 4, set2, minProm	GATA3	0	1	1404	minProm	4	set2	0.0394114	0.842636	1	0.0603321
GATA3-1:1404, 4, set2, minTK	GATA3	0	1	1404	minTK	4	set2	0.92926	0.335055	1	-0.300749
GATA3-1:1737, 8, set2, minCMV	GATA3	0	1	1737	minCMV	8	set2	2.11897	0.145484	1	-0.381753
GATA3-1:1737, 8, set2, minProm	GATA3	0	1	1737	minProm	8	set2	0.718925	0.396497	1	-0.210432
GATA3-1:1737, 8, set2, minTK	GATA3	0	1	1737	minTK	8	set2	0.945243	0.330933	1	0.266389
GATA3-1:405, 4, set1, minCMV	GATA3	0	1	405	minCMV	4	set1	0.142583	0.705727	1	0.122019
GATA3-1:405, 4, set1, minProm	GATA3	0	1	405	minProm	4	set1	0.00154498	0.968646	1	0.013591
GATA3-1:405, 4, set1, minTK	GATA3	0	1	405	minTK	4	set1	0.665426	0.414651	1	-0.228622
GATA3-1:72, 1, set1, minCMV	GATA3	0	1	72	minCMV	1	set1	0.00745235	0.931206	1	0.0247022
GATA3-1:72, 1, set1, minProm	GATA3	0	1	72	minProm	1	set1	3.08719	0.0789112	1	-0.531019
GATA3-1:72, 1, set1, minTK	GATA3	0	1	72	minTK	1	set1	0.700378	0.402657	1	0.269623
GATA3-1:738, 8, set1, minCMV	GATA3	0	1	738	minCMV	8	set1	0.162804	0.686588	1	-0.143921
GATA3-1:738, 8, set1, minProm	GATA3	0	1	738	minProm	8	set1	0.234978	0.627857	1	-0.211898
GATA3-1:738, 8, set1, minTK	GATA3	0	1	738	minTK	8	set1	0.251222	0.616216	1	-0.18843
GBX2-1:1568, 4, set2, minTK	GBX2	0	1	1568	minTK	4	set2
GBX2-1:236, 1, set1, minCMV	GBX2	0	1	236	minCMV	1	set1	0.0631124	0.801643	1	-0.219127
GBX2-1:236, 1, set1, minProm	GBX2	0	1	236	minProm	1	set1
GBX2-1:236, 1, set1, minTK	GBX2	0	1	236	minTK	1	set1	1.20488	0.272349	1	-0.941515
GBX2-1:569, 4, set1, minCMV	GBX2	0	1	569	minCMV	4	set1	1.35117	0.245074	1	0.753133
GBX2-1:569, 4, set1, minProm	GBX2	0	1	569	minProm	4	set1	-1.48218	1	1
GBX2-1:569, 4, set1, minTK	GBX2	0	1	569	minTK	4	set1	0.0571735	0.81102	1	-0.170215
GBX2-1:902, 8, set1, minCMV	GBX2	0	1	902	minCMV	8	set1	1.3905	0.23832	1	1.07976
GBX2-1:902, 8, set1, minProm	GBX2	0	1	902	minProm	8	set1	0.331231	0.564935	1	0.394976
GBX2-1:902, 8, set1, minTK	GBX2	0	1	902	minTK	8	set1	1.30346	0.253582	1	-1.3599
GCM1-1:1072, 1, set2, minCMV	GCM1	0	1	1072	minCMV	1	set2	0.215918	0.642168	1	0.0818681
GCM1-1:1072, 1, set2, minProm	GCM1	0	1	1072	minProm	1	set2	0.648483	0.420656	1	0.134287
GCM1-1:1072, 1, set2, minTK	GCM1	0	1	1072	minTK	1	set2	2.98382	0.0841006	1	-0.259781
GCM1-1:1405, 4, set2, minCMV	GCM1	0	1	1405	minCMV	4	set2	0.198202	0.656176	1	0.0753178
GCM1-1:1405, 4, set2, minProm	GCM1	0	1	1405	minProm	4	set2	1.87578	0.170814	1	0.195839
GCM1-1:1405, 4, set2, minTK	GCM1	0	1	1405	minTK	4	set2	0.162525	0.686843	1	-0.0630259
GCM1-1:1738, 8, set2, minCMV	GCM1	0	1	1738	minCMV	8	set2	0.000775	0.977792	1	0.00482653
GCM1-1:1738, 8, set2, minProm	GCM1	0	1	1738	minProm	8	set2	0.147491	0.700945	1	0.0691776
GCM1-1:1738, 8, set2, minTK	GCM1	0	1	1738	minTK	8	set2	0.311901	0.576516	1	-0.0830367
GCM1-1:406, 4, set1, minCMV	GCM1	0	1	406	minCMV	4	set1	0.476202	0.490148	1	0.144553
GCM1-1:406, 4, set1, minProm	GCM1	0	1	406	minProm	4	set1	0.837806	0.360025	1	-0.177487
GCM1-1:406, 4, set1, minTK	GCM1	0	1	406	minTK	4	set1	0.0472659	0.827891	1	0.0415959
GCM1-1:73, 1, set1, minCMV	GCM1	0	1	73	minCMV	1	set1	0.391305	0.531614	1	0.119142
GCM1-1:73, 1, set1, minProm	GCM1	0	1	73	minProm	1	set1	0.0810204	0.775919	1	0.0569
GCM1-1:73, 1, set1, minTK	GCM1	0	1	73	minTK	1	set1	1.72727	0.18876	1	-0.254554
GCM1-1:739, 8, set1, minCMV	GCM1	0	1	739	minCMV	8	set1	2.1363	0.143849	1	0.273358
GCM1-1:739, 8, set1, minProm	GCM1	0	1	739	minProm	8	set1	0.624747	0.429289	1	0.15349
GCM1-1:739, 8, set1, minTK	GCM1	0	1	739	minTK	8	set1	3.83441	0.0502106	0.892733	-0.305117
GLI2-1:1003, 1, set2, minCMV	GLI2	0	1	1003	minCMV	1	set2	0.041311	0.838939	1	-0.0429938
GLI2-1:1003, 1, set2, minProm	GLI2	0	1	1003	minProm	1	set2	0.819217	0.365409	1	-0.208084
GLI2-1:1003, 1, set2, minTK	GLI2	0	1	1003	minTK	1	set2	0.137165	0.711116	1	0.0912806
GLI2-1:1336, 4, set2, minCMV	GLI2	0	1	1336	minCMV	4	set2	0.184141	0.667838	1	0.104328
GLI2-1:1336, 4, set2, minProm	GLI2	0	1	1336	minProm	4	set2	1.20305	0.272712	1	-0.267216
GLI2-1:1336, 4, set2, minTK	GLI2	0	1	1336	minTK	4	set2	0.894032	0.344387	1	-0.182963
GLI2-1:1669, 8, set2, minCMV	GLI2	0	1	1669	minCMV	8	set2	0.524971	0.468729	1	-0.133761
GLI2-1:1669, 8, set2, minProm	GLI2	0	1	1669	minProm	8	set2	0.135723	0.71257	1	0.0576674
GLI2-1:1669, 8, set2, minTK	GLI2	0	1	1669	minTK	8	set2	1.80808	0.178739	1	0.251067
GLI2-1:337, 4, set1, minCMV	GLI2	0	1	337	minCMV	4	set1	0.0788231	0.778899	1	0.050315
GLI2-1:337, 4, set1, minProm	GLI2	0	1	337	minProm	4	set1	0.791552	0.373631	1	-0.179358
GLI2-1:337, 4, set1, minTK	GLI2	0	1	337	minTK	4	set1	0.00556732	0.940521	1	0.0138443
GLI2-1:4, 1, set1, minCMV	GLI2	0	1	4	minCMV	1	set1	0.0939295	0.75924	1	-0.052771
GLI2-1:4, 1, set1, minProm	GLI2	0	1	4	minProm	1	set1	2.93665	0.0865902	1	0.309464
GLI2-1:4, 1, set1, minTK	GLI2	0	1	4	minTK	1	set1	0.426507	0.513708	1	-0.13738
GLI2-1:670, 8, set1, minCMV	GLI2	0	1	670	minCMV	8	set1	0.299326	0.584305	1	-0.107115
GLI2-1:670, 8, set1, minProm	GLI2	0	1	670	minProm	8	set1	0.000353	0.985004	1	0.00435702
GLI2-1:670, 8, set1, minTK	GLI2	0	1	670	minTK	8	set1	0.0371994	0.84706	1	-0.0462429
GLI2-2:1004, 1, set2, minCMV	GLI2	0	2	1004	minCMV	1	set2	0.00671907	0.934671	1	0.015978
GLI2-2:1004, 1, set2, minProm	GLI2	0	2	1004	minProm	1	set2	0.73988	0.389699	1	0.211454
GLI2-2:1004, 1, set2, minTK	GLI2	0	2	1004	minTK	1	set2	0.165395	0.684237	1	0.105123
GLI2-2:1337, 4, set2, minCMV	GLI2	0	2	1337	minCMV	4	set2	3.07336	0.0795848	1	-0.278442
GLI2-2:1337, 4, set2, minProm	GLI2	0	2	1337	minProm	4	set2	0.299359	0.584284	1	-0.139699
GLI2-2:1337, 4, set2, minTK	GLI2	0	2	1337	minTK	4	set2	0.0606087	0.805536	1	0.0615545
GLI2-2:1670, 8, set2, minCMV	GLI2	0	2	1670	minCMV	8	set2	0.476302	0.490102	1	-0.172422
GLI2-2:1670, 8, set2, minProm	GLI2	0	2	1670	minProm	8	set2	0.227098	0.633684	1	0.12103
GLI2-2:1670, 8, set2, minTK	GLI2	0	2	1670	minTK	8	set2	0.928529	0.335245	1	0.200975
GLI2-2:338, 4, set1, minCMV	GLI2	0	2	338	minCMV	4	set1	0.454857	0.500037	1	-0.202783
GLI2-2:338, 4, set1, minProm	GLI2	0	2	338	minProm	4	set1	0.030388	0.861613	1	-0.0486231
GLI2-2:338, 4, set1, minTK	GLI2	0	2	338	minTK	4	set1	3.43e-05	0.99533	1	-0.0012759
GLI2-2:5, 1, set1, minCMV	GLI2	0	2	5	minCMV	1	set1	0.0776563	0.780499	1	0.0712142
GLI2-2:5, 1, set1, minProm	GLI2	0	2	5	minProm	1	set1	1.42278	0.232946	1	-0.303073
GLI2-2:5, 1, set1, minTK	GLI2	0	2	5	minTK	1	set1	0.67623	0.410888	1	0.186635
GLI2-2:671, 8, set1, minCMV	GLI2	0	2	671	minCMV	8	set1	0.155445	0.693385	1	-0.0834012
GLI2-2:671, 8, set1, minProm	GLI2	0	2	671	minProm	8	set1	0.0888534	0.76564	1	0.0809326
GLI2-2:671, 8, set1, minTK	GLI2	0	2	671	minTK	8	set1	0.777553	0.377891	1	-0.199951
GLIS1-1:1005, 1, set2, minCMV	GLIS1	0	1	1005	minCMV	1	set2	2.93801	0.0865173	1	-1.52396
GLIS1-1:1005, 1, set2, minProm	GLIS1	0	1	1005	minProm	1	set2	1.49307	0.221741	1	-0.900094
GLIS1-1:1005, 1, set2, minTK	GLIS1	0	1	1005	minTK	1	set2	3.1206	0.0773084	1	0.649984
GLIS1-1:1338, 4, set2, minCMV	GLIS1	0	1	1338	minCMV	4	set2	0.971928	0.3242	1	-0.693881
GLIS1-1:1338, 4, set2, minProm	GLIS1	0	1	1338	minProm	4	set2	0.0968337	0.755663	1	0.263007
GLIS1-1:1338, 4, set2, minTK	GLIS1	0	1	1338	minTK	4	set2	1.06418	0.302264	1	-0.842047
GLIS1-1:1671, 8, set2, minTK	GLIS1	0	1	1671	minTK	8	set2	-0.159559	1	1	0
GLIS2-1:1006, 1, set2, minCMV	GLIS2	0	1	1006	minCMV	1	set2	0.40671	0.523644	1	0.163754
GLIS2-1:1006, 1, set2, minProm	GLIS2	0	1	1006	minProm	1	set2	0.0530373	0.81786	1	-0.0681163
GLIS2-1:1006, 1, set2, minTK	GLIS2	0	1	1006	minTK	1	set2	0.155687	0.693159	1	-0.127221
GLIS2-1:1339, 4, set2, minCMV	GLIS2	0	1	1339	minCMV	4	set2	0.165392	0.68424	1	-0.125359
GLIS2-1:1339, 4, set2, minProm	GLIS2	0	1	1339	minProm	4	set2	0.33033	0.565465	1	-0.200875
GLIS2-1:1339, 4, set2, minTK	GLIS2	0	1	1339	minTK	4	set2	1.30429	0.253431	1	-0.325342
GLIS2-1:1672, 8, set2, minCMV	GLIS2	0	1	1672	minCMV	8	set2	0.503027	0.478173	1	0.45939
GLIS2-1:1672, 8, set2, minProm	GLIS2	0	1	1672	minProm	8	set2	0.0371902	0.847078	1	0.0910956
GLIS2-1:1672, 8, set2, minTK	GLIS2	0	1	1672	minTK	8	set2	0.535156	0.464447	1	0.643533
GLIS2-1:340, 4, set1, minCMV	GLIS2	0	1	340	minCMV	4	set1	0.160313	0.688868	1	-0.441453
GLIS2-1:673, 8, set1, minTK	GLIS2	0	1	673	minTK	8	set1
GLIS2-1:7, 1, set1, minCMV	GLIS2	0	1	7	minCMV	1	set1	-0.0247489	1	1	0
GLIS2-1:7, 1, set1, minProm	GLIS2	0	1	7	minProm	1	set1	0.622525	0	0
GLIS2-1:7, 1, set1, minTK	GLIS2	0	1	7	minTK	1	set1	0.506141	0	0
GMEB2-1:1139, 1, set2, minCMV	GMEB2	0	1	1139	minCMV	1	set2	0.363692	0.546463	1	0.16511
GMEB2-1:1139, 1, set2, minProm	GMEB2	0	1	1139	minProm	1	set2	0.585332	0.44423	1	0.246907
GMEB2-1:1139, 1, set2, minTK	GMEB2	0	1	1139	minTK	1	set2	1.89333	0.168826	1	-0.396768
GMEB2-1:140, 1, set1, minCMV	GMEB2	0	1	140	minCMV	1	set1	9.49462	0.00206075	0.093665	0.81381
GMEB2-1:140, 1, set1, minProm	GMEB2	0	1	140	minProm	1	set1	0.122617	0.726213	1	0.121933
GMEB2-1:140, 1, set1, minTK	GMEB2	0	1	140	minTK	1	set1	0.0104373	0.918627	1	-0.0379864
GMEB2-1:1472, 4, set2, minCMV	GMEB2	0	1	1472	minCMV	4	set2	1.72912	0.188523	1	0.301185
GMEB2-1:1472, 4, set2, minProm	GMEB2	0	1	1472	minProm	4	set2	0.296868	0.585853	1	0.170079
GMEB2-1:1472, 4, set2, minTK	GMEB2	0	1	1472	minTK	4	set2	1.25476	0.262646	1	0.33678
GMEB2-1:1805, 8, set2, minCMV	GMEB2	0	1	1805	minCMV	8	set2	0.0132279	0.908435	1	0.039636
GMEB2-1:1805, 8, set2, minProm	GMEB2	0	1	1805	minProm	8	set2	0.197162	0.657021	1	0.157482
GMEB2-1:1805, 8, set2, minTK	GMEB2	0	1	1805	minTK	8	set2	0.0324058	0.85714	1	-0.0541783
GMEB2-1:473, 4, set1, minCMV	GMEB2	0	1	473	minCMV	4	set1	1.79212	0.180668	1	0.358396
GMEB2-1:473, 4, set1, minProm	GMEB2	0	1	473	minProm	4	set1	0.84186	0.358865	1	-0.351536
GMEB2-1:473, 4, set1, minTK	GMEB2	0	1	473	minTK	4	set1	0.143027	0.70529	1	0.127756
GMEB2-1:806, 8, set1, minCMV	GMEB2	0	1	806	minCMV	8	set1	0.811048	0.367811	1	0.314469
GMEB2-1:806, 8, set1, minProm	GMEB2	0	1	806	minProm	8	set1	0.0326835	0.856536	1	0.0710892
GMEB2-1:806, 8, set1, minTK	GMEB2	0	1	806	minTK	8	set1	0.0145303	0.904054	1	-0.0601385
GMEB2-2:1140, 1, set2, minCMV	GMEB2	0	2	1140	minCMV	1	set2	0.0474592	0.827545	1	-0.0384965
GMEB2-2:1140, 1, set2, minProm	GMEB2	0	2	1140	minProm	1	set2	2.04778	0.152428	1	-0.26776
GMEB2-2:1140, 1, set2, minTK	GMEB2	0	2	1140	minTK	1	set2	0.280191	0.596576	1	0.09981
GMEB2-2:141, 1, set1, minCMV	GMEB2	0	2	141	minCMV	1	set1	0.0817441	0.774948	1	-0.0489299
GMEB2-2:141, 1, set1, minProm	GMEB2	0	2	141	minProm	1	set1	0.00454509	0.946249	1	-0.0130051
GMEB2-2:141, 1, set1, minTK	GMEB2	0	2	141	minTK	1	set1	1.62682	0.202144	1	-0.290996
GMEB2-2:1473, 4, set2, minCMV	GMEB2	0	2	1473	minCMV	4	set2	0.988858	0.320022	1	-0.207886
GMEB2-2:1473, 4, set2, minProm	GMEB2	0	2	1473	minProm	4	set2	0.0418736	0.837861	1	-0.0421743
GMEB2-2:1473, 4, set2, minTK	GMEB2	0	2	1473	minTK	4	set2	0.875995	0.349301	1	-0.200767
GMEB2-2:1806, 8, set2, minCMV	GMEB2	0	2	1806	minCMV	8	set2	0.745388	0.38794	1	-0.153851
GMEB2-2:1806, 8, set2, minProm	GMEB2	0	2	1806	minProm	8	set2	2.06941	0.15028	1	-0.25202
GMEB2-2:1806, 8, set2, minTK	GMEB2	0	2	1806	minTK	8	set2	0.423968	0.514964	1	-0.112588
GMEB2-2:474, 4, set1, minCMV	GMEB2	0	2	474	minCMV	4	set1	0.0280538	0.866982	1	-0.0337973
GMEB2-2:474, 4, set1, minProm	GMEB2	0	2	474	minProm	4	set1	0.122642	0.726187	1	-0.0874701
GMEB2-2:474, 4, set1, minTK	GMEB2	0	2	474	minTK	4	set1	0.245517	0.620249	1	-0.121695
GMEB2-2:807, 8, set1, minCMV	GMEB2	0	2	807	minCMV	8	set1	0.677634	0.410403	1	-0.238543
GMEB2-2:807, 8, set1, minProm	GMEB2	0	2	807	minProm	8	set1	0.133925	0.714396	1	0.107579
GMEB2-2:807, 8, set1, minTK	GMEB2	0	2	807	minTK	8	set1	0.00345613	0.95312	1	-0.0182028
GMEB2-3:1141, 1, set2, minCMV	GMEB2	0	3	1141	minCMV	1	set2	0.133397	0.714936	1	-0.0804666
GMEB2-3:1141, 1, set2, minProm	GMEB2	0	3	1141	minProm	1	set2	0.746651	0.387539	1	-0.213918
GMEB2-3:1141, 1, set2, minTK	GMEB2	0	3	1141	minTK	1	set2	0.585449	0.444184	1	-0.150982
GMEB2-3:142, 1, set1, minCMV	GMEB2	0	3	142	minCMV	1	set1	0.0442058	0.833471	1	0.0426512
GMEB2-3:142, 1, set1, minProm	GMEB2	0	3	142	minProm	1	set1	0.810287	0.368035	1	-0.173673
GMEB2-3:142, 1, set1, minTK	GMEB2	0	3	142	minTK	1	set1	0.378775	0.53826	1	0.155339
GMEB2-3:1474, 4, set2, minCMV	GMEB2	0	3	1474	minCMV	4	set2	0.000109	0.991661	1	-0.00256624
GMEB2-3:1474, 4, set2, minProm	GMEB2	0	3	1474	minProm	4	set2	0.0198713	0.887897	1	0.0390289
GMEB2-3:1474, 4, set2, minTK	GMEB2	0	3	1474	minTK	4	set2	2.713	0.0995337	1	-0.383726
GMEB2-3:1807, 8, set2, minCMV	GMEB2	0	3	1807	minCMV	8	set2	0.17195	0.678385	1	-0.105168
GMEB2-3:1807, 8, set2, minProm	GMEB2	0	3	1807	minProm	8	set2	0.106878	0.743727	1	0.0813897
GMEB2-3:1807, 8, set2, minTK	GMEB2	0	3	1807	minTK	8	set2	0.199265	0.655315	1	0.140291
GMEB2-3:475, 4, set1, minCMV	GMEB2	0	3	475	minCMV	4	set1	0.0537819	0.816608	1	-0.0475573
GMEB2-3:475, 4, set1, minProm	GMEB2	0	3	475	minProm	4	set1	0.940677	0.332104	1	-0.312787
GMEB2-3:475, 4, set1, minTK	GMEB2	0	3	475	minTK	4	set1	0.58573	0.444075	1	-0.196578
GMEB2-3:808, 8, set1, minCMV	GMEB2	0	3	808	minCMV	8	set1	0.297214	0.585634	1	-0.108527
GMEB2-3:808, 8, set1, minProm	GMEB2	0	3	808	minProm	8	set1	2.15583	0.14203	1	-0.320601
GMEB2-3:808, 8, set1, minTK	GMEB2	0	3	808	minTK	8	set1	0.0867889	0.7683	1	0.0590904
GRHL1-1:1037, 1, set2, minCMV	GRHL1	0	1	1037	minCMV	1	set2	0.962067	0.326667	1	0.202274
GRHL1-1:1037, 1, set2, minProm	GRHL1	0	1	1037	minProm	1	set2	3.62143	0.0570398	0.919992	0.398906
GRHL1-1:1037, 1, set2, minTK	GRHL1	0	1	1037	minTK	1	set2	0.206351	0.649642	1	0.0998163
GRHL1-1:1370, 4, set2, minCMV	GRHL1	0	1	1370	minCMV	4	set2	0.606033	0.436285	1	-0.177318
GRHL1-1:1370, 4, set2, minProm	GRHL1	0	1	1370	minProm	4	set2	0.415123	0.51938	1	-0.148951
GRHL1-1:1370, 4, set2, minTK	GRHL1	0	1	1370	minTK	4	set2	0.374559	0.54053	1	0.108777
GRHL1-1:1703, 8, set2, minCMV	GRHL1	0	1	1703	minCMV	8	set2	0.29986	0.58397	1	-0.131079
GRHL1-1:1703, 8, set2, minProm	GRHL1	0	1	1703	minProm	8	set2	3.30366	0.0691258	0.96399	-0.480855
GRHL1-1:1703, 8, set2, minTK	GRHL1	0	1	1703	minTK	8	set2	0.438041	0.50807	1	-0.182661
GRHL1-1:371, 4, set1, minCMV	GRHL1	0	1	371	minCMV	4	set1	0.232496	0.629679	1	-0.103952
GRHL1-1:371, 4, set1, minProm	GRHL1	0	1	371	minProm	4	set1	0.136466	0.71182	1	-0.103146
GRHL1-1:371, 4, set1, minTK	GRHL1	0	1	371	minTK	4	set1	0.00665656	0.934975	1	-0.0156827
GRHL1-1:38, 1, set1, minCMV	GRHL1	0	1	38	minCMV	1	set1	0.0337943	0.854145	1	0.0409853
GRHL1-1:38, 1, set1, minProm	GRHL1	0	1	38	minProm	1	set1	0.397495	0.528386	1	0.151932
GRHL1-1:38, 1, set1, minTK	GRHL1	0	1	38	minTK	1	set1	0.134357	0.713956	1	0.0883072
GRHL1-1:704, 8, set1, minCMV	GRHL1	0	1	704	minCMV	8	set1	0.107654	0.742831	1	-0.0749482
GRHL1-1:704, 8, set1, minProm	GRHL1	0	1	704	minProm	8	set1	0.666482	0.414281	1	0.175484
GRHL1-1:704, 8, set1, minTK	GRHL1	0	1	704	minTK	8	set1	0.109573	0.740631	1	-0.0749861
GRHL1-2:1038, 1, set2, minCMV	GRHL1	0	2	1038	minCMV	1	set2	0.0139065	0.906126	1	0.0329181
GRHL1-2:1038, 1, set2, minProm	GRHL1	0	2	1038	minProm	1	set2	1.05459	0.304453	1	-0.336812
GRHL1-2:1038, 1, set2, minTK	GRHL1	0	2	1038	minTK	1	set2	2.9739	0.0846179	1	-0.498878
GRHL1-2:1371, 4, set2, minCMV	GRHL1	0	2	1371	minCMV	4	set2	1.14927	0.283702	1	0.423461
GRHL1-2:1371, 4, set2, minProm	GRHL1	0	2	1371	minProm	4	set2	0.137862	0.710416	1	-0.112207
GRHL1-2:1371, 4, set2, minTK	GRHL1	0	2	1371	minTK	4	set2	0.121111	0.727832	1	0.106036
GRHL1-2:1704, 8, set2, minCMV	GRHL1	0	2	1704	minCMV	8	set2	1.25606	0.262398	1	-0.377562
GRHL1-2:1704, 8, set2, minProm	GRHL1	0	2	1704	minProm	8	set2	5.82218	0.0158253	0.463093	-0.880548
GRHL1-2:1704, 8, set2, minTK	GRHL1	0	2	1704	minTK	8	set2	0.047355	0.827731	1	0.075632
GRHL1-2:372, 4, set1, minCMV	GRHL1	0	2	372	minCMV	4	set1	0.875524	0.349431	1	-0.418239
GRHL1-2:372, 4, set1, minProm	GRHL1	0	2	372	minProm	4	set1	0.628351	0.427961	1	-0.36963
GRHL1-2:372, 4, set1, minTK	GRHL1	0	2	372	minTK	4	set1	0.0219929	0.882106	1	-0.080789
GRHL1-2:39, 1, set1, minCMV	GRHL1	0	2	39	minCMV	1	set1	0.0304109	0.861561	1	-0.110617
GRHL1-2:39, 1, set1, minProm	GRHL1	0	2	39	minProm	1	set1	1.99045	0.158294	1	-0.568005
GRHL1-2:39, 1, set1, minTK	GRHL1	0	2	39	minTK	1	set1	0.494523	0.481916	1	0.262451
GRHL1-2:705, 8, set1, minCMV	GRHL1	0	2	705	minCMV	8	set1	0.742614	0.388825	1	-0.354894
GRHL1-2:705, 8, set1, minProm	GRHL1	0	2	705	minProm	8	set1	0.0877613	0.767043	1	-0.104609
GRHL1-2:705, 8, set1, minTK	GRHL1	0	2	705	minTK	8	set1	3.39488	0.0653993	0.939789	0.789343
HES5-1:1174, 1, set2, minCMV	HES5	0	1	1174	minCMV	1	set2	1.18565	0.27621	1	-0.375281
HES5-1:1174, 1, set2, minProm	HES5	0	1	1174	minProm	1	set2	2.96429	0.085122	1	-0.64888
HES5-1:1174, 1, set2, minTK	HES5	0	1	1174	minTK	1	set2	0.106857	0.743752	1	-0.143787
HES5-1:1507, 4, set2, minCMV	HES5	0	1	1507	minCMV	4	set2	0.31965	0.571818	1	-0.238408
HES5-1:1507, 4, set2, minProm	HES5	0	1	1507	minProm	4	set2	0.000295	0.986298	1	0.00582148
HES5-1:1507, 4, set2, minTK	HES5	0	1	1507	minTK	4	set2	0.815152	0.366601	1	-0.398017
HES5-1:175, 1, set1, minCMV	HES5	0	1	175	minCMV	1	set1	0.138444	0.709833	1	-0.205279
HES5-1:175, 1, set1, minProm	HES5	0	1	175	minProm	1	set1	0.802203	0.370435	1	-0.455129
HES5-1:175, 1, set1, minTK	HES5	0	1	175	minTK	1	set1	0.000257	0.987203	1	0.00779727
HES5-1:1840, 8, set2, minCMV	HES5	0	1	1840	minCMV	8	set2	0.156925	0.692003	1	-0.166886
HES5-1:1840, 8, set2, minProm	HES5	0	1	1840	minProm	8	set2	0.0391433	0.843165	1	0.0827746
HES5-1:1840, 8, set2, minTK	HES5	0	1	1840	minTK	8	set2	0.00690183	0.93379	1	0.0323967
HES5-1:508, 4, set1, minCMV	HES5	0	1	508	minCMV	4	set1	0.737097	0.390592	1	-0.300575
HES5-1:508, 4, set1, minProm	HES5	0	1	508	minProm	4	set1	0.0665846	0.796376	1	-0.272432
HES5-1:508, 4, set1, minTK	HES5	0	1	508	minTK	4	set1	0.30821	0.578781	1	-0.197635
HES5-1:841, 8, set1, minCMV	HES5	0	1	841	minCMV	8	set1	0.161669	0.687624	1	-0.255891
HES5-1:841, 8, set1, minProm	HES5	0	1	841	minProm	8	set1	0.210967	0.646011	1	-0.31396
HES5-1:841, 8, set1, minTK	HES5	0	1	841	minTK	8	set1	0.111128	0.738864	1	0.286118
HESX1-1:1236, 1, set2, minCMV	HESX1	0	1	1236	minCMV	1	set2	-5.68e-12	1	1	-1.45e-07
HESX1-1:1236, 1, set2, minProm	HESX1	0	1	1236	minProm	1	set2	0.437057	0.508546	1	-0.269333
HESX1-1:1236, 1, set2, minTK	HESX1	0	1	1236	minTK	1	set2	0.084112	0.7718	1	-0.128055
HESX1-1:1569, 4, set2, minCMV	HESX1	0	1	1569	minCMV	4	set2	2.10611	0.146712	1	-0.519634
HESX1-1:1569, 4, set2, minProm	HESX1	0	1	1569	minProm	4	set2	0.405264	0.524383	1	0.388567
HESX1-1:1569, 4, set2, minTK	HESX1	0	1	1569	minTK	4	set2	0.358354	0.549422	1	0.184447
HESX1-1:1902, 8, set2, minCMV	HESX1	0	1	1902	minCMV	8	set2	1.34511	0.246135	1	-0.462658
HESX1-1:1902, 8, set2, minProm	HESX1	0	1	1902	minProm	8	set2	0.910051	0.340101	1	0.331609
HESX1-1:1902, 8, set2, minTK	HESX1	0	1	1902	minTK	8	set2	0.125538	0.723104	1	-0.162381
HESX1-1:237, 1, set1, minCMV	HESX1	0	1	237	minCMV	1	set1	0.645817	0.421612	1	0.224111
HESX1-1:237, 1, set1, minProm	HESX1	0	1	237	minProm	1	set1	0.15516	0.693652	1	0.137514
HESX1-1:237, 1, set1, minTK	HESX1	0	1	237	minTK	1	set1	0.0847456	0.770966	1	0.106501
HESX1-1:570, 4, set1, minCMV	HESX1	0	1	570	minCMV	4	set1	0.0115048	0.914582	1	0.0425359
HESX1-1:570, 4, set1, minProm	HESX1	0	1	570	minProm	4	set1	0.333166	0.563801	1	0.264954
HESX1-1:570, 4, set1, minTK	HESX1	0	1	570	minTK	4	set1	0.308438	0.57864	1	-0.223235
HESX1-1:903, 8, set1, minCMV	HESX1	0	1	903	minCMV	8	set1	0.275927	0.599384	1	-0.216005
HESX1-1:903, 8, set1, minProm	HESX1	0	1	903	minProm	8	set1	0.0721333	0.788256	1	-0.113922
HESX1-1:903, 8, set1, minTK	HESX1	0	1	903	minTK	8	set1	0.275833	0.599446	1	0.23169
HEY2-1:1175, 1, set2, minCMV	HEY2	0	1	1175	minCMV	1	set2	1.58987	0.207345	1	-0.236152
HEY2-1:1175, 1, set2, minProm	HEY2	0	1	1175	minProm	1	set2	2.32211	0.127547	1	-0.339427
HEY2-1:1175, 1, set2, minTK	HEY2	0	1	1175	minTK	1	set2	0.190447	0.662545	1	-0.0734282
HEY2-1:1508, 4, set2, minCMV	HEY2	0	1	1508	minCMV	4	set2	1.47735	0.22419	1	-0.229034
HEY2-1:1508, 4, set2, minProm	HEY2	0	1	1508	minProm	4	set2	2.24851	0.133743	1	-0.273975
HEY2-1:1508, 4, set2, minTK	HEY2	0	1	1508	minTK	4	set2	0.967573	0.325286	1	-0.188157
HEY2-1:176, 1, set1, minCMV	HEY2	0	1	176	minCMV	1	set1	0.773741	0.379062	1	-0.260284
HEY2-1:176, 1, set1, minProm	HEY2	0	1	176	minProm	1	set1	1.53516	0.215339	1	-0.375821
HEY2-1:176, 1, set1, minTK	HEY2	0	1	176	minTK	1	set1	2.48533	0.114912	1	-0.356743
HEY2-1:1841, 8, set2, minCMV	HEY2	0	1	1841	minCMV	8	set2	3.16627	0.0751741	1	-0.334261
HEY2-1:1841, 8, set2, minProm	HEY2	0	1	1841	minProm	8	set2	2.17301	0.140451	1	-0.344169
HEY2-1:1841, 8, set2, minTK	HEY2	0	1	1841	minTK	8	set2	3.52327	0.0605131	0.928271	-0.299495
HEY2-1:509, 4, set1, minCMV	HEY2	0	1	509	minCMV	4	set1	0.666733	0.414193	1	-0.203118
HEY2-1:509, 4, set1, minProm	HEY2	0	1	509	minProm	4	set1	0.0303948	0.861597	1	-0.0375797
HEY2-1:509, 4, set1, minTK	HEY2	0	1	509	minTK	4	set1	0.846395	0.357574	1	-0.226688
HEY2-1:842, 8, set1, minCMV	HEY2	0	1	842	minCMV	8	set1	2.18354	0.139493	1	-0.315776
HEY2-1:842, 8, set1, minProm	HEY2	0	1	842	minProm	8	set1	0.00792632	0.929058	1	0.0287635
HEY2-1:842, 8, set1, minTK	HEY2	0	1	842	minTK	8	set1	0.975556	0.323298	1	-0.284326
HINFP1-1:341, 4, set1, minCMV	HINFP1	0	1	341	minCMV	4	set1	1.91e-11	0	0
HINFP1-2:1008, 1, set2, minCMV	HINFP1	0	2	1008	minCMV	1	set2	0.000399	0.984067	1	0.00641509
HINFP1-2:1008, 1, set2, minProm	HINFP1	0	2	1008	minProm	1	set2	0.0054052	0.941392	1	-0.0283824
HINFP1-2:1008, 1, set2, minTK	HINFP1	0	2	1008	minTK	1	set2	0.176164	0.674691	1	0.12554
HINFP1-2:1341, 4, set2, minCMV	HINFP1	0	2	1341	minCMV	4	set2	0.371981	0.541926	1	-0.199299
HINFP1-2:1341, 4, set2, minProm	HINFP1	0	2	1341	minProm	4	set2	0.0324694	0.857001	1	0.0852134
HINFP1-2:1341, 4, set2, minTK	HINFP1	0	2	1341	minTK	4	set2	0.00344951	0.953165	1	-0.0237756
HINFP1-2:1674, 8, set2, minCMV	HINFP1	0	2	1674	minCMV	8	set2	0.209313	0.647307	1	-0.165043
HINFP1-2:1674, 8, set2, minProm	HINFP1	0	2	1674	minProm	8	set2	0.456113	0.499446	1	-0.283613
HINFP1-2:1674, 8, set2, minTK	HINFP1	0	2	1674	minTK	8	set2	5.59809	0.01798	0.508412	-0.933359
HINFP1-2:342, 4, set1, minCMV	HINFP1	0	2	342	minCMV	4	set1	0.656594	0.417765	1	0.388565
HINFP1-2:342, 4, set1, minProm	HINFP1	0	2	342	minProm	4	set1	1.3595	0.243624	1	-0.851365
HINFP1-2:342, 4, set1, minTK	HINFP1	0	2	342	minTK	4	set1	0.822697	0.364393	1	-0.511878
HINFP1-2:675, 8, set1, minCMV	HINFP1	0	2	675	minCMV	8	set1	0.0860185	0.769301	1	-0.181127
HINFP1-2:675, 8, set1, minProm	HINFP1	0	2	675	minProm	8	set1	0.0035952	0.952187	1	0.0324688
HINFP1-2:675, 8, set1, minTK	HINFP1	0	2	675	minTK	8	set1	0.328227	0.566705	1	-0.382616
HINFP1-2:9, 1, set1, minCMV	HINFP1	0	2	9	minCMV	1	set1	0.677531	0.410438	1	-0.386809
HINFP1-2:9, 1, set1, minProm	HINFP1	0	2	9	minProm	1	set1	0.861904	0.353206	1	-0.416011
HINFP1-2:9, 1, set1, minTK	HINFP1	0	2	9	minTK	1	set1	0.410604	0.521663	1	-0.350076
HMBOX1-1:1237, 1, set2, minCMV	HMBOX1	0	1	1237	minCMV	1	set2	0.00302567	0.956134	1	0.0159459
HMBOX1-1:1237, 1, set2, minProm	HMBOX1	0	1	1237	minProm	1	set2	0.00157904	0.968303	1	-0.012929
HMBOX1-1:1237, 1, set2, minTK	HMBOX1	0	1	1237	minTK	1	set2	0.00418632	0.948411	1	-0.0220261
HMBOX1-1:1570, 4, set2, minCMV	HMBOX1	0	1	1570	minCMV	4	set2	0.198986	0.65554	1	0.182917
HMBOX1-1:1570, 4, set2, minProm	HMBOX1	0	1	1570	minProm	4	set2	0.115978	0.733438	1	-0.154223
HMBOX1-1:1570, 4, set2, minTK	HMBOX1	0	1	1570	minTK	4	set2	1.26377	0.260939	1	-0.509407
HMBOX1-1:1903, 8, set2, minCMV	HMBOX1	0	1	1903	minCMV	8	set2	0.327584	0.567085	1	0.255667
HMBOX1-1:1903, 8, set2, minProm	HMBOX1	0	1	1903	minProm	8	set2	0.370402	0.542785	1	-0.272265
HMBOX1-1:1903, 8, set2, minTK	HMBOX1	0	1	1903	minTK	8	set2	1.01019	0.314856	1	0.382589
HMBOX1-1:238, 1, set1, minCMV	HMBOX1	0	1	238	minCMV	1	set1	0.294187	0.58755	1	0.260307
HMBOX1-1:238, 1, set1, minProm	HMBOX1	0	1	238	minProm	1	set1	2.73603	0.0981085	1	-0.676654
HMBOX1-1:238, 1, set1, minTK	HMBOX1	0	1	238	minTK	1	set1	0.748353	0.386998	1	0.346783
HMBOX1-1:571, 4, set1, minCMV	HMBOX1	0	1	571	minCMV	4	set1	1.44797	0.228854	1	-0.511908
HMBOX1-1:571, 4, set1, minProm	HMBOX1	0	1	571	minProm	4	set1	0.040707	0.840105	1	0.0782335
HMBOX1-1:571, 4, set1, minTK	HMBOX1	0	1	571	minTK	4	set1	2.12573	0.144844	1	0.698715
HMBOX1-1:904, 8, set1, minCMV	HMBOX1	0	1	904	minCMV	8	set1	0.0817456	0.774946	1	0.100736
HMBOX1-1:904, 8, set1, minProm	HMBOX1	0	1	904	minProm	8	set1	0.0599707	0.806542	1	-0.12603
HMBOX1-1:904, 8, set1, minTK	HMBOX1	0	1	904	minTK	8	set1	1.35949	0.243626	1	0.527917
HNF1A-1:1238, 1, set2, minCMV	HNF1A	0	1	1238	minCMV	1	set2	0.496308	0.481127	1	0.227053
HNF1A-1:1238, 1, set2, minProm	HNF1A	0	1	1238	minProm	1	set2	0.448913	0.502852	1	0.207199
HNF1A-1:1238, 1, set2, minTK	HNF1A	0	1	1238	minTK	1	set2	0.393789	0.530315	1	0.237859
HNF1A-1:1571, 4, set2, minCMV	HNF1A	0	1	1571	minCMV	4	set2	0.358548	0.549314	1	-0.153827
HNF1A-1:1571, 4, set2, minProm	HNF1A	0	1	1571	minProm	4	set2	0.0829728	0.773309	1	-0.105068
HNF1A-1:1571, 4, set2, minTK	HNF1A	0	1	1571	minTK	4	set2	0.31643	0.573761	1	0.16813
HNF1A-1:1904, 8, set2, minCMV	HNF1A	0	1	1904	minCMV	8	set2	0.00407279	0.949115	1	0.0188719
HNF1A-1:1904, 8, set2, minProm	HNF1A	0	1	1904	minProm	8	set2	0.171153	0.679089	1	0.154858
HNF1A-1:1904, 8, set2, minTK	HNF1A	0	1	1904	minTK	8	set2	0.00934714	0.92298	1	0.0441843
HNF1A-1:239, 1, set1, minCMV	HNF1A	0	1	239	minCMV	1	set1	0.0563053	0.812434	1	0.0781374
HNF1A-1:239, 1, set1, minProm	HNF1A	0	1	239	minProm	1	set1	1.06282	0.302573	1	-0.371751
HNF1A-1:239, 1, set1, minTK	HNF1A	0	1	239	minTK	1	set1	3.83e-06	0.998439	1	0.000714
HNF1A-1:572, 4, set1, minCMV	HNF1A	0	1	572	minCMV	4	set1	1.50395	0.220064	1	0.419779
HNF1A-1:572, 4, set1, minProm	HNF1A	0	1	572	minProm	4	set1	0.100674	0.751022	1	-0.135472
HNF1A-1:572, 4, set1, minTK	HNF1A	0	1	572	minTK	4	set1	0.0173638	0.895165	1	-0.0587262
HNF1A-1:905, 8, set1, minCMV	HNF1A	0	1	905	minCMV	8	set1	0.086083	0.769217	1	0.0998129
HNF1A-1:905, 8, set1, minProm	HNF1A	0	1	905	minProm	8	set1	0.214247	0.643458	1	-0.158729
HNF1A-1:905, 8, set1, minTK	HNF1A	0	1	905	minTK	8	set1	0.0919721	0.761685	1	0.121067
HNF4A-1:1276, 1, set2, minCMV	HNF4A	0	1	1276	minCMV	1	set2	1.51743	0.218009	1	-0.305581
HNF4A-1:1276, 1, set2, minProm	HNF4A	0	1	1276	minProm	1	set2	0.967965	0.325188	1	0.283964
HNF4A-1:1276, 1, set2, minTK	HNF4A	0	1	1276	minTK	1	set2	1.14638	0.284307	1	-0.266521
HNF4A-1:1609, 4, set2, minCMV	HNF4A	0	1	1609	minCMV	4	set2	0.130922	0.717478	1	-0.117735
HNF4A-1:1609, 4, set2, minProm	HNF4A	0	1	1609	minProm	4	set2	0.0090653	0.924147	1	0.0236484
HNF4A-1:1609, 4, set2, minTK	HNF4A	0	1	1609	minTK	4	set2	0.111984	0.737896	1	-0.119552
HNF4A-1:1942, 8, set2, minCMV	HNF4A	0	1	1942	minCMV	8	set2	0.706009	0.400772	1	-0.250244
HNF4A-1:1942, 8, set2, minProm	HNF4A	0	1	1942	minProm	8	set2	0.517769	0.471795	1	-0.219821
HNF4A-1:1942, 8, set2, minTK	HNF4A	0	1	1942	minTK	8	set2	0.55294	0.457119	1	0.199457
HNF4A-1:277, 1, set1, minCMV	HNF4A	0	1	277	minCMV	1	set1	0.522613	0.469729	1	-0.177496
HNF4A-1:277, 1, set1, minProm	HNF4A	0	1	277	minProm	1	set1	0.391348	0.531592	1	0.159203
HNF4A-1:277, 1, set1, minTK	HNF4A	0	1	277	minTK	1	set1	0.196204	0.657803	1	0.109514
HNF4A-1:610, 4, set1, minCMV	HNF4A	0	1	610	minCMV	4	set1	0.468101	0.493862	1	-0.180385
HNF4A-1:610, 4, set1, minProm	HNF4A	0	1	610	minProm	4	set1	0.171437	0.678838	1	0.100615
HNF4A-1:610, 4, set1, minTK	HNF4A	0	1	610	minTK	4	set1	0.00109677	0.973581	1	0.00868005
HNF4A-1:943, 8, set1, minCMV	HNF4A	0	1	943	minCMV	8	set1	0.0165714	0.897571	1	0.0334707
HNF4A-1:943, 8, set1, minProm	HNF4A	0	1	943	minProm	8	set1	0.213427	0.644095	1	-0.120527
HNF4A-1:943, 8, set1, minTK	HNF4A	0	1	943	minTK	8	set1	0.000217	0.988243	1	-0.00350887
HNF4A-2:1277, 1, set2, minCMV	HNF4A	0	2	1277	minCMV	1	set2	0.00675124	0.934515	1	-0.0189674
HNF4A-2:1277, 1, set2, minProm	HNF4A	0	2	1277	minProm	1	set2	0.897531	0.343445	1	0.285836
HNF4A-2:1277, 1, set2, minTK	HNF4A	0	2	1277	minTK	1	set2	1.56472	0.210975	1	0.280576
HNF4A-2:1610, 4, set2, minCMV	HNF4A	0	2	1610	minCMV	4	set2	0.0854976	0.769981	1	0.0747632
HNF4A-2:1610, 4, set2, minProm	HNF4A	0	2	1610	minProm	4	set2	0.507273	0.476322	1	-0.200229
HNF4A-2:1610, 4, set2, minTK	HNF4A	0	2	1610	minTK	4	set2	1.23916	0.265634	1	-0.276214
HNF4A-2:1943, 8, set2, minCMV	HNF4A	0	2	1943	minCMV	8	set2	0.060379	0.805898	1	0.0661222
HNF4A-2:1943, 8, set2, minProm	HNF4A	0	2	1943	minProm	8	set2	0.0522049	0.81927	1	-0.0637361
HNF4A-2:1943, 8, set2, minTK	HNF4A	0	2	1943	minTK	8	set2	0.237236	0.626209	1	0.122117
HNF4A-2:278, 1, set1, minCMV	HNF4A	0	2	278	minCMV	1	set1	1.0759	0.299616	1	-0.219851
HNF4A-2:278, 1, set1, minProm	HNF4A	0	2	278	minProm	1	set1	0.0696995	0.791775	1	-0.064708
HNF4A-2:278, 1, set1, minTK	HNF4A	0	2	278	minTK	1	set1	0.253643	0.614521	1	0.114984
HNF4A-2:611, 4, set1, minCMV	HNF4A	0	2	611	minCMV	4	set1	0.557479	0.455278	1	0.150331
HNF4A-2:611, 4, set1, minProm	HNF4A	0	2	611	minProm	4	set1	1.33555	0.247821	1	-0.36382
HNF4A-2:611, 4, set1, minTK	HNF4A	0	2	611	minTK	4	set1	3.15885	0.0755165	1	0.557489
HNF4A-2:944, 8, set1, minCMV	HNF4A	0	2	944	minCMV	8	set1	0.147486	0.70095	1	-0.112201
HNF4A-2:944, 8, set1, minProm	HNF4A	0	2	944	minProm	8	set1	0.00910673	0.923974	1	0.024502
HNF4A-2:944, 8, set1, minTK	HNF4A	0	2	944	minTK	8	set1	0.232514	0.629666	1	0.110917
HNF4A-3:1278, 1, set2, minCMV	HNF4A	0	3	1278	minCMV	1	set2	0.000901	0.97605	1	-0.00778052
HNF4A-3:1278, 1, set2, minProm	HNF4A	0	3	1278	minProm	1	set2	0.0200035	0.887527	1	0.0356478
HNF4A-3:1278, 1, set2, minTK	HNF4A	0	3	1278	minTK	1	set2	0.218851	0.639917	1	0.130205
HNF4A-3:1611, 4, set2, minCMV	HNF4A	0	3	1611	minCMV	4	set2	0.000896	0.976126	1	0.00732209
HNF4A-3:1611, 4, set2, minProm	HNF4A	0	3	1611	minProm	4	set2	1.23963	0.265543	1	0.340885
HNF4A-3:1611, 4, set2, minTK	HNF4A	0	3	1611	minTK	4	set2	0.0252373	0.873777	1	-0.0472489
HNF4A-3:1944, 8, set2, minCMV	HNF4A	0	3	1944	minCMV	8	set2	2.66054	0.102866	1	-0.451804
HNF4A-3:1944, 8, set2, minProm	HNF4A	0	3	1944	minProm	8	set2	0.00870085	0.925682	1	0.0273138
HNF4A-3:1944, 8, set2, minTK	HNF4A	0	3	1944	minTK	8	set2	2.37861	0.123007	1	-0.540019
HNF4A-3:279, 1, set1, minCMV	HNF4A	0	3	279	minCMV	1	set1	0.00700256	0.93331	1	-0.0186501
HNF4A-3:279, 1, set1, minProm	HNF4A	0	3	279	minProm	1	set1	0.021667	0.882976	1	0.0443233
HNF4A-3:279, 1, set1, minTK	HNF4A	0	3	279	minTK	1	set1	1.08888	0.29672	1	-0.299194
HNF4A-3:612, 4, set1, minCMV	HNF4A	0	3	612	minCMV	4	set1	0.375823	0.539847	1	-0.162822
HNF4A-3:612, 4, set1, minProm	HNF4A	0	3	612	minProm	4	set1	1.2674	0.260254	1	-0.329563
HNF4A-3:612, 4, set1, minTK	HNF4A	0	3	612	minTK	4	set1	0.00626243	0.936925	1	-0.020378
HNF4A-3:945, 8, set1, minCMV	HNF4A	0	3	945	minCMV	8	set1	0.357213	0.550058	1	0.151854
HNF4A-3:945, 8, set1, minProm	HNF4A	0	3	945	minProm	8	set1	0.0321521	0.857694	1	0.0470974
HNF4A-3:945, 8, set1, minTK	HNF4A	0	3	945	minTK	8	set1	1.30205	0.25384	1	-0.33621
HNF4A-4:1279, 1, set2, minCMV	HNF4A	0	4	1279	minCMV	1	set2	0.196566	0.657507	1	0.225081
HNF4A-4:1279, 1, set2, minProm	HNF4A	0	4	1279	minProm	1	set2	0.32472	0.568785	1	-0.228674
HNF4A-4:1279, 1, set2, minTK	HNF4A	0	4	1279	minTK	1	set2	0.0266793	0.870252	1	-0.0646185
HNF4A-4:1612, 4, set2, minCMV	HNF4A	0	4	1612	minCMV	4	set2	0.753107	0.385494	1	-0.351235
HNF4A-4:1612, 4, set2, minProm	HNF4A	0	4	1612	minProm	4	set2	0.273456	0.601023	1	-0.193913
HNF4A-4:1612, 4, set2, minTK	HNF4A	0	4	1612	minTK	4	set2	0.558487	0.45487	1	-0.44216
HNF4A-4:1945, 8, set2, minCMV	HNF4A	0	4	1945	minCMV	8	set2	-3.14e-07	1	1	0.000501
HNF4A-4:1945, 8, set2, minProm	HNF4A	0	4	1945	minProm	8	set2	0.126828	0.721744	1	0.134566
HNF4A-4:1945, 8, set2, minTK	HNF4A	0	4	1945	minTK	8	set2	3.75157	0.0527578	0.900844	-0.969106
HNF4A-4:280, 1, set1, minCMV	HNF4A	0	4	280	minCMV	1	set1	1.12203	0.289482	1	-0.250967
HNF4A-4:280, 1, set1, minProm	HNF4A	0	4	280	minProm	1	set1	0.299188	0.584392	1	0.143781
HNF4A-4:280, 1, set1, minTK	HNF4A	0	4	280	minTK	1	set1	0.306322	0.579946	1	0.155436
HNF4A-4:613, 4, set1, minCMV	HNF4A	0	4	613	minCMV	4	set1	0.156718	0.692197	1	-0.0994551
HNF4A-4:613, 4, set1, minProm	HNF4A	0	4	613	minProm	4	set1	0.0176517	0.894304	1	0.042931
HNF4A-4:613, 4, set1, minTK	HNF4A	0	4	613	minTK	4	set1	0.446877	0.503822	1	-0.16281
HNF4A-4:946, 8, set1, minCMV	HNF4A	0	4	946	minCMV	8	set1	0.227301	0.633532	1	-0.0990165
HNF4A-4:946, 8, set1, minProm	HNF4A	0	4	946	minProm	8	set1	0.378241	0.538546	1	0.142549
HNF4A-4:946, 8, set1, minTK	HNF4A	0	4	946	minTK	8	set1	2.09593	0.147692	1	-0.324366
HNF4A-5:1280, 1, set2, minCMV	HNF4A	0	5	1280	minCMV	1	set2	0.257773	0.611654	1	0.0992147
HNF4A-5:1280, 1, set2, minProm	HNF4A	0	5	1280	minProm	1	set2	1.57779	0.20908	1	0.224986
HNF4A-5:1280, 1, set2, minTK	HNF4A	0	5	1280	minTK	1	set2	0.0281637	0.866725	1	-0.0352183
HNF4A-5:1613, 4, set2, minCMV	HNF4A	0	5	1613	minCMV	4	set2	0.0502715	0.822591	1	0.048357
HNF4A-5:1613, 4, set2, minProm	HNF4A	0	5	1613	minProm	4	set2	0.0413105	0.83894	1	0.0500615
HNF4A-5:1613, 4, set2, minTK	HNF4A	0	5	1613	minTK	4	set2	0.646624	0.421322	1	0.150394
HNF4A-5:1946, 8, set2, minCMV	HNF4A	0	5	1946	minCMV	8	set2	3.35892	0.0668418	0.955578	-0.349566
HNF4A-5:1946, 8, set2, minProm	HNF4A	0	5	1946	minProm	8	set2	0.0321639	0.857668	1	-0.0424675
HNF4A-5:1946, 8, set2, minTK	HNF4A	0	5	1946	minTK	8	set2	0.0324774	0.856984	1	0.03796
HNF4A-5:281, 1, set1, minCMV	HNF4A	0	5	281	minCMV	1	set1	0.0704765	0.790644	1	-0.0562014
HNF4A-5:281, 1, set1, minProm	HNF4A	0	5	281	minProm	1	set1	0.480138	0.48836	1	0.159865
HNF4A-5:281, 1, set1, minTK	HNF4A	0	5	281	minTK	1	set1	0.0522859	0.819132	1	-0.0482948
HNF4A-5:614, 4, set1, minCMV	HNF4A	0	5	614	minCMV	4	set1	0.0290614	0.864637	1	0.0365545
HNF4A-5:614, 4, set1, minProm	HNF4A	0	5	614	minProm	4	set1	0.00869184	0.925721	1	0.0200722
HNF4A-5:614, 4, set1, minTK	HNF4A	0	5	614	minTK	4	set1	0.499132	0.479882	1	-0.137159
HNF4A-5:947, 8, set1, minCMV	HNF4A	0	5	947	minCMV	8	set1	0.567541	0.451238	1	-0.144966
HNF4A-5:947, 8, set1, minProm	HNF4A	0	5	947	minProm	8	set1	0.298638	0.584737	1	0.136327
HNF4A-5:947, 8, set1, minTK	HNF4A	0	5	947	minTK	8	set1	0.0275584	0.868151	1	0.0353676
HOMEZ-1:1077, 1, set2, minCMV	HOMEZ	0	1	1077	minCMV	1	set2	0.212066	0.645153	1	-0.166017
HOMEZ-1:1077, 1, set2, minProm	HOMEZ	0	1	1077	minProm	1	set2	0.430474	0.511756	1	-0.222018
HOMEZ-1:1077, 1, set2, minTK	HOMEZ	0	1	1077	minTK	1	set2	0.154047	0.694698	1	-0.106747
HOMEZ-1:1410, 4, set2, minCMV	HOMEZ	0	1	1410	minCMV	4	set2	2.32385	0.127404	1	0.536354
HOMEZ-1:1410, 4, set2, minProm	HOMEZ	0	1	1410	minProm	4	set2	0.75184	0.385894	1	0.289742
HOMEZ-1:1410, 4, set2, minTK	HOMEZ	0	1	1410	minTK	4	set2	0.270253	0.603162	1	-0.191909
HOMEZ-1:1743, 8, set2, minCMV	HOMEZ	0	1	1743	minCMV	8	set2	0.384963	0.534959	1	-0.192733
HOMEZ-1:1743, 8, set2, minProm	HOMEZ	0	1	1743	minProm	8	set2	0.00143697	0.969762	1	-0.0115098
HOMEZ-1:1743, 8, set2, minTK	HOMEZ	0	1	1743	minTK	8	set2	0.259465	0.610488	1	0.158938
HOMEZ-1:411, 4, set1, minCMV	HOMEZ	0	1	411	minCMV	4	set1	0.0246541	0.875232	1	0.0652843
HOMEZ-1:411, 4, set1, minProm	HOMEZ	0	1	411	minProm	4	set1	0.980459	0.322086	1	-0.549003
HOMEZ-1:411, 4, set1, minTK	HOMEZ	0	1	411	minTK	4	set1	0.0337685	0.8542	1	0.0793227
HOMEZ-1:744, 8, set1, minCMV	HOMEZ	0	1	744	minCMV	8	set1	1.24963	0.263623	1	0.61463
HOMEZ-1:744, 8, set1, minProm	HOMEZ	0	1	744	minProm	8	set1	1.1413	0.285378	1	0.590905
HOMEZ-1:744, 8, set1, minTK	HOMEZ	0	1	744	minTK	8	set1	0.843352	0.35844	1	0.363991
HOMEZ-1:78, 1, set1, minCMV	HOMEZ	0	1	78	minCMV	1	set1	0.200767	0.654102	1	-0.177459
HOMEZ-1:78, 1, set1, minProm	HOMEZ	0	1	78	minProm	1	set1	0.00711776	0.932765	1	-0.0355507
HOMEZ-1:78, 1, set1, minTK	HOMEZ	0	1	78	minTK	1	set1	0.0123209	0.911617	1	-0.0392283
HOXA10-1:1239, 1, set2, minCMV	HOXA10	0	1	1239	minCMV	1	set2	0.705377	0.400983	1	-0.153427
HOXA10-1:1239, 1, set2, minProm	HOXA10	0	1	1239	minProm	1	set2	2.3388	0.126187	1	-0.302672
HOXA10-1:1239, 1, set2, minTK	HOXA10	0	1	1239	minTK	1	set2	0.745861	0.38779	1	-0.197201
HOXA10-1:1572, 4, set2, minCMV	HOXA10	0	1	1572	minCMV	4	set2	0.0054937	0.940915	1	-0.0128788
HOXA10-1:1572, 4, set2, minProm	HOXA10	0	1	1572	minProm	4	set2	3.57486	0.0586605	0.919992	-0.37951
HOXA10-1:1572, 4, set2, minTK	HOXA10	0	1	1572	minTK	4	set2	0.492937	0.48262	1	-0.169862
HOXA10-1:1905, 8, set2, minCMV	HOXA10	0	1	1905	minCMV	8	set2	0.124137	0.72459	1	-0.088989
HOXA10-1:1905, 8, set2, minProm	HOXA10	0	1	1905	minProm	8	set2	3.44204	0.063557	0.935004	-0.446121
HOXA10-1:1905, 8, set2, minTK	HOXA10	0	1	1905	minTK	8	set2	3.36741	0.0664983	0.95335	-0.44553
HOXA10-1:240, 1, set1, minCMV	HOXA10	0	1	240	minCMV	1	set1	0.0354106	0.850738	1	-0.051685
HOXA10-1:240, 1, set1, minProm	HOXA10	0	1	240	minProm	1	set1	1.64103	0.200184	1	-0.38463
HOXA10-1:240, 1, set1, minTK	HOXA10	0	1	240	minTK	1	set1	2.0745	0.149779	1	-0.456405
HOXA10-1:573, 4, set1, minCMV	HOXA10	0	1	573	minCMV	4	set1	0.00264524	0.958981	1	-0.0114651
HOXA10-1:573, 4, set1, minProm	HOXA10	0	1	573	minProm	4	set1	0.154217	0.694537	1	-0.104226
HOXA10-1:573, 4, set1, minTK	HOXA10	0	1	573	minTK	4	set1	1.82467	0.176758	1	-0.340428
HOXA10-1:906, 8, set1, minCMV	HOXA10	0	1	906	minCMV	8	set1	0.22918	0.632132	1	-0.121549
HOXA10-1:906, 8, set1, minProm	HOXA10	0	1	906	minProm	8	set1	0.0596045	0.807122	1	-0.069672
HOXA10-1:906, 8, set1, minTK	HOXA10	0	1	906	minTK	8	set1	0.682172	0.40884	1	-0.20338
HOXA10-2:1240, 1, set2, minCMV	HOXA10	0	2	1240	minCMV	1	set2	0.23189	0.630126	1	0.12522
HOXA10-2:1240, 1, set2, minProm	HOXA10	0	2	1240	minProm	1	set2	0.349882	0.55418	1	0.198594
HOXA10-2:1240, 1, set2, minTK	HOXA10	0	2	1240	minTK	1	set2	0.105151	0.745734	1	-0.101591
HOXA10-2:1573, 4, set2, minCMV	HOXA10	0	2	1573	minCMV	4	set2	0.0631238	0.801625	1	0.079937
HOXA10-2:1573, 4, set2, minProm	HOXA10	0	2	1573	minProm	4	set2	0.164924	0.684663	1	-0.133668
HOXA10-2:1573, 4, set2, minTK	HOXA10	0	2	1573	minTK	4	set2	0.0516369	0.820239	1	-0.0724084
HOXA10-2:1906, 8, set2, minCMV	HOXA10	0	2	1906	minCMV	8	set2	0.0991499	0.752852	1	0.116209
HOXA10-2:1906, 8, set2, minProm	HOXA10	0	2	1906	minProm	8	set2	0.311312	0.576876	1	0.216148
HOXA10-2:1906, 8, set2, minTK	HOXA10	0	2	1906	minTK	8	set2	0.342778	0.55823	1	-0.185949
HOXA10-2:241, 1, set1, minCMV	HOXA10	0	2	241	minCMV	1	set1	0.154	0.694742	1	0.136194
HOXA10-2:241, 1, set1, minProm	HOXA10	0	2	241	minProm	1	set1	0.855263	0.355068	1	0.339811
HOXA10-2:241, 1, set1, minTK	HOXA10	0	2	241	minTK	1	set1	0.549504	0.45852	1	-0.275697
HOXA10-2:574, 4, set1, minCMV	HOXA10	0	2	574	minCMV	4	set1	0.187974	0.664608	1	-0.147638
HOXA10-2:574, 4, set1, minProm	HOXA10	0	2	574	minProm	4	set1	0.194708	0.659027	1	-0.187162
HOXA10-2:574, 4, set1, minTK	HOXA10	0	2	574	minTK	4	set1	0.577095	0.447453	1	-0.259701
HOXA10-2:907, 8, set1, minCMV	HOXA10	0	2	907	minCMV	8	set1	0.226597	0.634059	1	-0.177141
HOXA10-2:907, 8, set1, minProm	HOXA10	0	2	907	minProm	8	set1	0.0362884	0.848921	1	-0.0769575
HOXA10-2:907, 8, set1, minTK	HOXA10	0	2	907	minTK	8	set1	0.517141	0.472064	1	0.322568
HOXA13-1:1241, 1, set2, minCMV	HOXA13	0	1	1241	minCMV	1	set2	0.311793	0.576582	1	0.100746
HOXA13-1:1241, 1, set2, minProm	HOXA13	0	1	1241	minProm	1	set2	4.50222	0.0338509	0.724381	-0.521643
HOXA13-1:1241, 1, set2, minTK	HOXA13	0	1	1241	minTK	1	set2	0.733561	0.391731	1	0.189854
HOXA13-1:1574, 4, set2, minCMV	HOXA13	0	1	1574	minCMV	4	set2	0.000417	0.983713	1	-0.00481898
HOXA13-1:1574, 4, set2, minProm	HOXA13	0	1	1574	minProm	4	set2	0.0837143	0.772326	1	-0.0817068
HOXA13-1:1574, 4, set2, minTK	HOXA13	0	1	1574	minTK	4	set2	0.501625	0.478787	1	-0.190971
HOXA13-1:1907, 8, set2, minCMV	HOXA13	0	1	1907	minCMV	8	set2	0.159473	0.689642	1	0.0750503
HOXA13-1:1907, 8, set2, minProm	HOXA13	0	1	1907	minProm	8	set2	1.87352	0.171073	1	-0.488555
HOXA13-1:1907, 8, set2, minTK	HOXA13	0	1	1907	minTK	8	set2	0.0438954	0.834048	1	0.0517802
HOXA13-1:242, 1, set1, minCMV	HOXA13	0	1	242	minCMV	1	set1	0.042462	0.836742	1	0.0597602
HOXA13-1:242, 1, set1, minProm	HOXA13	0	1	242	minProm	1	set1	0.100023	0.751802	1	0.10073
HOXA13-1:242, 1, set1, minTK	HOXA13	0	1	242	minTK	1	set1	0.307759	0.579059	1	-0.165585
HOXA13-1:575, 4, set1, minCMV	HOXA13	0	1	575	minCMV	4	set1	0.120073	0.728956	1	0.0842053
HOXA13-1:575, 4, set1, minProm	HOXA13	0	1	575	minProm	4	set1	0.44947	0.502587	1	0.211798
HOXA13-1:575, 4, set1, minTK	HOXA13	0	1	575	minTK	4	set1	0.382695	0.536165	1	-0.192991
HOXA13-1:908, 8, set1, minCMV	HOXA13	0	1	908	minCMV	8	set1	1.34163	0.246747	1	0.295961
HOXA13-1:908, 8, set1, minProm	HOXA13	0	1	908	minProm	8	set1	1.14713	0.284152	1	-0.367935
HOXA13-1:908, 8, set1, minTK	HOXA13	0	1	908	minTK	8	set1	1.15951	0.281566	1	-0.346551
HOXA13-2:1242, 1, set2, minCMV	HOXA13	0	2	1242	minCMV	1	set2	0.0557123	0.813406	1	-0.0577266
HOXA13-2:1242, 1, set2, minProm	HOXA13	0	2	1242	minProm	1	set2	2.99831	0.0833516	1	0.529431
HOXA13-2:1242, 1, set2, minTK	HOXA13	0	2	1242	minTK	1	set2	0.109668	0.740522	1	-0.101106
HOXA13-2:1575, 4, set2, minCMV	HOXA13	0	2	1575	minCMV	4	set2	0.131866	0.716505	1	-0.12663
HOXA13-2:1575, 4, set2, minProm	HOXA13	0	2	1575	minProm	4	set2	0.972152	0.324144	1	-0.268439
HOXA13-2:1575, 4, set2, minTK	HOXA13	0	2	1575	minTK	4	set2	1.47584	0.224427	1	-0.318129
HOXA13-2:1908, 8, set2, minCMV	HOXA13	0	2	1908	minCMV	8	set2	0.304177	0.581275	1	0.13384
HOXA13-2:1908, 8, set2, minProm	HOXA13	0	2	1908	minProm	8	set2	0.4805	0.488196	1	0.182881
HOXA13-2:1908, 8, set2, minTK	HOXA13	0	2	1908	minTK	8	set2	2.5838	0.107962	1	-0.43399
HOXA13-2:243, 1, set1, minCMV	HOXA13	0	2	243	minCMV	1	set1	0.128881	0.719595	1	-0.14293
HOXA13-2:243, 1, set1, minProm	HOXA13	0	2	243	minProm	1	set1	1.43217	0.231411	1	-0.386155
HOXA13-2:243, 1, set1, minTK	HOXA13	0	2	243	minTK	1	set1	0.540725	0.462133	1	-0.228418
HOXA13-2:576, 4, set1, minCMV	HOXA13	0	2	576	minCMV	4	set1	0.262559	0.608368	1	0.151079
HOXA13-2:576, 4, set1, minProm	HOXA13	0	2	576	minProm	4	set1	0.0429739	0.835774	1	-0.0800553
HOXA13-2:576, 4, set1, minTK	HOXA13	0	2	576	minTK	4	set1	0.369819	0.543103	1	-0.184266
HOXA13-2:909, 8, set1, minCMV	HOXA13	0	2	909	minCMV	8	set1	0.461286	0.497024	1	-0.232477
HOXA13-2:909, 8, set1, minProm	HOXA13	0	2	909	minProm	8	set1	0.201367	0.65362	1	-0.160225
HOXA13-2:909, 8, set1, minTK	HOXA13	0	2	909	minTK	8	set1	0.230696	0.631008	1	-0.165113
HOXC10-1:1243, 1, set2, minCMV	HOXC10	0	1	1243	minCMV	1	set2	0.0503467	0.822461	1	-0.0403133
HOXC10-1:1243, 1, set2, minProm	HOXC10	0	1	1243	minProm	1	set2	1.51169	0.218882	1	-0.316172
HOXC10-1:1243, 1, set2, minTK	HOXC10	0	1	1243	minTK	1	set2	1.11889	0.290157	1	-0.259336
HOXC10-1:1576, 4, set2, minCMV	HOXC10	0	1	1576	minCMV	4	set2	0.00604934	0.938005	1	-0.0200187
HOXC10-1:1576, 4, set2, minProm	HOXC10	0	1	1576	minProm	4	set2	0.173686	0.676857	1	-0.109025
HOXC10-1:1576, 4, set2, minTK	HOXC10	0	1	1576	minTK	4	set2	0.765182	0.381712	1	0.252254
HOXC10-1:1909, 8, set2, minCMV	HOXC10	0	1	1909	minCMV	8	set2	1.21431	0.270481	1	0.230507
HOXC10-1:1909, 8, set2, minProm	HOXC10	0	1	1909	minProm	8	set2	2.27644	0.131353	1	-0.507509
HOXC10-1:1909, 8, set2, minTK	HOXC10	0	1	1909	minTK	8	set2	0.914649	0.338884	1	0.243909
HOXC10-1:244, 1, set1, minCMV	HOXC10	0	1	244	minCMV	1	set1	0.0836711	0.772383	1	-0.0970918
HOXC10-1:244, 1, set1, minProm	HOXC10	0	1	244	minProm	1	set1	0.0786065	0.779195	1	-0.104475
HOXC10-1:244, 1, set1, minTK	HOXC10	0	1	244	minTK	1	set1	1.35897	0.243716	1	-0.373547
[truncated: 4,143 more rows]

## Sheet: 5E
	NTSR1 / THRB / NT												NTSR1 / THRB / NT inhibitor												NTSR1 / NFKB1 / NT												NTSR1 / NFKB1 / NT inhibitor												HTR2A / THRB / NT
log[NT 8-13], M	rep 1				rep 2				rep 3				rep 1				rep 2				rep 3				rep 1				rep 2				rep 3				rep 1				rep 2				rep 3				rep 1
-6.5	3.84215	5.04647	4.00914	3.83583	4.03873	3.71321	4.48705	4.23197	3.27598	2.68659	3.18184	2.93503	5.17323	6.23931	6.68822	5.57112	9.619	13.1629	9.21927	10.3543	5.7525	6.05634	6.39095	5.69494	14.6375	11.2983	14.8875	13.093	103.424	88.3543	97.4627	78.8206	61.9415	73.3141	68.8273	99.2227	1.10388	7.02393	2.07357	2.11269	1.70269	5.03353	5.80869	4.52983	0.974125	2.48047	1.13839	0.989526	4.24905
-7	4.86826	4.84461	3.83195	4.98161	3.4099	4.07241	3.46298	4.25078	3.01714	2.92285	4.58798	3.47943	7.25839	7.67577	6.34293	5.26153	12.8991	12.0546	14.7186	11.6871	5.65932	6.49006	6.9644	6.44412	14.2295	12.346	14.7907	12.6891	56.6152	91.1439	93.8388	90.2987	72.155	90.9781	75.5408	77.1513	2.35252	2.97282	4.15027	2.26131	3.09875	4.17718	4.22469	7.23548	0.84427	1.6971	1.28831	1.29196	2.96314
-7.5	3.44027	4.0742	4.61611	4.07285	4.16711	3.847	4.83883	3.73629	2.77107	4.47251	3.21082	3.74987	6.84315	5.12337	6.28338	6.07857	8.5964	8.70038	10.0954	12.7308	5.72708	6.18408	7.22921	7.68702	15.216	14.0191	13.1187	17.6487	78.4146	95.8186	100.314	70.7734	96.1078	92.0217	63.1421	95.762	2.30335	2.31912	2.91532	2.29912	3.67673	5.1046	4.75662	2.71945	1.75459	1.59484	1.16584	2.36294	4.31134
-8	4.54891	3.94497	5.67932	4.18663	3.89367	4.62539	5.19408	3.77438	2.52808	3.61212	3.08681	3.01538	6.12467	5.8345	7.83855	6.73408	11.4557	8.09195	8.35266	7.82377	5.89627	5.96542	5.7885	5.60619	14.7125	18.4453	23.843	20.4119	123.608	87.7707	100.886	67.825	80.5523	105.752	98.7344	117.252	2.15864	2.25125	4.75871	5.23883	4.08351	4.05425	5.27771	3.25587	0.869171	1.21466	2.36693	1.21466	4.50248
-8.5	4.78047	6.24651	3.42636	4.26107	4.62531	3.20331	3.8944	5.51179	2.62551	3.55564	3.13955	3.47754	5.51735	5.96932	4.94311	5.00033	8.0674	8.11406	7.16162	7.70908	4.49279	5.53331	5.51311	5.3288	26.4414	34.183	28.7667	20.8345	106.027	112.338	86.68	104.941	117.208	162.999	109.847	182.338	1.62919	1.9842	2.28049	1.19653	3.16499	3.85708	1.56333	2.88755	1.45671	0.906625	0.417052	0.608223	3.19673
-9	5.644	5.25439	4.95547	4.55464	3.53547	5.64443	5.82715	5.19512	3.01771	3.09662	3.13491	3.45619	5.66229	6.59409	6.8048	8.34841	8.39394	7.18961	6.75947	6.69814	3.11441	3.92327	5.81513	4.1432	28.0788	31.8633	34.5792	30.0419	122.971	95.1507	157.34	177.006	106.836	104.029	139.862	127.215	1.55744	1.64023	1.91016	2.46325	3.93709	2.651	6.78519	6.37392	0.71964	0.455111	0.331654	0.37515	2.15891
-9.5	5.78838	4.84037	4.70359	4.35698	2.91031	3.16965	4.60782	2.688	3.16438	2.96926	2.57306	4.22645	5.62976	3.92924	4.36649	4.14288	5.15359	3.77624	4.34884	3.49558	2.83649	3.32035	3.11683	4.11034	16.8203	28.2463	17.7444	26.6954	103.187	110.642	63.0328	71.8331	79.9011	101.897	65.8575	83.856	1.25668	1.79283	2.84706	8.43487	2.25648	1.36792	1.11983	1.28283	1.20681	0.628847	0.364617	0.531258	2.1216
-10	3.23046	2.22529	2.63105	2.18947	1.86509	1.95738	2.11654	1.94836	1.79097	2.48242	2.24457	1.89101	2.58218	1.84261	2.76268	2.85458	2.89312	2.16581	1.88445	2.413	1.73047	2.6396	1.65211	1.63121	2.74754	1.8791	2.91442	1.82797	25.8211	33.3023	38.404	25.2313	14.582	21.6719	6.93831	12.0114	3.5102	0.943226	0.683069	1.08655	1.44283	1.15079	1.02112	1.49227	0.416738	1.03795	0.374934	0.277149	0.972383
-10.5	2.08821	1.1382	1.83506	1.38113	1.46743	1.27164	1.1384	1.41353	0.76836	1.39272	1.29135	1.58364	1.19249	1.3268	1.76787	1.16198	1.03484	1.28875	1.69735	1.20984	1.31633	1.9529	1.61938	1.37237	0.50699	0.803237	0.475995	0.543935	3.9139	1.54644	2.95755	2.28429	1.89178	4.21403	4.70911	1.86222	1.79461	1.08423	12.0804	0.934934	1.94349	1.09433	0.785015	1.7384	0.40118	0.282946	0.253228	0.299786	0.812315
-11	1.63888	0.979858	0.870811	1.35365	0.851212	0.797276	1.00362	0.616755	1.08153	1.32545	1.33216	0.986189	1.02085	0.994792	1.0867	0.803075	0.915467	1.68796	1.30514	1.36544	1.45397	0.865256	1.72121	1.10005	0.871553	0.29224	0.522863	0.609176	3.38543	2.59509	1.33474	1.06566	1.86551	2.48675	4.09	1.62858	2.43051	2.86451	1.16727	0.83615	1.55479	1.84003	1.31416	0.965589	0.192211	0.247688	0.616934	2.33962	1.50735
-11.5	1.2251	0.780677	1.21787	0.718714	0.934254	0.730214	1.06556	0.859214	1.23809	1.29637	0.729184	1.06941	1.82598	1.0332	1.11479	1.04488	1.39619	1.19835	0.849678	1.13975	1.53955	1.48255	1.32359	1.16222	0.922578	0.26149	1.90297	0.492511	0.944305	7.38546	0.953214	0.793521	1.73413	1.07316	0.769043	0.883865	1.61966	0.714417	0.809268	0.863622	0.993734	0.55811	1.72643	1.84686	2.01788	0.510819	0.379352	0.399037	1.05121
no drug	0.960648	1.1547	0.928955	0.955699	0.69048	1.08155	1.07336	1.15461	1.13717	0.868824	0.807564	1.18644	1.23994	1.19169	0.820666	0.747707	1.46522	0.643594	0.897679	0.993511	1.35154	0.948242	0.937365	0.762849	2.85856	0.27468	0.384121	0.482642	1.00452	1.08876	1.08581	0.820904	1.36767	0.8146	1.07936	0.738374	1.20707	1.12743	0.62488	1.04062	0.653649	0.885659	1.82851	0.632185	0.412689	0.385483	0.313036	2.88879	0.862201
	Scaled Fluc/Rluc
[truncated: 47 more columns]
