# Supplementary material for: A massively parallel reporter assay library to screen short synthetic promoters in mammalian cells
Source: Nat Commun. 2024 Nov 28;15:10353. doi: 10.1038/s41467-024-54502-9 (PMC11604768; doi:10.1038/s41467-024-54502-9)
Supplement: Supplementary file 12 — Source Data [file 41467_2024_54502_MOESM12_ESM.zip › Source Data/Figure S10.xls]

## Sheet: S10A
architecture	motif	neg_ctrl	tre	id	promoter	period	spacer	barcode	adrb2_log2	gpr91_log2	htr2a_log2	mrg_log2	par1_log2
Promega_AP1:1999, 1, None, minCMV	Promega_AP1	0		1999	minCMV	1	None	AAGAGTGGACTTTTAATTAGCATC	0.0112397	2.61358	0.668833	0.892051	5.12736
Promega_AP1:1999, 1, None, minCMV	Promega_AP1	0		1999	minCMV	1	None	ACGACATAACGTCGCATATGTTTC	0.0112397	2.28861			0.848498
Promega_AP1:1999, 1, None, minCMV	Promega_AP1	0		1999	minCMV	1	None	ACGTATTAAACACTCAGTCATTTG	0.667755	2.6135	1.20473	1.83081	2.05259
Promega_AP1:1999, 1, None, minCMV	Promega_AP1	0		1999	minCMV	1	None	ACTACCTGCTTGTTAACTTGTTTA	0.680595	-0.365391	-1.38317	-2.15234	0.0512544
Promega_AP1:1999, 1, None, minCMV	Promega_AP1	0		1999	minCMV	1	None	ACTTAAGTAATGCAAACAAATGAC	-0.483525	2.73113	4.46985	0.991586	2.22864
Promega_AP1:1999, 1, None, minCMV	Promega_AP1	0		1999	minCMV	1	None	ATCAATTTCTGGTGTACAAGTACA	0.214773	3.04197	0.450653	2.19804	3.22864
Promega_AP1:1999, 1, None, minCMV	Promega_AP1	0		1999	minCMV	1	None	ATCTGTTACATGCAAAGATCCGTA		4.28861		1.50616	3.54239
Promega_AP1:1999, 1, None, minCMV	Promega_AP1	0		1999	minCMV	1	None	ATGAATTTCCTTTAAGGACATGCA	-0.500261	2.55165	1.07912	-0.204811	2.08296
Promega_AP1:1999, 1, None, minCMV	Promega_AP1	0		1999	minCMV	1	None	ATGGACCTGCTTGTTAGGAGGAAA	-0.104238	2.77404	0.984156	2.12909	1.96128
Promega_AP1:1999, 1, None, minCMV	Promega_AP1	0		1999	minCMV	1	None	ATGTCTCTATGTGTTCTAAGTAAC	-0.336684	4.45497	1.07974	1.25462	1.33089
Promega_AP1:1999, 1, None, minCMV	Promega_AP1	0		1999	minCMV	1	None	ATTAGACAAATTTGTGTATCCTTG	-0.403798	2.77404	-1.01275	1.95506	2.57235
Promega_AP1:1999, 1, None, minCMV	Promega_AP1	0		1999	minCMV	1	None	ATTGCCCGATCGGACGTGTAGGAG	-0.836757	1.74198		0.447266	2.48151
Promega_AP1:1999, 1, None, minCMV	Promega_AP1	0		1999	minCMV	1	None	ATTTACGGGTCATATCTATGTTCA	0.0112396	2.91637	2.94708	1.72964	1.79917
Promega_AP1:1999, 1, None, minCMV	Promega_AP1	0		1999	minCMV	1	None	ATTTATTAATTATGTATGTCTGTA	0.039254	2.87128	2.00587	1.11279	2.46147
Promega_AP1:1999, 1, None, minCMV	Promega_AP1	0		1999	minCMV	1	None	ATTTATTTATGTTGCGTTAGCATA	0.19021	2.45172	1.93846	1.1962	2.41686
Promega_AP1:1999, 1, None, minCMV	Promega_AP1	0		1999	minCMV	1	None	ATTTCTCTGTTATATATTCGGTTG	-2.65173	0.490247			-0.791506
Promega_AP1:1999, 1, None, minCMV	Promega_AP1	0		1999	minCMV	1	None	ATTTCTTTCTGTTTAGTATAGGTG	2.01124	1.98905			2.98985
Promega_AP1:1999, 1, None, minCMV	Promega_AP1	0		1999	minCMV	1	None	CACGCTGGGTGGCTTGGAAACATG	-0.229768	2.88074	0.343738	1.35318	0.939599
Promega_AP1:1999, 1, None, minCMV	Promega_AP1	0		1999	minCMV	1	None	CACTGTCAATGTGTAGTGCGTATG	1.23363	2.81468	-0.175095	1.25462	2.87146
Promega_AP1:1999, 1, None, minCMV	Promega_AP1	0		1999	minCMV	1	None	CAGACTTTAAGATGACGATGTTAC	4.40356	3.05979	0.460921	3.32501	4.54239
Promega_AP1:1999, 1, None, minCMV	Promega_AP1	0		1999	minCMV	1	None	CAGGAACAATGTGGTGCGTCTGAA	0.968171	2.05122	2.24712	1.27538	1.88266
Promega_AP1:1999, 1, None, minCMV	Promega_AP1	0		1999	minCMV	1	None	CATTATGACTCACTTATTTCTTAG	-1.85383	2.08379	0.206566	1.89746	1.92168
Promega_AP1:1999, 1, None, minCMV	Promega_AP1	0		1999	minCMV	1	None	CCCTATCAATCTCGAATATATATA	-0.12369	2.81245	0.400995	1.03794	2.49155
Promega_AP1:1999, 1, None, minCMV	Promega_AP1	0		1999	minCMV	1	None	CCTAATTGCATTTATCCATACTTC	0.841315	2.57155	2.55019	2.24457	2.51181
Promega_AP1:1999, 1, None, minCMV	Promega_AP1	0		1999	minCMV	1	None	CCTGGATTGTTTTTCCGGTGGGCC	-0.104237	1.98446	2.19569	2.07301	2.31562
Promega_AP1:1999, 1, None, minCMV	Promega_AP1	0		1999	minCMV	1	None	CCTTACTTGTTATTAATTTGTAAA	0.951533	2.21461	2.43381	2.27169	2.34718
Promega_AP1:1999, 1, None, minCMV	Promega_AP1	0		1999	minCMV	1	None	CCTTGCTTCACTTATATTTCGATA	-1.3206	2.74143	0.550189	1.68934	2.27561
Promega_AP1:1999, 1, None, minCMV	Promega_AP1	0		1999	minCMV	1	None	CTCGAACGAACGGGTGTTAGGTTG	-0.836757	3.04785	2.86961	2.68673	1.57773
Promega_AP1:1999, 1, None, minCMV	Promega_AP1	0		1999	minCMV	1	None	CTCGGATAATGACACATAAGTAAC	-0.493996	2.00199	2.03172	1.79894	2.82921
Promega_AP1:1999, 1, None, minCMV	Promega_AP1	0		1999	minCMV	1	None	CTCGGTTTATTATTAATTTATAAG	0.0852403	3.51759	-0.454882	2.81941	2.45642
Promega_AP1:1999, 1, None, minCMV	Promega_AP1	0		1999	minCMV	1	None	CTGGGTTAAAGACATATAAATTCA	0.206056	1.39149	1.22826	1.42455	1.01479
Promega_AP1:1999, 1, None, minCMV	Promega_AP1	0		1999	minCMV	1	None	CTGTATTAGTTGTTAGCATGTTTG	-0.558126	2.59981	0.737935	0.910666	2.23824
Promega_AP1:1999, 1, None, minCMV	Promega_AP1	0		1999	minCMV	1	None	CTTAATTAACTGTGACTTCCCTAC	-1.0883	3.38172		2.83958	-0.26496
Promega_AP1:1999, 1, None, minCMV	Promega_AP1	0		1999	minCMV	1	None	CTTTCATACATGTTTCGGCAGAAC	2.01124	1.10419
Promega_AP1:1999, 1, None, minCMV	Promega_AP1	0		1999	minCMV	1	None	CTTTCTCTCTCGCGTAGGAGCTCG	0.547293	2.51101	1.34374	0.94096	2.03989
Promega_AP1:1999, 1, None, minCMV	Promega_AP1	0		1999	minCMV	1	None	GACTCTTAAAGAGTAAGGTATTCC	-0.86323	2.4644	2.31125	0.514007	2.17982
Promega_AP1:1999, 1, None, minCMV	Promega_AP1	0		1999	minCMV	1	None	GCGTACGGATCGCTTGCTTACGTC	-2.31069	2.65118		0.477013
Promega_AP1:1999, 1, None, minCMV	Promega_AP1	0		1999	minCMV	1	None	GCTACCTTGTTAGTTGCTCAGAAA	0.21769	1.87617		1.37748	2.59393
Promega_AP1:1999, 1, None, minCMV	Promega_AP1	0		1999	minCMV	1	None	GCTGCTCGCATTGATGTATGCACA	0.706385	1.65087	1.48879	1.70528	3.37121
Promega_AP1:1999, 1, None, minCMV	Promega_AP1	0		1999	minCMV	1	None	GCTGCTCTAATAGTACGTAAGATC	0.37381	3.65118	1.27889	4.47701	1.54239
Promega_AP1:1999, 1, None, minCMV	Promega_AP1	0		1999	minCMV	1	None	GTCAGAGTGAGTTGAACACGTGTA	-1.12626	2.40891	0.0356156	0.172159	1.86723
Promega_AP1:1999, 1, None, minCMV	Promega_AP1	0		1999	minCMV	1	None	GTGGATTTGATTGTAATTCCTGTG	-0.640837	2.83544	1.44617	2.53473	1.92427
Promega_AP1:1999, 1, None, minCMV	Promega_AP1	0		1999	minCMV	1	None	GTGTCTCACTTATTTATTACGATA	0.338405	2.57003	1.44358	2.47701	2.86657
Promega_AP1:1999, 1, None, minCMV	Promega_AP1	0		1999	minCMV	1	None	GTTACATTATTTTTAGGGCACATA	0.457755	2.90695	1.79305	1.66643	2.11176
Promega_AP1:1999, 1, None, minCMV	Promega_AP1	0		1999	minCMV	1	None	GTTGATGTGTGATGCACATATTTG	-0.211153	3.27544	1.73922	2.49748	3.38413
Promega_AP1:1999, 1, None, minCMV	Promega_AP1	0		1999	minCMV	1	None	GTTGATTGACCGTTTCCATCGGAA	0.274274	2.30892	1.26574	0.974169	1.31374
Promega_AP1:1999, 1, None, minCMV	Promega_AP1	0		1999	minCMV	1	None	GTTTATGAGTTACTCAGTCCTTTA	-0.177205	2.42471	1.50128	2.16973	0.676643
Promega_AP1:1999, 1, None, minCMV	Promega_AP1	0		1999	minCMV	1	None	GTTTATTTATGTCATGGGTAGGCC	0.171704	2.17968	0.477288	0.620749	0.732777
Promega_AP1:1999, 1, None, minProm	Promega_AP1	0		1999	minProm	1	None	AACTCATAACCGTAAGCGCGTTAA	1.33317	-1.90778			0.234966
Promega_AP1:1999, 1, None, minProm	Promega_AP1	0		1999	minProm	1	None	AAGGAATGCTTGTTTGGGTCGTCC	0.928778	-0.255707		0.527639	0.243428
Promega_AP1:1999, 1, None, minProm	Promega_AP1	0		1999	minProm	1	None	AATGATTTCTGATATAGGCCGTAA	-0.2451	0.367223	-1.5087	0.477013	0.305356
Promega_AP1:1999, 1, None, minProm	Promega_AP1	0		1999	minProm	1	None	AATGGAGTGATGCAAGCTTCCATA	-0.104238	-0.992673	-2.39623		-1.15804
Promega_AP1:1999, 1, None, minProm	Promega_AP1	0		1999	minProm	1	None	ACCTATTGATTAGTTATGCATTCA	-0.158685	-0.158846	0.898112	0.0682075	-0.220429
Promega_AP1:1999, 1, None, minProm	Promega_AP1	0		1999	minProm	1	None	ACTACTCGACGTCATCTAACTACG	-0.342397	1.33347	-1.92702	1.83958	0.165425
Promega_AP1:1999, 1, None, minProm	Promega_AP1	0		1999	minProm	1	None	ATCAAATACTTACTAGGGAATTAA	-0.616792	0.214612	-2.70761	1.51766	0.445533
Promega_AP1:1999, 1, None, minProm	Promega_AP1	0		1999	minProm	1	None	ATCAATCGGATTTTTCGATGGTTG	-0.0243842	0.455185	-1.48394	-0.204811	-0.258074
Promega_AP1:1999, 1, None, minProm	Promega_AP1	0		1999	minProm	1	None	ATCACCGTGTCTCACCTTAACAAA	-0.310688	-2.35524			0.552448
Promega_AP1:1999, 1, None, minProm	Promega_AP1	0		1999	minProm	1	None	ATGTCACGATGTCATAGTCAGTTA	-0.754295	-0.887464			-1.0045
Promega_AP1:1999, 1, None, minProm	Promega_AP1	0		1999	minProm	1	None	ATTAATGAGTTGTACCTTTGCTAC	0.0112396	0.835441	-0.356702		-0.569113
Promega_AP1:1999, 1, None, minProm	Promega_AP1	0		1999	minProm	1	None	ATTAATTTCTTTGTTCGGCGCTCC	-0.0453439	-0.372117		3.47701	0.0464373
Promega_AP1:1999, 1, None, minProm	Promega_AP1	0		1999	minProm	1	None	ATTGCATGCCTTTTTCTTTCGTTA	2.51374	1.04069		1.99159	-0.148362
Promega_AP1:1999, 1, None, minProm	Promega_AP1	0		1999	minProm	1	None	ATTGCCTTAATGTTAGGTCCGGTC	-0.910758	0.288613	1.31572	-0.330342	1.56839
Promega_AP1:1999, 1, None, minProm	Promega_AP1	0		1999	minProm	1	None	CACTGATTCAGATGCGTATGGTCC	1.5962	0.288613	-1.60824		0.0829632
Promega_AP1:1999, 1, None, minProm	Promega_AP1	0		1999	minProm	1	None	CATTAACAGTTTTAAGGGACTTAA		1.28861
Promega_AP1:1999, 1, None, minProm	Promega_AP1	0		1999	minProm	1	None	CCCGAAGGCCTATTAACGCAGAAA	-0.796115	-0.507246			-1.72439
Promega_AP1:1999, 1, None, minProm	Promega_AP1	0		1999	minProm	1	None	CCTTCAGGCATTGATACTCGTTCC	-1.31069	1.26214		-1.00841	-0.654002
Promega_AP1:1999, 1, None, minProm	Promega_AP1	0		1999	minProm	1	None	CTGTAATAGCTTTGAAGGACTGAG	-0.98876	0.966685	-3.25717	0.041627	0.556894
Promega_AP1:1999, 1, None, minProm	Promega_AP1	0		1999	minProm	1	None	CTTGACCGCCCAGTTATAAATTTA	0.0112397	0.301104		2.12909	0.667926
Promega_AP1:1999, 1, None, minProm	Promega_AP1	0		1999	minProm	1	None	GACGCTCAAATTTACACTAATTCA					2.66793
Promega_AP1:1999, 1, None, minProm	Promega_AP1	0		1999	minProm	1	None	GACTATTTCTTTCTACTAAACATA	-0.863229	-0.0514623	0.643298	1.25462	-0.633244
Promega_AP1:1999, 1, None, minProm	Promega_AP1	0		1999	minProm	1	None	GATACCGTAACTTACGTATATTCC	-0.98876	0.588173			-2.16496
Promega_AP1:1999, 1, None, minProm	Promega_AP1	0		1999	minProm	1	None	GATGCAGGCTCAGTTAGATCCATA	0.126717	0.320322		-0.330342	-1.05454
Promega_AP1:1999, 1, None, minProm	Promega_AP1	0		1999	minProm	1	None	GCGTAATGACGTGGAATTCATGTA	1.23363	0.0777163			0.404891
Promega_AP1:1999, 1, None, minProm	Promega_AP1	0		1999	minProm	1	None	GCTAATTAACTTGGTCGTACTGTG	0.0112398	-0.213887			1.66793
Promega_AP1:1999, 1, None, minProm	Promega_AP1	0		1999	minProm	1	None	GTGGGTCTATTATTTAGGCAGGAC	-0.35133	-0.431864		-0.330342	-1.79151
Promega_AP1:1999, 1, None, minTK	Promega_AP1	0		1999	minTK	1	None	AACTCACAGATTTGAAGTTATACA	1.44008	-0.456006		0.544127	-0.52709
Promega_AP1:1999, 1, None, minTK	Promega_AP1	0		1999	minTK	1	None	AATTAATAATCTCTTCGTTGCGTG	-0.62619	1.39553			2.40489
Promega_AP1:1999, 1, None, minTK	Promega_AP1	0		1999	minTK	1	None	AATTGTTTATTAGGTGTTTATTTA	-0.229769	-0.657806	-2.47218	0.0175815	0.4366
Promega_AP1:1999, 1, None, minTK	Promega_AP1	0		1999	minTK	1	None	ACTAACTGCTCGGGACGGAAGTTG	-0.666832	1.04469			-1.18007
Promega_AP1:1999, 1, None, minTK	Promega_AP1	0		1999	minTK	1	None	ATTAAACTGACTCGTGTATCTTCA	0.0112398	-1.39087			-1.10968
Promega_AP1:1999, 1, None, minTK	Promega_AP1	0		1999	minTK	1	None	ATTAATTTAACTGACGGATCCTCA	-0.98876	0.551648	0.601719	0.949766	-1.3645
Promega_AP1:1999, 1, None, minTK	Promega_AP1	0		1999	minTK	1	None	ATTGGTCTAACTGAACCGTCTAAG		-1.61828		-1.44582
Promega_AP1:1999, 1, None, minTK	Promega_AP1	0		1999	minTK	1	None	ATTTCATTACTTTTTAGAAATTAC	-0.16279	-1.23977	-2.83587	2.81262	0.413112
Promega_AP1:1999, 1, None, minTK	Promega_AP1	0		1999	minTK	1	None	ATTTGTCTGCCTCTTATTTCGTCA	-0.264395	1.03486		2.25462	-1.58689
Promega_AP1:1999, 1, None, minTK	Promega_AP1	0		1999	minTK	1	None	CTCTCCGTCAGTCACCCGTGGTCG	-1.44819	1.05415			2.89032
Promega_AP1:1999, 1, None, minTK	Promega_AP1	0		1999	minTK	1	None	CTGAATTTATTATACCGTTCTGTA	0.596202	0.571547	-1.40917	0.613075	0.434436
Promega_AP1:1999, 1, None, minTK	Promega_AP1	0		1999	minTK	1	None	CTTAGATAGCCATAAATTAATTTA	0.596202	0.996432	-1.3567		0.819929
Promega_AP1:1999, 1, None, minTK	Promega_AP1	0		1999	minTK	1	None	GCTAGAGTACCATGCGGATATGAC	-1.29132	-0.509048	0.494541	-0.429877	0.366756
Promega_AP1:1999, 1, None, minTK	Promega_AP1	0		1999	minTK	1	None	GTGGAATTCTGGCTAGGTAAGTTC	0.0112397	-0.573883		-0.522987	0.94546
Promega_AP1:1999, 1, None, minTK	Promega_AP1	0		1999	minTK	1	None	GTGTATTTACTTCTTATGTCTAAC	0.470671	0.501021	0.950727		-0.917037
Promega_AP1:1999, 1, None, minTK	Promega_AP1	0		1999	minTK	1	None	GTTGGTGAATGAGTCACATGCGAA
Promega_AP1:2017, 4, None, minCMV	Promega_AP1	0		2017	minCMV	4	None	AACTCCGAATTTTTAGTAACCGTG	-1.46083	-0.169817	-1.30225	1.25462	-0.284769
Promega_AP1:2017, 4, None, minCMV	Promega_AP1	0		2017	minCMV	4	None	AAGGATGAACTATACGCAAACGTG	0.426277	3.25209	0.187619	1.50616	3.2846
Promega_AP1:2017, 4, None, minCMV	Promega_AP1	0		2017	minCMV	4	None	AAGTATCAACTGTTTACTAATTTA
Promega_AP1:2017, 4, None, minCMV	Promega_AP1	0		2017	minCMV	4	None	AAGTCTGTGTGTGTAAGTCAGTTG	-0.314988	2.55429	1.60593	1.29901	2.79687
Promega_AP1:2017, 4, None, minCMV	Promega_AP1	0		2017	minCMV	4	None	AATAGCTACTTGTTTGGTCGCTAA	0.965436	1.89268		0.551014	2.40489
Promega_AP1:2017, 4, None, minCMV	Promega_AP1	0		2017	minCMV	4	None	AATTAATTCCGTTTTATTTCTTTA	0.0112397	3.13661		0.172159	0.498001
Promega_AP1:2017, 4, None, minCMV	Promega_AP1	0		2017	minCMV	4	None	AATTATGAATTTCATGGAACCTAC	-0.0712224	3.18552	0.503895	0.803514	2.50827
Promega_AP1:2017, 4, None, minCMV	Promega_AP1	0		2017	minCMV	4	None	AATTCCCGATGGGGAATATATACC	1.3108	1.78611	0.655271	1.0003	1.90399
Promega_AP1:2017, 4, None, minCMV	Promega_AP1	0		2017	minCMV	4	None	AATTCTGGATCGCAAATACCTACA	0.0112397	1.64583	-0.104315	2.33262	3.08296
Promega_AP1:2017, 4, None, minCMV	Promega_AP1	0		2017	minCMV	4	None	AATTCTGGGATTCGCAGAACTTAA	0.300746	2.37783	2.54567	0.984169	2.24974
Promega_AP1:2017, 4, None, minCMV	Promega_AP1	0		2017	minCMV	4	None	ACTGGTTTCTTGTGCACTTCGTCG	0.333168	1.94159		2.18423	2.71523
Promega_AP1:2017, 4, None, minCMV	Promega_AP1	0		2017	minCMV	4	None	ATCTCAGTCATGTTCAGATCGTAG	0.288349	1.65598	2.92014	0.105757	1.16203
Promega_AP1:2017, 4, None, minCMV	Promega_AP1	0		2017	minCMV	4	None	ATCTCTCTCTTTCTTCTACGTTTA	-0.101971	2.31246	0.369922	2.4214	1.73763
Promega_AP1:2017, 4, None, minCMV	Promega_AP1	0		2017	minCMV	4	None	ATCTGCCGGTTGGATGTGTCTGCA	0.0112397	2.59118		2.25462	3.1873
Promega_AP1:2017, 4, None, minCMV	Promega_AP1	0		2017	minCMV	4	None	ATGACACACTCGGGTACTCGTTTA	-0.830063	1.5793	2.40883	3.32862	1.93096
Promega_AP1:2017, 4, None, minCMV	Promega_AP1	0		2017	minCMV	4	None	ATGGGATTATCATGTCTGCGTATC	0.131534	2.8069	0.048282	0.775011	0.613478
Promega_AP1:2017, 4, None, minCMV	Promega_AP1	0		2017	minCMV	4	None	ATGTGTGTCTGTCAACTTAGTATA	-2.15869	3.46311	-0.697739	3.43519	2.22047
Promega_AP1:2017, 4, None, minCMV	Promega_AP1	0		2017	minCMV	4	None	ATTAAAGAATGAGTTACATAGTTA	-0.264395	3.38043	0.174489	3.56043	-0.321427
Promega_AP1:2017, 4, None, minCMV	Promega_AP1	0		2017	minCMV	4	None	ATTAACGGCATTGTCACAAGTGAC	1.85924	1.53437	0.550189	0.291147	2.51592
Promega_AP1:2017, 4, None, minCMV	Promega_AP1	0		2017	minCMV	4	None	ATTAATGTATTGGTAATGCCTTAG	1.07264	2.70991	2.57699	2.29971	1.86723
Promega_AP1:2017, 4, None, minCMV	Promega_AP1	0		2017	minCMV	4	None	ATTGGCCTGTTTTGTAGTTAGAAA	-0.468753	2.47026	1.88226	1.14698	1.18405
Promega_AP1:2017, 4, None, minCMV	Promega_AP1	0		2017	minCMV	4	None	ATTTAACGGTTGTTTATTCACAAG	-0.921646	2.81951		1.85729	2.685
Promega_AP1:2017, 4, None, minCMV	Promega_AP1	0		2017	minCMV	4	None	ATTTATGTGATATTTGTAAGTTTG	0.579524	3.36683	0.736201	1.79399	2.77102
Promega_AP1:2017, 4, None, minCMV	Promega_AP1	0		2017	minCMV	4	None	ATTTGTCTCATGCTTGGTTCTGTA	0.0112396	2.27165	3.07744	1.46917	2.25007
Promega_AP1:2017, 4, None, minCMV	Promega_AP1	0		2017	minCMV	4	None	CACTACTTGCTGTGACTGTCTTTA	1.95466	2.68797		1.40368	2.17729
Promega_AP1:2017, 4, None, minCMV	Promega_AP1	0		2017	minCMV	4	None	CAGAAAGTGTTATTAGGGTCTAAC	-0.713126	2.22734	1.64522	0.520281	2.86057
Promega_AP1:2017, 4, None, minCMV	Promega_AP1	0		2017	minCMV	4	None	CATTCTCTCTTAGAACCGACCGCG	0.0609927	1.91176	0.721301	3.95506	1.35171
Promega_AP1:2017, 4, None, minCMV	Promega_AP1	0		2017	minCMV	4	None	CCGAACTTGACTCTACCTCCCTTG	-0.034564	2.18636	1.49018	1.01255	1.51064
Promega_AP1:2017, 4, None, minCMV	Promega_AP1	0		2017	minCMV	4	None	CCGAATTTGTCACTTCTTAATGTA	1.74821			0.669658	1.72682
Promega_AP1:2017, 4, None, minCMV	Promega_AP1	0		2017	minCMV	4	None	CCGTCCTAAACTTTTGTATCTTTG	0.0339597	2.70365	1.14726	2.53167	2.00204
Promega_AP1:2017, 4, None, minCMV	Promega_AP1	0		2017	minCMV	4	None	CCTACTGTCATGGTTAGATGTGTA	0.958772	3.009	3.00962	2.27169	1.4835
Promega_AP1:2017, 4, None, minCMV	Promega_AP1	0		2017	minCMV	4	None	CCTAGTTACCTTCAAAGAAATTTA	2.18116	1.59472		2.11023	1.55689
Promega_AP1:2017, 4, None, minCMV	Promega_AP1	0		2017	minCMV	4	None	CCTGCCGTAAGGCTTGGGTACAAG	0.0112397	1.58727	0.827723	1.32173	1.48896
Promega_AP1:2017, 4, None, minCMV	Promega_AP1	0		2017	minCMV	4	None	CCTTGATTCATTCGTCCAAGTTTA	0.142484	2.08514	5.04418	1.71696	1.78488
Promega_AP1:2017, 4, None, minCMV	Promega_AP1	0		2017	minCMV	4	None	CTTAGTTACTTATTTATAAACAAC	1.06569	2.13066	1.87462	1.36565	2.60081
Promega_AP1:2017, 4, None, minCMV	Promega_AP1	0		2017	minCMV	4	None	CTTTGATGCACAGACATGCCCATG	1.66332	2.21461	1.5693	0.444592	2.03989
Promega_AP1:2017, 4, None, minCMV	Promega_AP1	0		2017	minCMV	4	None	GACTATCACTCTGATATTCACTTA	1.23363	4.70815		-0.330342	2.74593
Promega_AP1:2017, 4, None, minCMV	Promega_AP1	0		2017	minCMV	4	None	GATTAACAGTTACAAACGTCGTCG	-2.07622	3.10111	1.96162	0.413819	1.80879
Promega_AP1:2017, 4, None, minCMV	Promega_AP1	0		2017	minCMV	4	None	GATTGTCTCATTTATCCTAATGTA	0.635731	2.35023		1.25462	3.19447
Promega_AP1:2017, 4, None, minCMV	Promega_AP1	0		2017	minCMV	4	None	GATTGTGTATTTCGACCTACGTAG	0.724618	1.13293	2.64611	2.11126	1.51481
Promega_AP1:2017, 4, None, minCMV	Promega_AP1	0		2017	minCMV	4	None	GCGTATGGCATTTTTGTGTGTAAA	-1.14076	2.34108	2.60677	2.74766	1.5136
Promega_AP1:2017, 4, None, minCMV	Promega_AP1	0		2017	minCMV	4	None	GCTTATTAATGGCAACTGCATGCA	0.405519	3.18636	1.73782	2.11969	1.90981
Promega_AP1:2017, 4, None, minCMV	Promega_AP1	0		2017	minCMV	4	None	GCTTCCTTGACTCTACTAACTTAG	-0.42172	2.16029		0.406624	1.91078
Promega_AP1:2017, 4, None, minCMV	Promega_AP1	0		2017	minCMV	4	None	GCTTGACTCTTTGATAGTAAGTTC	-2.19039	2.47192	0.228261	1.99159	0.626106
Promega_AP1:2017, 4, None, minCMV	Promega_AP1	0		2017	minCMV	4	None	GTCTGCCTCCTTTGCATAAATTAA	0.0726403	1.85223		2.71802	0.0102069
Promega_AP1:2017, 4, None, minCMV	Promega_AP1	0		2017	minCMV	4	None	GTGTACGTATGATACCCTTGTAAA	0.0607084	2.7945	1.02782	2.18062	2.38962
Promega_AP1:2017, 4, None, minCMV	Promega_AP1	0		2017	minCMV	4	None	GTTAAAGACATTTGTATGTATACA	0.853698	2.79809	1.33062	2.78272	2.40489
Promega_AP1:2017, 4, None, minCMV	Promega_AP1	0		2017	minCMV	4	None	GTTTATCTATTTGGTAGTCGCTTG	0.824154	2.2212	3.29322	1.15509	2.42177
Promega_AP1:2017, 4, None, minCMV	Promega_AP1	0		2017	minCMV	4	None	GTTTGCGTATGAGGAGTAACTGAC	0.236532	-0.401179	1.74813	-0.263228	-1.0468
Promega_AP1:2017, 4, None, minProm	Promega_AP1	0		2017	minProm	4	None	AAGGATTAATCGGTCCTAAGTGCA	0.703117	0.236774	-0.771739	-0.745379	0.0829632
Promega_AP1:2017, 4, None, minProm	Promega_AP1	0		2017	minProm	4	None	AAGTCCTTATTGTAACGGAATTTC	-1.36727	0.229719			-2.03251
Promega_AP1:2017, 4, None, minProm	Promega_AP1	0		2017	minProm	4	None	AATAAACAGTCTGGTATTAGGACG	-0.491261	0.0869793	-1.57011	0.517655	0.412271
Promega_AP1:2017, 4, None, minProm	Promega_AP1	0		2017	minProm	4	None	AATACAGTGACAGAACTTCATTTA	-0.491261	0.205472	2.39819	-2.03078	-0.630733
Promega_AP1:2017, 4, None, minProm	Promega_AP1	0		2017	minProm	4	None	ATGAAATAAATGTATACTACTATA	0.596202	3.30908		0.821661	0.580463
Promega_AP1:2017, 4, None, minProm	Promega_AP1	0		2017	minProm	4	None	CATAGTTTATTTTATATTTAGTTA	0.596202	1.88096	0.975495	-1.17834	-0.332074
Promega_AP1:2017, 4, None, minProm	Promega_AP1	0		2017	minProm	4	None	CATTCACAAAGATTAATATGCATG	0.859237	-1.45958			-0.724392
Promega_AP1:2017, 4, None, minProm	Promega_AP1	0		2017	minProm	4	None	CCTGGATTATCTTTAGCGTAGATG	-1.09568	0.568136		-0.967772	0.693017
Promega_AP1:2017, 4, None, minProm	Promega_AP1	0		2017	minProm	4	None	GATAACTTATCATACGTTCCCTTA	-0.777256	-2.56937			1.89032
Promega_AP1:2017, 4, None, minProm	Promega_AP1	0		2017	minProm	4	None	GATAGATGGCCGTACCCGCATGCC	-0.640837	-0.649986			0.667926
Promega_AP1:2017, 4, None, minProm	Promega_AP1	0		2017	minProm	4	None	GATTCATAAATATTACCTTAGGTG	1.33317	-0.0333149	0.434711	0.254621	-0.78377
Promega_AP1:2017, 4, None, minProm	Promega_AP1	0		2017	minProm	4	None	GCCTGTTTCATGTAACTAACGTAG	3.55556	-1.13285	-1.13431	4.09592	-0.289006
Promega_AP1:2017, 4, None, minProm	Promega_AP1	0		2017	minProm	4	None	GCTTACGAATGTCTCGGTAACACC	-0.503334	0.27154		-0.160417	-0.128541
Promega_AP1:2017, 4, None, minProm	Promega_AP1	0		2017	minProm	4	None	GTCACCGTATTGTGACGTACTTTA	0.0112396	0.514173			-0.576
Promega_AP1:2017, 4, None, minTK	Promega_AP1	0		2017	minTK	4	None	AACGACTGATCTTAACGATCTAAC	0.91813	-0.597216	1.26388	0.8165	0.0444891
Promega_AP1:2017, 4, None, minTK	Promega_AP1	0		2017	minTK	4	None	AATTATTTACCTTTTATAACCTTG	1.01124	1.02558			-1.58
Promega_AP1:2017, 4, None, minTK	Promega_AP1	0		2017	minTK	4	None	AATTGTTTCCCTCGACGTCATGAA	1.08924	0.365234	2.03562	1.79894	-1.30935
Promega_AP1:2017, 4, None, minTK	Promega_AP1	0		2017	minTK	4	None	ACCAGTTGGCCTTTAACACGCGAC	1.33317	0.841154
Promega_AP1:2017, 4, None, minTK	Promega_AP1	0		2017	minTK	4	None	ACCTAATAGTCGGTTCTTAGTATA				-0.330342	1.08296
Promega_AP1:2017, 4, None, minTK	Promega_AP1	0		2017	minTK	4	None	ATCTAACTAACACGTGCGTACATA	-0.948118	-0.0636886	0.10273	-1.08523	-0.158045
Promega_AP1:2017, 4, None, minTK	Promega_AP1	0		2017	minTK	4	None	ATGAACCTCCTTCGCAGTCATTAG	-0.120005	0.277887	-1.6249	0.747661	-0.332074
Promega_AP1:2017, 4, None, minTK	Promega_AP1	0		2017	minTK	4	None	ATTTAAGGGTTATGACCACCTGTA	0.368792	-0.355243		-1.42988	-0.238965
Promega_AP1:2017, 4, None, minTK	Promega_AP1	0		2017	minTK	4	None	CATAGCGTCCTTCATGCACGTTAC	0.426277	3.13661			0.0829632
Promega_AP1:2017, 4, None, minTK	Promega_AP1	0		2017	minTK	4	None	CATTCTTAGCTACTACTTCGTACA	1.06187	-0.244819	0.567063		-0.753538
Promega_AP1:2017, 4, None, minTK	Promega_AP1	0		2017	minTK	4	None	CCCAATCTCACGCGACTTTACGAC	1.19181	-1.24631	-1.54433	0.0846957	1.26739
Promega_AP1:2017, 4, None, minTK	Promega_AP1	0		2017	minTK	4	None	CTCGAACGAACGCATCGTTCGTCA	-0.590211	-0.196814		-1.20481	-1.64286
Promega_AP1:2017, 4, None, minTK	Promega_AP1	0		2017	minTK	4	None	CTGTAATAATTGTGTCCTTATATC	-0.140763	0.697078	2.76431	-1.16684	-0.395084
Promega_AP1:2017, 4, None, minTK	Promega_AP1	0		2017	minTK	4	None	CTTTAACACACGGATATTCATTCA	0.748205	0.0803418	-0.393228	-1.06731	1.7834
Promega_AP1:2017, 4, None, minTK	Promega_AP1	0		2017	minTK	4	None	CTTTAAGGGTTTCTCGCATGGAAC	1.55181	0.20115	-0.608241	1.41689	0.320002
Promega_AP1:2017, 4, None, minTK	Promega_AP1	0		2017	minTK	4	None	CTTTCTTGACCTTATCCTTATAAG	-0.98876	-0.336707			-0.43161
Promega_AP1:2017, 4, None, minTK	Promega_AP1	0		2017	minTK	4	None	GATTAACTCCGGGTTATGTAGGCC	-0.310688	-0.255707			0.667926
Promega_AP1:2017, 4, None, minTK	Promega_AP1	0		2017	minTK	4	None	GCGAATCGACTATTAGTTTCCTAA	-0.42172	0.149907	-0.158762	0.827199	0.425851
Promega_AP1:2017, 4, None, minTK	Promega_AP1	0		2017	minTK	4	None	GTCTAATTATCGTTCATTTATTCC	0.383208	0.20115			-0.834575
Promega_AP1:2017, 4, None, minTK	Promega_AP1	0		2017	minTK	4	None	GTGGGATACCTTTGAACATCGATG		-1.61828
Promega_AP1:2017, 4, None, minTK	Promega_AP1	0		2017	minTK	4	None	GTGGGTTTACTTCTTGCATAGGCG	-1.57372	-0.448352			-3.08696
Promega_AP1:2017, 4, None, minTK	Promega_AP1	0		2017	minTK	4	None	GTTTACTAAATTTTAATGTAGTAG	-0.573723	0.884223			-1.23896
Promega_AP1:2017, 4, None, minTK	Promega_AP1	0		2017	minTK	4	None	GTTTATCTATTGTTTATGTGCATG	-0.310688	0.465491	-1.84574	-0.330342	-0.139429
Promega_AP1:2017, 4, None, minTK	Promega_AP1	0		2017	minTK	4	None	GTTTATTGGCCGCATAGTTGCGAC	1.52581	-0.770281			-1.4406
Promega_AP1:2035, 8, None, minCMV	Promega_AP1	0		2035	minCMV	8	None	AACAGTCTGTTGTATGGATCTATC	0.441874	2.55518	0.942506	1.87611	2.00701
Promega_AP1:2035, 8, None, minCMV	Promega_AP1	0		2035	minCMV	8	None	AACTGAGTGATTCATCGAACTTTA	-2.15869	0.943965			3.47528
Promega_AP1:2035, 8, None, minCMV	Promega_AP1	0		2035	minCMV	8	None	AACTGCGACAGTCTTATTCGGTTA	0.245705	3.88019	-0.498721	1.52906	2.12444
Promega_AP1:2035, 8, None, minCMV	Promega_AP1	0		2035	minCMV	8	None	AAGTGCTAAATTTAAGGAAACTTG	0.255165	2.3117	1.20227	3.46667	0.677707
Promega_AP1:2035, 8, None, minCMV	Promega_AP1	0		2035	minCMV	8	None	ACCTCATGGATGTTTGTACCTGTC	-0.392116	1.2215	2.17168	-0.531976	1.11949
Promega_AP1:2035, 8, None, minCMV	Promega_AP1	0		2035	minCMV	8	None	ACGACCTAATTTTAAACTTCGATA	-0.632617	-0.158846	0.377124		-4.56089
Promega_AP1:2035, 8, None, minCMV	Promega_AP1	0		2035	minCMV	8	None	ACGTCACTCTCTGTTGTTCAGTTA	-0.710044	1.68804	1.09647	1.17555	1.50192
Promega_AP1:2035, 8, None, minCMV	Promega_AP1	0		2035	minCMV	8	None	ACTGATGTGCGGGAAATTACCAAA	-0.398151	2.29337	1.69613	1.75105	2.94878
Promega_AP1:2035, 8, None, minCMV	Promega_AP1	0		2035	minCMV	8	None	ACTGGATGGTGTCACACGCGGGTG	0.274274	1.47168	2.47357	1.69613	1.53548
Promega_AP1:2035, 8, None, minCMV	Promega_AP1	0		2035	minCMV	8	None	ACTGGTTTGAGACATGTGTGCTAG	0.792599	2.40753	1.51817	1.48009	2.40969
Promega_AP1:2035, 8, None, minCMV	Promega_AP1	0		2035	minCMV	8	None	ATGAGAGTATTGCAACGATGTTTA	0.0701333	1.53497		1.05432	2.43844
Promega_AP1:2035, 8, None, minCMV	Promega_AP1	0		2035	minCMV	8	None	ATGAGTTGCACTGATATACGCTTA	0.569235	2.63344	0.375346	1.31972	1.45272
Promega_AP1:2035, 8, None, minCMV	Promega_AP1	0		2035	minCMV	8	None	ATTGAACTAATTTTCAGTAGGTTG	0.0585453	1.99361	1.6433	2.30063	1.6383
Promega_AP1:2035, 8, None, minCMV	Promega_AP1	0		2035	minCMV	8	None	ATTTGTGTATTTTGAATTTCTGCC	-1.23669	1.99525	1.41046		1.29596
Promega_AP1:2035, 8, None, minCMV	Promega_AP1	0		2035	minCMV	8	None	CACTACGGCTTTTATCTTAGCTTG	1.81859	1.76758	0.580777	2.02016	2.18876
Promega_AP1:2035, 8, None, minCMV	Promega_AP1	0		2035	minCMV	8	None	CAGTCCCAGCCATGTCTTCGCTTC	-0.725726	0.4972	-0.810213	-2.33034	0.498001
Promega_AP1:2035, 8, None, minCMV	Promega_AP1	0		2035	minCMV	8	None	CATGCATAGTCATAAGGGTATTCA		0.758098		3.12909	1.91946
Promega_AP1:2035, 8, None, minCMV	Promega_AP1	0		2035	minCMV	8	None	CATTGATGCAGTGTCCTGCCCGTG	-1.80692	1.58962	1.27557	0.601487	3.01458
Promega_AP1:2035, 8, None, minCMV	Promega_AP1	0		2035	minCMV	8	None	CCCACACGCATTGGTATTACTGCG	0.524052	2.38537	2.07206	0.887838	2.45958
Promega_AP1:2035, 8, None, minCMV	Promega_AP1	0		2035	minCMV	8	None	CCCTAAGTCCCTTAAGGTTACGCA	0.818595	1.47483	3.74133	1.69203	3.27561
Promega_AP1:2035, 8, None, minCMV	Promega_AP1	0		2035	minCMV	8	None	CCTAAAGTGACACAAAGTTGTAAA	-0.830063	2.46006	5.23725	2.01008	2.25881
Promega_AP1:2035, 8, None, minCMV	Promega_AP1	0		2035	minCMV	8	None	CTCAACTTGCGGGGTGTTAGTATA	0.904324	3.59604	2.17168		1.83299
Promega_AP1:2035, 8, None, minCMV	Promega_AP1	0		2035	minCMV	8	None	CTCAGATGGTCGCAAATTTCGGTG	-0.666832	5.21461	1.4194	1.57012	1.42941
Promega_AP1:2035, 8, None, minCMV	Promega_AP1	0		2035	minCMV	8	None	CTCTCTGGAATGGAACGTTCTACC	-2.70497	2.02295	1.43976	1.90912	1.08296
Promega_AP1:2035, 8, None, minCMV	Promega_AP1	0		2035	minCMV	8	None	CTCTGCGAGACACTTGTATGTGCA	-0.397225	2.83756	1.95618	2.07824	3.76746
Promega_AP1:2035, 8, None, minCMV	Promega_AP1	0		2035	minCMV	8	None	CTGTAATAGAGTGAAGTTTCTGTG	-0.612197	1.4252	0.943422	0.785135	1.25289
Promega_AP1:2035, 8, None, minCMV	Promega_AP1	0		2035	minCMV	8	None	CTGTATTTCCTTTACATATATTAG	0.398263	2.37477		2.16442	1.05054
Promega_AP1:2035, 8, None, minCMV	Promega_AP1	0		2035	minCMV	8	None	CTTTATGTGAGTTTTATTACGTTA	0.118155	2.33052	1.47143	2.02245	2.503
Promega_AP1:2035, 8, None, minCMV	Promega_AP1	0		2035	minCMV	8	None	CTTTCATTGTTATTTGGTTAGGAA	-0.223226	2.20064	2.08331	2.1627	1.19209
Promega_AP1:2035, 8, None, minCMV	Promega_AP1	0		2035	minCMV	8	None	GACAGTTTCTGACAACTTCGGATC	1.81859	2.37004	2.34374	5.83958	3.36837
Promega_AP1:2035, 8, None, minCMV	Promega_AP1	0		2035	minCMV	8	None	GAGTGCGTATTTGTTATGTCGTTC	-0.104238	2.90528		2.34773	1.43844
Promega_AP1:2035, 8, None, minCMV	Promega_AP1	0		2035	minCMV	8	None	GATAAAGACATACATATGAAGGAA	-0.635123	3.1607	1.22004	2.19691	4.30536
Promega_AP1:2035, 8, None, minCMV	Promega_AP1	0		2035	minCMV	8	None	GATAGAGTGTCTGATCCATGTTTG	-0.692367	2.49153	0.241085	0.613949	2.17043
Promega_AP1:2035, 8, None, minCMV	Promega_AP1	0		2035	minCMV	8	None	GATTATCAATGATGTCTTTGCGTA	0.274274	0.395528		3.47701	2.00896
Promega_AP1:2035, 8, None, minCMV	Promega_AP1	0		2035	minCMV	8	None	GCCTATCTCTGTGAAGCTAAGGTA	-1.79612	1.10133	0.813223	-0.0465488	0.667926
Promega_AP1:2035, 8, None, minCMV	Promega_AP1	0		2035	minCMV	8	None	GCGGGCCAGAGGTGCATGTAGTAA	1.07537	3.06889	2.34374	1.35555	2.00279
Promega_AP1:2035, 8, None, minCMV	Promega_AP1	0		2035	minCMV	8	None	GCTAAACTGACGTACATAAGTAAG	1.01124	2.83705	-0.39977	1.20017	1.51592
Promega_AP1:2035, 8, None, minCMV	Promega_AP1	0		2035	minCMV	8	None	GCTACCCTATCACATAGGTCCGCC	-0.524813	2.20905	-0.486337	-0.958373	0.683356
Promega_AP1:2035, 8, None, minCMV	Promega_AP1	0		2035	minCMV	8	None	GTCAACTAAATAGACGTTAGCGTG	-2.86323	2.86285	3.29004	2.92447	2.12736
Promega_AP1:2035, 8, None, minCMV	Promega_AP1	0		2035	minCMV	8	None	GTCGCCTGCTTATGTCCTACGGTG	2.42628	2.98376	1.28715	0.406624	3.05259
Promega_AP1:2035, 8, None, minCMV	Promega_AP1	0		2035	minCMV	8	None	GTGTCATTCATTTAAATTCACTTG	-1.31069	2.58727		1.3701	3.10681
Promega_AP1:2035, 8, None, minCMV	Promega_AP1	0		2035	minCMV	8	None	GTGTCCCAATTGCGTGCAAGTACC	-0.766368	1.97998		1.40662	2.00353
Promega_AP1:2035, 8, None, minCMV	Promega_AP1	0		2035	minCMV	8	None	GTTGCAGTATTGTAAGCTTCTTAC	0.0112397	2.77404		1.73379	4.17043
Promega_AP1:2035, 8, None, minCMV	Promega_AP1	0		2035	minCMV	8	None	GTTTAACACTCAGTAGCACGGTCA	-0.205572	2.18119	1.49214	1.12178	2.85115
Promega_AP1:2035, 8, None, minProm	Promega_AP1	0		2035	minProm	8	None	AAGTCCGGGAGGGGAGGACCTACA	1.91813	-1.3018		1.25462	0.667926
Promega_AP1:2035, 8, None, minProm	Promega_AP1	0		2035	minProm	8	None	AAGTCCTTATTATACATGCCCGTC	-1.47419	-0.181414		1.0847	-0.608914
Promega_AP1:2035, 8, None, minProm	Promega_AP1	0		2035	minProm	8	None	AATTGTTTGTTATTAGTTTCCATG	-0.251795	2.62965		0.117117	1.66793
Promega_AP1:2035, 8, None, minProm	Promega_AP1	0		2035	minProm	8	None	ACTTGTTGGACTTATCGATATGTC	0.895762	1.25619		3.91759	0.424
Promega_AP1:2035, 8, None, minProm	Promega_AP1	0		2035	minProm	8	None	ATCAATGTGTTATATACGACTTCC		0.749093		-1.74538	0.93096
Promega_AP1:2035, 8, None, minProm	Promega_AP1	0		2035	minProm	8	None	ATCAGCTTAATTTGTACGTGCTTA	0.567633	1.26214		-0.192838	-0.580002
Promega_AP1:2035, 8, None, minProm	Promega_AP1	0		2035	minProm	8	None	ATCTAATTCTGGGATCGACGTTTA
Promega_AP1:2035, 8, None, minProm	Promega_AP1	0		2035	minProm	8	None	ATGTGTGTAACGGGACTAAGCTTA	-4.07622	-0.512483		0.517655	0.876512
Promega_AP1:2035, 8, None, minProm	Promega_AP1	0		2035	minProm	8	None	CATTGAGTCATGTATATTCCTATC	-2.57372	2.55165		5.5523	2.57939
Promega_AP1:2035, 8, None, minProm	Promega_AP1	0		2035	minProm	8	None	CCGGCTCACATTTTTGGGCATGTG	-1.6892	-0.733755			1.08296
Promega_AP1:2035, 8, None, minProm	Promega_AP1	0		2035	minProm	8	None	CTGAAAGTCCCGGTTACGACCATG		0.644757
Promega_AP1:2035, 8, None, minProm	Promega_AP1	0		2035	minProm	8	None	CTGGGAGTAAGGGGAACTACTGTA	-0.573723	0.493433		1.30709	0.976048
Promega_AP1:2035, 8, None, minProm	Promega_AP1	0		2035	minProm	8	None	CTTTCTTACTTTCTAGGATACTTA	-0.0789582	-0.687818		-0.412804	0.845924
Promega_AP1:2035, 8, None, minProm	Promega_AP1	0		2035	minProm	8	None	GACGCTCTATTTCTAATGAACTCG	0.596202	1.04469			-0.43161
Promega_AP1:2035, 8, None, minProm	Promega_AP1	0		2035	minProm	8	None	GACTACCAACTATATCTTTAGTAA	-1.57372	1.39964			0.0829632
Promega_AP1:2035, 8, None, minProm	Promega_AP1	0		2035	minProm	8	None	GATTATGGATTTGTTGCGTATGCC	-0.436219	2.31718	-0.5738	0.100293	4.87304
Promega_AP1:2035, 8, None, minProm	Promega_AP1	0		2035	minProm	8	None	GCGTCAGAATTTGGACTTCGTATA	1.5962	-1.74603		-0.0824142	0.294467
Promega_AP1:2035, 8, None, minProm	Promega_AP1	0		2035	minProm	8	None	GCTAGTGTCTGGGTTCGTAATGTC	1.3067	0.192961	-1.45624	2.66966	1.22839
Promega_AP1:2035, 8, None, minTK	Promega_AP1	0		2035	minTK	8	None	AACTCATTCTCATGTCCTTAGGTG	1.19566	-1.09221	0.730761	1.93269	0.170426
Promega_AP1:2035, 8, None, minTK	Promega_AP1	0		2035	minTK	8	None	AAGTAACAGTCTTACCTACGTAAA	-0.236688	-0.158846		-0.107949	-0.694644
Promega_AP1:2035, 8, None, minTK	Promega_AP1	0		2035	minTK	8	None	AAGTAAGGGTTTGACAGGCGCGTG	-2.07622	1.02809			-0.689626
Promega_AP1:2035, 8, None, minTK	Promega_AP1	0		2035	minTK	8	None	ACCTATGTAATATGAAGGTCGTAA	-0.867454	-1.13285	1.59749	0.458154	0.323971
Promega_AP1:2035, 8, None, minTK	Promega_AP1	0		2035	minTK	8	None	ACTAATTTGTTGCGTATAAGTACA		0.0629003			-1.502
Promega_AP1:2035, 8, None, minTK	Promega_AP1	0		2035	minTK	8	None	ATCAGATTCATGCACGGTAAGTCC	-1.04765	0.210611		-1.99331	0.0549489
Promega_AP1:2035, 8, None, minTK	Promega_AP1	0		2035	minTK	8	None	ATCGCAGGCCTTTTAACAAAGTAG	-1.21115	0.173136		-1.83284	-1.03251
Promega_AP1:2035, 8, None, minTK	Promega_AP1	0		2035	minTK	8	None	ATCGGTCTGTTTTTTATACACAAA	0.451812	0.671229	0.228261	-0.330342	-0.967663
Promega_AP1:2035, 8, None, minTK	Promega_AP1	0		2035	minTK	8	None	ATGAAACGCATTGATATGTATTAC	-1.65173	-1.66408	3.22826	-1.81577	1.0005
Promega_AP1:2035, 8, None, minTK	Promega_AP1	0		2035	minTK	8	None	ATGGAATTATCTTACATATGTAAA	-0.310688	-0.196814	-0.771739		-0.0165724
Promega_AP1:2035, 8, None, minTK	Promega_AP1	0		2035	minTK	8	None	CATGATGGCCCTTATCTTAATTCA	0.748205	-2.18016			0.208494
Promega_AP1:2035, 8, None, minTK	Promega_AP1	0		2035	minTK	8	None	CATTACCTCTCACTAGGTCACATA	1.5962	-1.48398			-3.23896
Promega_AP1:2035, 8, None, minTK	Promega_AP1	0		2035	minTK	8	None	CATTGTCGATTATGAATTCATATG	-1.65173	-0.122582		-1.48234	1.93711
Promega_AP1:2035, 8, None, minTK	Promega_AP1	0		2035	minTK	8	None	CTTGATTTGCTTGGTCTTTCGGTA	0.252248	-0.492747		-1.95483	-0.515674
Promega_AP1:2035, 8, None, minTK	Promega_AP1	0		2035	minTK	8	None	CTTGGTTTCTTTGTTGTGTACACG	-1.28422	0.0821622		5.06198	1.98343
Promega_AP1:2035, 8, None, minTK	Promega_AP1	0		2035	minTK	8	None	GACTAATAATTTTATATTCGTTTC	0.534802	1.13661	2.39819	-0.330342	1.87651
Promega_AP1:2035, 8, None, minTK	Promega_AP1	0		2035	minTK	8	None	GACTGTTACATGTATCTGCATGTA	0.731132	0.263667	1.26574	-1.03661	0.358598
Promega_AP1:2035, 8, None, minTK	Promega_AP1	0		2035	minTK	8	None	GCGTGACTGACGTTAGGGAATGCC	1.5962	-0.673139	-1.53727	1.25462	-1.11498
Promega_AP1:2035, 8, None, minTK	Promega_AP1	0		2035	minTK	8	None	GTCAATCTGCGATATGTATACATG	-0.98876	-0.448352	-2.18678	0.385865	0.271036
Promega_AP1:2035, 8, None, minTK	Promega_AP1	0		2035	minTK	8	None	GTGGCATTCTTAGATCGGAACTAC	-0.536248	0.104189	-0.115694		1.16543
Promega_AP1:2035, 8, None, minTK	Promega_AP1	0		2035	minTK	8	None	GTGTATGTGAGGCGTCTTCCGTAC	1.47067	0.218224		0.406624
Promega_AP1:2035, 8, None, minTK	Promega_AP1	0		2035	minTK	8	None	GTTGATCTCTCTTGAGTATACGCA	-1.26887	-0.289655	-2.25717		-0.116346
Promega_AP1:2035, 8, None, minTK	Promega_AP1	0		2035	minTK	8	None	GTTTAACTATCATTTCTTCATTAA	0.37381	-1.21165			1.66793
Promega_AP1:2035, 8, None, minTK	Promega_AP1	0		2035	minTK	8	None	GTTTATTTGACTCACGCATAGGAG	0.0112396	1.35371		-3.9742	-0.545068
Promega_AP1:2035, 8, None, minTK	Promega_AP1	0		2035	minTK	8	None	GTTTCTCAGAGTTTACGGAAGGCG	0.2439	0.541379	-0.350602	0.892051	0.934865
Scramble10-1:1329, 1, set2, minCMV	Scramble10	1	1	1329	minCMV	1	set2	AACGACCACTGTTGCACTTGTTCA	-3.44819	-0.79885			-1.33207
Scramble10-1:1329, 1, set2, minCMV	Scramble10	1	1	1329	minCMV	1	set2	AACTCTTTGATTTTCAGTAGGTAC	-1.57372	-1.03331
Scramble10-1:1329, 1, set2, minCMV	Scramble10	1	1	1329	minCMV	1	set2	AAGTACGTGTCATATCTGTCTTAA	-2.07622	-0.761235		-0.38479	-0.617477
Scramble10-1:1329, 1, set2, minCMV	Scramble10	1	1	1329	minCMV	1	set2	AAGTCATGAATACGAATGAGTGTA	1.3067	-1.34264		2.12909	-0.0775015
Scramble10-1:1329, 1, set2, minCMV	Scramble10	1	1	1329	minCMV	1	set2	AATTCTGAGCTTCTTATTAGGTAA	0.0112396	0.362614		-0.185952	0.203257
Scramble10-1:1329, 1, set2, minCMV	Scramble10	1	1	1329	minCMV	1	set2	ACTGGTCTATGGTACGTATCGGTG	-0.98876	-0.66803		-0.915304	0.726819
Scramble10-1:1329, 1, set2, minCMV	Scramble10	1	1	1329	minCMV	1	set2	ACTGGTTTAATGGTTAGGTCGTCC	-3.15869	-0.618278			0.0829632
Scramble10-1:1329, 1, set2, minCMV	Scramble10	1	1	1329	minCMV	1	set2	ATGTATTAGTTGTTCAGGTAGTCA	-1.33926	0.166984	-0.873619	0.105757	-0.221891
Scramble10-1:1329, 1, set2, minCMV	Scramble10	1	1	1329	minCMV	1	set2	ATGTCAGTGTTTGATCGGAAGGTC		-0.448352			0.498001
Scramble10-1:1329, 1, set2, minCMV	Scramble10	1	1	1329	minCMV	1	set2	ATTAGTTAATGTCAACTGTGTATG		1.42612	-1.71034
Scramble10-1:1329, 1, set2, minCMV	Scramble10	1	1	1329	minCMV	1	set2	CAGGACCTAATGTTAACTAACGTC	0.0929829	0.131744	0.168963	-0.362947	-0.0357936
Scramble10-1:1329, 1, set2, minCMV	Scramble10	1	1	1329	minCMV	1	set2	CTTAAATGACTTCAAGTATGTTCA	3.25917	0.744293			-2.37647
Scramble10-1:1329, 1, set2, minCMV	Scramble10	1	1	1329	minCMV	1	set2	CTTAATGTATGGGAACTTTATGAG	1.5962	-1.31342	0.813223
Scramble10-1:1329, 1, set2, minCMV	Scramble10	1	1	1329	minCMV	1	set2	CTTACCGGACGTGGTATATCGATC	0.663316	-0.552343		1.34773	-0.775018
Scramble10-1:1329, 1, set2, minCMV	Scramble10	1	1	1329	minCMV	1	set2	CTTTATTTGCTTGTCATGAGTATG	-0.725726	0.196167	-1.84974		0.906085
Scramble10-1:1329, 1, set2, minCMV	Scramble10	1	1	1329	minCMV	1	set2	GACTCACTCTTATTCGTTACTACG	2.14874	-0.573883	-1.23117	-1.55273	0.93096
Scramble10-1:1329, 1, set2, minCMV	Scramble10	1	1	1329	minCMV	1	set2	GATTACCAACGTTATCCTAGTTAC	-0.327562	0.734512	-0.83587	-1.05281	-0.20083
Scramble10-1:1329, 1, set2, minCMV	Scramble10	1	1	1329	minCMV	1	set2	GCTAATTTATGTGTTCGAAACATA	0.841315	0.223025	2.68769		-3.23897
Scramble10-1:1329, 1, set2, minCMV	Scramble10	1	1	1329	minCMV	1	set2	GCTTATCGCTTTCGCGTACCTTCA	-0.590211	-0.288034	0.228261	0.0846957	-0.525458
Scramble10-1:1329, 1, set2, minCMV	Scramble10	1	1	1329	minCMV	1	set2	GTGTCCCTATGACTTAGTCATACG		2.96669
Scramble10-1:1329, 1, set2, minCMV	Scramble10	1	1	1329	minCMV	1	set2	GTTGAACTATCTTTTGCGAGTTTC	3.33317	-0.471436	-0.269239		-1.33207
Scramble10-1:1329, 1, set2, minCMV	Scramble10	1	1	1329	minCMV	1	set2	GTTGACTTGACAGGTACTTCGTTC	-0.98876	-0.196814	-0.224252	-0.330342	0.65412
Scramble10-1:1329, 1, set2, minProm	Scramble10	1	1	1329	minProm	1	set2	AACACTGAATCTGTTCTATATAAC	2.19887	-0.320196	3.77258		0.0398946
Scramble10-1:1329, 1, set2, minProm	Scramble10	1	1	1329	minProm	1	set2	AAGTGCGTAACTCAAATACACAAA	-1.21115	-0.743808	0.121345		0.404891
Scramble10-1:1329, 1, set2, minProm	Scramble10	1	1	1329	minProm	1	set2	ACCGCCGAAAGAGTCCTGAATAAC	1.265	0.481258	-0.269239		1.25289
Scramble10-1:1329, 1, set2, minProm	Scramble10	1	1	1329	minProm	1	set2	ACGTGAGTGAGAGGTCTTTGTATA	1.01124	0.507253	-0.672204		0.305356
Scramble10-1:1329, 1, set2, minProm	Scramble10	1	1	1329	minProm	1	set2	ATTAATTTGTGATTTCGAACTGCA	3.81859	-0.643368	0.306263		2.66793
Scramble10-1:1329, 1, set2, minProm	Scramble10	1	1	1329	minProm	1	set2	CACAGCTAGCCAGTAGTGCCCTCA	-1.89565	-1.03331			0.890318
Scramble10-1:1329, 1, set2, minProm	Scramble10	1	1	1329	minProm	1	set2	CCCTAATACATGTAAGTATGTTTG	1.56583	-0.383257	-1.44981	0.0175815	1.0595
Scramble10-1:1329, 1, set2, minProm	Scramble10	1	1	1329	minProm	1	set2	CCTACCCGCCGTCAAGCTCACTTA	-5.11804	0.0173111		-1.83936	-1.95266
Scramble10-1:1329, 1, set2, minProm	Scramble10	1	1	1329	minProm	1	set2	CCTTCCCGGTGGTATACTAGCGTC		-2.03331			1.81993
Scramble10-1:1329, 1, set2, minProm	Scramble10	1	1	1329	minProm	1	set2	CTTGGAGAACCTCTTATTTAGTAG		0.703651			-1.19714
Scramble10-1:1329, 1, set2, minProm	Scramble10	1	1	1329	minProm	1	set2	CTTTCATGCCCTCATCCTCCGTAG		-1.35524			-0.139429
Scramble10-1:1329, 1, set2, minProm	Scramble10	1	1	1329	minProm	1	set2	CTTTGACTCTCAGTTACATACGTG	-1.31069	-0.84067
Scramble10-1:1329, 1, set2, minProm	Scramble10	1	1	1329	minProm	1	set2	GAGACTCTAATTTATCCTTGTGTC	0.788847	-2.8059			-1.502
Scramble10-1:1329, 1, set2, minProm	Scramble10	1	1	1329	minProm	1	set2	GAGTATTAATTGGAAACTTAGGTA	0.0429486	-0.810923	-1.77174		-0.47343
Scramble10-1:1329, 1, set2, minProm	Scramble10	1	1	1329	minProm	1	set2	GAGTGACTATCTGTTCTTAACTAC		-1.15531		1.80716
Scramble10-1:1329, 1, set2, minProm	Scramble10	1	1	1329	minProm	1	set2	GCCTGACTCTGGGGTCGTTATTAA		-0.0333149			-1.502
Scramble10-1:1329, 1, set2, minTK	Scramble10	1	1	1329	minTK	1	set2	AACTGTCAATTGGTTCTATATTTA	-3.57372	1.08216			-1.08696
Scramble10-1:1329, 1, set2, minTK	Scramble10	1	1	1329	minTK	1	set2	AAGTGACAGTCAGTAAGTTCGATA		0.551648			1.08296
Scramble10-1:1329, 1, set2, minTK	Scramble10	1	1	1329	minTK	1	set2	AATTAATAAACAGTCGTTTATTTG	-0.98876	2.20372			-1.18007
Scramble10-1:1329, 1, set2, minTK	Scramble10	1	1	1329	minTK	1	set2	AATTATTTCACTTATAGGTGTTCC	-0.573723	0.381723			-1.502
Scramble10-1:1329, 1, set2, minTK	Scramble10	1	1	1329	minTK	1	set2	ATGGCTTTCTTTCAACCGAGGGAA	3.47067	-0.9264			-1.08696
Scramble10-1:1329, 1, set2, minTK	Scramble10	1	1	1329	minTK	1	set2	ATTGACCTACTGCTACGGAACAAC		1.63654	0.262208	2.0847	-0.216597
Scramble10-1:1329, 1, set2, minTK	Scramble10	1	1	1329	minTK	1	set2	CACGGAGACATAGTAGCTTGTGTA		1.36261			-0.478916
Scramble10-1:1329, 1, set2, minTK	Scramble10	1	1	1329	minTK	1	set2	CAGTAACGCCTGCATCGTAGTATC		1.64476			2.89032
Scramble10-1:1329, 1, set2, minTK	Scramble10	1	1	1329	minTK	1	set2	CCCAAAGAATGTCTTATACATATC	1.01124	-0.033315	-0.816133	-2.65227	0.252888
Scramble10-1:1329, 1, set2, minTK	Scramble10	1	1	1329	minTK	1	set2	CCTGCTGTATGTTACCTGAATAAA	-1.57372	-1.03332			1.0005
Scramble10-1:1329, 1, set2, minTK	Scramble10	1	1	1329	minTK	1	set2	GACTACTTAATGTTAATAAGGGAA	1.27427	1.00851	-1.58888		-1.62753
Scramble10-1:1329, 1, set2, minTK	Scramble10	1	1	1329	minTK	1	set2	GACTATCTATGTCATCTTTATGAG		-1.61828
Scramble10-1:1329, 1, set2, minTK	Scramble10	1	1	1329	minTK	1	set2	GTTGGACTCCTACGTCCTCGGATA		2.55165		2.25462
Scramble10-1:1329, 1, set2, minTK	Scramble10	1	1	1329	minTK	1	set2	GTTGGTCGAACTTTAGGACCTAAA	-0.640837	-1.40677	-0.241225	0.669658	0.317429
Scramble10-1:1329, 1, set2, minTK	Scramble10	1	1	1329	minTK	1	set2	GTTTGTCAGTGTTACATATACGTA	-0.529329	-0.232624	-1.42382	-2.33034	1.89032
Scramble10-1:1662, 4, set2, minCMV	Scramble10	1	1	1662	minCMV	4	set2	AACGAATAACCGCTTGGTAATTCC	2.23363	-1.7882			-0.843036
Scramble10-1:1662, 4, set2, minCMV	Scramble10	1	1	1662	minCMV	4	set2	AACGCATGATTGTTCATGCATACC	-2.33271	-0.213887	0.912759	-1.19284	0.227353
Scramble10-1:1662, 4, set2, minCMV	Scramble10	1	1	1662	minCMV	4	set2	AAGTAATTGTGTGTCATACCTGCG	0.663316	-0.319838	-1.27424	0.0846957	-0.670397
Scramble10-1:1662, 4, set2, minCMV	Scramble10	1	1	1662	minCMV	4	set2	AATAATTTATTTGGCAGTTGCACC		0.703651
Scramble10-1:1662, 4, set2, minCMV	Scramble10	1	1	1662	minCMV	4	set2	AATACCGTACTATTTCCACATGAG	-0.211153	0.47688	-1.53727	0.85023	0.720393
Scramble10-1:1662, 4, set2, minCMV	Scramble10	1	1	1662	minCMV	4	set2	AATGCTTGGCTTTTTAGTTCCTAA	1.29664	0.260416			-0.694644
Scramble10-1:1662, 4, set2, minCMV	Scramble10	1	1	1662	minCMV	4	set2	ACGTGTTACCTTGTTATTAACGTA	-1.50333	0.873576			-0.876395
Scramble10-1:1662, 4, set2, minCMV	Scramble10	1	1	1662	minCMV	4	set2	ACTAATTGAACATTAGCTCATTTC	0.333168	-0.158846			-1.502
Scramble10-1:1662, 4, set2, minCMV	Scramble10	1	1	1662	minCMV	4	set2	ATCAGACTATCTCTCCCGCCGTTG	0.525813	-0.381238		2.99159	1.80543
Scramble10-1:1662, 4, set2, minCMV	Scramble10	1	1	1662	minCMV	4	set2	ATGGCAGTGTGTGTCCTTCGCGCG	-1.57372	-3.20324	-0.664824		-2.72439
Scramble10-1:1662, 4, set2, minCMV	Scramble10	1	1	1662	minCMV	4	set2	ATGTATGTCATGGTTAGAAGGAAA	0.0112397	-1.55688		0.477013	-1.0045
Scramble10-1:1662, 4, set2, minCMV	Scramble10	1	1	1662	minCMV	4	set2	ATTTACCTCATGCAACTTCGTTTG	-0.0170494	-0.486773	-1.94862	0.595658	0.26075
Scramble10-1:1662, 4, set2, minCMV	Scramble10	1	1	1662	minCMV	4	set2	ATTTATCGCTCGGTAATTTATATA	-0.98876	-0.84067			1.40489
Scramble10-1:1662, 4, set2, minCMV	Scramble10	1	1	1662	minCMV	4	set2	CATACCTTCTCTTGTGTTCATTCA	2.14874	-0.315715	2.55019	0.176618	-0.942572
Scramble10-1:1662, 4, set2, minCMV	Scramble10	1	1	1662	minCMV	4	set2	CCCGGCTGATGATGCGTTAGTACA		0.644757			1.08296
Scramble10-1:1662, 4, set2, minCMV	Scramble10	1	1	1662	minCMV	4	set2	CTCGATTTACGACATACAAACACA	0.859237	-1.08776			0.783403
Scramble10-1:1662, 4, set2, minCMV	Scramble10	1	1	1662	minCMV	4	set2	CTTAAACAAATTCTAGCTTACTTG	-0.725726	-0.964602	-2.46362	0.669658	0.0829632
Scramble10-1:1662, 4, set2, minCMV	Scramble10	1	1	1662	minCMV	4	set2	GATACTGTACTGGTAACGTGTGCA	0.426277	-1.06306	0.860529	-2.9153	0.295267
Scramble10-1:1662, 4, set2, minCMV	Scramble10	1	1	1662	minCMV	4	set2	GATTATCTGTTTTTTCTATGCATA	1.37381	0.0446877		-0.0408351	1.08296
Scramble10-1:1662, 4, set2, minCMV	Scramble10	1	1	1662	minCMV	4	set2	GCGGATTGGTTATGACGGAGTTAG		1.45211			3.14186
Scramble10-1:1662, 4, set2, minCMV	Scramble10	1	1	1662	minCMV	4	set2	GTCGGACAGATACACCTTAGTAAA	-2.79612	0.329255		0.254621	0.0829632
Scramble10-1:1662, 4, set2, minCMV	Scramble10	1	1	1662	minCMV	4	set2	GTCTCTCACTCGGATAGTTGGTTG	2.5962	1.77404
Scramble10-1:1662, 4, set2, minCMV	Scramble10	1	1	1662	minCMV	4	set2	GTTGGCGTCAGATTTATGTAGAAG	0.596202	0.671229	-2.47801	-1.9153	0.481513
Scramble10-1:1662, 4, set2, minProm	Scramble10	1	1	1662	minProm	4	set2	AACTACGAAATATACGTGTCGGAC	-2.79612	1.28861			0.345998
Scramble10-1:1662, 4, set2, minProm	Scramble10	1	1	1662	minProm	4	set2	AATAACTTCATTCGACCTTAGATG	-0.38731	0.24086	0.91107		-3.23897
Scramble10-1:1662, 4, set2, minProm	Scramble10	1	1	1662	minProm	4	set2	AATAGTTTCATTGGCCTGTGGTTA	-0.310688	0.899571		0.254621	-1.91704
Scramble10-1:1662, 4, set2, minProm	Scramble10	1	1	1662	minProm	4	set2	ACCTATGAGTTAGAAGGATCTGTC	1.23363	-1.84067
Scramble10-1:1662, 4, set2, minProm	Scramble10	1	1	1662	minProm	4	set2	ACTGACGGCAGGCTTGGTTACTCA	1.74821	-0.0333151			0.957432
Scramble10-1:1662, 4, set2, minProm	Scramble10	1	1	1662	minProm	4	set2	ATCTCTTACACAGATGTTTAGATA	-0.573723	0.233789		2.30193	-0.116346
Scramble10-1:1662, 4, set2, minProm	Scramble10	1	1	1662	minProm	4	set2	ATTTACTTGTTTTATACACGTATC	0.203885	-0.205782	2.84297		2.05259
Scramble10-1:1662, 4, set2, minProm	Scramble10	1	1	1662	minProm	4	set2	GATGGCTAAATTCTTATACGCTTA		-0.618277
Scramble10-1:1662, 4, set2, minProm	Scramble10	1	1	1662	minProm	4	set2	GATGGTGGGTTGTGAGTTTGGGCA	0.407168	-0.282136	-0.570105	-2.46785	0.461475
Scramble10-1:1662, 4, set2, minProm	Scramble10	1	1	1662	minProm	4	set2	GCTTCATAATTACTAAGATGTTTA	-0.474187	-0.0171953	4.75182	-1.02549	-0.519701
Scramble10-1:1662, 4, set2, minProm	Scramble10	1	1	1662	minProm	4	set2	GTTACATTCTGTCGAAGTCAGGCG	-1.98876	0.0597945	0.550189	-0.266212	-0.43161
Scramble10-1:1662, 4, set2, minTK	Scramble10	1	1	1662	minTK	4	set2	AACAATGGGCTATATATTAGGTAA	0.770231	0.118688	0.112783	0.991586	-2.02137
Scramble10-1:1662, 4, set2, minTK	Scramble10	1	1	1662	minTK	4	set2	ACCGACTACTTTTGACCGTCCATC	0.0112397	-0.711387	-1.13431		2.00896
Scramble10-1:1662, 4, set2, minTK	Scramble10	1	1	1662	minTK	4	set2	ATTGGTGAAATGTGTGGTAAGTTG	-1.38108	-0.0333149		-1.00841	0.613478
Scramble10-1:1662, 4, set2, minTK	Scramble10	1	1	1662	minTK	4	set2	GACAAAGGAACTGTAGGTTCGTAC		-1.13285
Scramble10-1:1662, 4, set2, minTK	Scramble10	1	1	1662	minTK	4	set2	GTTGCCCAGAGTGATATGCCCTCC	-0.98876	-0.33817			-1.77502
Scramble10-1:1995, 8, set2, minCMV	Scramble10	1	1	1995	minCMV	8	set2	AAGTCTTTCTTTTTAACACACGTC	1.81859	-0.271475	-1.00001		-0.315586
Scramble10-1:1995, 8, set2, minCMV	Scramble10	1	1	1995	minCMV	8	set2	ATGAATGTAAGAGATGCGCATTAG	-0.632617	0.633261	-0.824207	0.669658	-0.118671
Scramble10-1:1995, 8, set2, minCMV	Scramble10	1	1	1995	minCMV	8	set2	ATGGGTTAGAGGTGCCTTAGCGTA
Scramble10-1:1995, 8, set2, minCMV	Scramble10	1	1	1995	minCMV	8	set2	CATGCATTCACTTGACGATACTTA	-0.656185	-0.271475		0.757121	-0.0213734
Scramble10-1:1995, 8, set2, minCMV	Scramble10	1	1	1995	minCMV	8	set2	CCTTGACTATTGTAAGTTTGCTTC	1.07013	-0.814002		1.89205	-0.206543
Scramble10-1:1995, 8, set2, minCMV	Scramble10	1	1	1995	minCMV	8	set2	CTGTATGAGTTTTACCGTTATATG	1.11078	-1.46465	0.742834		-1.03251
Scramble10-1:1995, 8, set2, minCMV	Scramble10	1	1	1995	minCMV	8	set2	CTTTCATAGCTATTTGCGTAGTTG	0.123714	-0.92084		1.51766	-1.91704
Scramble10-1:1995, 8, set2, minCMV	Scramble10	1	1	1995	minCMV	8	set2	GATTCTTGAATTGTCACGAATGAC	-1.07622	-0.36589	-0.264779	-0.330342	0.19844
Scramble10-1:1995, 8, set2, minCMV	Scramble10	1	1	1995	minCMV	8	set2	GCGGGTTGATTTTGACCGACGAAG	-0.11631	-0.090305	-0.405312	0.041627	0.0245465
Scramble10-1:1995, 8, set2, minCMV	Scramble10	1	1	1995	minCMV	8	set2	GTTAGACACATGTGTCTTTACACA	0.136771	-0.674861	-1.24381		-0.917037
Scramble10-1:1995, 8, set2, minProm	Scramble10	1	1	1995	minProm	8	set2	AAGGCTCGACTATAAATTAGGGTG	1.4587	-0.881312		0.217146	1.72682
Scramble10-1:1995, 8, set2, minProm	Scramble10	1	1	1995	minProm	8	set2	AAGTATTTGCTTTTTGTTTCTTTC	1.88571	-1.44835	1.28715
Scramble10-1:1995, 8, set2, minProm	Scramble10	1	1	1995	minProm	8	set2	ACTTCTGGAAGGTACGCTTCCTTC	-0.98876	-1.03332		-0.137697	0.93096
Scramble10-1:1995, 8, set2, minProm	Scramble10	1	1	1995	minProm	8	set2	ATCTAACTCACTCATATAAGTGAA	-0.548188	2.66712	-0.215346	-1.57827	-1.10968
Scramble10-1:1995, 8, set2, minProm	Scramble10	1	1	1995	minProm	8	set2	ATGTACTTGCTTTACCCATGTATA	-1.57372	-0.70074		-0.00841376	0.93096
Scramble10-1:1995, 8, set2, minProm	Scramble10	1	1	1995	minProm	8	set2	ATGTGTGTATTTGTAGCTCATACG	-0.0712224	0.370041			-0.225159
Scramble10-1:1995, 8, set2, minProm	Scramble10	1	1	1995	minProm	8	set2	ATTGATTTCTTGGAAACATCCGTC	-1.14076	-0.845688	-0.061246	0.525268	-0.0132522
Scramble10-1:1995, 8, set2, minProm	Scramble10	1	1	1995	minProm	8	set2	ATTGCATGGTTTTAACCTCACTTC		-0.895812	-0.491632	-1.06731	-1.61748
Scramble10-1:1995, 8, set2, minProm	Scramble10	1	1	1995	minProm	8	set2	CATGGTCTCTCAGTTCCGTCTATC		-0.84067
Scramble10-1:1995, 8, set2, minProm	Scramble10	1	1	1995	minProm	8	set2	CATTAACTATGAGGTACTTCCGAA	0.0112396	0.251414	1.31572	0.718568	-0.2196
Scramble10-1:1995, 8, set2, minProm	Scramble10	1	1	1995	minProm	8	set2	CTTGGTTGCCTGTATAGGCGCGAA		-1.69628			0.597536
Scramble10-1:1995, 8, set2, minProm	Scramble10	1	1	1995	minProm	8	set2	GTTACTTGGCGGCTCCTATATTTA	-0.936293	1.03848		-4.5398	0.0829632
Scramble10-1:1995, 8, set2, minTK	Scramble10	1	1	1995	minTK	8	set2	AACAGTTGAAGATGACGAACGTTG	0.727447	0.114784		3.19322	2.05259
Scramble10-1:1995, 8, set2, minTK	Scramble10	1	1	1995	minTK	8	set2	AATGATTTGCCTGTTAGGTCTACA	-1.50333	0.118688	-0.771739		-1.654
Scramble10-1:1995, 8, set2, minTK	Scramble10	1	1	1995	minTK	8	set2	ACGAATTGATTGCAAGTGTCGACG	-0.6892	-0.971914			-1.85564
Scramble10-1:1995, 8, set2, minTK	Scramble10	1	1	1995	minTK	8	set2	CACTCCGACACGTTACGTACTTCC	-1.57372	-1.38695	-0.161686		-0.917037
Scramble10-1:1995, 8, set2, minTK	Scramble10	1	1	1995	minTK	8	set2	CATACTGAAATTTTTACTCAGGTA	0.426277	0.12715
Scramble10-1:1995, 8, set2, minTK	Scramble10	1	1	1995	minTK	8	set2	CATTGACACCCTTATCCTACCATG		-0.770281
Scramble10-1:1995, 8, set2, minTK	Scramble10	1	1	1995	minTK	8	set2	CCGGAATAATTACACCGGCAGTTA	-1.04765	-0.327762		-0.185952	0.0829632
Scramble10-1:1995, 8, set2, minTK	Scramble10	1	1	1995	minTK	8	set2	CTTTCTGGGTTTCTAGTGCGTGAA	-0.725726	-1.54233			-2.4118
Scramble10-1:1995, 8, set2, minTK	Scramble10	1	1	1995	minTK	8	set2	GATTACTTCCGTTGTGTATATGCA	1.44008	-0.359816	-0.81356		-0.765034
Scramble10-1:1995, 8, set2, minTK	Scramble10	1	1	1995	minTK	8	set2	GCTAAAGTATCTTATCCATACATG	-1.05915	0.309573	-0.725936	1.56274	-1.33207
Scramble10-1:1995, 8, set2, minTK	Scramble10	1	1	1995	minTK	8	set2	GCTTATCAAATATTACTAACGGTA	-0.683906	0.34108	0.450653	-1.1377	0.767461
Scramble10-1:1995, 8, set2, minTK	Scramble10	1	1	1995	minTK	8	set2	GTTGCATGGTTTCTTATATGGGCG	1.23363	0.85977			-3.77502
Scramble10-1:1995, 8, set2, minTK	Scramble10	1	1	1995	minTK	8	set2	GTTTATTGATGGGTAACAACCAAA	1.18116	-0.313423		-2.65227	1.66793
Scramble10-1:330, 1, set1, minCMV	Scramble10	1	1	330	minCMV	1	set1	AACTACCGCTTTCACCCTTCCGAA	-1.4038	-0.0144559	0.161146	0.96244	0.603795
Scramble10-1:330, 1, set1, minCMV	Scramble10	1	1	330	minCMV	1	set1	AAGAAACGGTTTGATCGTTGTATA	1.87374	0.314608	-1.50871		0.819929
Scramble10-1:330, 1, set1, minCMV	Scramble10	1	1	330	minCMV	1	set1	AAGGACGTATTAGTCGGTTATGCA	1.83436	0.244219		-1.1377	-0.164964
Scramble10-1:330, 1, set1, minCMV	Scramble10	1	1	330	minCMV	1	set1	AATAGTGACCTGCTAACGACGGTC	-0.754295	-0.703166		0.406624	-1.76503
Scramble10-1:330, 1, set1, minCMV	Scramble10	1	1	330	minCMV	1	set1	AATGGATGATCATATCTTACGTTA	0.0112397	0.0337992	0.0377388	0.77202	-0.20083
Scramble10-1:330, 1, set1, minCMV	Scramble10	1	1	330	minCMV	1	set1	AATTCATGAACATTTGGAAGCGTG	0.0656875	0.0979296	0.813223	-0.915304	-0.747112
Scramble10-1:330, 1, set1, minCMV	Scramble10	1	1	330	minCMV	1	set1	ATCTCATGCTGTGTTATTAGCTAG	-0.873283	-0.296349	-0.902984	0.839583	-0.158045
Scramble10-1:330, 1, set1, minCMV	Scramble10	1	1	330	minCMV	1	set1	GTCGCTTAGTTTTATCTGAGCATA	0.788847	0.279843		-0.107949	1.08296
Scramble10-1:330, 1, set1, minCMV	Scramble10	1	1	330	minCMV	1	set1	GTTAATCACTTAGTAATTTGTGTA	0.426277	-1.58586			1.08296
Scramble10-1:330, 1, set1, minCMV	Scramble10	1	1	330	minCMV	1	set1	GTTGCAGTATCATACATAAGTTTC		-0.618277			-0.501999
Scramble10-1:330, 1, set1, minProm	Scramble10	1	1	330	minProm	1	set1	AACAAATTCCGTTGCGGGACTTCA	1.78885	-0.188593			-0.810122
Scramble10-1:330, 1, set1, minProm	Scramble10	1	1	330	minProm	1	set1	AACGCTTTACTACATATTTACGTA	0.295033	-1.22094			-0.0690399
Scramble10-1:330, 1, set1, minProm	Scramble10	1	1	330	minProm	1	set1	AAGAATTGACTGGTCGGGTCTTTC	-0.278267	0.0124887	-1.30779	0.254621	0.989854
Scramble10-1:330, 1, set1, minProm	Scramble10	1	1	330	minProm	1	set1	ATTGAATAAATTGGTCTTTAGTCG	-1.07622	2.68915	-0.0127474	-0.330342	-1.33207
Scramble10-1:330, 1, set1, minProm	Scramble10	1	1	330	minProm	1	set1	ATTGCCTAATTTCTAGGTTCTTAC	0.37381	0.703651	-3.06452	0.587196	0.160966
Scramble10-1:330, 1, set1, minProm	Scramble10	1	1	330	minProm	1	set1	CCTAAAGAAATTTATAGGAGTTTG	0.895762	-0.868256		-0.745379	0.345998
Scramble10-1:330, 1, set1, minProm	Scramble10	1	1	330	minProm	1	set1	CTTAAATAGTGAGGAATAAATTAG	-1.08187	-0.0630623	1.34374	-2.9153	0.193995
Scramble10-1:330, 1, set1, minProm	Scramble10	1	1	330	minProm	1	set1	CTTTCCGTATTTGTAGTTTGTATC	-0.329797	-0.947585	-2.25717	-2.65227	2.346
Scramble10-1:330, 1, set1, minProm	Scramble10	1	1	330	minProm	1	set1	GATGATGGCAGGTTTATTAGCTCA	-2.23669	3.42612			-2.58
Scramble10-1:330, 1, set1, minProm	Scramble10	1	1	330	minProm	1	set1	GATTAATTGCTATATGTGTGTATC		-0.322822
Scramble10-1:330, 1, set1, minTK	Scramble10	1	1	330	minTK	1	set1	AAGAGAGGATCTGTTAGTTAGGTC	-0.181405	0.930159		1.18903	0.498001
Scramble10-1:330, 1, set1, minTK	Scramble10	1	1	330	minTK	1	set1	ACGACTCTCTTACTCGTTTATATA	2.5962	-3.73375		-0.593376
Scramble10-1:330, 1, set1, minTK	Scramble10	1	1	330	minTK	1	set1	ATGGCCTTTAGTCTTAGTAATGAC	-2.57372	-0.281242			-1.91704
Scramble10-1:330, 1, set1, minTK	Scramble10	1	1	330	minTK	1	set1	CAGTAAGTCTTGTTTAGATAGGAG	0.0112396	-0.681843		-0.0673074	1.498
Scramble10-1:330, 1, set1, minTK	Scramble10	1	1	330	minTK	1	set1	CATGGCCGGCCATACCTATATTTC	0.0112397	-0.448352
Scramble10-1:330, 1, set1, minTK	Scramble10	1	1	330	minTK	1	set1	CTGTAATTAATTGTCCTTACTATC	-2.63262	-0.670745			-2.58
Scramble10-1:330, 1, set1, minTK	Scramble10	1	1	330	minTK	1	set1	CTGTGATGGTTATAAATTCCCGTG		-0.033315		0.807162	-0.0690399
Scramble10-1:330, 1, set1, minTK	Scramble10	1	1	330	minTK	1	set1	CTTTAATTAATTCGAAGGAATTAG	-1.57372
Scramble10-1:330, 1, set1, minTK	Scramble10	1	1	330	minTK	1	set1	GTCACATTACCACTCCTTCGGACA	0.551808	-0.332875			-0.827769
Scramble10-1:330, 1, set1, minTK	Scramble10	1	1	330	minTK	1	set1	GTGTAATTGTTAGATGGACGGTAG	0.0678232	-0.126424	-0.241225		-1.29555
Scramble10-1:663, 4, set1, minCMV	Scramble10	1	1	663	minCMV	4	set1	AATAATCAGAGTTTAATTACGTTA		-0.374352			1.95743
Scramble10-1:663, 4, set1, minCMV	Scramble10	1	1	663	minCMV	4	set1	AATTGCGTAATACATAGATGTGTA	0.0112397	0.0821622	0.420906		1.36307
Scramble10-1:663, 4, set1, minCMV	Scramble10	1	1	663	minCMV	4	set1	ATCTCCTTACCATGTATTCCCTCG	-0.98876	-1.61828			-1.18007
Scramble10-1:663, 4, set1, minCMV	Scramble10	1	1	663	minCMV	4	set1	CACGAATTCACTGGCACTCCCTTG	-1.49126	-1.44835	-1.31923		-0.608914
Scramble10-1:663, 4, set1, minCMV	Scramble10	1	1	663	minCMV	4	set1	CTCAAACTCCTTTTTACATCGTTA	-0.211153	-0.810923		-0.745379	-0.457605
Scramble10-1:663, 4, set1, minCMV	Scramble10	1	1	663	minCMV	4	set1	CTTTATGAATTTTATATGTCGTTA	0.126717	-0.940206			-0.80156
Scramble10-1:663, 4, set1, minCMV	Scramble10	1	1	663	minCMV	4	set1	GACGGTGTCATGGTTGCATAGTCG	2.23363	-1.61828	1.09333		1.16097
Scramble10-1:663, 4, set1, minCMV	Scramble10	1	1	663	minCMV	4	set1	GAGACCTTATTAGTTAGTAATTTG	-0.195211	0.088247	0.380264	0.991586	0.211287
Scramble10-1:663, 4, set1, minCMV	Scramble10	1	1	663	minCMV	4	set1	GCTGAATTGTTACTTAGGTCCAAG	0.596202	-2.35524	-1.06125		3.25289
Scramble10-1:663, 4, set1, minProm	Scramble10	1	1	663	minProm	4	set1	AACTCTGGCACTTTAAGGTCCATC	0.389751	-0.711387
Scramble10-1:663, 4, set1, minProm	Scramble10	1	1	663	minProm	4	set1	AATAATTACTTATTACTGCCTGTC	3.01124	-0.158846	-0.449811	-0.789773
Scramble10-1:663, 4, set1, minProm	Scramble10	1	1	663	minProm	4	set1	AATAGACTGCTGCGAACGACTTAG	-1.07622	0.0370744		0.226052	0.498001
Scramble10-1:663, 4, set1, minProm	Scramble10	1	1	663	minProm	4	set1	ACTGGTTAGATAGACGCTTATGAG	-0.0956756	-0.111317			-2.61748
Scramble10-1:663, 4, set1, minProm	Scramble10	1	1	663	minProm	4	set1	ATGTATCACTCATTTATACAGGAC	-1.79612	-1.6548	3.87212		-1.23896
Scramble10-1:663, 4, set1, minProm	Scramble10	1	1	663	minProm	4	set1	CATTACTTGTCTTTTGGTAATTCC	-0.895651	0.484533		2.19322	-0.484077
Scramble10-1:663, 4, set1, minTK	Scramble10	1	1	663	minTK	4	set1	AATAACTTATTACGTAGTTCTTAA	0.0112397	-0.136408		1.8623	1.08296
Scramble10-1:663, 4, set1, minTK	Scramble10	1	1	663	minTK	4	set1	AATAGTCTCCCTTTCCTTACGAAC	0.558727	-2.35524
Scramble10-1:663, 4, set1, minTK	Scramble10	1	1	663	minTK	4	set1	AATTCTTAGTTTCGCATTAATACG	-0.403798
Scramble10-1:663, 4, set1, minTK	Scramble10	1	1	663	minTK	4	set1	ACTGGATAAAGTGTTCTTAGTTCA	0.242565	-1.90273	-1.18678	-1.33034	-1.27961
Scramble10-1:663, 4, set1, minTK	Scramble10	1	1	663	minTK	4	set1	ATCACATTGAGTCTTACATGGATC	2.01124	0.242319		0.155085	0.0829632
Scramble10-1:663, 4, set1, minTK	Scramble10	1	1	663	minTK	4	set1	ATGTCTGGATGGTAACGTAGTGAG	-1.12626	0.664122	-1.61304	0.892051	0.284597
Scramble10-1:663, 4, set1, minTK	Scramble10	1	1	663	minTK	4	set1	CACGAATACTTTTGAATACGTAAC	-0.512322	-2.35524			3.36837
Scramble10-1:663, 4, set1, minTK	Scramble10	1	1	663	minTK	4	set1	CTCTACTGATTGGTACTTCATGTG	0.480725	0.905284	-0.375811		-0.574931
Scramble10-1:663, 4, set1, minTK	Scramble10	1	1	663	minTK	4	set1	CTGACTTTATTTCTAAGTTCTATC	2.01124				-3.23896
Scramble10-1:663, 4, set1, minTK	Scramble10	1	1	663	minTK	4	set1	GATTACGGGATTCTCACTCACATG	0.345659	-0.260086		0.517655	-2.502
Scramble10-1:663, 4, set1, minTK	Scramble10	1	1	663	minTK	4	set1	GTTAATTACCTTGTTATGCGCGTA	-0.195211	-0.405284		-3.33034	-0.131162
Scramble10-1:663, 4, set1, minTK	Scramble10	1	1	663	minTK	4	set1	GTTGGATGCTGAGTACCTAATTAG	-1.57372	-1.35524
Scramble10-1:996, 8, set1, minCMV	Scramble10	1	1	996	minCMV	8	set1	ATCTACGTATTTTGACTATGTGCA	0.536701	0.286565	0.588157	1.10706	-0.206543
Scramble10-1:996, 8, set1, minCMV	Scramble10	1	1	996	minCMV	8	set1	ATTTATTACTTACAAGTAAGGTAC	0.841315	-0.111317	2.27265		1.66793
Scramble10-1:996, 8, set1, minCMV	Scramble10	1	1	996	minCMV	8	set1	CATTAATAATTTTAAATGCCTTTG	1.38975	-3.07771	-1.09367		1.25289
Scramble10-1:996, 8, set1, minCMV	Scramble10	1	1	996	minCMV	8	set1	CCGGGTTTGTGTTTTACTTATTAA		-2.56937
Scramble10-1:996, 8, set1, minCMV	Scramble10	1	1	996	minCMV	8	set1	CTTAGTTTAATTTGTAGTTATTTA	1.01124	-0.795155		-0.330342	3.40489
Scramble10-1:996, 8, set1, minCMV	Scramble10	1	1	996	minCMV	8	set1	CTTGCTTTACGGGTACTAAAGGTC	-3.19039	0.609133	-1.29257	-2.77091	0.4366
Scramble10-1:996, 8, set1, minCMV	Scramble10	1	1	996	minCMV	8	set1	GTCTATTTCATTTGTCTTCCTTTC	2.5962	-0.810922	-0.423816	3.12909	-0.26496
Scramble10-1:996, 8, set1, minCMV	Scramble10	1	1	996	minCMV	8	set1	GTTTGTTTCTGTCTCGTGTCTTTC		-0.711387		-0.564807	-0.694644
Scramble10-1:996, 8, set1, minProm	Scramble10	1	1	996	minProm	8	set1	ATCGGCGTATTTTTTACATATGTG	1.01124	-0.507246	-1.54935	0.576549	1.91304
Scramble10-1:996, 8, set1, minProm	Scramble10	1	1	996	minProm	8	set1	ATTGATTACCGTGGTGTTCCCATA	-1.92736	-0.525168			2.25289
Scramble10-1:996, 8, set1, minProm	Scramble10	1	1	996	minProm	8	set1	ATTGCTGTGATAGAAGTTTATATA	0.0987026	-0.146526	-1.0255		-0.554467
Scramble10-1:996, 8, set1, minProm	Scramble10	1	1	996	minProm	8	set1	ATTTATTTATGTCTCAGGCGGGTG		-1.84067			1.25289
Scramble10-1:996, 8, set1, minProm	Scramble10	1	1	996	minProm	8	set1	ATTTGCGTGTTTTGTATAAAGATC	0.37381	0.397319	-1.09367		1.30536
Scramble10-1:996, 8, set1, minProm	Scramble10	1	1	996	minProm	8	set1	GAGTGCTTCTTGTTAGGGTATGTG	0.0112397	-2.84067
Scramble10-1:996, 8, set1, minProm	Scramble10	1	1	996	minProm	8	set1	GATTCTTAATTGTAAACAACTTTG		0.610541
Scramble10-1:996, 8, set1, minProm	Scramble10	1	1	996	minProm	8	set1	GATTCTTGGAGGCTTATTAACTTA	-1.57372	-2.54789		0.785135	-0.694644
Scramble10-1:996, 8, set1, minProm	Scramble10	1	1	996	minProm	8	set1	GATTGTTTGCTACATCTTTAGTCC	-2.15869	3.28861			1.81993
Scramble10-1:996, 8, set1, minProm	Scramble10	1	1	996	minProm	8	set1	GTCAACTTGTGGCGTATGTGGGTG		0.43617			-1.23896
Scramble10-1:996, 8, set1, minProm	Scramble10	1	1	996	minProm	8	set1	GTCGAAGGAACGGTAACTTACTTG	0.859237	0.15933		0.117117	-3.0045
Scramble10-1:996, 8, set1, minTK	Scramble10	1	1	996	minTK	8	set1	CCCAGTGAGTGGTGTGCATCGTTA	-1.75429	-2.31016			-0.376468
Scramble10-1:996, 8, set1, minTK	Scramble10	1	1	996	minTK	8	set1	CTCGATCTGTCTCTTATATGCGTG	-0.725726	-0.473888			-2.502
Scramble10-1:996, 8, set1, minTK	Scramble10	1	1	996	minTK	8	set1	CTCGATGACTGGGGTGGTCCTATA	-0.424859	0.381723			1.35598
Scramble10-1:996, 8, set1, minTK	Scramble10	1	1	996	minTK	8	set1	GCGTACTGGCTATAAACTTCCTCA	-1.47419	-1.71612	-1.17029		1.58546
Scramble10-1:996, 8, set1, minTK	Scramble10	1	1	996	minTK	8	set1	GTCTGCGAATTATTTCTAACTGTG	0.152102	0.851208	-0.469177	0.229086	-0.23191
Scramble11-1:1330, 1, set2, minCMV	Scramble11	1	1	1330	minCMV	1	set2	AAGGCTGAGATTTAACTATGGTAG	0.120864	-0.033315	2.15426	-0.330342	-0.258074
Scramble11-1:1330, 1, set2, minCMV	Scramble11	1	1	1330	minCMV	1	set2	AAGTAATACTCGGGAATTACTATG	1.81859	0.744293			1.1825
Scramble11-1:1330, 1, set2, minCMV	Scramble11	1	1	1330	minCMV	1	set2	AAGTATGTACGGGAAATTTCTAAA	0.864398	-0.457455	1.20915	-0.330342	-0.62753
Scramble11-1:1330, 1, set2, minCMV	Scramble11	1	1	1330	minCMV	1	set2	AAGTCTGTCTGAGTTCGGAGTATA	-0.573723	-0.551782			-0.501999
Scramble11-1:1330, 1, set2, minCMV	Scramble11	1	1	1330	minCMV	1	set2	ACGGCAGAACGTTTTGTGCCGGTG	-2.49126	-0.79885			0.0829633
Scramble11-1:1330, 1, set2, minCMV	Scramble11	1	1	1330	minCMV	1	set2	ACTTAATGATGAGTTGGATACATA	0.439574	-0.138497	-0.126404	0.0211306	-0.630156
Scramble11-1:1330, 1, set2, minCMV	Scramble11	1	1	1330	minCMV	1	set2	ACTTACTGATGTGACGGATCCGAC	-0.483525	0.250478	-0.909243	-0.770914	0.340121
Scramble11-1:1330, 1, set2, minCMV	Scramble11	1	1	1330	minCMV	1	set2	ACTTCATACTGGTTTGGATATTAG	0.632728	-0.405284	0.128725	-0.391742	0.623532
Scramble11-1:1330, 1, set2, minCMV	Scramble11	1	1	1330	minCMV	1	set2	ACTTCTTAGTGACGCGCATGGAAA	0.150964	-0.0211403	-0.273286	-0.404342	-1.23896
Scramble11-1:1330, 1, set2, minCMV	Scramble11	1	1	1330	minCMV	1	set2	ATCGATTACCCTCAAATATATTCA	0.245705	-0.436671	-2.14371	5.28437	0.156964
Scramble11-1:1330, 1, set2, minCMV	Scramble11	1	1	1330	minCMV	1	set2	ATCGGTTAGTGTCAAACATCTTCG	0.454846	-0.371484		0.254621	-0.148362
Scramble11-1:1330, 1, set2, minCMV	Scramble11	1	1	1330	minCMV	1	set2	ATTAACCAATGTCAAATACGCTTA	1.14874	-1.8229		2.10262	-0.633244
Scramble11-1:1330, 1, set2, minCMV	Scramble11	1	1	1330	minCMV	1	set2	ATTTATGAGACAGACGCTTCGTTA	-1.12626	-0.788203		2.3701	-0.917037
Scramble11-1:1330, 1, set2, minCMV	Scramble11	1	1	1330	minCMV	1	set2	CACGATTGCTCGGTCCGTTCTATG	1.66835	-0.75914		0.313514	4.57482
Scramble11-1:1330, 1, set2, minCMV	Scramble11	1	1	1330	minCMV	1	set2	CACTACGTACGATAACTTTGTATA	0.0112397	-1.23767		2.83958	0.275608
Scramble11-1:1330, 1, set2, minCMV	Scramble11	1	1	1330	minCMV	1	set2	CAGTGTTTGATAGAACGTAAGTAC	-3.15869	-0.132851			-0.917037
Scramble11-1:1330, 1, set2, minCMV	Scramble11	1	1	1330	minCMV	1	set2	CCCTAATTACTACTCACTAATTTC	-0.367272	-0.448353		-2.26894	-1.23896
Scramble11-1:1330, 1, set2, minCMV	Scramble11	1	1	1330	minCMV	1	set2	CTGGATTTGACACATATATATTCA	0.454846	0.398173	-1.77174	-0.240144	1.1873
Scramble11-1:1330, 1, set2, minCMV	Scramble11	1	1	1330	minCMV	1	set2	GCGACACTAAGATTAATTTCTAAG	0.163243	0.214613	0.0308146	1.19322	0.771019
Scramble11-1:1330, 1, set2, minCMV	Scramble11	1	1	1330	minCMV	1	set2	GTGTATCTCTTTGATACTCGTTCA	0.832269	-0.537081	1.27265	-1.16684	-0.690761
Scramble11-1:1330, 1, set2, minCMV	Scramble11	1	1	1330	minCMV	1	set2	GTTGATCGACTTTATACTACTTTC	0.352277	0.77404			1.13741
Scramble11-1:1330, 1, set2, minProm	Scramble11	1	1	1330	minProm	1	set2	AATAACTGCTCGGTTATAAGTTCA	0.748205	-0.587904	0.735221		-0.810122
Scramble11-1:1330, 1, set2, minProm	Scramble11	1	1	1330	minProm	1	set2	AATGACCAAATGCGCCGATCTACC	-0.403798	2.13661			2.25289
Scramble11-1:1330, 1, set2, minProm	Scramble11	1	1	1330	minProm	1	set2	AATTACGTCTGTCTAAGTTAGTCG	-1.51232	-0.525168		-2.16684	-1.30935
Scramble11-1:1330, 1, set2, minProm	Scramble11	1	1	1330	minProm	1	set2	AATTGCTTCATATTTATAAATTTG		-2.1037
Scramble11-1:1330, 1, set2, minProm	Scramble11	1	1	1330	minProm	1	set2	ACGTCCTTATTTTATCCTACCACC		-0.573883
Scramble11-1:1330, 1, set2, minProm	Scramble11	1	1	1330	minProm	1	set2	ATTAAACTATTATTCATAAGTGTA	-1.83676	1.08216			-0.279607
Scramble11-1:1330, 1, set2, minProm	Scramble11	1	1	1330	minProm	1	set2	CATACCTTGTGATTTGTAAATGTG	0.32158	0.320322			-1.0045
Scramble11-1:1330, 1, set2, minProm	Scramble11	1	1	1330	minProm	1	set2	CATTCTCGACTACATACTACTTCA	1.5962	1.42612	0.0762576	-2.44582	0.848498
Scramble11-1:1330, 1, set2, minProm	Scramble11	1	1	1330	minProm	1	set2	CCGTGTTTAAGTTTAGTTTCTGTA	-3.31069	1.46919			0.606525
Scramble11-1:1330, 1, set2, minProm	Scramble11	1	1	1330	minProm	1	set2	CTGTACTACAGATTACTATCTGTA	0.07537	0.388918		-0.578269	0.683356
Scramble11-1:1330, 1, set2, minTK	Scramble11	1	1	1330	minTK	1	set2	AAGGACTACAGTTTAGGTAACTTA	0.0112397	-1.13285			-0.332074
Scramble11-1:1330, 1, set2, minTK	Scramble11	1	1	1330	minTK	1	set2	AATGATGAATTACAAATTTGCTTG	-0.796115	-1.98085			0.597536
Scramble11-1:1330, 1, set2, minTK	Scramble11	1	1	1330	minTK	1	set2	ATTGGTCTGTTGCGTCGACAGTAA	2.55556	-0.670745			0.0829632
Scramble11-1:1330, 1, set2, minTK	Scramble11	1	1	1330	minTK	1	set2	ATTTATCACCTAGGTAGTACTTTA	0.703117	0.0255787			-1.72439
Scramble11-1:1330, 1, set2, minTK	Scramble11	1	1	1330	minTK	1	set2	ATTTGCCGATTGTATGTTTGGTTG	3.71168	-0.236848	-1.77174	-0.107949	-2.82393
Scramble11-1:1330, 1, set2, minTK	Scramble11	1	1	1330	minTK	1	set2	CCTTATCAAATTCTTACAAATGTC		0.966685
Scramble11-1:1330, 1, set2, minTK	Scramble11	1	1	1330	minTK	1	set2	CTTTATCAATGGCACCGATCGTAA	-2.57372	1.16462	-1.3567		2.08296
Scramble11-1:1330, 1, set2, minTK	Scramble11	1	1	1330	minTK	1	set2	GACAGTTAGATTTATCGTCGGACA	2.71168	0.481258		0.733788	0.0829632
Scramble11-1:1330, 1, set2, minTK	Scramble11	1	1	1330	minTK	1	set2	GTTAATCTATCTTAAATTAGGTTA	-1.31069	-0.770281			-1.91704
Scramble11-1:1663, 4, set2, minCMV	Scramble11	1	1	1663	minCMV	4	set2	AAGAAAGTGATGGAAGCAACCTTA	0.904324	-0.618277
Scramble11-1:1663, 4, set2, minCMV	Scramble11	1	1	1663	minCMV	4	set2	AAGTGTCACTTAGTAATGTAGGTC	-0.274163	-0.900048		1.25462	-0.549305
Scramble11-1:1663, 4, set2, minCMV	Scramble11	1	1	1663	minCMV	4	set2	AATTATGGGAGTGTTCCATAGACG	-0.886881	-0.751544	-3.30779	1.25462	-0.0425676
Scramble11-1:1663, 4, set2, minCMV	Scramble11	1	1	1663	minCMV	4	set2	ACGAACTTGTTGTATATTTGTTTG	-0.305234	-0.227962	-1.43225	-0.450636	0.0591166
Scramble11-1:1663, 4, set2, minCMV	Scramble11	1	1	1663	minCMV	4	set2	ACTAGATGACTTTTAATTAAGTTC	0.717508	-0.95388		-1.78977	0.430887
Scramble11-1:1663, 4, set2, minCMV	Scramble11	1	1	1663	minCMV	4	set2	ACTTACTAGCGATGCGTGACGGTA	0.551808	0.211797		-0.799827	0.275608
Scramble11-1:1663, 4, set2, minCMV	Scramble11	1	1	1663	minCMV	4	set2	ATCTGTCTATTTCGTGGTTACTAC	-0.445618	-0.445129	0.0188073	0.34773	-0.477752
Scramble11-1:1663, 4, set2, minCMV	Scramble11	1	1	1663	minCMV	4	set2	ATGACATAATGACTTAGATCTACA	0.171704	-0.618277	-0.570105	1.63649	-2.39508
Scramble11-1:1663, 4, set2, minCMV	Scramble11	1	1	1663	minCMV	4	set2	ATGTCATAGTCGGAAACAACTGAG	-0.140763	-0.448352	-1.13431	0.42865	1.14709
Scramble11-1:1663, 4, set2, minCMV	Scramble11	1	1	1663	minCMV	4	set2	ATGTCTTTAAGATGTGTGTACTTC	1.11078	1.20372	0.813223		0.0829632
Scramble11-1:1663, 4, set2, minCMV	Scramble11	1	1	1663	minCMV	4	set2	ATGTGCTTAACTGTTATGTATTCC	-1.85126	-0.105465		-0.330342	-0.880511
Scramble11-1:1663, 4, set2, minCMV	Scramble11	1	1	1663	minCMV	4	set2	ATTACTTTATCTCTTATTTGTTCA	-0.12369	0.331682			-0.699445
Scramble11-1:1663, 4, set2, minCMV	Scramble11	1	1	1663	minCMV	4	set2	ATTTATTACCCTGATATTTCGTAA	1.5348	-0.12953	2.00587	0.892051	1.26739
Scramble11-1:1663, 4, set2, minCMV	Scramble11	1	1	1663	minCMV	4	set2	ATTTCCCACTCTGTTCTAAGTAAA	0.450124	-0.729309		-0.860857	0.693017
Scramble11-1:1663, 4, set2, minCMV	Scramble11	1	1	1663	minCMV	4	set2	ATTTGTCTACGTTACATTACCTAG	-0.211153	-1.11132		0.669658	-0.30406
Scramble11-1:1663, 4, set2, minCMV	Scramble11	1	1	1663	minCMV	4	set2	ATTTGTGGAAGTTGTGCACGTTAC	0.136771	-0.365511	1.04642	-0.915304	-0.468052
Scramble11-1:1663, 4, set2, minCMV	Scramble11	1	1	1663	minCMV	4	set2	CACTATGGACTTTAAGCTCACAAC	1.19566	-0.165765	0.228261	0.595658	-0.70845
Scramble11-1:1663, 4, set2, minCMV	Scramble11	1	1	1663	minCMV	4	set2	CCCTCACTCTTGCTCCTAAGTTTG	-0.216171	-0.00684269	-0.771739	0.184231	0.531721
Scramble11-1:1663, 4, set2, minCMV	Scramble11	1	1	1663	minCMV	4	set2	CCCTCATGACGGCTTATAAGTTTA	0.627911	0.873576
Scramble11-1:1663, 4, set2, minCMV	Scramble11	1	1	1663	minCMV	4	set2	CCTTACTTATCGGTTACTTCGTCA	0.252248	-0.556877		-0.708853	-0.641402
Scramble11-1:1663, 4, set2, minCMV	Scramble11	1	1	1663	minCMV	4	set2	CCTTCCTACACTTTAGCTCGTATA	1.78885	0.168319	-1.27424		-0.447552
Scramble11-1:1663, 4, set2, minCMV	Scramble11	1	1	1663	minCMV	4	set2	CCTTGTTAATTATGTATTCATAAA	0.548896	-0.286434	-2.33245	0.554181	-0.199436
Scramble11-1:1663, 4, set2, minCMV	Scramble11	1	1	1663	minCMV	4	set2	CTCGGTCTCTTTTTACTTTGGGCA	-2.89565	-2.29635
Scramble11-1:1663, 4, set2, minCMV	Scramble11	1	1	1663	minCMV	4	set2	CTGACCGAAAGTTTACCGTGTGAG	0.490407	-0.508224	-0.771739	0.517655	-0.501999
Scramble11-1:1663, 4, set2, minCMV	Scramble11	1	1	1663	minCMV	4	set2	CTGGCCTTCTTTCATCGGACTACG	0.226968	0.0155946	-0.434704		0.252888
Scramble11-1:1663, 4, set2, minCMV	Scramble11	1	1	1663	minCMV	4	set2	CTTGAATAATTATTACCAAACTCG	0.426277	-1.1626	-1.21231	0.34773	0.967486
Scramble11-1:1663, 4, set2, minCMV	Scramble11	1	1	1663	minCMV	4	set2	CTTTATCTAATTTACATTCATTCG	-0.347841	-0.137151		-0.844915	-0.595109
Scramble11-1:1663, 4, set2, minCMV	Scramble11	1	1	1663	minCMV	4	set2	GACTCTTTGTGTGTCGGGTCGTCC	0.627911	-0.618277	0.0247273		0.139547
Scramble11-1:1663, 4, set2, minCMV	Scramble11	1	1	1663	minCMV	4	set2	GAGTGCGTCTTTTTACTTTATTCA	-0.202885	-0.940206		-1.61985	0.913038
Scramble11-1:1663, 4, set2, minCMV	Scramble11	1	1	1663	minCMV	4	set2	GATGAATTATTAGTCATTTAGTAA	-0.596443	-0.448352	0.171677		1.30536
Scramble11-1:1663, 4, set2, minCMV	Scramble11	1	1	1663	minCMV	4	set2	GATTAACAATTACGTCGACATATC	0.525813	-0.505383	-3.47956	0.892051	0.498001
Scramble11-1:1663, 4, set2, minCMV	Scramble11	1	1	1663	minCMV	4	set2	GCTGATCAACTGTTTGCTTCGTCC	-3.6892	1.15431			-0.765034
Scramble11-1:1663, 4, set2, minCMV	Scramble11	1	1	1663	minCMV	4	set2	GCTTCCCGGCTATTCCTTAGTTAG	0.203885	-0.310155	-0.985864		1.08296
Scramble11-1:1663, 4, set2, minCMV	Scramble11	1	1	1663	minCMV	4	set2	GTCGGTGGCTGTCTTCCGTGTAAG	2.54729	0.0117728	0.228261	-1.26894	-3.23897
Scramble11-1:1663, 4, set2, minCMV	Scramble11	1	1	1663	minCMV	4	set2	GTTTCAGAATTTTTAGGTCCTTCC	-0.126264	-0.846902			0.693017
Scramble11-1:1663, 4, set2, minCMV	Scramble11	1	1	1663	minCMV	4	set2	GTTTCATAATCGGATATACATTAA	1.63015	0.381723	-3.25717	1.75712	1.23497
Scramble11-1:1663, 4, set2, minProm	Scramble11	1	1	1663	minProm	4	set2	AATAATCTCTGGTTACGTAAGTAC	0.0112397	-1.03331
Scramble11-1:1663, 4, set2, minProm	Scramble11	1	1	1663	minProm	4	set2	AATTATCGATCTCGCACTTCGTAC	-0.98876	-1.39588			2.40489
Scramble11-1:1663, 4, set2, minProm	Scramble11	1	1	1663	minProm	4	set2	ATTTAAGTCCTTTATACATATAAG	-1.31069	-0.130612		-0.593376	0.393303
Scramble11-1:1663, 4, set2, minProm	Scramble11	1	1	1663	minProm	4	set2	CACTGTTTATTTCACGTATATTAA	0.632728	-0.518742	1.07626		-0.332074
Scramble11-1:1663, 4, set2, minProm	Scramble11	1	1	1663	minProm	4	set2	CATTCATTGCTGCAAATGTATAAC	1.11815	1.09007	-3.13431		0.56839
Scramble11-1:1663, 4, set2, minProm	Scramble11	1	1	1663	minProm	4	set2	GATAGATTCAGTGATAGTAGTGTC	-0.367272	-0.255707			0.64856
Scramble11-1:1663, 4, set2, minProm	Scramble11	1	1	1663	minProm	4	set2	GTGGCATTCACTGACATATCCTAA	-0.436219	-0.532886	-1.17029	2.0847	-0.0690399
Scramble11-1:1663, 4, set2, minProm	Scramble11	1	1	1663	minProm	4	set2	GTTACTTTCTCGTATGCATGTTCA	2.01124	-0.14023	-1.38841		-1.79151
Scramble11-1:1663, 4, set2, minTK	Scramble11	1	1	1663	minTK	4	set2	AACTAATACTCTGTTATTAATTCC	0.541754	-0.405284	-0.0798617	0.447266	-0.20083
Scramble11-1:1663, 4, set2, minTK	Scramble11	1	1	1663	minTK	4	set2	ATTTATTAAATTTGTGTATATTTA		-1.84067			0.0829632
Scramble11-1:1663, 4, set2, minTK	Scramble11	1	1	1663	minTK	4	set2	ATTTGAGACCTATGAATATAGACC	0.252248	-0.917838		1.15509	-0.0101462
Scramble11-1:1663, 4, set2, minTK	Scramble11	1	1	1663	minTK	4	set2	CACGCACGCACGGTCCCGCATGTA	-0.796115	-0.355243		1.99159	1.02156
Scramble11-1:1663, 4, set2, minTK	Scramble11	1	1	1663	minTK	4	set2	CTCTCCCACCCGGTTCCTTATTCG	-1.44819	-0.529273	-1.95231	2.66966	-0.654002
Scramble11-1:1663, 4, set2, minTK	Scramble11	1	1	1663	minTK	4	set2	GCTAAATTGACTCGAATGAAGGAG	1.93724	-1.19378	-1.23117		0.967486
Scramble11-1:1996, 8, set2, minCMV	Scramble11	1	1	1996	minCMV	8	set2	AAGTGATAAAGAGAACCTTACTTA	2.41334	0.324237	-2.43166	1.91759	0.126032
Scramble11-1:1996, 8, set2, minCMV	Scramble11	1	1	1996	minCMV	8	set2	AAGTGCGTAATATAACGTTCTTTA	0.274274	-0.219728	-3.09367		-2.88051
Scramble11-1:1996, 8, set2, minCMV	Scramble11	1	1	1996	minCMV	8	set2	AAGTGTGACCGATTTCGATATTCG	0.766127	-0.233614	-3.57909	2.51096	-0.995039
Scramble11-1:1996, 8, set2, minCMV	Scramble11	1	1	1996	minCMV	8	set2	AATACTCTAATTGTACTTCATTAC	-0.274163	0.0791597		-0.131033	0.589923
Scramble11-1:1996, 8, set2, minCMV	Scramble11	1	1	1996	minCMV	8	set2	ACCGATGGGCTTTTAATTTATTTC	0.274274	0.262141			-2.33207
Scramble11-1:1996, 8, set2, minCMV	Scramble11	1	1	1996	minCMV	8	set2	ACGTATTTGATGTAACGGAGTTAG	0.487678	0.141772		1.89205	0.667926
Scramble11-1:1996, 8, set2, minCMV	Scramble11	1	1	1996	minCMV	8	set2	ACTGGTCTCTTTCACACTCAGTCA	-0.149225	-0.0613293			0.385526
Scramble11-1:1996, 8, set2, minCMV	Scramble11	1	1	1996	minCMV	8	set2	ATCTCTGGGACAGTCGTAAACAAC	-0.483525	0.638062		2.89205	0.890318
Scramble11-1:1996, 8, set2, minCMV	Scramble11	1	1	1996	minCMV	8	set2	ATGTGACTAATAGAAACTCATTTA	1.11312	-0.19378	-0.857896	-0.65227	-0.38979
Scramble11-1:1996, 8, set2, minCMV	Scramble11	1	1	1996	minCMV	8	set2	ATTGCACGATTAGTTGGATACATC	0.663316	-0.0333151		-0.330342	0.275608
Scramble11-1:1996, 8, set2, minCMV	Scramble11	1	1	1996	minCMV	8	set2	ATTGGCTTGCCTGTAGTTCATTTG	-0.458246	1.00851		-0.330342	2.15335
Scramble11-1:1996, 8, set2, minCMV	Scramble11	1	1	1996	minCMV	8	set2	CCCAATCGGACTCTCGGTTAGGTC	2.06187	-0.458621	1.95073	-2.23723	1.08296
Scramble11-1:1996, 8, set2, minCMV	Scramble11	1	1	1996	minCMV	8	set2	CCTGGATAGATTGAACGTTAGTAG	0.463752	-0.178745	0.550189	-1.57135	-0.52709
Scramble11-1:1996, 8, set2, minCMV	Scramble11	1	1	1996	minCMV	8	set2	CTTTATGACTTGTGTCTGTGTGAG	2.33317	0.452112
Scramble11-1:1996, 8, set2, minCMV	Scramble11	1	1	1996	minCMV	8	set2	GATACTTGAAGGGTTCCGCGTATG	0.0656875	-0.242411	-0.217151	-0.671379	0.890318
Scramble11-1:1996, 8, set2, minCMV	Scramble11	1	1	1996	minCMV	8	set2	GATTCCCAAAGAGTTCTTCGGTAA	0.316094	-0.434277	-1.10734	-0.330342	1.11691
Scramble11-1:1996, 8, set2, minCMV	Scramble11	1	1	1996	minCMV	8	set2	GATTGTTACATATATGGTAGCACA	0.0112398	-0.265678	-1.54113	0.332623	0.976048
Scramble11-1:1996, 8, set2, minCMV	Scramble11	1	1	1996	minCMV	8	set2	GCTTGTTAACCTTGTGCTTGGGAA	-2.76637	-0.355243		-2.09588	-2.23896
Scramble11-1:1996, 8, set2, minCMV	Scramble11	1	1	1996	minCMV	8	set2	GTGAGTCGAACATAAATGACTTTG	-0.0071388	-0.309439	-1.0672	0.743659	-0.149698
Scramble11-1:1996, 8, set2, minCMV	Scramble11	1	1	1996	minCMV	8	set2	GTGTCCTTCTCTCTTGCTAGTTCC	0.274274	0.966685
Scramble11-1:1996, 8, set2, minProm	Scramble11	1	1	1996	minProm	8	set2	AAGTGAGTATCATTACTTTCGGAA	2.01124	0.320322	-0.367349	-2.69291	-0.747112
Scramble11-1:1996, 8, set2, minProm	Scramble11	1	1	1996	minProm	8	set2	ACGTGTTGGAGTTATGCGTAGTTG	0.233632	0.423063	-0.771739
Scramble11-1:1996, 8, set2, minProm	Scramble11	1	1	1996	minProm	8	set2	CATTCCGTCTCTGTACTTACTGTA	-0.195211	-0.442706	0.584404	0.370098	-1.13003
Scramble11-1:1996, 8, set2, minProm	Scramble11	1	1	1996	minProm	8	set2	CATTGTGTACTATTTGTACCGACA	-1.72573	0.175719		0.302601	-0.128541
Scramble11-1:1996, 8, set2, minProm	Scramble11	1	1	1996	minProm	8	set2	CCTAGTTACTGAGATAGTTCCATG	-1.57372	-0.667187		-1.9153	-1.56474
Scramble11-1:1996, 8, set2, minProm	Scramble11	1	1	1996	minProm	8	set2	CCTTCATTAACATATATGAGGTTG	-0.0956756	-0.75914		-0.330342	-0.0239521
Scramble11-1:1996, 8, set2, minProm	Scramble11	1	1	1996	minProm	8	set2	GAGAACTAAACACGTGTAACTGAC	-0.35133	-0.891296			-2.03251
Scramble11-1:1996, 8, set2, minProm	Scramble11	1	1	1996	minProm	8	set2	GAGTAATACTCAGGTGGACCTATA	-0.725726	-2.44835		-0.429877	-2.4406
Scramble11-1:1996, 8, set2, minTK	Scramble11	1	1	1996	minTK	8	set2	ATGTATTTGTCTCGTGTTCGTGAA	1.23363	-0.725193		-0.745379	-0.791506
Scramble11-1:1996, 8, set2, minTK	Scramble11	1	1	1996	minTK	8	set2	ATTACAGTCTGAGACCTATATTAC	1.77677	-0.0664819	4.62058	1.25462	-1.23896
Scramble11-1:1996, 8, set2, minTK	Scramble11	1	1	1996	minTK	8	set2	ATTTGATAGTTATGACGTTATAAA	2.01124	0.15933			1.63045
Scramble11-1:1996, 8, set2, minTK	Scramble11	1	1	1996	minTK	8	set2	CAGTGTCGGTGGCAACCGTATATA	2.33317	-0.959314
Scramble11-1:1996, 8, set2, minTK	Scramble11	1	1	1996	minTK	8	set2	CATGATGAGTGTCTTCCACGGTCG	2.01124	0.966685		-0.789773	-0.279607
Scramble11-1:1996, 8, set2, minTK	Scramble11	1	1	1996	minTK	8	set2	CCGGATGTCTTATTAAGACCGAAA	-1.31069	0.0541478	-1.88136	0.155085	-0.0690399
Scramble11-1:1996, 8, set2, minTK	Scramble11	1	1	1996	minTK	8	set2	CCTGACTTCTTTGTTCGTTAGGAA		-0.0877628	0.615284	-0.107949	1.46147
Scramble11-1:1996, 8, set2, minTK	Scramble11	1	1	1996	minTK	8	set2	CTCGGAGACAGGGAAGGTTAGGTA	0.841315	-0.717813		-0.552734	0.890318
Scramble11-1:1996, 8, set2, minTK	Scramble11	1	1	1996	minTK	8	set2	CTGGGTTAACGAGTACGGTGTTTC	-1.49126	-0.498979			-0.654002
Scramble11-1:1996, 8, set2, minTK	Scramble11	1	1	1996	minTK	8	set2	CTGTGACGAAGTTTTCTGCATTTA	-0.0712224	0.221942		-1.40073	-0.295548
Scramble11-1:1996, 8, set2, minTK	Scramble11	1	1	1996	minTK	8	set2	GTGTATTGCAGGCATGCATCCAAA	-0.98876	0.84804		-2.1377	-3.3433
Scramble11-1:1996, 8, set2, minTK	Scramble11	1	1	1996	minTK	8	set2	GTTGATGAATCTCTTATGAGCTAG		-0.332875			-0.332074
Scramble11-1:1996, 8, set2, minTK	Scramble11	1	1	1996	minTK	8	set2	GTTTACTTCCGTTTAGTATCCGCA	1.29135	0.00515919		1.11023	-0.369549
Scramble11-1:331, 1, set1, minCMV	Scramble11	1	1	331	minCMV	1	set1	AACAATGTGCTAGATCGTCAGTCG	1.49667	0.0662207			0.294467
Scramble11-1:331, 1, set1, minCMV	Scramble11	1	1	331	minCMV	1	set1	AAGTCTTTATTTGATCGGAATATA	-0.158685	-0.821811		-1.1377	0.424
Scramble11-1:331, 1, set1, minCMV	Scramble11	1	1	331	minCMV	1	set1	AATTGAGTCTGTCACCCTTGGTAA	0.807706	-0.183062	-1.21715	2.47701	-0.244611
Scramble11-1:331, 1, set1, minCMV	Scramble11	1	1	331	minCMV	1	set1	ACTAACTTCTGATAAGCGACCATA	0.584975	-0.0494346	1.25801	-3.45962	0.249613
Scramble11-1:331, 1, set1, minCMV	Scramble11	1	1	331	minCMV	1	set1	ACTACATAAATTTTCACTAACGTG	1.34684	-0.737859	1.78285	1.49973	-0.402464
Scramble11-1:331, 1, set1, minCMV	Scramble11	1	1	331	minCMV	1	set1	ACTGATCTCTTGTGACGATACACG	-0.107405	0.0270575	-0.100362	-0.782854	1.06279
Scramble11-1:331, 1, set1, minCMV	Scramble11	1	1	331	minCMV	1	set1	ACTTATCACACTGACCGTACTATC	0.279728	-0.197946	2.22826	-0.0921821	-0.244611
Scramble11-1:331, 1, set1, minCMV	Scramble11	1	1	331	minCMV	1	set1	CACTCACTCAGTGATGCACGGTTC	0.655096	0.222524	-0.245671	1.5872	0.970488
Scramble11-1:331, 1, set1, minCMV	Scramble11	1	1	331	minCMV	1	set1	CCCACCGTCTCTTATGGAAGCTTA	1.95466	-0.784288	0.352589	-0.169877	1.63045
Scramble11-1:331, 1, set1, minCMV	Scramble11	1	1	331	minCMV	1	set1	GAGAATCGGAGGTTTATTTCTTCA	0.788847	-0.480774	1.10273	0.538414	-1.64822
Scramble11-1:331, 1, set1, minCMV	Scramble11	1	1	331	minCMV	1	set1	GTTGATTGAATGTGTACTTAGTAC	-1.50813	-0.497983		-0.671379	-1.04632
Scramble11-1:331, 1, set1, minCMV	Scramble11	1	1	331	minCMV	1	set1	GTTGCTTTATCGTATATTTCCGTC	0.241537	0.566598	1.18519	-0.0893338	-0.617477
Scramble11-1:331, 1, set1, minCMV	Scramble11	1	1	331	minCMV	1	set1	GTTTGATACAGGTGTGTTAACGTC	-0.680638	0.0879912		2.25462	-0.376468
Scramble11-1:331, 1, set1, minProm	Scramble11	1	1	331	minProm	1	set1	CACAATGTGCTACTACGGTGTTCA	-1.63262	-1.31342			-2.82393
Scramble11-1:331, 1, set1, minProm	Scramble11	1	1	331	minProm	1	set1	GTGGGATTGTGATTAACGCCCGAC		0.118688			-2.23897
Scramble11-1:331, 1, set1, minTK	Scramble11	1	1	331	minTK	1	set1	AAGTATGAACTATAAACTCGCATA	-0.536248	-0.0947155		1.89205	-0.180071
Scramble11-1:331, 1, set1, minTK	Scramble11	1	1	331	minTK	1	set1	ACTAACTTATTTTTTCTTCCCTTG	1.5962	-0.980848		-0.593376	2.98985
Scramble11-1:331, 1, set1, minTK	Scramble11	1	1	331	minTK	1	set1	ACTGCCTTATTATTTCTATACATA	-0.251795	-0.618277			2.74593
Scramble11-1:331, 1, set1, minTK	Scramble11	1	1	331	minTK	1	set1	ATGAATGTGTCGCTCAGTCATTAA	2.5348	-0.912009			0.498001
Scramble11-1:331, 1, set1, minTK	Scramble11	1	1	331	minTK	1	set1	CAGGGTTACTCAGGCATGAATTAA	2.01124	0.00850513		0.669658	-0.447552
Scramble11-1:331, 1, set1, minTK	Scramble11	1	1	331	minTK	1	set1	GAGTCACTCCTTTATGTTAACTTA	-0.512322	-0.11973	-3.73521	0.602544	-0.950984
Scramble11-1:331, 1, set1, minTK	Scramble11	1	1	331	minTK	1	set1	GATTAATGAAGGCAAGCATACTTG	0.596202	-1.03331			-1.98743
Scramble11-1:664, 4, set1, minCMV	Scramble11	1	1	664	minCMV	4	set1	AATTCTCAGTCTTAAAGTTCTAAG	0.954656	-0.508653	-1.21535	-0.00841376	2.72682
Scramble11-1:664, 4, set1, minCMV	Scramble11	1	1	664	minCMV	4	set1	ACTTGCGGGTTTCTTGTGTAGTAG	0.168209	-0.933779	0.724686	-1.67273	-0.768938
Scramble11-1:664, 4, set1, minCMV	Scramble11	1	1	664	minCMV	4	set1	ATCTCATAAATTTTAGTAAATTCA	3.33317	0.79676			-0.180071
Scramble11-1:664, 4, set1, minCMV	Scramble11	1	1	664	minCMV	4	set1	ATGGGCTTATGATTAACTAGCGTG	0.110775	-0.485827	0.0695629	-1.16684	0.15572
Scramble11-1:664, 4, set1, minCMV	Scramble11	1	1	664	minCMV	4	set1	ATGTGCCAATCTTTAATAAATTAC	0.551808	-1.15885	1.67305	-1.50027	-1.80156
Scramble11-1:664, 4, set1, minCMV	Scramble11	1	1	664	minCMV	4	set1	ATTGCTTAATCTCTCACGACTTAA	-0.321336	-0.302502	-1.15025	3.47701	-1.72439
Scramble11-1:664, 4, set1, minCMV	Scramble11	1	1	664	minCMV	4	set1	CCCGAACTCCCACGTACACGGACA	-0.062761	-0.138668	-1.21652	-1.16684	-0.524719
Scramble11-1:664, 4, set1, minCMV	Scramble11	1	1	664	minCMV	4	set1	CCTTACGTGACATGCGTGACTTTG	1.49667	-0.296349		-0.619848	-0.724392
Scramble11-1:664, 4, set1, minCMV	Scramble11	1	1	664	minCMV	4	set1	CTCTCTGTGATACTTATTAAGATG	0.216559	-0.419296	-0.0996249	-0.500267	-1.23224
Scramble11-1:664, 4, set1, minCMV	Scramble11	1	1	664	minCMV	4	set1	CTGAAATGCATTCTCCGTTATGTG	-0.503334	0.381722		-0.0673074	-3.72439
Scramble11-1:664, 4, set1, minCMV	Scramble11	1	1	664	minCMV	4	set1	CTGTAACACTGATTAACGCGGGTC	-0.158685	-0.0618841		2.40662	0.345998
Scramble11-1:664, 4, set1, minCMV	Scramble11	1	1	664	minCMV	4	set1	CTTGATCGGTGACGCACGAACAAG	-0.367272	0.604115	-0.721113		-0.197145
Scramble11-1:664, 4, set1, minCMV	Scramble11	1	1	664	minCMV	4	set1	GACTAAGGCCTTGTTCGTCGCACA	-0.211153	-1.56937			-0.654002
Scramble11-1:664, 4, set1, minCMV	Scramble11	1	1	664	minCMV	4	set1	GCGTGTTTCAGTTGTCGGTGCTCC	0.168781	-0.522353	-0.889576	-1.28454	-0.699445
Scramble11-1:664, 4, set1, minCMV	Scramble11	1	1	664	minCMV	4	set1	GTCGCACAATCTTTACGGTAGGCG	0.39653	-1.26526	0.4653	-2.27787	0.208494
Scramble11-1:664, 4, set1, minCMV	Scramble11	1	1	664	minCMV	4	set1	GTTTAAGTGTTTCTTCGTTCGATA	-0.653576	0.0590491	1.8397	-0.372162	0.0323372
Scramble11-1:664, 4, set1, minProm	Scramble11	1	1	664	minProm	4	set1	AATTGTTTATGAGAAATTTCCGTC	0.0112397	-0.618278	-0.0654706	2.78514	0.56839
Scramble11-1:664, 4, set1, minProm	Scramble11	1	1	664	minProm	4	set1	ACTTATGAAATAGTTCTATGCATA	1.01124
Scramble11-1:664, 4, set1, minProm	Scramble11	1	1	664	minProm	4	set1	CTGTCTTGCTTATAAACGTCGGTA	-0.957051	0.128148	0.693924	0.466125	0.707454
Scramble11-1:664, 4, set1, minProm	Scramble11	1	1	664	minProm	4	set1	CTTGCTGACTCTTGTAGTCACAAA	0.748205	0.381723	3.43771	-3.1377
Scramble11-1:664, 4, set1, minProm	Scramble11	1	1	664	minProm	4	set1	CTTTGTTAATGGGGCGTTACGATA	0.426277	0.0768678	0.417738	0.291147	0.267388
Scramble11-1:664, 4, set1, minProm	Scramble11	1	1	664	minProm	4	set1	GATAATTAATCTCTTCGATAGGTA		-0.033315	-2.18678		-0.164964
Scramble11-1:664, 4, set1, minTK	Scramble11	1	1	664	minTK	4	set1	CACTCATACATTTTAACGAACAAA	0.274274	2.359	0.109616	-3.33034	1.08296
Scramble11-1:664, 4, set1, minTK	Scramble11	1	1	664	minTK	4	set1	CTTTATCTAAGGTAACCTTGGGTA	-0.98876	-0.514848	0.315723	0.328621	-2.0045
Scramble11-1:664, 4, set1, minTK	Scramble11	1	1	664	minTK	4	set1	GCTTACTAACGTTGCCTGTATTTG	1.01124	-0.033315			2.66793
Scramble11-1:664, 4, set1, minTK	Scramble11	1	1	664	minTK	4	set1	GTCTGTCAAACATTACGTACTACG	0.293639	-0.20324	0.162672	-0.61045	-0.485321
Scramble11-1:997, 8, set1, minCMV	Scramble11	1	1	997	minCMV	8	set1	ATTTATGTATCTGATCCATATACA	1.5962	3.55165	-1.30225
Scramble11-1:997, 8, set1, minCMV	Scramble11	1	1	997	minCMV	8	set1	CTCAAATACTGTGATGTTCCCGCG	0.0112396	-2.39588		-3.33034	2.2846
Scramble11-1:997, 8, set1, minCMV	Scramble11	1	1	997	minCMV	8	set1	CTGAAAGAGACGCTTATTCCTTAC	0.0112397
Scramble11-1:997, 8, set1, minCMV	Scramble11	1	1	997	minCMV	8	set1	GTCACCTTCAGATATATAACTAAA		-2.03331
Scramble11-1:997, 8, set1, minCMV	Scramble11	1	1	997	minCMV	8	set1	GTTAATCACTTTTTCCGTTCCTAG	1.13153	-0.634766	1.06115	-0.860857	1.76746
Scramble11-1:997, 8, set1, minProm	Scramble11	1	1	997	minProm	8	set1	GTTAATGAGTCATGCATTCGTACA	-1.57372	-1.35524		1.99159	-0.332074
Scramble11-1:997, 8, set1, minTK	Scramble11	1	1	997	minTK	8	set1	CACAGTGGATGAGACATGCCTGAG	-1.86323	-0.411827			1.498
Scramble11-1:997, 8, set1, minTK	Scramble11	1	1	997	minTK	8	set1	CCTTGACGGTTTTTAGGATAGTTA	-0.62619	-0.703166	-0.642456	-0.330342	-0.30406
Scramble11-1:997, 8, set1, minTK	Scramble11	1	1	997	minTK	8	set1	CTCTCAGTACCAGAAGTATATGTC	0.0112398	0.266245	-0.664824
Scramble12-1:1331, 1, set2, minCMV	Scramble12	1	1	1331	minCMV	1	set2	AATACAGAGTCTTTCGGACGCATA	-0.796115	-1.25571
Scramble12-1:1331, 1, set2, minCMV	Scramble12	1	1	1331	minCMV	1	set2	CAGTGTTACACACGAACGAGTATC	-1.98876	-0.264641	-0.257166		0.182499
Scramble12-1:1331, 1, set2, minCMV	Scramble12	1	1	1331	minCMV	1	set2	GCTAATCTCCCAGATAGGTCGTCC	-2.15869	-0.492747		2.83958	-0.694644
Scramble12-1:1331, 1, set2, minCMV	Scramble12	1	1	1331	minCMV	1	set2	GTTGATTTCTCTCTAGGGCGTTCG	-0.403798	-0.84067			1.17043
Scramble12-1:1331, 1, set2, minProm	Scramble12	1	1	1331	minProm	1	set2	ATTGAACAGTGATTCAGGCAGGAG	-1.10424	0.310639
Scramble12-1:1331, 1, set2, minProm	Scramble12	1	1	1331	minProm	1	set2	CACTATTTGTTATGTATATAGATA	-1.15869	1.53605		1.47701	1.08296
Scramble12-1:1331, 1, set2, minProm	Scramble12	1	1	1331	minProm	1	set2	GATTAATTATTACGTATTACTTCC		-3.94021
Scramble12-1:1331, 1, set2, minTK	Scramble12	1	1	1331	minTK	1	set2	AATTCTGTCTCAGATACGTCGTAG	0.937239	-0.014206	0.950727	0.669658	-0.154076
Scramble12-1:1331, 1, set2, minTK	Scramble12	1	1	1331	minTK	1	set2	ACTTCTTAAACTTACGGTCCTGAA	-0.0528907	-0.867305		-0.00841376	-1.30935
Scramble12-1:1331, 1, set2, minTK	Scramble12	1	1	1331	minTK	1	set2	ATGTACGAATGTTTTAGATGGTCA	-1.57372	-1.31342			-0.419537
Scramble12-1:1331, 1, set2, minTK	Scramble12	1	1	1331	minTK	1	set2	ATTTATCTATCTTTTGTTCATGAC		0.13661	2.22826
Scramble12-1:1331, 1, set2, minTK	Scramble12	1	1	1331	minTK	1	set2	CAGTGTTTGTGACATGGTTCGATC	-1.64084	0.0869793	0.491295		1.55689
Scramble12-1:1331, 1, set2, minTK	Scramble12	1	1	1331	minTK	1	set2	CTCACTCTCCTATTTGTTTAGTCA		-1.22596
Scramble12-1:1331, 1, set2, minTK	Scramble12	1	1	1331	minTK	1	set2	GTCTGATTCATTTTTCCATATATG	-0.573723	0.274807		0.217146	0.967486
Scramble12-1:1331, 1, set2, minTK	Scramble12	1	1	1331	minTK	1	set2	GTTTCACGACCGTTCACTTATGTA		-4.42563		-1.33034	-3.08696
Scramble12-1:1664, 4, set2, minCMV	Scramble12	1	1	1664	minCMV	4	set2	AATAATGTATTGGTAACTTGCGCA	1.33317	0.77404	-3.17384		-0.823927
Scramble12-1:1664, 4, set2, minCMV	Scramble12	1	1	1664	minCMV	4	set2	ACTACAGGGATGCGACTTTGCGAA	0.378449	0.617494	3.92341	1.37309	1.65233
Scramble12-1:1664, 4, set2, minCMV	Scramble12	1	1	1664	minCMV	4	set2	CTCTCACTATTGCAACGTTACTTG	-0.0591496	0.209542	0.948153	1.66966	-0.978437
Scramble12-1:1664, 4, set2, minCMV	Scramble12	1	1	1664	minCMV	4	set2	CTGTATCACTTTCTACGTACTTCC	-1.36727	-0.0333149
Scramble12-1:1664, 4, set2, minCMV	Scramble12	1	1	1664	minCMV	4	set2	CTTAATGGCCGACTCCTACCGAAA	1.5962	-0.810923
Scramble12-1:1664, 4, set2, minProm	Scramble12	1	1	1664	minProm	4	set2	ACTGAATAATGGGAACGGCCTTTA		-0.670745	-1.77174		-2.13943
Scramble12-1:1664, 4, set2, minProm	Scramble12	1	1	1664	minProm	4	set2	ATTAATCTGTGTTTAAGTAGTATA	-1.35133	0.310639	0.112783	-1.06731	-0.45309
Scramble12-1:1664, 4, set2, minProm	Scramble12	1	1	1664	minProm	4	set2	CTCTCCGTGTTGGTAGTTTGTTTA	0.0112397	1.22972			1.54239
Scramble12-1:1664, 4, set2, minProm	Scramble12	1	1	1664	minProm	4	set2	CTGGGCTAGTTTTATCTACGTATA	-0.198978	-0.518742	-1.32428	1.75712	-1.08054
Scramble12-1:1664, 4, set2, minProm	Scramble12	1	1	1664	minProm	4	set2	CTTAACTTCAGGTTAATATCCACA	-0.229768	-0.376203	-2.10516	1.83958	-0.0447924
Scramble12-1:1664, 4, set2, minProm	Scramble12	1	1	1664	minProm	4	set2	GTCTCTGAAAGGGTTATGTCTATG	0.191812	-0.56383			3.30536
Scramble12-1:1664, 4, set2, minProm	Scramble12	1	1	1664	minProm	4	set2	GTGAACTGCAGACAAGGGTCTATC	0.748205	-2.84067	-1.57909
Scramble12-1:1664, 4, set2, minTK	Scramble12	1	1	1664	minTK	4	set2	ATCTCCTAATTGCATGGACCTAAC		0.288613			0.445533
Scramble12-1:1997, 8, set2, minCMV	Scramble12	1	1	1997	minCMV	8	set2	AATTCCTTGTGATTCACTAAGGCG	-0.201754	-0.454779	1.12135		1.81993
Scramble12-1:1997, 8, set2, minCMV	Scramble12	1	1	1997	minCMV	8	set2	ATCTCTTTAAGTTTCACGTACAAG	1.01124	0.884223			-0.501999
Scramble12-1:1997, 8, set2, minCMV	Scramble12	1	1	1997	minCMV	8	set2	CTTTCATAATTTTTTATTCGTTAG	0.928778	-0.241423	1.27889	0.42865	0.439107
Scramble12-1:1997, 8, set2, minCMV	Scramble12	1	1	1997	minCMV	8	set2	GATTACCTCCTGTGACGGCATTTA	-0.524813	0.388149	-0.0654706	1.83958	0.439107
Scramble12-1:1997, 8, set2, minTK	Scramble12	1	1	1997	minTK	8	set2	ATTAGTCGGTCGTTTCCAAGTATG	-1.05289	-1.79885		-0.815769	1.08296
Scramble12-1:1997, 8, set2, minTK	Scramble12	1	1	1997	minTK	8	set2	CAGGGATGCCTTTAAAGATCGTAG		1.08216			-1.72439
Scramble12-1:1997, 8, set2, minTK	Scramble12	1	1	1997	minTK	8	set2	CATTATGTGATTGGCGGGAATGAA	0.610702	-0.205268		0.463207	-0.560893
Scramble12-1:1997, 8, set2, minTK	Scramble12	1	1	1997	minTK	8	set2	GTCGATTGATTTTTACTTCGGATG	-1.49126	-0.296349			-1.19006
Scramble12-1:332, 1, set1, minCMV	Scramble12	1	1	332	minCMV	1	set1	CTGAGCTGATCGGTCATAAGGGTC	0.91813	-1.20324		-2.11461	0.519062
Scramble12-1:332, 1, set1, minCMV	Scramble12	1	1	332	minCMV	1	set1	CTGGATGTCTGTTTTAGTAATGTA	-1.15869	-0.618277	1.53312
Scramble12-1:332, 1, set1, minCMV	Scramble12	1	1	332	minCMV	1	set1	CTGTCCGGGTGATGTCGGTATAAA	1.07537	-0.9264	-0.964384	-0.552734	1.83785
Scramble12-1:332, 1, set1, minCMV	Scramble12	1	1	332	minCMV	1	set1	GACTAACTAATTGATCCAAATGCC	-0.548188	-0.618278			-0.669109
Scramble12-1:332, 1, set1, minCMV	Scramble12	1	1	332	minCMV	1	set1	GAGTATGAACGGCTACCATGCGCA	3.18116	-0.733755	2.9287		-0.478916
Scramble12-1:332, 1, set1, minCMV	Scramble12	1	1	332	minCMV	1	set1	GCTTGTCTCTTTTAAATTTACAAA	3.18116	-0.322822
Scramble12-1:332, 1, set1, minCMV	Scramble12	1	1	332	minCMV	1	set1	GTGGATGACAGGGTTCTTACTTCA	0.748205	-0.56383			0.523536
Scramble12-1:332, 1, set1, minCMV	Scramble12	1	1	332	minCMV	1	set1	GTGTGCCACAGTTTAGGGAGCAAA	3.96544	-0.0139497			0.710994
Scramble12-1:332, 1, set1, minProm	Scramble12	1	1	332	minProm	1	set1	ATGTAATAAATGGGTCGAAATATG	0.245705	0.807207	0.270081	0.155085	0.452197
Scramble12-1:332, 1, set1, minProm	Scramble12	1	1	332	minProm	1	set1	ATTTGATTGCTTCTTGCAAATTTA		2.42612
Scramble12-1:332, 1, set1, minProm	Scramble12	1	1	332	minProm	1	set1	CTTTAACGGACTTTTCCAACTGCG	0.689312	0.718758			0.345998
Scramble12-1:332, 1, set1, minTK	Scramble12	1	1	332	minTK	1	set1	ATTTACTTACTGTATATTTACAAC	-0.0956756	-2.17082			0.252888
Scramble12-1:332, 1, set1, minTK	Scramble12	1	1	332	minTK	1	set1	CCCTCCGTAATTTGTGGGCCTATC	1.33317	-0.966201			-1.77502
Scramble12-1:332, 1, set1, minTK	Scramble12	1	1	332	minTK	1	set1	CTTAATTTATCAGATCCAAGTAAA		3.55165			0.667926
Scramble12-1:665, 4, set1, minCMV	Scramble12	1	1	665	minCMV	4	set1	AATAAATAGAGACAAATTAAGACG	-0.616792	1.79266		1.44727	1.19844
Scramble12-1:665, 4, set1, minCMV	Scramble12	1	1	665	minCMV	4	set1	AATAGATAAATATGTGTAACTATG
Scramble12-1:665, 4, set1, minCMV	Scramble12	1	1	665	minCMV	4	set1	ATGTCCCAAAGGTAAGTATACATG	0.145541	-1.08062	-0.895475	-2.50027	-0.139429
Scramble12-1:665, 4, set1, minCMV	Scramble12	1	1	665	minCMV	4	set1	ATTTCACGCATATAAAGGTAGTTG	-0.573723	-0.0588501	-0.487946	4.31351	-1.19006
Scramble12-1:665, 4, set1, minCMV	Scramble12	1	1	665	minCMV	4	set1	CATAATTAAATACGAGTGAATAAG	0.274274	-3.94021
Scramble12-1:665, 4, set1, minCMV	Scramble12	1	1	665	minCMV	4	set1	CCCTAAGGGATACTTGCGTATGAC	0.781758	-0.0848453	0.00586821		-0.949458
Scramble12-1:665, 4, set1, minCMV	Scramble12	1	1	665	minCMV	4	set1	GTCAACGAAATATATGTAAGTTTA	0.596202	0.147257	3.68769	-0.915304	0.56839
Scramble12-1:665, 4, set1, minCMV	Scramble12	1	1	665	minCMV	4	set1	GTTGGTCGGACGCGTGTTTACAAA	0.0112397	0.572406			-1.72439
Scramble12-1:665, 4, set1, minProm	Scramble12	1	1	665	minProm	4	set1	ATTGCTTTCATTCTAACTCGTTCG	-2.31069	-0.803833			-1.4406
Scramble12-1:665, 4, set1, minTK	Scramble12	1	1	665	minTK	4	set1	AATAATCGCATGTACAGATATTTA	0.818595	0.481258	-1.89727	-1.33034	2.54239
Scramble12-1:665, 4, set1, minTK	Scramble12	1	1	665	minTK	4	set1	ATGTACGTGAGTGGAACAAGCGCC	-0.251795	1.22972			-0.0132522
Scramble12-1:665, 4, set1, minTK	Scramble12	1	1	665	minTK	4	set1	GAGAATTGGAGAGATATTACTGAA	-0.088296	0.966685			0.498001
Scramble12-1:665, 4, set1, minTK	Scramble12	1	1	665	minTK	4	set1	GTCGCTTGCCGAGAAGGATGGTAA	-0.98876	-0.821811			-1.37647
Scramble12-1:998, 8, set1, minCMV	Scramble12	1	1	998	minCMV	8	set1	AATTACTTCCCTCATCTATGCTCA	0.21769	-0.355243		3.57655	-1.502
Scramble12-1:998, 8, set1, minCMV	Scramble12	1	1	998	minCMV	8	set1	ATGAGTCTAATGTTTGTGAGGGAA	0.5182	-0.87659			0.284597
Scramble12-1:998, 8, set1, minCMV	Scramble12	1	1	998	minCMV	8	set1	ATGAGTCTAATTTATATAACGGTG	0.426277	-0.158846
Scramble12-1:998, 8, set1, minCMV	Scramble12	1	1	998	minCMV	8	set1	ATTACCTTAAGGTTTGTGAAGGAC	-0.441273	0.586413		-0.0673074	-0.834575
Scramble12-1:998, 8, set1, minCMV	Scramble12	1	1	998	minCMV	8	set1	CTCGATGGACGGGTTATTTCGTTC	-3.15869	1.4972		-1.06731
Scramble12-1:998, 8, set1, minCMV	Scramble12	1	1	998	minCMV	8	set1	CTCTAACTCTCATGTCCGAATTTA	0.859237	-0.632777			-0.364496
Scramble12-1:998, 8, set1, minProm	Scramble12	1	1	998	minProm	8	set1	AATGGCTGGCTATAAGTTTCGTTA	4.0987	2.13661
Scramble12-1:998, 8, set1, minProm	Scramble12	1	1	998	minProm	8	set1	ATTTAACACATATAAACATATGCA	0.0112397	-0.22596
Scramble12-1:998, 8, set1, minProm	Scramble12	1	1	998	minProm	8	set1	GATGGATTCTTTTTCCTATCTGAA	0.458699	-1.91201		1.72855	-0.654002
Scramble12-1:998, 8, set1, minProm	Scramble12	1	1	998	minProm	8	set1	GCTGCCTACACTTATCTTTCGTTA	1.71168	2.77404			-0.419537
Scramble12-1:998, 8, set1, minTK	Scramble12	1	1	998	minTK	8	set1	ACCTCATAATTTTTTCTGACTAAA	-2.48061	1.21461		-0.87783	-0.80156
Scramble13-1:1332, 1, set2, minCMV	Scramble13	1	1	1332	minCMV	1	set2	AAGTGCGGCCTTTGAATAACGGTC	-0.863229	-1.47389
Scramble13-1:1332, 1, set2, minCMV	Scramble13	1	1	1332	minCMV	1	set2	ACCTCCTAATCTTGCGCTAATGTG	0.478572	0.011308	0.377487	-0.516996	-0.15642
Scramble13-1:1332, 1, set2, minCMV	Scramble13	1	1	1332	minCMV	1	set2	CACTCAGAGAGACTACGGACTTAC	-0.640837	-0.578749		0.669658	-0.580002
Scramble13-1:1332, 1, set2, minCMV	Scramble13	1	1	1332	minCMV	1	set2	GTCACATGACCGTGTGTATAGACA	1.23363	-0.146972	-2.20784	0.904123	1.12877
Scramble13-1:1332, 1, set2, minCMV	Scramble13	1	1	1332	minCMV	1	set2	GTCTATTACATTGTACGACCTAAC	0.695055	0.157582	0.756192	-0.259259	0.406059
Scramble13-1:1332, 1, set2, minProm	Scramble13	1	1	1332	minProm	1	set2	AAGTATCACAGTTTAACGTATTAG	1.5962	-0.84067
Scramble13-1:1332, 1, set2, minTK	Scramble13	1	1	1332	minTK	1	set2	ATCTCATTCAGTGTAATAAGTGTC	-1.79612	-0.547888			-0.694644
Scramble13-1:1332, 1, set2, minTK	Scramble13	1	1	1332	minTK	1	set2	ATCTCCCGGTTACGACTAACCAAG	1.01124	-0.755781			-0.538525
Scramble13-1:1332, 1, set2, minTK	Scramble13	1	1	1332	minTK	1	set2	CAGTCCTAAAGATGCCCTTGCATG	-1.12626	1.28861			-3.30935
Scramble13-1:1665, 4, set2, minCMV	Scramble13	1	1	1665	minCMV	4	set2	AACGGCTGCTTACTTACGTATATG	1.55873	0.0221801	0.0583358	0.12909	-0.569113
Scramble13-1:1665, 4, set2, minCMV	Scramble13	1	1	1665	minCMV	4	set2	AAGTGCTTACTATGTATTTCCTTC	-1.15869	-0.287072	-1.24122	0.669658	0.294467
Scramble13-1:1665, 4, set2, minCMV	Scramble13	1	1	1665	minCMV	4	set2	AATTGTTACAGGTTTACTTATGAA	0.371642	0.0374582	1.63969	-4.50027	-0.484721
Scramble13-1:1665, 4, set2, minCMV	Scramble13	1	1	1665	minCMV	4	set2	ACCTCTTAGTGTTTTGTTAAGTCC	2.71168	0.966685	-0.627349	-1.33034	1.00896
Scramble13-1:1665, 4, set2, minCMV	Scramble13	1	1	1665	minCMV	4	set2	ATGTGTTAAATTCATGTATGGTTC	0.937239	-0.69628			0.597536
Scramble13-1:1665, 4, set2, minCMV	Scramble13	1	1	1665	minCMV	4	set2	CATTACTGATTATTAGTTTGTTTG	1.19056	0.285753	-0.544329	1.38955	0.104025
Scramble13-1:1665, 4, set2, minCMV	Scramble13	1	1	1665	minCMV	4	set2	GACTCTTGATTGCTTGGTAAGTAG	0.0112397	0.229719			-2.41954
Scramble13-1:1665, 4, set2, minCMV	Scramble13	1	1	1665	minCMV	4	set2	GAGTCTGTATCAGAAGGATCTACG	1.5962	-1.39588	0.259288		-0.158045
Scramble13-1:1665, 4, set2, minProm	Scramble13	1	1	1665	minProm	4	set2	GTGTCTGGCTGTGATATTAATTTG
Scramble13-1:1665, 4, set2, minTK	Scramble13	1	1	1665	minTK	4	set2	AACACCTACACTGTTGCATATGAC	-0.329797	-1.31962	-3.27424	-1.33034	1.87438
Scramble13-1:1665, 4, set2, minTK	Scramble13	1	1	1665	minTK	4	set2	AAGTGTGACTGTTTCAGTTATTCG		-1.48077			-2.96143
Scramble13-1:1665, 4, set2, minTK	Scramble13	1	1	1665	minTK	4	set2	ATTAGTTTAATAGTAAGATATTCG	-0.452707	-0.308949		2.54413	-0.501999
Scramble13-1:1998, 8, set2, minCMV	Scramble13	1	1	1998	minCMV	8	set2	ACGGAATTGTCTCTTATTTATGTG	1.01124	0.229719			-0.109682
Scramble13-1:1998, 8, set2, minCMV	Scramble13	1	1	1998	minCMV	8	set2	ATTTATTACATTTTCCGTTACGTA	-0.666832	-0.00609351	-0.70135	1.12217	-0.187126
Scramble13-1:1998, 8, set2, minCMV	Scramble13	1	1	1998	minCMV	8	set2	CATGGTTAAATATTTATACATGTC	-0.942957	-0.439307		0.447266	1.08296
Scramble13-1:1998, 8, set2, minCMV	Scramble13	1	1	1998	minCMV	8	set2	CATTGATTACTTTTCCTGACTTCA	0.0112397	-1.77028		0.562743	1.08296
Scramble13-1:1998, 8, set2, minCMV	Scramble13	1	1	1998	minCMV	8	set2	CTTTCCCTCCGTCATACTTCTTTG	-0.881845	-0.971914
Scramble13-1:1998, 8, set2, minCMV	Scramble13	1	1	1998	minCMV	8	set2	GCCTCTCTCTTTCACGTGAATTAG	-0.0956756	-0.287072	-1.38841	-0.00841376	-0.636929
Scramble13-1:1998, 8, set2, minCMV	Scramble13	1	1	1998	minCMV	8	set2	GCGAGTTGCACTTGTCGACCTTTG	-1.21115	-0.907784
Scramble13-1:1998, 8, set2, minCMV	Scramble13	1	1	1998	minCMV	8	set2	GTTTCCCTGATTGATGCGTCGTCG	-0.403798	-0.103704	-0.523812		-0.717728
Scramble13-1:1998, 8, set2, minProm	Scramble13	1	1	1998	minProm	8	set2	AATAGCTTCAGTTTTGGTTCTGAC	0.551808	0.420861	-1.23332	-1.19284	-1.79151
Scramble13-1:1998, 8, set2, minProm	Scramble13	1	1	1998	minProm	8	set2	ATTGAACGCAGGGGACCATATGAG		0.966685			-1.37647
Scramble13-1:1998, 8, set2, minProm	Scramble13	1	1	1998	minProm	8	set2	CTTTATTTCCTTTTCGTTTATTTA	-0.367272	-1.64337		1.66966	0.208494
Scramble13-1:1998, 8, set2, minProm	Scramble13	1	1	1998	minProm	8	set2	GTCTGTGAACCGCATGTTTCGTCA		0.739275			-0.834575
Scramble13-1:1998, 8, set2, minProm	Scramble13	1	1	1998	minProm	8	set2	GTTTATTTCTGATATCGATCTTTG		-0.170819			-2.502
Scramble13-1:1998, 8, set2, minTK	Scramble13	1	1	1998	minTK	8	set2	CCTACTCTCTTGGATGTATGTATC	0.55556	0.141772	-1.01501	0.945293	-0.669109
Scramble13-1:1998, 8, set2, minTK	Scramble13	1	1	1998	minTK	8	set2	CCTGCCTTGATATGCATATGGATA	-0.666832	-2.61828			-1.40246
Scramble13-1:333, 1, set1, minCMV	Scramble13	1	1	333	minCMV	1	set1	AATTGCGTCTGAGTCACAAAGATA	-0.0934576	-0.194206	0.984335	1.07846	-0.154076
Scramble13-1:333, 1, set1, minCMV	Scramble13	1	1	333	minCMV	1	set1	CATAGACTCAGTCAACTTAATTTG	-1.31069	-0.285702			0.530422
Scramble13-1:333, 1, set1, minCMV	Scramble13	1	1	333	minCMV	1	set1	GATTACCGACCTCATCTTTATAAA	1.33317	-1.71139			0.0829632
Scramble13-1:333, 1, set1, minProm	Scramble13	1	1	333	minProm	1	set1	GCGAGTGGAACTCATAGTTCTTAA	1.12672	-2.22596			-0.595109
Scramble13-1:333, 1, set1, minTK	Scramble13	1	1	333	minTK	1	set1	CAGTATGTCTGGCATCGTTATGCA	0.937239	-1.11578			-1.33207
Scramble13-1:333, 1, set1, minTK	Scramble13	1	1	333	minTK	1	set1	GAGTGTTGCATGGGAATTTGTGTA	-1.0883	-1.00822	2.09333	-1.33034	-0.633244
Scramble13-1:333, 1, set1, minTK	Scramble13	1	1	333	minTK	1	set1	GCGTCATAGTTGTATGTAAGGTAA	-0.895651	-0.0333149		1.99159	0.890318
Scramble13-1:666, 4, set1, minCMV	Scramble13	1	1	666	minCMV	4	set1	AATACATTACTTTATGCAAACATA	-0.831219	-0.312469	-0.222401	-0.461586	-1.502
Scramble13-1:666, 4, set1, minCMV	Scramble13	1	1	666	minCMV	4	set1	ATCTATGTGTGGGAAATGTATGTC	-0.288321	0.756762		-1.39447	-0.121395
Scramble13-1:666, 4, set1, minCMV	Scramble13	1	1	666	minCMV	4	set1	CAGGACCAGTTAGAAGCTTGGTTA	0.797836	0.287507	2.6433	0.547668	0.924266
Scramble13-1:666, 4, set1, minCMV	Scramble13	1	1	666	minCMV	4	set1	CTTTATTGATCTTGTGCTACCACC	-0.901297	-0.629418	-2.8542	0.75212	0.203257
Scramble13-1:666, 4, set1, minCMV	Scramble13	1	1	666	minCMV	4	set1	GTCTAAGTCTTTTACATGAGTTAG	-0.699254	0.755181			4.25289
Scramble13-1:666, 4, set1, minProm	Scramble13	1	1	666	minProm	4	set1	ATTACACTATGATATGTTCCTGCA	-0.158685	-0.0333151		-0.330342	-0.560893
Scramble13-1:666, 4, set1, minProm	Scramble13	1	1	666	minProm	4	set1	CTCGAATACATTTTAATATCCACG	-1.57372	1.28861
Scramble13-1:666, 4, set1, minProm	Scramble13	1	1	666	minProm	4	set1	GACAACGAGCTGTGTATGTGTACA	-0.35133	-0.270354	-0.186777	0.392124	-1.15804
Scramble13-1:666, 4, set1, minTK	Scramble13	1	1	666	minTK	4	set1	AATACTTGCATTTTAGCGAGTAAG	0.0112397	-0.640997	1.93875	-0.65227	-0.447552
Scramble13-1:666, 4, set1, minTK	Scramble13	1	1	666	minTK	4	set1	CACTCCTAAAGTTAAATATCTTAC		-0.0333149			0.469986
Scramble13-1:666, 4, set1, minTK	Scramble13	1	1	666	minTK	4	set1	CTTTCTCGAATACGACCTTACGTA		-4.35524			-1.13943
Scramble13-1:999, 8, set1, minCMV	Scramble13	1	1	999	minCMV	8	set1	ATTTGTTGAATTTATCTATCTGAG	1.01124	2.52127	-0.127883		0.227353
Scramble13-1:999, 8, set1, minCMV	Scramble13	1	1	999	minCMV	8	set1	CAGTATGAACTTTATACTTCCATA		1.4972	0.012532		3.25289
Scramble13-1:999, 8, set1, minCMV	Scramble13	1	1	999	minCMV	8	set1	CATTGCTACCGATTTGCAAAGTTC	-0.695029	0.397319	-1.46688	1.44727	-0.614474
Scramble13-1:999, 8, set1, minCMV	Scramble13	1	1	999	minCMV	8	set1	CTTTGCCTAACTCACCCTTACGTG	0.233632	0.892684			-1.91704
Scramble13-1:999, 8, set1, minCMV	Scramble13	1	1	999	minCMV	8	set1	GAGTGTTACTGTGAAATAAGTAAA	-0.372089	-0.349343	0.491295	-3.1377	-2.11867
Scramble13-1:999, 8, set1, minCMV	Scramble13	1	1	999	minCMV	8	set1	GTTAAATTAATTCGAATTCCTGAG	1.81859	0.62273		0.210227	1.08296
Scramble13-1:999, 8, set1, minProm	Scramble13	1	1	999	minProm	8	set1	ACGGGTTGAAGTGGAATGCATTTA	0.0112398	1.44062		0.254621	-0.402464
Scramble13-1:999, 8, set1, minProm	Scramble13	1	1	999	minProm	8	set1	ACTTGTGAATCGTGCAGGTGGTTA	2.23363	-0.498979		-3.33034	1.74593
Scramble13-1:999, 8, set1, minProm	Scramble13	1	1	999	minProm	8	set1	CCGAAAGTGTTGTAAGTATATAAG	-0.062761	-0.637386			-1.13943
Scramble13-1:999, 8, set1, minProm	Scramble13	1	1	999	minProm	8	set1	CTTACCGTCCGTGTTACAAGCTTC	-0.229769	-0.0650238	-1.25717		0.530422
Scramble13-1:999, 8, set1, minProm	Scramble13	1	1	999	minProm	8	set1	GTGTGTGGCTTACATGCATGTATA		3.87358	-0.508705
Scramble13-1:999, 8, set1, minTK	Scramble13	1	1	999	minTK	8	set1	CCCTCTGAATTTTTTGGTTGTGAC	1.91813	-0.631952	3.43771	2.47701	1.95743
Scramble13-1:999, 8, set1, minTK	Scramble13	1	1	999	minTK	8	set1	GTTTCCTGGTCACTCGCTTATTTC	2.81859	-0.281242		-1.50027	2.25289
Scramble16-1:1325, 1, set2, minCMV	Scramble16	1	1	1325	minCMV	1	set2	AAGACACTCATGGACGTTTATTTC	-0.98876	-0.556877	-1.5087	-1.20481	-0.765034
Scramble16-1:1325, 1, set2, minCMV	Scramble16	1	1	1325	minCMV	1	set2	AATTATTAGTCGTATCTACAGGCA		-0.84067	1.01253	-2.33034	1.25289
Scramble16-1:1325, 1, set2, minCMV	Scramble16	1	1	1325	minCMV	1	set2	ACCAGTTTAAGATAAATGCGTGAC	-0.683134	0.304266	-1.15361	-0.815769	-0.125145
Scramble16-1:1325, 1, set2, minCMV	Scramble16	1	1	1325	minCMV	1	set2	ACTTATTGCTTAGATATATATTTG	1.07537	-0.524301	3.75182	0.892051	-0.139429
Scramble16-1:1325, 1, set2, minCMV	Scramble16	1	1	1325	minCMV	1	set2	ACTTGATGATGTTACATGCGGGTG		0.594716		-0.123891	-2.08696
Scramble16-1:1325, 1, set2, minCMV	Scramble16	1	1	1325	minCMV	1	set2	ATCAATTGGCTATTCGGAAGTTAC	1.5962	-1.33817			1.58546
Scramble16-1:1325, 1, set2, minCMV	Scramble16	1	1	1325	minCMV	1	set2	ATCGATTTCTCTCTTGTTTATTCA	-0.553175	-0.374823	-0.479288	-1.61985	0.179825
Scramble16-1:1325, 1, set2, minCMV	Scramble16	1	1	1325	minCMV	1	set2	ATGACCTTCTTTGAACCTTAGATG	-1.14076	0.591176	-1.08368	-4.4178	1.346
Scramble16-1:1325, 1, set2, minCMV	Scramble16	1	1	1325	minCMV	1	set2	ATGTAAGACCCTTGTATGCAGTAC		0.873576		0.200173	-0.747112
Scramble16-1:1325, 1, set2, minCMV	Scramble16	1	1	1325	minCMV	1	set2	ATGTATGACACGCAACTATACACC		-0.0333149		0.669658	-1.502
Scramble16-1:1325, 1, set2, minCMV	Scramble16	1	1	1325	minCMV	1	set2	ATTAAACAAAGTTACATAACTGTG	-1.76135	-0.980848		0.155085	-0.332074
Scramble16-1:1325, 1, set2, minCMV	Scramble16	1	1	1325	minCMV	1	set2	ATTACTCGGTTTCATCTATCGGAG	-0.198214	-0.335344		-0.178339	0.305356
Scramble16-1:1325, 1, set2, minCMV	Scramble16	1	1	1325	minCMV	1	set2	ATTGATGTGAGTGGAATTTATACA
Scramble16-1:1325, 1, set2, minCMV	Scramble16	1	1	1325	minCMV	1	set2	CCCTATCAAACTTGCCGATAGTTC	-0.573723	0.329255		2.17216	1.81993
Scramble16-1:1325, 1, set2, minCMV	Scramble16	1	1	1325	minCMV	1	set2	CCCTATTAATTATACGTTCGCAAA	0.0112397	0.15111			0.976048
Scramble16-1:1325, 1, set2, minCMV	Scramble16	1	1	1325	minCMV	1	set2	CTCGGATTGCTTCTCGTAACGTAG	-0.491261	-0.677171	-0.882771		-0.823927
Scramble16-1:1325, 1, set2, minCMV	Scramble16	1	1	1325	minCMV	1	set2	CTCTGCTTCATGGATGCATATATA	3.5962	-1.03331		0.0481698	1.08296
Scramble16-1:1325, 1, set2, minCMV	Scramble16	1	1	1325	minCMV	1	set2	CTTAAATAACCGTGAATAAGCACA	-0.474187	-1.53582		-3.72266	-0.279607
Scramble16-1:1325, 1, set2, minCMV	Scramble16	1	1	1325	minCMV	1	set2	CTTAGATGGCTTTGAATAAATTCG	-0.272553	0.841154	0.450653	-2.00841	0.635504
Scramble16-1:1325, 1, set2, minCMV	Scramble16	1	1	1325	minCMV	1	set2	CTTGGAGTAATGGGTCTTCGGTAG	0.0112396	0.421251	-1.16767		-0.0101462
Scramble16-1:1325, 1, set2, minCMV	Scramble16	1	1	1325	minCMV	1	set2	CTTTATGTGAGTGTAACGTGGTAC	0.827685	-0.0104146	1.55019	0.845508	-0.188841
Scramble16-1:1325, 1, set2, minCMV	Scramble16	1	1	1325	minCMV	1	set2	GAGAGCGGAATTTATGTAAAGATG	0.551808	-0.733755			-0.595109
Scramble16-1:1325, 1, set2, minCMV	Scramble16	1	1	1325	minCMV	1	set2	GAGGATTGCATATGTGGGAATACA	-0.0667628	-0.292702		0.477013	0.498001
Scramble16-1:1325, 1, set2, minCMV	Scramble16	1	1	1325	minCMV	1	set2	GATAACTTAATTCGTCTTACTAAA	-0.519275	-0.246309			-1.23896
Scramble16-1:1325, 1, set2, minCMV	Scramble16	1	1	1325	minCMV	1	set2	GTCTATTGATGTCTCATAAGTACA	0.533192	-0.990755	-1.7311	0.882652	-0.684863
Scramble16-1:1325, 1, set2, minCMV	Scramble16	1	1	1325	minCMV	1	set2	GTGAATGACTTTTACCCTCGCTTC	-2.57372	2.08216
Scramble16-1:1325, 1, set2, minCMV	Scramble16	1	1	1325	minCMV	1	set2	GTGGGTTGGTTATATCGGCATGAC	-0.635123	-0.775247		0.435193	-0.644018
Scramble16-1:1325, 1, set2, minCMV	Scramble16	1	1	1325	minCMV	1	set2	GTGTGTTTCATTTTTGTTCGTATA	-0.573723	0.682892	-2.77174	-0.815769	0.0829632
Scramble16-1:1325, 1, set2, minCMV	Scramble16	1	1	1325	minCMV	1	set2	GTTTCCTAATCTCAAAGGTGGACG	-1.14076	0.106088			-0.279607
Scramble16-1:1325, 1, set2, minProm	Scramble16	1	1	1325	minProm	1	set2	AACGATGTCTCGGATCCGTGGATA	-0.836757	0.749093		0.370098	-3.82393
Scramble16-1:1325, 1, set2, minProm	Scramble16	1	1	1325	minProm	1	set2	AATTCATTAATACATACACGTTTG	0.795511	-1.73857	-0.312308	-0.796005	0.426918
Scramble16-1:1325, 1, set2, minProm	Scramble16	1	1	1325	minProm	1	set2	ACGGACTACCGGTATCCTAATTCC		0.879222			-0.30406
Scramble16-1:1325, 1, set2, minProm	Scramble16	1	1	1325	minProm	1	set2	ATCAGTTAATTTCTCCTGTGTTCA	-1.93218	-0.509753			1.22047
Scramble16-1:1325, 1, set2, minProm	Scramble16	1	1	1325	minProm	1	set2	ATCTGTCGGTTATAAATGACTTCA	0.0112398	-0.429244	-0.0347737		-1.10146
Scramble16-1:1325, 1, set2, minProm	Scramble16	1	1	1325	minProm	1	set2	ATGTGTGTGACGTGAGTACGTTAC	-0.0712224	0.40869	0.612925	0.406624	0.305356
Scramble16-1:1325, 1, set2, minProm	Scramble16	1	1	1325	minProm	1	set2	ATTTACCTAACAGGTCTTCATTTG		-1.61828			1.89032
Scramble16-1:1325, 1, set2, minProm	Scramble16	1	1	1325	minProm	1	set2	ATTTGCTGATCTGATCTTTCGTTC	-1.50333	-0.190856		-1.68398	-0.849923
Scramble16-1:1325, 1, set2, minProm	Scramble16	1	1	1325	minProm	1	set2	CAGACTGTCACGGTTGCATGGACC	-0.702456	0.0524149	0.491295	-1.6258	-1.0659
Scramble16-1:1325, 1, set2, minProm	Scramble16	1	1	1325	minProm	1	set2	CATAACCTCTTTCTTATGAAGTTG	-2.79612	-1.49275			0.0829632
Scramble16-1:1325, 1, set2, minProm	Scramble16	1	1	1325	minProm	1	set2	CATAGTTACATATTCCGATACAAC	-3.04765	-0.589708			-0.917037
Scramble16-1:1325, 1, set2, minProm	Scramble16	1	1	1325	minProm	1	set2	CCGTATCGAACAGGTCTTTGCTTC	-0.666832	0.469185		0.544127	0.0829632
Scramble16-1:1325, 1, set2, minProm	Scramble16	1	1	1325	minProm	1	set2	GACTAAGTACCATATACTACTTCG	-0.651725	-0.532886	2.35754		-1.98743
Scramble16-1:1325, 1, set2, minProm	Scramble16	1	1	1325	minProm	1	set2	GAGGGATGGTTTGTCGTTCATGAA	0.541754	-0.325496	0.418085		-0.151502
Scramble16-1:1325, 1, set2, minProm	Scramble16	1	1	1325	minProm	1	set2	GTCACTGGGATTTATCTACCTGAC	-0.573723	-0.355243	2.68769		-1.13943
Scramble16-1:1325, 1, set2, minProm	Scramble16	1	1	1325	minProm	1	set2	GTCAGTTGACCTCGCGTATGTTCA	2.45602	-0.600356		0.776573	-0.221891
Scramble16-1:1325, 1, set2, minProm	Scramble16	1	1	1325	minProm	1	set2	GTCTAATAACTTTGTCTTAGTATG	0.0530599	-1.35524		1.38587	-4.27459
Scramble16-1:1325, 1, set2, minProm	Scramble16	1	1	1325	minProm	1	set2	GTGAGTGTGCTAGTTAGGCAGTAA	0.168781	-0.911324	1.45607	-3.1377	1.12478
Scramble16-1:1325, 1, set2, minProm	Scramble16	1	1	1325	minProm	1	set2	GTGTCTGTCTCTCTTGGGAGGATC	0.3108	0.342833			0.56839
Scramble16-1:1325, 1, set2, minTK	Scramble16	1	1	1325	minTK	1	set2	AACTCCTGCTCGGGTCTAAATTAC		-0.033315
Scramble16-1:1325, 1, set2, minTK	Scramble16	1	1	1325	minTK	1	set2	ACCAATTTGTTTCTTATTAATTAG	-0.268868	-0.355243		-0.178339	1.08296
Scramble16-1:1325, 1, set2, minTK	Scramble16	1	1	1325	minTK	1	set2	ATCTATGTCCTGCACATATATGCA	-0.367272	-0.507246
Scramble16-1:1325, 1, set2, minTK	Scramble16	1	1	1325	minTK	1	set2	ATCTGCTTACGGTTACCTACCTCA	0.534802	0.604115			-0.917037
Scramble16-1:1325, 1, set2, minTK	Scramble16	1	1	1325	minTK	1	set2	ATGAATCTGATTTTAGTATATTCG		1.28861			2.2846
Scramble16-1:1325, 1, set2, minTK	Scramble16	1	1	1325	minTK	1	set2	ATGTAACAGTTTTATCCGCGTGAA	1.23363	-0.244819			-1.18007
Scramble16-1:1325, 1, set2, minTK	Scramble16	1	1	1325	minTK	1	set2	ATGTGCGGATTAGTTATGAGTGAG		-0.296349			-2.91704
Scramble16-1:1325, 1, set2, minTK	Scramble16	1	1	1325	minTK	1	set2	ATTGATTTCTTTTACGGTCCCATA	-0.906298	1.55165			-0.402464
Scramble16-1:1325, 1, set2, minTK	Scramble16	1	1	1325	minTK	1	set2	ATTTCATAGATACATATAAGTATA	-1.52933	0.266245		-0.160417
Scramble16-1:1325, 1, set2, minTK	Scramble16	1	1	1325	minTK	1	set2	CACGGTCTGCTGGATAGTTATTAC	-0.98876	-2.9264			-2.23896
Scramble16-1:1325, 1, set2, minTK	Scramble16	1	1	1325	minTK	1	set2	CACTACTAAATTGGTGGTCGGATC	0.245705	0.638062	0.361527	-2.27787	0.667926
Scramble16-1:1325, 1, set2, minTK	Scramble16	1	1	1325	minTK	1	set2	CACTGTGGCATTTTCGTGCATTCG		-0.0333149	1.22826
Scramble16-1:1325, 1, set2, minTK	Scramble16	1	1	1325	minTK	1	set2	CATAACCTGTGGGTCCTTACTTTA	-0.538099	-0.994002		1.0847	0.267388
Scramble16-1:1325, 1, set2, minTK	Scramble16	1	1	1325	minTK	1	set2	CATTAATTACGGTTCCTTTCCGAA	-0.573723	-0.940206		1.12909	1.26739
Scramble16-1:1325, 1, set2, minTK	Scramble16	1	1	1325	minTK	1	set2	CCTGATTACTTTTTCAGACCTACA	-1.57372	0.13661			1.66793
Scramble16-1:1325, 1, set2, minTK	Scramble16	1	1	1325	minTK	1	set2	CTTAATGAATGTCAAACGTACATG	-0.389298	-0.787154	2.27265	0.608258	0.234966
Scramble16-1:1325, 1, set2, minTK	Scramble16	1	1	1325	minTK	1	set2	GACTCATGCATGTTAGTTAAGAAC	1.18116	0.905284		-3.03078	-1.40889
Scramble16-1:1325, 1, set2, minTK	Scramble16	1	1	1325	minTK	1	set2	GATTCACGCTTATGCAGACATAAG	0.333168	1.44062			-0.878563
Scramble16-1:1325, 1, set2, minTK	Scramble16	1	1	1325	minTK	1	set2	GATTGCGGCCGTTGACGGTGTGAG	0.496667	-1.68539			-1.84304
Scramble16-1:1325, 1, set2, minTK	Scramble16	1	1	1325	minTK	1	set2	GTCTACTTATCGGTTACTCGCTTG	0.689312	-0.498979			2.2846
Scramble16-1:1325, 1, set2, minTK	Scramble16	1	1	1325	minTK	1	set2	GTGGATCACAGAGGTCGGTCTATA	0.0112396	-0.313423			-0.834575
Scramble16-1:1325, 1, set2, minTK	Scramble16	1	1	1325	minTK	1	set2	GTGTACGTCCGGTTTATGTACAAA	0.203885	0.0515738		2.71405	-3.16496
Scramble16-1:1325, 1, set2, minTK	Scramble16	1	1	1325	minTK	1	set2	GTTAACCGGATGCAAACATATGTA	-0.796115	-0.637386		1.59566	-0.0690399
Scramble16-1:1325, 1, set2, minTK	Scramble16	1	1	1325	minTK	1	set2	GTTAGTTGCCCAGTTCCTTGTTCA
Scramble16-1:1325, 1, set2, minTK	Scramble16	1	1	1325	minTK	1	set2	GTTGGCTGGTTGCGTATATACTAA	2.01124	-1.25571			2.40489
Scramble16-1:1658, 4, set2, minCMV	Scramble16	1	1	1658	minCMV	4	set2	AAGTAAGGGCTTTTCCTGAAGGCA	1.5962	-0.244819			-0.839034
Scramble16-1:1658, 4, set2, minCMV	Scramble16	1	1	1658	minCMV	4	set2	AAGTGTTTATTTTTTGCATAGTAA	-0.573723	0.224997	0.327796	0.0619756	2.50923
Scramble16-1:1658, 4, set2, minCMV	Scramble16	1	1	1658	minCMV	4	set2	AATAACTAATTGTATGTATGTTCA	-0.342397	-0.670745	-0.39977		-0.376468
Scramble16-1:1658, 4, set2, minCMV	Scramble16	1	1	1658	minCMV	4	set2	AATTATGGCACATACGTTAACTTA	1.93724	-3.20324	-0.771739		-0.109682
Scramble16-1:1658, 4, set2, minCMV	Scramble16	1	1	1658	minCMV	4	set2	ACCAAACGACCATTACTATATGAG	1.01124	-1.08062	-0.237403	-1.65227	0.720393
Scramble16-1:1658, 4, set2, minCMV	Scramble16	1	1	1658	minCMV	4	set2	ACCTGCTTAATTTTCCCGAGCTCC	0.563781	-0.296349	-0.197045
Scramble16-1:1658, 4, set2, minCMV	Scramble16	1	1	1658	minCMV	4	set2	ATCAAATTGCCGCTAGCATCCTTA	0.776774	-0.473888		0.34773	3.33089
Scramble16-1:1658, 4, set2, minCMV	Scramble16	1	1	1658	minCMV	4	set2	ATCAATCTATTTCGAATACATTTA	0.859237	-2.61828	-1.54935	-4.18832
Scramble16-1:1658, 4, set2, minCMV	Scramble16	1	1	1658	minCMV	4	set2	ATCTGTGTCACAGGAGGACGTGTC	-0.836757	0.15933			2.89032
Scramble16-1:1658, 4, set2, minCMV	Scramble16	1	1	1658	minCMV	4	set2	ATGTACCTCCTGTAACTGAATGAA	0.834362	-0.362623	0.331354	1.25462	-0.158045
Scramble16-1:1658, 4, set2, minCMV	Scramble16	1	1	1658	minCMV	4	set2	CACAAATTCATTTATCGACCGTAA		0.654741			1.498
Scramble16-1:1658, 4, set2, minCMV	Scramble16	1	1	1658	minCMV	4	set2	CAGGCTTGGATTGATGGTCGGGAC	-0.355543	0.13661		1.21023	-1.13116
Scramble16-1:1658, 4, set2, minCMV	Scramble16	1	1	1658	minCMV	4	set2	CCCTCATTCTCTTAACTTCATTCA	-0.310688	-0.994841	0.412685	-1.1377	-0.501999
Scramble16-1:1658, 4, set2, minCMV	Scramble16	1	1	1658	minCMV	4	set2	CTTAGAGTATTGGATCCACAGTTG	-0.474187	0.164285	1.26068	-0.884931	0.105331
Scramble16-1:1658, 4, set2, minCMV	Scramble16	1	1	1658	minCMV	4	set2	CTTGATTTATGTTACGGTTATTTA	-0.511439	-0.451103	1.20689	-1.03395	-0.660261
Scramble16-1:1658, 4, set2, minCMV	Scramble16	1	1	1658	minCMV	4	set2	CTTTGATAACGTGAAAGGCGTGTA	1.5962	-0.0333149		2.83958	-0.538525
Scramble16-1:1658, 4, set2, minCMV	Scramble16	1	1	1658	minCMV	4	set2	GAGGATTTGACTGATATTCCTTTG	-1.44819	-0.681013		0.0846957	-2.85564
Scramble16-1:1658, 4, set2, minCMV	Scramble16	1	1	1658	minCMV	4	set2	GCGTCTGAAACACACGGTACTTCA	1.01124	0.0777163	0.606772	-0.330342	-0.753538
Scramble16-1:1658, 4, set2, minCMV	Scramble16	1	1	1658	minCMV	4	set2	GCGTCTGTACTTTTTATATACTTA	0.0112397	0.209956	-2.23117	-0.467845	0.203257
Scramble16-1:1658, 4, set2, minCMV	Scramble16	1	1	1658	minCMV	4	set2	GTCAATGGAATGTGTACAAATTAA	0.496667	-0.435413	-0.664824	1.12909	0.819929
Scramble16-1:1658, 4, set2, minCMV	Scramble16	1	1	1658	minCMV	4	set2	GTCACTTGACTTGGACTATCGTAC	-1.57372		0.581898
Scramble16-1:1658, 4, set2, minCMV	Scramble16	1	1	1658	minCMV	4	set2	GTGAATTAACTGCTAGCATGGATA	-0.80979	-1.14374	0.385802	-0.437257	-1.66706
Scramble16-1:1658, 4, set2, minCMV	Scramble16	1	1	1658	minCMV	4	set2	GTGTGATGCACGTGACTATATTCA	0.274274	-1.18532			-1.08696
Scramble16-1:1658, 4, set2, minProm	Scramble16	1	1	1658	minProm	4	set2	ACCTCTCGGTGGCATACGTGGTTC	2.01124	-0.743808			1.48151
Scramble16-1:1658, 4, set2, minProm	Scramble16	1	1	1658	minProm	4	set2	ACCTGTTAAACTGAACCTTCTTAA	0.458699	-1.19681			-1.35761
Scramble16-1:1658, 4, set2, minProm	Scramble16	1	1	1658	minProm	4	set2	ATTGACGGACTTCATATACATATG	1.23363	-0.810923			-0.917037
Scramble16-1:1658, 4, set2, minProm	Scramble16	1	1	1658	minProm	4	set2	ATTTACGAAATTCGCCTAAATACA	0.904324	0.332334	1.44125	-3.78977	-2.72439
Scramble16-1:1658, 4, set2, minProm	Scramble16	1	1	1658	minProm	4	set2	CACTATTAAAGTGATATGAACGAA		0.966685
Scramble16-1:1658, 4, set2, minProm	Scramble16	1	1	1658	minProm	4	set2	CATGCATTGTCGGAAATTTATTCA	1.18116	-1.71139			-0.501999
Scramble16-1:1658, 4, set2, minProm	Scramble16	1	1	1658	minProm	4	set2	CCTGATTGATCTTGTCCGTGCATG	1.01124	-1.13285		-0.330342	-0.576
Scramble16-1:1658, 4, set2, minProm	Scramble16	1	1	1658	minProm	4	set2	CTCTATTAAATTTAAATTCCTGCG	-1.21115	-1.98751			-0.654002
Scramble16-1:1658, 4, set2, minProm	Scramble16	1	1	1658	minProm	4	set2	CTGTCATTACTTTTAGTACCCTTC	1.90432	-0.483976		4.12909	-0.860453
Scramble16-1:1658, 4, set2, minProm	Scramble16	1	1	1658	minProm	4	set2	CTTTAAGTGTGTTTTATGAGGACG	0.0112397	-2.88131			-4.08696
Scramble16-1:1658, 4, set2, minProm	Scramble16	1	1	1658	minProm	4	set2	CTTTAATTGTTATAAACTTCTATC		-0.170819			2.19844
Scramble16-1:1658, 4, set2, minProm	Scramble16	1	1	1658	minProm	4	set2	GAGTATCGATTTTTTCTAAATTTA	0.426277	1.18908
Scramble16-1:1658, 4, set2, minProm	Scramble16	1	1	1658	minProm	4	set2	GCCGAATTAATTGGCAGTTCTTCC	1.01124	0.426117			-0.917037
Scramble16-1:1658, 4, set2, minProm	Scramble16	1	1	1658	minProm	4	set2	GTTAACGGCTTACTCGCGTGTTTG	0.0112397	-0.618278			0.176073
Scramble16-1:1658, 4, set2, minProm	Scramble16	1	1	1658	minProm	4	set2	GTTTGTCGCCCGTGCCGGTGCTCA	-0.531903	-0.201043		-1.57427	0.808788
Scramble16-1:1658, 4, set2, minTK	Scramble16	1	1	1658	minTK	4	set2	AACTCCTACTTGGTCATTTGTTAG	0.689312	0.829181	-1.07986		-1.63324
Scramble16-1:1658, 4, set2, minTK	Scramble16	1	1	1658	minTK	4	set2	AATAACCAAAGAGAACCTAACTTG	-0.251795	-0.355243	-1.60824	0.172159	-0.312965
Scramble16-1:1658, 4, set2, minTK	Scramble16	1	1	1658	minTK	4	set2	AATACTCTGATATGAATAAGTTCC	-0.0818697	0.440616			1.19844
Scramble16-1:1658, 4, set2, minTK	Scramble16	1	1	1658	minTK	4	set2	AATAGTGGCTGACTTCTATACTAA	-1.1867	-0.185318			0.366756
Scramble16-1:1658, 4, set2, minTK	Scramble16	1	1	1658	minTK	4	set2	ACCAATTTATTTTATGTTAAGAAA	-1.08187	0.252989	-0.973373	-3.03078	1.70445
Scramble16-1:1658, 4, set2, minTK	Scramble16	1	1	1658	minTK	4	set2	ACTGATCGGTCTTACATTACTACC	-1.57372	-0.274323
Scramble16-1:1658, 4, set2, minTK	Scramble16	1	1	1658	minTK	4	set2	ACTTGTGTCTCTTAAGGTAATTAC		-2.84067
Scramble16-1:1658, 4, set2, minTK	Scramble16	1	1	1658	minTK	4	set2	ATTAATTTCTTATTAAGATACTCC	-0.367272	-0.426979		-1.65227	1.11859
Scramble16-1:1658, 4, set2, minTK	Scramble16	1	1	1658	minTK	4	set2	CATGAATTACTTTTTCTTAATTTC	-1.47419	0.487517	1.55019		0.393303
Scramble16-1:1658, 4, set2, minTK	Scramble16	1	1	1658	minTK	4	set2	CATTACTGCTCTTAAAGTTACATG	0.00386008	-0.247875	0.724218	1.65238	0.292191
Scramble16-1:1658, 4, set2, minTK	Scramble16	1	1	1658	minTK	4	set2	CCCAACGTCTTTTTCATTTATGCA	-0.158685	-0.405284	-0.409169	1.3701	0.345998
Scramble16-1:1658, 4, set2, minTK	Scramble16	1	1	1658	minTK	4	set2	GACTATTGACTTTTCCCTAAGGTG	0.632728	-0.707545	-1.62735	-2.33034	0.916953
Scramble16-1:1658, 4, set2, minTK	Scramble16	1	1	1658	minTK	4	set2	GAGTATGACCTTTATAGTAGTTCA		0.644757			1.54239
Scramble16-1:1658, 4, set2, minTK	Scramble16	1	1	1658	minTK	4	set2	GATTGATTAACTTACCGAAAGTAG	-1.57372	-0.600356	5.39819		-3.0045
Scramble16-1:1658, 4, set2, minTK	Scramble16	1	1	1658	minTK	4	set2	GTCAGAGGAACTTTCGTTACGTAC	-0.759278	0.0597944	1.20227	1.12909	0.704452
Scramble16-1:1991, 8, set2, minCMV	Scramble16	1	1	1991	minCMV	8	set2	AACAACGAGTTATTTGGAACTACC	0.0112396	-0.102028	-2.20058		-1.502
Scramble16-1:1991, 8, set2, minCMV	Scramble16	1	1	1991	minCMV	8	set2	AACTGACAGATATTTGTACGTTCC		-1.77028			-2.23897
Scramble16-1:1991, 8, set2, minCMV	Scramble16	1	1	1991	minCMV	8	set2	AAGGGTCAACTATGAGCGTGCTTG		0.229719
Scramble16-1:1991, 8, set2, minCMV	Scramble16	1	1	1991	minCMV	8	set2	ACCGATTAGTTTTTTACATAGGTA	2.81859	-0.100429	1.22826		-0.139429
Scramble16-1:1991, 8, set2, minCMV	Scramble16	1	1	1991	minCMV	8	set2	ACCTGTCAGTGTCGTATTCAGAAG	2.91813	-0.296349			-0.654002
Scramble16-1:1991, 8, set2, minCMV	Scramble16	1	1	1991	minCMV	8	set2	ATCAACGTATGACACATATATACA	3.33317	-0.24744	0.0583358		-1.37647
Scramble16-1:1991, 8, set2, minCMV	Scramble16	1	1	1991	minCMV	8	set2	ATGGACGTCTGATAAATGTAGTAG	-0.737222	-0.487347		0.0232951	-1.39097
Scramble16-1:1991, 8, set2, minCMV	Scramble16	1	1	1991	minCMV	8	set2	ATTACATGACTTTTTGGTAGGACA	-0.552661	-0.24586	1.98315	-3.72266	1.23497
Scramble16-1:1991, 8, set2, minCMV	Scramble16	1	1	1991	minCMV	8	set2	ATTGGTTTCTTAGTCATTACTGCG	0.558727	-0.213887	-1.15507		-1.68257
Scramble16-1:1991, 8, set2, minCMV	Scramble16	1	1	1991	minCMV	8	set2	ATTTCCCAATTTTTTGCACATTTA	-0.747752	-0.943117	-2.62972	1.87129	-0.190055
Scramble16-1:1991, 8, set2, minCMV	Scramble16	1	1	1991	minCMV	8	set2	CATAATTAGCGTCAAACGTCGACA	-0.152259	-0.437037	0.0106692	0.271109	-0.283819
Scramble16-1:1991, 8, set2, minCMV	Scramble16	1	1	1991	minCMV	8	set2	CATGCTGAGAGTTATGCGTAGAAC	-1.12626	0.0541478			-2.72439
Scramble16-1:1991, 8, set2, minCMV	Scramble16	1	1	1991	minCMV	8	set2	CTCAGCTAGCTTCACATTTCTTAA	-1.54335	-0.275885	0.702192	-0.65227	0.220467
Scramble16-1:1991, 8, set2, minCMV	Scramble16	1	1	1991	minCMV	8	set2	CTTAGTCACTGTCACATGTATTTA		-1.17082
Scramble16-1:1991, 8, set2, minCMV	Scramble16	1	1	1991	minCMV	8	set2	CTTTATTAATTTCTTCTTACTGCA	-0.270086	-0.333824	-0.186777	-1.24229	-0.414901
Scramble16-1:1991, 8, set2, minCMV	Scramble16	1	1	1991	minCMV	8	set2	GATTACGTGAGGCATGTAACTACA	-0.236688	-1.19086		0.139143	3.54239
Scramble16-1:1991, 8, set2, minCMV	Scramble16	1	1	1991	minCMV	8	set2	GCCGGTTAATGACGTCTGTATTTC	-0.403798	0.0777163	3.08624		-1.75834
Scramble16-1:1991, 8, set2, minCMV	Scramble16	1	1	1991	minCMV	8	set2	GTCGATTACTTGGACGTTTATGAA	0.274274	1.60412
Scramble16-1:1991, 8, set2, minCMV	Scramble16	1	1	1991	minCMV	8	set2	GTTAACCGCTGTCGAGGGCCCGTG	2.01124	-0.5028	1.15426	-2.1377	-1.07231
Scramble16-1:1991, 8, set2, minCMV	Scramble16	1	1	1991	minCMV	8	set2	GTTGGAGGACGTGTTGCGCGTTAA	-0.573723	-0.22596		0.839583
Scramble16-1:1991, 8, set2, minProm	Scramble16	1	1	1991	minProm	8	set2	AATAAATGCAGTTGAGGTTACAAA	-0.573723	2.96669			-2.08696
Scramble16-1:1991, 8, set2, minProm	Scramble16	1	1	1991	minProm	8	set2	AATTACTTGCCTTAAGCAAGCATA	0.639271	-0.466274	-1.06125		-1.16496
Scramble16-1:1991, 8, set2, minProm	Scramble16	1	1	1991	minProm	8	set2	ACTGATTTATTGGATCCGCGCTCC	-0.573723	-0.618277			-0.501999
Scramble16-1:1991, 8, set2, minProm	Scramble16	1	1	1991	minProm	8	set2	ATTGCTTTGTTGGTTATGCCTTCC	1.06569	0.387823		1.15509	-0.840416
Scramble16-1:1991, 8, set2, minProm	Scramble16	1	1	1991	minProm	8	set2	ATTTAAGGAAGATTTCTTCAGATC	-0.336684	-3.28124		-0.330342
Scramble16-1:1991, 8, set2, minProm	Scramble16	1	1	1991	minProm	8	set2	ATTTCTTGGCCTGGAGTATATGCA	1.19566	-2.84067			1.27561
Scramble16-1:1991, 8, set2, minProm	Scramble16	1	1	1991	minProm	8	set2	ATTTGACGCTTGTTTGCGTATGTA	-2.0883	0.0211328	-2.18678		0.00896267
Scramble16-1:1991, 8, set2, minProm	Scramble16	1	1	1991	minProm	8	set2	CAGTAACACTTTCAAATATCCATG		2.38172			1.15335
Scramble16-1:1991, 8, set2, minProm	Scramble16	1	1	1991	minProm	8	set2	CCTTATCTATTTCTTATGCCGTTC	1.01124	-0.940206		3.12909	-1.69464
Scramble16-1:1991, 8, set2, minProm	Scramble16	1	1	1991	minProm	8	set2	CTTGAACGGTTTTTAACGTAGATC	-2.79612	1.82083			-4.16496
Scramble16-1:1991, 8, set2, minProm	Scramble16	1	1	1991	minProm	8	set2	GACTCACAGTGTTACATTCATACG	-0.149225	0.0446877			-2.13943
Scramble16-1:1991, 8, set2, minProm	Scramble16	1	1	1991	minProm	8	set2	GAGTGTGTGTCGGTCACGTAGGCG	0.596202	-0.328771
Scramble16-1:1991, 8, set2, minProm	Scramble16	1	1	1991	minProm	8	set2	GTTGGCTTACCATACCCGTCTGTA	0.717508	0.817822		-1.99331	-1.43489
Scramble16-1:1991, 8, set2, minTK	Scramble16	1	1	1991	minTK	8	set2	ACGAAACTGTTTTTCGGTTGTGTC	1.5962	0.966685
Scramble16-1:1991, 8, set2, minTK	Scramble16	1	1	1991	minTK	8	set2	ACGAAAGGCCCGCTCGTGTACATA	0.525813	1.72157	1.10273		1.75281
Scramble16-1:1991, 8, set2, minTK	Scramble16	1	1	1991	minTK	8	set2	ACTGATTTAACGTGTGCATCCTTC		0.966685			-0.332074
Scramble16-1:1991, 8, set2, minTK	Scramble16	1	1	1991	minTK	8	set2	ATCGCATTATTATATGTGACTTAG	1.01124		-1.44981		0.667926
Scramble16-1:1991, 8, set2, minTK	Scramble16	1	1	1991	minTK	8	set2	ATCTATTTCCTACGTATTTCTGAA	0.286874	0.15933	1.3278		0.156964
Scramble16-1:1991, 8, set2, minTK	Scramble16	1	1	1991	minTK	8	set2	ATTGGTTTAACGTTAATGCCTGAA		-0.0333149
Scramble16-1:1991, 8, set2, minTK	Scramble16	1	1	1991	minTK	8	set2	CAGAGTGACCTTTTCATTACTAAG	-1.29132	0.551648		-1.96777	0.667926
Scramble16-1:1991, 8, set2, minTK	Scramble16	1	1	1991	minTK	8	set2	CATGCTCACTTACTCACTTGTAAC	-0.651725	-1.54521	-1.38472	0.477013	1.03716
Scramble16-1:1991, 8, set2, minTK	Scramble16	1	1	1991	minTK	8	set2	CATTATGGGTTGTGAGGAAAGAAC	-0.503334	-1.20324			-1.33207
Scramble16-1:1991, 8, set2, minTK	Scramble16	1	1	1991	minTK	8	set2	CTGTCTGAATTGCACAGGCAGGTG	-0.448192	0.814682	0.10273	1.78514
Scramble16-1:1991, 8, set2, minTK	Scramble16	1	1	1991	minTK	8	set2	CTTAGTTTATCATTCAGTTATAAA	-0.754295	0.359003			-0.357609
Scramble16-1:1991, 8, set2, minTK	Scramble16	1	1	1991	minTK	8	set2	CTTTGTTTACGTGTCGTTAGTGAG	0.458699	0.644757		-1.1377	0.890318
Scramble16-1:1991, 8, set2, minTK	Scramble16	1	1	1991	minTK	8	set2	GACTGTTAGAGTTAACGTCGTGTG	0.748205	-0.12953		0.12909	1.08296
Scramble16-1:1991, 8, set2, minTK	Scramble16	1	1	1991	minTK	8	set2	GAGAATGGACTTGACACTTGGGTA	-0.6892	0.966685		-1.00841	2.08296
Scramble16-1:1991, 8, set2, minTK	Scramble16	1	1	1991	minTK	8	set2	GTTAATTAACGTCTAATTAGTAAC	0.359163	-0.542329	0.0824098	1.83958	-0.654002
Scramble16-1:326, 1, set1, minCMV	Scramble16	1	1	326	minCMV	1	set1	AAGGCTCACTTATTCCGTTAGTTA	-0.00119738	0.145172	-1.4136	0.630488	0.215646
Scramble16-1:326, 1, set1, minCMV	Scramble16	1	1	326	minCMV	1	set1	AATTGTGGGTTACACCCTTGTGAC	-0.743648	-0.315715		1.12909	-0.332074
Scramble16-1:326, 1, set1, minCMV	Scramble16	1	1	326	minCMV	1	set1	ATCAGCTTCCTGCTTCGTTCGACA	-0.58048	-0.0363943	-1.67356	1.0102	0.391801
Scramble16-1:326, 1, set1, minCMV	Scramble16	1	1	326	minCMV	1	set1	CAGTAACTAATGCGTATATCGGAA	-0.200264	0.124947	-0.604629	-0.552734	-1.61748
Scramble16-1:326, 1, set1, minCMV	Scramble16	1	1	326	minCMV	1	set1	GATGATGTGATGTGTAGTCATTAG	-0.881845	-0.787663	0.335176	-0.330342	0.60143
Scramble16-1:326, 1, set1, minCMV	Scramble16	1	1	326	minCMV	1	set1	GCTGACTAGATGGACGCTTGGACG	-1.15226	-1.08675	-0.127883		-0.295548
Scramble16-1:326, 1, set1, minCMV	Scramble16	1	1	326	minCMV	1	set1	GTTAATGTATGAGGTGCATCGTTA	-0.140763	1.04469	-0.50165		-1.08696
Scramble16-1:326, 1, set1, minProm	Scramble16	1	1	326	minProm	1	set1	AATTATTGATTTTTCCTATGGTAG	-0.363156	-0.749522	-2.27055		-0.480938
Scramble16-1:326, 1, set1, minProm	Scramble16	1	1	326	minProm	1	set1	AATTGCGTCAGGCTAAGTCGTACC	-1.57372	-0.15196		2.25462	1.14186
Scramble16-1:326, 1, set1, minProm	Scramble16	1	1	326	minProm	1	set1	GAGAGATTAATGCTTCGATGGTTA	-0.367272	-0.033315
Scramble16-1:326, 1, set1, minTK	Scramble16	1	1	326	minTK	1	set1	AATTCTGGCTGTGGTCGTAGGTTC	0.233632	-1.67377		-2.06731	-0.471626
Scramble16-1:326, 1, set1, minTK	Scramble16	1	1	326	minTK	1	set1	ACTACTCGCCTGTTTATTACGGTC	2.12672	-1.28124			2.40489
Scramble16-1:326, 1, set1, minTK	Scramble16	1	1	326	minTK	1	set1	ATGTGTTACTCGTATCCACGGGCG	1.29135	-0.164559	5.13515
Scramble16-1:326, 1, set1, minTK	Scramble16	1	1	326	minTK	1	set1	ATTAGTTTGTGACATATGTCGTAA	-2.36727	-0.685392		1.57655	1.0005
Scramble16-1:326, 1, set1, minTK	Scramble16	1	1	326	minTK	1	set1	CTTTGTGTCATATTCGTTTCGGCA		0.693666		-1.9153	2.30536
Scramble16-1:659, 4, set1, minCMV	Scramble16	1	1	659	minCMV	4	set1	ACCAGCTTCTTTTTACTTACGGTG
Scramble16-1:659, 4, set1, minCMV	Scramble16	1	1	659	minCMV	4	set1	ACTTATGACTGTGTTGCGAGCGTG	0.525813	-3.94021		0.155085	-0.724392
Scramble16-1:659, 4, set1, minCMV	Scramble16	1	1	659	minCMV	4	set1	ATGAGTTTACCGCGCATTACTGCG	1.81859	1.80799	-0.689277		1.00896
Scramble16-1:659, 4, set1, minCMV	Scramble16	1	1	659	minCMV	4	set1	ATGTATCGACTTTAACTATCGGTA	0.457986	0.00309562	-0.601814	-0.103273	0.349478
Scramble16-1:659, 4, set1, minCMV	Scramble16	1	1	659	minCMV	4	set1	ATTACTTGCAGTGTTATGACTGCA	-1.47419	0.902555	0.954086	1.12909	2.62353
Scramble16-1:659, 4, set1, minCMV	Scramble16	1	1	659	minCMV	4	set1	ATTTGCTTGTGGCATGTTACGGTG	-1.84674	0.78226			1.08296
Scramble16-1:659, 4, set1, minCMV	Scramble16	1	1	659	minCMV	4	set1	GATGCTTTCTTGTTAACAACGGCC	1.5962	0.667125			4.17043
Scramble16-1:659, 4, set1, minCMV	Scramble16	1	1	659	minCMV	4	set1	GTTACTCACATTTACCGAAATGCA	0.596202	1.55165
Scramble16-1:659, 4, set1, minProm	Scramble16	1	1	659	minProm	4	set1	ACTTGAGTATGTGTAGTTTGGACC		-0.148792			-0.917037
Scramble16-1:659, 4, set1, minProm	Scramble16	1	1	659	minProm	4	set1	ATGACCTGGAGTGTAACATCCACG	-0.310688	-1.31342		1.56274
Scramble16-1:659, 4, set1, minProm	Scramble16	1	1	659	minProm	4	set1	GTCGGCTGATTGCTTCGAAATATC		-1.61828		1.47701
Scramble16-1:659, 4, set1, minProm	Scramble16	1	1	659	minProm	4	set1	GTTACTTTGAGTGATATTAACATG	-0.573723	-0.487881			-0.238965
Scramble16-1:659, 4, set1, minProm	Scramble16	1	1	659	minProm	4	set1	GTTAGCCGGCCGTAACTATCTGTG	1.33317	-2.27035
Scramble16-1:659, 4, set1, minTK	Scramble16	1	1	659	minTK	4	set1	AATACACACTCGCGTATTTGTGCA	-0.91476	0.966685			-1.91704
Scramble16-1:659, 4, set1, minTK	Scramble16	1	1	659	minTK	4	set1	AATACATTAATTCTTATTTGGTTA	1.33317	-1.90778
Scramble16-1:659, 4, set1, minTK	Scramble16	1	1	659	minTK	4	set1	ATGTCTTAGACTTGAGGTAACTTC	-0.98876	0.329255	1.22826		-1.10968
Scramble16-1:659, 4, set1, minTK	Scramble16	1	1	659	minTK	4	set1	ATTTCCTGGATATGTACGCAGTTG	0.0112397	-1.14879
Scramble16-1:659, 4, set1, minTK	Scramble16	1	1	659	minTK	4	set1	CATACTCAGATTCGAAGACATGTC	0.259167	-0.317108		-1.33034	-2.54153
Scramble16-1:659, 4, set1, minTK	Scramble16	1	1	659	minTK	4	set1	CATTGTTAAACATGAGGAAGGTTG	-0.545154	-0.733755	1.31572		1.08296
Scramble16-1:659, 4, set1, minTK	Scramble16	1	1	659	minTK	4	set1	CCGGCTCTAATTTGTGGTACGTTG	1.5962	-4.67717
Scramble16-1:659, 4, set1, minTK	Scramble16	1	1	659	minTK	4	set1	CTGAATGACCTTGGTACATAGATA	1.74821	-1.37727
Scramble16-1:659, 4, set1, minTK	Scramble16	1	1	659	minTK	4	set1	CTGTACTTAATTCACCTTAATATA		0.966685			2.40489
Scramble16-1:659, 4, set1, minTK	Scramble16	1	1	659	minTK	4	set1	GATGCTCTGCGGTTCAGGCAGGCG	-2.79612	-1.65781			0.510384
Scramble16-1:659, 4, set1, minTK	Scramble16	1	1	659	minTK	4	set1	GTGTAATTCTTTGTAATTCACAAG	-1.10424	-0.898385			-1.31559
Scramble16-1:659, 4, set1, minTK	Scramble16	1	1	659	minTK	4	set1	GTTAATTGCTGTTTACTAAGTATG	0.480725	-1.03332	-2.59486	0.321735	-0.753538
Scramble16-1:992, 8, set1, minCMV	Scramble16	1	1	992	minCMV	8	set1	AACTGTTTCACTTACATGCACAAC	2.33317	0.237987		-2.1377	0.745928
Scramble16-1:992, 8, set1, minCMV	Scramble16	1	1	992	minCMV	8	set1	AATAAATGGTTAGTTGTGAATGCG		-0.347423	0.135151	3.19322	0.0829632
Scramble16-1:992, 8, set1, minCMV	Scramble16	1	1	992	minCMV	8	set1	ACTTATCGATGTTACCCACGTTTG	1.81859	-0.86339			-0.880511
Scramble16-1:992, 8, set1, minCMV	Scramble16	1	1	992	minCMV	8	set1	ATTAGTGGGTGGTTTCTTACGTTG	-0.725726	0.288613	-0.771739	0.669658	-1.502
Scramble16-1:992, 8, set1, minCMV	Scramble16	1	1	992	minCMV	8	set1	CATTGAGTACTGCATGCACCGTAA		-0.945852
Scramble16-1:992, 8, set1, minCMV	Scramble16	1	1	992	minCMV	8	set1	CCCAATTTACCGGGACCGCAGTCG	-1.22977	0.0777163	-0.617017	-2.33034	1.66793
Scramble16-1:992, 8, set1, minCMV	Scramble16	1	1	992	minCMV	8	set1	CTGGAACAATTTGACGCACGTTTG	-0.536248	-1.03331	0.891226		-0.981167
Scramble16-1:992, 8, set1, minCMV	Scramble16	1	1	992	minCMV	8	set1	GAGAATTAGCTGTAAGGGTGGTCC	-1.0883	0.594716			1.76104
Scramble16-1:992, 8, set1, minProm	Scramble16	1	1	992	minProm	8	set1	ATCTCCTGGTCTGTTGCAAATGCG	0.3108	-0.539206		-3.50027	2.08296
Scramble16-1:992, 8, set1, minProm	Scramble16	1	1	992	minProm	8	set1	CCGGGTGTATGGTGTGTTTGCTAA	1.33317	0.526112
Scramble16-1:992, 8, set1, minProm	Scramble16	1	1	992	minProm	8	set1	CTCACTCTATTGGATGTTACGACG	-0.114291	-0.170819			0.481513
Scramble16-1:992, 8, set1, minProm	Scramble16	1	1	992	minProm	8	set1	CTTACTTTGTCACAAGTTTAGTAA		-1.88131			-2.23897
Scramble16-1:992, 8, set1, minProm	Scramble16	1	1	992	minProm	8	set1	GATTCTTTATCACTTCCTACGTCG	-0.725726	-0.132851			-0.917037
Scramble16-1:992, 8, set1, minProm	Scramble16	1	1	992	minProm	8	set1	GTTGCACTAATATTAAGGAATTAA
Scramble16-1:992, 8, set1, minTK	Scramble16	1	1	992	minTK	8	set1	ACGTACTTCTCGCTTACTCCTATC	-0.288321	0.514173	2.19173		1.27059
Scramble16-1:992, 8, set1, minTK	Scramble16	1	1	992	minTK	8	set1	ATTAGCTGGTGGTGTCTGAGTACA	-3.98876	2.08216
Scramble16-1:992, 8, set1, minTK	Scramble16	1	1	992	minTK	8	set1	CCTTGTCGGATTTGTGTTCAGGAA	-0.796115	0.329255	1.47619	-0.237232	0.275608
Scramble16-1:992, 8, set1, minTK	Scramble16	1	1	992	minTK	8	set1	CTCAGTTGCTCTTGTATATAGGAG	2.12672	0.814682	-1.42382	-0.330342	-1.02395
Scramble16-1:992, 8, set1, minTK	Scramble16	1	1	992	minTK	8	set1	CTGAGATGCCTGCGTAGGTATTCC	0.841315	-1.34264	-2.72594		0.761035
Scramble16-1:992, 8, set1, minTK	Scramble16	1	1	992	minTK	8	set1	CTTGACGTGTGAGTTATGTCGTTG	1.33317	-0.0898985	-1.31923		-2.502
Scramble16-1:992, 8, set1, minTK	Scramble16	1	1	992	minTK	8	set1	GACTATTACTGGCGCAGGTCTTTC		-1.03331			-0.917037
Scramble16-1:992, 8, set1, minTK	Scramble16	1	1	992	minTK	8	set1	GATAACTTCTGTCGTAGTCCCATG	-0.906298	0.79676			0.466292
Scramble16-1:992, 8, set1, minTK	Scramble16	1	1	992	minTK	8	set1	GCGTCTCGGTGTGAAGTTAATGTC	-1.98876	-0.618277		0.477013	1.08296
Scramble16-1:992, 8, set1, minTK	Scramble16	1	1	992	minTK	8	set1	GCTAATTAGCCTGTCATTTGTTCA	2.33317	0.905285	2.50837		-0.917037
Scramble7-1:1326, 1, set2, minCMV	Scramble7	1	1	1326	minCMV	1	set2	ACTAGAGTGACTTAAGTATCCTCA	1.01124	2.73222			2.08296
Scramble7-1:1326, 1, set2, minCMV	Scramble7	1	1	1326	minCMV	1	set2	ATGTAATAAAGTCGTCTTTCTACG	0.655096	-0.777476		0.447266	0.556894
Scramble7-1:1326, 1, set2, minCMV	Scramble7	1	1	1326	minCMV	1	set2	ATTTAACGATGTGGCGTACAGATA	-0.211153	-1.17837	0.337885	-1.9153	-0.238965
Scramble7-1:1326, 1, set2, minCMV	Scramble7	1	1	1326	minCMV	1	set2	CAGAGCCTAAGGTTAATTTACTCC	0.259167	0.0900674		-0.192838	0.0829632
Scramble7-1:1326, 1, set2, minCMV	Scramble7	1	1	1326	minCMV	1	set2	CCTTGAGACTGGCTTCGAACCACA	0.319362	-0.757681		-2.44582	-0.197145
Scramble7-1:1326, 1, set2, minCMV	Scramble7	1	1	1326	minCMV	1	set2	CTCGGAGGGTTTTATGTGAATTTG	-0.863229	0.551647
Scramble7-1:1326, 1, set2, minCMV	Scramble7	1	1	1326	minCMV	1	set2	CTTAATGTGAGTGTCATTTGTGCC	0.136771	-1.09745	0.527821		-3.91704
Scramble7-1:1326, 1, set2, minCMV	Scramble7	1	1	1326	minCMV	1	set2	GATTCATAACGGCTTGTATAGTTG	3.0987	0.0468554		1.04817	-0.109682
Scramble7-1:1326, 1, set2, minCMV	Scramble7	1	1	1326	minCMV	1	set2	GCTGGTTTCCTTTTAATACACTTG	0.534802	-1.21973	-1.88722		0.890318
Scramble7-1:1326, 1, set2, minCMV	Scramble7	1	1	1326	minCMV	1	set2	GTTTATGTCCTTCTCCGGCCTACG	0.426277	0.600557		-1.9153	0.305356
Scramble7-1:1326, 1, set2, minProm	Scramble7	1	1	1326	minProm	1	set2	AACGAACTAAGATGTATAAGTAAA		0.966685
Scramble7-1:1326, 1, set2, minProm	Scramble7	1	1	1326	minProm	1	set2	AACTCTGTATTTTGCATATATGAA	0.0112397	0.966685		0.200173	-3.502
Scramble7-1:1326, 1, set2, minProm	Scramble7	1	1	1326	minProm	1	set2	ACCGATGGGTTTGTTACTACTTTA	0.596202	-0.498979			0.0188329
Scramble7-1:1326, 1, set2, minProm	Scramble7	1	1	1326	minProm	1	set2	ACCTCTTGCTGACTCAGTAATAAG	0.0112397	1.42612			0.819929
Scramble7-1:1326, 1, set2, minProm	Scramble7	1	1	1326	minProm	1	set2	ATTTATCTACTGCTAGTATCTTTG	2.265	0.174793	-0.74317	-0.815769	1.46147
Scramble7-1:1326, 1, set2, minProm	Scramble7	1	1	1326	minProm	1	set2	CATTCATACCTTCAAATAAATGCA	0.426277	0.252087	-0.710339		1.44553
Scramble7-1:1326, 1, set2, minProm	Scramble7	1	1	1326	minProm	1	set2	CTCTACCAGATTTTTCTGCATTCC	0.496667	0.13661
Scramble7-1:1326, 1, set2, minProm	Scramble7	1	1	1326	minProm	1	set2	CTCTCATGAATTTTCCTGTGTACA	-0.98876	0.523078	-2.90102		-0.991037
Scramble7-1:1326, 1, set2, minProm	Scramble7	1	1	1326	minProm	1	set2	GTTTACTGACCTCATCTTTATTTG	0.551808	0.204845	-1.83063	0.807162	-3.72439
Scramble7-1:1326, 1, set2, minTK	Scramble7	1	1	1326	minTK	1	set2	ACCAAATAAATGTTTCTTTGCAAG		1.84115
Scramble7-1:1326, 1, set2, minTK	Scramble7	1	1	1326	minTK	1	set2	ATTAATTAACCATTAATATGCGTG	-1.26178	0.095968		2.25462	0.0158491
Scramble7-1:1326, 1, set2, minTK	Scramble7	1	1	1326	minTK	1	set2	CACGGATGACTTCATATATGTGAA	-0.98876	-0.137652	-0.579094	0.991586	2.70187
Scramble7-1:1326, 1, set2, minTK	Scramble7	1	1	1326	minTK	1	set2	CAGAGCTGAACAGAAGGATGCTTG	1.39826	-0.473888	-1.2953	1.66966	-1.91704
Scramble7-1:1326, 1, set2, minTK	Scramble7	1	1	1326	minTK	1	set2	CTTTGAGAATCGCTAATGAGGGCA	0.426277	-2.03331
Scramble7-1:1326, 1, set2, minTK	Scramble7	1	1	1326	minTK	1	set2	GATTAAGAGTGGTTAGTAACTTCC	0.0112396	0.00321092		-1.74538	0.644842
Scramble7-1:1326, 1, set2, minTK	Scramble7	1	1	1326	minTK	1	set2	GTCAATGAAATTCTACTATCTTAA	0.0112398	0.966685	0.228261		-1.72439
Scramble7-1:1659, 4, set2, minCMV	Scramble7	1	1	1659	minCMV	4	set2	AATTCTGGGTTTTTTACTAAGTCA	0.663316	-0.99855	-0.0798617		-0.154076
Scramble7-1:1659, 4, set2, minCMV	Scramble7	1	1	1659	minCMV	4	set2	ATTTACCTACTGTTTGTTCAGACC		0.27154			0.0829632
Scramble7-1:1659, 4, set2, minCMV	Scramble7	1	1	1659	minCMV	4	set2	ATTTCCTAAATGTGAAGGTCTATG	0.163243	0.0922158		0.669658	0.745928
Scramble7-1:1659, 4, set2, minCMV	Scramble7	1	1	1659	minCMV	4	set2	CTTGGCGTCTCATAAATTTATTTC	-0.640837	0.85977			2.81993
Scramble7-1:1659, 4, set2, minCMV	Scramble7	1	1	1659	minCMV	4	set2	GATAATTACATTCTACTGCCTTCG	0.788847	-0.0333149			1.08296
Scramble7-1:1659, 4, set2, minCMV	Scramble7	1	1	1659	minCMV	4	set2	GATTAATTACTGGTTAGTCGCTCA	-2.25885	0.253566	-1.38841	-1.22343	0.511807
Scramble7-1:1659, 4, set2, minCMV	Scramble7	1	1	1659	minCMV	4	set2	GTTACCCAATTTTAAGGATGCGTG	2.01124	-1.51136		-0.717365	1.40489
Scramble7-1:1659, 4, set2, minProm	Scramble7	1	1	1659	minProm	4	set2	ATCTATTAGATTGAAGTTTCGGCC	-1.21115	0.829181			-1.502
Scramble7-1:1659, 4, set2, minProm	Scramble7	1	1	1659	minProm	4	set2	CCTTGTGTGTCTTTCCCAAATTCG	1.42628	0.108704			1.89032
Scramble7-1:1659, 4, set2, minProm	Scramble7	1	1	1659	minProm	4	set2	CTTTATTTCAGATTTATTCCGATA	2.33317	-0.45958		0.307088	-2.76503
Scramble7-1:1659, 4, set2, minProm	Scramble7	1	1	1659	minProm	4	set2	GTCTGATGCAGTCATGGAAAGTCA	-1.02271	0.509212	-1.6539	1.72028	0.642391
Scramble7-1:1659, 4, set2, minTK	Scramble7	1	1	1659	minTK	4	set2	ACCGAACGGTTTTGCGCTTAGATA				0.602544	0.445533
Scramble7-1:1659, 4, set2, minTK	Scramble7	1	1	1659	minTK	4	set2	ACGAACTGAAGGCTTCCATCCATC	-0.98876	2.51101			0.234966
Scramble7-1:1659, 4, set2, minTK	Scramble7	1	1	1659	minTK	4	set2	ACTTGCTACATTTGCAGTCAGATG	-0.211153	0.397319	-0.418102	2.12909	-3.77502
Scramble7-1:1659, 4, set2, minTK	Scramble7	1	1	1659	minTK	4	set2	ATTTCATTAACGTTCGTATGGTTC	0.0112397	-0.0333149		0.0566813	-0.109682
Scramble7-1:1659, 4, set2, minTK	Scramble7	1	1	1659	minTK	4	set2	ATTTGTTTCTTGGTTCTATATTAG	2.40356	0.735359			3.17043
Scramble7-1:1659, 4, set2, minTK	Scramble7	1	1	1659	minTK	4	set2	CTCACTCAACGATGTATAACGAAA	-0.403798	1.94244		-1.10795	2.33089
Scramble7-1:1659, 4, set2, minTK	Scramble7	1	1	1659	minTK	4	set2	GAGTGCTGAATGGACCTTTGTTAC	2.20388	-0.327046	0.668833	1.66966	0.627284
Scramble7-1:1659, 4, set2, minTK	Scramble7	1	1	1659	minTK	4	set2	GTGTGTGGGCGGCATGTGAAGACA	0.0852403	-1.21973			-0.347671
Scramble7-1:1659, 4, set2, minTK	Scramble7	1	1	1659	minTK	4	set2	GTTGGTTAGCTACTTGGATGGGAA	0.64867	-0.0333149	0.706308	-0.455873	2.498
Scramble7-1:1992, 8, set2, minCMV	Scramble7	1	1	1992	minCMV	8	set2	ACTTGTCTCCGTGGCCCATCGTTC		-1.29635			0.404891
Scramble7-1:1992, 8, set2, minCMV	Scramble7	1	1	1992	minCMV	8	set2	CAGAACGTGCTATGCCCAAGTATA	0.174739	-0.523641	-0.689277	0.321735	-1.91704
Scramble7-1:1992, 8, set2, minCMV	Scramble7	1	1	1992	minCMV	8	set2	CAGGACGAGATATGAGGTTAGGCA	0.0112397	-2.22596		2.33262	1.17043
Scramble7-1:1992, 8, set2, minCMV	Scramble7	1	1	1992	minCMV	8	set2	CTGGATTTAAGGTAAGGATGGATA	0.748205	0.165994			2.98985
Scramble7-1:1992, 8, set2, minCMV	Scramble7	1	1	1992	minCMV	8	set2	GACGGTTGGTCTCTAGGATGTATC	2.12672	-0.148792	1.18762	-0.982418	0.345998
Scramble7-1:1992, 8, set2, minCMV	Scramble7	1	1	1992	minCMV	8	set2	GACTCATTAATTTTTACGAGGATA	-0.766368	0.0155946		0.105757	-0.791506
Scramble7-1:1992, 8, set2, minCMV	Scramble7	1	1	1992	minCMV	8	set2	GTCTCCTTCATATTTGGATGGGCC	-0.251795	-1.20324			-0.206543
Scramble7-1:1992, 8, set2, minCMV	Scramble7	1	1	1992	minCMV	8	set2	GTGACATAATTAGGTACTAGGTCG	0.21769	-0.0822246	2.47619	-2.44582	0.305356
Scramble7-1:1992, 8, set2, minProm	Scramble7	1	1	1992	minProm	8	set2	ATTGATCGGCCATGCGTTCCTAAG	0.426277	-0.698896		2.47701	-2.16496
Scramble7-1:1992, 8, set2, minProm	Scramble7	1	1	1992	minProm	8	set2	CAGAAATAACTTTGAATATAGATG	0.108537	-0.492747		-1.03078	-1.91704
Scramble7-1:1992, 8, set2, minProm	Scramble7	1	1	1992	minProm	8	set2	CATTCTTACTTATTAGGTCGTATA	-0.296883	-0.79885		-0.330342	-0.736465
Scramble7-1:1992, 8, set2, minProm	Scramble7	1	1	1992	minProm	8	set2	GTTTCATGATGGCACCTTTGCGTG		1.12423	0.0356156		-4.37647
Scramble7-1:1992, 8, set2, minTK	Scramble7	1	1	1992	minTK	8	set2	ACTTACCACTTAGGTCCAACGATA		-1.44835			2.89032
Scramble7-1:1992, 8, set2, minTK	Scramble7	1	1	1992	minTK	8	set2	ATGGAATAATTTGATATGTGGGCG		-0.770281
Scramble7-1:1992, 8, set2, minTK	Scramble7	1	1	1992	minTK	8	set2	ATTAATGTGATTTGTGGTCGCTCG	-1.21115	-1.22596		-0.330342	2.30536
Scramble7-1:1992, 8, set2, minTK	Scramble7	1	1	1992	minTK	8	set2	ATTTATTTGTTACATCTTTCCGAC	0.233632	-1.13285	-2.42382		1.22047
Scramble7-1:1992, 8, set2, minTK	Scramble7	1	1	1992	minTK	8	set2	ATTTGATAAATTCTACTTTAGTCA	1.01124	-0.0333149			-2.91704
Scramble7-1:1992, 8, set2, minTK	Scramble7	1	1	1992	minTK	8	set2	CTTACATGGTCTCACATTTACTTC	-0.6892	-0.0333149		3.47701	-3.502
Scramble7-1:1992, 8, set2, minTK	Scramble7	1	1	1992	minTK	8	set2	CTTAGAGTACCATTTATGACTTAC	-1.27827	0.100986		-2.20481	2.346
Scramble7-1:1992, 8, set2, minTK	Scramble7	1	1	1992	minTK	8	set2	GAGAGTCAATCGTGTATGTACAAG	-1.0883	-0.363464			-0.386522
Scramble7-1:327, 1, set1, minCMV	Scramble7	1	1	327	minCMV	1	set1	AATTCATTAATATTAAGACCGTTG	1.9706	-0.873837	-0.85191	2.06198	0.0829632
Scramble7-1:327, 1, set1, minCMV	Scramble7	1	1	327	minCMV	1	set1	ACCTCTCACTGTTTTGCAAATTAC	-0.403798	-0.969185	-0.771739		0.498001
Scramble7-1:327, 1, set1, minCMV	Scramble7	1	1	327	minCMV	1	set1	ATTAAATGCTGTGTTGCACATTAG	0.807706	0.465491	0.530823	2.57655	-0.654002
Scramble7-1:327, 1, set1, minCMV	Scramble7	1	1	327	minCMV	1	set1	CATTCCGAATGACACATTAATTCG	-0.122027	-0.431864	0.0907571	-0.482345	0.323971
Scramble7-1:327, 1, set1, minCMV	Scramble7	1	1	327	minCMV	1	set1	CCCAACCTGCCTCACACGACTTAG		0.966685			-1.82393
Scramble7-1:327, 1, set1, minCMV	Scramble7	1	1	327	minCMV	1	set1	CCTGACCTCTTTGTTAGAACTTAC		-0.448353	-0.306076		0.940944
Scramble7-1:327, 1, set1, minCMV	Scramble7	1	1	327	minCMV	1	set1	CTGACAGGCCCACTACGGTAGATG	0.885709	-0.0333151			0.498001
Scramble7-1:327, 1, set1, minCMV	Scramble7	1	1	327	minCMV	1	set1	CTTAAATTCCCACTCATAAATTAG	1.36488	-0.100429			0.819929
Scramble7-1:327, 1, set1, minCMV	Scramble7	1	1	327	minCMV	1	set1	GACTACGGGTTGGTTCGTAATATC	0.86685	0.37386	-0.513942	3.12909	-2.17338
Scramble7-1:327, 1, set1, minCMV	Scramble7	1	1	327	minCMV	1	set1	GTTTGCTACACGTTTCTATGGGTA	0.461901	1.16937	2.79411	1.49409	2.16269
Scramble7-1:327, 1, set1, minProm	Scramble7	1	1	327	minProm	1	set1	ACTTGAGTAATGCTCCGTACGTAC	1.23363	0.469185			1.03405
Scramble7-1:327, 1, set1, minProm	Scramble7	1	1	327	minProm	1	set1	ATTAATGACTGGCGTGCGAAGTCG	4.01124	-0.0333149	-0.771739	1.25462	-0.710586
Scramble7-1:327, 1, set1, minProm	Scramble7	1	1	327	minProm	1	set1	GAGTGTTTATGTCTCCCATGGGTA	0.748205	0.37386		-2.27787	-1.21821
Scramble7-1:327, 1, set1, minProm	Scramble7	1	1	327	minProm	1	set1	GTCTAATTATGTTTTCTTAACTAA	3.01124	-0.618277		-0.745379
Scramble7-1:327, 1, set1, minProm	Scramble7	1	1	327	minProm	1	set1	GTTTCTTTATCATTTCGTACCATC	1.68931	-1.16107			-0.62753
Scramble7-1:327, 1, set1, minTK	Scramble7	1	1	327	minTK	1	set1	ACCAGTTACTCGGACCGGTAGTTC	-1.89565	0.266245		-1.33034	0.289414
Scramble7-1:327, 1, set1, minTK	Scramble7	1	1	327	minTK	1	set1	ATTAACCTCTTAGGTCTTAATAAG	0.252248	-0.355243
Scramble7-1:327, 1, set1, minTK	Scramble7	1	1	327	minTK	1	set1	CCTACTTAAATTGTCCCTTCGGCA	1.14052	-0.261584		1.34773	-0.419537
Scramble7-1:327, 1, set1, minTK	Scramble7	1	1	327	minTK	1	set1	CTCTACTGCTTGTTCGTGCCCATC	0.295033	-0.770281	-0.693737	-0.777801	-0.419537
Scramble7-1:660, 4, set1, minCMV	Scramble7	1	1	660	minCMV	4	set1	ACTACTTGGTCTGAAGTTAGGAAG	0.312409	0.23849	1.0027	-1.16042	0.619016
Scramble7-1:660, 4, set1, minCMV	Scramble7	1	1	660	minCMV	4	set1	GATGATTTATCAGAAATTTCCGAA	0.110775	0.894535	-1.5087	0.217146	0.750388
Scramble7-1:660, 4, set1, minProm	Scramble7	1	1	660	minProm	4	set1	ACTTCTCGCTGTTTAGTAACCTAA		-0.343655	0.228261		2.66793
Scramble7-1:660, 4, set1, minProm	Scramble7	1	1	660	minProm	4	set1	ATTTGACAAACTGGTAGTTCGTTG	-1.87629	-0.529273		2.47701	-1.55447
Scramble7-1:660, 4, set1, minProm	Scramble7	1	1	660	minProm	4	set1	CTTTGTCGGTGACTCACTCAGTTA	-0.181405	-1.20324		0.892051
Scramble7-1:660, 4, set1, minProm	Scramble7	1	1	660	minProm	4	set1	GACGATTTGCTGGTTCTATATTTA	-1.4038	0.194954			0.552448
Scramble7-1:660, 4, set1, minProm	Scramble7	1	1	660	minProm	4	set1	GCTTGCCTATGGGAAACATATACA
Scramble7-1:660, 4, set1, minTK	Scramble7	1	1	660	minTK	4	set1	AATTACCAAATTTGTCCATATGCA	-0.610249	0.803186	-1.39977	-1.04084	-0.0482813
Scramble7-1:660, 4, set1, minTK	Scramble7	1	1	660	minTK	4	set1	ACGTATGAACGAGACGGACGTGCA	1.11078	-0.448352
Scramble7-1:660, 4, set1, minTK	Scramble7	1	1	660	minTK	4	set1	ACTTCATTGATTTGTGTTAACATC	-0.218242	-1.43186	0.287154		-0.694644
Scramble7-1:660, 4, set1, minTK	Scramble7	1	1	660	minTK	4	set1	ATTTCCGGAATGGACAGTCACTAC	0.788847	1.55165			-0.545068
Scramble7-1:660, 4, set1, minTK	Scramble7	1	1	660	minTK	4	set1	CTTTAATTATTGCACGCTACGGCG	1.01124	-2.28124			-1.79151
Scramble7-1:660, 4, set1, minTK	Scramble7	1	1	660	minTK	4	set1	GATTGTCGGAGATATATTCCTATC	-1.19039	0.307722			-1.54507
Scramble7-1:993, 8, set1, minCMV	Scramble7	1	1	993	minCMV	8	set1	ATCTAACAGTTATTCCTTCCGTTA	-1.28832	-0.0593101	0.199114	-0.57135	-0.128541
Scramble7-1:993, 8, set1, minCMV	Scramble7	1	1	993	minCMV	8	set1	ATCTATGGACTTTTTATGAACAAG	-0.104238	0.540921		-0.123891	0.345998
Scramble7-1:993, 8, set1, minCMV	Scramble7	1	1	993	minCMV	8	set1	ATTTCAGACCCGCATCGGACTTTA	-0.775357	-0.487881	1.61292		0.0519363
Scramble7-1:993, 8, set1, minCMV	Scramble7	1	1	993	minCMV	8	set1	CCTTATTAATTTCGTCCACGGTTA	-0.630306	0.417346	-2.84574	0.776573	1.22047
Scramble7-1:993, 8, set1, minCMV	Scramble7	1	1	993	minCMV	8	set1	GACTCTGTGTCTTAACTTACTTCA	-0.185157	-0.441263	-1.74199	-0.100044	-0.917037
Scramble7-1:993, 8, set1, minCMV	Scramble7	1	1	993	minCMV	8	set1	GAGGCTTTCATATATCGTACTTAA		-1.25571
Scramble7-1:993, 8, set1, minCMV	Scramble7	1	1	993	minCMV	8	set1	GTCAGCGGGACGGATGGGTAGATA
Scramble7-1:993, 8, set1, minCMV	Scramble7	1	1	993	minCMV	8	set1	GTTACAGGATGGTGAGGTTCGTTG	-1.49126	0.00621348	-1.52663		-2.97593
Scramble7-1:993, 8, set1, minProm	Scramble7	1	1	993	minProm	8	set1	ACTTGCCTGTTTTTTGTAAATTTC		-1.49275	-0.771739
Scramble7-1:993, 8, set1, minTK	Scramble7	1	1	993	minTK	8	set1	AACTCCCGCTGTGAAGTGCGCAAA	1.51374	-1.06188	-2.45624	0.254621	-1.10968
Scramble7-1:993, 8, set1, minTK	Scramble7	1	1	993	minTK	8	set1	ACCTATCTATGTTAAACGAGGGTA	0.350042	-0.37727		-0.210048	-0.798392
Scramble7-1:993, 8, set1, minTK	Scramble7	1	1	993	minTK	8	set1	ATGGGATTATGTCTACTTAGTATG	-0.454424	0.419197		-0.717365	-0.390968
Scramble7-1:993, 8, set1, minTK	Scramble7	1	1	993	minTK	8	set1	ATGTGACTATGGCTTGTGCGCAAG	-1.79612
Scramble7-1:993, 8, set1, minTK	Scramble7	1	1	993	minTK	8	set1	CACAATGAGTTTTATCTTTGTTTC	0.96233	-0.849603	-0.260239	-1.11022	-0.927925
Scramble7-1:993, 8, set1, minTK	Scramble7	1	1	993	minTK	8	set1	CCTGGTGGATTTTACCTTCGTAAA	-1.98876				-0.791506
Scramble7-1:993, 8, set1, minTK	Scramble7	1	1	993	minTK	8	set1	GATTATTTAATATTTATATATGAA	-1.83676	1.02113			3.40489
Scramble7-1:993, 8, set1, minTK	Scramble7	1	1	993	minTK	8	set1	GTTACAGTATCGCTCGGTTATACA	1.81859	0.239703		-0.65227	-0.238965
Scramble8-1:1327, 1, set2, minCMV	Scramble8	1	1	1327	minCMV	1	set2	ACCTAAGTGTTATTTACGTCTATG		2.55165
Scramble8-1:1327, 1, set2, minCMV	Scramble8	1	1	1327	minCMV	1	set2	ATCAGAGTCTTTTTCAGATGTTTG	0.496667	-1.57097	0.20317	-0.804273	-1.23896
Scramble8-1:1327, 1, set2, minCMV	Scramble8	1	1	1327	minCMV	1	set2	ATCGCTTACATGCGACGTACCTTC
Scramble8-1:1327, 1, set2, minCMV	Scramble8	1	1	1327	minCMV	1	set2	ATGGCTGACATGCTCCTTCCTTAA	0.711679	-0.103704	-3.62972	-2.57827	0.00496066
Scramble8-1:1327, 1, set2, minCMV	Scramble8	1	1	1327	minCMV	1	set2	ATGTCTCGCAGATTCGGTCGGGTC	-0.169333	0.0662207	0.643298	3.99159	1.89032
Scramble8-1:1327, 1, set2, minCMV	Scramble8	1	1	1327	minCMV	1	set2	CATTATCTCCGTTTTACAAGGGTG	0.0112396	-1.90778	2.8397		-0.52709
Scramble8-1:1327, 1, set2, minCMV	Scramble8	1	1	1327	minCMV	1	set2	CATTCCCTCAGTTTAGTGAGTGTA	-0.267062	0.631818	0.129697	-0.426557	-0.393475
Scramble8-1:1327, 1, set2, minCMV	Scramble8	1	1	1327	minCMV	1	set2	CCCTGTTACAGTGTACGGTCGTAA	0.980866	-0.845688	1.72469	-0.330342	-1.72439
Scramble8-1:1327, 1, set2, minCMV	Scramble8	1	1	1327	minCMV	1	set2	CCTACCCTATCGTATATATATGCA	0.596202	0.189077	-1.31923		-1.40246
Scramble8-1:1327, 1, set2, minCMV	Scramble8	1	1	1327	minCMV	1	set2	CTTTCTTGGTCGCTTGGGAATGCC	0.596202	-0.742266	-0.478008	-1.53198	-0.347671
Scramble8-1:1327, 1, set2, minCMV	Scramble8	1	1	1327	minCMV	1	set2	GAGGACCAACCTTTAACTCATTAC		-2.07284			-0.109682
Scramble8-1:1327, 1, set2, minCMV	Scramble8	1	1	1327	minCMV	1	set2	GCTTCCTGGTGGTTCAGATGTAAC	-0.466808	-0.173493	-1.96968	-1.80427	-1.97593
Scramble8-1:1327, 1, set2, minCMV	Scramble8	1	1	1327	minCMV	1	set2	GTTGAATTATCTGATATAAGTTCA	-1.21115	0.288613	-2.56529	0.254621	1.08296
Scramble8-1:1327, 1, set2, minCMV	Scramble8	1	1	1327	minCMV	1	set2	GTTTGTCAAAGTCACAGTCCCTAG	-0.310688	1.40726		-1.9153
Scramble8-1:1327, 1, set2, minProm	Scramble8	1	1	1327	minProm	1	set2	AACGCAGGGTCAGTACGGAAGGTG	-0.573723	-0.84067			-1.79151
Scramble8-1:1327, 1, set2, minProm	Scramble8	1	1	1327	minProm	1	set2	AAGTCCCAATTTTACGTAACCACA	-2.31069	1.64476
Scramble8-1:1327, 1, set2, minProm	Scramble8	1	1	1327	minProm	1	set2	AATACTTTGTTTTATGGTACTTTC	-1.57372	-0.654803		1.17216	3.25289
Scramble8-1:1327, 1, set2, minProm	Scramble8	1	1	1327	minProm	1	set2	ATTGCCGAATCACGTACTTATTTC	-0.251795	0.13661	-3.44981	-0.882883	-0.353136
Scramble8-1:1327, 1, set2, minProm	Scramble8	1	1	1327	minProm	1	set2	CCGAATTTCCTGTGTCGACGCTTG	-1.05915	-0.670745		0.862303	-1.502
Scramble8-1:1327, 1, set2, minProm	Scramble8	1	1	1327	minProm	1	set2	CTTTATGAGTTATTAGGGTGCGAC	0.233632	0.118688
Scramble8-1:1327, 1, set2, minProm	Scramble8	1	1	1327	minProm	1	set2	GACAGTTGGTCTCACATGTCGTCA
Scramble8-1:1327, 1, set2, minProm	Scramble8	1	1	1327	minProm	1	set2	GATACCCGATCGTATACTCGGATC	1.01124	-1.03331
Scramble8-1:1327, 1, set2, minProm	Scramble8	1	1	1327	minProm	1	set2	GATACCGTATCGTGTGCAAAGTTG	0.118155	-2.95615	-1.71034	0.862303	0.419998
Scramble8-1:1327, 1, set2, minProm	Scramble8	1	1	1327	minProm	1	set2	GCTTACTTATTGTTTCCTTCCTTC	-1.21115	-0.137652	0.59391	0.254621	-0.390968
Scramble8-1:1327, 1, set2, minProm	Scramble8	1	1	1327	minProm	1	set2	GCTTATGTATGTCTCGTTTGTTAG		0.207693		-1.33034	-0.238965
Scramble8-1:1327, 1, set2, minProm	Scramble8	1	1	1327	minProm	1	set2	GTTTATTACCTTTGAGTTTACTCA	-4.07622	-0.589708			0.0829632
Scramble8-1:1327, 1, set2, minTK	Scramble8	1	1	1327	minTK	1	set2	AATTGCCACACAGGTGTTAGTGTA	-1.02829	0.551648	1.49675		0.819929
Scramble8-1:1327, 1, set2, minTK	Scramble8	1	1	1327	minTK	1	set2	ATGTGCTTACTGTGTCCTAGCTTA	0.118155	0.143563	4.22826		0.556894
Scramble8-1:1327, 1, set2, minTK	Scramble8	1	1	1327	minTK	1	set2	ATTGGCTTCCGTGATCTGAAGTAC	-0.158685	0.873576			1.25289
Scramble8-1:1327, 1, set2, minTK	Scramble8	1	1	1327	minTK	1	set2	CACTATGAGACTTAACTATATGCA	1.74821	-0.0333151
Scramble8-1:1327, 1, set2, minTK	Scramble8	1	1	1327	minTK	1	set2	CACTCTCTATGTTTTCTGTCGTAC	-0.200264	-1.23767			0.345998
Scramble8-1:1327, 1, set2, minTK	Scramble8	1	1	1327	minTK	1	set2	CATTGAGGATGTTTCGTTTATTCC	-0.836757	0.583356		2.99159	1.1825
Scramble8-1:1327, 1, set2, minTK	Scramble8	1	1	1327	minTK	1	set2	CTCTAAGACAGTTTTGCATGTGTA		-2.03331
Scramble8-1:1327, 1, set2, minTK	Scramble8	1	1	1327	minTK	1	set2	CTCTGTTGCCCTCAAGCAAATTTA		0.381723
Scramble8-1:1327, 1, set2, minTK	Scramble8	1	1	1327	minTK	1	set2	CTGGACTGGTGTTTTCGTTCTTTA	-0.181405	-1.50044			-0.419537
Scramble8-1:1327, 1, set2, minTK	Scramble8	1	1	1327	minTK	1	set2	CTGTGTTTCATATTCGTTCGGTTG	0.776774	-0.425632		-1.33034	0.642391
Scramble8-1:1327, 1, set2, minTK	Scramble8	1	1	1327	minTK	1	set2	CTTTATTGACTGCATAGAACGTCC		1.18908
Scramble8-1:1327, 1, set2, minTK	Scramble8	1	1	1327	minTK	1	set2	GAGACCGAACGATATGTTTATAAA	0.110775	-1.19681	-1.52847	-0.155255	1.81993
Scramble8-1:1327, 1, set2, minTK	Scramble8	1	1	1327	minTK	1	set2	GATTCTCTGAGACTCCTACATTTA	2.38975	-1.17082	0.730761	0.807162	-1.05454
Scramble8-1:1327, 1, set2, minTK	Scramble8	1	1	1327	minTK	1	set2	GATTCTTAAACTGACGTGCATTCG	-0.181405	1.26625		0.34773	-0.357609
Scramble8-1:1327, 1, set2, minTK	Scramble8	1	1	1327	minTK	1	set2	GCTTCATGACTTTAAACTTGTTAG	-1.44819	0.348556			-1.502
Scramble8-1:1327, 1, set2, minTK	Scramble8	1	1	1327	minTK	1	set2	GTGAACTTATTTCGAATATCCATA	1.01124	3.87358			3.66793
Scramble8-1:1660, 4, set2, minCMV	Scramble8	1	1	1660	minCMV	4	set2	ACGAGTTTATTATGAGGTACGATG	1.01124	0.0280856
Scramble8-1:1660, 4, set2, minCMV	Scramble8	1	1	1660	minCMV	4	set2	ACTGGTCGCTCTTTAACTTGTGTC	0.84523	-0.165765	-0.155068	2.29415	0.542395
Scramble8-1:1660, 4, set2, minCMV	Scramble8	1	1	1660	minCMV	4	set2	ACTTGTGAAAGTTTAAGGCATTTG	-0.69658	-0.0482654	0.0453967	-1.51091	-1.40736
Scramble8-1:1660, 4, set2, minCMV	Scramble8	1	1	1660	minCMV	4	set2	ATCAAATTACTTTACGTGTGTGTA	0.596202	-0.138285	-0.549347	-0.552734	-0.402464
Scramble8-1:1660, 4, set2, minCMV	Scramble8	1	1	1660	minCMV	4	set2	CACACTGTGTTATTCAGGTATATA					1.08296
Scramble8-1:1660, 4, set2, minCMV	Scramble8	1	1	1660	minCMV	4	set2	CAGAATTACTCTCGCACTAACTCC	0.426277	-1.53582			0.0829632
Scramble8-1:1660, 4, set2, minCMV	Scramble8	1	1	1660	minCMV	4	set2	CAGTATGACATGGGACTTTGCGTC	-1.4038	-0.69628	-1.21231		0.73504
Scramble8-1:1660, 4, set2, minCMV	Scramble8	1	1	1660	minCMV	4	set2	CATTCTTGAATTTTCACTTGCATA	0.818595	0.229719			-1.40246
Scramble8-1:1660, 4, set2, minCMV	Scramble8	1	1	1660	minCMV	4	set2	CCGTATGAATTATTTACTAGCTTA	-0.474187	0.487517		-2.23723	0.704452
Scramble8-1:1660, 4, set2, minCMV	Scramble8	1	1	1660	minCMV	4	set2	CTCACATGGAGTTGACTGTGTATG	0.426277	0.244219	-0.269239	0.669658	0.323971
Scramble8-1:1660, 4, set2, minCMV	Scramble8	1	1	1660	minCMV	4	set2	CTCTACCGATTGTACATTACGTAA	0.136771	-0.179166	-1.60181	1.17216	-0.258074
Scramble8-1:1660, 4, set2, minCMV	Scramble8	1	1	1660	minCMV	4	set2	CTGTACGTCATTTATCTATCCATC	-0.708652	-0.56383		1.57655	-0.772647
Scramble8-1:1660, 4, set2, minCMV	Scramble8	1	1	1660	minCMV	4	set2	CTTTCATGACTATTAATAAATTCC	0.0112397	-1.95931
Scramble8-1:1660, 4, set2, minCMV	Scramble8	1	1	1660	minCMV	4	set2	GACAATTTAATACACGTGAATTAA	-1.03058	-0.376203	-1.99413	-1.52299
Scramble8-1:1660, 4, set2, minCMV	Scramble8	1	1	1660	minCMV	4	set2	GAGACAGACCGTTGCGCGTGCTAC		-0.0333149			-1.59511
Scramble8-1:1660, 4, set2, minCMV	Scramble8	1	1	1660	minCMV	4	set2	GAGAGTGGACCTCTAGCTTGGTAC	-0.98876	-0.0333149
Scramble8-1:1660, 4, set2, minCMV	Scramble8	1	1	1660	minCMV	4	set2	GATTGTTGAACTCTTATGCCTGTA	0.395904	1.26858	-0.496105	1.48229	0.740076
Scramble8-1:1660, 4, set2, minCMV	Scramble8	1	1	1660	minCMV	4	set2	GTTACATGATCATACATGAATTAG	0.123714	0.162236	-1.29416	-0.593376	-0.106071
Scramble8-1:1660, 4, set2, minCMV	Scramble8	1	1	1660	minCMV	4	set2	GTTGGTCAATCGTAACTTCCTGTG	-1.61025	-0.232185	-1.52093	-0.492093	-0.321678
Scramble8-1:1660, 4, set2, minProm	Scramble8	1	1	1660	minProm	4	set2	AACGACTTATTTGTCCGATAGAAG	-0.403798	-0.888925	-2.21652	-1.15346	0.916953
Scramble8-1:1660, 4, set2, minProm	Scramble8	1	1	1660	minProm	4	set2	AAGAATGGATTAGATACACCCTCC	2.23363	-0.618277	4.47619		1.66793
Scramble8-1:1660, 4, set2, minProm	Scramble8	1	1	1660	minProm	4	set2	AAGTAACTATTATATAGGCCTTTA		-0.033315	-1.0713
Scramble8-1:1660, 4, set2, minProm	Scramble8	1	1	1660	minProm	4	set2	AATTATTACTTGTATAGTCGGTTA	1.01124	0.667125			1.08296
Scramble8-1:1660, 4, set2, minProm	Scramble8	1	1	1660	minProm	4	set2	CCGAATTGCTCGCGCGTTACTTTC	-0.149225	-0.123513	-0.186777	1.43519	2.08296
Scramble8-1:1660, 4, set2, minProm	Scramble8	1	1	1660	minProm	4	set2	CTCTATGGACCTTTCGTTAGTATA	-1.6892	2.42612	4.08624		-2.30935
Scramble8-1:1660, 4, set2, minProm	Scramble8	1	1	1660	minProm	4	set2	CTTTAATGCTTATACACATCGATA		0.104188			-0.724392
Scramble8-1:1660, 4, set2, minProm	Scramble8	1	1	1660	minProm	4	set2	GACACCCTCTGTCAAAGTTGTTAG		-1.48077			-1.01657
Scramble8-1:1660, 4, set2, minProm	Scramble8	1	1	1660	minProm	4	set2	GAGACCTTATTTGAAATAACCTAG	1.88571	0.725677			-2.502
Scramble8-1:1660, 4, set2, minProm	Scramble8	1	1	1660	minProm	4	set2	GTGTCATTATTATGACCTTGTGAA	-0.796115	-0.132851		1.50616	0.220467
Scramble8-1:1660, 4, set2, minProm	Scramble8	1	1	1660	minProm	4	set2	GTTTCATGACCTGTTAGTCGGTCC		-0.711387		0.839583	1.46147
Scramble8-1:1660, 4, set2, minTK	Scramble8	1	1	1660	minTK	4	set2	AAGTCACAATCACATGTTCCCAAG	-0.906298	0.588173			0.469986
Scramble8-1:1660, 4, set2, minTK	Scramble8	1	1	1660	minTK	4	set2	AATGATGTGTTTTTTGTATATTCA		-0.618277			-0.279607
Scramble8-1:1660, 4, set2, minTK	Scramble8	1	1	1660	minTK	4	set2	ATGAGATTACTTTGCCGTTCGACA	1.42628	-0.270354		-0.467845	-0.238965
Scramble8-1:1660, 4, set2, minTK	Scramble8	1	1	1660	minTK	4	set2	ATGTGTGTCCGTGTTGCAAACGTC		-2.18016	-1.24122		0.542395
Scramble8-1:1660, 4, set2, minTK	Scramble8	1	1	1660	minTK	4	set2	ATTGCATAATTTGTTAGTACGGTG	-0.98876	0.579662			-2.03251
Scramble8-1:1660, 4, set2, minTK	Scramble8	1	1	1660	minTK	4	set2	CCTTCCTAGCCGTTTGGAAGTGAC	0.689312	-0.033315	1.12135
Scramble8-1:1660, 4, set2, minTK	Scramble8	1	1	1660	minTK	4	set2	CTTAGCTAGTTTCTAGGGTCGGTC	-1.94296	-0.180156		-0.619848	0.334502
Scramble8-1:1660, 4, set2, minTK	Scramble8	1	1	1660	minTK	4	set2	GACTCTTGACGACTTGTACCCGAG	0.496667	-0.200425	-0.132838	-0.330342	-0.134267
Scramble8-1:1660, 4, set2, minTK	Scramble8	1	1	1660	minTK	4	set2	GATGATTTATTTTGTACTACGTCC	-0.152259	0.77404	-0.186777	1.40662	-0.42605
Scramble8-1:1660, 4, set2, minTK	Scramble8	1	1	1660	minTK	4	set2	GATTAACTAATTCATGCTAGTTTA	-0.867454	-0.355243	0.117229	-1.48788	0.536681
Scramble8-1:1660, 4, set2, minTK	Scramble8	1	1	1660	minTK	4	set2	GTGTGCGAGAGGTAACGTACCACC	-0.448192	-0.22596	0.372651		-0.109682
Scramble8-1:1993, 8, set2, minCMV	Scramble8	1	1	1993	minCMV	8	set2	AACACTTTGTGATTTGTTACCAAA	0.954656	0.185325		-0.915304	-0.447552
Scramble8-1:1993, 8, set2, minCMV	Scramble8	1	1	1993	minCMV	8	set2	AACTCTTGATCATGAATTCATGAG	-1.12626	0.29926		0.254621	-0.987426
Scramble8-1:1993, 8, set2, minCMV	Scramble8	1	1	1993	minCMV	8	set2	AATACATAGTTGGTTGGATGTTAG	0.274274	-1.44835
Scramble8-1:1993, 8, set2, minCMV	Scramble8	1	1	1993	minCMV	8	set2	ATGGGTTAAATTTATATACATTTC	1.5962	0.274807			-1.23896
Scramble8-1:1993, 8, set2, minCMV	Scramble8	1	1	1993	minCMV	8	set2	CATTAATAATTAGAAATATATTTG		-2.51874		1.03223	-2.08696
Scramble8-1:1993, 8, set2, minCMV	Scramble8	1	1	1993	minCMV	8	set2	CCGGAATAGAGTTTAAGTTCCATA	-0.333896	-1.17715	1.59083	1.12217	0.86365
Scramble8-1:1993, 8, set2, minCMV	Scramble8	1	1	1993	minCMV	8	set2	CCTTACTTCCGGTTAAGGTGGTCA	-2.31069	-1.61828	3.39819		-1.77502
Scramble8-1:1993, 8, set2, minCMV	Scramble8	1	1	1993	minCMV	8	set2	GTCAGTTAGTCATTCCGGCCTGTG	0.142484	-1.59519			-1.23896
Scramble8-1:1993, 8, set2, minProm	Scramble8	1	1	1993	minProm	8	set2	AACGAATTGCTATATCGATATACC		0.610541	1.07626	-1.33034	-0.538525
Scramble8-1:1993, 8, set2, minProm	Scramble8	1	1	1993	minProm	8	set2	CATACACGCTTACGTAGAAACGTG	0.639271	0.381723		0.254621	-0.332074
Scramble8-1:1993, 8, set2, minProm	Scramble8	1	1	1993	minProm	8	set2	CATAGCGTACTTTATCTATCGTAG	-1.4038	0.440616
Scramble8-1:1993, 8, set2, minProm	Scramble8	1	1	1993	minProm	8	set2	CATGCCTTATTGTAACTTCATTTA	-2.31069	0.452112			-0.139429
Scramble8-1:1993, 8, set2, minProm	Scramble8	1	1	1993	minProm	8	set2	CATTATTAACTTTTAATTCCTTTC	-1.64084	-1.14023			0.305356
Scramble8-1:1993, 8, set2, minProm	Scramble8	1	1	1993	minProm	8	set2	CTCAGTCAGATTTTCGTACCTACA	1.01124	0.77404
Scramble8-1:1993, 8, set2, minProm	Scramble8	1	1	1993	minProm	8	set2	GACACCCTAATTCTCCTTTGTGTC	1.63273	0.452112	1.17579	-0.552734
Scramble8-1:1993, 8, set2, minProm	Scramble8	1	1	1993	minProm	8	set2	GACGGATAGTGTGTAGTACGGACG	1.06187	0.145655		-0.185952	-1.77502
Scramble8-1:1993, 8, set2, minProm	Scramble8	1	1	1993	minProm	8	set2	GACTACGAACGGTTTGGGCAGGTA	0.725837	0.269248	-0.828323	-2.04655	0.320002
Scramble8-1:1993, 8, set2, minProm	Scramble8	1	1	1993	minProm	8	set2	GATGAAGACATTCTAGTATAGTTG	1.01124	-0.473888			1.36307
Scramble8-1:1993, 8, set2, minProm	Scramble8	1	1	1993	minProm	8	set2	GATTATTTATGTCATGTATCCTCC	0.0112397	-0.907784			2.08296
Scramble8-1:1993, 8, set2, minProm	Scramble8	1	1	1993	minProm	8	set2	GTGGGTTTCTCGTATCTATATATA	0.359163	0.0232684			-1.502
Scramble8-1:1993, 8, set2, minProm	Scramble8	1	1	1993	minProm	8	set2	GTTTATTTACTTTTAAGTACTATG	1.54729	-0.274323	-0.549347	-0.915304	1.02156
Scramble8-1:1993, 8, set2, minTK	Scramble8	1	1	1993	minTK	8	set2	ACTAAATTGACATTTATTAATGTA	2.4442	0.29926	-1.05553	1.25462	0.404891
Scramble8-1:1993, 8, set2, minTK	Scramble8	1	1	1993	minTK	8	set2	ATGTATTTAACTCATGTTCACACA	-0.474187	-1.55688		-0.500267	-2.82393
Scramble8-1:1993, 8, set2, minTK	Scramble8	1	1	1993	minTK	8	set2	ATTAACGAGTTATATCCAACTTTG		-0.448352			-0.791506
Scramble8-1:1993, 8, set2, minTK	Scramble8	1	1	1993	minTK	8	set2	ATTTATGTAATTTGCGTAAACTTG	-0.35133	0.4972	-1.63847		0.0829633
Scramble8-1:1993, 8, set2, minTK	Scramble8	1	1	1993	minTK	8	set2	CTGTAATAGCTGCTTCTATGCTAC		-1.17082	-0.393228		-1.70553
Scramble8-1:1993, 8, set2, minTK	Scramble8	1	1	1993	minTK	8	set2	GACTAAGTGATATTACGATGTAAC		-0.296349
Scramble8-1:1993, 8, set2, minTK	Scramble8	1	1	1993	minTK	8	set2	GACTGCCGACTGCACATAAACTTC	0.596202	0.966685
Scramble8-1:1993, 8, set2, minTK	Scramble8	1	1	1993	minTK	8	set2	GCCTGTCTATTGGTAAGTAGGTAC		2.55165			-1.502
Scramble8-1:1993, 8, set2, minTK	Scramble8	1	1	1993	minTK	8	set2	GCTAACCGCCGTTATGTTAGCGCC		-0.164559			0.234966
Scramble8-1:1993, 8, set2, minTK	Scramble8	1	1	1993	minTK	8	set2	GTGTGCTAGCTTTATATTTAGGCA	-1.83676	-0.91467			-1.502
Scramble8-1:328, 1, set1, minCMV	Scramble8	1	1	328	minCMV	1	set1	AATAGATGATCTTTTGCTCACGTG	-0.211153	-1.5216		4.06198	-1.03251
Scramble8-1:328, 1, set1, minCMV	Scramble8	1	1	328	minCMV	1	set1	ACTTGCGAGAGGTATGTATGGTTC	-0.512322	-0.0090674	0.15426	0.155085	0.193995
Scramble8-1:328, 1, set1, minCMV	Scramble8	1	1	328	minCMV	1	set1	CTTAATTTACTTCGCCGGTAGTAG	-2.44819	1.15933			-0.128541
Scramble8-1:328, 1, set1, minCMV	Scramble8	1	1	328	minCMV	1	set1	GAGTGACTGCTATATATTTAGTAC	3.71168	-1.49275			2.54239
Scramble8-1:328, 1, set1, minCMV	Scramble8	1	1	328	minCMV	1	set1	GCCTCAGTCCGTTATCTTTAGGTA	2.51374	0.334417			0.890318
Scramble8-1:328, 1, set1, minCMV	Scramble8	1	1	328	minCMV	1	set1	GCGGATGGGTTTTAACGTTCGTTC	-2.15869	1.359			0.404891
Scramble8-1:328, 1, set1, minCMV	Scramble8	1	1	328	minCMV	1	set1	GTCTCCTTCCCGTTCCCGTCTTAA	-0.236688	-1.72137	1.16686	-0.330342	0.387818
Scramble8-1:328, 1, set1, minProm	Scramble8	1	1	328	minProm	1	set1	AAGTCTCTATCGCAAATTAGTGTC	-0.288321	-1.23977			-0.569113
Scramble8-1:328, 1, set1, minProm	Scramble8	1	1	328	minProm	1	set1	ATTAATTTGTCGTTTACTCAGGCA	-0.403798	2.96669
Scramble8-1:328, 1, set1, minProm	Scramble8	1	1	328	minProm	1	set1	CTCGGTTGAATGTTTCCTACTTAA	1.73371	-0.509753	1.16115	1.99159	0.613478
Scramble8-1:328, 1, set1, minTK	Scramble8	1	1	328	minTK	1	set1	CAGGACTGCTGAGTTCTAAGTTAG	-1.18141	0.814682			-2.47775
Scramble8-1:328, 1, set1, minTK	Scramble8	1	1	328	minTK	1	set1	CCCGACTTCCGGTTTGTTAGCGCC	0.259167	-0.278427		2.15509	0.704452
Scramble8-1:328, 1, set1, minTK	Scramble8	1	1	328	minTK	1	set1	GTTAAATGCATGCTTGCTAATTTG	0.0112397	-1.61828
Scramble8-1:328, 1, set1, minTK	Scramble8	1	1	328	minTK	1	set1	GTTAAATGCATGGGCGCTAATTAC	-0.310688	-0.895811	-3.77174	0.34773	0.552448
Scramble8-1:328, 1, set1, minTK	Scramble8	1	1	328	minTK	1	set1	GTTTATTGATGTCTTGTACGGTTC	-0.98876	-0.372117	0.357544	2.38587	-1.19714
Scramble8-1:328, 1, set1, minTK	Scramble8	1	1	328	minTK	1	set1	GTTTATTTATCTTTTGCATCTTCC	0.551808	-1.56383		0.892051	-1.98743
Scramble8-1:661, 4, set1, minCMV	Scramble8	1	1	661	minCMV	4	set1	AAGAAACTGACTGGAACAACTAAC	-0.573723	-0.308949		-0.330342	0.0240696
Scramble8-1:661, 4, set1, minCMV	Scramble8	1	1	661	minCMV	4	set1	AATAGTTTAATGCTTAGATAGGAC	0.0112397	-0.711387		0.839583	1.11153
Scramble8-1:661, 4, set1, minCMV	Scramble8	1	1	661	minCMV	4	set1	ACTTCAGGCTTTTTAACGAAGGAA	-1.70497	-0.21774		0.477013	-0.206543
Scramble8-1:661, 4, set1, minCMV	Scramble8	1	1	661	minCMV	4	set1	CAGGAAGTATTATTCACGTATTCA	-1.21115	0.362614		0.424546	0.882665
Scramble8-1:661, 4, set1, minCMV	Scramble8	1	1	661	minCMV	4	set1	CAGGCAGTGTGTTTTAGTACTTTG	2.33317	-0.448352			-0.238965
Scramble8-1:661, 4, set1, minCMV	Scramble8	1	1	661	minCMV	4	set1	CTTAATTGATTATTTCTATGGTCC		0.0597945			1.66793
Scramble8-1:661, 4, set1, minCMV	Scramble8	1	1	661	minCMV	4	set1	GTTACCTTGCTTTGTAGTTAGACC	0.892595	-0.182178			-2.06904
Scramble8-1:661, 4, set1, minCMV	Scramble8	1	1	661	minCMV	4	set1	GTTAGTTGACTTTACGCATCCTAC	0.470671	-1.35524	-2.16406
Scramble8-1:661, 4, set1, minCMV	Scramble8	1	1	661	minCMV	4	set1	GTTGCTCTACTTCGTACATACAAC		-1.19559			1.81993
Scramble8-1:661, 4, set1, minProm	Scramble8	1	1	661	minProm	4	set1	AACTCTTTCCTGCGTAGTTACTCA
Scramble8-1:661, 4, set1, minProm	Scramble8	1	1	661	minProm	4	set1	AAGAAATAGATACACCGAAATTTG	0.689312	-1.42034			0.305356
Scramble8-1:661, 4, set1, minProm	Scramble8	1	1	661	minProm	4	set1	AATGCTCTCACTCTAGGTCGGGAA	2.12672	0.15111		-1.7633	1.08296
Scramble8-1:661, 4, set1, minProm	Scramble8	1	1	661	minProm	4	set1	ACTGGTGAACTACGCATATGTACC
Scramble8-1:661, 4, set1, minProm	Scramble8	1	1	661	minProm	4	set1	ATTGATGACCTTTTCCGAACGATC	-0.950286	-1.95388		3.3701	-1.17079
Scramble8-1:661, 4, set1, minProm	Scramble8	1	1	661	minProm	4	set1	CTTTATTAGCCAGTTAGTTAGATA	0.748205	0.686577			-1.08696
Scramble8-1:661, 4, set1, minProm	Scramble8	1	1	661	minProm	4	set1	GTGTGCCGCTCTCAACGTCAGTCG	-0.503334	0.242319	1.42091	-1.44582	0.478892
Scramble8-1:661, 4, set1, minTK	Scramble8	1	1	661	minTK	4	set1	AATTATCAATTTCTCATTTAGTAA	-0.921646	-0.262797	-1.77174		-0.829574
Scramble8-1:661, 4, set1, minTK	Scramble8	1	1	661	minTK	4	set1	ACTTATTTCATACTTCGTAACTCA	0.558727	-0.374352	-0.0232782	1.87911	1.44553
Scramble8-1:661, 4, set1, minTK	Scramble8	1	1	661	minTK	4	set1	ATTACCCTCTCTTTACTATAGAAA	0.596202	-0.132851	-0.67863		-0.457605
Scramble8-1:661, 4, set1, minTK	Scramble8	1	1	661	minTK	4	set1	CATAATGGACTATGCCTTTACTTA		-0.84067			1.25289
Scramble8-1:661, 4, set1, minTK	Scramble8	1	1	661	minTK	4	set1	CCTAGTCTAACATGTACATGGACA	1.15808	-0.833016	-1.3567	-2.33034	0.498001
Scramble8-1:994, 8, set1, minCMV	Scramble8	1	1	994	minCMV	8	set1	AACTGTCTGAGGGACCGTCCTGTC	-1.03058	0.430632		0.0322283	-2.13943
Scramble8-1:994, 8, set1, minCMV	Scramble8	1	1	994	minCMV	8	set1	AATAATGTCAGGGTTATGTAGATG	3.01124	-0.448352
Scramble8-1:994, 8, set1, minCMV	Scramble8	1	1	994	minCMV	8	set1	ATCTGCGTGATTTTAGCAAGGACA	0.547293	-0.236132	-0.909243	-1.33034	1.30536
Scramble8-1:994, 8, set1, minCMV	Scramble8	1	1	994	minCMV	8	set1	ATGTGCGGGCGGTAAGCGTGGTTA	1.74821	-3.20324
Scramble8-1:994, 8, set1, minCMV	Scramble8	1	1	994	minCMV	8	set1	GTCTCTTTCTTACGCGGTTGTTAG	-0.211153	-0.166582	-1.14097		0.263535
Scramble8-1:994, 8, set1, minCMV	Scramble8	1	1	994	minCMV	8	set1	GTTTCCCTCATGTTAACTCGTTAA	-0.211153	0.381723	1.35896	-0.87091	0.179825
Scramble8-1:994, 8, set1, minProm	Scramble8	1	1	994	minProm	8	set1	AACTCTTTCACTTATATTACGTCC		0.703651			-1.10968
Scramble8-1:994, 8, set1, minProm	Scramble8	1	1	994	minProm	8	set1	AATAATCACTTGGTTGCAAAGTAC	-0.0956754	0.209956		-0.593376	0.498001
Scramble8-1:994, 8, set1, minProm	Scramble8	1	1	994	minProm	8	set1	ATTTATGGGTTTTATGTTCAGACA	-0.278267	2.46919			0.667926
Scramble8-1:994, 8, set1, minProm	Scramble8	1	1	994	minProm	8	set1	CATAGATAAATGTTCCTTCATTCA	1.33317	-0.355243
Scramble8-1:994, 8, set1, minProm	Scramble8	1	1	994	minProm	8	set1	GCGAATGAATCTTGTGGTTCCAAA		-2.75578			-0.139429
Scramble8-1:994, 8, set1, minProm	Scramble8	1	1	994	minProm	8	set1	GTGGCACTACGTTTTACTCATACA
Scramble8-1:994, 8, set1, minTK	Scramble8	1	1	994	minTK	8	set1	AAGTATGAGTGTCTTATTTGGGCC	-0.0762232	0.165994	0.306263	-0.619848	1.76104
Scramble8-1:994, 8, set1, minTK	Scramble8	1	1	994	minTK	8	set1	CTCTCTGTGTCTTGTCTGCCCATC	-0.98876	2.25619			0.667926
Scramble8-1:994, 8, set1, minTK	Scramble8	1	1	994	minTK	8	set1	GTCTGCTGGTGGTTTATTTCGTTC		-0.420338			-1.10968
Scramble8-1:994, 8, set1, minTK	Scramble8	1	1	994	minTK	8	set1	GTGTGCCGGTTTCTTATTCCCAAA	0.596202
Scramble9-1:1328, 1, set2, minCMV	Scramble9	1	1	1328	minCMV	1	set2	ATCGCTCTATCTTTAAGATGGTAC	-0.394753	0.323619	-0.250907	1.42865	0.108498
Scramble9-1:1328, 1, set2, minCMV	Scramble9	1	1	1328	minCMV	1	set2	ATTGATGTATCTTTTACTTGGGAA	0.033266	0.295308	-1.3715	-0.00841367	-0.112293
Scramble9-1:1328, 1, set2, minCMV	Scramble9	1	1	1328	minCMV	1	set2	ATTGCATAATGTTTTGTTAGTATG	0.0969694	-0.472199		-0.178339	-0.238965
Scramble9-1:1328, 1, set2, minCMV	Scramble9	1	1	1328	minCMV	1	set2	ATTTGTGTCAGGCGTATGAACGTG	1.5962	-2.25571	-1.95616		-0.376468
Scramble9-1:1328, 1, set2, minCMV	Scramble9	1	1	1328	minCMV	1	set2	ATTTGTGTGCGTGACCTATCTAAA	1.28426	-0.587251	-2.88722	-0.330342	1.27561
Scramble9-1:1328, 1, set2, minCMV	Scramble9	1	1	1328	minCMV	1	set2	CCTAATTGCTTTGGTATATATTTC	0.0112397	-0.618277
Scramble9-1:1328, 1, set2, minCMV	Scramble9	1	1	1328	minCMV	1	set2	GATACTTTGTTATAAGCTCCGTTG	0.0112397	0.713919		-0.619848	-1.26496
Scramble9-1:1328, 1, set2, minCMV	Scramble9	1	1	1328	minCMV	1	set2	GATTCATGATTTTTTACGTCTTAA	0.450124	0.897422		1.87129	1.54239
Scramble9-1:1328, 1, set2, minCMV	Scramble9	1	1	1328	minCMV	1	set2	GCCTCCTTGTGTTTAGTTAGGACC		-2.03331
Scramble9-1:1328, 1, set2, minCMV	Scramble9	1	1	1328	minCMV	1	set2	GCTAGTGTATGTTGTCCATACATG	-2.31069	-0.033315	2.45065	0.321735	-0.109682
Scramble9-1:1328, 1, set2, minProm	Scramble9	1	1	1328	minProm	1	set2	ACGTATTGCAGACTTACACGTTAG			-1.53073		1.1825
Scramble9-1:1328, 1, set2, minProm	Scramble9	1	1	1328	minProm	1	set2	ATGACTTAATCTTTAGTATATACC		-1.61828			1.89032
Scramble9-1:1328, 1, set2, minProm	Scramble9	1	1	1328	minProm	1	set2	CATTCATTATGTTATGGTCGTTTG		-0.711387		0.0175815
Scramble9-1:1328, 1, set2, minProm	Scramble9	1	1	1328	minProm	1	set2	CTTGATGGCAGTTTACTATCTACA	-2.98876	-1.61828			0.305356
Scramble9-1:1328, 1, set2, minProm	Scramble9	1	1	1328	minProm	1	set2	GATGAACGCACGTTCGTTTAGTAC	-0.296883	-0.448352			-0.402464
Scramble9-1:1328, 1, set2, minProm	Scramble9	1	1	1328	minProm	1	set2	GATGATTAATGTTTCCCTCATTAG	-0.229769	0.113526	0.254733	0.669658	-1.75354
Scramble9-1:1328, 1, set2, minProm	Scramble9	1	1	1328	minProm	1	set2	GTCAACTGGCTTTGAACGTACGTA	0.0112397	-0.355243			-1.91704
Scramble9-1:1328, 1, set2, minTK	Scramble9	1	1	1328	minTK	1	set2	AAGAGAGTGACATACGTTCGTGAA	-1.25179	-0.355243	1.42989	-2.83284	0.0829632
Scramble9-1:1328, 1, set2, minTK	Scramble9	1	1	1328	minTK	1	set2	AATGGACAATGTGGAGCGTGTACC	0.0112397	1.65118			-0.654002
Scramble9-1:1328, 1, set2, minTK	Scramble9	1	1	1328	minTK	1	set2	ATCTCCTGCCGTTTTCCATGTTTA	-1.91476	1.81468	0.420906		0.0829633
Scramble9-1:1328, 1, set2, minTK	Scramble9	1	1	1328	minTK	1	set2	ATCTGCTTGTTTTAAATGTAGGAC	3.47067	-1.49275			-0.139429
Scramble9-1:1328, 1, set2, minTK	Scramble9	1	1	1328	minTK	1	set2	CTGTGCGAATTGTACCCTTCTTAA	0.148743	0.246793
Scramble9-1:1328, 1, set2, minTK	Scramble9	1	1	1328	minTK	1	set2	CTTGATTTAAGGTGAGTGCAGTTA	0.573119	-0.206647	-0.231171	2.3701	0.62062
Scramble9-1:1328, 1, set2, minTK	Scramble9	1	1	1328	minTK	1	set2	CTTGGTTGCCTACTCACTCATGTC	-0.158685	-1.25571	-0.508705		-0.132765
Scramble9-1:1328, 1, set2, minTK	Scramble9	1	1	1328	minTK	1	set2	CTTTCTGAGATTCGTCTAAATTTG	0.892595	-0.618277	-1.02808	1.16442	-0.758339
Scramble9-1:1328, 1, set2, minTK	Scramble9	1	1	1328	minTK	1	set2	GATAACGTGTTTTTAGCGCATGCA	0.596202	-0.569368			0.363071
Scramble9-1:1328, 1, set2, minTK	Scramble9	1	1	1328	minTK	1	set2	GATTGCGTCAGTTGAATATGTTCA	-0.98876	1.39732	-1.73697	-1.38924	0.952903
Scramble9-1:1328, 1, set2, minTK	Scramble9	1	1	1328	minTK	1	set2	GCTAGTGAACCAGGTGGACCTTTA	0.678664	-0.0707896		3.83958	1.72039
Scramble9-1:1328, 1, set2, minTK	Scramble9	1	1	1328	minTK	1	set2	GTCACACGAATATACATACGCACA
Scramble9-1:1328, 1, set2, minTK	Scramble9	1	1	1328	minTK	1	set2	GTCTCACAGATATTTATTTGGAAG
Scramble9-1:1328, 1, set2, minTK	Scramble9	1	1	1328	minTK	1	set2	GTTTCTCAAAGTTTACTTCCGATC	0.21769	-0.319619	0.138993	-0.993307	0.445533
Scramble9-1:1661, 4, set2, minCMV	Scramble9	1	1	1661	minCMV	4	set2	AAGAGATGGTCGGGTATATCTGTA	-0.92736
Scramble9-1:1661, 4, set2, minCMV	Scramble9	1	1	1661	minCMV	4	set2	AATAGATTCCCGTTCCGAACCAAC	1.78885	0.179414	0.450653	-0.717365	0.533625
Scramble9-1:1661, 4, set2, minCMV	Scramble9	1	1	1661	minCMV	4	set2	AATTGACGGACATAACTTAATGTA		-0.19378
Scramble9-1:1661, 4, set2, minCMV	Scramble9	1	1	1661	minCMV	4	set2	ATGGATCTCAGTCACCTTACCTAA		-1.03331
Scramble9-1:1661, 4, set2, minCMV	Scramble9	1	1	1661	minCMV	4	set2	ATGTGCGTAATATAACTATGCTAA	0.077329	-0.151151	-0.362934	-0.155255	1.37247
Scramble9-1:1661, 4, set2, minCMV	Scramble9	1	1	1661	minCMV	4	set2	CATTAAGTCCTGCATCTTCCTGTA	0.37381	0.0541478		-1.80427	0.783403
Scramble9-1:1661, 4, set2, minCMV	Scramble9	1	1	1661	minCMV	4	set2	CCTAAATAGTGTTTAGTGTCCATG	-0.251795	-0.945852
Scramble9-1:1661, 4, set2, minCMV	Scramble9	1	1	1661	minCMV	4	set2	CCTTGCTTCCCAGTTGGGACGTCA	0.0937018	0.13661		1.04817	1.498
Scramble9-1:1661, 4, set2, minCMV	Scramble9	1	1	1661	minCMV	4	set2	GTGTACGAGATTTAAGGTTATTAA	-0.0185077	-0.618277	-0.694571	1.79894	0.940005
Scramble9-1:1661, 4, set2, minProm	Scramble9	1	1	1661	minProm	4	set2	AAGGGTTTGAGATTACGTCATAAC	-2.39086	-0.796875		-4.78977	0.853481
Scramble9-1:1661, 4, set2, minProm	Scramble9	1	1	1661	minProm	4	set2	AATTCTTAGTCATGAGTTCACGTA		-1.84067		0.669658
Scramble9-1:1661, 4, set2, minProm	Scramble9	1	1	1661	minProm	4	set2	ATTAATTTATCTTTTATATAGTAA	0.788847	-0.374352
Scramble9-1:1661, 4, set2, minProm	Scramble9	1	1	1661	minProm	4	set2	ATTTGTCAGATTCATACGACGGAC	2.81859	-1.74381			-0.917037
Scramble9-1:1661, 4, set2, minProm	Scramble9	1	1	1661	minProm	4	set2	GACGGCCTGTCAGATCGTTCTTAC	-0.62619	0.249085			1.0005
Scramble9-1:1661, 4, set2, minProm	Scramble9	1	1	1661	minProm	4	set2	GAGGCTGTGTGTGTCCTGTACTTC		-0.0333149			0.0829632
Scramble9-1:1661, 4, set2, minProm	Scramble9	1	1	1661	minProm	4	set2	GCTAATTTACTTTAAGTGACGGCA	1.23363	0.311333	-1.37	-0.722659	-1.30406
Scramble9-1:1661, 4, set2, minProm	Scramble9	1	1	1661	minProm	4	set2	GTCGATCAAATATATCTACGCTTG	-2.57372	-1.12078
Scramble9-1:1661, 4, set2, minProm	Scramble9	1	1	1661	minProm	4	set2	GTTAATTTGAGGGTACTACGTTAG	1.5962	-1.06434
Scramble9-1:1661, 4, set2, minTK	Scramble9	1	1	1661	minTK	4	set2	AACTACTACTTTCACGTTCGTTTA	-0.98876	1.22972	2.03562
Scramble9-1:1661, 4, set2, minTK	Scramble9	1	1	1661	minTK	4	set2	AACTCAGAGACATACGTTAATATG	-1.36727	0.320322			-3.72439
Scramble9-1:1661, 4, set2, minTK	Scramble9	1	1	1661	minTK	4	set2	AATTGTCAAATACTTATGTCGTTA	0.0112397	0.0979296	-1.89727	1.47701	-0.0869618
Scramble9-1:1661, 4, set2, minTK	Scramble9	1	1	1661	minTK	4	set2	ATTGATTAATTTTATCTATATGAG	0.480725	0.750956	1.77846		-0.0690399
Scramble9-1:1661, 4, set2, minTK	Scramble9	1	1	1661	minTK	4	set2	ATTTAAGAATCGTGTCCATATAAC		-0.033315			0.208494
Scramble9-1:1661, 4, set2, minTK	Scramble9	1	1	1661	minTK	4	set2	ATTTGTTTAACGCATGTGAGGAAG	-2.86323	-1.43541			0.73504
Scramble9-1:1661, 4, set2, minTK	Scramble9	1	1	1661	minTK	4	set2	GAGACTTAATTACGTCCTTCCTAA	-0.293615	-0.831681		-3.57827	-0.623305
Scramble9-1:1661, 4, set2, minTK	Scramble9	1	1	1661	minTK	4	set2	GATTATTAATTTGTAACTTATGTC	0.937239	-0.163376	0.780802		-0.917037
Scramble9-1:1661, 4, set2, minTK	Scramble9	1	1	1661	minTK	4	set2	GTCAGTCAGATAGTACTGTCTTTA	-0.251795
Scramble9-1:1994, 8, set2, minCMV	Scramble9	1	1	1994	minCMV	8	set2	AATGGCGAATTTGTAACAAACACA	-0.229769	0.288613		-2.65227	3.72682
Scramble9-1:1994, 8, set2, minCMV	Scramble9	1	1	1994	minCMV	8	set2	AATTCTTTATCGTATGTTTGGGTC	0.403557	0.811034	-2.11569	-1.6299	0.208494
Scramble9-1:1994, 8, set2, minCMV	Scramble9	1	1	1994	minCMV	8	set2	ATTTCATGAATTCTTGGATGTACG	-0.257947	-0.117379	-0.948617	-2.08523	0.173161
Scramble9-1:1994, 8, set2, minCMV	Scramble9	1	1	1994	minCMV	8	set2	CCTTCCTAATTTTTCACGTAGGTG	0.259167	-0.887464			1.08296
Scramble9-1:1994, 8, set2, minCMV	Scramble9	1	1	1994	minCMV	8	set2	GTCAATTTATTGTTTCTATGCGTA	-1.75429	1.17968			0.623532
Scramble9-1:1994, 8, set2, minCMV	Scramble9	1	1	1994	minCMV	8	set2	GTGAGCCGCACTGGCCCTAGCATC	-1.76637	0.41147			1.59754
Scramble9-1:1994, 8, set2, minProm	Scramble9	1	1	1994	minProm	8	set2	ACTGCACTCCGTGGCACATATGTG	-0.474187	0.841154		-0.330342	0.0829632
Scramble9-1:1994, 8, set2, minProm	Scramble9	1	1	1994	minProm	8	set2	GTCAATCACTTTTTAATTAGTAAG	-1.57372	-3.55688
Scramble9-1:1994, 8, set2, minTK	Scramble9	1	1	1994	minTK	8	set2	AAGGATGTGTCGCGTGCAACCTTC	-1.72573	-0.69628		2.47701	0.0829632
Scramble9-1:1994, 8, set2, minTK	Scramble9	1	1	1994	minTK	8	set2	ATCTAATAGTGTTTTGCTTAGATA	-0.725726	-0.346473		2.04817	0.19844
Scramble9-1:1994, 8, set2, minTK	Scramble9	1	1	1994	minTK	8	set2	ATTTCTTAAACTTTTAGGTCTATC	-0.104238	-0.0989034	-0.241225		-0.917037
Scramble9-1:1994, 8, set2, minTK	Scramble9	1	1	1994	minTK	8	set2	ATTTGTGTCTCTTGTGCTTATAAG	-0.403798	0.448554	-0.186777	-2.09588	0.19844
Scramble9-1:1994, 8, set2, minTK	Scramble9	1	1	1994	minTK	8	set2	CATAAATTCACTCAAGCACGTTAA	-1.35799	1.05157		-0.0893336	0.47291
Scramble9-1:329, 1, set1, minCMV	Scramble9	1	1	329	minCMV	1	set1	AAGAGCTAGATTTAACTTAAGTCC	2.5962	-2.61828
Scramble9-1:329, 1, set1, minCMV	Scramble9	1	1	329	minCMV	1	set1	AAGTCTCTCACTTGTAGGTATGCC	-0.573723	0.588173		-0.330342	0.0829632
Scramble9-1:329, 1, set1, minCMV	Scramble9	1	1	329	minCMV	1	set1	ATGTGAGGCCTGGGAATTAAGATC	1.6517	0.583356	-0.887217	-3.50027	-0.501999
Scramble9-1:329, 1, set1, minCMV	Scramble9	1	1	329	minCMV	1	set1	CATAGCTGATTAGTAGTTAGCGAC	0.352277	-0.654803		0.892051	-0.917037
Scramble9-1:329, 1, set1, minCMV	Scramble9	1	1	329	minCMV	1	set1	CCCGCACTAATTCACACGTCCATG	-2.79612	0.338654	0.865691		-3.16496
Scramble9-1:329, 1, set1, minCMV	Scramble9	1	1	329	minCMV	1	set1	CTGTATGACCTAGATGGATCGTAG	1.71168	0.147257
Scramble9-1:329, 1, set1, minCMV	Scramble9	1	1	329	minCMV	1	set1	CTTTATGTAATGTTTAGAAGCTCA	-1.31069	0.218224			-0.671924
Scramble9-1:329, 1, set1, minProm	Scramble9	1	1	329	minProm	1	set1	AATTGCGACAGAGTTGGTTACACC	-1.12626	-1.57764		0.669658
Scramble9-1:329, 1, set1, minProm	Scramble9	1	1	329	minProm	1	set1	ATTAGTCTCTTACTTGTTTGTTTG		1.77404
Scramble9-1:329, 1, set1, minProm	Scramble9	1	1	329	minProm	1	set1	CTTGGCTACTTGTTTAGGTATTAG	2.5962	0.618762	-0.0127474		0.745928
Scramble9-1:329, 1, set1, minProm	Scramble9	1	1	329	minProm	1	set1	CTTTCTGACATGCTTACTCCTTTG		-1.84067
Scramble9-1:329, 1, set1, minProm	Scramble9	1	1	329	minProm	1	set1	GTCTATTTCACTGAAGTTTCTATG	1.66332	-0.70074	0.62312	-1.17834	-1.08696
Scramble9-1:329, 1, set1, minProm	Scramble9	1	1	329	minProm	1	set1	GTGGGTGAGCCTTATACACGTTTA	-1.12626	-0.0877628			2.30536
Scramble9-1:329, 1, set1, minTK	Scramble9	1	1	329	minTK	1	set1	AAGGATGTGCTACGTCCGCAGGTC	-1.31069	-0.371185	1.89123	-1.10086	-0.258074
Scramble9-1:329, 1, set1, minTK	Scramble9	1	1	329	minTK	1	set1	AATACACTCATGTATACAAAGTTA	-3.07622	-0.814675	-0.653095	-1.44582	-0.180071
Scramble9-1:329, 1, set1, minTK	Scramble9	1	1	329	minTK	1	set1	ACTTATTGACTGGTTAGATATTTG	0.476903	1.1817	0.724218	-1.9153	-1.39097
Scramble9-1:329, 1, set1, minTK	Scramble9	1	1	329	minTK	1	set1	ATGGCCGACCCTCTCGCATGTTCG	-1.57372	-1.14879
Scramble9-1:329, 1, set1, minTK	Scramble9	1	1	329	minTK	1	set1	ATTTACCGGTGTCGTATTAAGACC	0.203885	0.0736003		-0.14977	-0.172294
Scramble9-1:329, 1, set1, minTK	Scramble9	1	1	329	minTK	1	set1	CCCTACTTGCTGGATAGGAGTACA	0.203885	-0.255707			-0.180071
Scramble9-1:329, 1, set1, minTK	Scramble9	1	1	329	minTK	1	set1	CTCAGCTTATGTTTACTTAACTTG	-0.140763	-2.20324		0.477013
Scramble9-1:329, 1, set1, minTK	Scramble9	1	1	329	minTK	1	set1	CTTTGATTAATGCAACCATACTTC	-1.07622	-0.903254			0.613478
Scramble9-1:662, 4, set1, minCMV	Scramble9	1	1	662	minCMV	4	set1	ACCACCGTCATGTGCATAAATTCA	1.51374	1.04469	1.34374	-0.678265	0.220467
Scramble9-1:662, 4, set1, minCMV	Scramble9	1	1	662	minCMV	4	set1	ACTGCCGAATTTTATGTAACGATG	-0.573723	0.350014		-1.06731	-1.58
Scramble9-1:662, 4, set1, minCMV	Scramble9	1	1	662	minCMV	4	set1	ACTGGTGGCACGCTAGTAAAGAAC	-2.31069	-0.274323			1.01585
Scramble9-1:662, 4, set1, minCMV	Scramble9	1	1	662	minCMV	4	set1	GACTGTTTAACGTACCTATACAAA	1.18116	-2.24277			0.56839
Scramble9-1:662, 4, set1, minCMV	Scramble9	1	1	662	minCMV	4	set1	GCGACACGGCTTTACCGACGTATG	1.6742	0.381723	-0.771739	0.0846957	-0.654002
Scramble9-1:662, 4, set1, minCMV	Scramble9	1	1	662	minCMV	4	set1	GCTGGTTTCTTTTATGTGTCCTTA	-0.78231	-0.535815	-2.15507		1.14709
Scramble9-1:662, 4, set1, minCMV	Scramble9	1	1	662	minCMV	4	set1	GTGACATGGTGGCTAGTATGTGCG	-1.89565	-0.936018		2.17216	-0.724392
Scramble9-1:662, 4, set1, minCMV	Scramble9	1	1	662	minCMV	4	set1	GTGTGCCAACTTGTTCTACATATC	1.01124	-1.11132	-0.973373		0.498001
Scramble9-1:662, 4, set1, minProm	Scramble9	1	1	662	minProm	4	set1	ACTTGTTTGCGATTTGTTTATGTG	1.88571	-0.480774
Scramble9-1:662, 4, set1, minProm	Scramble9	1	1	662	minProm	4	set1	ATCAGCTAAATATACAGATCCTAC	0.639271	-2.24277	-2.31923	-0.214865	-2.502
Scramble9-1:662, 4, set1, minProm	Scramble9	1	1	662	minProm	4	set1	ATGTGAGTCTTTTTCCTGTCGTTG	0.904324	-0.69628			-0.724392
Scramble9-1:662, 4, set1, minProm	Scramble9	1	1	662	minProm	4	set1	ATTAGTCTATGTCACATATATATA	1.47067	2.28861
Scramble9-1:662, 4, set1, minProm	Scramble9	1	1	662	minProm	4	set1	CAGGGATTACTTCGAACTTACAAA	1.07013	-0.770281	-0.0347737	-1.48234	0.93096
Scramble9-1:662, 4, set1, minProm	Scramble9	1	1	662	minProm	4	set1	CTTGGCCGAAGGGAAATACCGTTG	-0.666832	-1.33817			0.382524
Scramble9-1:662, 4, set1, minProm	Scramble9	1	1	662	minProm	4	set1	GAGTAATGGCTGTTTCCGAATACA		-0.0974453			-0.376468
Scramble9-1:662, 4, set1, minProm	Scramble9	1	1	662	minProm	4	set1	GTTGGCTACATACTTGGGACGTTC	-1.57372	1.2397			1.66793
Scramble9-1:662, 4, set1, minTK	Scramble9	1	1	662	minTK	4	set1	AACAGCTTGACGGTTCGTTGTATA	-0.725726
Scramble9-1:662, 4, set1, minTK	Scramble9	1	1	662	minTK	4	set1	CTGAAAGAGCTTGTTGCTCCTAAC	-0.881845	0.229719	-2.06125		-2.37647
Scramble9-1:662, 4, set1, minTK	Scramble9	1	1	662	minTK	4	set1	CTTTCATTGATGTATCGGCATTAA	-1.65173	-0.283293		0.370098	1.27561
Scramble9-1:662, 4, set1, minTK	Scramble9	1	1	662	minTK	4	set1	CTTTCTTTCTCTCGCCCTCATAAC	1.18116	-0.20324		-2.1377	-2.4406
Scramble9-1:995, 8, set1, minCMV	Scramble9	1	1	995	minCMV	8	set1	AAGAATGTACTGTGTGGTTACGAA	-1.3424	-0.654803		1.75712	-2.18007
Scramble9-1:995, 8, set1, minCMV	Scramble9	1	1	995	minCMV	8	set1	AAGTGCGGAATATACCTAACTTTG	-1.22323	-0.112749	-1.01275		-2.37647
Scramble9-1:995, 8, set1, minCMV	Scramble9	1	1	995	minCMV	8	set1	ATTTACGTGTCAGTCGCGTGGGTG	0.596202	-0.9264	-0.281414		0.613478
Scramble9-1:995, 8, set1, minCMV	Scramble9	1	1	995	minCMV	8	set1	CTCAATGTAATATTTAGTTCCGAG	3.47067	-0.817586	-0.199833		1.95743
Scramble9-1:995, 8, set1, minCMV	Scramble9	1	1	995	minCMV	8	set1	CTTTGTGGCTTGTAAATTTACGAA	1.93724	0.147257			0.530422
Scramble9-1:995, 8, set1, minCMV	Scramble9	1	1	995	minCMV	8	set1	GATTCTCGGATTCGAATTTCCTCC	0.110775	-1.04661	-2.03477	2.78514	0.486319
Scramble9-1:995, 8, set1, minCMV	Scramble9	1	1	995	minCMV	8	set1	GTGTACTGCTTTTTAACTTATATA	-1.4038	-0.711387		0.669658
Scramble9-1:995, 8, set1, minProm	Scramble9	1	1	995	minProm	8	set1	AATAGTTACTTGGGTCTTCGGGAG	0.0112397	1.96668	0.906333
Scramble9-1:995, 8, set1, minProm	Scramble9	1	1	995	minProm	8	set1	ATTTCCGAGAGATTTATACGGTCA	-2.79612	-0.0974453			-0.0101462
Scramble9-1:995, 8, set1, minProm	Scramble9	1	1	995	minProm	8	set1	CTGTGTTTCTTTCTTGCAAATAAA	-1.98876	-0.435413	0.944468	2.91759	-0.595109
Scramble9-1:995, 8, set1, minProm	Scramble9	1	1	995	minProm	8	set1	GTGTATCGCTCTTTTGGTTAGTTA		0.604115			1.498
Scramble9-1:995, 8, set1, minTK	Scramble9	1	1	995	minTK	8	set1	ACGAGTTTAATGGTCGGTAATTAC	-0.223226	-0.829782		-0.330342	-0.0805356
Scramble9-1:995, 8, set1, minTK	Scramble9	1	1	995	minTK	8	set1	CAGGAAGTCTTAGTTGTGTGGATC	0.694383	-0.448353	-1.3567	0.0322283	0.0829632
Scramble9-1:995, 8, set1, minTK	Scramble9	1	1	995	minTK	8	set1	CTCACCTAACTTTATGTTTATTAA	-2.10424	-1.28707
Scramble9-1:995, 8, set1, minTK	Scramble9	1	1	995	minTK	8	set1	GCCGGTGACCTGCATCTAAGTTTA
Scramble9-1:995, 8, set1, minTK	Scramble9	1	1	995	minTK	8	set1	GCTTAATTATGTTTAGTACCGTAG	-1.17318	-0.945852	0.16686		-0.917037
Spacer1:2053, 1, set1, minCMV	Spacer1	1		2053	minCMV	1	set1	AACTCTCTGCTAGAAGTTAGTGCG	0.245705	-0.547888	-1.4347	0.0846957	-0.917037
Spacer1:2053, 1, set1, minCMV	Spacer1	1		2053	minCMV	1	set1	AAGGATGGCTTGTGTATAAGGTTA	-0.0712224	-0.492747		1.0847	-0.855636
Spacer1:2053, 1, set1, minCMV	Spacer1	1		2053	minCMV	1	set1	AAGGGTTAAACAGGAGTTTCGTTA	-2.86323	-1.03332	2.47619	1.0847	2.81993
Spacer1:2053, 1, set1, minCMV	Spacer1	1		2053	minCMV	1	set1	AATAATTAAACGTATGCAAAGGTA	1.11078	0.13661	3.62058		1.08296
Spacer1:2053, 1, set1, minCMV	Spacer1	1		2053	minCMV	1	set1	AATAATTTAATGCTAGTGAAGACC	-0.288321	0.490247		-0.593376	-1.23896
Spacer1:2053, 1, set1, minCMV	Spacer1	1		2053	minCMV	1	set1	ACGGATCACCTGTTAATGCAGAAC	-0.342397	-0.661346	0.0167565	-0.0673074	-0.0976089
Spacer1:2053, 1, set1, minCMV	Spacer1	1		2053	minCMV	1	set1	ACGTACTAACCACGACTTCGTATC	-0.491261	-0.281242			2.47528
Spacer1:2053, 1, set1, minCMV	Spacer1	1		2053	minCMV	1	set1	ACGTCTCTAATAGAACGTCCTTTA	0.245705	-1.48262		0.254621	0.860571
Spacer1:2053, 1, set1, minCMV	Spacer1	1		2053	minCMV	1	set1	ACTAGCGTAACTGGAATGTATTCC	0.496667	-0.518742			-3.37647
Spacer1:2053, 1, set1, minCMV	Spacer1	1		2053	minCMV	1	set1	ATGAGTGTGAGTGACGTGTACGCG	-2.72573	0.551647			0.0829632
Spacer1:2053, 1, set1, minCMV	Spacer1	1		2053	minCMV	1	set1	ATTAAATGATGTGACATATAGTAC	-0.766368	-0.448353		-1.50027	0.0829632
Spacer1:2053, 1, set1, minCMV	Spacer1	1		2053	minCMV	1	set1	ATTTCATAGCGGTTCCTGCGCGTG	1.73706	0.0869793	-3.57909	0.406624	-1.58446
Spacer1:2053, 1, set1, minCMV	Spacer1	1		2053	minCMV	1	set1	CATAATTAATTGTGTCTTAGTTCC	-0.651725	-0.717813	-1.09367	0.716964	-2.2166
Spacer1:2053, 1, set1, minCMV	Spacer1	1		2053	minCMV	1	set1	CCTAGTCAAATGGTTACACGGAAC		1.10419			-0.402464
Spacer1:2053, 1, set1, minCMV	Spacer1	1		2053	minCMV	1	set1	CCTAGTGGAAGTTTCATTTATTAA	-1.37578	-0.402549		-0.745379	-1.20654
Spacer1:2053, 1, set1, minCMV	Spacer1	1		2053	minCMV	1	set1	CCTGACCTAACTTAACTTACTGTA	-0.403798	-0.547888	-1.46362		-1.56911
Spacer1:2053, 1, set1, minCMV	Spacer1	1		2053	minCMV	1	set1	CCTGGCGTCTTGGAACGAACTTTA	0.699296	0.307722	-1.14258	-1.01623	0.768855
Spacer1:2053, 1, set1, minCMV	Spacer1	1		2053	minCMV	1	set1	CCTTGCGTATCACGCACTAGCAAC	-0.773032	-0.231861		0.135322	1.50923
Spacer1:2053, 1, set1, minCMV	Spacer1	1		2053	minCMV	1	set1	CTGGCAGTACTGCTAGGTAGTACC		-1.44835			1.08296
Spacer1:2053, 1, set1, minCMV	Spacer1	1		2053	minCMV	1	set1	CTGTCTCTCATGTTAACGCACTCC		-0.685392
Spacer1:2053, 1, set1, minCMV	Spacer1	1		2053	minCMV	1	set1	CTTAATTAAATTGATCCATGCACA	-0.301918	-0.0447197	-0.714024	3.66966	-0.0793082
Spacer1:2053, 1, set1, minCMV	Spacer1	1		2053	minCMV	1	set1	CTTTCCGGGTTAGATAGACGGATC	0.414068	0.209046	1.08142	0.618025	0.515488
Spacer1:2053, 1, set1, minCMV	Spacer1	1		2053	minCMV	1	set1	GACAGTTAGATTTATGTGAAGTCA	0.0112398	0.00850513		0.477013	0.426918
Spacer1:2053, 1, set1, minCMV	Spacer1	1		2053	minCMV	1	set1	GACGCTTAGATTTTACTGCATTTA	-2.2258	-0.0848453	-1.25717	2.12909	0.542395
Spacer1:2053, 1, set1, minCMV	Spacer1	1		2053	minCMV	1	set1	GACGGACTGCTACATACGACCTAC	-0.251795	-1.46627		1.47701	-1.03251
Spacer1:2053, 1, set1, minCMV	Spacer1	1		2053	minCMV	1	set1	GATTATTTGTCGGATGGTCGGTTA	-0.122027	-0.300102		-0.0465488	-0.47343
Spacer1:2053, 1, set1, minCMV	Spacer1	1		2053	minCMV	1	set1	GCTTGATACTCTTTCATTAATTAA	-1.31069	-3.20324
Spacer1:2053, 1, set1, minCMV	Spacer1	1		2053	minCMV	1	set1	GTCTCCTTACGTTGAGTACGGACC	-0.98876	0.274807		1.49563	-1.67192
Spacer1:2053, 1, set1, minCMV	Spacer1	1		2053	minCMV	1	set1	GTTACTCACTTATTTGCTAAGTTA	0.198867	0.15111	1.73076	-1.42988	-0.669109
Spacer1:2053, 1, set1, minCMV	Spacer1	1		2053	minCMV	1	set1	GTTTCCTTCTGACTCATGTAGAAG	-0.0997917	-1.00822	0.567063	-1.40834	0.585464
Spacer1:2053, 1, set1, minProm	Spacer1	1		2053	minProm	1	set1	ATCTGCTAATCTTTAAGAAGTATG	1.18116	-1.7882			-1.502
Spacer1:2053, 1, set1, minProm	Spacer1	1		2053	minProm	1	set1	ATTTGTTAGTCACATCTACACGAA	1.38975	0.618762		-0.619848	-0.765034
Spacer1:2053, 1, set1, minProm	Spacer1	1		2053	minProm	1	set1	CAGAAACGGATGGTTATTTATGTG	-0.640837	0.873576			-0.554467
Spacer1:2053, 1, set1, minProm	Spacer1	1		2053	minProm	1	set1	CAGACACAATTTGATAGACACGAC	0.904324	-2.23495			-1.91704
Spacer1:2053, 1, set1, minProm	Spacer1	1		2053	minProm	1	set1	CCCGCTCAACTTTATGGTCACGAA
Spacer1:2053, 1, set1, minProm	Spacer1	1		2053	minProm	1	set1	CCCTCTCGCTTAGGAAGAACGAAA	0.699296	0.744293	-0.423816	-0.745379	0.0434348
Spacer1:2053, 1, set1, minProm	Spacer1	1		2053	minProm	1	set1	CCTAAATTGACTTATATTAAGGAC	0.282542	0.176903	-2.41944	0.155085	-1.59511
Spacer1:2053, 1, set1, minProm	Spacer1	1		2053	minProm	1	set1	CTCTCTGGATTTTGAACGTCTATC		-1.53582	0.891226
Spacer1:2053, 1, set1, minProm	Spacer1	1		2053	minProm	1	set1	CTGGAATAACTTGTAAGGCGCTCA	-0.229769	-0.770281	-0.634236	1.75712	1.66793
Spacer1:2053, 1, set1, minProm	Spacer1	1		2053	minProm	1	set1	CTTAAAGTCCTTTTTCTGTAGTTC	0.0112397	0.551648			0.289414
Spacer1:2053, 1, set1, minProm	Spacer1	1		2053	minProm	1	set1	GATTGTGAACCATGAGTTTATATA	-0.211153	-0.84067			1.40489
Spacer1:2053, 1, set1, minProm	Spacer1	1		2053	minProm	1	set1	GTGTGATTACCTTTTGTGTCTAAA				2.06198	-0.654002
Spacer1:2053, 1, set1, minTK	Spacer1	1		2053	minTK	1	set1	AACAACTGGCTATACATTCAGTTG	-0.702456	-0.289655	-1.47535	1.89205	0.27059
Spacer1:2053, 1, set1, minTK	Spacer1	1		2053	minTK	1	set1	ACGGCATTGCGTTATGTTAATTCC	1.5962	-0.770281
Spacer1:2053, 1, set1, minTK	Spacer1	1		2053	minTK	1	set1	ATCGACTGGTTGGAACTATAGTCA	0.885709	-0.144346			0.305356
Spacer1:2053, 1, set1, minTK	Spacer1	1		2053	minTK	1	set1	ATGACAGACTGTGTCATTTATTCG	2.40356	-0.829782	-2.13431		0.387818
Spacer1:2053, 1, set1, minTK	Spacer1	1		2053	minTK	1	set1	ATGGCATAACCAGGTCCTTGGTAG	0.0112397	-0.618277
Spacer1:2053, 1, set1, minTK	Spacer1	1		2053	minTK	1	set1	ATTTATCGATGGCATCCAAGTTTC	-1.75429	-0.113485	-2.39065		-0.987426
Spacer1:2053, 1, set1, minTK	Spacer1	1		2053	minTK	1	set1	ATTTATTTGTTTCGTCTTCAGTAC	-0.403798	1.28861
Spacer1:2053, 1, set1, minTK	Spacer1	1		2053	minTK	1	set1	CATTATTAATCTGGCCTGTACTCC	-1.57372	0.314608			1.26739
Spacer1:2053, 1, set1, minTK	Spacer1	1		2053	minTK	1	set1	CCCAGTTTAATTGATAGTTCTGTC	-1.12626	1.20372	-1.33362	3.83958	1.87438
Spacer1:2053, 1, set1, minTK	Spacer1	1		2053	minTK	1	set1	CCCGCTTAAATTGGTGGGAGGTCA	1.01124	-0.374352
Spacer1:2053, 1, set1, minTK	Spacer1	1		2053	minTK	1	set1	CTTTCTGTCATGCGCCTAACTGTG	-0.98876	-0.743808	-3.3567		0.305356
Spacer1:2053, 1, set1, minTK	Spacer1	1		2053	minTK	1	set1	GAGGCATAACTGGGTCCTACTTTG	1.33317	-1.25571			3.7834
Spacer1:2053, 1, set1, minTK	Spacer1	1		2053	minTK	1	set1	GAGGCTTTAACTGATGCTCATTTA	0.0112398	0.77404		-0.107949	-1.03251
Spacer1:2053, 1, set1, minTK	Spacer1	1		2053	minTK	1	set1	GATTGATTCTCAGGTATACCTTAC	-0.35133	-0.175334			0.498001
Spacer1:2053, 1, set1, minTK	Spacer1	1		2053	minTK	1	set1	GCTAATTACTGATTAACTAACGTA		0.604115	-1.80921	0.254621	0.0829632
Spacer1:2053, 1, set1, minTK	Spacer1	1		2053	minTK	1	set1	GCTGGTCTATGTGATCCACACTCA	-0.836757	-0.308949			2.08296
Spacer1:2053, 1, set1, minTK	Spacer1	1		2053	minTK	1	set1	GCTTAATAAATGGTAATAAATTTG	-1.12626	2.55165
Spacer1:2053, 1, set1, minTK	Spacer1	1		2053	minTK	1	set1	GTGGGTGGAAGTGATCTATAGTAA	0.259167	-0.685392		-1.99331	1.38553
Spacer1:2053, 1, set1, minTK	Spacer1	1		2053	minTK	1	set1	GTGTATTAAACTTATGCTTATACA	-1.0931	-0.107316	3.39819	1.31736	3.60653
Spacer1:2059, 4, set1, minCMV	Spacer1	1		2059	minCMV	4	set1	AACGATCGCCTTCGTGTATGGACC		-2.35524			-1.39097
Spacer1:2059, 4, set1, minCMV	Spacer1	1		2059	minCMV	4	set1	AATTATTTACTATATGCTAGCATA	0.0112397	0.636536		-3.8539	3.17043
Spacer1:2059, 4, set1, minCMV	Spacer1	1		2059	minCMV	4	set1	ACCAAACTCTGTTATGTTTCCGTA		-2.20324	0.0218098		-2.18007
Spacer1:2059, 4, set1, minCMV	Spacer1	1		2059	minCMV	4	set1	ACTAATCTCTCGTTTGCAAATTCA		0.551648			-1.37647
Spacer1:2059, 4, set1, minCMV	Spacer1	1		2059	minCMV	4	set1	ATCTACGTCTTGGGTCCGCGTACA	-0.474187	1.46549	-0.771739	1.0847	-0.747112
Spacer1:2059, 4, set1, minCMV	Spacer1	1		2059	minCMV	4	set1	ATGAACGTGCTTTGAACTCATGAA		0.873576			-0.917037
Spacer1:2059, 4, set1, minCMV	Spacer1	1		2059	minCMV	4	set1	ATGTCCCTCTGTGGACCTTGTACC	-2.57372	0.320322		1.66966	-1.33207
Spacer1:2059, 4, set1, minCMV	Spacer1	1		2059	minCMV	4	set1	ATTGATGAACGTGTAATGTGTGAG	-1.86323	0.644757			-1.91704
Spacer1:2059, 4, set1, minCMV	Spacer1	1		2059	minCMV	4	set1	ATTGATTTCAGTTGTCTTTGGATG	0.558727	-0.45958	-0.830633		-2.88666
Spacer1:2059, 4, set1, minCMV	Spacer1	1		2059	minCMV	4	set1	ATTTATGACACTTTAGCTTAGTTA	0.904324	-0.374352		0.0846957	-2.23896
Spacer1:2059, 4, set1, minCMV	Spacer1	1		2059	minCMV	4	set1	CATTATTGACCTTATATTCATTTC	0.291348	0.198011		0.254621	0.667926
Spacer1:2059, 4, set1, minCMV	Spacer1	1		2059	minCMV	4	set1	CCCAACTGGTTGGAAGCGAGTATG	1.81859	1.01731			0.56839
Spacer1:2059, 4, set1, minCMV	Spacer1	1		2059	minCMV	4	set1	CCCGGCTAAAGGTTAGTAAATACC		-1.12078
Spacer1:2059, 4, set1, minCMV	Spacer1	1		2059	minCMV	4	set1	CTGACTGGATCATTAGCAAATAAC	-1.98876	-0.381238			-0.595109
Spacer1:2059, 4, set1, minCMV	Spacer1	1		2059	minCMV	4	set1	GACGGTTTATCGTTTAGTACGTTA	-0.591425	1.61054	-0.817543		-0.0132522
Spacer1:2059, 4, set1, minCMV	Spacer1	1		2059	minCMV	4	set1	GCGGCTCGGTTGTGAAGAAACAAA	-0.436219	0.511005	-1.68928		-0.312965
Spacer1:2059, 4, set1, minCMV	Spacer1	1		2059	minCMV	4	set1	GTTGCTTACCCGTGACCTACTTTG	-2.57372	-0.274323			-1.18007
Spacer1:2059, 4, set1, minProm	Spacer1	1		2059	minProm	4	set1	AACTGCCACTTGTTTGGGAAGTTC	0.748205	0.0869793		-1.33034	1.80543
Spacer1:2059, 4, set1, minProm	Spacer1	1		2059	minProm	4	set1	AATAAATGATTTGAAATGTGTACG		-0.296349			0.0829632
Spacer1:2059, 4, set1, minProm	Spacer1	1		2059	minProm	4	set1	AATGGCTTCACTTATCTGAGTATA	-0.6892	2.21461		-0.330342	-1.72439
Spacer1:2059, 4, set1, minProm	Spacer1	1		2059	minProm	4	set1	AATTACTTCACTGTCGTATCCTCG	-2.86323	0.0662207	0.0583358		-0.369549
Spacer1:2059, 4, set1, minProm	Spacer1	1		2059	minProm	4	set1	ATCAAACTCATTTTAATTTCTATG	-1.11804	-0.507246	-0.427785	-1.1377	-0.402464
Spacer1:2059, 4, set1, minProm	Spacer1	1		2059	minProm	4	set1	ATCTGTGACTGTCGAGTTTCTGTA	-0.165638	-0.122582			0.275608
Spacer1:2059, 4, set1, minProm	Spacer1	1		2059	minProm	4	set1	ATGGCAGAATCTCTTGTGACTACG	-0.533081	-0.640997	-1.18678	-1.11884	-0.0425676
Spacer1:2059, 4, set1, minProm	Spacer1	1		2059	minProm	4	set1	ATGTCATGACTTTTACTACCTATG	0.525813	-0.208402	-0.430702	0.965114	-0.917037
Spacer1:2059, 4, set1, minProm	Spacer1	1		2059	minProm	4	set1	CATAAATAAATAGGCCGTAATAAA	-1.31069	-0.907784
Spacer1:2059, 4, set1, minProm	Spacer1	1		2059	minProm	4	set1	CATTGCCACTCATAACCTAGTGTA		-0.0333149		-1.55273	-2.91704
Spacer1:2059, 4, set1, minProm	Spacer1	1		2059	minProm	4	set1	CCGGACGGACCACATGTTTCCAAC	-1.16933	0.877418		-0.330342	-0.636929
Spacer1:2059, 4, set1, minProm	Spacer1	1		2059	minProm	4	set1	CTCAAATGCTGTGGTGGAAAGTTC	1.42628	1.12715
Spacer1:2059, 4, set1, minProm	Spacer1	1		2059	minProm	4	set1	CTCACCCAACGTCATGTATAGATC		-0.296349
Spacer1:2059, 4, set1, minProm	Spacer1	1		2059	minProm	4	set1	CTCTGCGTATTTTTCGCTACTATA	1.14874	-0.618277			-0.717728
Spacer1:2059, 4, set1, minProm	Spacer1	1		2059	minProm	4	set1	CTGTGTTAATTGTTTACGAATTAC	-0.98876				3.89032
Spacer1:2059, 4, set1, minProm	Spacer1	1		2059	minProm	4	set1	CTTACTTAGTGTTAAAGGAATTCA	0.0497138	-0.487881	0.357544	-0.487883	-0.765034
Spacer1:2059, 4, set1, minProm	Spacer1	1		2059	minProm	4	set1	CTTTATTAATCGGTAATTTATTTG	-0.98876	0.345197	0.563864		-3.16496
Spacer1:2059, 4, set1, minProm	Spacer1	1		2059	minProm	4	set1	GTCTGTTGATCGGGTATTCATGAG	0.788847	0.0515738	1.74283	-2.00841	0.485062
Spacer1:2059, 4, set1, minProm	Spacer1	1		2059	minProm	4	set1	GTTTAACACTTAGATAGTCCTTCC	2.01124	0.0446877	-0.591167		-1.39508
Spacer1:2059, 4, set1, minProm	Spacer1	1		2059	minProm	4	set1	GTTTAATTGATGGAACGTTATGTA	-0.104238	-0.368918	-1.85663	-0.789773	1.35305
Spacer1:2059, 4, set1, minProm	Spacer1	1		2059	minProm	4	set1	GTTTCTTTGTTTGTTACAAAGTTG	0.242565	0.239703	-2.10516	-0.330342	-0.279607
Spacer1:2059, 4, set1, minTK	Spacer1	1		2059	minTK	4	set1	AACAGTCTCTTTCGCGGTACGTTG	-0.98876	-1.94759		1.3701	3.7834
Spacer1:2059, 4, set1, minTK	Spacer1	1		2059	minTK	4	set1	AAGTGATAACTATACGTACCCTTG	-0.825261	-0.278427		3.19322	1.66793
Spacer1:2059, 4, set1, minTK	Spacer1	1		2059	minTK	4	set1	ACGAGTCGGTTACGTGTTTCGTTA
Spacer1:2059, 4, set1, minTK	Spacer1	1		2059	minTK	4	set1	ACTGCATAATTTCGTATGAGTGCA	-1.21115	3.66712
Spacer1:2059, 4, set1, minTK	Spacer1	1		2059	minTK	4	set1	ACTGCTTTAATTTGTCGACAGTTA	3.33317	-2.43541		-1.16684	-1.01657
Spacer1:2059, 4, set1, minTK	Spacer1	1		2059	minTK	4	set1	ATCGCATAATTATTTCTTTGTTAA	0.163243	-0.12953			1.40489
Spacer1:2059, 4, set1, minTK	Spacer1	1		2059	minTK	4	set1	ATGAAATAAATTCTAGTACGCTCA	1.5962	-0.770281		-0.330342	-1.59511
Spacer1:2059, 4, set1, minTK	Spacer1	1		2059	minTK	4	set1	ATGGATCTGTTTCATATTTATATG	0.663316	-0.556877	-1.87127	-3.1377	0.93096
Spacer1:2059, 4, set1, minTK	Spacer1	1		2059	minTK	4	set1	ATGGATTTACTGGAAGGTTACTAC	1.01124	-0.381238		-1.33034	0.294467
Spacer1:2059, 4, set1, minTK	Spacer1	1		2059	minTK	4	set1	ATTAATCGAATTTTACGGCCTTCA	-1.31069	1.24679		-1.43726	1.346
Spacer1:2059, 4, set1, minTK	Spacer1	1		2059	minTK	4	set1	ATTGATGTCCTGTGTATGACTTAG	-4.23669	-0.401047	-1.08208	0.0322283	1.08296
Spacer1:2059, 4, set1, minTK	Spacer1	1		2059	minTK	4	set1	ATTTAATAACGGTTCGTTTCTGAG	0.110775	-1.03331	-1.39977		0.182499
Spacer1:2059, 4, set1, minTK	Spacer1	1		2059	minTK	4	set1	CCTAGTCAGTTTGTACCAAGTTTG	-2.10424	-0.431864		0.184231	-0.0614266
Spacer1:2059, 4, set1, minTK	Spacer1	1		2059	minTK	4	set1	CTCAAACAACTTCACCCGTACTTA	-0.0453439	0.0232684	-1.11278	-0.683979	0.865372
Spacer1:2059, 4, set1, minTK	Spacer1	1		2059	minTK	4	set1	CTTACACTCACTTAACGACACGTG	-1.49126	-0.780549			-2.23896
Spacer1:2059, 4, set1, minTK	Spacer1	1		2059	minTK	4	set1	GAGGATTGACTGGATACATATGTG	0.632728	-1.0608		0.499733	-1.20244
Spacer1:2059, 4, set1, minTK	Spacer1	1		2059	minTK	4	set1	GCTTCTCTAATGTGTCTTCCCTAG	0.352277	1.01559		0.42865	-1.502
Spacer1:2059, 4, set1, minTK	Spacer1	1		2059	minTK	4	set1	GTCACTTTCTTTTTTGTTTATACC	0.0112397	-0.805905		-1.42988	-1.0045
Spacer1:2059, 4, set1, minTK	Spacer1	1		2059	minTK	4	set1	GTCTGATGGATTGACAGATCTAAG	0.0112397	0.345197		2.17216	1.13027
Spacer1:2059, 4, set1, minTK	Spacer1	1		2059	minTK	4	set1	GTGTATGAGATTTTAATATATTAA		0.658563	-0.771739		-1.27067
Spacer1:2059, 4, set1, minTK	Spacer1	1		2059	minTK	4	set1	GTGTGTCAGTTACAACTGTCTGTG		-1.09745			-1.502
Spacer1:2059, 4, set1, minTK	Spacer1	1		2059	minTK	4	set1	GTTAAATGGTGGGTTGTTACGACC	-1.86323	-0.847759	0.112783	-2.06731	1.08296
Spacer1:2065, 8, set1, minCMV	Spacer1	1		2065	minCMV	8	set1	AACACAGGACGTTTCACGAGCTAG	2.01124	-0.239766			-2.654
Spacer1:2065, 8, set1, minCMV	Spacer1	1		2065	minCMV	8	set1	AATAAATTAATTCTACTTACTATA	0.0112397	-1.51874			-0.765034
Spacer1:2065, 8, set1, minCMV	Spacer1	1		2065	minCMV	8	set1	AATAATTTGAGGGTAAGGCCGTCG	-1.43622	-0.601599			-0.289006
Spacer1:2065, 8, set1, minCMV	Spacer1	1		2065	minCMV	8	set1	AATGACTAATTATGCGGTAAGTTC		0.966685			-0.414537
Spacer1:2065, 8, set1, minCMV	Spacer1	1		2065	minCMV	8	set1	ACGGGAGTGATTGAAGGTTCCTAG	-0.529329	-0.670745	0.228261		2.40489
Spacer1:2065, 8, set1, minCMV	Spacer1	1		2065	minCMV	8	set1	ACTTACTACAGAGTTCTAACGTAG	0.551808	0.618762			-0.791506
Spacer1:2065, 8, set1, minCMV	Spacer1	1		2065	minCMV	8	set1	ATCGATGTACTTTTCAGTTCGTAG	0.563781	-0.21853		-0.389235	1.37473
Spacer1:2065, 8, set1, minCMV	Spacer1	1		2065	minCMV	8	set1	ATGTATTAACTGGGTATAAGTGTG	1.41334	0.118688	-1.21231		-0.419537
Spacer1:2065, 8, set1, minCMV	Spacer1	1		2065	minCMV	8	set1	ATTAAATACAGACTTATATATATG	2.47067	-0.959314	-2.60181	-1.86086	0.0829632
Spacer1:2065, 8, set1, minCMV	Spacer1	1		2065	minCMV	8	set1	ATTGGTTGCTGGTAAGTACATATC		-0.618277
Spacer1:2065, 8, set1, minCMV	Spacer1	1		2065	minCMV	8	set1	ATTTATTGCAGATGCCTATACGAG	0.663316	-0.144346	0.778458		-4.96143
Spacer1:2065, 8, set1, minCMV	Spacer1	1		2065	minCMV	8	set1	ATTTGATGGAGGTTTCTTACTTAG	-0.98876	-1.49275	-0.771739		-0.364496
Spacer1:2065, 8, set1, minCMV	Spacer1	1		2065	minCMV	8	set1	CCTGATTTATCGCTTATATGTGTA	0.463752	-0.218871	0.0665097	-1.15346	0.890318
Spacer1:2065, 8, set1, minCMV	Spacer1	1		2065	minCMV	8	set1	CTTACAGACATACAAATTCATATG	-0.288321	0.878148	-2.0743		0.234966
Spacer1:2065, 8, set1, minCMV	Spacer1	1		2065	minCMV	8	set1	CTTTACGTCATGTATCCATACTTA	-1.49126	-1.03331	-0.771739	-0.330342	1.498
Spacer1:2065, 8, set1, minCMV	Spacer1	1		2065	minCMV	8	set1	GATGAATAATTGGTACGAACTTCC	0.212512	-0.00924085	0.0479191	-0.0685668	-0.0314667
Spacer1:2065, 8, set1, minCMV	Spacer1	1		2065	minCMV	8	set1	GTCAACTAGAGTCAAACATGTGTC	0.596202	0.107548			-0.364496
Spacer1:2065, 8, set1, minCMV	Spacer1	1		2065	minCMV	8	set1	GTCGATTTCCCATTTGCACAGTTC		0.481258		0.406624
Spacer1:2065, 8, set1, minCMV	Spacer1	1		2065	minCMV	8	set1	GTGGAATTCTCTTAAGGTCATTTA	-1.98876	-0.547888			-0.197145
Spacer1:2065, 8, set1, minProm	Spacer1	1		2065	minProm	8	set1	AATGAATGCTTATTAAGTAAGTTG	-2.63262	0.165994	-3.09367	0.617191	0.639357
Spacer1:2065, 8, set1, minProm	Spacer1	1		2065	minProm	8	set1	ACGAGTCGCATGGATGTAAGGACA	1.18116	0.721573			2.54239
Spacer1:2065, 8, set1, minProm	Spacer1	1		2065	minProm	8	set1	ACGGAATGGTTAGGTGTTAATATA
Spacer1:2065, 8, set1, minProm	Spacer1	1		2065	minProm	8	set1	ACGTAATAATCACTACCATCCATG	0.0112397	-0.518742		-0.00841376	1.8485
Spacer1:2065, 8, set1, minProm	Spacer1	1		2065	minProm	8	set1	ACGTGTCTCTCGCTTCTTCGCATA	0.333168	-0.792307	-0.155068		0.667926
Spacer1:2065, 8, set1, minProm	Spacer1	1		2065	minProm	8	set1	ATTTATTGAATAGTTCCTAGTTTA		0.0922158
Spacer1:2065, 8, set1, minProm	Spacer1	1		2065	minProm	8	set1	CCTTCCTTGTTAGTTGTAAACGTA		0.338654			1.66793
Spacer1:2065, 8, set1, minProm	Spacer1	1		2065	minProm	8	set1	CCTTGTCTCCTTTTACTTACTTTC		1.84115
Spacer1:2065, 8, set1, minProm	Spacer1	1		2065	minProm	8	set1	CTTTCTCGGTCACTTGCGACCTTA	1.53061	0.462643	-0.973373	-0.0824142	-1.31559
Spacer1:2065, 8, set1, minProm	Spacer1	1		2065	minProm	8	set1	GCGGCCGGATTGTACAGATGCTTG	-0.62619			-1.33034
Spacer1:2065, 8, set1, minProm	Spacer1	1		2065	minProm	8	set1	GTGTCCTAGTCGGTTATTCCGATC	1.08924	-0.833016			-1.13943
Spacer1:2065, 8, set1, minProm	Spacer1	1		2065	minProm	8	set1	GTTACTCAATTTGTTGTTAATTTC	0.674205	-1.29635		-1.25634	0.983428
Spacer1:2065, 8, set1, minProm	Spacer1	1		2065	minProm	8	set1	GTTTATTTACTGGTTACTCCTGAC					0.667926
Spacer1:2065, 8, set1, minTK	Spacer1	1		2065	minTK	8	set1	AACAAAGGACTGGTTATTAATGCC	0.383208	-0.661346	1.45065	-2.04655	-0.687555
Spacer1:2065, 8, set1, minTK	Spacer1	1		2065	minTK	8	set1	AAGTCTTGAATTTATGTTCCGGTC		0.623797	-0.0712996		-1.86457
Spacer1:2065, 8, set1, minTK	Spacer1	1		2065	minTK	8	set1	AATTAATTACTTTTTCTGCGTATA	2.01124	-0.618277	-0.150251	0.406624	-0.715403
Spacer1:2065, 8, set1, minTK	Spacer1	1		2065	minTK	8	set1	AATTAATTGTTACTCGTTTAGATA	1.47067	-0.473888	-1.27424		-0.747112
Spacer1:2065, 8, set1, minTK	Spacer1	1		2065	minTK	8	set1	AATTCATTCAGTTGTGGGCAGGTA				0.254621
Spacer1:2065, 8, set1, minTK	Spacer1	1		2065	minTK	8	set1	ACGAAAGTGAGGTGAGGTAGTATA	0.748205	0.814682	0.315723
Spacer1:2065, 8, set1, minTK	Spacer1	1		2065	minTK	8	set1	ATCTCACGCTTATGTGTTCCTTAA		0.618762			0.305356
Spacer1:2065, 8, set1, minTK	Spacer1	1		2065	minTK	8	set1	ATGAATCTAATTTAACTTTCTTAA		-0.22596			0.819929
Spacer1:2065, 8, set1, minTK	Spacer1	1		2065	minTK	8	set1	ATGGGAGTACTATTTATGCCTTAA	1.01124				0.0829632
Spacer1:2065, 8, set1, minTK	Spacer1	1		2065	minTK	8	set1	ATGTAACTCAGGGGCGTAAACTAC	-1.31069	1.96669			2.08296
Spacer1:2065, 8, set1, minTK	Spacer1	1		2065	minTK	8	set1	ATTAACTTATCGTTCGCGCCCATC	-3.15869	-0.618277			-0.501999
Spacer1:2065, 8, set1, minTK	Spacer1	1		2065	minTK	8	set1	ATTGCTCGATCACATACTTGCGAG	1.5962	2.28861			1.25289
Spacer1:2065, 8, set1, minTK	Spacer1	1		2065	minTK	8	set1	CACACTCTCATTCGTATAAATGAG	-1.05915	-0.121852	-1.26154	-2.10795	-0.891042
Spacer1:2065, 8, set1, minTK	Spacer1	1		2065	minTK	8	set1	CAGAAAGAAACAGTAATTTATGCA	1.81859	-0.00583427	-0.842129	-2.00841	1.55427
Spacer1:2065, 8, set1, minTK	Spacer1	1		2065	minTK	8	set1	CATACCTGCTGTCTCAGACCGGTG	0.233632	-0.21774		-0.330342	1.95743
Spacer1:2065, 8, set1, minTK	Spacer1	1		2065	minTK	8	set1	CCGGCTCACCCTTTCATTAAGAAC	-2.19039	0.0249836	-1.198	-2.14977	-0.837602
Spacer1:2065, 8, set1, minTK	Spacer1	1		2065	minTK	8	set1	CCTACATTGTCTTAACTGCGCTTG	-0.573723	0.814682			0.345998
Spacer1:2065, 8, set1, minTK	Spacer1	1		2065	minTK	8	set1	GATAGCCAGTTTGTCATTAGTGTA	2.47067	1.10419
Spacer1:2065, 8, set1, minTK	Spacer1	1		2065	minTK	8	set1	GATGATTGCTGGGAAGTTCATATA	-0.906298	-1.06188	-1.00878	0.0040772	0.394907
Spacer1:2065, 8, set1, minTK	Spacer1	1		2065	minTK	8	set1	GCCAATGAACTGCTACGTCACTTA	0.596202	0.13661	-2.17384	0.155085	-0.202439
Spacer1:2065, 8, set1, minTK	Spacer1	1		2065	minTK	8	set1	GCTGACGGCTGTCATGCTACTTCG	2.33317	-0.0333149	-1.77174	-0.61045	-3.41954
Spacer1:2065, 8, set1, minTK	Spacer1	1		2065	minTK	8	set1	GTCTATGAGTCGTTTGTTAACGCA	2.33317	-2.43541	3.9287	1.66966	0.639357
Spacer1:2065, 8, set1, minTK	Spacer1	1		2065	minTK	8	set1	GTCTCACACCCTCGTGCACGGGCG	-1.79612	-0.158846	0.9287		-2.59511
Spacer1:2065, 8, set1, minTK	Spacer1	1		2065	minTK	8	set1	GTTTGCTTGATGTTTGTTTAGTTG	0.378972	-0.959314		4.87911	-0.427231
Spacer1:2071, 1, set2, minCMV	Spacer1	1		2071	minCMV	1	set2	AAGGGTTTATTTTTTATATCGGAC	-0.725726	1.33592	1.55019	-3.78977	0.0829633
Spacer1:2071, 1, set2, minCMV	Spacer1	1		2071	minCMV	1	set2	AATTCTCTGTTTCTTGTTTATTAA	-1.79612	1.84115
Spacer1:2071, 1, set2, minCMV	Spacer1	1		2071	minCMV	1	set2	ACGGATGAATTACGTCTTTATATA	-1.0883	-0.721371		-3.23723	-0.317575
Spacer1:2071, 1, set2, minCMV	Spacer1	1		2071	minCMV	1	set2	ATCGCTGTCTTGTTTGTAAATTTC	0.233632	-1.42034		1.47701	-0.501999
Spacer1:2071, 1, set2, minCMV	Spacer1	1		2071	minCMV	1	set2	ATGAAATACTCGCATGGTCCTATG	-0.169333	-0.355243	-1.63424	-0.770914	-1.72439
Spacer1:2071, 1, set2, minCMV	Spacer1	1		2071	minCMV	1	set2	ATTAAACACATATTTCCGTACGAA	-1.26887	-0.308949		0.0846957	0.0829632
Spacer1:2071, 1, set2, minCMV	Spacer1	1		2071	minCMV	1	set2	ATTAGTGTCTTTGTCCCGTCGTAA	-0.158685	1.15933			-1.69464
Spacer1:2071, 1, set2, minCMV	Spacer1	1		2071	minCMV	1	set2	CATTGCGGCAGTCAACTTTACGTC	-0.0956756	-0.0180483	0.145799	-5.45962	0.0829633
Spacer1:2071, 1, set2, minCMV	Spacer1	1		2071	minCMV	1	set2	CTCAATCACTGTTTTGTATAGTAC	0.0112398	-0.618277	-1.90924		1.25289
Spacer1:2071, 1, set2, minCMV	Spacer1	1		2071	minCMV	1	set2	CTGAACGGATTTCATCTAACCGTC	-0.613251	0.0785779	-0.421242	-0.770914	-0.549305
Spacer1:2071, 1, set2, minCMV	Spacer1	1		2071	minCMV	1	set2	CTGTCATACACTTTACGTCATTCC	-1.23669	2.04469	0.643298		3.69767
Spacer1:2071, 1, set2, minCMV	Spacer1	1		2071	minCMV	1	set2	GACTGAGGGTTTCATATGTACGAA	-0.98876	-0.185318	-3.3567	-0.330342	-1.19714
Spacer1:2071, 1, set2, minCMV	Spacer1	1		2071	minCMV	1	set2	GATTGTTAATTAGGCGCTTAGTTA	-1.03939	1.70365	-0.0447578		-0.62753
Spacer1:2071, 1, set2, minCMV	Spacer1	1		2071	minCMV	1	set2	GCGTAACGACGTTTAATATAGATA	0.485171	0.104188	-3.42382	0.155085	1.12478
Spacer1:2071, 1, set2, minCMV	Spacer1	1		2071	minCMV	1	set2	GTTAGTCGGTCTTTAGTGACGTCC	0.0112396	0.183496	-1.77174	2.51096	2.50923
Spacer1:2071, 1, set2, minProm	Spacer1	1		2071	minProm	1	set2	AATAATGTATTTTTCATATACTTG
Spacer1:2071, 1, set2, minProm	Spacer1	1		2071	minProm	1	set2	AATACATTGCGTCGTCCATCCAAA		-0.185318			1.40489
Spacer1:2071, 1, set2, minProm	Spacer1	1		2071	minProm	1	set2	AATGAATGATGTCATGTGCACACC	0.470671	0.604115	-0.985864	0.0846957	5.0137
Spacer1:2071, 1, set2, minProm	Spacer1	1		2071	minProm	1	set2	ATCTCCTTATCATTACCGAATTAA	-1.06676	0.147257	-1.70463	-0.745379	-2.56089
Spacer1:2071, 1, set2, minProm	Spacer1	1		2071	minProm	1	set2	ATGTATGGGTTGGACATGTATTTC	-0.766368	-0.518742		-0.915304	0.667926
Spacer1:2071, 1, set2, minProm	Spacer1	1		2071	minProm	1	set2	ATTGAACAAACATTACGGTCGACC	-0.545154	-0.87285		1.17216	-1.72439
Spacer1:2071, 1, set2, minProm	Spacer1	1		2071	minProm	1	set2	ATTGAATAATTAGGCGTATAGAAA	-3.6892	-0.0333149			-1.29555
Spacer1:2071, 1, set2, minProm	Spacer1	1		2071	minProm	1	set2	ATTGGTCTCTGTGTCCTTTCGTTA		0.15933
Spacer1:2071, 1, set2, minProm	Spacer1	1		2071	minProm	1	set2	ATTTGTCTAATTTTTCCATCGACA	2.14874	-0.429244	-0.864849		1.08296
Spacer1:2071, 1, set2, minProm	Spacer1	1		2071	minProm	1	set2	CACTAATACTCTCTCGTTTACGTA	-0.474187	0.591176	-1.27424	-1.74538	-0.238965
Spacer1:2071, 1, set2, minProm	Spacer1	1		2071	minProm	1	set2	CATACAGTATTTTATATTCGTTAC
Spacer1:2071, 1, set2, minProm	Spacer1	1		2071	minProm	1	set2	CATGCTCTATTTGTAGCTTATAAA	0.104349	0.280794			0.93096
Spacer1:2071, 1, set2, minProm	Spacer1	1		2071	minProm	1	set2	CCGTACGAATTACTTGTATAGTTC	-0.98876	-1.43931	-0.624898	-1.33034	1.08296
Spacer1:2071, 1, set2, minProm	Spacer1	1		2071	minProm	1	set2	CTCGCTTTCCCGTACGCTCGTAAC	0.203885	-0.898385		1.41689	-2.16496
Spacer1:2071, 1, set2, minProm	Spacer1	1		2071	minProm	1	set2	CTTGCCGAGTGTGTACCGTCGGTC	1.91813	-0.20324
Spacer1:2071, 1, set2, minProm	Spacer1	1		2071	minProm	1	set2	GATTATTGATCATTTAGAAGGGCC	-1.15869	0.703651			0.0829632
Spacer1:2071, 1, set2, minProm	Spacer1	1		2071	minProm	1	set2	GTCTAATAAAGTCTACTTTATGTA	-1.83676	1.55165	0.121345	-0.330342	-0.0545402
Spacer1:2071, 1, set2, minProm	Spacer1	1		2071	minProm	1	set2	GTTACTGGCCTTCTTGGGAAGGCA
Spacer1:2071, 1, set2, minTK	Spacer1	1		2071	minTK	1	set2	AATGGCTTCACGCGCGCGAGTTCC	-1.25179	2.42612	-1.66482	3.03889	-0.501999
Spacer1:2071, 1, set2, minTK	Spacer1	1		2071	minTK	1	set2	AATTCCTACTTTTTCCCAAACGTA	-1.31069	-0.033315	1.46927	-0.223427	-1.27067
Spacer1:2071, 1, set2, minTK	Spacer1	1		2071	minTK	1	set2	ACCTGTTTCACTCTTGTAAATTTA		0.658563			-0.501999
Spacer1:2071, 1, set2, minTK	Spacer1	1		2071	minTK	1	set2	ACTTATCAACTTGTTATGTACTCC	-0.403798	-0.355243	-0.916129	1.99159	-0.917037
Spacer1:2071, 1, set2, minTK	Spacer1	1		2071	minTK	1	set2	ATCTCCGGACTGGTTGTTTACATA	-0.310688	1.25619	-1.71927		-0.26496
Spacer1:2071, 1, set2, minTK	Spacer1	1		2071	minTK	1	set2	ATGTATTAATTTCATCGTACTGCA	-0.98876	-0.473888		-1.1377	-1.27067
Spacer1:2071, 1, set2, minTK	Spacer1	1		2071	minTK	1	set2	ATTAATTAATCATTAGTTTAGGAG	0.148743	0.526112			0.73504
Spacer1:2071, 1, set2, minTK	Spacer1	1		2071	minTK	1	set2	ATTAGCCAACCTTTACTTTGGGTC	-2.65173	-0.0333149
Spacer1:2071, 1, set2, minTK	Spacer1	1		2071	minTK	1	set2	ATTGAATTAACATGCGCACATTAG	-0.519275	0.0446877		-0.330342	2.66793
Spacer1:2071, 1, set2, minTK	Spacer1	1		2071	minTK	1	set2	CCCTCAGGCATTGTTCTTTCGGCC	1.19181	0.154312	-1.92928		-0.417466
Spacer1:2071, 1, set2, minTK	Spacer1	1		2071	minTK	1	set2	CCTGCTCAGACTCACCTATGTGCA	1.5962	-1.01604		-0.522987	-1.18382
Spacer1:2071, 1, set2, minTK	Spacer1	1		2071	minTK	1	set2	CTGGCATAGATATATATATCCATG	0.0112398	0.481258	0.228261		-0.981167
Spacer1:2071, 1, set2, minTK	Spacer1	1		2071	minTK	1	set2	CTGTATTACTTATATAGACCTGTG	0.233632	-0.810923	1.17168		-2.06388
Spacer1:2071, 1, set2, minTK	Spacer1	1		2071	minTK	1	set2	GAGGCATTACTTTTAATTCATATC	1.01124	-0.355243			4.08296
Spacer1:2071, 1, set2, minTK	Spacer1	1		2071	minTK	1	set2	GCTGCATAACTATGAGTTAACTAC	-1.31069
Spacer1:2071, 1, set2, minTK	Spacer1	1		2071	minTK	1	set2	GTGAATTTGTTGGAAGCTACTAAG	1.13677	-2.77028	0.62681		-2.37647
Spacer1:2071, 1, set2, minTK	Spacer1	1		2071	minTK	1	set2	GTGGATTTCACGTAACCGTAGGTG		-0.469414			-0.569113
Spacer1:2071, 1, set2, minTK	Spacer1	1		2071	minTK	1	set2	GTTAATCGGACGTGTAGGTCCTTC	2.71168	0.132695	-0.725936	1.15509	-1.47775
Spacer1:2071, 1, set2, minTK	Spacer1	1		2071	minTK	1	set2	GTTTATTTAACTGATGTTTCGGCG	1.31609	1.02113	0.450653	1.03223	-1.60509
Spacer1:2077, 4, set2, minCMV	Spacer1	1		2077	minCMV	4	set2	ACCGAACTCTCTGGCCCGCCCATG	-1.86323	-1.43541		0.117117	-2.37647
Spacer1:2077, 4, set2, minCMV	Spacer1	1		2077	minCMV	4	set2	ACGAATCGATGTTAAGGTACTGTC	-0.296883	0.193754	-2.83063	-0.500267	0.252888
Spacer1:2077, 4, set2, minCMV	Spacer1	1		2077	minCMV	4	set2	ACGACCCGCTCTGTTCTAAATGTA	2.01124	-0.5028			0.430887
Spacer1:2077, 4, set2, minCMV	Spacer1	1		2077	minCMV	4	set2	ACTGACTACTGGCGTGGTTGCTCC	0.407168	-0.578749	-2.09367	-3.78977	-1.78211
Spacer1:2077, 4, set2, minCMV	Spacer1	1		2077	minCMV	4	set2	ATCAGTGAGTTTGGAAGTACCTAA	-0.104238	-1.61828		-1.51477	-2.37647
Spacer1:2077, 4, set2, minCMV	Spacer1	1		2077	minCMV	4	set2	ATTAAACAGATTCTAATATGCGAG	1.18116	-0.725193			0.0829632
Spacer1:2077, 4, set2, minCMV	Spacer1	1		2077	minCMV	4	set2	ATTACTGTCATGGGAGTTAATGCG	-0.036066	0.594716	-1.08585	1.66966	-0.791506
Spacer1:2077, 4, set2, minCMV	Spacer1	1		2077	minCMV	4	set2	ATTGATTTGCGATTTCTTCGGTTA	0.398263	-1.97191			0.957432
Spacer1:2077, 4, set2, minCMV	Spacer1	1		2077	minCMV	4	set2	ATTGCTTAGTCTTTTCCAAGTTAC	-0.144879	0.067379	-1.29849	1.06198	-1.39508
Spacer1:2077, 4, set2, minCMV	Spacer1	1		2077	minCMV	4	set2	ATTTGACTCCGTTTTGCATGCGTA	-0.340233	0.494617	1.75182	-0.84819	1.08296
Spacer1:2077, 4, set2, minCMV	Spacer1	1		2077	minCMV	4	set2	CATTCTTTCAGGGACCTAAGGTTC	-2.62103	-0.940206	1.59749	-1.33034	0.00496066
Spacer1:2077, 4, set2, minCMV	Spacer1	1		2077	minCMV	4	set2	CCTTAACTCTTGTACATTTACAAC	-1.98876	-0.770281			1.89032
Spacer1:2077, 4, set2, minCMV	Spacer1	1		2077	minCMV	4	set2	CTTGGATAATGGGGAAGTCGGTTA	0.426277	-0.583512	2.55019	-0.789773	-2.79151
Spacer1:2077, 4, set2, minCMV	Spacer1	1		2077	minCMV	4	set2	GTTAGCCGATCTTTTGTAAACACC					-0.0425677
Spacer1:2077, 4, set2, minCMV	Spacer1	1		2077	minCMV	4	set2	GTTTGTTTCCTTTGACTTCGTATA	1.21769	-0.810923		-0.593376	0.976048
Spacer1:2077, 4, set2, minProm	Spacer1	1		2077	minProm	4	set2	AAGGATTTCTCATGCGTTTGGTTA	2.27427	-0.355243	-0.771739
Spacer1:2077, 4, set2, minProm	Spacer1	1		2077	minProm	4	set2	AAGGGCGTCATTTTTCTGAATTTA		-0.355243			-1.502
Spacer1:2077, 4, set2, minProm	Spacer1	1		2077	minProm	4	set2	AATTGTTTGCTTCTAATTAATTTC	0.37381	-2.25571		-0.915304
Spacer1:2077, 4, set2, minProm	Spacer1	1		2077	minProm	4	set2	ACGTGACAACTAGATCGTTGTTCG	-1.05289	1.33592		4.19322	0.704452
Spacer1:2077, 4, set2, minProm	Spacer1	1		2077	minProm	4	set2	ATTAATGGGTGTTTAATATGTTAA	-0.088296	-0.725193	1.41809	-2.1377	0.165425
Spacer1:2077, 4, set2, minProm	Spacer1	1		2077	minProm	4	set2	CACTCATTGTTGTGAATGCATGAA	1.52581	-0.511362	0.713687	0.839583	0.667926
Spacer1:2077, 4, set2, minProm	Spacer1	1		2077	minProm	4	set2	CTCGCTTACTTTGAAGGGACTGCC	1.42628	-1.49275	0.880337		1.25289
Spacer1:2077, 4, set2, minProm	Spacer1	1		2077	minProm	4	set2	CTGGACCAACTTTTAATATACTTG	0.689312	0.0173111		0.576549	-0.810122
Spacer1:2077, 4, set2, minProm	Spacer1	1		2077	minProm	4	set2	CTTAAAGGATCTTAAATTTGTTTG	-0.98876	-0.646292			-3.08696
Spacer1:2077, 4, set2, minProm	Spacer1	1		2077	minProm	4	set2	GCTTGCGTATTTCTTCTTTCTTTC	1.01124	-0.14023			-4.77502
Spacer1:2077, 4, set2, minProm	Spacer1	1		2077	minProm	4	set2	GTTACAGTGCCTCATAGGTGTGCA	0.776774	-0.107316		2.99159	0.430887
Spacer1:2077, 4, set2, minTK	Spacer1	1		2077	minTK	4	set2	AATGATCTGATATATGCATCTAAA	0.0852403	-0.0636886		0.0846957	0.523536
Spacer1:2077, 4, set2, minTK	Spacer1	1		2077	minTK	4	set2	AATGATGGCTGTTGTACACATGTG	-1.21115	0.00732702		-2.45962	0.345998
Spacer1:2077, 4, set2, minTK	Spacer1	1		2077	minTK	4	set2	ATTAATTGACCGTTCATGTCTTCA	1.265	0.00415967		1.57655
Spacer1:2077, 4, set2, minTK	Spacer1	1		2077	minTK	4	set2	ATTTACTAACGAGGAAGTTCGTCA	-0.573723	-0.749522		1.54413	0.179179
Spacer1:2077, 4, set2, minTK	Spacer1	1		2077	minTK	4	set2	CACGGCTAATCGGTAATTAGTATA	-0.863229	-2.35524
Spacer1:2077, 4, set2, minTK	Spacer1	1		2077	minTK	4	set2	CAGTAATGAAGTCATACGAGGTCA	0.949839	0.694605	-3.49421	0.34773	0.630451
Spacer1:2077, 4, set2, minTK	Spacer1	1		2077	minTK	4	set2	CATAAACGGTTTGTTATGCGCGCA	-0.766368	0.410292		0.942677	-1.72439
Spacer1:2077, 4, set2, minTK	Spacer1	1		2077	minTK	4	set2	CATAAATAGTGTGTTCTAACCATG	-1.43622	0.112536	-2.25717		-0.501999
Spacer1:2077, 4, set2, minTK	Spacer1	1		2077	minTK	4	set2	CCCAACGTGTTATAACTTTATGAG		2.42612			3.54239
Spacer1:2083, 8, set2, minCMV	Spacer1	1		2083	minCMV	8	set2	AACGGAGAGAGGTAAAGATCGTAG	1.01124	-0.730752	1.10273	2.99159	-0.0869618
Spacer1:2083, 8, set2, minCMV	Spacer1	1		2083	minCMV	8	set2	AATAAATTACCTTATGTACGTTAC	2.01124	-1.90778
Spacer1:2083, 8, set2, minCMV	Spacer1	1		2083	minCMV	8	set2	AATGACTTGCCTCATATAAGGGTA	2.81859	-0.530815			-2.23897
Spacer1:2083, 8, set2, minCMV	Spacer1	1		2083	minCMV	8	set2	AATTCTTTCTTTTATACAAGTATG	-1.67682	-0.0739569		-0.330342	0.128767
Spacer1:2083, 8, set2, minCMV	Spacer1	1		2083	minCMV	8	set2	ACGTGTTGCTGGGTACTGTCGGAA		-0.480774			0.56839
Spacer1:2083, 8, set2, minCMV	Spacer1	1		2083	minCMV	8	set2	ACTGCTTTAATATGTAGGACGTTA	-0.169333	0.888682		-1.10795	-0.357609
Spacer1:2083, 8, set2, minCMV	Spacer1	1		2083	minCMV	8	set2	ACTTCACAGTTTCATATATAGTCA		0.229719			-2.13943
Spacer1:2083, 8, set2, minCMV	Spacer1	1		2083	minCMV	8	set2	ACTTGTTAGTGGTTAAGTCATGAG	0.127026	0.137304	-0.627349	0.143029	-0.175105
Spacer1:2083, 8, set2, minCMV	Spacer1	1		2083	minCMV	8	set2	ATGGCTGAACGATATCCTACTTCA		-0.907784
Spacer1:2083, 8, set2, minCMV	Spacer1	1		2083	minCMV	8	set2	ATTAAATTCTTACGTGCTTGGTAG	-2.0883	-0.22176	-3.82237		0.73504
Spacer1:2083, 8, set2, minCMV	Spacer1	1		2083	minCMV	8	set2	ATTACTGGAATGTATATTAACGTG	0.520253	2.02926	2.87212	4.64902	2.16345
Spacer1:2083, 8, set2, minCMV	Spacer1	1		2083	minCMV	8	set2	ATTTGTCTATTGCTTGTTTCGTCA		1.45211			-2.08696
Spacer1:2083, 8, set2, minCMV	Spacer1	1		2083	minCMV	8	set2	CACTAAGTCATTTGAAGTTCTACG	2.12672	-0.987511	-1.06125	1.83958	-2.03251
Spacer1:2083, 8, set2, minCMV	Spacer1	1		2083	minCMV	8	set2	CATGCTCAGTTGGTAGGTCAGGAA	2.0987	1.46919			-0.501999
Spacer1:2083, 8, set2, minCMV	Spacer1	1		2083	minCMV	8	set2	CATTATTGATCGGTTGTTACGTCA	-1.35133	-1.331	0.702192	-1.65227	-0.139429
Spacer1:2083, 8, set2, minCMV	Spacer1	1		2083	minCMV	8	set2	CCTTATGTAAGTTTTATGTGTTCG	-2.07622	0.153098		-1.03078	-1.18007
Spacer1:2083, 8, set2, minCMV	Spacer1	1		2083	minCMV	8	set2	CTCAATTTGTCACGCAGTACGTTG	2.18116	1.11869			2.95743
Spacer1:2083, 8, set2, minCMV	Spacer1	1		2083	minCMV	8	set2	CTCAGTTTGCCTCATCTGTGTTTA	2.5962	-3.20324		1.43519	2.33089
Spacer1:2083, 8, set2, minCMV	Spacer1	1		2083	minCMV	8	set2	CTTGACGTCATTGTTCTTCGTGAG	-1.4038	0.118688		0.499733	-0.864569
Spacer1:2083, 8, set2, minCMV	Spacer1	1		2083	minCMV	8	set2	CTTGGTTAACCACTTGGAACCGCG	-0.372089	-0.789389	-0.197045	2.12909	-0.810122
Spacer1:2083, 8, set2, minCMV	Spacer1	1		2083	minCMV	8	set2	GCCTATGTACGACTCCCGTCTTTG	-2.66683	1.13661
Spacer1:2083, 8, set2, minCMV	Spacer1	1		2083	minCMV	8	set2	GCCTGTCTACTTGTAAGATGCACA	-0.278267	-0.881312			1.08296
Spacer1:2083, 8, set2, minCMV	Spacer1	1		2083	minCMV	8	set2	GTGAAAGGCCCATTTGTATAGTTG	-0.881845	-0.0898985	-0.150251		-2.37647
Spacer1:2083, 8, set2, minCMV	Spacer1	1		2083	minCMV	8	set2	GTGTGTTTGCTATAAACATCTACG	1.5962	-1.13285			-1.61748
Spacer1:2083, 8, set2, minCMV	Spacer1	1		2083	minCMV	8	set2	GTTAATCGGTCTTTAGTTCATAAA	-2.98876	3.49025		-0.330342
Spacer1:2083, 8, set2, minProm	Spacer1	1		2083	minProm	8	set2	AACAAATTGTTATATACAACTTTC
Spacer1:2083, 8, set2, minProm	Spacer1	1		2083	minProm	8	set2	AAGGATGTGCTATTCGTAAGCGTG	2.33317	1.75518	-1.54935		-0.139429
Spacer1:2083, 8, set2, minProm	Spacer1	1		2083	minProm	8	set2	AAGGGCTTCTGGCTACCAACGATA		-1.03331
Spacer1:2083, 8, set2, minProm	Spacer1	1		2083	minProm	8	set2	AAGTATTAATGACTTGTAAAGGTA	-0.737222	0.24467	-0.235686	-2.11461	-0.724392
Spacer1:2083, 8, set2, minProm	Spacer1	1		2083	minProm	8	set2	AATGGATTCCTGGACGTTAGTGCG	-0.846741	0.220442		0.892051	-2.94257
Spacer1:2083, 8, set2, minProm	Spacer1	1		2083	minProm	8	set2	ACCGAAGAGTTAGTTGCTTGCATA	4.18116	-2.61828
Spacer1:2083, 8, set2, minProm	Spacer1	1		2083	minProm	8	set2	ACTAATTTATTTCTTCCGAAGTCG	-1.67682	-0.899298	-0.134309	-0.078803	-1.654
Spacer1:2083, 8, set2, minProm	Spacer1	1		2083	minProm	8	set2	ACTTAAGTGTTAGATGCGACCTTC	-2.38108	0.644757			-0.791506
Spacer1:2083, 8, set2, minProm	Spacer1	1		2083	minProm	8	set2	ATGGATTAGTTTTTCGGGTCTACG	-0.605432	-0.374352	-0.508705		-0.864569
Spacer1:2083, 8, set2, minProm	Spacer1	1		2083	minProm	8	set2	ATGTATGGACTTTAACTGAGTTAG	-0.98876	0.667125			-2.08696
Spacer1:2083, 8, set2, minProm	Spacer1	1		2083	minProm	8	set2	ATTGATCGGTTGCGAGGGTCCTAA	1.23363	0.15933	-3.01967		0.774841
Spacer1:2083, 8, set2, minProm	Spacer1	1		2083	minProm	8	set2	ATTTATTTATTTCGTAGGAATTCC	-3.07622	-1.00294			-0.533708
Spacer1:2083, 8, set2, minProm	Spacer1	1		2083	minProm	8	set2	CATGGAGACAGTTTTGGACCCTCA	1.71168	-0.374352		-0.437257	0.957432
Spacer1:2083, 8, set2, minProm	Spacer1	1		2083	minProm	8	set2	CTCACACTCTCTGACATTACGTTG	0.37381	-2.69628	-0.381793		0.208494
Spacer1:2083, 8, set2, minProm	Spacer1	1		2083	minProm	8	set2	CTCTATTACTTTGGCCGAAGGATG	-1.98876	-0.785387		0.785135	-1.654
Spacer1:2083, 8, set2, minProm	Spacer1	1		2083	minProm	8	set2	CTGTACTTAATAGGTCCGTATAAG	-1.57372	1.38172			-0.654002
Spacer1:2083, 8, set2, minProm	Spacer1	1		2083	minProm	8	set2	CTGTGTGTAATGTTCCTTAATTAG	0.0112397	0.514173			2.40489
Spacer1:2083, 8, set2, minProm	Spacer1	1		2083	minProm	8	set2	CTTAATTAATTGGTTATTTCCTCC	-0.181405	0.00230888	0.0762576		0.126032
Spacer1:2083, 8, set2, minProm	Spacer1	1		2083	minProm	8	set2	CTTGCATAATGTCACATTAAGGTC	-0.573723	0.79676			-3.4406
Spacer1:2083, 8, set2, minProm	Spacer1	1		2083	minProm	8	set2	GCGTATTTCCTGGTAACTACTACG	-0.310688	-1.19086	-1.15025	-1.74538	0.0829632
Spacer1:2083, 8, set2, minProm	Spacer1	1		2083	minProm	8	set2	GCTGAATTCATATATGTGACGTTC	2.5962	-0.448352			-1.23896
Spacer1:2083, 8, set2, minProm	Spacer1	1		2083	minProm	8	set2	GTCAATTGATCACTTCGAACGTAA	0.0112397	0.407258	-2.3567		2.66793
Spacer1:2083, 8, set2, minProm	Spacer1	1		2083	minProm	8	set2	GTCTGAGTCATGCTCCTTAGTTCG	-0.181405	0.214613		3.15794	-1.19714
Spacer1:2083, 8, set2, minProm	Spacer1	1		2083	minProm	8	set2	GTGTGATTCATATATGTGAGTTTC	3.25917	-1.00015			-1.43161
Spacer1:2083, 8, set2, minProm	Spacer1	1		2083	minProm	8	set2	GTTTGTTAATGGGGTCTTTATGTC		-1.03331			-0.810122
Spacer1:2083, 8, set2, minTK	Spacer1	1		2083	minTK	8	set2	AACGAAGAATTAGGACTGCATACC		0.381723			-1.68257
Spacer1:2083, 8, set2, minTK	Spacer1	1		2083	minTK	8	set2	ATCACACAACGATTTAGTCAGTTA	0.618922	-0.281243	0.16413	0.0481698	1.23824
Spacer1:2083, 8, set2, minTK	Spacer1	1		2083	minTK	8	set2	ATCGACTTGCTGCACGCATCTGAC	-3.98876	-0.801142			0.498001
Spacer1:2083, 8, set2, minTK	Spacer1	1		2083	minTK	8	set2	ATTAACGTGACGTTAGTTTACTTG	2.94984	0.288613		2.17216	0.774841
Spacer1:2083, 8, set2, minTK	Spacer1	1		2083	minTK	8	set2	CAGTGCCTATCTTGTCGATGTTCA	-3.57372	2.38172		-0.692912	-0.917037
Spacer1:2083, 8, set2, minTK	Spacer1	1		2083	minTK	8	set2	CATGCATACACGTTTCGATACTAA	1.08924	0.871107	1.33518	-0.640682	0.667926
Spacer1:2083, 8, set2, minTK	Spacer1	1		2083	minTK	8	set2	CCTAACTTCTCTTTTATACACAAA	1.08163	-0.75914		0.291147	1.498
Spacer1:2083, 8, set2, minTK	Spacer1	1		2083	minTK	8	set2	CTCAGATGAAGGTATGCGCCCGAG	1.06857	-0.957366	-0.0492732	-2.4255	-0.484077
Spacer1:2083, 8, set2, minTK	Spacer1	1		2083	minTK	8	set2	CTGTCTTTACGACGACCTTCGGAG	-0.98876	0.85977			-0.0869618
Spacer1:2083, 8, set2, minTK	Spacer1	1		2083	minTK	8	set2	GACACATTGTTATAAAGAACTTCA	0.928778	-0.795155		0.785135	-1.23896
Spacer1:2083, 8, set2, minTK	Spacer1	1		2083	minTK	8	set2	GACACCCAATTGGGTACTTAGATC	-1.89565	-0.14023			-0.724392
Spacer1:2083, 8, set2, minTK	Spacer1	1		2083	minTK	8	set2	GATTAACACATTCTTCGTTCTTCA	0.0112397	-0.755781		-0.860857	1.66793
Spacer1:2083, 8, set2, minTK	Spacer1	1		2083	minTK	8	set2	GTTTCACAGTTTTGTCTTCGCGTA	1.11815	-0.239766	0.306263	-1.9153	1.08296
Spacer1:2089, 1, set3, minCMV	Spacer1	1		2089	minCMV	1	set3	AATAATTTCATTGGACTACCCAAG	1.85924	-0.84067		-2.33034	0.819929
Spacer1:2089, 1, set3, minCMV	Spacer1	1		2089	minCMV	1	set3	AATTCAGAGTTGGTAAGATGTATC	1.01124	-0.103704			0.0829632
Spacer1:2089, 1, set3, minCMV	Spacer1	1		2089	minCMV	1	set3	ACCGAACAGTTGTGAATGAATATA	1.01124	-0.580803			1.66793
Spacer1:2089, 1, set3, minCMV	Spacer1	1		2089	minCMV	1	set3	ACTAAATACACATTACGTTATTTA	-1.98876	-0.278427	-0.0168519		-1.6395
Spacer1:2089, 1, set3, minCMV	Spacer1	1		2089	minCMV	1	set3	ATCACTTGCCTATTAGTATCCTCG	-0.873283	0.551648	-2.38472	0.155085	-0.740159
Spacer1:2089, 1, set3, minCMV	Spacer1	1		2089	minCMV	1	set3	ATCTACCACTCTTATATGCCTACA	0.0726403	-0.29983	0.121346	-0.277874	1.26354
Spacer1:2089, 1, set3, minCMV	Spacer1	1		2089	minCMV	1	set3	ATCTATGTCTTTTATCTAAGTAAA	0.558727	0.574368	-0.312308	1.59566	0.793457
Spacer1:2089, 1, set3, minCMV	Spacer1	1		2089	minCMV	1	set3	ATGAGCTTCCGGCATAGTTATTTA	0.197653	0.301869		3.19322	0.981084
Spacer1:2089, 1, set3, minCMV	Spacer1	1		2089	minCMV	1	set3	ATTTGCTTGTTACGCCGTCGGGCA	0.711679	1.0501		1.66966	1.02638
Spacer1:2089, 1, set3, minCMV	Spacer1	1		2089	minCMV	1	set3	CATACCGTAAGATACATTCATTTA	-0.918371	0.189078			0.667926
Spacer1:2089, 1, set3, minCMV	Spacer1	1		2089	minCMV	1	set3	CCCTACTGGACGTTCGGAAATACC	0.222744	0.580217		-1.25234	0.192588
Spacer1:2089, 1, set3, minCMV	Spacer1	1		2089	minCMV	1	set3	CTGAACTGGTTGGTTACGTCTACC	2.47067	-0.810922	1.27265		2.08296
Spacer1:2089, 1, set3, minCMV	Spacer1	1		2089	minCMV	1	set3	GCTACCTACCGTTGACGTAGGTTG	-0.146302	-0.685392			-0.623305
Spacer1:2089, 1, set3, minCMV	Spacer1	1		2089	minCMV	1	set3	GCTACTTAAAGTGGTACATATTTA	0.0112396	-1.39588	-0.838854	1.51766	1.30536
Spacer1:2089, 1, set3, minCMV	Spacer1	1		2089	minCMV	1	set3	GTGTCTGAGCGGGAAGCTTCCGCA	0.748205	0.256192	0.212493	0.517655	0.0473393
Spacer1:2089, 1, set3, minCMV	Spacer1	1		2089	minCMV	1	set3	GTTTATCTATCTTTTATTTATGTG	-0.0667628	-0.400097	-3.3567	-0.65227	-0.554467
Spacer1:2089, 1, set3, minProm	Spacer1	1		2089	minProm	1	set3	AAGACTTTCACTCTACGGTGCACG	-0.35133	-3.20324		-2.50027
Spacer1:2089, 1, set3, minProm	Spacer1	1		2089	minProm	1	set3	AATTGTCTACGGTATACACAGTAG	0.0112397	0.648156	0.469269	-0.242879	-1.30037
Spacer1:2089, 1, set3, minProm	Spacer1	1		2089	minProm	1	set3	ACCAATTGGTTTCATAGGTCTTAA	0.0112398	-0.448352	0.508368		-1.39097
Spacer1:2089, 1, set3, minProm	Spacer1	1		2089	minProm	1	set3	ATCGATTGACCGTGCACGACGGTA	0.596202	0.256192			-0.917037
Spacer1:2089, 1, set3, minProm	Spacer1	1		2089	minProm	1	set3	ATGTACGACTTATATACTCCCGAG	-1.86323	-0.328771			0.252888
Spacer1:2089, 1, set3, minProm	Spacer1	1		2089	minProm	1	set3	CATGCCTTGCTAGACCTTTGGATG	1.63273	0.836624		2.57655	-1.09537
Spacer1:2089, 1, set3, minProm	Spacer1	1		2089	minProm	1	set3	CTTTCTGAGATTTGTGGGTATATG	-0.62619	0.530586		-0.330342	1.33672
Spacer1:2089, 1, set3, minProm	Spacer1	1		2089	minProm	1	set3	GACACAGTAATGTTACTTTCGACC		-2.40255
Spacer1:2089, 1, set3, minProm	Spacer1	1		2089	minProm	1	set3	GTGGATCTGTCATACCTTTATATA	1.42628	-0.770281		1.25462	0.667926
Spacer1:2089, 1, set3, minTK	Spacer1	1		2089	minTK	1	set3	ACGAACCGCCCTTTCGCGTGTATG	-1.86323	-1.37212	-1.42709	-0.65227	-2.45309
Spacer1:2089, 1, set3, minTK	Spacer1	1		2089	minTK	1	set3	ATGGGAGGACGTCTAATAACTGTA	0.203885	-0.222349		0.669658	-1.82393
Spacer1:2089, 1, set3, minTK	Spacer1	1		2089	minTK	1	set3	CCCTACGACTGGTTTACAACTTCC		-0.685392			0.0829632
Spacer1:2089, 1, set3, minTK	Spacer1	1		2089	minTK	1	set3	CCGGATGTCCGTTTAGGTCGTAAA	-0.491261	-0.649986	0.954086	0.991586
Spacer1:2089, 1, set3, minTK	Spacer1	1		2089	minTK	1	set3	CCTGATTGGATTTGTATGCATTTG	-0.680638	2.15933		-0.789773	-0.62753
Spacer1:2089, 1, set3, minTK	Spacer1	1		2089	minTK	1	set3	CCTTCTGTCATGTTTGGGCACATC		-1.79885			-0.501999
Spacer1:2089, 1, set3, minTK	Spacer1	1		2089	minTK	1	set3	CTCGATCTCCCTTTCCTACGGTCA	-1.34631	0.405569	-1.58465	-1.70885	3.94094
Spacer1:2089, 1, set3, minTK	Spacer1	1		2089	minTK	1	set3	CTGTACCACCTTTACACTAGCACG		0.514173			-1.08696
Spacer1:2089, 1, set3, minTK	Spacer1	1		2089	minTK	1	set3	CTTTATTAGCTGGAACGTTGGGCA		-0.332875
Spacer1:2089, 1, set3, minTK	Spacer1	1		2089	minTK	1	set3	GAGGCTCTCCTACTTCTTTGTATG	-0.573723	0.0736003	-0.932204	2.3701	0.345998
Spacer1:2089, 1, set3, minTK	Spacer1	1		2089	minTK	1	set3	GATGATTTGTTTCTCATGTCTTCC	0.383208	0.537842		0.34773	-0.747112
Spacer1:2089, 1, set3, minTK	Spacer1	1		2089	minTK	1	set3	GCGACCGTGAGTCACATGTGTTTC	-0.384689	0.223843	-3.47218	-4.1377	-0.530014
Spacer1:2089, 1, set3, minTK	Spacer1	1		2089	minTK	1	set3	GTCGATTTCATTGATATTTCTGTA		0.345197			3.7834
Spacer1:2089, 1, set3, minTK	Spacer1	1		2089	minTK	1	set3	GTGTCAGTGTTTTTCATTAATATA	0.0112397	1.02113			1.89032
Spacer1:2095, 4, set3, minCMV	Spacer1	1		2095	minCMV	4	set3	AAGTCAGAATGTCGTCTGTGGTTA		2.87358
Spacer1:2095, 4, set3, minCMV	Spacer1	1		2095	minCMV	4	set3	AATAACTGGTTATGTACGTGTAAG		0.667125			2.25289
Spacer1:2095, 4, set3, minCMV	Spacer1	1		2095	minCMV	4	set3	AATACTTTAATTGTTGGAAGTTAG	-0.336684	1.45211		-0.815769	-0.694644
Spacer1:2095, 4, set3, minCMV	Spacer1	1		2095	minCMV	4	set3	ACGTCCCTGCTTGTTATATACGCC	0.163243	0.016438	0.550189	-1.9153	1.81993
Spacer1:2095, 4, set3, minCMV	Spacer1	1		2095	minCMV	4	set3	ACTACTCTGATGGTCGTATGTACA	-0.110067	-0.126424	-0.126404	2.38587	-0.0189164
Spacer1:2095, 4, set3, minCMV	Spacer1	1		2095	minCMV	4	set3	ATCGACTAAACATGTACTTAGTCC	-0.140763	-1.78334			-0.501999
Spacer1:2095, 4, set3, minCMV	Spacer1	1		2095	minCMV	4	set3	ATGTACTTAATACTTATTTAGTCC	1.5962	1.71671		0.184231
Spacer1:2095, 4, set3, minCMV	Spacer1	1		2095	minCMV	4	set3	ATGTACTTATGTTTCACACGCTTC	-0.195211	-1.75578	-0.0347737		-2.08696
Spacer1:2095, 4, set3, minCMV	Spacer1	1		2095	minCMV	4	set3	ATTGATTGGTTGTTTATTAAGACG	0.532072	-1.47389	-0.884214	-5.33034	0.0829632
Spacer1:2095, 4, set3, minCMV	Spacer1	1		2095	minCMV	4	set3	ATTTCATTAATTTTTGCTCCGAAG	2.5962	0.966685
Spacer1:2095, 4, set3, minCMV	Spacer1	1		2095	minCMV	4	set3	ATTTGCTAAACTTTCCGTTATATG	0.663316	-0.598912	-1.48223		-1.502
Spacer1:2095, 4, set3, minCMV	Spacer1	1		2095	minCMV	4	set3	CACAATTAGATGTTTCTTAGTAAC	-0.181405	-0.234949			0.73504
Spacer1:2095, 4, set3, minCMV	Spacer1	1		2095	minCMV	4	set3	CCTTGTTGGATGTTACTGACTAAA	-0.811883	1.79676	-1.18678	-1.10795	1.56839
Spacer1:2095, 4, set3, minCMV	Spacer1	1		2095	minCMV	4	set3	CTCGGCGTGTTGGACAGATGTATA	1.01124	0.173136	-0.608241	-1.25634	-4.16496
Spacer1:2095, 4, set3, minCMV	Spacer1	1		2095	minCMV	4	set3	CTTTAACAACTGGACCGTCAGTAA	0.64867	-0.618278		0.740048	-0.798392
Spacer1:2095, 4, set3, minCMV	Spacer1	1		2095	minCMV	4	set3	CTTTGACAATTATGCGTTTAGTTA	-0.786267	0.389628	-0.725936	-1.48788	0.801192
Spacer1:2095, 4, set3, minCMV	Spacer1	1		2095	minCMV	4	set3	CTTTGTCGGCTGTTTGGGAGTTCC	-0.938134	-0.296349	0.0476884	3.25462	0.394907
Spacer1:2095, 4, set3, minCMV	Spacer1	1		2095	minCMV	4	set3	GTTACCTTCATTTTTCTATATATA	0.259167	-0.330297			-0.501999
Spacer1:2095, 4, set3, minCMV	Spacer1	1		2095	minCMV	4	set3	GTTTAATGCACTCGTATTAACGTG	-0.863229	0.262141	-0.312308	-1.33034	2.72682
Spacer1:2095, 4, set3, minProm	Spacer1	1		2095	minProm	4	set3	AATGCTGTGTCGCACCTGCCGTTC		0.966685			-2.72439
Spacer1:2095, 4, set3, minProm	Spacer1	1		2095	minProm	4	set3	ACGTAACAATTGTGTATTACCACG	0.274274	0.355727		-0.832842	-0.917037
Spacer1:2095, 4, set3, minProm	Spacer1	1		2095	minProm	4	set3	ATGGCATGCTTTCTTGGTCATTAA
Spacer1:2095, 4, set3, minProm	Spacer1	1		2095	minProm	4	set3	ATTAGCCGCTGGCGAGGGAGTTTA	-0.747752	0.663293	-3.32633		1.35598
Spacer1:2095, 4, set3, minProm	Spacer1	1		2095	minProm	4	set3	ATTGAACTATCTTTTCTACCGTTG		1.08216	1.89123		1.22047
Spacer1:2095, 4, set3, minProm	Spacer1	1		2095	minProm	4	set3	ATTGCCTAGCTTCAAATTTACTAC		-1.74952			0.0829632
Spacer1:2095, 4, set3, minProm	Spacer1	1		2095	minProm	4	set3	CAGAGCGACTCTGTCGTTTCGACA	-1.4038	0.397319		-2.44582	-0.917037
Spacer1:2095, 4, set3, minProm	Spacer1	1		2095	minProm	4	set3	CCGACTTGACTACATACTAGCGTG	1.0987	-0.12953		-1.9742	0.000501064
Spacer1:2095, 4, set3, minProm	Spacer1	1		2095	minProm	4	set3	GAGTCTTAACTTTTTCGGCCTTCA	-1.92736	0.15111	3.19789	3.06198
Spacer1:2095, 4, set3, minProm	Spacer1	1		2095	minProm	4	set3	GTCGATCTGTCACGTGCATCCGTC	1.33317	-0.422357	-0.0217176	1.12909	-0.486402
Spacer1:2095, 4, set3, minProm	Spacer1	1		2095	minProm	4	set3	GTCTCTCAGATGCTAAGAAGGTTC	-2.2451	0.259467		-1.55273	0.530422
Spacer1:2095, 4, set3, minProm	Spacer1	1		2095	minProm	4	set3	GTTGGAGTCATATTAAGGCGGAAA	1.23363	-0.395885	-2.69774	-2.33034	-0.554467
Spacer1:2095, 4, set3, minTK	Spacer1	1		2095	minTK	4	set3	ATGAATGGCCCATATGGTACTTAG	-0.458246	0.104189			-1.44755
Spacer1:2095, 4, set3, minTK	Spacer1	1		2095	minTK	4	set3	ATTAACTGGCTACTTCCACAGTAA	-0.98876	1.10419		-1.33034	1.40489
Spacer1:2095, 4, set3, minTK	Spacer1	1		2095	minTK	4	set3	CATTGACTCATTTAAATGTGTACG					0.305356
Spacer1:2095, 4, set3, minTK	Spacer1	1		2095	minTK	4	set3	CATTGTTAACTATAAGTTAATGAC	-3.31069	-0.281242	-1.96438		-1.502
Spacer1:2095, 4, set3, minTK	Spacer1	1		2095	minTK	4	set3	CTCGAACTGATGGGTCTAAATGTA	1.74821	0.551648			2.89032
Spacer1:2095, 4, set3, minTK	Spacer1	1		2095	minTK	4	set3	CTTAATTGATGGTGACCACATATC	0.0112397	0.473645	-0.732211	-1.1377	-1.91704
Spacer1:2095, 4, set3, minTK	Spacer1	1		2095	minTK	4	set3	CTTAGCTGGACGTGCCTTCATTTC	-0.1867	-1.23035		-0.61045	-0.623305
Spacer1:2095, 4, set3, minTK	Spacer1	1		2095	minTK	4	set3	CTTTACGTCTTTTATCGTTGTGCG	0.444199	-0.755781		-1.70885	-0.192671
Spacer1:2095, 4, set3, minTK	Spacer1	1		2095	minTK	4	set3	GAGACATAAATGTTTACTAATTCA	0.949839	0.501021			1.03989
Spacer1:2095, 4, set3, minTK	Spacer1	1		2095	minTK	4	set3	GCCTCATTGAGACATCTTAGTTAA	-1.21115	0.329255
Spacer1:2095, 4, set3, minTK	Spacer1	1		2095	minTK	4	set3	GTTAACTGACTTTAAAGTTGTTTG		-2.1037
Spacer1:2101, 8, set3, minCMV	Spacer1	1		2101	minCMV	8	set3	AACGACCTAATGGGCATTCGTTTC	1.04099	-0.213136		-0.522987	-0.109682
Spacer1:2101, 8, set3, minCMV	Spacer1	1		2101	minCMV	8	set3	AAGGCACAAAGGTGCATGTATTAC	0.596202	-0.913021		3.0847	-1.26753
Spacer1:2101, 8, set3, minCMV	Spacer1	1		2101	minCMV	8	set3	ATCTAATGATTTCATCGTACCTAC	-1.47419	0.469185			1.08296
Spacer1:2101, 8, set3, minCMV	Spacer1	1		2101	minCMV	8	set3	ATGAATCTACCTGTTGTAAATATG	1.01124	-0.425633	-1.72283	-1.38924	0.793457
Spacer1:2101, 8, set3, minCMV	Spacer1	1		2101	minCMV	8	set3	ATGAGATAATTGCAAAGAACTTAA	0.818595	0.389896		0.406624	-1.03251
Spacer1:2101, 8, set3, minCMV	Spacer1	1		2101	minCMV	8	set3	ATGTAATGGTTACTAATGAATAAA	-3.98876	-0.262797	-1.30779		0.793457
Spacer1:2101, 8, set3, minCMV	Spacer1	1		2101	minCMV	8	set3	ATTGCTCTAAGGTAAGCTTGCTTC	-0.375784	-1.03331		-2.74538	-0.917037
Spacer1:2101, 8, set3, minCMV	Spacer1	1		2101	minCMV	8	set3	CATACACAGAGTTTTCGTCAGTTA	-0.635123	-0.0166363	0.130963	1.57655	0.248973
Spacer1:2101, 8, set3, minCMV	Spacer1	1		2101	minCMV	8	set3	CATTCTGACTTTTTAAGGAAGTAA	1.20679	0.443123	0.326293	-1.17834	-0.614474
Spacer1:2101, 8, set3, minCMV	Spacer1	1		2101	minCMV	8	set3	CATTGTTACTCTGTTACTAATTTC	0.525813	-1.84067			0.0829632
Spacer1:2101, 8, set3, minCMV	Spacer1	1		2101	minCMV	8	set3	CCCTCATTCCTGTACGGGTAGAAG	2.5962	-0.0333149		-1.1377	-1.13943
Spacer1:2101, 8, set3, minCMV	Spacer1	1		2101	minCMV	8	set3	CTCAAATTATTTCGAACGTGTATA	-0.796115	1.55165			-1.91704
Spacer1:2101, 8, set3, minCMV	Spacer1	1		2101	minCMV	8	set3	CTCTATGTCTTGGTAGTGCATGCA	-0.98876	-0.585856	0.405138		-2.33207
Spacer1:2101, 8, set3, minCMV	Spacer1	1		2101	minCMV	8	set3	CTGACACACACAGACAGTAGTATC	-0.310688	-0.618277		-2.65227	0.00896267
Spacer1:2101, 8, set3, minCMV	Spacer1	1		2101	minCMV	8	set3	CTGAGTTGGTTTCGTATATAGTTA	1.74821	0.93192	-3.41944		0.404891
Spacer1:2101, 8, set3, minCMV	Spacer1	1		2101	minCMV	8	set3	CTTGAAGTATGAGGCATTTGCTCG	-0.35133	-1.14374	-2.62589	1.34773	0.00496066
Spacer1:2101, 8, set3, minCMV	Spacer1	1		2101	minCMV	8	set3	GACTCCGACTCTTGTACTTCTGCC	1.01124	1.28861			-0.332074
Spacer1:2101, 8, set3, minCMV	Spacer1	1		2101	minCMV	8	set3	GAGGGATGAACTTGTACGTATGTG	0.703117	-0.0884566	-2.63681	0.0682075	-0.187126
Spacer1:2101, 8, set3, minCMV	Spacer1	1		2101	minCMV	8	set3	GATAATTTACCTGGTGTTAGGTCG	1.71168	0.4972		2.33262	-3.37647
Spacer1:2101, 8, set3, minCMV	Spacer1	1		2101	minCMV	8	set3	GATTATTAGATGCACGTGAGTGTA	-0.673258	0.212262	-0.458079	0.945293	0.0829632
Spacer1:2101, 8, set3, minCMV	Spacer1	1		2101	minCMV	8	set3	GTCTCTTTATGACTTCTGTATTCC	0.944125	-0.328771		-2.65227	-1.72439
Spacer1:2101, 8, set3, minCMV	Spacer1	1		2101	minCMV	8	set3	GTGTGTCAGCGTTTCCGTTATACA	-0.268868	-0.721371		-1.0184	-1.56089
Spacer1:2101, 8, set3, minProm	Spacer1	1		2101	minProm	8	set3	AACTCTGGGTTTTTAAGGTATAAA		-1.00294	-0.771739	-0.330342	-0.724392
Spacer1:2101, 8, set3, minProm	Spacer1	1		2101	minProm	8	set3	AAGTAAGTGTTATACATTTCTTTG	0.449361	-0.727689	0.0762576	2.06198	-0.192671
Spacer1:2101, 8, set3, minProm	Spacer1	1		2101	minProm	8	set3	AATTATCACATGTACGCTTCCGTC	-0.436219	-1.03332	0.0762576
Spacer1:2101, 8, set3, minProm	Spacer1	1		2101	minProm	8	set3	AATTATGACTTATTCATTACTGCG		-0.950853
Spacer1:2101, 8, set3, minProm	Spacer1	1		2101	minProm	8	set3	ACTGATTTGTTATTTGTATATAAA
Spacer1:2101, 8, set3, minProm	Spacer1	1		2101	minProm	8	set3	ATCTAAGTGTCTCTCAGTTATATG	-1.95839	1.4757	-2.16406	-2.06731	0.243428
Spacer1:2101, 8, set3, minProm	Spacer1	1		2101	minProm	8	set3	ATTAATTAAATAGTTACGTGGGTG		-1.25571			-1.18007
Spacer1:2101, 8, set3, minProm	Spacer1	1		2101	minProm	8	set3	ATTACTGGAATTCGTCGATCGTCC	-0.881845	-1.07771	-0.33564	0.733788	0.841955
Spacer1:2101, 8, set3, minProm	Spacer1	1		2101	minProm	8	set3	CAGTCCGGGTTGTTTATTTGGACA	1.18116	-3.20324			0.890318
Spacer1:2101, 8, set3, minProm	Spacer1	1		2101	minProm	8	set3	CATTATGTCCTTGAAATACCTAAA		-0.395885			3.40489
Spacer1:2101, 8, set3, minProm	Spacer1	1		2101	minProm	8	set3	CCGAAATGCCTGCTCGCTCCTTAA	0.727447	-0.544815	-1.95616	1.66966	0.252888
Spacer1:2101, 8, set3, minProm	Spacer1	1		2101	minProm	8	set3	CTCAGTTAGTGTTAAATGAGTATG	-0.529329	-0.349343			-1.3645
Spacer1:2101, 8, set3, minProm	Spacer1	1		2101	minProm	8	set3	CTCGCATAATGTTACAGAAGGAAG	-2.57372	-0.507246	3.72011		1.08296
Spacer1:2101, 8, set3, minProm	Spacer1	1		2101	minProm	8	set3	CTGAAATTGTGGTTAATTTATGCC	-1.98876	-1.13285			0.890318
Spacer1:2101, 8, set3, minProm	Spacer1	1		2101	minProm	8	set3	GACTGTGGCACGCTAGCGCACGAA	0.174739	-0.618278	-1.5202	-2.20481	1.16097
Spacer1:2101, 8, set3, minProm	Spacer1	1		2101	minProm	8	set3	GAGGAAGAGATACGACCAAGCGTC	-1.31069	1.84115			1.40489
Spacer1:2101, 8, set3, minProm	Spacer1	1		2101	minProm	8	set3	GATTCTCGGTCTTTTATATCTTTA	-0.632617	0.658563		-1.53198	-0.26496
Spacer1:2101, 8, set3, minProm	Spacer1	1		2101	minProm	8	set3	GTCTAAGTCATATTTCCAAGCAAG	0.410847	-0.133842	-0.337337	-0.860857	-0.813943
Spacer1:2101, 8, set3, minProm	Spacer1	1		2101	minProm	8	set3	GTCTGTGTCTTAGGCGTGTGCATC	2.81859	-1.33817		1.91759	-1.0045
Spacer1:2101, 8, set3, minTK	Spacer1	1		2101	minTK	8	set3	AACACACGACTGTTTGTTTCTTCA		0.62965			3.7834
Spacer1:2101, 8, set3, minTK	Spacer1	1		2101	minTK	8	set3	AACTCCCGGTCGCGTCGATCTTAA
Spacer1:2101, 8, set3, minTK	Spacer1	1		2101	minTK	8	set3	AATAGTCTCATGTGAGTGAAGATA	0.37381	0.00621348	-0.248177	-1.65227	3.54239
Spacer1:2101, 8, set3, minTK	Spacer1	1		2101	minTK	8	set3	ACGGACGGCTGGCATATATCTTTC		-1.61828
Spacer1:2101, 8, set3, minTK	Spacer1	1		2101	minTK	8	set3	ACTTGTTGACTACTTCTTCGTTAA	-1.48353	1.26214	0.359505		-1.59511
Spacer1:2101, 8, set3, minTK	Spacer1	1		2101	minTK	8	set3	ATGTAATAGTTGTTTGTATAGATG	1.27427	-0.177705	-1.20784	2.12909	-2.502
Spacer1:2101, 8, set3, minTK	Spacer1	1		2101	minTK	8	set3	ATTAATTAGATTTTTACACATACG	-0.195211	1.13661			0.635504
Spacer1:2101, 8, set3, minTK	Spacer1	1		2101	minTK	8	set3	ATTTGTTAGCTGCACAGGACTTTG	0.203885	-4.55688			4.17043
Spacer1:2101, 8, set3, minTK	Spacer1	1		2101	minTK	8	set3	CAGGAATTGTTTTGAGCGCCGATC	3.01124	0.755181		0.991586	-1.30935
Spacer1:2101, 8, set3, minTK	Spacer1	1		2101	minTK	8	set3	CAGGGATTAATAGTCGCTTGCATC	-2.4038	-1.25571			2.66793
Spacer1:2101, 8, set3, minTK	Spacer1	1		2101	minTK	8	set3	CATTACGTAACTCTCAGTAATATA	-0.403798	-0.792307		-1.1377	-1.23896
Spacer1:2101, 8, set3, minTK	Spacer1	1		2101	minTK	8	set3	CCGTATCTGCCATATCTGCCTTTC	0.0112397	-0.148792
Spacer1:2101, 8, set3, minTK	Spacer1	1		2101	minTK	8	set3	CTCTGACAATCTCATCCTTATACA	0.426277	-0.947585	0.139724	1.43519	0.363071
Spacer1:2101, 8, set3, minTK	Spacer1	1		2101	minTK	8	set3	CTTTCTTAAATATTTCTTCGCAAC	-0.666832	-0.448352			-1.37647
Spacer1:2101, 8, set3, minTK	Spacer1	1		2101	minTK	8	set3	GACTCATTAACATTTGGTTACTCG	0.596202	0.153098		-1.06731	-2.85564
Spacer1:2101, 8, set3, minTK	Spacer1	1		2101	minTK	8	set3	GCGTACGTGTGGGATATTTATGAG	-0.278267	-1.06894	4.78285		-1.654
Spacer1:2101, 8, set3, minTK	Spacer1	1		2101	minTK	8	set3	GTTAAACTCACAGGTAGTCGTTCG	-0.573723	-1.64629	-1.15361	1.25462	0.227353
Spacer1:2101, 8, set3, minTK	Spacer1	1		2101	minTK	8	set3	GTTGGAGGCATTTGACTACGGTCG	0.426277	-1.38695			0.0829632
Spacer2:2054, 1, set1, minCMV	Spacer2	1		2054	minCMV	1	set1	AACGCAGTAACGTATACGTATGAC	-2.39086	-2.61828
Spacer2:2054, 1, set1, minCMV	Spacer2	1		2054	minCMV	1	set1	AAGTATCGATGTTATACTTACTTG	-1.36727	-0.244819	-2.40401	0.254621	-0.995039
Spacer2:2054, 1, set1, minCMV	Spacer2	1		2054	minCMV	1	set1	ACTAACTTGTTATTACCTCGCTCA	-0.169333	-1.67074		-1.33034	-3.0045
Spacer2:2054, 1, set1, minCMV	Spacer2	1		2054	minCMV	1	set1	ACTTATGGGTTTCGTATAACTGCA	-0.167098	-0.516398	3.33977	-1.9153	-0.260991
Spacer2:2054, 1, set1, minCMV	Spacer2	1		2054	minCMV	1	set1	ATCAATTTGAGTGTCATTCATTAC		0.966685
Spacer2:2054, 1, set1, minCMV	Spacer2	1		2054	minCMV	1	set1	ATCTAACTCTGAGTTGTTCATTCA	-0.036066	-0.845945	-0.186777	-0.65227	2.64775
Spacer2:2054, 1, set1, minCMV	Spacer2	1		2054	minCMV	1	set1	ATCTGAGGATTTGTTGTTTCTTTG		-0.158846			-0.705533
Spacer2:2054, 1, set1, minCMV	Spacer2	1		2054	minCMV	1	set1	ATGAAATTGATTTATGGGCAGTAC	0.37381	-0.509753		-0.982418	-0.639503
Spacer2:2054, 1, set1, minCMV	Spacer2	1		2054	minCMV	1	set1	ATGAGAGAAACTTTACTAACGTCC	1.06569	-0.281242		-1.69958	-0.258074
Spacer2:2054, 1, set1, minCMV	Spacer2	1		2054	minCMV	1	set1	ATGGACTGGCGATATATATCCATG		-1.35524			1.08296
Spacer2:2054, 1, set1, minCMV	Spacer2	1		2054	minCMV	1	set1	ATGTATCTACTTTTACTTAGGTTA	0.282542	0.262483	-0.445753	-0.0200017	0.165425
Spacer2:2054, 1, set1, minCMV	Spacer2	1		2054	minCMV	1	set1	ATGTGTCGGATTGTAACATACTTG	1.5348	-0.790044		-3.1377	1.72682
Spacer2:2054, 1, set1, minCMV	Spacer2	1		2054	minCMV	1	set1	CATGCTTAATCTCTTGCTTATGCA	1.26904	0.138638		2.19322	-0.569113
Spacer2:2054, 1, set1, minCMV	Spacer2	1		2054	minCMV	1	set1	CCCTGTGGACCTCAAGGGTCTGAC	0.286874	-0.208402		1.25462	-1.27067
Spacer2:2054, 1, set1, minCMV	Spacer2	1		2054	minCMV	1	set1	CCGGAACGAATGCTTCCGTACTAA	0.359163	0.0419732	0.0647618	-0.982418	-2.06904
Spacer2:2054, 1, set1, minCMV	Spacer2	1		2054	minCMV	1	set1	CTCTCTTTATTAGACATTCGTATC	0.506004	-0.147387	-0.603617	-0.0908759	-0.362274
Spacer2:2054, 1, set1, minCMV	Spacer2	1		2054	minCMV	1	set1	CTTAACTAATCAGGTCGTTGTAAC	0.748205	-0.132851		1.15509	0.667926
Spacer2:2054, 1, set1, minCMV	Spacer2	1		2054	minCMV	1	set1	CTTAATTTATCTTGACCACGCTTA		0.0155946		2.25462	-3.13943
Spacer2:2054, 1, set1, minCMV	Spacer2	1		2054	minCMV	1	set1	GAGGCTGAATTAGGTGCTCATTTG	2.18116	-0.796875	1.00587	-1.00841	-0.624856
Spacer2:2054, 1, set1, minCMV	Spacer2	1		2054	minCMV	1	set1	GATTCTTTCCGTGGCATGCACTTA	0.761261	0.604115	1.39819		-3.502
Spacer2:2054, 1, set1, minCMV	Spacer2	1		2054	minCMV	1	set1	GTGACTTGGACTTTACTTAAGTAA		-0.0333149
Spacer2:2054, 1, set1, minCMV	Spacer2	1		2054	minCMV	1	set1	GTTTAATTATTTCATCGGTGTATA	-0.560667	-0.0733924	-0.27424	0.562743	-0.501999
Spacer2:2054, 1, set1, minProm	Spacer2	1		2054	minProm	1	set1	AACACTTTGTTGGAACTGTGGGCC		-0.895812			-1.61748
Spacer2:2054, 1, set1, minProm	Spacer2	1		2054	minProm	1	set1	AACTGTTTGTTGGTTGGTAGTTAC		3.28861			-0.724392
Spacer2:2054, 1, set1, minProm	Spacer2	1		2054	minProm	1	set1	AAGTCAGTGTTGGTCATAAATTAA	4.5348	-1.17627			-1.56911
Spacer2:2054, 1, set1, minProm	Spacer2	1		2054	minProm	1	set1	ACCTGAGAAACACTAGCATATAAC	-2.4038	0.367223	-1.09367		1.08296
Spacer2:2054, 1, set1, minProm	Spacer2	1		2054	minProm	1	set1	ATTTCTGGATTTTTAATTCACTCC	0.259167	-0.618278	-0.316545	0.517655	0.65487
Spacer2:2054, 1, set1, minProm	Spacer2	1		2054	minProm	1	set1	CCCGATTTCTGGGAAATGCACTAC	1.506	-0.483976		0.839583	-1.23896
Spacer2:2054, 1, set1, minProm	Spacer2	1		2054	minProm	1	set1	CCTAATGGCATATTCGCATACAAG	-0.49572	-0.883937		-2.81577	0.667926
Spacer2:2054, 1, set1, minProm	Spacer2	1		2054	minProm	1	set1	CTGAATCAGCTTCGTGCAAATTCA	1.47067	1.85121	-2.64621		1.30536
Spacer2:2054, 1, set1, minProm	Spacer2	1		2054	minProm	1	set1	CTGTATTAACTTGTTCTTAATTAA		-0.405284	-0.302254
Spacer2:2054, 1, set1, minProm	Spacer2	1		2054	minProm	1	set1	CTTGCATAGTTTCTTGGTCATTAA	-0.881845	0.444732	-0.356702		-0.732612
Spacer2:2054, 1, set1, minProm	Spacer2	1		2054	minProm	1	set1	CTTGCTTTATCTCACAGGTAGTCG	1.5962	-0.384787		0.406624	0.0829632
Spacer2:2054, 1, set1, minProm	Spacer2	1		2054	minProm	1	set1	GATTGTGGATGTTTTACTCGTTCC	-0.98876	-0.589708		0.587196	-2.91704
Spacer2:2054, 1, set1, minProm	Spacer2	1		2054	minProm	1	set1	GCCTATGTATGTTTAGCTAACAAA	-0.573723	-1.44835			-0.501999
Spacer2:2054, 1, set1, minProm	Spacer2	1		2054	minProm	1	set1	GCCTGCGTCACACAAACGCGGAAC	-0.462691	-0.170819	-2.00878	1.34773	1.19844
Spacer2:2054, 1, set1, minProm	Spacer2	1		2054	minProm	1	set1	GTCGGTGGATTGTGTGGTAGGGTG	-0.98876	-1.88131
Spacer2:2054, 1, set1, minTK	Spacer2	1		2054	minTK	1	set1	AATTACTGGTTACACGCAACTAAG	0.0112397	-0.940206	-0.909243	-2.33034	-0.713503
Spacer2:2054, 1, set1, minTK	Spacer2	1		2054	minTK	1	set1	ACCTATTTCAGGTAAACTTGCACC	-2.52481	0.345197	-1.05185		-0.26496
Spacer2:2054, 1, set1, minTK	Spacer2	1		2054	minTK	1	set1	ATTTCACTCACGGAACGATACGTG	2.01124	-0.296349
Spacer2:2054, 1, set1, minTK	Spacer2	1		2054	minTK	1	set1	CAGAATCGATTTTTCCTATGTGAA		-0.66803		-2.563	-1.4118
Spacer2:2054, 1, set1, minTK	Spacer2	1		2054	minTK	1	set1	CATTAATTCATACTTCTATGCTAA	0.0112397	-0.0965088	2.9287	2.3701	0.653279
Spacer2:2054, 1, set1, minTK	Spacer2	1		2054	minTK	1	set1	CATTATCAATGATTTATTTCTTTA	-0.419395	-0.0109472	1.87212	-0.578269	-2.21821
Spacer2:2054, 1, set1, minTK	Spacer2	1		2054	minTK	1	set1	CCTTGATAGTTATGTCGGTGGATA	1.0987	0.511005		1.3701	0.445533
Spacer2:2054, 1, set1, minTK	Spacer2	1		2054	minTK	1	set1	CTTGCTTAGCGTCTTATGCGGATG	4.01124	-0.26778	-1.96207	-1.74538	-2.04632
Spacer2:2054, 1, set1, minTK	Spacer2	1		2054	minTK	1	set1	CTTGGTGGGCTTGTAATATCGGAC		-2.84067			-0.501999
Spacer2:2054, 1, set1, minTK	Spacer2	1		2054	minTK	1	set1	GATTCAGAACCATTAGGGTCTATC	-1.07622	-0.649986	1.06476	-4.78977	-0.640519
Spacer2:2054, 1, set1, minTK	Spacer2	1		2054	minTK	1	set1	GCGTGATTATTGTATACATCGGTA	0.426277	0.419197
Spacer2:2054, 1, set1, minTK	Spacer2	1		2054	minTK	1	set1	GTCAGATACACGGTTGCTTGGTTG	-0.651725	-0.654803			2.89032
Spacer2:2054, 1, set1, minTK	Spacer2	1		2054	minTK	1	set1	GTGTGTCTGTTTCACCTATGGTTA	-0.62619	0.0597945		0.477013	-1.39097
Spacer2:2054, 1, set1, minTK	Spacer2	1		2054	minTK	1	set1	GTTAACTTATGTGGACTAAGGATA	1.29135	0.507253		-0.00841376	2.14186
Spacer2:2060, 4, set1, minCMV	Spacer2	1		2060	minCMV	4	set1	AAGGGTGTGTTGTTACTATGTGTA	0.766127	-0.255707	-0.0254959	0.854083	-0.139429
Spacer2:2060, 4, set1, minCMV	Spacer2	1		2060	minCMV	4	set1	AAGTAATGCTGGTTCCTGCGTACG	-0.754295	0.141772		0.254621	-0.586888
Spacer2:2060, 4, set1, minCMV	Spacer2	1		2060	minCMV	4	set1	AAGTCAGTATTGCTCGTACAGTAA	-0.863229	-1.15885			-1.654
Spacer2:2060, 4, set1, minCMV	Spacer2	1		2060	minCMV	4	set1	AATTACCTATCTGAACTTAAGTTA	0.748205	0.359003			-2.51907
Spacer2:2060, 4, set1, minCMV	Spacer2	1		2060	minCMV	4	set1	AATTGATTATGTTTAATTAATAAG	-2.98876	-0.033315	-0.537274	0.959165	0.345998
Spacer2:2060, 4, set1, minCMV	Spacer2	1		2060	minCMV	4	set1	AATTGTCAATTATTTCTGACGTAG	-0.881845	-0.781776	-0.487946		0.263535
Spacer2:2060, 4, set1, minCMV	Spacer2	1		2060	minCMV	4	set1	ACTCGTTTAACACATATATGCAAA	-1.50333	-0.215153	0.424658	1.43519	0.0829633
Spacer2:2060, 4, set1, minCMV	Spacer2	1		2060	minCMV	4	set1	ATCGCTTTATTTTTACTGTGGTTC	-0.211153	1.22972			3.30536
Spacer2:2060, 4, set1, minCMV	Spacer2	1		2060	minCMV	4	set1	ATTTCTTTATGGTGTGTTCCTATC	1.01124	-1.20324
Spacer2:2060, 4, set1, minCMV	Spacer2	1		2060	minCMV	4	set1	ATTTGCTTCTTTTATCTGTGGGCA	1.47067	0.279843		0.728552	-0.317575
Spacer2:2060, 4, set1, minCMV	Spacer2	1		2060	minCMV	4	set1	CACAATCGCTCTGGAAGATCCGTA	0.0937018	-0.158846			-0.852906
Spacer2:2060, 4, set1, minCMV	Spacer2	1		2060	minCMV	4	set1	CATTCTGAGTTATTAGTAAGGACA	-0.120005	-0.334971			-3.23897
Spacer2:2060, 4, set1, minCMV	Spacer2	1		2060	minCMV	4	set1	CCCACTCTACGTCGAAGTTATTAA	-0.200264	-2.05716		-0.214865	0.214208
Spacer2:2060, 4, set1, minCMV	Spacer2	1		2060	minCMV	4	set1	CCCGCCTGCTTTCACGTTTAGAAA		-0.618277	-2.42382
Spacer2:2060, 4, set1, minCMV	Spacer2	1		2060	minCMV	4	set1	CCCTATGTCAGATGTATTCATTTG	0.409789	2.03707		-0.536793	-1.17079
Spacer2:2060, 4, set1, minCMV	Spacer2	1		2060	minCMV	4	set1	CCGTCTTAAATTGAACGTTCTACA	0.0112397	1.00416			0.93096
Spacer2:2060, 4, set1, minCMV	Spacer2	1		2060	minCMV	4	set1	CTTGGTTAAACTGTCGCATATATA	1.5962	0.61202		-0.00841376	-3.0045
Spacer2:2060, 4, set1, minCMV	Spacer2	1		2060	minCMV	4	set1	CTTTAAGTCATTGTTATGTATTTC	-0.6892	-0.719206	0.766681		0.275608
Spacer2:2060, 4, set1, minCMV	Spacer2	1		2060	minCMV	4	set1	GCTACTGTGATATACCTTCGTTAC	2.23363	-0.395885	-4.12224	0.602544	-0.710586
Spacer2:2060, 4, set1, minCMV	Spacer2	1		2060	minCMV	4	set1	GTTTAATACTCATTTATATGGTCC	-1.12626	-0.86339	-1.42382		0.0829632
Spacer2:2060, 4, set1, minProm	Spacer2	1		2060	minProm	4	set1	AATTATTTAATTCGTAGTTCCTTC		-1.88131
Spacer2:2060, 4, set1, minProm	Spacer2	1		2060	minProm	4	set1	ACTTATTTCATTGTTATTTACTTG	1.07013	0.220442	-2.62589	2.62385	-0.917037
Spacer2:2060, 4, set1, minProm	Spacer2	1		2060	minProm	4	set1	ACTTCAGTCCGATTAGTGTAGGTA	0.525813	-1.74952
Spacer2:2060, 4, set1, minProm	Spacer2	1		2060	minProm	4	set1	ATTACTTTCATTCTTACAAATTCC	1.33317	-3.12078	1.31572
Spacer2:2060, 4, set1, minProm	Spacer2	1		2060	minProm	4	set1	CATAAATTGCCTGTCCTTAATTCC	0.0112397	1.67718	0.590831
Spacer2:2060, 4, set1, minProm	Spacer2	1		2060	minProm	4	set1	CCGTATTTGTCTTATATATCGGTC	0.274274	-0.303404	1.63036	2.12909	-0.876395
Spacer2:2060, 4, set1, minProm	Spacer2	1		2060	minProm	4	set1	CTCTGCGTCTTGTGAGGTACTGTA	1.23363	-0.132851	-0.508705		-0.139429
Spacer2:2060, 4, set1, minProm	Spacer2	1		2060	minProm	4	set1	CTTTACTGACGGTTCATATAGTAA	0.233632	-0.386952		1.12909	-0.109682
Spacer2:2060, 4, set1, minProm	Spacer2	1		2060	minProm	4	set1	GCTTATGGACTTGAAACTACCTAC		0.12715		-0.0673074	1.89032
Spacer2:2060, 4, set1, minProm	Spacer2	1		2060	minProm	4	set1	GTCTAACTGAGTTTACGGCATAAA	-1.3424	0.85977
Spacer2:2060, 4, set1, minTK	Spacer2	1		2060	minTK	4	set1	AACAAAGTCTTACTTCGTTAGGTA	-1.60767	-0.437705	-1.92928	-1.00841	-3.23897
[truncated: 27,282 more rows]

## Sheet: S10B
	GPR91+Promega-AP1												EV+Promega-AP1												GPR91+minCMV-AP1												EV+minCMV-AP1												GPR91+minPro-AP1
Log10 CES, M	rep 1				rep 2				rep 3				rep 1				rep 2				rep 3				rep 1				rep 2				rep 3				rep 1				rep 2				rep 3				rep 1
-3.5	1.66901	2.22536	2.86995	2.2502	2.10686	2.1088	2.36387	2.69742	2.57895	2.85358	2.94302	2.80886	1.21665	1.28687	1.94178	2.23744	1.45244	1.53989	2.7361	3.18854	1.43753	1.90168	2.66232	3.73989	26.1601	22.1867	19.3277	22.3837	17.8842	37.3037	35.9777	37.5195	34.0641	42.98	41.6367	40.5112	1.55443	1.16412	1.04893	0.92025	1.34312	1.28833	2.01777	1.45504	1.11149	1.17551	1.05359	0.98495	2.85912
-4	1.46651	1.34654	1.81915	1.60447	2.31122	2.34999	2.22713	2.76704	2.33233	3.44285	2.37429	2.67435	1.16022	1.29354	1.89427	1.90836	1.51307	1.74842	3.54287	3.29481	2.10431	1.76724	3.24484	3.35094	14.0443	17.4091	16.9255	14.2519	29.6244	27.4582	31.3382	30.9791	36.0737	38.0803	36.6257	35.863	1.07067	1.10625	1.33362	1.23061	1.42665	1.25434	3.28681	1.14952	1.36315	1.09399	1.32014	1.08641	2.92038
-4.5	1.39435	1.08208	1.30976	1.10128	2.97973	2.3061	2.78393	2.56247	2.49732	2.93951	3.57909	3.53558	1.14092	1.15318	1.82943	1.30039	1.77989	1.36275	2.56092	2.44387	1.94168	1.85339	3.23697	2.79333	5.94851	7.05581	6.5775	6.58026	15.7896	17.0339	28.3381	31.3889	31.6286	33.6638	36.8861	31.3515	1.10771	1.21279	1.34067	1.23205	1.56116	1.10719	1.24829	1.04963	1.47957	1.34307	1.27236	1.27796	2.27562
-5	1.16136	1.01196	1.25088	0.94398	2.24071	2.02114	2.48525	2.32226	2.35972	2.38719	2.41129	2.6602	0.97443	0.96797	1.27427	1.25361	1.36421	1.56923	1.99952	1.90301	1.25982	1.42312	2.63086	2.34313	1.89333	2.62479	1.58597	2.41571	15.8725	16.7004	16.796	18.015	20.3818	26.3672	19.2923	20.9409	1.33036	1.1716	1.26943	1.25204	1.40166	1.1138	1.72557	1.03854	0.99793	1.22965	1.2089	1.21506	1.46968
-5.5	1.00397	0.87965	1.20808	0.74176	1.19838	0.97012	1.40995	1.82913	0.81521	1.18179	1.22719	1.35434	0.92934	1.16107	1.38269	0.90394	1.01163	1.18852	1.76161	1.39496	1.51356	1.06768	1.22481	1.74677	1.31018	1.31455	1.43053	1.07188	7.27703	7.43968	6.70453	7.20121	12.157	11.5056	8.16259	8.49898	1.22871	1.02976	1.32804	0.99345	1.16871	1.31151	1.35283	1.19251	1.01619	1.09257	0.96071	0.9367	1.58287
-6	0.97755	0.77948	0.83634	0.82278	0.7532	0.59105	1.00154	0.89067	0.75659	0.99524	0.87725	1.15174	0.89732	1.06823	0.70868	1.04362	1.35644	1.30362	0.97136	1.00966	1.08856	0.92778	1.32402	0.81804	0.96878	1.37081	1.172	1.01441	2.10064	2.17182	2.61135	1.6927	2.4079	1.52307	2.20561	2.15035	1.09068	0.87312	1.01509	0.92361	0.97969	1.1615	1.95471	1.02563	0.91498	1.04663	0.96709	1.2355	1.06239
-6.5	0.95777	0.96101	0.85289	0.85771	0.88807	0.78016	0.61851	0.61908	1.09618	1.00171	1.01181	0.92355	0.79956	1.14401	1.25204	0.84764	1.04323	0.78874	1.56448	1.1597	0.99497	1.10108	1.09059	0.99427	0.98971	0.95623	0.84334	1.12117	1.04535	1.06447	0.87098	0.94212	1.22409	0.94476	1.08856	1.35342	1.32351	0.91414	1.37101	0.88593	1.49723	1.12163	1.56428	1.35604	1.06313	0.89724	0.96426	1.08659	1.49219
-7	0.80849	1.11742	1.07201	0.82919	0.68876	0.77246	0.78281	0.67557	0.77815	1.00004	0.72945	0.96039	0.91051	0.93465	1.2006	0.91658	1.00204	0.63471	0.82914	0.89923	0.8717	1.00488	0.97844	1.02882	0.86473	1.09073	1.07392	1.02017	1.06613	1.12599	0.67452	1.0862	0.5421	1.26788	1.07657	1.19731	1.06962	0.98083	0.99265	0.85796	1.19523	1.00275	0.78956	0.88228	0.89872	1.16267	1.03437	1.13546	0.72622
-7.5	0.93331	0.77785	0.97609	1.02945	1.05596	1.02845	0.79298	0.84518	0.98651	1.094	0.94309	1.23035	0.84403	0.94522	0.88238	0.83486	1.1293	0.9106	0.94869	1.10284	1.11254	1.2785	0.85135	1.25669	0.89396	1.23777	1.38967	1.22503	1.12906	0.88465	0.96649	0.91149	1.1004	0.95195	0.99708	1.02699	1.45864	1.22081	1.05348	0.97831	0.82351	1.22456	0.9986	0.80656	1.2116	1.09685	0.96515	0.99149	1.18405
-8	0.99197	0.90036	0.91954	0.97915	1.05731	1.10867	0.75165	0.75402	1.02886	0.95989	0.96134	1.04276	0.8529	0.83946	1.20621	0.84769	1.02207	0.95838	0.92883	1.03844	0.96528	1.0292	1.12815	0.87761	1.00765	1.26427	0.9957	1.34422	0.9073	0.80378	0.78561	0.83516	0.98861	1.0442	1.0891	1.18951	1.43995	0.92436	0.97287	0.89858	1.1261	1.07937	1.04455	0.91349	0.87713	1.48815	1.03941	0.95756	1.16119
-8.5	0.73684	0.83498	0.96057	0.69155	0.94698	0.99149	0.98061	0.83719	0.90484	0.88237	0.76855	0.78931	0.83904	0.75137	1.12172	0.81549	0.65331	0.8869	1.29849	1.39964	1.09094	0.69767	1.15302	1.09304	0.91038	0.94376	1.03186	1.01191	1.04524	0.88838	1.07831	0.8443	0.99202	1.07237	1.02573	1.17211	1.17629	0.85342	0.84525	1.14157	0.95263	0.93481	1.16026	0.94665	0.93158	0.73845	0.88363	0.93569	0.95948
no drug (not displayed)	0.86182	1.03659	0.96341	1.07145	0.87036	1.03135	1.00012	0.99988	1.03445	0.6901	1.00965	0.99035	1.0892	0.9457	1.0543	0.79363	1.02363	0.9842	0.90039	1.0158	1.0215	0.9785	0.76425	1.39922	0.99138	0.86346	1.22712	1.00862	1.06343	0.93657	1.27274	0.9189	0.9828	1.17929	0.80832	1.0172	1.30009	0.95336	1.00408	0.99592	1.09524	0.92865	0.90711	1.07135	1.06985	1.02915	0.97085	0.90795	0.79219
	Scaled Fluc/Rluc
[truncated: 23 more columns]
