# Supplementary material for: A massively parallel reporter assay library to screen short synthetic promoters in mammalian cells
Source: Nat Commun. 2024 Nov 28;15:10353. doi: 10.1038/s41467-024-54502-9 (PMC11604768; doi:10.1038/s41467-024-54502-9)
Supplement: Supplementary file 12 — Source Data [file 41467_2024_54502_MOESM12_ESM.zip › Source Data/Figure S3.xlsx]

## Sheet: S3
architecture	motif	neg_ctrl	tre	id	promoter	period	spacer	hek_rep1	hek_rep2
ALX3-1:1223, 1, set2, minCMV	ALX3	0	1	1223	minCMV	1	set2	-0.265565	-0.269141
ALX3-1:1223, 1, set2, minProm	ALX3	0	1	1223	minProm	1	set2	-0.41853	-0.385522
ALX3-1:1223, 1, set2, minTK	ALX3	0	1	1223	minTK	1	set2	-0.428306	-0.459232
ALX3-1:1556, 4, set2, minCMV	ALX3	0	1	1556	minCMV	4	set2	-0.117793	-0.0392049
ALX3-1:1556, 4, set2, minProm	ALX3	0	1	1556	minProm	4	set2	-0.489213	-0.478869
ALX3-1:1556, 4, set2, minTK	ALX3	0	1	1556	minTK	4	set2	-0.369078	-0.293043
ALX3-1:1889, 8, set2, minCMV	ALX3	0	1	1889	minCMV	8	set2	0.0884902	0.0837275
ALX3-1:1889, 8, set2, minProm	ALX3	0	1	1889	minProm	8	set2	-0.398769	-0.48105
ALX3-1:1889, 8, set2, minTK	ALX3	0	1	1889	minTK	8	set2	-0.468826	-0.508175
ALX3-1:224, 1, set1, minCMV	ALX3	0	1	224	minCMV	1	set1	-0.302999	-0.301314
ALX3-1:224, 1, set1, minProm	ALX3	0	1	224	minProm	1	set1	-0.380937	-0.373746
ALX3-1:224, 1, set1, minTK	ALX3	0	1	224	minTK	1	set1	-0.18712	-0.386328
ALX3-1:557, 4, set1, minCMV	ALX3	0	1	557	minCMV	4	set1	-0.44551	-0.446196
ALX3-1:557, 4, set1, minProm	ALX3	0	1	557	minProm	4	set1	-0.0608405	-0.283159
ALX3-1:557, 4, set1, minTK	ALX3	0	1	557	minTK	4	set1	-0.365948	-0.530616
ALX3-1:890, 8, set1, minCMV	ALX3	0	1	890	minCMV	8	set1	-0.305486	-0.309911
ALX3-1:890, 8, set1, minProm	ALX3	0	1	890	minProm	8	set1	-0.192594	-0.343345
ALX3-1:890, 8, set1, minTK	ALX3	0	1	890	minTK	8	set1	-0.373324	-0.401677
ALX4-1:1224, 1, set2, minCMV	ALX4	0	1	1224	minCMV	1	set2	-0.190034	-0.183002
ALX4-1:1224, 1, set2, minProm	ALX4	0	1	1224	minProm	1	set2	-0.430865	-0.492174
ALX4-1:1224, 1, set2, minTK	ALX4	0	1	1224	minTK	1	set2	-0.340828	-0.396713
ALX4-1:1557, 4, set2, minCMV	ALX4	0	1	1557	minCMV	4	set2	-0.334472	-0.300793
ALX4-1:1557, 4, set2, minProm	ALX4	0	1	1557	minProm	4	set2	-0.463016	-0.440609
ALX4-1:1557, 4, set2, minTK	ALX4	0	1	1557	minTK	4	set2	-0.30295	-0.370169
ALX4-1:1890, 8, set2, minCMV	ALX4	0	1	1890	minCMV	8	set2	-0.295248	-0.335264
ALX4-1:1890, 8, set2, minProm	ALX4	0	1	1890	minProm	8	set2	-0.509241	-0.424169
ALX4-1:1890, 8, set2, minTK	ALX4	0	1	1890	minTK	8	set2	-0.3747	-0.458257
ALX4-1:225, 1, set1, minCMV	ALX4	0	1	225	minCMV	1	set1	-0.346965	-0.304801
ALX4-1:225, 1, set1, minProm	ALX4	0	1	225	minProm	1	set1	-0.368505	-0.347996
ALX4-1:225, 1, set1, minTK	ALX4	0	1	225	minTK	1	set1	-0.457372	-0.421418
ALX4-1:558, 4, set1, minCMV	ALX4	0	1	558	minCMV	4	set1	-0.30821	-0.394684
ALX4-1:558, 4, set1, minProm	ALX4	0	1	558	minProm	4	set1	-0.362406	-0.405751
ALX4-1:558, 4, set1, minTK	ALX4	0	1	558	minTK	4	set1	-0.303991	-0.40051
ALX4-1:891, 8, set1, minCMV	ALX4	0	1	891	minCMV	8	set1	-0.414975	-0.349906
ALX4-1:891, 8, set1, minProm	ALX4	0	1	891	minProm	8	set1	-0.360808	-0.522348
ALX4-1:891, 8, set1, minTK	ALX4	0	1	891	minTK	8	set1	-0.453847	-0.539867
AR-1:1266, 1, set2, minCMV	AR	0	1	1266	minCMV	1	set2	-0.100537	-0.110337
AR-1:1266, 1, set2, minProm	AR	0	1	1266	minProm	1	set2	-0.388652	-0.436824
AR-1:1266, 1, set2, minTK	AR	0	1	1266	minTK	1	set2	-0.397879	-0.444567
AR-1:1599, 4, set2, minCMV	AR	0	1	1599	minCMV	4	set2	-0.290846	-0.304
AR-1:1599, 4, set2, minProm	AR	0	1	1599	minProm	4	set2	-0.431975	-0.478137
AR-1:1599, 4, set2, minTK	AR	0	1	1599	minTK	4	set2	-0.372376	-0.450874
AR-1:1932, 8, set2, minCMV	AR	0	1	1932	minCMV	8	set2	-0.281808	-0.311219
AR-1:1932, 8, set2, minProm	AR	0	1	1932	minProm	8	set2	-0.376014	-0.429095
AR-1:1932, 8, set2, minTK	AR	0	1	1932	minTK	8	set2	-0.40114	-0.437546
AR-1:267, 1, set1, minCMV	AR	0	1	267	minCMV	1	set1	-0.319257	-0.348674
AR-1:267, 1, set1, minProm	AR	0	1	267	minProm	1	set1	-0.42693	-0.463152
AR-1:267, 1, set1, minTK	AR	0	1	267	minTK	1	set1	-0.393257	-0.442367
AR-1:600, 4, set1, minCMV	AR	0	1	600	minCMV	4	set1	-0.354776	-0.34365
AR-1:600, 4, set1, minProm	AR	0	1	600	minProm	4	set1	-0.435355	-0.443097
AR-1:600, 4, set1, minTK	AR	0	1	600	minTK	4	set1	-0.396792	-0.417273
AR-1:933, 8, set1, minCMV	AR	0	1	933	minCMV	8	set1	-0.316005	-0.319815
AR-1:933, 8, set1, minProm	AR	0	1	933	minProm	8	set1	-0.409119	-0.48486
AR-1:933, 8, set1, minTK	AR	0	1	933	minTK	8	set1	-0.412423	-0.456183
AR-2:1267, 1, set2, minCMV	AR	0	2	1267	minCMV	1	set2	-0.239064	-0.244603
AR-2:1267, 1, set2, minProm	AR	0	2	1267	minProm	1	set2	-0.426251	-0.460679
AR-2:1267, 1, set2, minTK	AR	0	2	1267	minTK	1	set2	-0.371266	-0.421145
AR-2:1600, 4, set2, minCMV	AR	0	2	1600	minCMV	4	set2	-0.275672	-0.289855
AR-2:1600, 4, set2, minProm	AR	0	2	1600	minProm	4	set2	-0.384678	-0.429161
AR-2:1600, 4, set2, minTK	AR	0	2	1600	minTK	4	set2	-0.373317	-0.42052
AR-2:1933, 8, set2, minCMV	AR	0	2	1933	minCMV	8	set2	-0.256138	-0.260166
AR-2:1933, 8, set2, minProm	AR	0	2	1933	minProm	8	set2	-0.400774	-0.437386
AR-2:1933, 8, set2, minTK	AR	0	2	1933	minTK	8	set2	-0.352409	-0.4107
AR-2:268, 1, set1, minCMV	AR	0	2	268	minCMV	1	set1	-0.281054	-0.278879
AR-2:268, 1, set1, minProm	AR	0	2	268	minProm	1	set1	-0.451507	-0.468143
AR-2:268, 1, set1, minTK	AR	0	2	268	minTK	1	set1	-0.395558	-0.44343
AR-2:601, 4, set1, minCMV	AR	0	2	601	minCMV	4	set1	-0.267297	-0.286688
AR-2:601, 4, set1, minProm	AR	0	2	601	minProm	4	set1	-0.415731	-0.450171
AR-2:601, 4, set1, minTK	AR	0	2	601	minTK	4	set1	-0.364887	-0.413717
AR-2:934, 8, set1, minCMV	AR	0	2	934	minCMV	8	set1	-0.178769	-0.184747
AR-2:934, 8, set1, minProm	AR	0	2	934	minProm	8	set1	-0.429516	-0.434441
AR-2:934, 8, set1, minTK	AR	0	2	934	minTK	8	set1	-0.338464	-0.379248
ARNTL-1:1168, 1, set2, minCMV	ARNTL	0	1	1168	minCMV	1	set2	0.718006	0.774767
ARNTL-1:1168, 1, set2, minProm	ARNTL	0	1	1168	minProm	1	set2	-0.119096	-0.0723577
ARNTL-1:1168, 1, set2, minTK	ARNTL	0	1	1168	minTK	1	set2	0.0818423	0.097178
ARNTL-1:1501, 4, set2, minCMV	ARNTL	0	1	1501	minCMV	4	set2	0.72327	0.766866
ARNTL-1:1501, 4, set2, minProm	ARNTL	0	1	1501	minProm	4	set2	-0.0222047	-0.0152379
ARNTL-1:1501, 4, set2, minTK	ARNTL	0	1	1501	minTK	4	set2	0.0546683	0.0210827
ARNTL-1:169, 1, set1, minCMV	ARNTL	0	1	169	minCMV	1	set1	0.76753	0.799139
ARNTL-1:169, 1, set1, minProm	ARNTL	0	1	169	minProm	1	set1	0.00437447	0.0176105
ARNTL-1:169, 1, set1, minTK	ARNTL	0	1	169	minTK	1	set1	0.0875048	0.0969628
ARNTL-1:1834, 8, set2, minCMV	ARNTL	0	1	1834	minCMV	8	set2	0.561013	0.61698
ARNTL-1:1834, 8, set2, minProm	ARNTL	0	1	1834	minProm	8	set2	0.0156314	0.0207773
ARNTL-1:1834, 8, set2, minTK	ARNTL	0	1	1834	minTK	8	set2	-0.0131481	-0.0389735
ARNTL-1:502, 4, set1, minCMV	ARNTL	0	1	502	minCMV	4	set1	0.675719	0.697076
ARNTL-1:502, 4, set1, minProm	ARNTL	0	1	502	minProm	4	set1	0.0287996	0.0605159
ARNTL-1:502, 4, set1, minTK	ARNTL	0	1	502	minTK	4	set1	0.116904	0.123604
ARNTL-1:835, 8, set1, minCMV	ARNTL	0	1	835	minCMV	8	set1	0.597077	0.62389
ARNTL-1:835, 8, set1, minProm	ARNTL	0	1	835	minProm	8	set1	0.00403207	0.0176305
ARNTL-1:835, 8, set1, minTK	ARNTL	0	1	835	minTK	8	set1	-0.0558537	-0.0753885
ATF4-1:1185, 1, set2, minCMV	ATF4	0	1	1185	minCMV	1	set2	0.980319	0.883772
ATF4-1:1185, 1, set2, minProm	ATF4	0	1	1185	minProm	1	set2	0.353912	0.247679
ATF4-1:1185, 1, set2, minTK	ATF4	0	1	1185	minTK	1	set2	0.264075	0.143186
ATF4-1:1518, 4, set2, minCMV	ATF4	0	1	1518	minCMV	4	set2	0.937553	0.882312
ATF4-1:1518, 4, set2, minProm	ATF4	0	1	1518	minProm	4	set2	0.283013	0.237306
ATF4-1:1518, 4, set2, minTK	ATF4	0	1	1518	minTK	4	set2	0.188486	0.0985458
ATF4-1:1851, 8, set2, minCMV	ATF4	0	1	1851	minCMV	8	set2	0.987918	0.927231
ATF4-1:1851, 8, set2, minProm	ATF4	0	1	1851	minProm	8	set2	0.407417	0.291275
ATF4-1:1851, 8, set2, minTK	ATF4	0	1	1851	minTK	8	set2	0.24204	0.14692
ATF4-1:186, 1, set1, minCMV	ATF4	0	1	186	minCMV	1	set1	1.10588	1.04014
ATF4-1:186, 1, set1, minProm	ATF4	0	1	186	minProm	1	set1	0.396309	0.308178
ATF4-1:186, 1, set1, minTK	ATF4	0	1	186	minTK	1	set1	0.286752	0.215829
ATF4-1:519, 4, set1, minCMV	ATF4	0	1	519	minCMV	4	set1	1.05084	0.97314
ATF4-1:519, 4, set1, minProm	ATF4	0	1	519	minProm	4	set1	0.406089	0.321779
ATF4-1:519, 4, set1, minTK	ATF4	0	1	519	minTK	4	set1	0.292783	0.193979
ATF4-1:852, 8, set1, minCMV	ATF4	0	1	852	minCMV	8	set1	1.10235	1.01579
ATF4-1:852, 8, set1, minProm	ATF4	0	1	852	minProm	8	set1	0.542137	0.443557
ATF4-1:852, 8, set1, minTK	ATF4	0	1	852	minTK	8	set1	0.281573	0.2383
ATF7-1:1186, 1, set2, minCMV	ATF7	0	1	1186	minCMV	1	set2	1.05361	1.04284
ATF7-1:1186, 1, set2, minProm	ATF7	0	1	1186	minProm	1	set2	0.253553	0.249305
ATF7-1:1186, 1, set2, minTK	ATF7	0	1	1186	minTK	1	set2	0.229404	0.200957
ATF7-1:1519, 4, set2, minCMV	ATF7	0	1	1519	minCMV	4	set2	1.02645	1.0168
ATF7-1:1519, 4, set2, minProm	ATF7	0	1	1519	minProm	4	set2	0.284846	0.291474
ATF7-1:1519, 4, set2, minTK	ATF7	0	1	1519	minTK	4	set2	0.292458	0.232418
ATF7-1:1852, 8, set2, minCMV	ATF7	0	1	1852	minCMV	8	set2	0.965494	0.938968
ATF7-1:1852, 8, set2, minProm	ATF7	0	1	1852	minProm	8	set2	0.284757	0.241357
ATF7-1:1852, 8, set2, minTK	ATF7	0	1	1852	minTK	8	set2	0.185195	0.162043
ATF7-1:187, 1, set1, minCMV	ATF7	0	1	187	minCMV	1	set1	0.887562	0.885016
ATF7-1:187, 1, set1, minProm	ATF7	0	1	187	minProm	1	set1	0.247872	0.221968
ATF7-1:187, 1, set1, minTK	ATF7	0	1	187	minTK	1	set1	0.237516	0.164939
ATF7-1:520, 4, set1, minCMV	ATF7	0	1	520	minCMV	4	set1	0.999708	0.973232
ATF7-1:520, 4, set1, minProm	ATF7	0	1	520	minProm	4	set1	0.250394	0.223608
ATF7-1:520, 4, set1, minTK	ATF7	0	1	520	minTK	4	set1	0.208644	0.163008
ATF7-1:853, 8, set1, minCMV	ATF7	0	1	853	minCMV	8	set1	0.851431	0.845218
ATF7-1:853, 8, set1, minProm	ATF7	0	1	853	minProm	8	set1	0.202878	0.200201
ATF7-1:853, 8, set1, minTK	ATF7	0	1	853	minTK	8	set1	0.160014	0.161105
Ar-1:1268, 1, set2, minCMV	Ar	0	1	1268	minCMV	1	set2	-0.218571	-0.241659
Ar-1:1268, 1, set2, minProm	Ar	0	1	1268	minProm	1	set2	-0.347189	-0.382779
Ar-1:1268, 1, set2, minTK	Ar	0	1	1268	minTK	1	set2	-0.349934	-0.406148
Ar-1:1601, 4, set2, minCMV	Ar	0	1	1601	minCMV	4	set2	-0.271779	-0.297075
Ar-1:1601, 4, set2, minProm	Ar	0	1	1601	minProm	4	set2	-0.388285	-0.436498
Ar-1:1601, 4, set2, minTK	Ar	0	1	1601	minTK	4	set2	-0.362584	-0.411458
Ar-1:1934, 8, set2, minCMV	Ar	0	1	1934	minCMV	8	set2	-0.277495	-0.292982
Ar-1:1934, 8, set2, minProm	Ar	0	1	1934	minProm	8	set2	-0.417203	-0.431589
Ar-1:1934, 8, set2, minTK	Ar	0	1	1934	minTK	8	set2	-0.369625	-0.436489
Ar-1:269, 1, set1, minCMV	Ar	0	1	269	minCMV	1	set1	-0.266238	-0.270702
Ar-1:269, 1, set1, minProm	Ar	0	1	269	minProm	1	set1	-0.422369	-0.458939
Ar-1:269, 1, set1, minTK	Ar	0	1	269	minTK	1	set1	-0.394439	-0.436396
Ar-1:602, 4, set1, minCMV	Ar	0	1	602	minCMV	4	set1	-0.114194	-0.143639
Ar-1:602, 4, set1, minProm	Ar	0	1	602	minProm	4	set1	-0.429349	-0.430336
Ar-1:602, 4, set1, minTK	Ar	0	1	602	minTK	4	set1	-0.398057	-0.45419
Ar-1:935, 8, set1, minCMV	Ar	0	1	935	minCMV	8	set1	-0.30355	-0.351563
Ar-1:935, 8, set1, minProm	Ar	0	1	935	minProm	8	set1	-0.351202	-0.396454
Ar-1:935, 8, set1, minTK	Ar	0	1	935	minTK	8	set1	-0.409873	-0.433031
Ascl2-1:1169, 1, set2, minCMV	Ascl2	0	1	1169	minCMV	1	set2	-0.316553	-0.326592
Ascl2-1:1169, 1, set2, minProm	Ascl2	0	1	1169	minProm	1	set2	-0.386268	-0.49661
Ascl2-1:1169, 1, set2, minTK	Ascl2	0	1	1169	minTK	1	set2	-0.362876	-0.442624
Ascl2-1:1502, 4, set2, minCMV	Ascl2	0	1	1502	minCMV	4	set2	-0.253513	-0.258609
Ascl2-1:1502, 4, set2, minProm	Ascl2	0	1	1502	minProm	4	set2	-0.455893	-0.421506
Ascl2-1:1502, 4, set2, minTK	Ascl2	0	1	1502	minTK	4	set2	-0.402889	-0.429162
Ascl2-1:170, 1, set1, minCMV	Ascl2	0	1	170	minCMV	1	set1	-0.315953	-0.372771
Ascl2-1:170, 1, set1, minProm	Ascl2	0	1	170	minProm	1	set1	-0.429483	-0.431381
Ascl2-1:170, 1, set1, minTK	Ascl2	0	1	170	minTK	1	set1	-0.430457	-0.472719
Ascl2-1:1835, 8, set2, minCMV	Ascl2	0	1	1835	minCMV	8	set2	-0.373679	-0.399824
Ascl2-1:1835, 8, set2, minProm	Ascl2	0	1	1835	minProm	8	set2	-0.445652	-0.466549
Ascl2-1:1835, 8, set2, minTK	Ascl2	0	1	1835	minTK	8	set2	-0.357884	-0.433835
Ascl2-1:503, 4, set1, minCMV	Ascl2	0	1	503	minCMV	4	set1	-0.254621	-0.289381
Ascl2-1:503, 4, set1, minProm	Ascl2	0	1	503	minProm	4	set1	-0.449095	-0.525349
Ascl2-1:503, 4, set1, minTK	Ascl2	0	1	503	minTK	4	set1	-0.374914	-0.470572
Ascl2-1:836, 8, set1, minCMV	Ascl2	0	1	836	minCMV	8	set1	-0.363786	-0.344803
Ascl2-1:836, 8, set1, minProm	Ascl2	0	1	836	minProm	8	set1	-0.335792	-0.442888
Ascl2-1:836, 8, set1, minTK	Ascl2	0	1	836	minTK	8	set1	-0.356209	-0.399233
Atf4-1:1187, 1, set2, minCMV	Atf4	0	1	1187	minCMV	1	set2	1.65101	1.61876
Atf4-1:1187, 1, set2, minProm	Atf4	0	1	1187	minProm	1	set2	0.914151	0.850993
Atf4-1:1187, 1, set2, minTK	Atf4	0	1	1187	minTK	1	set2	0.881733	0.801871
Atf4-1:1520, 4, set2, minCMV	Atf4	0	1	1520	minCMV	4	set2	1.62296	1.57163
Atf4-1:1520, 4, set2, minProm	Atf4	0	1	1520	minProm	4	set2	0.909022	0.847744
Atf4-1:1520, 4, set2, minTK	Atf4	0	1	1520	minTK	4	set2	0.802147	0.738185
Atf4-1:1853, 8, set2, minCMV	Atf4	0	1	1853	minCMV	8	set2	1.56684	1.54979
Atf4-1:1853, 8, set2, minProm	Atf4	0	1	1853	minProm	8	set2	0.905803	0.844056
Atf4-1:1853, 8, set2, minTK	Atf4	0	1	1853	minTK	8	set2	0.817057	0.760249
Atf4-1:188, 1, set1, minCMV	Atf4	0	1	188	minCMV	1	set1	1.5957	1.58062
Atf4-1:188, 1, set1, minProm	Atf4	0	1	188	minProm	1	set1	0.921378	0.854975
Atf4-1:188, 1, set1, minTK	Atf4	0	1	188	minTK	1	set1	0.805279	0.739499
Atf4-1:521, 4, set1, minCMV	Atf4	0	1	521	minCMV	4	set1	1.55575	1.51751
Atf4-1:521, 4, set1, minProm	Atf4	0	1	521	minProm	4	set1	0.859303	0.799103
Atf4-1:521, 4, set1, minTK	Atf4	0	1	521	minTK	4	set1	0.800721	0.732142
Atf4-1:854, 8, set1, minCMV	Atf4	0	1	854	minCMV	8	set1	1.61186	1.58527
Atf4-1:854, 8, set1, minProm	Atf4	0	1	854	minProm	8	set1	0.909856	0.860164
Atf4-1:854, 8, set1, minTK	Atf4	0	1	854	minTK	8	set1	0.761449	0.699466
Atoh1-1:1170, 1, set2, minCMV	Atoh1	0	1	1170	minCMV	1	set2	-0.341478	-0.333585
Atoh1-1:1170, 1, set2, minProm	Atoh1	0	1	1170	minProm	1	set2	-0.435492	-0.443059
Atoh1-1:1170, 1, set2, minTK	Atoh1	0	1	1170	minTK	1	set2	-0.462192	-0.494799
Atoh1-1:1503, 4, set2, minCMV	Atoh1	0	1	1503	minCMV	4	set2	-0.350267	-0.356089
Atoh1-1:1503, 4, set2, minProm	Atoh1	0	1	1503	minProm	4	set2	-0.467965	-0.419885
Atoh1-1:1503, 4, set2, minTK	Atoh1	0	1	1503	minTK	4	set2	-0.382218	-0.38307
Atoh1-1:171, 1, set1, minCMV	Atoh1	0	1	171	minCMV	1	set1	-0.276071	-0.319951
Atoh1-1:171, 1, set1, minProm	Atoh1	0	1	171	minProm	1	set1	-0.440244	-0.452463
Atoh1-1:171, 1, set1, minTK	Atoh1	0	1	171	minTK	1	set1	-0.362776	-0.453059
Atoh1-1:1836, 8, set2, minCMV	Atoh1	0	1	1836	minCMV	8	set2	-0.338832	-0.369461
Atoh1-1:1836, 8, set2, minProm	Atoh1	0	1	1836	minProm	8	set2	-0.431691	-0.453052
Atoh1-1:1836, 8, set2, minTK	Atoh1	0	1	1836	minTK	8	set2	-0.407872	-0.428354
Atoh1-1:504, 4, set1, minCMV	Atoh1	0	1	504	minCMV	4	set1	-0.211354	-0.214886
Atoh1-1:504, 4, set1, minProm	Atoh1	0	1	504	minProm	4	set1	-0.398133	-0.453651
Atoh1-1:504, 4, set1, minTK	Atoh1	0	1	504	minTK	4	set1	-0.410297	-0.438266
Atoh1-1:837, 8, set1, minCMV	Atoh1	0	1	837	minCMV	8	set1	-0.265055	-0.28364
Atoh1-1:837, 8, set1, minProm	Atoh1	0	1	837	minProm	8	set1	-0.384449	-0.471346
Atoh1-1:837, 8, set1, minTK	Atoh1	0	1	837	minTK	8	set1	-0.423476	-0.392314
BARHL2-1:1225, 1, set2, minCMV	BARHL2	0	1	1225	minCMV	1	set2	0.135081	0.145817
BARHL2-1:1225, 1, set2, minProm	BARHL2	0	1	1225	minProm	1	set2	-0.4069	-0.535429
BARHL2-1:1225, 1, set2, minTK	BARHL2	0	1	1225	minTK	1	set2	-0.416491	-0.468518
BARHL2-1:1558, 4, set2, minCMV	BARHL2	0	1	1558	minCMV	4	set2	-0.352959	-0.345104
BARHL2-1:1558, 4, set2, minProm	BARHL2	0	1	1558	minProm	4	set2	-0.501795	-0.524886
BARHL2-1:1558, 4, set2, minTK	BARHL2	0	1	1558	minTK	4	set2	-0.417966	-0.427153
BARHL2-1:1891, 8, set2, minCMV	BARHL2	0	1	1891	minCMV	8	set2	-0.0926834	-0.0891362
BARHL2-1:1891, 8, set2, minProm	BARHL2	0	1	1891	minProm	8	set2	-0.452216	-0.511213
BARHL2-1:1891, 8, set2, minTK	BARHL2	0	1	1891	minTK	8	set2	-0.422073	-0.437482
BARHL2-1:226, 1, set1, minCMV	BARHL2	0	1	226	minCMV	1	set1	-0.394869	-0.363848
BARHL2-1:226, 1, set1, minProm	BARHL2	0	1	226	minProm	1	set1	-0.522253	-0.562405
BARHL2-1:226, 1, set1, minTK	BARHL2	0	1	226	minTK	1	set1	-0.425007	-0.463499
BARHL2-1:559, 4, set1, minCMV	BARHL2	0	1	559	minCMV	4	set1	-0.344607	-0.341785
BARHL2-1:559, 4, set1, minProm	BARHL2	0	1	559	minProm	4	set1	-0.405594	-0.438327
BARHL2-1:559, 4, set1, minTK	BARHL2	0	1	559	minTK	4	set1	-0.381749	-0.424685
BARHL2-1:892, 8, set1, minCMV	BARHL2	0	1	892	minCMV	8	set1	-0.295482	-0.331925
BARHL2-1:892, 8, set1, minProm	BARHL2	0	1	892	minProm	8	set1	-0.431177	-0.503458
BARHL2-1:892, 8, set1, minTK	BARHL2	0	1	892	minTK	8	set1	-0.420504	-0.462687
BARHL2-2:1226, 1, set2, minCMV	BARHL2	0	2	1226	minCMV	1	set2	-0.309591	-0.321513
BARHL2-2:1226, 1, set2, minProm	BARHL2	0	2	1226	minProm	1	set2	-0.452324	-0.472633
BARHL2-2:1226, 1, set2, minTK	BARHL2	0	2	1226	minTK	1	set2	-0.428926	-0.449888
BARHL2-2:1559, 4, set2, minCMV	BARHL2	0	2	1559	minCMV	4	set2	-0.302697	-0.347385
BARHL2-2:1559, 4, set2, minProm	BARHL2	0	2	1559	minProm	4	set2	-0.39678	-0.442115
BARHL2-2:1559, 4, set2, minTK	BARHL2	0	2	1559	minTK	4	set2	-0.375632	-0.455053
BARHL2-2:1892, 8, set2, minCMV	BARHL2	0	2	1892	minCMV	8	set2	-0.0699127	-0.124705
BARHL2-2:1892, 8, set2, minProm	BARHL2	0	2	1892	minProm	8	set2	-0.383473	-0.406
BARHL2-2:1892, 8, set2, minTK	BARHL2	0	2	1892	minTK	8	set2	-0.388974	-0.459969
BARHL2-2:227, 1, set1, minCMV	BARHL2	0	2	227	minCMV	1	set1	-0.364244	-0.391967
BARHL2-2:227, 1, set1, minProm	BARHL2	0	2	227	minProm	1	set1	-0.427849	-0.453115
BARHL2-2:227, 1, set1, minTK	BARHL2	0	2	227	minTK	1	set1	-0.382466	-0.419459
BARHL2-2:560, 4, set1, minCMV	BARHL2	0	2	560	minCMV	4	set1	-0.350425	-0.359683
BARHL2-2:560, 4, set1, minProm	BARHL2	0	2	560	minProm	4	set1	-0.419024	-0.499064
BARHL2-2:560, 4, set1, minTK	BARHL2	0	2	560	minTK	4	set1	-0.412331	-0.426055
BARHL2-2:893, 8, set1, minCMV	BARHL2	0	2	893	minCMV	8	set1	-0.26065	-0.291058
BARHL2-2:893, 8, set1, minProm	BARHL2	0	2	893	minProm	8	set1	-0.460352	-0.482914
BARHL2-2:893, 8, set1, minTK	BARHL2	0	2	893	minTK	8	set1	-0.332203	-0.346833
BARX1-1:1227, 1, set2, minCMV	BARX1	0	1	1227	minCMV	1	set2	-0.452047	-0.453468
BARX1-1:1227, 1, set2, minProm	BARX1	0	1	1227	minProm	1	set2	-0.456652	-0.504966
BARX1-1:1227, 1, set2, minTK	BARX1	0	1	1227	minTK	1	set2	-0.444833	-0.462963
BARX1-1:1560, 4, set2, minCMV	BARX1	0	1	1560	minCMV	4	set2	-0.362695	-0.422105
BARX1-1:1560, 4, set2, minProm	BARX1	0	1	1560	minProm	4	set2	-0.482036	-0.490503
BARX1-1:1560, 4, set2, minTK	BARX1	0	1	1560	minTK	4	set2	-0.449753	-0.469303
BARX1-1:1893, 8, set2, minCMV	BARX1	0	1	1893	minCMV	8	set2	-0.265631	-0.242238
BARX1-1:1893, 8, set2, minProm	BARX1	0	1	1893	minProm	8	set2	-0.470915	-0.503817
BARX1-1:1893, 8, set2, minTK	BARX1	0	1	1893	minTK	8	set2	-0.43764	-0.471911
BARX1-1:228, 1, set1, minCMV	BARX1	0	1	228	minCMV	1	set1	-0.438012	-0.428693
BARX1-1:228, 1, set1, minProm	BARX1	0	1	228	minProm	1	set1	-0.430298	-0.496942
BARX1-1:228, 1, set1, minTK	BARX1	0	1	228	minTK	1	set1	-0.442748	-0.519931
BARX1-1:561, 4, set1, minCMV	BARX1	0	1	561	minCMV	4	set1	-0.360104	-0.353658
BARX1-1:561, 4, set1, minProm	BARX1	0	1	561	minProm	4	set1	-0.38927	-0.404128
BARX1-1:561, 4, set1, minTK	BARX1	0	1	561	minTK	4	set1	-0.472388	-0.482153
BARX1-1:894, 8, set1, minCMV	BARX1	0	1	894	minCMV	8	set1	-0.338706	-0.434973
BARX1-1:894, 8, set1, minProm	BARX1	0	1	894	minProm	8	set1	-0.469753	-0.521212
BARX1-1:894, 8, set1, minTK	BARX1	0	1	894	minTK	8	set1	-0.465237	-0.406464
BATF3-1:1188, 1, set2, minCMV	BATF3	0	1	1188	minCMV	1	set2	0.857988	0.91555
BATF3-1:1854, 8, set2, minTK	BATF3	0	1	1854	minTK	8	set2	0.338897	0.335205
BATF3-1:189, 1, set1, minCMV	BATF3	0	1	189	minCMV	1	set1	1.1398	1.16718
BATF3-1:189, 1, set1, minProm	BATF3	0	1	189	minProm	1	set1	0.449709	0.518632
BATF3-1:189, 1, set1, minTK	BATF3	0	1	189	minTK	1	set1	0.568091	0.509566
BATF3-1:522, 4, set1, minCMV	BATF3	0	1	522	minCMV	4	set1	0.08356	0.530866
BATF3-1:522, 4, set1, minProm	BATF3	0	1	522	minProm	4	set1	-0.412801	-0.787396
BATF3-1:855, 8, set1, minCMV	BATF3	0	1	855	minCMV	8	set1	1.01818	1.03671
BCL6B-1:1, 1, set1, minCMV	BCL6B	0	1	1	minCMV	1	set1	-0.379466	-0.408072
BCL6B-1:1, 1, set1, minProm	BCL6B	0	1	1	minProm	1	set1	-0.506287	-0.528565
BCL6B-1:1, 1, set1, minTK	BCL6B	0	1	1	minTK	1	set1	-0.490224	-0.507529
BCL6B-1:1000, 1, set2, minCMV	BCL6B	0	1	1000	minCMV	1	set2	-0.228027	-0.203168
BCL6B-1:1000, 1, set2, minProm	BCL6B	0	1	1000	minProm	1	set2	-0.490695	-0.556997
BCL6B-1:1000, 1, set2, minTK	BCL6B	0	1	1000	minTK	1	set2	-0.453897	-0.515736
BCL6B-1:1333, 4, set2, minCMV	BCL6B	0	1	1333	minCMV	4	set2	-0.3971	-0.391533
BCL6B-1:1333, 4, set2, minProm	BCL6B	0	1	1333	minProm	4	set2	-0.482818	-0.530326
BCL6B-1:1333, 4, set2, minTK	BCL6B	0	1	1333	minTK	4	set2	-0.497926	-0.489336
BCL6B-1:1666, 8, set2, minCMV	BCL6B	0	1	1666	minCMV	8	set2	-0.398987	-0.428469
BCL6B-1:1666, 8, set2, minProm	BCL6B	0	1	1666	minProm	8	set2	-0.492199	-0.462266
BCL6B-1:1666, 8, set2, minTK	BCL6B	0	1	1666	minTK	8	set2	-0.466785	-0.480236
BCL6B-1:334, 4, set1, minCMV	BCL6B	0	1	334	minCMV	4	set1	-0.37252	-0.400199
BCL6B-1:334, 4, set1, minProm	BCL6B	0	1	334	minProm	4	set1	-0.437462	-0.479738
BCL6B-1:334, 4, set1, minTK	BCL6B	0	1	334	minTK	4	set1	-0.43755	-0.440584
BCL6B-1:667, 8, set1, minCMV	BCL6B	0	1	667	minCMV	8	set1	-0.104838	-0.0845487
BCL6B-1:667, 8, set1, minProm	BCL6B	0	1	667	minProm	8	set1	-0.499014	-0.515206
BCL6B-1:667, 8, set1, minTK	BCL6B	0	1	667	minTK	8	set1	-0.480547	-0.519286
BHLHB3-1:1171, 1, set2, minCMV	BHLHB3	0	1	1171	minCMV	1	set2	1.0251	1.05649
BHLHB3-1:1171, 1, set2, minProm	BHLHB3	0	1	1171	minProm	1	set2	0.0611025	0.0684737
BHLHB3-1:1171, 1, set2, minTK	BHLHB3	0	1	1171	minTK	1	set2	0.0680138	0.0835141
BHLHB3-1:1504, 4, set2, minCMV	BHLHB3	0	1	1504	minCMV	4	set2	0.969707	1.00913
BHLHB3-1:1504, 4, set2, minProm	BHLHB3	0	1	1504	minProm	4	set2	0.0805303	0.094541
BHLHB3-1:1504, 4, set2, minTK	BHLHB3	0	1	1504	minTK	4	set2	0.12448	0.131946
BHLHB3-1:172, 1, set1, minCMV	BHLHB3	0	1	172	minCMV	1	set1	1.14217	1.1739
BHLHB3-1:172, 1, set1, minProm	BHLHB3	0	1	172	minProm	1	set1	0.275505	0.292672
BHLHB3-1:172, 1, set1, minTK	BHLHB3	0	1	172	minTK	1	set1	0.234762	0.237333
BHLHB3-1:1837, 8, set2, minCMV	BHLHB3	0	1	1837	minCMV	8	set2	0.928061	0.959393
BHLHB3-1:1837, 8, set2, minProm	BHLHB3	0	1	1837	minProm	8	set2	0.0310421	0.0852951
BHLHB3-1:1837, 8, set2, minTK	BHLHB3	0	1	1837	minTK	8	set2	0.0624053	0.0900043
BHLHB3-1:505, 4, set1, minCMV	BHLHB3	0	1	505	minCMV	4	set1	1.08646	1.13169
BHLHB3-1:505, 4, set1, minProm	BHLHB3	0	1	505	minProm	4	set1	0.196756	0.192871
BHLHB3-1:505, 4, set1, minTK	BHLHB3	0	1	505	minTK	4	set1	0.201599	0.220303
BHLHB3-1:838, 8, set1, minCMV	BHLHB3	0	1	838	minCMV	8	set1	0.998768	1.03461
BHLHB3-1:838, 8, set1, minProm	BHLHB3	0	1	838	minProm	8	set1	0.216741	0.194519
BHLHB3-1:838, 8, set1, minTK	BHLHB3	0	1	838	minTK	8	set1	0.094556	0.0589062
BHLHE23-1:1172, 1, set2, minCMV	BHLHE23	0	1	1172	minCMV	1	set2	-0.406929	-0.420317
BHLHE23-1:1172, 1, set2, minProm	BHLHE23	0	1	1172	minProm	1	set2	-0.512661	-0.547186
BHLHE23-1:1172, 1, set2, minTK	BHLHE23	0	1	1172	minTK	1	set2	-0.487772	-0.495804
BHLHE23-1:1505, 4, set2, minCMV	BHLHE23	0	1	1505	minCMV	4	set2	-0.0689947	-0.0533334
BHLHE23-1:1505, 4, set2, minProm	BHLHE23	0	1	1505	minProm	4	set2	-0.434582	-0.476512
BHLHE23-1:1505, 4, set2, minTK	BHLHE23	0	1	1505	minTK	4	set2	-0.418391	-0.463545
BHLHE23-1:173, 1, set1, minCMV	BHLHE23	0	1	173	minCMV	1	set1	-0.335812	-0.349577
BHLHE23-1:173, 1, set1, minProm	BHLHE23	0	1	173	minProm	1	set1	-0.443627	-0.475743
BHLHE23-1:173, 1, set1, minTK	BHLHE23	0	1	173	minTK	1	set1	-0.403967	-0.448607
BHLHE23-1:1838, 8, set2, minCMV	BHLHE23	0	1	1838	minCMV	8	set2	-0.286757	-0.260516
BHLHE23-1:1838, 8, set2, minProm	BHLHE23	0	1	1838	minProm	8	set2	-0.45377	-0.444576
BHLHE23-1:1838, 8, set2, minTK	BHLHE23	0	1	1838	minTK	8	set2	-0.407929	-0.488513
BHLHE23-1:506, 4, set1, minCMV	BHLHE23	0	1	506	minCMV	4	set1	-0.177724	-0.18017
BHLHE23-1:506, 4, set1, minProm	BHLHE23	0	1	506	minProm	4	set1	-0.474361	-0.521332
BHLHE23-1:506, 4, set1, minTK	BHLHE23	0	1	506	minTK	4	set1	-0.358909	-0.386006
BHLHE23-1:839, 8, set1, minCMV	BHLHE23	0	1	839	minCMV	8	set1	-0.345235	-0.355077
BHLHE23-1:839, 8, set1, minProm	BHLHE23	0	1	839	minProm	8	set1	-0.372983	-0.383164
BHLHE23-1:839, 8, set1, minTK	BHLHE23	0	1	839	minTK	8	set1	-0.389392	-0.463645
Barhl1-1:1228, 1, set2, minCMV	Barhl1	0	1	1228	minCMV	1	set2	-0.384203	-0.379478
Barhl1-1:1228, 1, set2, minProm	Barhl1	0	1	1228	minProm	1	set2	-0.545555	-0.57507
Barhl1-1:1228, 1, set2, minTK	Barhl1	0	1	1228	minTK	1	set2	-0.488921	-0.546991
Barhl1-1:1561, 4, set2, minCMV	Barhl1	0	1	1561	minCMV	4	set2	-0.39617	-0.452521
Barhl1-1:1561, 4, set2, minProm	Barhl1	0	1	1561	minProm	4	set2	-0.517747	-0.567872
Barhl1-1:1561, 4, set2, minTK	Barhl1	0	1	1561	minTK	4	set2	-0.470329	-0.531282
Barhl1-1:1894, 8, set2, minCMV	Barhl1	0	1	1894	minCMV	8	set2	0.044996	0.052161
Barhl1-1:1894, 8, set2, minProm	Barhl1	0	1	1894	minProm	8	set2	-0.519554	-0.506042
Barhl1-1:1894, 8, set2, minTK	Barhl1	0	1	1894	minTK	8	set2	-0.521554	-0.537812
Barhl1-1:229, 1, set1, minCMV	Barhl1	0	1	229	minCMV	1	set1	-0.451015	-0.434252
Barhl1-1:229, 1, set1, minProm	Barhl1	0	1	229	minProm	1	set1	-0.505238	-0.483834
Barhl1-1:229, 1, set1, minTK	Barhl1	0	1	229	minTK	1	set1	-0.43921	-0.471909
Barhl1-1:562, 4, set1, minCMV	Barhl1	0	1	562	minCMV	4	set1	-0.303651	-0.328516
Barhl1-1:562, 4, set1, minProm	Barhl1	0	1	562	minProm	4	set1	-0.410422	-0.439038
Barhl1-1:562, 4, set1, minTK	Barhl1	0	1	562	minTK	4	set1	-0.435259	-0.505029
Barhl1-1:895, 8, set1, minCMV	Barhl1	0	1	895	minCMV	8	set1	-0.471076	-0.500188
Barhl1-1:895, 8, set1, minProm	Barhl1	0	1	895	minProm	8	set1	-0.496679	-0.511462
Barhl1-1:895, 8, set1, minTK	Barhl1	0	1	895	minTK	8	set1	-0.473935	-0.51466
CEBPB-1:1189, 1, set2, minCMV	CEBPB	0	1	1189	minCMV	1	set2	0.0823669	0.0871593
CEBPB-1:1189, 1, set2, minProm	CEBPB	0	1	1189	minProm	1	set2	-0.316775	-0.40795
CEBPB-1:1189, 1, set2, minTK	CEBPB	0	1	1189	minTK	1	set2	-0.370934	-0.417083
CEBPB-1:1522, 4, set2, minCMV	CEBPB	0	1	1522	minCMV	4	set2	-0.0302886	-0.0438148
CEBPB-1:1522, 4, set2, minProm	CEBPB	0	1	1522	minProm	4	set2	-0.445371	-0.451816
CEBPB-1:1522, 4, set2, minTK	CEBPB	0	1	1522	minTK	4	set2	-0.347811	-0.394124
CEBPB-1:1855, 8, set2, minCMV	CEBPB	0	1	1855	minCMV	8	set2	0.0495719	0.03862
CEBPB-1:1855, 8, set2, minProm	CEBPB	0	1	1855	minProm	8	set2	-0.30976	-0.336057
CEBPB-1:1855, 8, set2, minTK	CEBPB	0	1	1855	minTK	8	set2	-0.321146	-0.362677
CEBPB-1:190, 1, set1, minCMV	CEBPB	0	1	190	minCMV	1	set1	0.139489	0.126161
CEBPB-1:190, 1, set1, minProm	CEBPB	0	1	190	minProm	1	set1	-0.339083	-0.428616
CEBPB-1:190, 1, set1, minTK	CEBPB	0	1	190	minTK	1	set1	-0.360479	-0.456807
CEBPB-1:523, 4, set1, minCMV	CEBPB	0	1	523	minCMV	4	set1	0.142165	0.146767
CEBPB-1:523, 4, set1, minProm	CEBPB	0	1	523	minProm	4	set1	-0.293136	-0.253337
CEBPB-1:523, 4, set1, minTK	CEBPB	0	1	523	minTK	4	set1	-0.323676	-0.327609
CEBPB-1:856, 8, set1, minCMV	CEBPB	0	1	856	minCMV	8	set1	0.109678	0.146558
CEBPB-1:856, 8, set1, minProm	CEBPB	0	1	856	minProm	8	set1	-0.39755	-0.453772
CEBPB-1:856, 8, set1, minTK	CEBPB	0	1	856	minTK	8	set1	-0.377352	-0.387859
CENPB-1:1036, 1, set2, minCMV	CENPB	0	1	1036	minCMV	1	set2	-0.15454	-0.166896
CENPB-1:1036, 1, set2, minProm	CENPB	0	1	1036	minProm	1	set2	-0.321535	-0.36667
CENPB-1:1036, 1, set2, minTK	CENPB	0	1	1036	minTK	1	set2	-0.311263	-0.334034
CENPB-1:1369, 4, set2, minCMV	CENPB	0	1	1369	minCMV	4	set2	-0.141161	-0.14739
CENPB-1:1369, 4, set2, minProm	CENPB	0	1	1369	minProm	4	set2	-0.360141	-0.397444
CENPB-1:1369, 4, set2, minTK	CENPB	0	1	1369	minTK	4	set2	-0.2952	-0.337473
CENPB-1:1702, 8, set2, minCMV	CENPB	0	1	1702	minCMV	8	set2	-0.180874	-0.202409
CENPB-1:1702, 8, set2, minProm	CENPB	0	1	1702	minProm	8	set2	-0.287496	-0.368465
CENPB-1:1702, 8, set2, minTK	CENPB	0	1	1702	minTK	8	set2	-0.294673	-0.334285
CENPB-1:37, 1, set1, minCMV	CENPB	0	1	37	minCMV	1	set1	-0.191764	-0.196969
CENPB-1:37, 1, set1, minProm	CENPB	0	1	37	minProm	1	set1	-0.284966	-0.330655
CENPB-1:37, 1, set1, minTK	CENPB	0	1	37	minTK	1	set1	-0.295977	-0.355108
CENPB-1:370, 4, set1, minCMV	CENPB	0	1	370	minCMV	4	set1	-0.164089	-0.147093
CENPB-1:370, 4, set1, minProm	CENPB	0	1	370	minProm	4	set1	-0.328363	-0.334898
CENPB-1:370, 4, set1, minTK	CENPB	0	1	370	minTK	4	set1	-0.32043	-0.348471
CENPB-1:703, 8, set1, minCMV	CENPB	0	1	703	minCMV	8	set1	-0.172958	-0.180395
CENPB-1:703, 8, set1, minProm	CENPB	0	1	703	minProm	8	set1	-0.305905	-0.358456
CENPB-1:703, 8, set1, minTK	CENPB	0	1	703	minTK	8	set1	-0.287985	-0.344798
CLOCK-1:1173, 1, set2, minCMV	CLOCK	0	1	1173	minCMV	1	set2	0.222298	0.266799
CLOCK-1:1173, 1, set2, minProm	CLOCK	0	1	1173	minProm	1	set2	-0.300228	-0.312828
CLOCK-1:1173, 1, set2, minTK	CLOCK	0	1	1173	minTK	1	set2	-0.288435	-0.320196
CLOCK-1:1506, 4, set2, minCMV	CLOCK	0	1	1506	minCMV	4	set2	0.468664	0.510321
CLOCK-1:1506, 4, set2, minProm	CLOCK	0	1	1506	minProm	4	set2	-0.155918	-0.210828
CLOCK-1:1506, 4, set2, minTK	CLOCK	0	1	1506	minTK	4	set2	-0.247862	-0.250519
CLOCK-1:174, 1, set1, minCMV	CLOCK	0	1	174	minCMV	1	set1	0.435938	0.458988
CLOCK-1:174, 1, set1, minProm	CLOCK	0	1	174	minProm	1	set1	-0.200931	-0.277254
CLOCK-1:174, 1, set1, minTK	CLOCK	0	1	174	minTK	1	set1	-0.253576	-0.244578
CLOCK-1:1839, 8, set2, minCMV	CLOCK	0	1	1839	minCMV	8	set2	0.39292	0.434588
CLOCK-1:1839, 8, set2, minProm	CLOCK	0	1	1839	minProm	8	set2	-0.230221	-0.223258
CLOCK-1:1839, 8, set2, minTK	CLOCK	0	1	1839	minTK	8	set2	-0.270958	-0.300507
CLOCK-1:507, 4, set1, minCMV	CLOCK	0	1	507	minCMV	4	set1	0.516033	0.587625
CLOCK-1:507, 4, set1, minProm	CLOCK	0	1	507	minProm	4	set1	-0.213658	-0.222304
CLOCK-1:507, 4, set1, minTK	CLOCK	0	1	507	minTK	4	set1	-0.161221	-0.161413
CLOCK-1:840, 8, set1, minCMV	CLOCK	0	1	840	minCMV	8	set1	0.475071	0.541332
CLOCK-1:840, 8, set1, minProm	CLOCK	0	1	840	minProm	8	set1	-0.286559	-0.283892
CLOCK-1:840, 8, set1, minTK	CLOCK	0	1	840	minTK	8	set1	-0.153909	-0.221371
CREB3-1:1192, 1, set2, minCMV	CREB3	0	1	1192	minCMV	1	set2	0.999791	0.983949
CREB3-1:1192, 1, set2, minProm	CREB3	0	1	1192	minProm	1	set2	0.251234	0.228187
CREB3-1:1192, 1, set2, minTK	CREB3	0	1	1192	minTK	1	set2	0.370962	0.351459
CREB3-1:1525, 4, set2, minCMV	CREB3	0	1	1525	minCMV	4	set2	0.976496	0.978335
CREB3-1:1525, 4, set2, minProm	CREB3	0	1	1525	minProm	4	set2	0.277179	0.249748
CREB3-1:1525, 4, set2, minTK	CREB3	0	1	1525	minTK	4	set2	0.284196	0.240949
CREB3-1:1858, 8, set2, minCMV	CREB3	0	1	1858	minCMV	8	set2	0.948716	0.95243
CREB3-1:1858, 8, set2, minProm	CREB3	0	1	1858	minProm	8	set2	0.283381	0.27194
CREB3-1:1858, 8, set2, minTK	CREB3	0	1	1858	minTK	8	set2	0.273408	0.235028
CREB3-1:193, 1, set1, minCMV	CREB3	0	1	193	minCMV	1	set1	0.769952	0.783551
CREB3-1:193, 1, set1, minProm	CREB3	0	1	193	minProm	1	set1	0.163505	0.139175
CREB3-1:193, 1, set1, minTK	CREB3	0	1	193	minTK	1	set1	0.136616	0.0869047
CREB3-1:526, 4, set1, minCMV	CREB3	0	1	526	minCMV	4	set1	0.77543	0.742439
CREB3-1:526, 4, set1, minProm	CREB3	0	1	526	minProm	4	set1	0.20317	0.170117
CREB3-1:526, 4, set1, minTK	CREB3	0	1	526	minTK	4	set1	0.139925	0.0365691
CREB3-1:859, 8, set1, minCMV	CREB3	0	1	859	minCMV	8	set1	0.727536	0.725437
CREB3-1:859, 8, set1, minProm	CREB3	0	1	859	minProm	8	set1	0.0612943	0.0630762
CREB3-1:859, 8, set1, minTK	CREB3	0	1	859	minTK	8	set1	0.0586762	0.0216116
CREB3L1-1:1190, 1, set2, minCMV	CREB3L1	0	1	1190	minCMV	1	set2	0.604706	0.611541
CREB3L1-1:1190, 1, set2, minProm	CREB3L1	0	1	1190	minProm	1	set2	0.0184563	0.0174938
CREB3L1-1:1190, 1, set2, minTK	CREB3L1	0	1	1190	minTK	1	set2	0.0272901	0.029108
CREB3L1-1:1523, 4, set2, minCMV	CREB3L1	0	1	1523	minCMV	4	set2	0.560821	0.588951
CREB3L1-1:1523, 4, set2, minProm	CREB3L1	0	1	1523	minProm	4	set2	-0.0896092	-0.105621
CREB3L1-1:1523, 4, set2, minTK	CREB3L1	0	1	1523	minTK	4	set2	-0.109045	-0.121849
CREB3L1-1:1856, 8, set2, minCMV	CREB3L1	0	1	1856	minCMV	8	set2	0.478301	0.503047
CREB3L1-1:1856, 8, set2, minProm	CREB3L1	0	1	1856	minProm	8	set2	-0.0850454	-0.0871241
CREB3L1-1:1856, 8, set2, minTK	CREB3L1	0	1	1856	minTK	8	set2	-0.058499	-0.0908173
CREB3L1-1:191, 1, set1, minCMV	CREB3L1	0	1	191	minCMV	1	set1	0.58745	0.63462
CREB3L1-1:191, 1, set1, minProm	CREB3L1	0	1	191	minProm	1	set1	-0.0053374	-0.0144274
CREB3L1-1:191, 1, set1, minTK	CREB3L1	0	1	191	minTK	1	set1	-0.0386017	-0.035538
CREB3L1-1:524, 4, set1, minCMV	CREB3L1	0	1	524	minCMV	4	set1	0.582073	0.607031
CREB3L1-1:524, 4, set1, minProm	CREB3L1	0	1	524	minProm	4	set1	-0.0488317	-0.0547117
CREB3L1-1:524, 4, set1, minTK	CREB3L1	0	1	524	minTK	4	set1	-0.0735518	-0.100352
CREB3L1-1:857, 8, set1, minCMV	CREB3L1	0	1	857	minCMV	8	set1	0.392871	0.428728
CREB3L1-1:857, 8, set1, minProm	CREB3L1	0	1	857	minProm	8	set1	-0.12396	-0.105344
CREB3L1-1:857, 8, set1, minTK	CREB3L1	0	1	857	minTK	8	set1	-0.0746173	-0.0856021
CREB3L1-2:1191, 1, set2, minCMV	CREB3L1	0	2	1191	minCMV	1	set2	-0.111349	-0.0282906
CREB3L1-2:1191, 1, set2, minProm	CREB3L1	0	2	1191	minProm	1	set2	-0.395205	-0.439773
CREB3L1-2:1191, 1, set2, minTK	CREB3L1	0	2	1191	minTK	1	set2	-0.378132	-0.497544
CREB3L1-2:1524, 4, set2, minCMV	CREB3L1	0	2	1524	minCMV	4	set2	-0.123979	-0.122615
CREB3L1-2:1524, 4, set2, minProm	CREB3L1	0	2	1524	minProm	4	set2	-0.466375	-0.489823
CREB3L1-2:1524, 4, set2, minTK	CREB3L1	0	2	1524	minTK	4	set2	-0.593691	-0.377417
CREB3L1-2:1857, 8, set2, minCMV	CREB3L1	0	2	1857	minCMV	8	set2	-0.145703	-0.120023
CREB3L1-2:1857, 8, set2, minProm	CREB3L1	0	2	1857	minProm	8	set2	-0.275484	-0.329702
CREB3L1-2:1857, 8, set2, minTK	CREB3L1	0	2	1857	minTK	8	set2	-0.447731	-0.334972
CREB3L1-2:192, 1, set1, minCMV	CREB3L1	0	2	192	minCMV	1	set1	0.0633348	0.0942079
CREB3L1-2:192, 1, set1, minProm	CREB3L1	0	2	192	minProm	1	set1	-0.27579	-0.313946
CREB3L1-2:192, 1, set1, minTK	CREB3L1	0	2	192	minTK	1	set1	-0.282722	-0.512731
CREB3L1-2:525, 4, set1, minCMV	CREB3L1	0	2	525	minCMV	4	set1	-0.0733742	-0.0787075
CREB3L1-2:525, 4, set1, minProm	CREB3L1	0	2	525	minProm	4	set1	-0.351498	-0.425096
CREB3L1-2:525, 4, set1, minTK	CREB3L1	0	2	525	minTK	4	set1	-0.391839	-0.548608
CREB3L1-2:858, 8, set1, minCMV	CREB3L1	0	2	858	minCMV	8	set1	-0.0836818	-0.0378999
CREB3L1-2:858, 8, set1, minProm	CREB3L1	0	2	858	minProm	8	set1	-0.301597	-0.463615
CREB3L1-2:858, 8, set1, minTK	CREB3L1	0	2	858	minTK	8	set1	-0.460233	-0.411421
CTCF-1:1001, 1, set2, minCMV	CTCF	0	1	1001	minCMV	1	set2	-0.225194	-0.225009
CTCF-1:1001, 1, set2, minProm	CTCF	0	1	1001	minProm	1	set2	-0.369816	-0.364182
CTCF-1:1001, 1, set2, minTK	CTCF	0	1	1001	minTK	1	set2	-0.286114	-0.344786
CTCF-1:1334, 4, set2, minCMV	CTCF	0	1	1334	minCMV	4	set2	-0.179654	-0.189634
CTCF-1:1334, 4, set2, minProm	CTCF	0	1	1334	minProm	4	set2	-0.339627	-0.371175
CTCF-1:1334, 4, set2, minTK	CTCF	0	1	1334	minTK	4	set2	-0.284625	-0.297497
CTCF-1:1667, 8, set2, minCMV	CTCF	0	1	1667	minCMV	8	set2	-0.199761	-0.214811
CTCF-1:1667, 8, set2, minProm	CTCF	0	1	1667	minProm	8	set2	-0.256813	-0.28938
CTCF-1:1667, 8, set2, minTK	CTCF	0	1	1667	minTK	8	set2	-0.316738	-0.377315
CTCF-1:2, 1, set1, minCMV	CTCF	0	1	2	minCMV	1	set1	0.223997	0.242003
CTCF-1:2, 1, set1, minProm	CTCF	0	1	2	minProm	1	set1	-0.307615	-0.377009
CTCF-1:2, 1, set1, minTK	CTCF	0	1	2	minTK	1	set1	-0.223121	-0.304973
CTCF-1:335, 4, set1, minCMV	CTCF	0	1	335	minCMV	4	set1	-0.196019	-0.291389
CTCF-1:335, 4, set1, minProm	CTCF	0	1	335	minProm	4	set1	-0.306773	-0.297545
CTCF-1:335, 4, set1, minTK	CTCF	0	1	335	minTK	4	set1	-0.365318	-0.359954
CTCF-1:668, 8, set1, minCMV	CTCF	0	1	668	minCMV	8	set1	-0.253287	-0.207081
CTCF-1:668, 8, set1, minProm	CTCF	0	1	668	minProm	8	set1	-0.31136	-0.372692
CTCF-1:668, 8, set1, minTK	CTCF	0	1	668	minTK	8	set1	-0.296104	-0.380075
CUX1-1:1040, 1, set2, minCMV	CUX1	0	1	1040	minCMV	1	set2	-0.0787776	-0.092779
CUX1-1:1040, 1, set2, minProm	CUX1	0	1	1040	minProm	1	set2	-0.417836	-0.451606
CUX1-1:1040, 1, set2, minTK	CUX1	0	1	1040	minTK	1	set2	-0.427742	-0.499987
CUX1-1:1373, 4, set2, minCMV	CUX1	0	1	1373	minCMV	4	set2	-0.381601	-0.38178
CUX1-1:1373, 4, set2, minProm	CUX1	0	1	1373	minProm	4	set2	-0.454565	-0.432152
CUX1-1:1373, 4, set2, minTK	CUX1	0	1	1373	minTK	4	set2	-0.419935	-0.504434
CUX1-1:1706, 8, set2, minCMV	CUX1	0	1	1706	minCMV	8	set2	-0.157067	-0.150293
CUX1-1:1706, 8, set2, minProm	CUX1	0	1	1706	minProm	8	set2	-0.430334	-0.471612
CUX1-1:1706, 8, set2, minTK	CUX1	0	1	1706	minTK	8	set2	-0.392002	-0.431641
CUX1-1:374, 4, set1, minCMV	CUX1	0	1	374	minCMV	4	set1	-0.194474	-0.169037
CUX1-1:374, 4, set1, minProm	CUX1	0	1	374	minProm	4	set1	-0.426501	-0.486526
CUX1-1:374, 4, set1, minTK	CUX1	0	1	374	minTK	4	set1	-0.414723	-0.433038
CUX1-1:41, 1, set1, minCMV	CUX1	0	1	41	minCMV	1	set1	-0.355762	-0.363615
CUX1-1:41, 1, set1, minProm	CUX1	0	1	41	minProm	1	set1	-0.415386	-0.44905
CUX1-1:41, 1, set1, minTK	CUX1	0	1	41	minTK	1	set1	-0.384274	-0.440825
CUX1-1:707, 8, set1, minCMV	CUX1	0	1	707	minCMV	8	set1	-0.348907	-0.353537
CUX1-1:707, 8, set1, minProm	CUX1	0	1	707	minProm	8	set1	-0.418336	-0.432738
CUX1-1:707, 8, set1, minTK	CUX1	0	1	707	minTK	8	set1	-0.386421	-0.496598
CUX1-2:1041, 1, set2, minCMV	CUX1	0	2	1041	minCMV	1	set2	-0.0767044	-0.096645
CUX1-2:1041, 1, set2, minProm	CUX1	0	2	1041	minProm	1	set2	-0.405351	-0.441232
CUX1-2:1041, 1, set2, minTK	CUX1	0	2	1041	minTK	1	set2	-0.402071	-0.43487
CUX1-2:1374, 4, set2, minCMV	CUX1	0	2	1374	minCMV	4	set2	-0.306124	-0.30274
CUX1-2:1374, 4, set2, minProm	CUX1	0	2	1374	minProm	4	set2	-0.373315	-0.418772
CUX1-2:1374, 4, set2, minTK	CUX1	0	2	1374	minTK	4	set2	-0.400415	-0.462772
CUX1-2:1707, 8, set2, minCMV	CUX1	0	2	1707	minCMV	8	set2	-0.242399	-0.254029
CUX1-2:1707, 8, set2, minProm	CUX1	0	2	1707	minProm	8	set2	-0.44825	-0.482806
CUX1-2:1707, 8, set2, minTK	CUX1	0	2	1707	minTK	8	set2	-0.396313	-0.446687
CUX1-2:375, 4, set1, minCMV	CUX1	0	2	375	minCMV	4	set1	-0.353851	-0.374799
CUX1-2:375, 4, set1, minProm	CUX1	0	2	375	minProm	4	set1	-0.401572	-0.457794
CUX1-2:375, 4, set1, minTK	CUX1	0	2	375	minTK	4	set1	-0.405595	-0.461759
CUX1-2:42, 1, set1, minCMV	CUX1	0	2	42	minCMV	1	set1	-0.360798	-0.408901
CUX1-2:42, 1, set1, minProm	CUX1	0	2	42	minProm	1	set1	-0.432711	-0.487053
CUX1-2:42, 1, set1, minTK	CUX1	0	2	42	minTK	1	set1	-0.42949	-0.477627
CUX1-2:708, 8, set1, minCMV	CUX1	0	2	708	minCMV	8	set1	-0.186745	-0.192854
CUX1-2:708, 8, set1, minProm	CUX1	0	2	708	minProm	8	set1	-0.46542	-0.494062
CUX1-2:708, 8, set1, minTK	CUX1	0	2	708	minTK	8	set1	-0.412241	-0.459617
CUX1-3:1042, 1, set2, minCMV	CUX1	0	3	1042	minCMV	1	set2	-0.203318	-0.209457
CUX1-3:1042, 1, set2, minProm	CUX1	0	3	1042	minProm	1	set2	-0.358534	-0.435407
CUX1-3:1042, 1, set2, minTK	CUX1	0	3	1042	minTK	1	set2	-0.375927	-0.419925
CUX1-3:1375, 4, set2, minCMV	CUX1	0	3	1375	minCMV	4	set2	-0.255971	-0.26181
CUX1-3:1375, 4, set2, minProm	CUX1	0	3	1375	minProm	4	set2	-0.447314	-0.409408
CUX1-3:1375, 4, set2, minTK	CUX1	0	3	1375	minTK	4	set2	-0.40685	-0.437261
CUX1-3:1708, 8, set2, minCMV	CUX1	0	3	1708	minCMV	8	set2	-0.283583	-0.317806
CUX1-3:1708, 8, set2, minProm	CUX1	0	3	1708	minProm	8	set2	-0.35958	-0.388826
CUX1-3:1708, 8, set2, minTK	CUX1	0	3	1708	minTK	8	set2	-0.307043	-0.354305
CUX1-3:376, 4, set1, minCMV	CUX1	0	3	376	minCMV	4	set1	-0.33858	-0.366758
CUX1-3:376, 4, set1, minProm	CUX1	0	3	376	minProm	4	set1	-0.467254	-0.475536
CUX1-3:376, 4, set1, minTK	CUX1	0	3	376	minTK	4	set1	-0.43399	-0.460963
CUX1-3:43, 1, set1, minCMV	CUX1	0	3	43	minCMV	1	set1	-0.362173	-0.380377
CUX1-3:43, 1, set1, minProm	CUX1	0	3	43	minProm	1	set1	-0.417848	-0.367129
CUX1-3:43, 1, set1, minTK	CUX1	0	3	43	minTK	1	set1	-0.413085	-0.391725
CUX1-3:709, 8, set1, minCMV	CUX1	0	3	709	minCMV	8	set1	-0.227496	-0.230165
CUX1-3:709, 8, set1, minProm	CUX1	0	3	709	minProm	8	set1	-0.383823	-0.493484
CUX1-3:709, 8, set1, minTK	CUX1	0	3	709	minTK	8	set1	-0.421933	-0.409392
CUX2-1:1043, 1, set2, minCMV	CUX2	0	1	1043	minCMV	1	set2	-0.315585	-0.336592
CUX2-1:1043, 1, set2, minProm	CUX2	0	1	1043	minProm	1	set2	-0.396308	-0.452541
CUX2-1:1043, 1, set2, minTK	CUX2	0	1	1043	minTK	1	set2	-0.383145	-0.368588
CUX2-1:1376, 4, set2, minCMV	CUX2	0	1	1376	minCMV	4	set2	-0.338125	-0.362311
CUX2-1:1376, 4, set2, minProm	CUX2	0	1	1376	minProm	4	set2	-0.405728	-0.439871
CUX2-1:1376, 4, set2, minTK	CUX2	0	1	1376	minTK	4	set2	-0.373714	-0.407995
CUX2-1:1709, 8, set2, minCMV	CUX2	0	1	1709	minCMV	8	set2	-0.302435	-0.310402
CUX2-1:1709, 8, set2, minProm	CUX2	0	1	1709	minProm	8	set2	-0.397462	-0.45522
CUX2-1:1709, 8, set2, minTK	CUX2	0	1	1709	minTK	8	set2	-0.387648	-0.403923
CUX2-1:377, 4, set1, minCMV	CUX2	0	1	377	minCMV	4	set1	-0.342413	-0.317097
CUX2-1:377, 4, set1, minProm	CUX2	0	1	377	minProm	4	set1	-0.42012	-0.455996
CUX2-1:377, 4, set1, minTK	CUX2	0	1	377	minTK	4	set1	-0.366162	-0.426555
CUX2-1:44, 1, set1, minCMV	CUX2	0	1	44	minCMV	1	set1	-0.436719	-0.429164
CUX2-1:44, 1, set1, minProm	CUX2	0	1	44	minProm	1	set1	-0.439428	-0.43736
CUX2-1:44, 1, set1, minTK	CUX2	0	1	44	minTK	1	set1	-0.4694	-0.544338
CUX2-1:710, 8, set1, minCMV	CUX2	0	1	710	minCMV	8	set1	-0.348217	-0.317789
CUX2-1:710, 8, set1, minProm	CUX2	0	1	710	minProm	8	set1	-0.400118	-0.495843
CUX2-1:710, 8, set1, minTK	CUX2	0	1	710	minTK	8	set1	-0.356458	-0.445275
Creb5-1:1193, 1, set2, minCMV	Creb5	0	1	1193	minCMV	1	set2	0.823022	0.832181
Creb5-1:1193, 1, set2, minProm	Creb5	0	1	1193	minProm	1	set2	0.0743218	0.0375446
Creb5-1:1193, 1, set2, minTK	Creb5	0	1	1193	minTK	1	set2	0.110615	0.0900097
Creb5-1:1526, 4, set2, minCMV	Creb5	0	1	1526	minCMV	4	set2	0.849983	0.850725
Creb5-1:1526, 4, set2, minProm	Creb5	0	1	1526	minProm	4	set2	0.212132	0.17033
Creb5-1:1526, 4, set2, minTK	Creb5	0	1	1526	minTK	4	set2	0.1342	0.0988342
Creb5-1:1859, 8, set2, minCMV	Creb5	0	1	1859	minCMV	8	set2	0.901389	0.879382
Creb5-1:1859, 8, set2, minProm	Creb5	0	1	1859	minProm	8	set2	0.174176	0.136425
Creb5-1:1859, 8, set2, minTK	Creb5	0	1	1859	minTK	8	set2	0.061629	0.035179
Creb5-1:194, 1, set1, minCMV	Creb5	0	1	194	minCMV	1	set1	0.763917	0.770542
Creb5-1:194, 1, set1, minProm	Creb5	0	1	194	minProm	1	set1	0.0463546	0.0480111
Creb5-1:194, 1, set1, minTK	Creb5	0	1	194	minTK	1	set1	0.121307	0.0681938
Creb5-1:527, 4, set1, minCMV	Creb5	0	1	527	minCMV	4	set1	0.794808	0.774514
Creb5-1:527, 4, set1, minProm	Creb5	0	1	527	minProm	4	set1	0.172242	0.155678
Creb5-1:527, 4, set1, minTK	Creb5	0	1	527	minTK	4	set1	0.186709	0.145254
Creb5-1:860, 8, set1, minCMV	Creb5	0	1	860	minCMV	8	set1	0.78532	0.811645
Creb5-1:860, 8, set1, minProm	Creb5	0	1	860	minProm	8	set1	0.140461	0.124313
Creb5-1:860, 8, set1, minTK	Creb5	0	1	860	minTK	8	set1	0.119928	0.0922108
DBP-1:1194, 1, set2, minCMV	DBP	0	1	1194	minCMV	1	set2	0.791416	0.776716
DBP-1:1194, 1, set2, minProm	DBP	0	1	1194	minProm	1	set2	0.0699878	0.0216416
DBP-1:1194, 1, set2, minTK	DBP	0	1	1194	minTK	1	set2	0.0246272	-0.0151994
DBP-1:1527, 4, set2, minCMV	DBP	0	1	1527	minCMV	4	set2	0.764111	0.775793
DBP-1:1527, 4, set2, minProm	DBP	0	1	1527	minProm	4	set2	0.136738	0.1087
DBP-1:1527, 4, set2, minTK	DBP	0	1	1527	minTK	4	set2	0.0536664	0.0187158
DBP-1:1860, 8, set2, minCMV	DBP	0	1	1860	minCMV	8	set2	0.864789	0.835829
DBP-1:1860, 8, set2, minProm	DBP	0	1	1860	minProm	8	set2	0.059708	0.0329363
DBP-1:1860, 8, set2, minTK	DBP	0	1	1860	minTK	8	set2	0.0511609	-0.00974324
DBP-1:195, 1, set1, minCMV	DBP	0	1	195	minCMV	1	set1	0.728397	0.736302
DBP-1:195, 1, set1, minProm	DBP	0	1	195	minProm	1	set1	-0.0106517	-0.12516
DBP-1:195, 1, set1, minTK	DBP	0	1	195	minTK	1	set1	0.0179805	-0.0611719
DBP-1:528, 4, set1, minCMV	DBP	0	1	528	minCMV	4	set1	0.755402	0.745542
DBP-1:528, 4, set1, minProm	DBP	0	1	528	minProm	4	set1	0.114988	0.0835352
DBP-1:528, 4, set1, minTK	DBP	0	1	528	minTK	4	set1	0.0468682	-0.0158803
DBP-1:861, 8, set1, minCMV	DBP	0	1	861	minCMV	8	set1	0.80378	0.828281
DBP-1:861, 8, set1, minProm	DBP	0	1	861	minProm	8	set1	0.0473853	-0.00539411
DBP-1:861, 8, set1, minTK	DBP	0	1	861	minTK	8	set1	0.0209228	-0.0277672
DPRX-1:1229, 1, set2, minCMV	DPRX	0	1	1229	minCMV	1	set2	-0.297586	-0.303189
DPRX-1:1229, 1, set2, minProm	DPRX	0	1	1229	minProm	1	set2	-0.399334	-0.473524
DPRX-1:1229, 1, set2, minTK	DPRX	0	1	1229	minTK	1	set2	-0.372988	-0.438964
DPRX-1:1562, 4, set2, minCMV	DPRX	0	1	1562	minCMV	4	set2	-0.0217292	-0.0542692
DPRX-1:1562, 4, set2, minProm	DPRX	0	1	1562	minProm	4	set2	-0.438673	-0.419271
DPRX-1:1562, 4, set2, minTK	DPRX	0	1	1562	minTK	4	set2	-0.4077	-0.4599
DPRX-1:1895, 8, set2, minCMV	DPRX	0	1	1895	minCMV	8	set2	-0.391949	-0.411059
DPRX-1:1895, 8, set2, minProm	DPRX	0	1	1895	minProm	8	set2	-0.380771	-0.417828
DPRX-1:1895, 8, set2, minTK	DPRX	0	1	1895	minTK	8	set2	-0.366772	-0.42519
DPRX-1:230, 1, set1, minCMV	DPRX	0	1	230	minCMV	1	set1	-0.321875	-0.355736
DPRX-1:230, 1, set1, minProm	DPRX	0	1	230	minProm	1	set1	-0.318997	-0.341042
DPRX-1:230, 1, set1, minTK	DPRX	0	1	230	minTK	1	set1	-0.366651	-0.407764
DPRX-1:563, 4, set1, minCMV	DPRX	0	1	563	minCMV	4	set1	-0.269891	-0.239199
DPRX-1:563, 4, set1, minProm	DPRX	0	1	563	minProm	4	set1	-0.394565	-0.435827
DPRX-1:563, 4, set1, minTK	DPRX	0	1	563	minTK	4	set1	-0.419568	-0.417164
DPRX-1:896, 8, set1, minCMV	DPRX	0	1	896	minCMV	8	set1	-0.408095	-0.402453
DPRX-1:896, 8, set1, minProm	DPRX	0	1	896	minProm	8	set1	-0.396928	-0.475803
DPRX-1:896, 8, set1, minTK	DPRX	0	1	896	minTK	8	set1	-0.400566	-0.470432
DRGX-1:1230, 1, set2, minCMV	DRGX	0	1	1230	minCMV	1	set2	-0.264597	-0.292455
DRGX-1:1230, 1, set2, minProm	DRGX	0	1	1230	minProm	1	set2	-0.47927	-0.491595
DRGX-1:1230, 1, set2, minTK	DRGX	0	1	1230	minTK	1	set2	-0.404837	-0.368901
DRGX-1:1563, 4, set2, minCMV	DRGX	0	1	1563	minCMV	4	set2	-0.29453	-0.350314
DRGX-1:1563, 4, set2, minProm	DRGX	0	1	1563	minProm	4	set2	-0.535894	-0.563145
DRGX-1:1563, 4, set2, minTK	DRGX	0	1	1563	minTK	4	set2	-0.40814	-0.504104
DRGX-1:1896, 8, set2, minCMV	DRGX	0	1	1896	minCMV	8	set2	-0.369612	-0.354976
DRGX-1:1896, 8, set2, minProm	DRGX	0	1	1896	minProm	8	set2	-0.478371	-0.409772
DRGX-1:1896, 8, set2, minTK	DRGX	0	1	1896	minTK	8	set2	-0.456989	-0.480065
DRGX-1:231, 1, set1, minCMV	DRGX	0	1	231	minCMV	1	set1	0.161054	0.209867
DRGX-1:231, 1, set1, minProm	DRGX	0	1	231	minProm	1	set1	-0.352851	-0.319673
DRGX-1:231, 1, set1, minTK	DRGX	0	1	231	minTK	1	set1	-0.241694	-0.358099
DRGX-1:564, 4, set1, minCMV	DRGX	0	1	564	minCMV	4	set1	-0.0216815	-0.12014
DRGX-1:564, 4, set1, minProm	DRGX	0	1	564	minProm	4	set1	-0.488753	-0.410687
DRGX-1:564, 4, set1, minTK	DRGX	0	1	564	minTK	4	set1	-0.427252	-0.505529
DRGX-1:897, 8, set1, minCMV	DRGX	0	1	897	minCMV	8	set1	-0.00677419	-0.0150094
DRGX-1:897, 8, set1, minProm	DRGX	0	1	897	minProm	8	set1	-0.475754	-0.536949
DRGX-1:897, 8, set1, minTK	DRGX	0	1	897	minTK	8	set1	-0.388202	-0.396041
DUXA-1:1231, 1, set2, minCMV	DUXA	0	1	1231	minCMV	1	set2	-0.0253622	-0.00201523
DUXA-1:1231, 1, set2, minProm	DUXA	0	1	1231	minProm	1	set2	-0.429538	-0.427426
DUXA-1:1231, 1, set2, minTK	DUXA	0	1	1231	minTK	1	set2	-0.365524	-0.413517
DUXA-1:1564, 4, set2, minCMV	DUXA	0	1	1564	minCMV	4	set2	-0.265759	-0.230868
DUXA-1:1564, 4, set2, minProm	DUXA	0	1	1564	minProm	4	set2	-0.453512	-0.476062
DUXA-1:1564, 4, set2, minTK	DUXA	0	1	1564	minTK	4	set2	-0.321844	-0.324796
DUXA-1:1897, 8, set2, minCMV	DUXA	0	1	1897	minCMV	8	set2	-0.222697	-0.27398
DUXA-1:1897, 8, set2, minProm	DUXA	0	1	1897	minProm	8	set2	-0.458197	-0.444216
DUXA-1:1897, 8, set2, minTK	DUXA	0	1	1897	minTK	8	set2	-0.343476	-0.372338
DUXA-1:232, 1, set1, minCMV	DUXA	0	1	232	minCMV	1	set1	-0.369202	-0.344385
DUXA-1:232, 1, set1, minProm	DUXA	0	1	232	minProm	1	set1	-0.354998	-0.433758
DUXA-1:232, 1, set1, minTK	DUXA	0	1	232	minTK	1	set1	-0.396129	-0.505906
DUXA-1:565, 4, set1, minCMV	DUXA	0	1	565	minCMV	4	set1	-0.294553	-0.28707
DUXA-1:565, 4, set1, minProm	DUXA	0	1	565	minProm	4	set1	-0.398627	-0.451288
DUXA-1:565, 4, set1, minTK	DUXA	0	1	565	minTK	4	set1	-0.435325	-0.506177
DUXA-1:898, 8, set1, minCMV	DUXA	0	1	898	minCMV	8	set1	-0.304925	-0.253573
DUXA-1:898, 8, set1, minProm	DUXA	0	1	898	minProm	8	set1	-0.436293	-0.460643
DUXA-1:898, 8, set1, minTK	DUXA	0	1	898	minTK	8	set1	-0.389097	-0.362966
E2F2-1:1046, 1, set2, minCMV	E2F2	0	1	1046	minCMV	1	set2	-0.0292937	-0.0400964
E2F2-1:1046, 1, set2, minProm	E2F2	0	1	1046	minProm	1	set2	-0.301764	-0.350548
E2F2-1:1046, 1, set2, minTK	E2F2	0	1	1046	minTK	1	set2	-0.281344	-0.330406
E2F2-1:1379, 4, set2, minCMV	E2F2	0	1	1379	minCMV	4	set2	-0.124753	-0.134226
E2F2-1:1379, 4, set2, minProm	E2F2	0	1	1379	minProm	4	set2	-0.303272	-0.348781
E2F2-1:1379, 4, set2, minTK	E2F2	0	1	1379	minTK	4	set2	-0.281782	-0.330332
E2F2-1:1712, 8, set2, minCMV	E2F2	0	1	1712	minCMV	8	set2	-0.0957737	-0.110827
E2F2-1:1712, 8, set2, minProm	E2F2	0	1	1712	minProm	8	set2	-0.320047	-0.336672
E2F2-1:1712, 8, set2, minTK	E2F2	0	1	1712	minTK	8	set2	-0.275258	-0.323482
E2F2-1:380, 4, set1, minCMV	E2F2	0	1	380	minCMV	4	set1	-0.0834289	-0.125979
E2F2-1:380, 4, set1, minProm	E2F2	0	1	380	minProm	4	set1	-0.315532	-0.364576
E2F2-1:380, 4, set1, minTK	E2F2	0	1	380	minTK	4	set1	-0.271908	-0.318825
E2F2-1:47, 1, set1, minCMV	E2F2	0	1	47	minCMV	1	set1	-0.0791893	-0.0856778
E2F2-1:47, 1, set1, minProm	E2F2	0	1	47	minProm	1	set1	-0.330248	-0.395431
E2F2-1:47, 1, set1, minTK	E2F2	0	1	47	minTK	1	set1	-0.301137	-0.34421
E2F2-1:713, 8, set1, minCMV	E2F2	0	1	713	minCMV	8	set1	-0.0294218	-0.0498754
E2F2-1:713, 8, set1, minProm	E2F2	0	1	713	minProm	8	set1	-0.311357	-0.353364
E2F2-1:713, 8, set1, minTK	E2F2	0	1	713	minTK	8	set1	-0.295103	-0.322387
E2F2-2:714, 8, set1, minCMV	E2F2	0	2	714	minCMV	8	set1	0.0973273	-0.0228721
E2F2-2:714, 8, set1, minTK	E2F2	0	2	714	minTK	8	set1	-0.115231	-0.336481
E2F3-1:1048, 1, set2, minCMV	E2F3	0	1	1048	minCMV	1	set2	-0.0711848	-0.111216
E2F3-1:1048, 1, set2, minProm	E2F3	0	1	1048	minProm	1	set2	-0.283667	-0.309293
E2F3-1:1048, 1, set2, minTK	E2F3	0	1	1048	minTK	1	set2	-0.296139	-0.342947
E2F3-1:1381, 4, set2, minCMV	E2F3	0	1	1381	minCMV	4	set2	-0.114212	-0.096053
E2F3-1:1381, 4, set2, minProm	E2F3	0	1	1381	minProm	4	set2	-0.252126	-0.303543
E2F3-1:1381, 4, set2, minTK	E2F3	0	1	1381	minTK	4	set2	-0.278314	-0.332731
E2F3-1:1714, 8, set2, minCMV	E2F3	0	1	1714	minCMV	8	set2	-0.0561852	-0.0869168
E2F3-1:1714, 8, set2, minProm	E2F3	0	1	1714	minProm	8	set2	-0.311555	-0.358505
E2F3-1:1714, 8, set2, minTK	E2F3	0	1	1714	minTK	8	set2	-0.264936	-0.306927
E2F3-1:382, 4, set1, minCMV	E2F3	0	1	382	minCMV	4	set1	-0.0595656	-0.0655921
E2F3-1:382, 4, set1, minProm	E2F3	0	1	382	minProm	4	set1	-0.366231	-0.370121
E2F3-1:382, 4, set1, minTK	E2F3	0	1	382	minTK	4	set1	-0.306074	-0.343971
E2F3-1:49, 1, set1, minCMV	E2F3	0	1	49	minCMV	1	set1	-0.136857	-0.159386
E2F3-1:49, 1, set1, minProm	E2F3	0	1	49	minProm	1	set1	-0.351336	-0.434833
E2F3-1:49, 1, set1, minTK	E2F3	0	1	49	minTK	1	set1	-0.26997	-0.360275
E2F3-1:715, 8, set1, minCMV	E2F3	0	1	715	minCMV	8	set1	-0.102098	-0.101103
E2F3-1:715, 8, set1, minProm	E2F3	0	1	715	minProm	8	set1	-0.369217	-0.40808
E2F3-1:715, 8, set1, minTK	E2F3	0	1	715	minTK	8	set1	-0.301234	-0.334835
E2F3-2:716, 8, set1, minCMV	E2F3	0	2	716	minCMV	8	set1	-0.291384	-0.115087
E2F7-1:1050, 1, set2, minCMV	E2F7	0	1	1050	minCMV	1	set2	-0.0376141	-0.0497275
E2F7-1:1050, 1, set2, minProm	E2F7	0	1	1050	minProm	1	set2	-0.275414	-0.357107
E2F7-1:1050, 1, set2, minTK	E2F7	0	1	1050	minTK	1	set2	-0.372351	-0.429399
E2F7-1:1383, 4, set2, minCMV	E2F7	0	1	1383	minCMV	4	set2	-0.0132562	-0.0410891
E2F7-1:1383, 4, set2, minProm	E2F7	0	1	1383	minProm	4	set2	-0.409963	-0.414365
E2F7-1:1383, 4, set2, minTK	E2F7	0	1	1383	minTK	4	set2	-0.421872	-0.42616
E2F7-1:1716, 8, set2, minCMV	E2F7	0	1	1716	minCMV	8	set2	0.054455	0.0811424
E2F7-1:1716, 8, set2, minProm	E2F7	0	1	1716	minProm	8	set2	-0.478837	-0.502772
E2F7-1:1716, 8, set2, minTK	E2F7	0	1	1716	minTK	8	set2	-0.368141	-0.435517
E2F7-1:384, 4, set1, minCMV	E2F7	0	1	384	minCMV	4	set1	-0.116855	-0.0212712
E2F7-1:384, 4, set1, minProm	E2F7	0	1	384	minProm	4	set1	-0.382442	-0.414969
E2F7-1:384, 4, set1, minTK	E2F7	0	1	384	minTK	4	set1	-0.373314	-0.421786
E2F7-1:51, 1, set1, minCMV	E2F7	0	1	51	minCMV	1	set1	0.105204	0.0841098
E2F7-1:51, 1, set1, minProm	E2F7	0	1	51	minProm	1	set1	-0.425227	-0.471334
E2F7-1:51, 1, set1, minTK	E2F7	0	1	51	minTK	1	set1	-0.385651	-0.447863
E2F7-1:717, 8, set1, minCMV	E2F7	0	1	717	minCMV	8	set1	0.136384	0.135072
E2F7-1:717, 8, set1, minProm	E2F7	0	1	717	minProm	8	set1	-0.413184	-0.458292
E2F7-1:717, 8, set1, minTK	E2F7	0	1	717	minTK	8	set1	-0.449722	-0.427585
EBF1-1:1051, 1, set2, minCMV	EBF1	0	1	1051	minCMV	1	set2	-0.139527	-0.128972
EBF1-1:1051, 1, set2, minProm	EBF1	0	1	1051	minProm	1	set2	-0.400001	-0.416689
EBF1-1:1051, 1, set2, minTK	EBF1	0	1	1051	minTK	1	set2	-0.355578	-0.432356
EBF1-1:1384, 4, set2, minCMV	EBF1	0	1	1384	minCMV	4	set2	-0.140001	-0.13137
EBF1-1:1384, 4, set2, minProm	EBF1	0	1	1384	minProm	4	set2	-0.378703	-0.388092
EBF1-1:1384, 4, set2, minTK	EBF1	0	1	1384	minTK	4	set2	-0.367459	-0.422832
EBF1-1:1717, 8, set2, minCMV	EBF1	0	1	1717	minCMV	8	set2	-0.0896677	-0.0604398
EBF1-1:1717, 8, set2, minProm	EBF1	0	1	1717	minProm	8	set2	-0.412217	-0.420818
EBF1-1:1717, 8, set2, minTK	EBF1	0	1	1717	minTK	8	set2	-0.361094	-0.376937
EBF1-1:385, 4, set1, minCMV	EBF1	0	1	385	minCMV	4	set1	-0.111371	-0.0929208
EBF1-1:385, 4, set1, minProm	EBF1	0	1	385	minProm	4	set1	-0.389567	-0.399892
EBF1-1:385, 4, set1, minTK	EBF1	0	1	385	minTK	4	set1	-0.318004	-0.373804
EBF1-1:52, 1, set1, minCMV	EBF1	0	1	52	minCMV	1	set1	0.0117021	-0.000897435
EBF1-1:52, 1, set1, minProm	EBF1	0	1	52	minProm	1	set1	-0.307249	-0.333147
EBF1-1:52, 1, set1, minTK	EBF1	0	1	52	minTK	1	set1	-0.314976	-0.356715
EBF1-1:718, 8, set1, minCMV	EBF1	0	1	718	minCMV	8	set1	-0.151509	-0.181366
EBF1-1:718, 8, set1, minProm	EBF1	0	1	718	minProm	8	set1	-0.374872	-0.414429
EBF1-1:718, 8, set1, minTK	EBF1	0	1	718	minTK	8	set1	-0.323848	-0.376354
EGR1-1:1002, 1, set2, minCMV	EGR1	0	1	1002	minCMV	1	set2	-0.0427301	-0.0737105
EGR1-1:1002, 1, set2, minProm	EGR1	0	1	1002	minProm	1	set2	-0.284373	-0.314873
EGR1-1:1002, 1, set2, minTK	EGR1	0	1	1002	minTK	1	set2	-0.251415	-0.279168
EGR1-1:1335, 4, set2, minCMV	EGR1	0	1	1335	minCMV	4	set2	0.0566956	0.0332163
EGR1-1:1335, 4, set2, minProm	EGR1	0	1	1335	minProm	4	set2	-0.314498	-0.31759
EGR1-1:1335, 4, set2, minTK	EGR1	0	1	1335	minTK	4	set2	-0.282522	-0.341663
EGR1-1:1668, 8, set2, minCMV	EGR1	0	1	1668	minCMV	8	set2	-0.0599622	-0.0560885
EGR1-1:1668, 8, set2, minProm	EGR1	0	1	1668	minProm	8	set2	-0.332363	-0.365798
EGR1-1:1668, 8, set2, minTK	EGR1	0	1	1668	minTK	8	set2	-0.250622	-0.274019
EGR1-1:3, 1, set1, minCMV	EGR1	0	1	3	minCMV	1	set1	-0.00121419	-0.0131208
EGR1-1:3, 1, set1, minProm	EGR1	0	1	3	minProm	1	set1	-0.296791	-0.337635
EGR1-1:3, 1, set1, minTK	EGR1	0	1	3	minTK	1	set1	-0.240738	-0.280147
EGR1-1:336, 4, set1, minCMV	EGR1	0	1	336	minCMV	4	set1	0.209498	0.197537
EGR1-1:336, 4, set1, minProm	EGR1	0	1	336	minProm	4	set1	-0.287706	-0.347094
EGR1-1:336, 4, set1, minTK	EGR1	0	1	336	minTK	4	set1	-0.311047	-0.319004
EGR1-1:669, 8, set1, minCMV	EGR1	0	1	669	minCMV	8	set1	0.0516395	0.0541601
EGR1-1:669, 8, set1, minProm	EGR1	0	1	669	minProm	8	set1	0.0152577	-0.0224392
EGR1-1:669, 8, set1, minTK	EGR1	0	1	669	minTK	8	set1	-0.258555	-0.334322
EHF-1:1052, 1, set2, minCMV	EHF	0	1	1052	minCMV	1	set2	0.417037	0.43208
EHF-1:1052, 1, set2, minProm	EHF	0	1	1052	minProm	1	set2	-0.0272288	-0.0429719
EHF-1:1052, 1, set2, minTK	EHF	0	1	1052	minTK	1	set2	-0.0158037	-0.021431
EHF-1:1385, 4, set2, minCMV	EHF	0	1	1385	minCMV	4	set2	0.385387	0.399691
EHF-1:1385, 4, set2, minProm	EHF	0	1	1385	minProm	4	set2	-0.0749535	-0.110662
EHF-1:1385, 4, set2, minTK	EHF	0	1	1385	minTK	4	set2	0.00160904	-0.0287227
EHF-1:1718, 8, set2, minCMV	EHF	0	1	1718	minCMV	8	set2	0.29056	0.262759
EHF-1:1718, 8, set2, minProm	EHF	0	1	1718	minProm	8	set2	-0.0661319	-0.0823679
EHF-1:1718, 8, set2, minTK	EHF	0	1	1718	minTK	8	set2	-0.041873	-0.0645639
EHF-1:386, 4, set1, minCMV	EHF	0	1	386	minCMV	4	set1	0.378039	0.391493
EHF-1:386, 4, set1, minProm	EHF	0	1	386	minProm	4	set1	-0.0308432	-0.0700793
EHF-1:386, 4, set1, minTK	EHF	0	1	386	minTK	4	set1	-0.0136035	-0.0150257
EHF-1:53, 1, set1, minCMV	EHF	0	1	53	minCMV	1	set1	0.437245	0.436284
EHF-1:53, 1, set1, minProm	EHF	0	1	53	minProm	1	set1	0.00190006	-0.0179694
EHF-1:53, 1, set1, minTK	EHF	0	1	53	minTK	1	set1	0.00842319	-0.0245192
EHF-1:719, 8, set1, minCMV	EHF	0	1	719	minCMV	8	set1	0.303647	0.350578
EHF-1:719, 8, set1, minProm	EHF	0	1	719	minProm	8	set1	-0.0644297	-0.0545175
EHF-1:719, 8, set1, minTK	EHF	0	1	719	minTK	8	set1	0.00212866	0.00591604
ELF1-1:1053, 1, set2, minCMV	ELF1	0	1	1053	minCMV	1	set2	0.417661	0.440119
ELF1-1:1053, 1, set2, minProm	ELF1	0	1	1053	minProm	1	set2	0.020197	0.000819449
ELF1-1:1053, 1, set2, minTK	ELF1	0	1	1053	minTK	1	set2	0.00980857	0.0028827
ELF1-1:1386, 4, set2, minCMV	ELF1	0	1	1386	minCMV	4	set2	0.431456	0.449578
ELF1-1:1386, 4, set2, minProm	ELF1	0	1	1386	minProm	4	set2	-0.0136048	-0.0166222
ELF1-1:1386, 4, set2, minTK	ELF1	0	1	1386	minTK	4	set2	-0.00954701	-0.0263079
ELF1-1:1719, 8, set2, minCMV	ELF1	0	1	1719	minCMV	8	set2	0.430463	0.453467
ELF1-1:1719, 8, set2, minProm	ELF1	0	1	1719	minProm	8	set2	-0.0315818	-0.0682293
ELF1-1:1719, 8, set2, minTK	ELF1	0	1	1719	minTK	8	set2	0.0136517	-0.0249218
ELF1-1:387, 4, set1, minCMV	ELF1	0	1	387	minCMV	4	set1	0.465111	0.456784
ELF1-1:387, 4, set1, minProm	ELF1	0	1	387	minProm	4	set1	-0.0643656	-0.0289306
ELF1-1:387, 4, set1, minTK	ELF1	0	1	387	minTK	4	set1	-0.0350543	-0.042747
ELF1-1:54, 1, set1, minCMV	ELF1	0	1	54	minCMV	1	set1	0.464282	0.478506
ELF1-1:54, 1, set1, minProm	ELF1	0	1	54	minProm	1	set1	0.0259711	0.0101903
ELF1-1:54, 1, set1, minTK	ELF1	0	1	54	minTK	1	set1	0.0328976	0.00971898
ELF1-1:720, 8, set1, minCMV	ELF1	0	1	720	minCMV	8	set1	0.396624	0.357308
ELF1-1:720, 8, set1, minProm	ELF1	0	1	720	minProm	8	set1	0.0187016	-0.00200865
ELF1-1:720, 8, set1, minTK	ELF1	0	1	720	minTK	8	set1	0.0267409	-0.02726
ELF1-2:1054, 1, set2, minCMV	ELF1	0	2	1054	minCMV	1	set2	0.525693	0.542792
ELF1-2:1054, 1, set2, minProm	ELF1	0	2	1054	minProm	1	set2	0.0709246	0.0724745
ELF1-2:1054, 1, set2, minTK	ELF1	0	2	1054	minTK	1	set2	0.0986447	0.102946
ELF1-2:1387, 4, set2, minCMV	ELF1	0	2	1387	minCMV	4	set2	0.439887	0.440947
ELF1-2:1387, 4, set2, minProm	ELF1	0	2	1387	minProm	4	set2	0.0237295	0.0022101
ELF1-2:1387, 4, set2, minTK	ELF1	0	2	1387	minTK	4	set2	0.0818829	0.0508876
ELF1-2:1720, 8, set2, minCMV	ELF1	0	2	1720	minCMV	8	set2	0.447652	0.455328
ELF1-2:1720, 8, set2, minProm	ELF1	0	2	1720	minProm	8	set2	0.060894	0.0530366
ELF1-2:1720, 8, set2, minTK	ELF1	0	2	1720	minTK	8	set2	0.0911552	0.065957
ELF1-2:388, 4, set1, minCMV	ELF1	0	2	388	minCMV	4	set1	0.475148	0.485218
ELF1-2:388, 4, set1, minProm	ELF1	0	2	388	minProm	4	set1	0.0416272	0.0391955
ELF1-2:388, 4, set1, minTK	ELF1	0	2	388	minTK	4	set1	0.17243	0.140131
ELF1-2:55, 1, set1, minCMV	ELF1	0	2	55	minCMV	1	set1	0.517071	0.541868
ELF1-2:55, 1, set1, minProm	ELF1	0	2	55	minProm	1	set1	0.0832708	0.065851
ELF1-2:55, 1, set1, minTK	ELF1	0	2	55	minTK	1	set1	0.147155	0.119138
ELF1-2:721, 8, set1, minCMV	ELF1	0	2	721	minCMV	8	set1	0.428307	0.428192
ELF1-2:721, 8, set1, minProm	ELF1	0	2	721	minProm	8	set1	0.0867343	0.068899
ELF1-2:721, 8, set1, minTK	ELF1	0	2	721	minTK	8	set1	0.109008	0.0906638
ELF3-1:1055, 1, set2, minCMV	ELF3	0	1	1055	minCMV	1	set2	0.48719	0.505016
ELF3-1:1055, 1, set2, minProm	ELF3	0	1	1055	minProm	1	set2	0.0472066	0.0596758
ELF3-1:1055, 1, set2, minTK	ELF3	0	1	1055	minTK	1	set2	0.0617569	0.0757744
ELF3-1:1388, 4, set2, minCMV	ELF3	0	1	1388	minCMV	4	set2	0.391877	0.394829
ELF3-1:1388, 4, set2, minProm	ELF3	0	1	1388	minProm	4	set2	0.0230369	0.0202913
ELF3-1:1388, 4, set2, minTK	ELF3	0	1	1388	minTK	4	set2	0.069472	0.0450388
ELF3-1:1721, 8, set2, minCMV	ELF3	0	1	1721	minCMV	8	set2	0.353373	0.372564
ELF3-1:1721, 8, set2, minProm	ELF3	0	1	1721	minProm	8	set2	0.0221098	0.0172439
ELF3-1:1721, 8, set2, minTK	ELF3	0	1	1721	minTK	8	set2	0.0586125	0.0669612
ELF3-1:389, 4, set1, minCMV	ELF3	0	1	389	minCMV	4	set1	0.480433	0.504142
ELF3-1:389, 4, set1, minProm	ELF3	0	1	389	minProm	4	set1	0.0364352	0.03433
ELF3-1:389, 4, set1, minTK	ELF3	0	1	389	minTK	4	set1	0.087126	0.0269471
ELF3-1:56, 1, set1, minCMV	ELF3	0	1	56	minCMV	1	set1	0.513213	0.541736
ELF3-1:56, 1, set1, minProm	ELF3	0	1	56	minProm	1	set1	0.107814	0.0923989
ELF3-1:56, 1, set1, minTK	ELF3	0	1	56	minTK	1	set1	0.126011	0.124771
ELF3-1:722, 8, set1, minCMV	ELF3	0	1	722	minCMV	8	set1	0.446578	0.45301
ELF3-1:722, 8, set1, minProm	ELF3	0	1	722	minProm	8	set1	0.0166759	0.0165863
ELF3-1:722, 8, set1, minTK	ELF3	0	1	722	minTK	8	set1	0.0862398	0.0793983
ELK1-1:1056, 1, set2, minCMV	ELK1	0	1	1056	minCMV	1	set2	0.622153	0.655398
ELK1-1:1056, 1, set2, minProm	ELK1	0	1	1056	minProm	1	set2	0.100862	0.116368
ELK1-1:1056, 1, set2, minTK	ELK1	0	1	1056	minTK	1	set2	0.0391206	0.0584441
ELK1-1:1389, 4, set2, minCMV	ELK1	0	1	1389	minCMV	4	set2	0.705173	0.734296
ELK1-1:1389, 4, set2, minProm	ELK1	0	1	1389	minProm	4	set2	0.084838	0.0793003
ELK1-1:1389, 4, set2, minTK	ELK1	0	1	1389	minTK	4	set2	0.0844016	0.0543678
ELK1-1:1722, 8, set2, minCMV	ELK1	0	1	1722	minCMV	8	set2	0.586692	0.619584
ELK1-1:1722, 8, set2, minProm	ELK1	0	1	1722	minProm	8	set2	0.113407	0.110789
ELK1-1:1722, 8, set2, minTK	ELK1	0	1	1722	minTK	8	set2	0.0775599	0.0925496
ELK1-1:390, 4, set1, minCMV	ELK1	0	1	390	minCMV	4	set1	0.712319	0.740002
ELK1-1:390, 4, set1, minProm	ELK1	0	1	390	minProm	4	set1	0.0989869	0.0708352
ELK1-1:390, 4, set1, minTK	ELK1	0	1	390	minTK	4	set1	0.113081	0.0666311
ELK1-1:57, 1, set1, minCMV	ELK1	0	1	57	minCMV	1	set1	0.676146	0.701323
ELK1-1:57, 1, set1, minProm	ELK1	0	1	57	minProm	1	set1	0.137239	0.155038
ELK1-1:57, 1, set1, minTK	ELK1	0	1	57	minTK	1	set1	0.161559	0.160199
ELK1-1:723, 8, set1, minCMV	ELK1	0	1	723	minCMV	8	set1	0.59016	0.607058
ELK1-1:723, 8, set1, minProm	ELK1	0	1	723	minProm	8	set1	0.113485	0.145877
ELK1-1:723, 8, set1, minTK	ELK1	0	1	723	minTK	8	set1	0.160929	0.149388
ELK1-2:1057, 1, set2, minCMV	ELK1	0	2	1057	minCMV	1	set2	0.689133	0.73032
ELK1-2:1057, 1, set2, minProm	ELK1	0	2	1057	minProm	1	set2	0.0537714	0.0593434
ELK1-2:1057, 1, set2, minTK	ELK1	0	2	1057	minTK	1	set2	0.148351	0.14227
ELK1-2:1390, 4, set2, minCMV	ELK1	0	2	1390	minCMV	4	set2	0.632182	0.673345
ELK1-2:1390, 4, set2, minProm	ELK1	0	2	1390	minProm	4	set2	0.130574	0.191878
ELK1-2:1390, 4, set2, minTK	ELK1	0	2	1390	minTK	4	set2	0.123994	0.127522
ELK1-2:1723, 8, set2, minCMV	ELK1	0	2	1723	minCMV	8	set2	0.696143	0.725339
ELK1-2:1723, 8, set2, minProm	ELK1	0	2	1723	minProm	8	set2	0.125769	0.113323
ELK1-2:1723, 8, set2, minTK	ELK1	0	2	1723	minTK	8	set2	0.0977294	0.124297
ELK1-2:391, 4, set1, minCMV	ELK1	0	2	391	minCMV	4	set1	0.70287	0.717488
ELK1-2:391, 4, set1, minProm	ELK1	0	2	391	minProm	4	set1	0.0434162	0.0753682
ELK1-2:391, 4, set1, minTK	ELK1	0	2	391	minTK	4	set1	0.128095	0.101582
ELK1-2:58, 1, set1, minCMV	ELK1	0	2	58	minCMV	1	set1	0.675286	0.720943
ELK1-2:58, 1, set1, minProm	ELK1	0	2	58	minProm	1	set1	0.0463888	0.0570877
ELK1-2:58, 1, set1, minTK	ELK1	0	2	58	minTK	1	set1	0.105366	0.0884924
ELK1-2:724, 8, set1, minCMV	ELK1	0	2	724	minCMV	8	set1	0.691642	0.708702
ELK1-2:724, 8, set1, minProm	ELK1	0	2	724	minProm	8	set1	0.0603669	0.0828351
ELK1-2:724, 8, set1, minTK	ELK1	0	2	724	minTK	8	set1	0.133148	0.129645
EMX1-1:1232, 1, set2, minCMV	EMX1	0	1	1232	minCMV	1	set2	-0.347572	-0.316109
EMX1-1:1232, 1, set2, minProm	EMX1	0	1	1232	minProm	1	set2	-0.385908	-0.499869
EMX1-1:1232, 1, set2, minTK	EMX1	0	1	1232	minTK	1	set2	-0.410244	-0.323998
EMX1-1:1565, 4, set2, minCMV	EMX1	0	1	1565	minCMV	4	set2	-0.423448	-0.359493
EMX1-1:1565, 4, set2, minProm	EMX1	0	1	1565	minProm	4	set2	-0.44375	-0.358237
EMX1-1:1565, 4, set2, minTK	EMX1	0	1	1565	minTK	4	set2	-0.255488	-0.284177
EMX1-1:1898, 8, set2, minCMV	EMX1	0	1	1898	minCMV	8	set2	-0.321146	-0.31429
EMX1-1:1898, 8, set2, minProm	EMX1	0	1	1898	minProm	8	set2	-0.420927	-0.459859
EMX1-1:1898, 8, set2, minTK	EMX1	0	1	1898	minTK	8	set2	-0.398028	-0.465642
EMX1-1:233, 1, set1, minCMV	EMX1	0	1	233	minCMV	1	set1	-0.36087	-0.356765
EMX1-1:233, 1, set1, minProm	EMX1	0	1	233	minProm	1	set1	-0.570948	-0.457507
EMX1-1:233, 1, set1, minTK	EMX1	0	1	233	minTK	1	set1	-0.590193	-0.43977
EMX1-1:566, 4, set1, minCMV	EMX1	0	1	566	minCMV	4	set1	-0.314046	-0.251489
EMX1-1:566, 4, set1, minProm	EMX1	0	1	566	minProm	4	set1	-0.477377	-0.416915
EMX1-1:566, 4, set1, minTK	EMX1	0	1	566	minTK	4	set1	-0.391312	-0.453088
EMX1-1:899, 8, set1, minCMV	EMX1	0	1	899	minCMV	8	set1	-0.390424	-0.371877
EMX1-1:899, 8, set1, minProm	EMX1	0	1	899	minProm	8	set1	-0.473814	-0.462276
EMX1-1:899, 8, set1, minTK	EMX1	0	1	899	minTK	8	set1	-0.432657	-0.476297
EN1-1:1233, 1, set2, minCMV	EN1	0	1	1233	minCMV	1	set2	0.576852	0.574744
EN1-1:1233, 1, set2, minProm	EN1	0	1	1233	minProm	1	set2	-0.516338	-0.487792
EN1-1:1233, 1, set2, minTK	EN1	0	1	1233	minTK	1	set2	-0.420008	-0.458419
EN1-1:1566, 4, set2, minCMV	EN1	0	1	1566	minCMV	4	set2	0.127625	0.12497
EN1-1:1566, 4, set2, minProm	EN1	0	1	1566	minProm	4	set2	-0.189857	-0.241723
EN1-1:1566, 4, set2, minTK	EN1	0	1	1566	minTK	4	set2	-0.316031	-0.300545
EN1-1:1899, 8, set2, minCMV	EN1	0	1	1899	minCMV	8	set2	0.15221	0.147634
EN1-1:1899, 8, set2, minProm	EN1	0	1	1899	minProm	8	set2	-0.49962	-0.438233
EN1-1:1899, 8, set2, minTK	EN1	0	1	1899	minTK	8	set2	-0.352723	-0.362589
EN1-1:234, 1, set1, minCMV	EN1	0	1	234	minCMV	1	set1	-0.183968	-0.174469
EN1-1:234, 1, set1, minProm	EN1	0	1	234	minProm	1	set1	-0.408704	-0.372049
EN1-1:234, 1, set1, minTK	EN1	0	1	234	minTK	1	set1	-0.423875	-0.444878
EN1-1:567, 4, set1, minCMV	EN1	0	1	567	minCMV	4	set1	-0.395831	-0.428608
EN1-1:567, 4, set1, minProm	EN1	0	1	567	minProm	4	set1	-0.511571	-0.451541
EN1-1:567, 4, set1, minTK	EN1	0	1	567	minTK	4	set1	-0.460184	-0.480929
EN1-1:900, 8, set1, minCMV	EN1	0	1	900	minCMV	8	set1	-0.300903	-0.373957
EN1-1:900, 8, set1, minProm	EN1	0	1	900	minProm	8	set1	-0.442559	-0.385787
EN1-1:900, 8, set1, minTK	EN1	0	1	900	minTK	8	set1	-0.323794	-0.524855
EN1-2:1234, 1, set2, minCMV	EN1	0	2	1234	minCMV	1	set2	-0.310901	-0.303662
EN1-2:1234, 1, set2, minProm	EN1	0	2	1234	minProm	1	set2	-0.337926	-0.433905
EN1-2:1234, 1, set2, minTK	EN1	0	2	1234	minTK	1	set2	-0.370178	-0.35589
EN1-2:1567, 4, set2, minCMV	EN1	0	2	1567	minCMV	4	set2	-0.3507	-0.330464
EN1-2:1567, 4, set2, minProm	EN1	0	2	1567	minProm	4	set2	-0.525584	-0.374742
EN1-2:1567, 4, set2, minTK	EN1	0	2	1567	minTK	4	set2	-0.323509	-0.411384
EN1-2:1900, 8, set2, minCMV	EN1	0	2	1900	minCMV	8	set2	-0.0701006	-0.038717
EN1-2:1900, 8, set2, minProm	EN1	0	2	1900	minProm	8	set2	-0.453311	-0.392809
EN1-2:1900, 8, set2, minTK	EN1	0	2	1900	minTK	8	set2	-0.377194	-0.433747
EN1-2:235, 1, set1, minCMV	EN1	0	2	235	minCMV	1	set1	-0.356197	-0.407313
EN1-2:235, 1, set1, minProm	EN1	0	2	235	minProm	1	set1	-0.414337	-0.429329
EN1-2:235, 1, set1, minTK	EN1	0	2	235	minTK	1	set1	-0.335176	-0.485409
EN1-2:568, 4, set1, minCMV	EN1	0	2	568	minCMV	4	set1	-0.363421	-0.461766
EN1-2:568, 4, set1, minProm	EN1	0	2	568	minProm	4	set1	-0.355349	-0.456249
EN1-2:568, 4, set1, minTK	EN1	0	2	568	minTK	4	set1	-0.40025	-0.449929
EN1-2:901, 8, set1, minCMV	EN1	0	2	901	minCMV	8	set1	-0.365421	-0.396501
EN1-2:901, 8, set1, minProm	EN1	0	2	901	minProm	8	set1	-0.452397	-0.436531
EN1-2:901, 8, set1, minTK	EN1	0	2	901	minTK	8	set1	-0.418987	-0.434743
EOMES-1:1142, 1, set2, minCMV	EOMES	0	1	1142	minCMV	1	set2	-0.366665	-0.367956
EOMES-1:1142, 1, set2, minProm	EOMES	0	1	1142	minProm	1	set2	-0.404115	-0.470772
EOMES-1:1142, 1, set2, minTK	EOMES	0	1	1142	minTK	1	set2	-0.465144	-0.504142
EOMES-1:143, 1, set1, minCMV	EOMES	0	1	143	minCMV	1	set1	-0.349826	-0.34885
EOMES-1:143, 1, set1, minProm	EOMES	0	1	143	minProm	1	set1	-0.48366	-0.487639
EOMES-1:143, 1, set1, minTK	EOMES	0	1	143	minTK	1	set1	-0.430654	-0.531779
EOMES-1:1475, 4, set2, minCMV	EOMES	0	1	1475	minCMV	4	set2	-0.319541	-0.324446
EOMES-1:1475, 4, set2, minProm	EOMES	0	1	1475	minProm	4	set2	-0.483864	-0.497707
EOMES-1:1475, 4, set2, minTK	EOMES	0	1	1475	minTK	4	set2	-0.4271	-0.471869
EOMES-1:1808, 8, set2, minCMV	EOMES	0	1	1808	minCMV	8	set2	-0.376923	-0.375162
EOMES-1:1808, 8, set2, minProm	EOMES	0	1	1808	minProm	8	set2	-0.44109	-0.490419
EOMES-1:1808, 8, set2, minTK	EOMES	0	1	1808	minTK	8	set2	-0.491217	-0.505325
EOMES-1:476, 4, set1, minCMV	EOMES	0	1	476	minCMV	4	set1	-0.324028	-0.319808
EOMES-1:476, 4, set1, minProm	EOMES	0	1	476	minProm	4	set1	-0.48874	-0.506615
EOMES-1:476, 4, set1, minTK	EOMES	0	1	476	minTK	4	set1	-0.417646	-0.444369
EOMES-1:809, 8, set1, minCMV	EOMES	0	1	809	minCMV	8	set1	-0.329427	-0.342674
EOMES-1:809, 8, set1, minProm	EOMES	0	1	809	minProm	8	set1	-0.491652	-0.459392
EOMES-1:809, 8, set1, minTK	EOMES	0	1	809	minTK	8	set1	-0.456348	-0.45724
EOMES-2:1143, 1, set2, minCMV	EOMES	0	2	1143	minCMV	1	set2	-0.4805	-0.491047
EOMES-2:1143, 1, set2, minProm	EOMES	0	2	1143	minProm	1	set2	-0.479512	-0.538437
EOMES-2:1143, 1, set2, minTK	EOMES	0	2	1143	minTK	1	set2	-0.512404	-0.514995
EOMES-2:144, 1, set1, minCMV	EOMES	0	2	144	minCMV	1	set1	-0.408573	-0.489565
EOMES-2:144, 1, set1, minProm	EOMES	0	2	144	minProm	1	set1	-0.48082	-0.54201
EOMES-2:144, 1, set1, minTK	EOMES	0	2	144	minTK	1	set1	-0.447443	-0.519755
EOMES-2:1476, 4, set2, minCMV	EOMES	0	2	1476	minCMV	4	set2	-0.459329	-0.481871
EOMES-2:1476, 4, set2, minProm	EOMES	0	2	1476	minProm	4	set2	-0.512101	-0.550526
EOMES-2:1476, 4, set2, minTK	EOMES	0	2	1476	minTK	4	set2	-0.49885	-0.546158
EOMES-2:1809, 8, set2, minCMV	EOMES	0	2	1809	minCMV	8	set2	-0.321599	-0.319992
EOMES-2:1809, 8, set2, minProm	EOMES	0	2	1809	minProm	8	set2	-0.508653	-0.541474
EOMES-2:1809, 8, set2, minTK	EOMES	0	2	1809	minTK	8	set2	-0.459736	-0.557485
EOMES-2:477, 4, set1, minCMV	EOMES	0	2	477	minCMV	4	set1	-0.472419	-0.483444
EOMES-2:477, 4, set1, minProm	EOMES	0	2	477	minProm	4	set1	-0.513083	-0.542712
EOMES-2:477, 4, set1, minTK	EOMES	0	2	477	minTK	4	set1	-0.476427	-0.509992
EOMES-2:810, 8, set1, minCMV	EOMES	0	2	810	minCMV	8	set1	-0.434084	-0.448588
EOMES-2:810, 8, set1, minProm	EOMES	0	2	810	minProm	8	set1	-0.517639	-0.518972
EOMES-2:810, 8, set1, minTK	EOMES	0	2	810	minTK	8	set1	-0.488171	-0.509907
ERG-1:1058, 1, set2, minCMV	ERG	0	1	1058	minCMV	1	set2	0.503817	0.51462
ERG-1:1058, 1, set2, minProm	ERG	0	1	1058	minProm	1	set2	-0.0665457	-0.0764682
ERG-1:1058, 1, set2, minTK	ERG	0	1	1058	minTK	1	set2	-0.0865924	-0.0875215
ERG-1:1391, 4, set2, minCMV	ERG	0	1	1391	minCMV	4	set2	0.517006	0.554585
ERG-1:1391, 4, set2, minProm	ERG	0	1	1391	minProm	4	set2	0.00489341	-0.0205821
ERG-1:1391, 4, set2, minTK	ERG	0	1	1391	minTK	4	set2	-0.0245879	-0.0240268
ERG-1:1724, 8, set2, minCMV	ERG	0	1	1724	minCMV	8	set2	0.444402	0.497383
ERG-1:1724, 8, set2, minProm	ERG	0	1	1724	minProm	8	set2	-0.0829781	-0.0589982
ERG-1:1724, 8, set2, minTK	ERG	0	1	1724	minTK	8	set2	-0.0291748	-0.0615843
ERG-1:392, 4, set1, minCMV	ERG	0	1	392	minCMV	4	set1	0.494917	0.511098
ERG-1:392, 4, set1, minProm	ERG	0	1	392	minProm	4	set1	0.0236973	0.00129588
ERG-1:392, 4, set1, minTK	ERG	0	1	392	minTK	4	set1	0.0378992	0.00979334
ERG-1:59, 1, set1, minCMV	ERG	0	1	59	minCMV	1	set1	0.48353	0.529816
ERG-1:59, 1, set1, minProm	ERG	0	1	59	minProm	1	set1	-0.0877421	-0.0913007
ERG-1:59, 1, set1, minTK	ERG	0	1	59	minTK	1	set1	-0.0725023	-0.0570469
ERG-1:725, 8, set1, minCMV	ERG	0	1	725	minCMV	8	set1	0.43935	0.474787
ERG-1:725, 8, set1, minProm	ERG	0	1	725	minProm	8	set1	0.01156	-0.0212399
ERG-1:725, 8, set1, minTK	ERG	0	1	725	minTK	8	set1	0.0800787	0.0658602
ERG-2:1059, 1, set2, minCMV	ERG	0	2	1059	minCMV	1	set2	0.626191	0.660985
ERG-2:1059, 1, set2, minProm	ERG	0	2	1059	minProm	1	set2	0.0612455	0.0572022
ERG-2:1059, 1, set2, minTK	ERG	0	2	1059	minTK	1	set2	0.0389229	0.0677218
ERG-2:1392, 4, set2, minCMV	ERG	0	2	1392	minCMV	4	set2	0.582058	0.634773
ERG-2:1392, 4, set2, minProm	ERG	0	2	1392	minProm	4	set2	0.0474323	0.0683968
ERG-2:1392, 4, set2, minTK	ERG	0	2	1392	minTK	4	set2	0.0365039	0.0460659
ERG-2:1725, 8, set2, minCMV	ERG	0	2	1725	minCMV	8	set2	0.538179	0.571171
ERG-2:1725, 8, set2, minProm	ERG	0	2	1725	minProm	8	set2	0.0572429	0.0701434
ERG-2:1725, 8, set2, minTK	ERG	0	2	1725	minTK	8	set2	0.102633	0.11102
ERG-2:393, 4, set1, minCMV	ERG	0	2	393	minCMV	4	set1	0.581592	0.596311
ERG-2:393, 4, set1, minProm	ERG	0	2	393	minProm	4	set1	0.00929553	0.0362696
ERG-2:393, 4, set1, minTK	ERG	0	2	393	minTK	4	set1	0.054034	0.0547065
ERG-2:60, 1, set1, minCMV	ERG	0	2	60	minCMV	1	set1	0.56646	0.628694
ERG-2:60, 1, set1, minProm	ERG	0	2	60	minProm	1	set1	0.0338112	0.0167969
ERG-2:60, 1, set1, minTK	ERG	0	2	60	minTK	1	set1	0.0325333	0.0779413
ERG-2:726, 8, set1, minCMV	ERG	0	2	726	minCMV	8	set1	0.447218	0.474845
ERG-2:726, 8, set1, minProm	ERG	0	2	726	minProm	8	set1	0.102978	0.129888
ERG-2:726, 8, set1, minTK	ERG	0	2	726	minTK	8	set1	0.0410431	0.0423178
ESR1-1:1269, 1, set2, minCMV	ESR1	0	1	1269	minCMV	1	set2	-0.161838	-0.197039
ESR1-1:1269, 1, set2, minProm	ESR1	0	1	1269	minProm	1	set2	-0.349987	-0.415032
ESR1-1:1269, 1, set2, minTK	ESR1	0	1	1269	minTK	1	set2	-0.318466	-0.366306
ESR1-1:1602, 4, set2, minCMV	ESR1	0	1	1602	minCMV	4	set2	-0.214123	-0.242207
ESR1-1:1602, 4, set2, minProm	ESR1	0	1	1602	minProm	4	set2	-0.298224	-0.448472
ESR1-1:1602, 4, set2, minTK	ESR1	0	1	1602	minTK	4	set2	-0.36643	-0.379356
ESR1-1:1935, 8, set2, minCMV	ESR1	0	1	1935	minCMV	8	set2	-0.198939	-0.294653
ESR1-1:1935, 8, set2, minProm	ESR1	0	1	1935	minProm	8	set2	-0.341512	-0.375699
ESR1-1:1935, 8, set2, minTK	ESR1	0	1	1935	minTK	8	set2	-0.368324	-0.420045
ESR1-1:270, 1, set1, minCMV	ESR1	0	1	270	minCMV	1	set1	-0.154479	-0.193931
ESR1-1:270, 1, set1, minProm	ESR1	0	1	270	minProm	1	set1	-0.372008	-0.333233
ESR1-1:270, 1, set1, minTK	ESR1	0	1	270	minTK	1	set1	-0.357063	-0.412834
ESR1-1:603, 4, set1, minCMV	ESR1	0	1	603	minCMV	4	set1	-0.187793	-0.195813
ESR1-1:603, 4, set1, minProm	ESR1	0	1	603	minProm	4	set1	-0.287661	-0.33143
ESR1-1:603, 4, set1, minTK	ESR1	0	1	603	minTK	4	set1	-0.379602	-0.421137
ESR1-1:936, 8, set1, minCMV	ESR1	0	1	936	minCMV	8	set1	-0.226457	-0.214817
ESR1-1:936, 8, set1, minProm	ESR1	0	1	936	minProm	8	set1	-0.399532	-0.343895
ESR1-1:936, 8, set1, minTK	ESR1	0	1	936	minTK	8	set1	-0.356903	-0.353092
ESRRA-1:1270, 1, set2, minCMV	ESRRA	0	1	1270	minCMV	1	set2	-0.0260429	-0.0133811
ESRRA-1:1270, 1, set2, minProm	ESRRA	0	1	1270	minProm	1	set2	-0.272125	-0.280663
ESRRA-1:1270, 1, set2, minTK	ESRRA	0	1	1270	minTK	1	set2	-0.224564	-0.251389
ESRRA-1:1603, 4, set2, minCMV	ESRRA	0	1	1603	minCMV	4	set2	-0.0506108	-0.0327737
ESRRA-1:1603, 4, set2, minProm	ESRRA	0	1	1603	minProm	4	set2	-0.25635	-0.272135
ESRRA-1:1603, 4, set2, minTK	ESRRA	0	1	1603	minTK	4	set2	-0.263353	-0.306039
ESRRA-1:1936, 8, set2, minCMV	ESRRA	0	1	1936	minCMV	8	set2	0.0163617	0.0447466
ESRRA-1:1936, 8, set2, minProm	ESRRA	0	1	1936	minProm	8	set2	-0.277902	-0.27972
ESRRA-1:1936, 8, set2, minTK	ESRRA	0	1	1936	minTK	8	set2	-0.258021	-0.282416
ESRRA-1:271, 1, set1, minCMV	ESRRA	0	1	271	minCMV	1	set1	0.0347866	0.0354703
ESRRA-1:271, 1, set1, minProm	ESRRA	0	1	271	minProm	1	set1	-0.302742	-0.292405
ESRRA-1:271, 1, set1, minTK	ESRRA	0	1	271	minTK	1	set1	-0.244184	-0.267769
ESRRA-1:604, 4, set1, minCMV	ESRRA	0	1	604	minCMV	4	set1	0.0296965	0.0417526
ESRRA-1:604, 4, set1, minProm	ESRRA	0	1	604	minProm	4	set1	-0.276752	-0.299853
ESRRA-1:604, 4, set1, minTK	ESRRA	0	1	604	minTK	4	set1	-0.272971	-0.284689
ESRRA-1:937, 8, set1, minCMV	ESRRA	0	1	937	minCMV	8	set1	-0.0523572	-0.0454589
ESRRA-1:937, 8, set1, minProm	ESRRA	0	1	937	minProm	8	set1	-0.296336	-0.289546
ESRRA-1:937, 8, set1, minTK	ESRRA	0	1	937	minTK	8	set1	-0.234872	-0.288808
ESRRA-2:1271, 1, set2, minCMV	ESRRA	0	2	1271	minCMV	1	set2	-0.128558	-0.116092
ESRRA-2:1271, 1, set2, minProm	ESRRA	0	2	1271	minProm	1	set2	-0.329489	-0.362548
ESRRA-2:1271, 1, set2, minTK	ESRRA	0	2	1271	minTK	1	set2	-0.33279	-0.346665
ESRRA-2:1604, 4, set2, minCMV	ESRRA	0	2	1604	minCMV	4	set2	-0.16763	-0.150992
ESRRA-2:1604, 4, set2, minProm	ESRRA	0	2	1604	minProm	4	set2	-0.310931	-0.319132
ESRRA-2:1604, 4, set2, minTK	ESRRA	0	2	1604	minTK	4	set2	-0.335068	-0.3752
ESRRA-2:1937, 8, set2, minCMV	ESRRA	0	2	1937	minCMV	8	set2	-0.149884	-0.134765
ESRRA-2:1937, 8, set2, minProm	ESRRA	0	2	1937	minProm	8	set2	-0.318436	-0.294812
ESRRA-2:1937, 8, set2, minTK	ESRRA	0	2	1937	minTK	8	set2	-0.328478	-0.332876
ESRRA-2:272, 1, set1, minCMV	ESRRA	0	2	272	minCMV	1	set1	-0.161008	-0.145565
ESRRA-2:272, 1, set1, minProm	ESRRA	0	2	272	minProm	1	set1	-0.330684	-0.339135
ESRRA-2:272, 1, set1, minTK	ESRRA	0	2	272	minTK	1	set1	-0.284614	-0.34774
ESRRA-2:605, 4, set1, minCMV	ESRRA	0	2	605	minCMV	4	set1	-0.130035	-0.130366
ESRRA-2:605, 4, set1, minProm	ESRRA	0	2	605	minProm	4	set1	-0.346001	-0.364545
ESRRA-2:605, 4, set1, minTK	ESRRA	0	2	605	minTK	4	set1	-0.335434	-0.348868
ESRRA-2:938, 8, set1, minCMV	ESRRA	0	2	938	minCMV	8	set1	-0.149941	-0.150502
ESRRA-2:938, 8, set1, minProm	ESRRA	0	2	938	minProm	8	set1	-0.303518	-0.347223
ESRRA-2:938, 8, set1, minTK	ESRRA	0	2	938	minTK	8	set1	-0.295253	-0.342161
ESRRB-1:1272, 1, set2, minCMV	ESRRB	0	1	1272	minCMV	1	set2	-0.162149	-0.181639
ESRRB-1:1272, 1, set2, minProm	ESRRB	0	1	1272	minProm	1	set2	-0.368501	-0.446418
ESRRB-1:1272, 1, set2, minTK	ESRRB	0	1	1272	minTK	1	set2	-0.312374	-0.312824
ESRRB-1:1605, 4, set2, minCMV	ESRRB	0	1	1605	minCMV	4	set2	-0.0997112	-0.111754
ESRRB-1:1605, 4, set2, minProm	ESRRB	0	1	1605	minProm	4	set2	-0.415709	-0.372329
ESRRB-1:1605, 4, set2, minTK	ESRRB	0	1	1605	minTK	4	set2	-0.338749	-0.374145
ESRRB-1:1938, 8, set2, minCMV	ESRRB	0	1	1938	minCMV	8	set2	-0.000514581	-0.0384647
ESRRB-1:1938, 8, set2, minProm	ESRRB	0	1	1938	minProm	8	set2	-0.351323	-0.358251
ESRRB-1:1938, 8, set2, minTK	ESRRB	0	1	1938	minTK	8	set2	-0.355112	-0.382635
ESRRB-1:273, 1, set1, minCMV	ESRRB	0	1	273	minCMV	1	set1	-0.158317	-0.0869031
ESRRB-1:273, 1, set1, minProm	ESRRB	0	1	273	minProm	1	set1	-0.381142	-0.38819
ESRRB-1:273, 1, set1, minTK	ESRRB	0	1	273	minTK	1	set1	-0.270744	-0.33884
ESRRB-1:606, 4, set1, minCMV	ESRRB	0	1	606	minCMV	4	set1	-0.228473	-0.188918
ESRRB-1:606, 4, set1, minProm	ESRRB	0	1	606	minProm	4	set1	-0.403278	-0.367949
ESRRB-1:606, 4, set1, minTK	ESRRB	0	1	606	minTK	4	set1	-0.310467	-0.355686
ESRRB-1:939, 8, set1, minCMV	ESRRB	0	1	939	minCMV	8	set1	0.25634	0.264479
ESRRB-1:939, 8, set1, minProm	ESRRB	0	1	939	minProm	8	set1	-0.39591	-0.349897
ESRRB-1:939, 8, set1, minTK	ESRRB	0	1	939	minTK	8	set1	-0.336254	-0.394212
ESRRG-1:1273, 1, set2, minCMV	ESRRG	0	1	1273	minCMV	1	set2	-0.0819702	-0.0774419
ESRRG-1:1273, 1, set2, minProm	ESRRG	0	1	1273	minProm	1	set2	-0.341274	-0.361254
ESRRG-1:1273, 1, set2, minTK	ESRRG	0	1	1273	minTK	1	set2	-0.321738	-0.358299
ESRRG-1:1606, 4, set2, minCMV	ESRRG	0	1	1606	minCMV	4	set2	-0.110877	-0.111317
ESRRG-1:1606, 4, set2, minProm	ESRRG	0	1	1606	minProm	4	set2	-0.313048	-0.329583
ESRRG-1:1606, 4, set2, minTK	ESRRG	0	1	1606	minTK	4	set2	-0.318186	-0.359323
ESRRG-1:1939, 8, set2, minCMV	ESRRG	0	1	1939	minCMV	8	set2	-0.137757	-0.109552
ESRRG-1:1939, 8, set2, minProm	ESRRG	0	1	1939	minProm	8	set2	-0.319108	-0.333335
ESRRG-1:1939, 8, set2, minTK	ESRRG	0	1	1939	minTK	8	set2	-0.310764	-0.319683
ESRRG-1:274, 1, set1, minCMV	ESRRG	0	1	274	minCMV	1	set1	-0.11873	-0.119924
ESRRG-1:274, 1, set1, minProm	ESRRG	0	1	274	minProm	1	set1	-0.323914	-0.323474
ESRRG-1:274, 1, set1, minTK	ESRRG	0	1	274	minTK	1	set1	-0.337638	-0.344314
ESRRG-1:607, 4, set1, minCMV	ESRRG	0	1	607	minCMV	4	set1	-0.025871	-0.025648
ESRRG-1:607, 4, set1, minProm	ESRRG	0	1	607	minProm	4	set1	-0.357678	-0.351695
ESRRG-1:607, 4, set1, minTK	ESRRG	0	1	607	minTK	4	set1	-0.246549	-0.327396
ESRRG-1:940, 8, set1, minCMV	ESRRG	0	1	940	minCMV	8	set1	-0.141435	-0.17711
ESRRG-1:940, 8, set1, minProm	ESRRG	0	1	940	minProm	8	set1	-0.366652	-0.375904
ESRRG-1:940, 8, set1, minTK	ESRRG	0	1	940	minTK	8	set1	-0.326199	-0.349316
ESRRG-2:1274, 1, set2, minCMV	ESRRG	0	2	1274	minCMV	1	set2	-0.158872	-0.145046
ESRRG-2:1274, 1, set2, minProm	ESRRG	0	2	1274	minProm	1	set2	-0.345189	-0.370788
ESRRG-2:1274, 1, set2, minTK	ESRRG	0	2	1274	minTK	1	set2	-0.302891	-0.334097
ESRRG-2:1607, 4, set2, minCMV	ESRRG	0	2	1607	minCMV	4	set2	-0.153275	-0.15034
ESRRG-2:1607, 4, set2, minProm	ESRRG	0	2	1607	minProm	4	set2	-0.343535	-0.353243
ESRRG-2:1607, 4, set2, minTK	ESRRG	0	2	1607	minTK	4	set2	-0.316313	-0.357953
ESRRG-2:1940, 8, set2, minCMV	ESRRG	0	2	1940	minCMV	8	set2	-0.130994	-0.128836
ESRRG-2:1940, 8, set2, minProm	ESRRG	0	2	1940	minProm	8	set2	-0.343299	-0.356872
ESRRG-2:1940, 8, set2, minTK	ESRRG	0	2	1940	minTK	8	set2	-0.293134	-0.3353
ESRRG-2:275, 1, set1, minCMV	ESRRG	0	2	275	minCMV	1	set1	-0.190478	-0.18688
ESRRG-2:275, 1, set1, minProm	ESRRG	0	2	275	minProm	1	set1	-0.338196	-0.343978
ESRRG-2:275, 1, set1, minTK	ESRRG	0	2	275	minTK	1	set1	-0.313215	-0.395331
ESRRG-2:608, 4, set1, minCMV	ESRRG	0	2	608	minCMV	4	set1	-0.0852627	-0.0874707
ESRRG-2:608, 4, set1, minProm	ESRRG	0	2	608	minProm	4	set1	-0.38132	-0.412416
ESRRG-2:608, 4, set1, minTK	ESRRG	0	2	608	minTK	4	set1	-0.312703	-0.331832
ESRRG-2:941, 8, set1, minCMV	ESRRG	0	2	941	minCMV	8	set1	-0.189065	-0.199729
ESRRG-2:941, 8, set1, minProm	ESRRG	0	2	941	minProm	8	set1	-0.366278	-0.382462
ESRRG-2:941, 8, set1, minTK	ESRRG	0	2	941	minTK	8	set1	-0.330623	-0.35764
ETS1-1:1060, 1, set2, minCMV	ETS1	0	1	1060	minCMV	1	set2	0.563414	0.591107
ETS1-1:1060, 1, set2, minProm	ETS1	0	1	1060	minProm	1	set2	0.0518727	0.0515203
ETS1-1:1060, 1, set2, minTK	ETS1	0	1	1060	minTK	1	set2	0.142158	0.120866
ETS1-1:1393, 4, set2, minCMV	ETS1	0	1	1393	minCMV	4	set2	0.513623	0.530414
ETS1-1:1393, 4, set2, minProm	ETS1	0	1	1393	minProm	4	set2	0.0206111	0.0201113
ETS1-1:1393, 4, set2, minTK	ETS1	0	1	1393	minTK	4	set2	0.0600432	0.0553814
ETS1-1:1726, 8, set2, minCMV	ETS1	0	1	1726	minCMV	8	set2	0.448986	0.46811
ETS1-1:1726, 8, set2, minProm	ETS1	0	1	1726	minProm	8	set2	0.0260785	0.0135731
ETS1-1:1726, 8, set2, minTK	ETS1	0	1	1726	minTK	8	set2	0.0747147	0.0723954
ETS1-1:394, 4, set1, minCMV	ETS1	0	1	394	minCMV	4	set1	0.4155	0.420435
ETS1-1:394, 4, set1, minProm	ETS1	0	1	394	minProm	4	set1	-0.038562	-0.0532544
ETS1-1:394, 4, set1, minTK	ETS1	0	1	394	minTK	4	set1	-0.0095328	-0.0353395
ETS1-1:61, 1, set1, minCMV	ETS1	0	1	61	minCMV	1	set1	0.485375	0.514016
ETS1-1:61, 1, set1, minProm	ETS1	0	1	61	minProm	1	set1	-0.00953619	-0.0303566
ETS1-1:61, 1, set1, minTK	ETS1	0	1	61	minTK	1	set1	0.0308284	0.0109911
ETS1-1:727, 8, set1, minCMV	ETS1	0	1	727	minCMV	8	set1	0.356075	0.370174
ETS1-1:727, 8, set1, minProm	ETS1	0	1	727	minProm	8	set1	-0.0715246	-0.0706144
ETS1-1:727, 8, set1, minTK	ETS1	0	1	727	minTK	8	set1	-0.0217885	-0.0251602
ETS1-2:1061, 1, set2, minCMV	ETS1	0	2	1061	minCMV	1	set2	0.636086	0.66215
ETS1-2:1061, 1, set2, minProm	ETS1	0	2	1061	minProm	1	set2	0.0701803	0.0690089
ETS1-2:1061, 1, set2, minTK	ETS1	0	2	1061	minTK	1	set2	0.167821	0.14047
ETS1-2:1394, 4, set2, minCMV	ETS1	0	2	1394	minCMV	4	set2	0.551021	0.559099
ETS1-2:1394, 4, set2, minProm	ETS1	0	2	1394	minProm	4	set2	0.00152857	0.0137908
ETS1-2:1394, 4, set2, minTK	ETS1	0	2	1394	minTK	4	set2	0.0872951	0.0784593
ETS1-2:1727, 8, set2, minCMV	ETS1	0	2	1727	minCMV	8	set2	0.411247	0.437611
ETS1-2:1727, 8, set2, minProm	ETS1	0	2	1727	minProm	8	set2	-0.00761756	-0.024667
ETS1-2:1727, 8, set2, minTK	ETS1	0	2	1727	minTK	8	set2	0.0863971	0.0692399
ETS1-2:395, 4, set1, minCMV	ETS1	0	2	395	minCMV	4	set1	0.355554	0.363676
ETS1-2:395, 4, set1, minProm	ETS1	0	2	395	minProm	4	set1	-0.0455755	-0.0641496
ETS1-2:395, 4, set1, minTK	ETS1	0	2	395	minTK	4	set1	-0.0229419	-0.0610197
ETS1-2:62, 1, set1, minCMV	ETS1	0	2	62	minCMV	1	set1	0.51388	0.543095
ETS1-2:62, 1, set1, minProm	ETS1	0	2	62	minProm	1	set1	0.00365752	-0.0102346
ETS1-2:62, 1, set1, minTK	ETS1	0	2	62	minTK	1	set1	0.0684792	0.0540304
ETS1-2:728, 8, set1, minCMV	ETS1	0	2	728	minCMV	8	set1	0.366995	0.364297
ETS1-2:728, 8, set1, minProm	ETS1	0	2	728	minProm	8	set1	-0.0333126	-0.0438937
ETS1-2:728, 8, set1, minTK	ETS1	0	2	728	minTK	8	set1	-0.013555	-0.0355168
ETV2-1:1062, 1, set2, minCMV	ETV2	0	1	1062	minCMV	1	set2	0.568615	0.589384
ETV2-1:1062, 1, set2, minProm	ETV2	0	1	1062	minProm	1	set2	0.068784	0.0784477
ETV2-1:1062, 1, set2, minTK	ETV2	0	1	1062	minTK	1	set2	0.0609823	0.0500913
ETV2-1:1395, 4, set2, minCMV	ETV2	0	1	1395	minCMV	4	set2	0.574563	0.612928
ETV2-1:1395, 4, set2, minProm	ETV2	0	1	1395	minProm	4	set2	-0.0395395	-0.0453789
ETV2-1:1395, 4, set2, minTK	ETV2	0	1	1395	minTK	4	set2	0.0163689	0.0034044
ETV2-1:1728, 8, set2, minCMV	ETV2	0	1	1728	minCMV	8	set2	0.449678	0.472896
ETV2-1:1728, 8, set2, minProm	ETV2	0	1	1728	minProm	8	set2	0.0451046	0.0533022
ETV2-1:1728, 8, set2, minTK	ETV2	0	1	1728	minTK	8	set2	0.0327195	0.0134399
ETV2-1:396, 4, set1, minCMV	ETV2	0	1	396	minCMV	4	set1	0.493114	0.51737
ETV2-1:396, 4, set1, minProm	ETV2	0	1	396	minProm	4	set1	-0.100927	-0.132027
ETV2-1:396, 4, set1, minTK	ETV2	0	1	396	minTK	4	set1	-0.0848168	-0.099859
ETV2-1:63, 1, set1, minCMV	ETV2	0	1	63	minCMV	1	set1	0.560649	0.590131
ETV2-1:63, 1, set1, minProm	ETV2	0	1	63	minProm	1	set1	0.031014	0.0458421
ETV2-1:63, 1, set1, minTK	ETV2	0	1	63	minTK	1	set1	0.00590169	-0.0181542
ETV2-1:729, 8, set1, minCMV	ETV2	0	1	729	minCMV	8	set1	0.493236	0.532512
ETV2-1:729, 8, set1, minProm	ETV2	0	1	729	minProm	8	set1	-0.0759664	-0.0689253
ETV2-1:729, 8, set1, minTK	ETV2	0	1	729	minTK	8	set1	-0.0170143	-0.0359256
ETV6-1:1063, 1, set2, minCMV	ETV6	0	1	1063	minCMV	1	set2	0.553608	0.568087
ETV6-1:1063, 1, set2, minProm	ETV6	0	1	1063	minProm	1	set2	-0.0420851	-0.0241911
ETV6-1:1063, 1, set2, minTK	ETV6	0	1	1063	minTK	1	set2	0.021904	0.028754
ETV6-1:1396, 4, set2, minCMV	ETV6	0	1	1396	minCMV	4	set2	0.549549	0.587833
ETV6-1:1396, 4, set2, minProm	ETV6	0	1	1396	minProm	4	set2	-0.0237604	-0.0127098
ETV6-1:1396, 4, set2, minTK	ETV6	0	1	1396	minTK	4	set2	0.00977122	0.021878
ETV6-1:1729, 8, set2, minCMV	ETV6	0	1	1729	minCMV	8	set2	0.512752	0.541313
ETV6-1:1729, 8, set2, minProm	ETV6	0	1	1729	minProm	8	set2	-0.0277794	-0.0061737
ETV6-1:1729, 8, set2, minTK	ETV6	0	1	1729	minTK	8	set2	-0.0467331	-0.0369531
ETV6-1:397, 4, set1, minCMV	ETV6	0	1	397	minCMV	4	set1	0.480169	0.508324
ETV6-1:397, 4, set1, minProm	ETV6	0	1	397	minProm	4	set1	-0.073502	-0.102147
ETV6-1:397, 4, set1, minTK	ETV6	0	1	397	minTK	4	set1	-0.0800146	-0.0760268
ETV6-1:64, 1, set1, minCMV	ETV6	0	1	64	minCMV	1	set1	0.435983	0.471125
ETV6-1:64, 1, set1, minProm	ETV6	0	1	64	minProm	1	set1	-0.0892216	-0.0880947
ETV6-1:64, 1, set1, minTK	ETV6	0	1	64	minTK	1	set1	-0.0427776	-0.0560005
ETV6-1:730, 8, set1, minCMV	ETV6	0	1	730	minCMV	8	set1	0.447509	0.470748
ETV6-1:730, 8, set1, minProm	ETV6	0	1	730	minProm	8	set1	-0.0623975	-0.0627863
ETV6-1:730, 8, set1, minTK	ETV6	0	1	730	minTK	8	set1	-0.0445596	-0.0551956
Esrra-1:1275, 1, set2, minCMV	Esrra	0	1	1275	minCMV	1	set2	-0.252363	-0.249944
Esrra-1:1275, 1, set2, minProm	Esrra	0	1	1275	minProm	1	set2	-0.371626	-0.420896
Esrra-1:1275, 1, set2, minTK	Esrra	0	1	1275	minTK	1	set2	-0.371713	-0.414477
Esrra-1:1608, 4, set2, minCMV	Esrra	0	1	1608	minCMV	4	set2	-0.208599	-0.218507
Esrra-1:1608, 4, set2, minProm	Esrra	0	1	1608	minProm	4	set2	-0.379647	-0.401493
Esrra-1:1608, 4, set2, minTK	Esrra	0	1	1608	minTK	4	set2	-0.346899	-0.396937
Esrra-1:1941, 8, set2, minCMV	Esrra	0	1	1941	minCMV	8	set2	-0.185812	-0.194155
Esrra-1:1941, 8, set2, minProm	Esrra	0	1	1941	minProm	8	set2	-0.392345	-0.411795
Esrra-1:1941, 8, set2, minTK	Esrra	0	1	1941	minTK	8	set2	-0.37141	-0.388684
Esrra-1:276, 1, set1, minCMV	Esrra	0	1	276	minCMV	1	set1	-0.237188	-0.227981
Esrra-1:276, 1, set1, minProm	Esrra	0	1	276	minProm	1	set1	-0.406838	-0.411915
Esrra-1:276, 1, set1, minTK	Esrra	0	1	276	minTK	1	set1	-0.359014	-0.377419
Esrra-1:609, 4, set1, minCMV	Esrra	0	1	609	minCMV	4	set1	-0.277335	-0.266258
Esrra-1:609, 4, set1, minProm	Esrra	0	1	609	minProm	4	set1	-0.409693	-0.454282
Esrra-1:609, 4, set1, minTK	Esrra	0	1	609	minTK	4	set1	-0.378459	-0.439817
Esrra-1:942, 8, set1, minCMV	Esrra	0	1	942	minCMV	8	set1	-0.203643	-0.219818
Esrra-1:942, 8, set1, minProm	Esrra	0	1	942	minProm	8	set1	-0.437038	-0.441597
Esrra-1:942, 8, set1, minTK	Esrra	0	1	942	minTK	8	set1	-0.379602	-0.430669
FOXB1-1:1203, 1, set2, minCMV	FOXB1	0	1	1203	minCMV	1	set2	0.0220288	0.0117684
FOXB1-1:1203, 1, set2, minProm	FOXB1	0	1	1203	minProm	1	set2	-0.351934	-0.394181
FOXB1-1:1203, 1, set2, minTK	FOXB1	0	1	1203	minTK	1	set2	-0.334219	-0.382799
FOXB1-1:1536, 4, set2, minCMV	FOXB1	0	1	1536	minCMV	4	set2	0.0221529	0.0130872
FOXB1-1:1536, 4, set2, minProm	FOXB1	0	1	1536	minProm	4	set2	-0.351572	-0.381144
FOXB1-1:1536, 4, set2, minTK	FOXB1	0	1	1536	minTK	4	set2	-0.337278	-0.376658
FOXB1-1:1869, 8, set2, minCMV	FOXB1	0	1	1869	minCMV	8	set2	-0.0123783	-0.0143025
FOXB1-1:1869, 8, set2, minProm	FOXB1	0	1	1869	minProm	8	set2	-0.333459	-0.360746
FOXB1-1:1869, 8, set2, minTK	FOXB1	0	1	1869	minTK	8	set2	-0.335498	-0.398346
FOXB1-1:204, 1, set1, minCMV	FOXB1	0	1	204	minCMV	1	set1	-0.000239459	-0.0184926
FOXB1-1:204, 1, set1, minProm	FOXB1	0	1	204	minProm	1	set1	-0.382355	-0.404623
FOXB1-1:204, 1, set1, minTK	FOXB1	0	1	204	minTK	1	set1	-0.345903	-0.365856
FOXB1-1:537, 4, set1, minCMV	FOXB1	0	1	537	minCMV	4	set1	-0.0396182	-0.0428607
FOXB1-1:537, 4, set1, minProm	FOXB1	0	1	537	minProm	4	set1	-0.351026	-0.418014
FOXB1-1:537, 4, set1, minTK	FOXB1	0	1	537	minTK	4	set1	-0.362849	-0.394815
FOXB1-1:870, 8, set1, minCMV	FOXB1	0	1	870	minCMV	8	set1	-0.122713	-0.126023
FOXB1-1:870, 8, set1, minProm	FOXB1	0	1	870	minProm	8	set1	-0.388501	-0.404386
FOXB1-1:870, 8, set1, minTK	FOXB1	0	1	870	minTK	8	set1	-0.315883	-0.408525
FOXB1-2:1204, 1, set2, minCMV	FOXB1	0	2	1204	minCMV	1	set2	-0.0706333	-0.0909991
FOXB1-2:1204, 1, set2, minProm	FOXB1	0	2	1204	minProm	1	set2	-0.410087	-0.501278
FOXB1-2:1204, 1, set2, minTK	FOXB1	0	2	1204	minTK	1	set2	-0.422524	-0.489444
FOXB1-2:1537, 4, set2, minCMV	FOXB1	0	2	1537	minCMV	4	set2	-0.155252	-0.241667
FOXB1-2:1537, 4, set2, minProm	FOXB1	0	2	1537	minProm	4	set2	-0.356262	-0.430524
FOXB1-2:1537, 4, set2, minTK	FOXB1	0	2	1537	minTK	4	set2	-0.286963	-0.412817
FOXB1-2:1870, 8, set2, minCMV	FOXB1	0	2	1870	minCMV	8	set2	-0.0550441	-0.156638
FOXB1-2:1870, 8, set2, minProm	FOXB1	0	2	1870	minProm	8	set2	-0.381826	-0.35782
FOXB1-2:1870, 8, set2, minTK	FOXB1	0	2	1870	minTK	8	set2	-0.282955	-0.265206
FOXB1-2:205, 1, set1, minCMV	FOXB1	0	2	205	minCMV	1	set1	-0.197418	-0.0822139
FOXB1-2:205, 1, set1, minProm	FOXB1	0	2	205	minProm	1	set1	-0.378413	-0.586703
FOXB1-2:205, 1, set1, minTK	FOXB1	0	2	205	minTK	1	set1	-0.115927	-0.42684
FOXB1-2:538, 4, set1, minCMV	FOXB1	0	2	538	minCMV	4	set1	-0.0645691	-0.0740535
FOXB1-2:538, 4, set1, minProm	FOXB1	0	2	538	minProm	4	set1	-0.399884	-0.490809
FOXB1-2:538, 4, set1, minTK	FOXB1	0	2	538	minTK	4	set1	-0.299924	-0.334493
FOXB1-2:871, 8, set1, minCMV	FOXB1	0	2	871	minCMV	8	set1	-0.285832	-0.431201
FOXB1-2:871, 8, set1, minProm	FOXB1	0	2	871	minProm	8	set1	-0.491398	-0.376107
FOXB1-2:871, 8, set1, minTK	FOXB1	0	2	871	minTK	8	set1	-0.295418	-0.310955
FOXC1-1:1205, 1, set2, minCMV	FOXC1	0	1	1205	minCMV	1	set2	-0.212555	-0.233596
FOXC1-1:1205, 1, set2, minProm	FOXC1	0	1	1205	minProm	1	set2	-0.415857	-0.407235
FOXC1-1:1205, 1, set2, minTK	FOXC1	0	1	1205	minTK	1	set2	-0.359441	-0.437413
FOXC1-1:1538, 4, set2, minCMV	FOXC1	0	1	1538	minCMV	4	set2	-0.191369	-0.175775
FOXC1-1:1538, 4, set2, minProm	FOXC1	0	1	1538	minProm	4	set2	-0.409739	-0.435125
FOXC1-1:1538, 4, set2, minTK	FOXC1	0	1	1538	minTK	4	set2	-0.316735	-0.336325
FOXC1-1:1871, 8, set2, minCMV	FOXC1	0	1	1871	minCMV	8	set2	-0.233984	-0.244836
FOXC1-1:1871, 8, set2, minProm	FOXC1	0	1	1871	minProm	8	set2	-0.33025	-0.348021
FOXC1-1:1871, 8, set2, minTK	FOXC1	0	1	1871	minTK	8	set2	-0.295787	-0.307233
FOXC1-1:206, 1, set1, minCMV	FOXC1	0	1	206	minCMV	1	set1	-0.205125	-0.205101
FOXC1-1:206, 1, set1, minProm	FOXC1	0	1	206	minProm	1	set1	-0.425781	-0.379766
FOXC1-1:206, 1, set1, minTK	FOXC1	0	1	206	minTK	1	set1	-0.298759	-0.341184
FOXC1-1:539, 4, set1, minCMV	FOXC1	0	1	539	minCMV	4	set1	-0.239136	-0.245094
FOXC1-1:539, 4, set1, minProm	FOXC1	0	1	539	minProm	4	set1	-0.394619	-0.430123
FOXC1-1:539, 4, set1, minTK	FOXC1	0	1	539	minTK	4	set1	-0.360162	-0.40189
FOXC1-1:872, 8, set1, minCMV	FOXC1	0	1	872	minCMV	8	set1	-0.255672	-0.253096
FOXC1-1:872, 8, set1, minProm	FOXC1	0	1	872	minProm	8	set1	-0.425018	-0.475898
FOXC1-1:872, 8, set1, minTK	FOXC1	0	1	872	minTK	8	set1	-0.304534	-0.335826
FOXC1-2:1206, 1, set2, minCMV	FOXC1	0	2	1206	minCMV	1	set2	-0.210341	-0.18434
FOXC1-2:1206, 1, set2, minProm	FOXC1	0	2	1206	minProm	1	set2	-0.429488	-0.457314
FOXC1-2:1206, 1, set2, minTK	FOXC1	0	2	1206	minTK	1	set2	-0.412976	-0.453296
FOXC1-2:1539, 4, set2, minCMV	FOXC1	0	2	1539	minCMV	4	set2	-0.22025	-0.288343
FOXC1-2:1539, 4, set2, minProm	FOXC1	0	2	1539	minProm	4	set2	-0.408244	-0.442787
FOXC1-2:1539, 4, set2, minTK	FOXC1	0	2	1539	minTK	4	set2	-0.40177	-0.431354
FOXC1-2:1872, 8, set2, minCMV	FOXC1	0	2	1872	minCMV	8	set2	-0.264134	-0.276955
FOXC1-2:1872, 8, set2, minProm	FOXC1	0	2	1872	minProm	8	set2	-0.418631	-0.419715
FOXC1-2:1872, 8, set2, minTK	FOXC1	0	2	1872	minTK	8	set2	-0.386784	-0.467684
FOXC1-2:207, 1, set1, minCMV	FOXC1	0	2	207	minCMV	1	set1	-0.318787	-0.35654
FOXC1-2:207, 1, set1, minProm	FOXC1	0	2	207	minProm	1	set1	-0.404403	-0.4461
FOXC1-2:207, 1, set1, minTK	FOXC1	0	2	207	minTK	1	set1	-0.402169	-0.358553
FOXC1-2:540, 4, set1, minCMV	FOXC1	0	2	540	minCMV	4	set1	-0.277204	-0.333734
FOXC1-2:540, 4, set1, minProm	FOXC1	0	2	540	minProm	4	set1	-0.461195	-0.501522
FOXC1-2:540, 4, set1, minTK	FOXC1	0	2	540	minTK	4	set1	-0.445106	-0.431233
FOXC1-2:873, 8, set1, minCMV	FOXC1	0	2	873	minCMV	8	set1	-0.262261	-0.315686
FOXC1-2:873, 8, set1, minProm	FOXC1	0	2	873	minProm	8	set1	-0.391809	-0.437164
FOXC1-2:873, 8, set1, minTK	FOXC1	0	2	873	minTK	8	set1	-0.434989	-0.406934
FOXC1-3:1207, 1, set2, minCMV	FOXC1	0	3	1207	minCMV	1	set2	0.300989	0.304922
FOXC1-3:1207, 1, set2, minProm	FOXC1	0	3	1207	minProm	1	set2	-0.266947	-0.357367
FOXC1-3:1207, 1, set2, minTK	FOXC1	0	3	1207	minTK	1	set2	-0.231987	-0.297028
FOXC1-3:1540, 4, set2, minCMV	FOXC1	0	3	1540	minCMV	4	set2	0.270629	0.27415
FOXC1-3:1540, 4, set2, minProm	FOXC1	0	3	1540	minProm	4	set2	-0.283631	-0.299583
FOXC1-3:1540, 4, set2, minTK	FOXC1	0	3	1540	minTK	4	set2	-0.239078	-0.272379
FOXC1-3:1873, 8, set2, minCMV	FOXC1	0	3	1873	minCMV	8	set2	0.165512	0.134265
FOXC1-3:1873, 8, set2, minProm	FOXC1	0	3	1873	minProm	8	set2	-0.173812	-0.210385
FOXC1-3:1873, 8, set2, minTK	FOXC1	0	3	1873	minTK	8	set2	-0.216293	-0.271648
FOXC1-3:208, 1, set1, minCMV	FOXC1	0	3	208	minCMV	1	set1	0.344384	0.381578
FOXC1-3:208, 1, set1, minProm	FOXC1	0	3	208	minProm	1	set1	-0.312115	-0.327891
FOXC1-3:208, 1, set1, minTK	FOXC1	0	3	208	minTK	1	set1	-0.24404	-0.275104
FOXC1-3:541, 4, set1, minCMV	FOXC1	0	3	541	minCMV	4	set1	0.28013	0.293813
FOXC1-3:541, 4, set1, minProm	FOXC1	0	3	541	minProm	4	set1	-0.345049	-0.422319
FOXC1-3:541, 4, set1, minTK	FOXC1	0	3	541	minTK	4	set1	-0.235263	-0.34317
FOXC1-3:874, 8, set1, minCMV	FOXC1	0	3	874	minCMV	8	set1	0.1672	0.158729
FOXC1-3:874, 8, set1, minProm	FOXC1	0	3	874	minProm	8	set1	-0.276261	-0.322442
FOXC1-3:874, 8, set1, minTK	FOXC1	0	3	874	minTK	8	set1	-0.243941	-0.314213
FOXC2-1:1208, 1, set2, minCMV	FOXC2	0	1	1208	minCMV	1	set2	-0.11145	-0.128474
FOXC2-1:1208, 1, set2, minProm	FOXC2	0	1	1208	minProm	1	set2	-0.378398	-0.44959
FOXC2-1:1208, 1, set2, minTK	FOXC2	0	1	1208	minTK	1	set2	-0.36684	-0.408841
FOXC2-1:1541, 4, set2, minCMV	FOXC2	0	1	1541	minCMV	4	set2	-0.262879	-0.284221
FOXC2-1:1541, 4, set2, minProm	FOXC2	0	1	1541	minProm	4	set2	-0.401206	-0.452946
FOXC2-1:1541, 4, set2, minTK	FOXC2	0	1	1541	minTK	4	set2	-0.313305	-0.330479
FOXC2-1:1874, 8, set2, minCMV	FOXC2	0	1	1874	minCMV	8	set2	-0.269455	-0.267343
FOXC2-1:1874, 8, set2, minProm	FOXC2	0	1	1874	minProm	8	set2	-0.345072	-0.364511
FOXC2-1:1874, 8, set2, minTK	FOXC2	0	1	1874	minTK	8	set2	-0.341873	-0.424515
FOXC2-1:209, 1, set1, minCMV	FOXC2	0	1	209	minCMV	1	set1	-0.234035	-0.205961
FOXC2-1:209, 1, set1, minProm	FOXC2	0	1	209	minProm	1	set1	-0.377929	-0.406687
FOXC2-1:209, 1, set1, minTK	FOXC2	0	1	209	minTK	1	set1	-0.359425	-0.396082
FOXC2-1:542, 4, set1, minCMV	FOXC2	0	1	542	minCMV	4	set1	-0.208998	-0.218095
FOXC2-1:542, 4, set1, minProm	FOXC2	0	1	542	minProm	4	set1	-0.43418	-0.472578
FOXC2-1:542, 4, set1, minTK	FOXC2	0	1	542	minTK	4	set1	-0.398862	-0.394114
FOXC2-1:875, 8, set1, minCMV	FOXC2	0	1	875	minCMV	8	set1	-0.228509	-0.282309
FOXC2-1:875, 8, set1, minProm	FOXC2	0	1	875	minProm	8	set1	-0.438	-0.462043
FOXC2-1:875, 8, set1, minTK	FOXC2	0	1	875	minTK	8	set1	-0.417722	-0.420145
FOXC2-2:1209, 1, set2, minCMV	FOXC2	0	2	1209	minCMV	1	set2	-0.177043	-0.17556
FOXC2-2:1209, 1, set2, minProm	FOXC2	0	2	1209	minProm	1	set2	-0.400363	-0.39991
FOXC2-2:1209, 1, set2, minTK	FOXC2	0	2	1209	minTK	1	set2	-0.346273	-0.326094
FOXC2-2:1542, 4, set2, minCMV	FOXC2	0	2	1542	minCMV	4	set2	-0.174385	-0.178104
FOXC2-2:1542, 4, set2, minProm	FOXC2	0	2	1542	minProm	4	set2	-0.36284	-0.368867
FOXC2-2:1542, 4, set2, minTK	FOXC2	0	2	1542	minTK	4	set2	-0.347043	-0.337303
FOXC2-2:1875, 8, set2, minCMV	FOXC2	0	2	1875	minCMV	8	set2	-0.154157	-0.125501
FOXC2-2:1875, 8, set2, minProm	FOXC2	0	2	1875	minProm	8	set2	-0.352955	-0.374649
FOXC2-2:1875, 8, set2, minTK	FOXC2	0	2	1875	minTK	8	set2	-0.358493	-0.35377
FOXC2-2:210, 1, set1, minCMV	FOXC2	0	2	210	minCMV	1	set1	-0.0142057	0.0194653
FOXC2-2:210, 1, set1, minProm	FOXC2	0	2	210	minProm	1	set1	-0.409506	-0.443645
FOXC2-2:210, 1, set1, minTK	FOXC2	0	2	210	minTK	1	set1	-0.348532	-0.391285
FOXC2-2:543, 4, set1, minCMV	FOXC2	0	2	543	minCMV	4	set1	-0.199175	-0.197316
FOXC2-2:543, 4, set1, minProm	FOXC2	0	2	543	minProm	4	set1	-0.366314	-0.44454
FOXC2-2:543, 4, set1, minTK	FOXC2	0	2	543	minTK	4	set1	-0.328967	-0.352876
FOXC2-2:876, 8, set1, minCMV	FOXC2	0	2	876	minCMV	8	set1	-0.122361	-0.1703
FOXC2-2:876, 8, set1, minProm	FOXC2	0	2	876	minProm	8	set1	-0.381247	-0.387895
FOXC2-2:876, 8, set1, minTK	FOXC2	0	2	876	minTK	8	set1	-0.345769	-0.310815
FOXD2-1:1210, 1, set2, minCMV	FOXD2	0	1	1210	minCMV	1	set2	-0.305262	-0.314292
FOXD2-1:1210, 1, set2, minProm	FOXD2	0	1	1210	minProm	1	set2	-0.440895	-0.516087
FOXD2-1:1210, 1, set2, minTK	FOXD2	0	1	1210	minTK	1	set2	-0.398204	-0.590441
FOXD2-1:1543, 4, set2, minCMV	FOXD2	0	1	1543	minCMV	4	set2	-0.295383	-0.35143
FOXD2-1:1543, 4, set2, minProm	FOXD2	0	1	1543	minProm	4	set2	-0.44177	-0.450154
FOXD2-1:1543, 4, set2, minTK	FOXD2	0	1	1543	minTK	4	set2	-0.422425	-0.426323
FOXD2-1:1876, 8, set2, minCMV	FOXD2	0	1	1876	minCMV	8	set2	-0.377983	-0.279366
FOXD2-1:1876, 8, set2, minProm	FOXD2	0	1	1876	minProm	8	set2	-0.491461	-0.591476
FOXD2-1:1876, 8, set2, minTK	FOXD2	0	1	1876	minTK	8	set2	-0.377405	-0.348611
FOXD2-1:211, 1, set1, minCMV	FOXD2	0	1	211	minCMV	1	set1	-0.267678	-0.339449
FOXD2-1:211, 1, set1, minProm	FOXD2	0	1	211	minProm	1	set1	-0.482494	-0.528311
FOXD2-1:211, 1, set1, minTK	FOXD2	0	1	211	minTK	1	set1	-0.320824	-0.455498
FOXD2-1:544, 4, set1, minCMV	FOXD2	0	1	544	minCMV	4	set1	-0.324291	-0.397395
FOXD2-1:544, 4, set1, minProm	FOXD2	0	1	544	minProm	4	set1	-0.535397	-0.594379
FOXD2-1:544, 4, set1, minTK	FOXD2	0	1	544	minTK	4	set1	-0.379392	-0.358518
FOXD2-1:877, 8, set1, minCMV	FOXD2	0	1	877	minCMV	8	set1	-0.350945	-0.373728
FOXD2-1:877, 8, set1, minProm	FOXD2	0	1	877	minProm	8	set1	-0.388656	-0.584249
FOXD2-1:877, 8, set1, minTK	FOXD2	0	1	877	minTK	8	set1	-0.400768	-0.421393
FOXD3-1:1211, 1, set2, minCMV	FOXD3	0	1	1211	minCMV	1	set2	0.253552	0.181025
FOXD3-1:1211, 1, set2, minProm	FOXD3	0	1	1211	minProm	1	set2	-0.490057	-0.431686
FOXD3-1:1211, 1, set2, minTK	FOXD3	0	1	1211	minTK	1	set2	-0.442672	-0.471347
FOXD3-1:1544, 4, set2, minCMV	FOXD3	0	1	1544	minCMV	4	set2	-0.42808	-0.352004
FOXD3-1:1544, 4, set2, minProm	FOXD3	0	1	1544	minProm	4	set2	-0.401965	-0.479746
FOXD3-1:1544, 4, set2, minTK	FOXD3	0	1	1544	minTK	4	set2	-0.350917	-0.433662
FOXD3-1:1877, 8, set2, minCMV	FOXD3	0	1	1877	minCMV	8	set2	-0.349346	-0.440473
FOXD3-1:1877, 8, set2, minProm	FOXD3	0	1	1877	minProm	8	set2	-0.461875	-0.496217
FOXD3-1:1877, 8, set2, minTK	FOXD3	0	1	1877	minTK	8	set2	-0.41492	-0.437389
FOXD3-1:212, 1, set1, minCMV	FOXD3	0	1	212	minCMV	1	set1	-0.41305	-0.455264
FOXD3-1:212, 1, set1, minProm	FOXD3	0	1	212	minProm	1	set1	-0.552318	-0.408412
FOXD3-1:212, 1, set1, minTK	FOXD3	0	1	212	minTK	1	set1	-0.375175	-0.499326
FOXD3-1:545, 4, set1, minCMV	FOXD3	0	1	545	minCMV	4	set1	-0.339434	-0.306936
FOXD3-1:545, 4, set1, minProm	FOXD3	0	1	545	minProm	4	set1	-0.44145	-0.476412
FOXD3-1:545, 4, set1, minTK	FOXD3	0	1	545	minTK	4	set1	-0.448266	-0.453287
FOXD3-1:878, 8, set1, minCMV	FOXD3	0	1	878	minCMV	8	set1	-0.364309	-0.386836
FOXD3-1:878, 8, set1, minProm	FOXD3	0	1	878	minProm	8	set1	-0.44375	-0.394242
FOXD3-1:878, 8, set1, minTK	FOXD3	0	1	878	minTK	8	set1	-0.388392	-0.427737
FOXG1-1:1212, 1, set2, minCMV	FOXG1	0	1	1212	minCMV	1	set2	-0.190122	-0.193628
FOXG1-1:1212, 1, set2, minProm	FOXG1	0	1	1212	minProm	1	set2	-0.364739	-0.457771
FOXG1-1:1212, 1, set2, minTK	FOXG1	0	1	1212	minTK	1	set2	-0.340911	-0.396517
FOXG1-1:1545, 4, set2, minCMV	FOXG1	0	1	1545	minCMV	4	set2	-0.250784	-0.224471
FOXG1-1:1545, 4, set2, minProm	FOXG1	0	1	1545	minProm	4	set2	-0.400323	-0.453916
FOXG1-1:1545, 4, set2, minTK	FOXG1	0	1	1545	minTK	4	set2	-0.380621	-0.439017
FOXG1-1:1878, 8, set2, minCMV	FOXG1	0	1	1878	minCMV	8	set2	-0.286831	-0.319657
FOXG1-1:1878, 8, set2, minProm	FOXG1	0	1	1878	minProm	8	set2	-0.387031	-0.421245
FOXG1-1:1878, 8, set2, minTK	FOXG1	0	1	1878	minTK	8	set2	-0.364094	-0.379645
FOXG1-1:213, 1, set1, minCMV	FOXG1	0	1	213	minCMV	1	set1	-0.257899	-0.348301
FOXG1-1:213, 1, set1, minProm	FOXG1	0	1	213	minProm	1	set1	-0.393938	-0.441933
FOXG1-1:213, 1, set1, minTK	FOXG1	0	1	213	minTK	1	set1	-0.462966	-0.523657
FOXG1-1:546, 4, set1, minCMV	FOXG1	0	1	546	minCMV	4	set1	-0.342491	-0.4119
FOXG1-1:546, 4, set1, minProm	FOXG1	0	1	546	minProm	4	set1	-0.425327	-0.447568
FOXG1-1:546, 4, set1, minTK	FOXG1	0	1	546	minTK	4	set1	-0.380866	-0.429062
FOXG1-1:879, 8, set1, minCMV	FOXG1	0	1	879	minCMV	8	set1	-0.344905	-0.469783
FOXG1-1:879, 8, set1, minProm	FOXG1	0	1	879	minProm	8	set1	-0.430093	-0.557321
FOXG1-1:879, 8, set1, minTK	FOXG1	0	1	879	minTK	8	set1	-0.427024	-0.427948
FOXG1-2:1213, 1, set2, minCMV	FOXG1	0	2	1213	minCMV	1	set2	-0.106522	-0.125314
FOXG1-2:1213, 1, set2, minProm	FOXG1	0	2	1213	minProm	1	set2	-0.399328	-0.452574
FOXG1-2:1213, 1, set2, minTK	FOXG1	0	2	1213	minTK	1	set2	-0.34285	-0.401032
FOXG1-2:1546, 4, set2, minCMV	FOXG1	0	2	1546	minCMV	4	set2	-0.241842	-0.244259
FOXG1-2:1546, 4, set2, minProm	FOXG1	0	2	1546	minProm	4	set2	-0.397386	-0.450653
FOXG1-2:1546, 4, set2, minTK	FOXG1	0	2	1546	minTK	4	set2	-0.394468	-0.429511
FOXG1-2:1879, 8, set2, minCMV	FOXG1	0	2	1879	minCMV	8	set2	-0.22317	-0.244478
FOXG1-2:1879, 8, set2, minProm	FOXG1	0	2	1879	minProm	8	set2	-0.366437	-0.394309
FOXG1-2:1879, 8, set2, minTK	FOXG1	0	2	1879	minTK	8	set2	-0.356726	-0.408841
FOXG1-2:214, 1, set1, minCMV	FOXG1	0	2	214	minCMV	1	set1	-0.0906653	-0.122457
FOXG1-2:214, 1, set1, minProm	FOXG1	0	2	214	minProm	1	set1	-0.424834	-0.425837
FOXG1-2:214, 1, set1, minTK	FOXG1	0	2	214	minTK	1	set1	-0.42867	-0.462091
FOXG1-2:547, 4, set1, minCMV	FOXG1	0	2	547	minCMV	4	set1	-0.283028	-0.300088
FOXG1-2:547, 4, set1, minProm	FOXG1	0	2	547	minProm	4	set1	-0.449606	-0.444592
FOXG1-2:547, 4, set1, minTK	FOXG1	0	2	547	minTK	4	set1	-0.340178	-0.347593
FOXG1-2:880, 8, set1, minCMV	FOXG1	0	2	880	minCMV	8	set1	-0.138724	-0.136877
FOXG1-2:880, 8, set1, minProm	FOXG1	0	2	880	minProm	8	set1	-0.460768	-0.43315
FOXG1-2:880, 8, set1, minTK	FOXG1	0	2	880	minTK	8	set1	-0.399855	-0.370976
FOXI1-1:1214, 1, set2, minCMV	FOXI1	0	1	1214	minCMV	1	set2	-0.0956984	-0.072134
FOXI1-1:1214, 1, set2, minProm	FOXI1	0	1	1214	minProm	1	set2	-0.352185	-0.362774
FOXI1-1:1214, 1, set2, minTK	FOXI1	0	1	1214	minTK	1	set2	-0.319306	-0.363784
FOXI1-1:1547, 4, set2, minCMV	FOXI1	0	1	1547	minCMV	4	set2	-0.19423	-0.221844
FOXI1-1:1547, 4, set2, minProm	FOXI1	0	1	1547	minProm	4	set2	-0.382774	-0.366773
FOXI1-1:1547, 4, set2, minTK	FOXI1	0	1	1547	minTK	4	set2	-0.371246	-0.422626
FOXI1-1:1880, 8, set2, minCMV	FOXI1	0	1	1880	minCMV	8	set2	0.112348	0.17392
FOXI1-1:1880, 8, set2, minProm	FOXI1	0	1	1880	minProm	8	set2	-0.300514	-0.395033
FOXI1-1:1880, 8, set2, minTK	FOXI1	0	1	1880	minTK	8	set2	-0.338798	-0.458673
FOXI1-1:215, 1, set1, minCMV	FOXI1	0	1	215	minCMV	1	set1	-0.171182	-0.210088
FOXI1-1:215, 1, set1, minProm	FOXI1	0	1	215	minProm	1	set1	-0.349421	-0.416107
FOXI1-1:215, 1, set1, minTK	FOXI1	0	1	215	minTK	1	set1	-0.327038	-0.383809
FOXI1-1:548, 4, set1, minCMV	FOXI1	0	1	548	minCMV	4	set1	-0.195698	-0.210987
FOXI1-1:548, 4, set1, minProm	FOXI1	0	1	548	minProm	4	set1	-0.372157	-0.459706
FOXI1-1:548, 4, set1, minTK	FOXI1	0	1	548	minTK	4	set1	-0.335943	-0.412887
FOXI1-1:881, 8, set1, minCMV	FOXI1	0	1	881	minCMV	8	set1	-0.03892	-0.0233135
FOXI1-1:881, 8, set1, minProm	FOXI1	0	1	881	minProm	8	set1	-0.411086	-0.485416
FOXI1-1:881, 8, set1, minTK	FOXI1	0	1	881	minTK	8	set1	-0.268233	-0.429936
FOXJ2-1:1215, 1, set2, minCMV	FOXJ2	0	1	1215	minCMV	1	set2	-0.247072	-0.25372
FOXJ2-1:1215, 1, set2, minProm	FOXJ2	0	1	1215	minProm	1	set2	-0.404721	-0.4243
FOXJ2-1:1215, 1, set2, minTK	FOXJ2	0	1	1215	minTK	1	set2	-0.38591	-0.394521
FOXJ2-1:1548, 4, set2, minCMV	FOXJ2	0	1	1548	minCMV	4	set2	-0.248031	-0.258609
FOXJ2-1:1548, 4, set2, minProm	FOXJ2	0	1	1548	minProm	4	set2	-0.401297	-0.422905
FOXJ2-1:1548, 4, set2, minTK	FOXJ2	0	1	1548	minTK	4	set2	-0.362361	-0.369924
FOXJ2-1:1881, 8, set2, minCMV	FOXJ2	0	1	1881	minCMV	8	set2	-0.226686	-0.24764
FOXJ2-1:1881, 8, set2, minProm	FOXJ2	0	1	1881	minProm	8	set2	-0.394281	-0.458869
FOXJ2-1:1881, 8, set2, minTK	FOXJ2	0	1	1881	minTK	8	set2	-0.382521	-0.434915
FOXJ2-1:216, 1, set1, minCMV	FOXJ2	0	1	216	minCMV	1	set1	-0.239784	-0.233893
FOXJ2-1:216, 1, set1, minProm	FOXJ2	0	1	216	minProm	1	set1	-0.426317	-0.499931
FOXJ2-1:216, 1, set1, minTK	FOXJ2	0	1	216	minTK	1	set1	-0.336386	-0.404642
FOXJ2-1:549, 4, set1, minCMV	FOXJ2	0	1	549	minCMV	4	set1	-0.322275	-0.358479
FOXJ2-1:549, 4, set1, minProm	FOXJ2	0	1	549	minProm	4	set1	-0.409221	-0.448776
FOXJ2-1:549, 4, set1, minTK	FOXJ2	0	1	549	minTK	4	set1	-0.444951	-0.465842
FOXJ2-1:882, 8, set1, minCMV	FOXJ2	0	1	882	minCMV	8	set1	-0.212935	-0.22318
FOXJ2-1:882, 8, set1, minProm	FOXJ2	0	1	882	minProm	8	set1	-0.439088	-0.449152
FOXJ2-1:882, 8, set1, minTK	FOXJ2	0	1	882	minTK	8	set1	-0.38325	-0.476544
FOXJ2-2:1216, 1, set2, minCMV	FOXJ2	0	2	1216	minCMV	1	set2	-0.193925	-0.225132
FOXJ2-2:1216, 1, set2, minProm	FOXJ2	0	2	1216	minProm	1	set2	-0.312245	-0.340205
FOXJ2-2:1216, 1, set2, minTK	FOXJ2	0	2	1216	minTK	1	set2	-0.375341	-0.41607
FOXJ2-2:1549, 4, set2, minCMV	FOXJ2	0	2	1549	minCMV	4	set2	-0.230346	-0.224724
FOXJ2-2:1549, 4, set2, minProm	FOXJ2	0	2	1549	minProm	4	set2	-0.352354	-0.416987
FOXJ2-2:1549, 4, set2, minTK	FOXJ2	0	2	1549	minTK	4	set2	-0.409313	-0.382447
FOXJ2-2:1882, 8, set2, minCMV	FOXJ2	0	2	1882	minCMV	8	set2	-0.0277448	-0.0704513
FOXJ2-2:1882, 8, set2, minProm	FOXJ2	0	2	1882	minProm	8	set2	-0.393792	-0.421343
FOXJ2-2:1882, 8, set2, minTK	FOXJ2	0	2	1882	minTK	8	set2	-0.327821	-0.379253
FOXJ2-2:217, 1, set1, minCMV	FOXJ2	0	2	217	minCMV	1	set1	-0.121374	-0.0956173
FOXJ2-2:217, 1, set1, minProm	FOXJ2	0	2	217	minProm	1	set1	-0.364738	-0.405157
FOXJ2-2:217, 1, set1, minTK	FOXJ2	0	2	217	minTK	1	set1	-0.340847	-0.38318
FOXJ2-2:550, 4, set1, minCMV	FOXJ2	0	2	550	minCMV	4	set1	-0.139814	-0.176826
FOXJ2-2:550, 4, set1, minProm	FOXJ2	0	2	550	minProm	4	set1	-0.388678	-0.361479
FOXJ2-2:550, 4, set1, minTK	FOXJ2	0	2	550	minTK	4	set1	-0.350466	-0.440019
FOXJ2-2:883, 8, set1, minCMV	FOXJ2	0	2	883	minCMV	8	set1	-0.182384	-0.206958
FOXJ2-2:883, 8, set1, minProm	FOXJ2	0	2	883	minProm	8	set1	-0.342348	-0.372721
FOXJ2-2:883, 8, set1, minTK	FOXJ2	0	2	883	minTK	8	set1	-0.373752	-0.438952
FOXL1-1:1217, 1, set2, minCMV	FOXL1	0	1	1217	minCMV	1	set2	-0.154989	-0.158194
FOXL1-1:1217, 1, set2, minProm	FOXL1	0	1	1217	minProm	1	set2	-0.357427	-0.3937
FOXL1-1:1217, 1, set2, minTK	FOXL1	0	1	1217	minTK	1	set2	-0.342393	-0.397321
FOXL1-1:1550, 4, set2, minCMV	FOXL1	0	1	1550	minCMV	4	set2	-0.115468	-0.131424
FOXL1-1:1550, 4, set2, minProm	FOXL1	0	1	1550	minProm	4	set2	-0.433208	-0.471804
FOXL1-1:1550, 4, set2, minTK	FOXL1	0	1	1550	minTK	4	set2	-0.395464	-0.438881
FOXL1-1:1883, 8, set2, minCMV	FOXL1	0	1	1883	minCMV	8	set2	-0.183785	-0.176221
FOXL1-1:1883, 8, set2, minProm	FOXL1	0	1	1883	minProm	8	set2	-0.40855	-0.445032
FOXL1-1:1883, 8, set2, minTK	FOXL1	0	1	1883	minTK	8	set2	-0.32973	-0.393274
FOXL1-1:218, 1, set1, minCMV	FOXL1	0	1	218	minCMV	1	set1	-0.109453	-0.116928
FOXL1-1:218, 1, set1, minProm	FOXL1	0	1	218	minProm	1	set1	-0.436371	-0.494727
FOXL1-1:218, 1, set1, minTK	FOXL1	0	1	218	minTK	1	set1	-0.394205	-0.41814
FOXL1-1:551, 4, set1, minCMV	FOXL1	0	1	551	minCMV	4	set1	-0.197844	-0.191512
FOXL1-1:551, 4, set1, minProm	FOXL1	0	1	551	minProm	4	set1	-0.494452	-0.436778
FOXL1-1:551, 4, set1, minTK	FOXL1	0	1	551	minTK	4	set1	-0.398084	-0.50014
FOXL1-1:884, 8, set1, minCMV	FOXL1	0	1	884	minCMV	8	set1	-0.321216	-0.375998
FOXL1-1:884, 8, set1, minProm	FOXL1	0	1	884	minProm	8	set1	-0.369398	-0.460841
FOXL1-1:884, 8, set1, minTK	FOXL1	0	1	884	minTK	8	set1	-0.398137	-0.452431
FOXO1-1:1218, 1, set2, minCMV	FOXO1	0	1	1218	minCMV	1	set2	-0.156219	-0.00695299
FOXO1-1:1218, 1, set2, minProm	FOXO1	0	1	1218	minProm	1	set2	-0.215934	-0.448874
FOXO1-1:1218, 1, set2, minTK	FOXO1	0	1	1218	minTK	1	set2	-0.372125	-0.449328
FOXO1-1:1551, 4, set2, minCMV	FOXO1	0	1	1551	minCMV	4	set2	-0.135073	-0.134093
FOXO1-1:1551, 4, set2, minProm	FOXO1	0	1	1551	minProm	4	set2	-0.558929	-0.452027
FOXO1-1:1551, 4, set2, minTK	FOXO1	0	1	1551	minTK	4	set2	-0.396441	-0.338114
FOXO1-1:1884, 8, set2, minCMV	FOXO1	0	1	1884	minCMV	8	set2	-0.12269	-0.178967
FOXO1-1:1884, 8, set2, minProm	FOXO1	0	1	1884	minProm	8	set2	-0.245845	-0.339416
FOXO1-1:1884, 8, set2, minTK	FOXO1	0	1	1884	minTK	8	set2	-0.328186	-0.305045
FOXO1-1:219, 1, set1, minCMV	FOXO1	0	1	219	minCMV	1	set1	-0.20962	-0.19116
FOXO1-1:219, 1, set1, minProm	FOXO1	0	1	219	minProm	1	set1	-0.339608	-0.338883
FOXO1-1:219, 1, set1, minTK	FOXO1	0	1	219	minTK	1	set1	-0.330898	-0.362122
FOXO1-1:552, 4, set1, minCMV	FOXO1	0	1	552	minCMV	4	set1	-0.162527	-0.160042
FOXO1-1:552, 4, set1, minProm	FOXO1	0	1	552	minProm	4	set1	-0.354106	-0.429377
FOXO1-1:552, 4, set1, minTK	FOXO1	0	1	552	minTK	4	set1	-0.29487	-0.382831
FOXO1-1:885, 8, set1, minCMV	FOXO1	0	1	885	minCMV	8	set1	-0.160989	-0.203481
FOXO1-1:885, 8, set1, minProm	FOXO1	0	1	885	minProm	8	set1	-0.393365	-0.404577
FOXO1-1:885, 8, set1, minTK	FOXO1	0	1	885	minTK	8	set1	-0.370356	-0.453687
FOXO6-1:1219, 1, set2, minCMV	FOXO6	0	1	1219	minCMV	1	set2	-0.338827	-0.299579
FOXO6-1:1219, 1, set2, minProm	FOXO6	0	1	1219	minProm	1	set2	-0.44173	-0.446824
FOXO6-1:1219, 1, set2, minTK	FOXO6	0	1	1219	minTK	1	set2	-0.344971	-0.402366
FOXO6-1:1552, 4, set2, minCMV	FOXO6	0	1	1552	minCMV	4	set2	-0.265412	-0.352003
FOXO6-1:1552, 4, set2, minProm	FOXO6	0	1	1552	minProm	4	set2	-0.405903	-0.507445
FOXO6-1:1552, 4, set2, minTK	FOXO6	0	1	1552	minTK	4	set2	-0.455032	-0.465015
FOXO6-1:1885, 8, set2, minCMV	FOXO6	0	1	1885	minCMV	8	set2	-0.359578	-0.386452
FOXO6-1:1885, 8, set2, minProm	FOXO6	0	1	1885	minProm	8	set2	-0.441215	-0.476326
FOXO6-1:1885, 8, set2, minTK	FOXO6	0	1	1885	minTK	8	set2	-0.378492	-0.448542
FOXO6-1:220, 1, set1, minCMV	FOXO6	0	1	220	minCMV	1	set1	-0.29835	-0.315169
FOXO6-1:220, 1, set1, minProm	FOXO6	0	1	220	minProm	1	set1	-0.369063	-0.420975
FOXO6-1:220, 1, set1, minTK	FOXO6	0	1	220	minTK	1	set1	-0.374818	-0.416039
FOXO6-1:553, 4, set1, minCMV	FOXO6	0	1	553	minCMV	4	set1	-0.322929	-0.344314
FOXO6-1:553, 4, set1, minProm	FOXO6	0	1	553	minProm	4	set1	-0.453107	-0.457797
FOXO6-1:553, 4, set1, minTK	FOXO6	0	1	553	minTK	4	set1	-0.38614	-0.451336
FOXO6-1:886, 8, set1, minCMV	FOXO6	0	1	886	minCMV	8	set1	-0.289613	-0.313617
FOXO6-1:886, 8, set1, minProm	FOXO6	0	1	886	minProm	8	set1	-0.427741	-0.446388
FOXO6-1:886, 8, set1, minTK	FOXO6	0	1	886	minTK	8	set1	-0.383396	-0.380925
Foxg1-1:1220, 1, set2, minCMV	Foxg1	0	1	1220	minCMV	1	set2	-0.311418	-0.335333
Foxg1-1:1220, 1, set2, minProm	Foxg1	0	1	1220	minProm	1	set2	-0.445464	-0.478754
Foxg1-1:1220, 1, set2, minTK	Foxg1	0	1	1220	minTK	1	set2	-0.377596	-0.427519
Foxg1-1:1553, 4, set2, minCMV	Foxg1	0	1	1553	minCMV	4	set2	-0.234099	-0.247819
Foxg1-1:1553, 4, set2, minProm	Foxg1	0	1	1553	minProm	4	set2	-0.408164	-0.424879
Foxg1-1:1553, 4, set2, minTK	Foxg1	0	1	1553	minTK	4	set2	-0.347591	-0.407845
Foxg1-1:1886, 8, set2, minCMV	Foxg1	0	1	1886	minCMV	8	set2	-0.257174	-0.294426
Foxg1-1:1886, 8, set2, minProm	Foxg1	0	1	1886	minProm	8	set2	-0.37086	-0.42708
Foxg1-1:1886, 8, set2, minTK	Foxg1	0	1	1886	minTK	8	set2	-0.348935	-0.405526
Foxg1-1:221, 1, set1, minCMV	Foxg1	0	1	221	minCMV	1	set1	-0.259509	-0.272791
Foxg1-1:221, 1, set1, minProm	Foxg1	0	1	221	minProm	1	set1	-0.423217	-0.420303
Foxg1-1:221, 1, set1, minTK	Foxg1	0	1	221	minTK	1	set1	-0.329286	-0.393061
Foxg1-1:554, 4, set1, minCMV	Foxg1	0	1	554	minCMV	4	set1	-0.26927	-0.28241
Foxg1-1:554, 4, set1, minProm	Foxg1	0	1	554	minProm	4	set1	-0.390679	-0.406211
Foxg1-1:554, 4, set1, minTK	Foxg1	0	1	554	minTK	4	set1	-0.348612	-0.421104
Foxg1-1:887, 8, set1, minCMV	Foxg1	0	1	887	minCMV	8	set1	-0.0159175	-0.0342056
Foxg1-1:887, 8, set1, minProm	Foxg1	0	1	887	minProm	8	set1	-0.41455	-0.420281
Foxg1-1:887, 8, set1, minTK	Foxg1	0	1	887	minTK	8	set1	-0.415635	-0.42133
Foxg1-2:1221, 1, set2, minCMV	Foxg1	0	2	1221	minCMV	1	set2	-0.237945	-0.225272
Foxg1-2:1221, 1, set2, minProm	Foxg1	0	2	1221	minProm	1	set2	-0.373937	-0.45364
Foxg1-2:1221, 1, set2, minTK	Foxg1	0	2	1221	minTK	1	set2	-0.371853	-0.368023
Foxg1-2:1554, 4, set2, minCMV	Foxg1	0	2	1554	minCMV	4	set2	-0.205371	-0.208759
Foxg1-2:1554, 4, set2, minProm	Foxg1	0	2	1554	minProm	4	set2	-0.398229	-0.43627
Foxg1-2:1554, 4, set2, minTK	Foxg1	0	2	1554	minTK	4	set2	-0.332918	-0.395816
Foxg1-2:1887, 8, set2, minCMV	Foxg1	0	2	1887	minCMV	8	set2	0.319067	0.292315
Foxg1-2:1887, 8, set2, minProm	Foxg1	0	2	1887	minProm	8	set2	-0.346594	-0.422342
Foxg1-2:1887, 8, set2, minTK	Foxg1	0	2	1887	minTK	8	set2	-0.374198	-0.431168
Foxg1-2:222, 1, set1, minCMV	Foxg1	0	2	222	minCMV	1	set1	-0.319128	-0.301788
Foxg1-2:222, 1, set1, minProm	Foxg1	0	2	222	minProm	1	set1	-0.372752	-0.373956
Foxg1-2:222, 1, set1, minTK	Foxg1	0	2	222	minTK	1	set1	-0.371792	-0.387329
Foxg1-2:555, 4, set1, minCMV	Foxg1	0	2	555	minCMV	4	set1	-0.173011	-0.166734
Foxg1-2:555, 4, set1, minProm	Foxg1	0	2	555	minProm	4	set1	-0.391353	-0.449179
Foxg1-2:555, 4, set1, minTK	Foxg1	0	2	555	minTK	4	set1	-0.366709	-0.3905
Foxg1-2:888, 8, set1, minCMV	Foxg1	0	2	888	minCMV	8	set1	-0.297658	-0.267863
Foxg1-2:888, 8, set1, minProm	Foxg1	0	2	888	minProm	8	set1	-0.381795	-0.383452
Foxg1-2:888, 8, set1, minTK	Foxg1	0	2	888	minTK	8	set1	-0.362856	-0.438285
Foxj3-1:1222, 1, set2, minCMV	Foxj3	0	1	1222	minCMV	1	set2	-0.277802	-0.278731
Foxj3-1:1222, 1, set2, minProm	Foxj3	0	1	1222	minProm	1	set2	-0.384878	-0.460229
Foxj3-1:1222, 1, set2, minTK	Foxj3	0	1	1222	minTK	1	set2	-0.387255	-0.434093
Foxj3-1:1555, 4, set2, minCMV	Foxj3	0	1	1555	minCMV	4	set2	-0.0477806	-0.0440675
Foxj3-1:1555, 4, set2, minProm	Foxj3	0	1	1555	minProm	4	set2	-0.423274	-0.441908
Foxj3-1:1555, 4, set2, minTK	Foxj3	0	1	1555	minTK	4	set2	-0.37291	-0.420968
Foxj3-1:1888, 8, set2, minCMV	Foxj3	0	1	1888	minCMV	8	set2	-0.0182487	-0.0330982
Foxj3-1:1888, 8, set2, minProm	Foxj3	0	1	1888	minProm	8	set2	-0.387024	-0.407028
Foxj3-1:1888, 8, set2, minTK	Foxj3	0	1	1888	minTK	8	set2	-0.334005	-0.420133
Foxj3-1:223, 1, set1, minCMV	Foxj3	0	1	223	minCMV	1	set1	-0.169052	-0.183796
Foxj3-1:223, 1, set1, minProm	Foxj3	0	1	223	minProm	1	set1	-0.397417	-0.415377
Foxj3-1:223, 1, set1, minTK	Foxj3	0	1	223	minTK	1	set1	-0.385266	-0.4029
Foxj3-1:556, 4, set1, minCMV	Foxj3	0	1	556	minCMV	4	set1	-0.155344	-0.139241
Foxj3-1:556, 4, set1, minProm	Foxj3	0	1	556	minProm	4	set1	-0.367062	-0.440193
Foxj3-1:556, 4, set1, minTK	Foxj3	0	1	556	minTK	4	set1	-0.34167	-0.383951
Foxj3-1:889, 8, set1, minCMV	Foxj3	0	1	889	minCMV	8	set1	0.252523	0.291169
Foxj3-1:889, 8, set1, minProm	Foxj3	0	1	889	minProm	8	set1	-0.241851	-0.271012
Foxj3-1:889, 8, set1, minTK	Foxj3	0	1	889	minTK	8	set1	-0.287609	-0.298347
GATA3-1:1071, 1, set2, minCMV	GATA3	0	1	1071	minCMV	1	set2	-0.325841	-0.342249
GATA3-1:1071, 1, set2, minProm	GATA3	0	1	1071	minProm	1	set2	-0.476602	-0.498354
GATA3-1:1071, 1, set2, minTK	GATA3	0	1	1071	minTK	1	set2	-0.44384	-0.489778
GATA3-1:1404, 4, set2, minCMV	GATA3	0	1	1404	minCMV	4	set2	-0.0642628	-0.0620304
GATA3-1:1404, 4, set2, minProm	GATA3	0	1	1404	minProm	4	set2	-0.431856	-0.441045
GATA3-1:1404, 4, set2, minTK	GATA3	0	1	1404	minTK	4	set2	-0.432842	-0.478645
GATA3-1:1737, 8, set2, minCMV	GATA3	0	1	1737	minCMV	8	set2	-0.297375	-0.358304
GATA3-1:1737, 8, set2, minProm	GATA3	0	1	1737	minProm	8	set2	-0.480482	-0.52147
GATA3-1:1737, 8, set2, minTK	GATA3	0	1	1737	minTK	8	set2	-0.438782	-0.475391
GATA3-1:405, 4, set1, minCMV	GATA3	0	1	405	minCMV	4	set1	-0.374945	-0.373798
GATA3-1:405, 4, set1, minProm	GATA3	0	1	405	minProm	4	set1	-0.438233	-0.528724
GATA3-1:405, 4, set1, minTK	GATA3	0	1	405	minTK	4	set1	-0.420272	-0.436901
GATA3-1:72, 1, set1, minCMV	GATA3	0	1	72	minCMV	1	set1	-0.363672	-0.363407
GATA3-1:72, 1, set1, minProm	GATA3	0	1	72	minProm	1	set1	-0.462154	-0.531983
GATA3-1:72, 1, set1, minTK	GATA3	0	1	72	minTK	1	set1	-0.372473	-0.383203
GATA3-1:738, 8, set1, minCMV	GATA3	0	1	738	minCMV	8	set1	-0.208029	-0.195501
GATA3-1:738, 8, set1, minProm	GATA3	0	1	738	minProm	8	set1	-0.40625	-0.448594
GATA3-1:738, 8, set1, minTK	GATA3	0	1	738	minTK	8	set1	-0.431017	-0.472147
GBX2-1:1568, 4, set2, minTK	GBX2	0	1	1568	minTK	4	set2	-0.413786	-0.719103
GBX2-1:236, 1, set1, minCMV	GBX2	0	1	236	minCMV	1	set1	-0.276123	-0.441746
GBX2-1:236, 1, set1, minProm	GBX2	0	1	236	minProm	1	set1
GBX2-1:236, 1, set1, minTK	GBX2	0	1	236	minTK	1	set1	-0.453734	-0.672145
GBX2-1:569, 4, set1, minCMV	GBX2	0	1	569	minCMV	4	set1	-0.351557	-0.367991
GBX2-1:569, 4, set1, minProm	GBX2	0	1	569	minProm	4	set1	-0.585258	-0.772515
GBX2-1:569, 4, set1, minTK	GBX2	0	1	569	minTK	4	set1	-0.506457	-0.417493
GBX2-1:902, 8, set1, minCMV	GBX2	0	1	902	minCMV	8	set1	-0.331652	-0.2469
GBX2-1:902, 8, set1, minProm	GBX2	0	1	902	minProm	8	set1	-0.373648	-0.523645
GBX2-1:902, 8, set1, minTK	GBX2	0	1	902	minTK	8	set1	-0.43061	-0.57631
GCM1-1:1072, 1, set2, minCMV	GCM1	0	1	1072	minCMV	1	set2	-0.295106	-0.279236
GCM1-1:1072, 1, set2, minProm	GCM1	0	1	1072	minProm	1	set2	-0.41825	-0.448905
GCM1-1:1072, 1, set2, minTK	GCM1	0	1	1072	minTK	1	set2	-0.397479	-0.436126
GCM1-1:1405, 4, set2, minCMV	GCM1	0	1	1405	minCMV	4	set2	-0.18426	-0.208987
GCM1-1:1405, 4, set2, minProm	GCM1	0	1	1405	minProm	4	set2	-0.396008	-0.440633
GCM1-1:1405, 4, set2, minTK	GCM1	0	1	1405	minTK	4	set2	-0.361982	-0.441129
GCM1-1:1738, 8, set2, minCMV	GCM1	0	1	1738	minCMV	8	set2	-0.287287	-0.277802
GCM1-1:1738, 8, set2, minProm	GCM1	0	1	1738	minProm	8	set2	-0.406412	-0.434557
GCM1-1:1738, 8, set2, minTK	GCM1	0	1	1738	minTK	8	set2	-0.371867	-0.431194
GCM1-1:406, 4, set1, minCMV	GCM1	0	1	406	minCMV	4	set1	-0.343682	-0.349305
GCM1-1:406, 4, set1, minProm	GCM1	0	1	406	minProm	4	set1	-0.441591	-0.481462
GCM1-1:406, 4, set1, minTK	GCM1	0	1	406	minTK	4	set1	-0.399046	-0.474223
GCM1-1:73, 1, set1, minCMV	GCM1	0	1	73	minCMV	1	set1	-0.289436	-0.298018
GCM1-1:73, 1, set1, minProm	GCM1	0	1	73	minProm	1	set1	-0.418197	-0.426725
GCM1-1:73, 1, set1, minTK	GCM1	0	1	73	minTK	1	set1	-0.369258	-0.426983
GCM1-1:739, 8, set1, minCMV	GCM1	0	1	739	minCMV	8	set1	-0.254646	-0.233784
GCM1-1:739, 8, set1, minProm	GCM1	0	1	739	minProm	8	set1	-0.412957	-0.452086
GCM1-1:739, 8, set1, minTK	GCM1	0	1	739	minTK	8	set1	-0.375193	-0.484162
GLI2-1:1003, 1, set2, minCMV	GLI2	0	1	1003	minCMV	1	set2	0.108089	0.10606
GLI2-1:1003, 1, set2, minProm	GLI2	0	1	1003	minProm	1	set2	-0.312487	-0.320848
GLI2-1:1003, 1, set2, minTK	GLI2	0	1	1003	minTK	1	set2	-0.261405	-0.320267
GLI2-1:1336, 4, set2, minCMV	GLI2	0	1	1336	minCMV	4	set2	-0.0731921	-0.0805359
GLI2-1:1336, 4, set2, minProm	GLI2	0	1	1336	minProm	4	set2	-0.317298	-0.335963
GLI2-1:1336, 4, set2, minTK	GLI2	0	1	1336	minTK	4	set2	-0.250274	-0.329116
GLI2-1:1669, 8, set2, minCMV	GLI2	0	1	1669	minCMV	8	set2	-0.113858	-0.101799
GLI2-1:1669, 8, set2, minProm	GLI2	0	1	1669	minProm	8	set2	-0.285005	-0.350153
GLI2-1:1669, 8, set2, minTK	GLI2	0	1	1669	minTK	8	set2	-0.30437	-0.375996
GLI2-1:337, 4, set1, minCMV	GLI2	0	1	337	minCMV	4	set1	-0.0945442	-0.0758935
GLI2-1:337, 4, set1, minProm	GLI2	0	1	337	minProm	4	set1	-0.293127	-0.308982
GLI2-1:337, 4, set1, minTK	GLI2	0	1	337	minTK	4	set1	-0.277233	-0.313915
GLI2-1:4, 1, set1, minCMV	GLI2	0	1	4	minCMV	1	set1	-0.121736	-0.143865
GLI2-1:4, 1, set1, minProm	GLI2	0	1	4	minProm	1	set1	-0.334142	-0.34533
GLI2-1:4, 1, set1, minTK	GLI2	0	1	4	minTK	1	set1	-0.270296	-0.353716
GLI2-1:670, 8, set1, minCMV	GLI2	0	1	670	minCMV	8	set1	-0.115532	-0.126289
GLI2-1:670, 8, set1, minProm	GLI2	0	1	670	minProm	8	set1	-0.278427	-0.302617
GLI2-1:670, 8, set1, minTK	GLI2	0	1	670	minTK	8	set1	-0.281532	-0.325499
GLI2-2:1004, 1, set2, minCMV	GLI2	0	2	1004	minCMV	1	set2	-0.219043	-0.219117
GLI2-2:1004, 1, set2, minProm	GLI2	0	2	1004	minProm	1	set2	-0.390906	-0.432518
GLI2-2:1004, 1, set2, minTK	GLI2	0	2	1004	minTK	1	set2	-0.393617	-0.43968
GLI2-2:1337, 4, set2, minCMV	GLI2	0	2	1337	minCMV	4	set2	-0.315891	-0.344868
GLI2-2:1337, 4, set2, minProm	GLI2	0	2	1337	minProm	4	set2	-0.421419	-0.446728
GLI2-2:1337, 4, set2, minTK	GLI2	0	2	1337	minTK	4	set2	-0.381916	-0.435306
GLI2-2:1670, 8, set2, minCMV	GLI2	0	2	1670	minCMV	8	set2	-0.306811	-0.304942
GLI2-2:1670, 8, set2, minProm	GLI2	0	2	1670	minProm	8	set2	-0.387937	-0.421066
GLI2-2:1670, 8, set2, minTK	GLI2	0	2	1670	minTK	8	set2	-0.414643	-0.450048
GLI2-2:338, 4, set1, minCMV	GLI2	0	2	338	minCMV	4	set1	-0.251432	-0.253745
GLI2-2:338, 4, set1, minProm	GLI2	0	2	338	minProm	4	set1	-0.43034	-0.453198
GLI2-2:338, 4, set1, minTK	GLI2	0	2	338	minTK	4	set1	-0.369206	-0.404229
GLI2-2:5, 1, set1, minCMV	GLI2	0	2	5	minCMV	1	set1	-0.261077	-0.267298
GLI2-2:5, 1, set1, minProm	GLI2	0	2	5	minProm	1	set1	-0.360995	-0.456085
GLI2-2:5, 1, set1, minTK	GLI2	0	2	5	minTK	1	set1	-0.364585	-0.430706
GLI2-2:671, 8, set1, minCMV	GLI2	0	2	671	minCMV	8	set1	-0.274696	-0.317512
GLI2-2:671, 8, set1, minProm	GLI2	0	2	671	minProm	8	set1	-0.429125	-0.414268
GLI2-2:671, 8, set1, minTK	GLI2	0	2	671	minTK	8	set1	-0.364076	-0.416238
GLIS1-1:1005, 1, set2, minCMV	GLIS1	0	1	1005	minCMV	1	set2	-0.0667	-0.0438831
GLIS1-1:1005, 1, set2, minProm	GLIS1	0	1	1005	minProm	1	set2	-0.334171	-0.428362
GLIS1-1:1005, 1, set2, minTK	GLIS1	0	1	1005	minTK	1	set2	-0.263884	-0.257924
GLIS1-1:1338, 4, set2, minCMV	GLIS1	0	1	1338	minCMV	4	set2	-0.0800238	-0.113879
GLIS1-1:1338, 4, set2, minProm	GLIS1	0	1	1338	minProm	4	set2	-0.302102	-0.305065
GLIS1-1:1338, 4, set2, minTK	GLIS1	0	1	1338	minTK	4	set2	-0.486678	-0.379797
GLIS1-1:1671, 8, set2, minTK	GLIS1	0	1	1671	minTK	8	set2	-0.853119	-0.61313
GLIS2-1:1006, 1, set2, minCMV	GLIS2	0	1	1006	minCMV	1	set2	-0.00560573	-0.051236
GLIS2-1:1006, 1, set2, minProm	GLIS2	0	1	1006	minProm	1	set2	-0.303254	-0.333261
GLIS2-1:1006, 1, set2, minTK	GLIS2	0	1	1006	minTK	1	set2	-0.262397	-0.243618
GLIS2-1:1339, 4, set2, minCMV	GLIS2	0	1	1339	minCMV	4	set2	-0.124033	-0.085211
GLIS2-1:1339, 4, set2, minProm	GLIS2	0	1	1339	minProm	4	set2	-0.30734	-0.322269
GLIS2-1:1339, 4, set2, minTK	GLIS2	0	1	1339	minTK	4	set2	-0.303079	-0.304216
GLIS2-1:1672, 8, set2, minCMV	GLIS2	0	1	1672	minCMV	8	set2	-0.0858062	-0.0986415
GLIS2-1:1672, 8, set2, minProm	GLIS2	0	1	1672	minProm	8	set2	-0.262818	-0.41431
GLIS2-1:1672, 8, set2, minTK	GLIS2	0	1	1672	minTK	8	set2	-0.264024	-0.365099
GLIS2-1:340, 4, set1, minCMV	GLIS2	0	1	340	minCMV	4	set1	-0.13296	0.086787
GLIS2-1:673, 8, set1, minTK	GLIS2	0	1	673	minTK	8	set1	-0.52114
GLIS2-1:7, 1, set1, minCMV	GLIS2	0	1	7	minCMV	1	set1	0.0700035	-0.233941
GLIS2-1:7, 1, set1, minProm	GLIS2	0	1	7	minProm	1	set1	-0.363409	-0.525676
GLIS2-1:7, 1, set1, minTK	GLIS2	0	1	7	minTK	1	set1	-0.164674	-0.258305
GMEB2-1:1139, 1, set2, minCMV	GMEB2	0	1	1139	minCMV	1	set2	0.0481224	0.0065839
GMEB2-1:1139, 1, set2, minProm	GMEB2	0	1	1139	minProm	1	set2	-0.371055	-0.37269
GMEB2-1:1139, 1, set2, minTK	GMEB2	0	1	1139	minTK	1	set2	-0.295857	-0.376658
GMEB2-1:140, 1, set1, minCMV	GMEB2	0	1	140	minCMV	1	set1	0.000208643	-0.006458
GMEB2-1:140, 1, set1, minProm	GMEB2	0	1	140	minProm	1	set1	-0.41438	-0.409993
GMEB2-1:140, 1, set1, minTK	GMEB2	0	1	140	minTK	1	set1	-0.337605	-0.3763
GMEB2-1:1472, 4, set2, minCMV	GMEB2	0	1	1472	minCMV	4	set2	0.0850539	0.0959141
GMEB2-1:1472, 4, set2, minProm	GMEB2	0	1	1472	minProm	4	set2	-0.340778	-0.350291
GMEB2-1:1472, 4, set2, minTK	GMEB2	0	1	1472	minTK	4	set2	-0.327642	-0.421272
GMEB2-1:1805, 8, set2, minCMV	GMEB2	0	1	1805	minCMV	8	set2	0.0990118	0.060994
GMEB2-1:1805, 8, set2, minProm	GMEB2	0	1	1805	minProm	8	set2	-0.425798	-0.41168
GMEB2-1:1805, 8, set2, minTK	GMEB2	0	1	1805	minTK	8	set2	-0.328379	-0.380669
GMEB2-1:473, 4, set1, minCMV	GMEB2	0	1	473	minCMV	4	set1	0.0426136	0.0429269
GMEB2-1:473, 4, set1, minProm	GMEB2	0	1	473	minProm	4	set1	-0.306482	-0.38474
GMEB2-1:473, 4, set1, minTK	GMEB2	0	1	473	minTK	4	set1	-0.33084	-0.43575
GMEB2-1:806, 8, set1, minCMV	GMEB2	0	1	806	minCMV	8	set1	0.0148746	0.0448997
GMEB2-1:806, 8, set1, minProm	GMEB2	0	1	806	minProm	8	set1	-0.363837	-0.392348
GMEB2-1:806, 8, set1, minTK	GMEB2	0	1	806	minTK	8	set1	-0.348185	-0.355248
GMEB2-2:1140, 1, set2, minCMV	GMEB2	0	2	1140	minCMV	1	set2	0.55931	0.567833
GMEB2-2:1140, 1, set2, minProm	GMEB2	0	2	1140	minProm	1	set2	-0.0467252	-0.0633525
GMEB2-2:1140, 1, set2, minTK	GMEB2	0	2	1140	minTK	1	set2	-0.026462	-0.0735246
GMEB2-2:141, 1, set1, minCMV	GMEB2	0	2	141	minCMV	1	set1	0.561423	0.574653
GMEB2-2:141, 1, set1, minProm	GMEB2	0	2	141	minProm	1	set1	-0.0811345	-0.107942
GMEB2-2:141, 1, set1, minTK	GMEB2	0	2	141	minTK	1	set1	-0.100831	-0.0873504
GMEB2-2:1473, 4, set2, minCMV	GMEB2	0	2	1473	minCMV	4	set2	0.281697	0.282135
GMEB2-2:1473, 4, set2, minProm	GMEB2	0	2	1473	minProm	4	set2	-0.23258	-0.268515
GMEB2-2:1473, 4, set2, minTK	GMEB2	0	2	1473	minTK	4	set2	-0.211703	-0.221949
GMEB2-2:1806, 8, set2, minCMV	GMEB2	0	2	1806	minCMV	8	set2	0.299518	0.307175
GMEB2-2:1806, 8, set2, minProm	GMEB2	0	2	1806	minProm	8	set2	-0.217034	-0.235736
GMEB2-2:1806, 8, set2, minTK	GMEB2	0	2	1806	minTK	8	set2	-0.178676	-0.222171
GMEB2-2:474, 4, set1, minCMV	GMEB2	0	2	474	minCMV	4	set1	0.238272	0.24769
GMEB2-2:474, 4, set1, minProm	GMEB2	0	2	474	minProm	4	set1	-0.0723635	-0.152045
GMEB2-2:474, 4, set1, minTK	GMEB2	0	2	474	minTK	4	set1	-0.225677	-0.258332
GMEB2-2:807, 8, set1, minCMV	GMEB2	0	2	807	minCMV	8	set1	0.397136	0.373074
GMEB2-2:807, 8, set1, minProm	GMEB2	0	2	807	minProm	8	set1	-0.24872	-0.298633
GMEB2-2:807, 8, set1, minTK	GMEB2	0	2	807	minTK	8	set1	-0.259436	-0.279187
GMEB2-3:1141, 1, set2, minCMV	GMEB2	0	3	1141	minCMV	1	set2	0.617056	0.626814
GMEB2-3:1141, 1, set2, minProm	GMEB2	0	3	1141	minProm	1	set2	-0.0257782	-0.0468573
GMEB2-3:1141, 1, set2, minTK	GMEB2	0	3	1141	minTK	1	set2	-0.0291533	-0.0561704
GMEB2-3:142, 1, set1, minCMV	GMEB2	0	3	142	minCMV	1	set1	0.78313	0.773576
GMEB2-3:142, 1, set1, minProm	GMEB2	0	3	142	minProm	1	set1	0.0414283	0.000659849
GMEB2-3:142, 1, set1, minTK	GMEB2	0	3	142	minTK	1	set1	0.114136	0.0859818
GMEB2-3:1474, 4, set2, minCMV	GMEB2	0	3	1474	minCMV	4	set2	0.482449	0.492746
GMEB2-3:1474, 4, set2, minProm	GMEB2	0	3	1474	minProm	4	set2	-0.0280282	-0.0457992
GMEB2-3:1474, 4, set2, minTK	GMEB2	0	3	1474	minTK	4	set2	-0.0318999	-0.0478633
GMEB2-3:1807, 8, set2, minCMV	GMEB2	0	3	1807	minCMV	8	set2	0.394565	0.403459
GMEB2-3:1807, 8, set2, minProm	GMEB2	0	3	1807	minProm	8	set2	-0.0484511	-0.0821736
GMEB2-3:1807, 8, set2, minTK	GMEB2	0	3	1807	minTK	8	set2	0.0712438	0.0506386
GMEB2-3:475, 4, set1, minCMV	GMEB2	0	3	475	minCMV	4	set1	0.701533	0.714234
GMEB2-3:475, 4, set1, minProm	GMEB2	0	3	475	minProm	4	set1	0.00535696	0.00333936
GMEB2-3:475, 4, set1, minTK	GMEB2	0	3	475	minTK	4	set1	0.0379824	-0.000617534
GMEB2-3:808, 8, set1, minCMV	GMEB2	0	3	808	minCMV	8	set1	0.512153	0.522739
GMEB2-3:808, 8, set1, minProm	GMEB2	0	3	808	minProm	8	set1	0.0416113	-0.0141973
GMEB2-3:808, 8, set1, minTK	GMEB2	0	3	808	minTK	8	set1	0.0142191	-0.0221227
GRHL1-1:1037, 1, set2, minCMV	GRHL1	0	1	1037	minCMV	1	set2	-0.186064	-0.213407
GRHL1-1:1037, 1, set2, minProm	GRHL1	0	1	1037	minProm	1	set2	-0.38343	-0.350185
GRHL1-1:1037, 1, set2, minTK	GRHL1	0	1	1037	minTK	1	set2	-0.377172	-0.376338
GRHL1-1:1370, 4, set2, minCMV	GRHL1	0	1	1370	minCMV	4	set2	-0.137318	-0.135894
GRHL1-1:1370, 4, set2, minProm	GRHL1	0	1	1370	minProm	4	set2	-0.331909	-0.379318
GRHL1-1:1370, 4, set2, minTK	GRHL1	0	1	1370	minTK	4	set2	-0.337255	-0.38598
GRHL1-1:1703, 8, set2, minCMV	GRHL1	0	1	1703	minCMV	8	set2	-0.172652	-0.161209
GRHL1-1:1703, 8, set2, minProm	GRHL1	0	1	1703	minProm	8	set2	-0.363241	-0.398542
GRHL1-1:1703, 8, set2, minTK	GRHL1	0	1	1703	minTK	8	set2	-0.313867	-0.358233
GRHL1-1:371, 4, set1, minCMV	GRHL1	0	1	371	minCMV	4	set1	-0.303517	-0.299714
GRHL1-1:371, 4, set1, minProm	GRHL1	0	1	371	minProm	4	set1	-0.429396	-0.457461
GRHL1-1:371, 4, set1, minTK	GRHL1	0	1	371	minTK	4	set1	-0.372697	-0.402955
GRHL1-1:38, 1, set1, minCMV	GRHL1	0	1	38	minCMV	1	set1	-0.271186	-0.307983
GRHL1-1:38, 1, set1, minProm	GRHL1	0	1	38	minProm	1	set1	-0.38829	-0.431679
GRHL1-1:38, 1, set1, minTK	GRHL1	0	1	38	minTK	1	set1	-0.405385	-0.445302
GRHL1-1:704, 8, set1, minCMV	GRHL1	0	1	704	minCMV	8	set1	-0.28866	-0.27274
GRHL1-1:704, 8, set1, minProm	GRHL1	0	1	704	minProm	8	set1	-0.395722	-0.42489
GRHL1-1:704, 8, set1, minTK	GRHL1	0	1	704	minTK	8	set1	-0.356505	-0.431214
GRHL1-2:1038, 1, set2, minCMV	GRHL1	0	2	1038	minCMV	1	set2	-0.25421	-0.228988
GRHL1-2:1038, 1, set2, minProm	GRHL1	0	2	1038	minProm	1	set2	-0.407745	-0.463088
GRHL1-2:1038, 1, set2, minTK	GRHL1	0	2	1038	minTK	1	set2	-0.390828	-0.459343
GRHL1-2:1371, 4, set2, minCMV	GRHL1	0	2	1371	minCMV	4	set2	-0.20528	-0.179204
GRHL1-2:1371, 4, set2, minProm	GRHL1	0	2	1371	minProm	4	set2	-0.400177	-0.430369
GRHL1-2:1371, 4, set2, minTK	GRHL1	0	2	1371	minTK	4	set2	-0.43756	-0.43843
GRHL1-2:1704, 8, set2, minCMV	GRHL1	0	2	1704	minCMV	8	set2	-0.36623	-0.375224
GRHL1-2:1704, 8, set2, minProm	GRHL1	0	2	1704	minProm	8	set2	-0.438437	-0.470602
GRHL1-2:1704, 8, set2, minTK	GRHL1	0	2	1704	minTK	8	set2	-0.436798	-0.529524
GRHL1-2:372, 4, set1, minCMV	GRHL1	0	2	372	minCMV	4	set1	-0.353428	-0.336826
GRHL1-2:372, 4, set1, minProm	GRHL1	0	2	372	minProm	4	set1	-0.469123	-0.515734
GRHL1-2:372, 4, set1, minTK	GRHL1	0	2	372	minTK	4	set1	-0.39219	-0.42826
GRHL1-2:39, 1, set1, minCMV	GRHL1	0	2	39	minCMV	1	set1	-0.322348	-0.355603
GRHL1-2:39, 1, set1, minProm	GRHL1	0	2	39	minProm	1	set1	-0.418777	-0.389139
GRHL1-2:39, 1, set1, minTK	GRHL1	0	2	39	minTK	1	set1	-0.370002	-0.472972
GRHL1-2:705, 8, set1, minCMV	GRHL1	0	2	705	minCMV	8	set1	-0.296537	-0.351669
GRHL1-2:705, 8, set1, minProm	GRHL1	0	2	705	minProm	8	set1	-0.43399	-0.424004
GRHL1-2:705, 8, set1, minTK	GRHL1	0	2	705	minTK	8	set1	-0.359532	-0.491188
HES5-1:1174, 1, set2, minCMV	HES5	0	1	1174	minCMV	1	set2	1.00594	1.05103
HES5-1:1174, 1, set2, minProm	HES5	0	1	1174	minProm	1	set2	-0.00211157	-0.0285671
HES5-1:1174, 1, set2, minTK	HES5	0	1	1174	minTK	1	set2	0.0178823	0.0779821
HES5-1:1507, 4, set2, minCMV	HES5	0	1	1507	minCMV	4	set2	0.962082	0.98105
HES5-1:1507, 4, set2, minProm	HES5	0	1	1507	minProm	4	set2	-0.0524512	0.0109609
HES5-1:1507, 4, set2, minTK	HES5	0	1	1507	minTK	4	set2	0.0364461	0.00490431
HES5-1:175, 1, set1, minCMV	HES5	0	1	175	minCMV	1	set1	0.989559	0.974052
HES5-1:175, 1, set1, minProm	HES5	0	1	175	minProm	1	set1	-0.163681	-0.155424
HES5-1:175, 1, set1, minTK	HES5	0	1	175	minTK	1	set1	-0.0413485	-0.0542933
HES5-1:1840, 8, set2, minCMV	HES5	0	1	1840	minCMV	8	set2	0.863968	0.885407
HES5-1:1840, 8, set2, minProm	HES5	0	1	1840	minProm	8	set2	0.183128	0.117045
HES5-1:1840, 8, set2, minTK	HES5	0	1	1840	minTK	8	set2	-0.112943	-0.00199898
HES5-1:508, 4, set1, minCMV	HES5	0	1	508	minCMV	4	set1	0.806911	0.849235
HES5-1:508, 4, set1, minProm	HES5	0	1	508	minProm	4	set1	-0.131392	-0.0964195
HES5-1:508, 4, set1, minTK	HES5	0	1	508	minTK	4	set1	-0.0629731	-0.0993803
HES5-1:841, 8, set1, minCMV	HES5	0	1	841	minCMV	8	set1	0.808483	0.963478
HES5-1:841, 8, set1, minProm	HES5	0	1	841	minProm	8	set1	-0.151935	-0.14565
HES5-1:841, 8, set1, minTK	HES5	0	1	841	minTK	8	set1	-0.0984382	-0.0459997
HESX1-1:1236, 1, set2, minCMV	HESX1	0	1	1236	minCMV	1	set2	-0.239998	-0.280192
HESX1-1:1236, 1, set2, minProm	HESX1	0	1	1236	minProm	1	set2	-0.440139	-0.488361
HESX1-1:1236, 1, set2, minTK	HESX1	0	1	1236	minTK	1	set2	-0.384395	-0.453368
HESX1-1:1569, 4, set2, minCMV	HESX1	0	1	1569	minCMV	4	set2	-0.324658	-0.305096
HESX1-1:1569, 4, set2, minProm	HESX1	0	1	1569	minProm	4	set2	-0.407465	-0.41985
HESX1-1:1569, 4, set2, minTK	HESX1	0	1	1569	minTK	4	set2	-0.444774	-0.461407
HESX1-1:1902, 8, set2, minCMV	HESX1	0	1	1902	minCMV	8	set2	-0.270785	-0.21421
HESX1-1:1902, 8, set2, minProm	HESX1	0	1	1902	minProm	8	set2	-0.416716	-0.482223
HESX1-1:1902, 8, set2, minTK	HESX1	0	1	1902	minTK	8	set2	-0.423895	-0.447551
HESX1-1:237, 1, set1, minCMV	HESX1	0	1	237	minCMV	1	set1	-0.321137	-0.349939
HESX1-1:237, 1, set1, minProm	HESX1	0	1	237	minProm	1	set1	-0.432726	-0.459681
HESX1-1:237, 1, set1, minTK	HESX1	0	1	237	minTK	1	set1	-0.435681	-0.463051
HESX1-1:570, 4, set1, minCMV	HESX1	0	1	570	minCMV	4	set1	-0.374879	-0.427354
HESX1-1:570, 4, set1, minProm	HESX1	0	1	570	minProm	4	set1	-0.451016	-0.430507
HESX1-1:570, 4, set1, minTK	HESX1	0	1	570	minTK	4	set1	-0.378349	-0.439907
HESX1-1:903, 8, set1, minCMV	HESX1	0	1	903	minCMV	8	set1	-0.0770824	-0.0431851
HESX1-1:903, 8, set1, minProm	HESX1	0	1	903	minProm	8	set1	-0.379354	-0.482662
HESX1-1:903, 8, set1, minTK	HESX1	0	1	903	minTK	8	set1	-0.422709	-0.476369
HEY2-1:1175, 1, set2, minCMV	HEY2	0	1	1175	minCMV	1	set2	1.0276	1.05596
HEY2-1:1175, 1, set2, minProm	HEY2	0	1	1175	minProm	1	set2	0.0556907	0.0486868
HEY2-1:1175, 1, set2, minTK	HEY2	0	1	1175	minTK	1	set2	0.0822714	0.0833749
HEY2-1:1508, 4, set2, minCMV	HEY2	0	1	1508	minCMV	4	set2	1.05033	1.06697
HEY2-1:1508, 4, set2, minProm	HEY2	0	1	1508	minProm	4	set2	0.057545	0.0424372
HEY2-1:1508, 4, set2, minTK	HEY2	0	1	1508	minTK	4	set2	0.122036	0.0840812
HEY2-1:176, 1, set1, minCMV	HEY2	0	1	176	minCMV	1	set1	1.03429	1.09854
HEY2-1:176, 1, set1, minProm	HEY2	0	1	176	minProm	1	set1	0.173735	0.140321
HEY2-1:176, 1, set1, minTK	HEY2	0	1	176	minTK	1	set1	0.12866	0.101178
HEY2-1:1841, 8, set2, minCMV	HEY2	0	1	1841	minCMV	8	set2	0.950196	0.970702
HEY2-1:1841, 8, set2, minProm	HEY2	0	1	1841	minProm	8	set2	0.0775476	0.0926514
HEY2-1:1841, 8, set2, minTK	HEY2	0	1	1841	minTK	8	set2	0.107362	0.107162
HEY2-1:509, 4, set1, minCMV	HEY2	0	1	509	minCMV	4	set1	0.983872	1.0287
HEY2-1:509, 4, set1, minProm	HEY2	0	1	509	minProm	4	set1	0.108438	0.10743
HEY2-1:509, 4, set1, minTK	HEY2	0	1	509	minTK	4	set1	0.18678	0.165805
HEY2-1:842, 8, set1, minCMV	HEY2	0	1	842	minCMV	8	set1	1.01344	1.06028
HEY2-1:842, 8, set1, minProm	HEY2	0	1	842	minProm	8	set1	0.0504485	0.0617847
HEY2-1:842, 8, set1, minTK	HEY2	0	1	842	minTK	8	set1	0.0589744	0.0736128
HINFP1-1:341, 4, set1, minCMV	HINFP1	0	1	341	minCMV	4	set1	-0.263626	-0.26266
HINFP1-2:1008, 1, set2, minCMV	HINFP1	0	2	1008	minCMV	1	set2	-0.234667	-0.221418
HINFP1-2:1008, 1, set2, minProm	HINFP1	0	2	1008	minProm	1	set2	-0.43007	-0.560718
HINFP1-2:1008, 1, set2, minTK	HINFP1	0	2	1008	minTK	1	set2	-0.423072	-0.452511
HINFP1-2:1341, 4, set2, minCMV	HINFP1	0	2	1341	minCMV	4	set2	-0.235293	-0.258076
HINFP1-2:1341, 4, set2, minProm	HINFP1	0	2	1341	minProm	4	set2	-0.446985	-0.525692
HINFP1-2:1341, 4, set2, minTK	HINFP1	0	2	1341	minTK	4	set2	-0.405111	-0.418407
HINFP1-2:1674, 8, set2, minCMV	HINFP1	0	2	1674	minCMV	8	set2	-0.140251	-0.180788
HINFP1-2:1674, 8, set2, minProm	HINFP1	0	2	1674	minProm	8	set2	-0.466458	-0.51778
HINFP1-2:1674, 8, set2, minTK	HINFP1	0	2	1674	minTK	8	set2	-0.346468	-0.36777
HINFP1-2:342, 4, set1, minCMV	HINFP1	0	2	342	minCMV	4	set1	-0.225615	-0.20322
HINFP1-2:342, 4, set1, minProm	HINFP1	0	2	342	minProm	4	set1	-0.360015	-0.483843
HINFP1-2:342, 4, set1, minTK	HINFP1	0	2	342	minTK	4	set1	-0.370374	-0.46584
HINFP1-2:675, 8, set1, minCMV	HINFP1	0	2	675	minCMV	8	set1	-0.31377	-0.354711
HINFP1-2:675, 8, set1, minProm	HINFP1	0	2	675	minProm	8	set1	-0.419757	-0.462718
HINFP1-2:675, 8, set1, minTK	HINFP1	0	2	675	minTK	8	set1	-0.121756	-0.115537
HINFP1-2:9, 1, set1, minCMV	HINFP1	0	2	9	minCMV	1	set1	-0.195336	-0.15585
HINFP1-2:9, 1, set1, minProm	HINFP1	0	2	9	minProm	1	set1	-0.448018	-0.417022
HINFP1-2:9, 1, set1, minTK	HINFP1	0	2	9	minTK	1	set1	-0.41202	-0.433937
HMBOX1-1:1237, 1, set2, minCMV	HMBOX1	0	1	1237	minCMV	1	set2	-0.443905	-0.358316
HMBOX1-1:1237, 1, set2, minProm	HMBOX1	0	1	1237	minProm	1	set2	-0.410909	-0.456306
HMBOX1-1:1237, 1, set2, minTK	HMBOX1	0	1	1237	minTK	1	set2	-0.396177	-0.431082
HMBOX1-1:1570, 4, set2, minCMV	HMBOX1	0	1	1570	minCMV	4	set2	-0.186262	-0.171217
HMBOX1-1:1570, 4, set2, minProm	HMBOX1	0	1	1570	minProm	4	set2	-0.475563	-0.446789
HMBOX1-1:1570, 4, set2, minTK	HMBOX1	0	1	1570	minTK	4	set2	-0.418243	-0.431286
HMBOX1-1:1903, 8, set2, minCMV	HMBOX1	0	1	1903	minCMV	8	set2	-0.409479	-0.398666
HMBOX1-1:1903, 8, set2, minProm	HMBOX1	0	1	1903	minProm	8	set2	-0.452948	-0.412029
HMBOX1-1:1903, 8, set2, minTK	HMBOX1	0	1	1903	minTK	8	set2	-0.395259	-0.494849
HMBOX1-1:238, 1, set1, minCMV	HMBOX1	0	1	238	minCMV	1	set1	-0.397198	-0.432943
HMBOX1-1:238, 1, set1, minProm	HMBOX1	0	1	238	minProm	1	set1	-0.452893	-0.495665
HMBOX1-1:238, 1, set1, minTK	HMBOX1	0	1	238	minTK	1	set1	-0.404564	-0.401593
HMBOX1-1:571, 4, set1, minCMV	HMBOX1	0	1	571	minCMV	4	set1	-0.364686	-0.338479
HMBOX1-1:571, 4, set1, minProm	HMBOX1	0	1	571	minProm	4	set1	-0.411969	-0.423062
HMBOX1-1:571, 4, set1, minTK	HMBOX1	0	1	571	minTK	4	set1	-0.373853	-0.365312
HMBOX1-1:904, 8, set1, minCMV	HMBOX1	0	1	904	minCMV	8	set1	-0.343302	-0.379108
HMBOX1-1:904, 8, set1, minProm	HMBOX1	0	1	904	minProm	8	set1	-0.38821	-0.433734
HMBOX1-1:904, 8, set1, minTK	HMBOX1	0	1	904	minTK	8	set1	-0.37662	-0.432892
HNF1A-1:1238, 1, set2, minCMV	HNF1A	0	1	1238	minCMV	1	set2	-0.128828	-0.104188
HNF1A-1:1238, 1, set2, minProm	HNF1A	0	1	1238	minProm	1	set2	-0.394042	-0.438681
HNF1A-1:1238, 1, set2, minTK	HNF1A	0	1	1238	minTK	1	set2	-0.214568	-0.245058
HNF1A-1:1571, 4, set2, minCMV	HNF1A	0	1	1571	minCMV	4	set2	-0.158454	-0.162509
HNF1A-1:1571, 4, set2, minProm	HNF1A	0	1	1571	minProm	4	set2	-0.308065	-0.358136
HNF1A-1:1571, 4, set2, minTK	HNF1A	0	1	1571	minTK	4	set2	-0.338608	-0.406777
HNF1A-1:1904, 8, set2, minCMV	HNF1A	0	1	1904	minCMV	8	set2	-0.147765	-0.165628
HNF1A-1:1904, 8, set2, minProm	HNF1A	0	1	1904	minProm	8	set2	-0.391772	-0.404313
HNF1A-1:1904, 8, set2, minTK	HNF1A	0	1	1904	minTK	8	set2	-0.326485	-0.417211
HNF1A-1:239, 1, set1, minCMV	HNF1A	0	1	239	minCMV	1	set1	-0.121613	-0.171473
HNF1A-1:239, 1, set1, minProm	HNF1A	0	1	239	minProm	1	set1	-0.433483	-0.439732
HNF1A-1:239, 1, set1, minTK	HNF1A	0	1	239	minTK	1	set1	-0.415394	-0.393389
HNF1A-1:572, 4, set1, minCMV	HNF1A	0	1	572	minCMV	4	set1	0.00476689	-0.0494839
HNF1A-1:572, 4, set1, minProm	HNF1A	0	1	572	minProm	4	set1	-0.432674	-0.416645
HNF1A-1:572, 4, set1, minTK	HNF1A	0	1	572	minTK	4	set1	-0.413214	-0.386818
HNF1A-1:905, 8, set1, minCMV	HNF1A	0	1	905	minCMV	8	set1	-0.17376	-0.21034
HNF1A-1:905, 8, set1, minProm	HNF1A	0	1	905	minProm	8	set1	-0.414382	-0.426202
HNF1A-1:905, 8, set1, minTK	HNF1A	0	1	905	minTK	8	set1	-0.340189	-0.432801
HNF4A-1:1276, 1, set2, minCMV	HNF4A	0	1	1276	minCMV	1	set2	-0.346035	-0.391585
HNF4A-1:1276, 1, set2, minProm	HNF4A	0	1	1276	minProm	1	set2	-0.45169	-0.513628
HNF4A-1:1276, 1, set2, minTK	HNF4A	0	1	1276	minTK	1	set2	-0.43399	-0.45397
HNF4A-1:1609, 4, set2, minCMV	HNF4A	0	1	1609	minCMV	4	set2	-0.383798	-0.40109
HNF4A-1:1609, 4, set2, minProm	HNF4A	0	1	1609	minProm	4	set2	-0.456368	-0.457137
HNF4A-1:1609, 4, set2, minTK	HNF4A	0	1	1609	minTK	4	set2	-0.427799	-0.449005
HNF4A-1:1942, 8, set2, minCMV	HNF4A	0	1	1942	minCMV	8	set2	0.0501313	0.07373
HNF4A-1:1942, 8, set2, minProm	HNF4A	0	1	1942	minProm	8	set2	-0.458146	-0.50377
HNF4A-1:1942, 8, set2, minTK	HNF4A	0	1	1942	minTK	8	set2	-0.427783	-0.444542
HNF4A-1:277, 1, set1, minCMV	HNF4A	0	1	277	minCMV	1	set1	-0.345983	-0.372541
HNF4A-1:277, 1, set1, minProm	HNF4A	0	1	277	minProm	1	set1	-0.436569	-0.460704
HNF4A-1:277, 1, set1, minTK	HNF4A	0	1	277	minTK	1	set1	-0.400391	-0.45549
HNF4A-1:610, 4, set1, minCMV	HNF4A	0	1	610	minCMV	4	set1	-0.369082	-0.408792
HNF4A-1:610, 4, set1, minProm	HNF4A	0	1	610	minProm	4	set1	-0.415652	-0.489966
HNF4A-1:610, 4, set1, minTK	HNF4A	0	1	610	minTK	4	set1	-0.410393	-0.449399
HNF4A-1:943, 8, set1, minCMV	HNF4A	0	1	943	minCMV	8	set1	-0.321683	-0.300425
HNF4A-1:943, 8, set1, minProm	HNF4A	0	1	943	minProm	8	set1	-0.49238	-0.532254
HNF4A-1:943, 8, set1, minTK	HNF4A	0	1	943	minTK	8	set1	-0.417335	-0.432692
HNF4A-2:1277, 1, set2, minCMV	HNF4A	0	2	1277	minCMV	1	set2	-0.150965	-0.152129
HNF4A-2:1277, 1, set2, minProm	HNF4A	0	2	1277	minProm	1	set2	-0.387372	-0.487388
HNF4A-2:1277, 1, set2, minTK	HNF4A	0	2	1277	minTK	1	set2	-0.377716	-0.407591
HNF4A-2:1610, 4, set2, minCMV	HNF4A	0	2	1610	minCMV	4	set2	-0.306501	-0.350076
HNF4A-2:1610, 4, set2, minProm	HNF4A	0	2	1610	minProm	4	set2	-0.38379	-0.419651
HNF4A-2:1610, 4, set2, minTK	HNF4A	0	2	1610	minTK	4	set2	-0.41138	-0.463743
HNF4A-2:1943, 8, set2, minCMV	HNF4A	0	2	1943	minCMV	8	set2	-0.281904	-0.291614
HNF4A-2:1943, 8, set2, minProm	HNF4A	0	2	1943	minProm	8	set2	-0.341687	-0.449655
HNF4A-2:1943, 8, set2, minTK	HNF4A	0	2	1943	minTK	8	set2	-0.356262	-0.424627
HNF4A-2:278, 1, set1, minCMV	HNF4A	0	2	278	minCMV	1	set1	-0.218627	-0.245845
HNF4A-2:278, 1, set1, minProm	HNF4A	0	2	278	minProm	1	set1	-0.38452	-0.423735
HNF4A-2:278, 1, set1, minTK	HNF4A	0	2	278	minTK	1	set1	-0.384583	-0.45361
HNF4A-2:611, 4, set1, minCMV	HNF4A	0	2	611	minCMV	4	set1	-0.262709	-0.294347
HNF4A-2:611, 4, set1, minProm	HNF4A	0	2	611	minProm	4	set1	-0.390571	-0.438378
HNF4A-2:611, 4, set1, minTK	HNF4A	0	2	611	minTK	4	set1	-0.37822	-0.376534
HNF4A-2:944, 8, set1, minCMV	HNF4A	0	2	944	minCMV	8	set1	0.125933	0.155359
HNF4A-2:944, 8, set1, minProm	HNF4A	0	2	944	minProm	8	set1	-0.377861	-0.429119
HNF4A-2:944, 8, set1, minTK	HNF4A	0	2	944	minTK	8	set1	-0.399055	-0.423552
HNF4A-3:1278, 1, set2, minCMV	HNF4A	0	3	1278	minCMV	1	set2	-0.223407	-0.239526
HNF4A-3:1278, 1, set2, minProm	HNF4A	0	3	1278	minProm	1	set2	-0.422507	-0.48189
HNF4A-3:1278, 1, set2, minTK	HNF4A	0	3	1278	minTK	1	set2	-0.338812	-0.413274
HNF4A-3:1611, 4, set2, minCMV	HNF4A	0	3	1611	minCMV	4	set2	-0.166216	-0.199145
HNF4A-3:1611, 4, set2, minProm	HNF4A	0	3	1611	minProm	4	set2	-0.42992	-0.47875
HNF4A-3:1611, 4, set2, minTK	HNF4A	0	3	1611	minTK	4	set2	-0.40458	-0.456941
HNF4A-3:1944, 8, set2, minCMV	HNF4A	0	3	1944	minCMV	8	set2	-0.280015	-0.337148
HNF4A-3:1944, 8, set2, minProm	HNF4A	0	3	1944	minProm	8	set2	-0.426802	-0.472961
HNF4A-3:1944, 8, set2, minTK	HNF4A	0	3	1944	minTK	8	set2	-0.364843	-0.444286
HNF4A-3:279, 1, set1, minCMV	HNF4A	0	3	279	minCMV	1	set1	-0.188009	-0.165329
HNF4A-3:279, 1, set1, minProm	HNF4A	0	3	279	minProm	1	set1	-0.39736	-0.459406
HNF4A-3:279, 1, set1, minTK	HNF4A	0	3	279	minTK	1	set1	-0.409759	-0.491075
HNF4A-3:612, 4, set1, minCMV	HNF4A	0	3	612	minCMV	4	set1	-0.139722	-0.144357
HNF4A-3:612, 4, set1, minProm	HNF4A	0	3	612	minProm	4	set1	-0.410058	-0.444801
HNF4A-3:612, 4, set1, minTK	HNF4A	0	3	612	minTK	4	set1	-0.412829	-0.487443
HNF4A-3:945, 8, set1, minCMV	HNF4A	0	3	945	minCMV	8	set1	-0.271575	-0.304412
HNF4A-3:945, 8, set1, minProm	HNF4A	0	3	945	minProm	8	set1	-0.443445	-0.5231
HNF4A-3:945, 8, set1, minTK	HNF4A	0	3	945	minTK	8	set1	-0.385162	-0.440392
HNF4A-4:1279, 1, set2, minCMV	HNF4A	0	4	1279	minCMV	1	set2	0.0484084	0.11403
HNF4A-4:1279, 1, set2, minProm	HNF4A	0	4	1279	minProm	1	set2	-0.37768	-0.334259
HNF4A-4:1279, 1, set2, minTK	HNF4A	0	4	1279	minTK	1	set2	-0.232867	-0.219396
HNF4A-4:1612, 4, set2, minCMV	HNF4A	0	4	1612	minCMV	4	set2	0.0138477	-0.0163277
HNF4A-4:1612, 4, set2, minProm	HNF4A	0	4	1612	minProm	4	set2	-0.287759	-0.31989
HNF4A-4:1612, 4, set2, minTK	HNF4A	0	4	1612	minTK	4	set2	-0.202286	-0.249521
HNF4A-4:1945, 8, set2, minCMV	HNF4A	0	4	1945	minCMV	8	set2	0.0660887	0.0889384
HNF4A-4:1945, 8, set2, minProm	HNF4A	0	4	1945	minProm	8	set2	-0.2892	-0.236192
HNF4A-4:1945, 8, set2, minTK	HNF4A	0	4	1945	minTK	8	set2	-0.231152	-0.386483
HNF4A-4:280, 1, set1, minCMV	HNF4A	0	4	280	minCMV	1	set1	0.0682749	0.0439651
HNF4A-4:280, 1, set1, minProm	HNF4A	0	4	280	minProm	1	set1	-0.304899	-0.350966
HNF4A-4:280, 1, set1, minTK	HNF4A	0	4	280	minTK	1	set1	-0.279434	-0.266299
HNF4A-4:613, 4, set1, minCMV	HNF4A	0	4	613	minCMV	4	set1	0.0403189	0.0472008
HNF4A-4:613, 4, set1, minProm	HNF4A	0	4	613	minProm	4	set1	-0.350513	-0.329292
HNF4A-4:613, 4, set1, minTK	HNF4A	0	4	613	minTK	4	set1	-0.306933	-0.317266
HNF4A-4:946, 8, set1, minCMV	HNF4A	0	4	946	minCMV	8	set1	-0.0417138	-0.0589662
HNF4A-4:946, 8, set1, minProm	HNF4A	0	4	946	minProm	8	set1	-0.319771	-0.368691
HNF4A-4:946, 8, set1, minTK	HNF4A	0	4	946	minTK	8	set1	-0.296704	-0.318006
HNF4A-5:1280, 1, set2, minCMV	HNF4A	0	5	1280	minCMV	1	set2	-0.231823	-0.258769
HNF4A-5:1280, 1, set2, minProm	HNF4A	0	5	1280	minProm	1	set2	-0.376181	-0.388225
HNF4A-5:1280, 1, set2, minTK	HNF4A	0	5	1280	minTK	1	set2	-0.384049	-0.406416
HNF4A-5:1613, 4, set2, minCMV	HNF4A	0	5	1613	minCMV	4	set2	-0.131125	-0.14804
HNF4A-5:1613, 4, set2, minProm	HNF4A	0	5	1613	minProm	4	set2	-0.381046	-0.413683
HNF4A-5:1613, 4, set2, minTK	HNF4A	0	5	1613	minTK	4	set2	-0.376496	-0.424699
HNF4A-5:1946, 8, set2, minCMV	HNF4A	0	5	1946	minCMV	8	set2	-0.278153	-0.293897
HNF4A-5:1946, 8, set2, minProm	HNF4A	0	5	1946	minProm	8	set2	-0.360271	-0.421631
HNF4A-5:1946, 8, set2, minTK	HNF4A	0	5	1946	minTK	8	set2	-0.354563	-0.4301
HNF4A-5:281, 1, set1, minCMV	HNF4A	0	5	281	minCMV	1	set1	-0.176743	-0.18165
HNF4A-5:281, 1, set1, minProm	HNF4A	0	5	281	minProm	1	set1	-0.314465	-0.394327
HNF4A-5:281, 1, set1, minTK	HNF4A	0	5	281	minTK	1	set1	-0.292356	-0.362825
HNF4A-5:614, 4, set1, minCMV	HNF4A	0	5	614	minCMV	4	set1	-0.251583	-0.225981
HNF4A-5:614, 4, set1, minProm	HNF4A	0	5	614	minProm	4	set1	-0.3648	-0.394203
HNF4A-5:614, 4, set1, minTK	HNF4A	0	5	614	minTK	4	set1	-0.355251	-0.387228
HNF4A-5:947, 8, set1, minCMV	HNF4A	0	5	947	minCMV	8	set1	-0.228367	-0.256379
HNF4A-5:947, 8, set1, minProm	HNF4A	0	5	947	minProm	8	set1	-0.382977	-0.389077
HNF4A-5:947, 8, set1, minTK	HNF4A	0	5	947	minTK	8	set1	-0.383154	-0.440886
HOMEZ-1:1077, 1, set2, minCMV	HOMEZ	0	1	1077	minCMV	1	set2	-0.282039	-0.312767
HOMEZ-1:1077, 1, set2, minProm	HOMEZ	0	1	1077	minProm	1	set2	-0.447363	-0.463352
HOMEZ-1:1077, 1, set2, minTK	HOMEZ	0	1	1077	minTK	1	set2	-0.422958	-0.500262
HOMEZ-1:1410, 4, set2, minCMV	HOMEZ	0	1	1410	minCMV	4	set2	-0.280453	-0.320363
HOMEZ-1:1410, 4, set2, minProm	HOMEZ	0	1	1410	minProm	4	set2	-0.428352	-0.455913
HOMEZ-1:1410, 4, set2, minTK	HOMEZ	0	1	1410	minTK	4	set2	-0.404006	-0.488715
HOMEZ-1:1743, 8, set2, minCMV	HOMEZ	0	1	1743	minCMV	8	set2	-0.354653	-0.292479
HOMEZ-1:1743, 8, set2, minProm	HOMEZ	0	1	1743	minProm	8	set2	-0.521117	-0.535634
HOMEZ-1:1743, 8, set2, minTK	HOMEZ	0	1	1743	minTK	8	set2	-0.449758	-0.489636
HOMEZ-1:411, 4, set1, minCMV	HOMEZ	0	1	411	minCMV	4	set1	-0.408668	-0.433642
HOMEZ-1:411, 4, set1, minProm	HOMEZ	0	1	411	minProm	4	set1	-0.523521	-0.556663
HOMEZ-1:411, 4, set1, minTK	HOMEZ	0	1	411	minTK	4	set1	-0.44541	-0.508146
HOMEZ-1:744, 8, set1, minCMV	HOMEZ	0	1	744	minCMV	8	set1	-0.323936	-0.367936
HOMEZ-1:744, 8, set1, minProm	HOMEZ	0	1	744	minProm	8	set1	-0.458208	-0.443011
HOMEZ-1:744, 8, set1, minTK	HOMEZ	0	1	744	minTK	8	set1	-0.446513	-0.486567
HOMEZ-1:78, 1, set1, minCMV	HOMEZ	0	1	78	minCMV	1	set1	-0.364164	-0.331395
HOMEZ-1:78, 1, set1, minProm	HOMEZ	0	1	78	minProm	1	set1	-0.471869	-0.496096
HOMEZ-1:78, 1, set1, minTK	HOMEZ	0	1	78	minTK	1	set1	-0.47124	-0.550981
HOXA10-1:1239, 1, set2, minCMV	HOXA10	0	1	1239	minCMV	1	set2	0.461397	0.463503
HOXA10-1:1239, 1, set2, minProm	HOXA10	0	1	1239	minProm	1	set2	-0.0255307	-0.0433865
HOXA10-1:1239, 1, set2, minTK	HOXA10	0	1	1239	minTK	1	set2	0.0667149	0.048338
HOXA10-1:1572, 4, set2, minCMV	HOXA10	0	1	1572	minCMV	4	set2	0.396451	0.4141
HOXA10-1:1572, 4, set2, minProm	HOXA10	0	1	1572	minProm	4	set2	-0.0292801	-0.0639261
HOXA10-1:1572, 4, set2, minTK	HOXA10	0	1	1572	minTK	4	set2	-0.0227304	-0.0900156
HOXA10-1:1905, 8, set2, minCMV	HOXA10	0	1	1905	minCMV	8	set2	0.379872	0.379255
HOXA10-1:1905, 8, set2, minProm	HOXA10	0	1	1905	minProm	8	set2	-0.0244417	-0.00726004
HOXA10-1:1905, 8, set2, minTK	HOXA10	0	1	1905	minTK	8	set2	0.00383552	-0.0473022
HOXA10-1:240, 1, set1, minCMV	HOXA10	0	1	240	minCMV	1	set1	0.398482	0.421993
HOXA10-1:240, 1, set1, minProm	HOXA10	0	1	240	minProm	1	set1	-0.0780556	-0.0963661
HOXA10-1:240, 1, set1, minTK	HOXA10	0	1	240	minTK	1	set1	0.0782027	0.0244536
HOXA10-1:573, 4, set1, minCMV	HOXA10	0	1	573	minCMV	4	set1	0.321382	0.327895
HOXA10-1:573, 4, set1, minProm	HOXA10	0	1	573	minProm	4	set1	-0.0761056	-0.130165
HOXA10-1:573, 4, set1, minTK	HOXA10	0	1	573	minTK	4	set1	-0.0426751	-0.047782
HOXA10-1:906, 8, set1, minCMV	HOXA10	0	1	906	minCMV	8	set1	0.312347	0.32924
HOXA10-1:906, 8, set1, minProm	HOXA10	0	1	906	minProm	8	set1	0.00599146	0.00386118
HOXA10-1:906, 8, set1, minTK	HOXA10	0	1	906	minTK	8	set1	-0.0557136	-0.112071
HOXA10-2:1240, 1, set2, minCMV	HOXA10	0	2	1240	minCMV	1	set2	-0.251765	-0.262844
HOXA10-2:1240, 1, set2, minProm	HOXA10	0	2	1240	minProm	1	set2	-0.466572	-0.487691
HOXA10-2:1240, 1, set2, minTK	HOXA10	0	2	1240	minTK	1	set2	-0.420614	-0.441339
HOXA10-2:1573, 4, set2, minCMV	HOXA10	0	2	1573	minCMV	4	set2	-0.275229	-0.318122
HOXA10-2:1573, 4, set2, minProm	HOXA10	0	2	1573	minProm	4	set2	-0.389042	-0.418222
HOXA10-2:1573, 4, set2, minTK	HOXA10	0	2	1573	minTK	4	set2	-0.400943	-0.482615
HOXA10-2:1906, 8, set2, minCMV	HOXA10	0	2	1906	minCMV	8	set2	-0.259821	-0.267521
HOXA10-2:1906, 8, set2, minProm	HOXA10	0	2	1906	minProm	8	set2	-0.483518	-0.460035
HOXA10-2:1906, 8, set2, minTK	HOXA10	0	2	1906	minTK	8	set2	-0.48353	-0.49999
HOXA10-2:241, 1, set1, minCMV	HOXA10	0	2	241	minCMV	1	set1	-0.275749	-0.295768
HOXA10-2:241, 1, set1, minProm	HOXA10	0	2	241	minProm	1	set1	-0.476924	-0.495077
HOXA10-2:241, 1, set1, minTK	HOXA10	0	2	241	minTK	1	set1	-0.412323	-0.411512
HOXA10-2:574, 4, set1, minCMV	HOXA10	0	2	574	minCMV	4	set1	-0.338654	-0.363079
HOXA10-2:574, 4, set1, minProm	HOXA10	0	2	574	minProm	4	set1	-0.448516	-0.552946
HOXA10-2:574, 4, set1, minTK	HOXA10	0	2	574	minTK	4	set1	-0.419139	-0.455537
HOXA10-2:907, 8, set1, minCMV	HOXA10	0	2	907	minCMV	8	set1	-0.335778	-0.439499
HOXA10-2:907, 8, set1, minProm	HOXA10	0	2	907	minProm	8	set1	-0.454967	-0.458838
HOXA10-2:907, 8, set1, minTK	HOXA10	0	2	907	minTK	8	set1	-0.430529	-0.488831
HOXA13-1:1241, 1, set2, minCMV	HOXA13	0	1	1241	minCMV	1	set2	0.0594668	0.056272
HOXA13-1:1241, 1, set2, minProm	HOXA13	0	1	1241	minProm	1	set2	-0.406148	-0.456892
HOXA13-1:1241, 1, set2, minTK	HOXA13	0	1	1241	minTK	1	set2	-0.39993	-0.452432
HOXA13-1:1574, 4, set2, minCMV	HOXA13	0	1	1574	minCMV	4	set2	0.0395981	0.0175853
HOXA13-1:1574, 4, set2, minProm	HOXA13	0	1	1574	minProm	4	set2	-0.416512	-0.469646
HOXA13-1:1574, 4, set2, minTK	HOXA13	0	1	1574	minTK	4	set2	-0.396491	-0.452929
HOXA13-1:1907, 8, set2, minCMV	HOXA13	0	1	1907	minCMV	8	set2	0.146782	0.159949
HOXA13-1:1907, 8, set2, minProm	HOXA13	0	1	1907	minProm	8	set2	-0.441331	-0.492161
HOXA13-1:1907, 8, set2, minTK	HOXA13	0	1	1907	minTK	8	set2	-0.398235	-0.447671
HOXA13-1:242, 1, set1, minCMV	HOXA13	0	1	242	minCMV	1	set1	0.213289	0.219143
HOXA13-1:242, 1, set1, minProm	HOXA13	0	1	242	minProm	1	set1	-0.393663	-0.432314
HOXA13-1:242, 1, set1, minTK	HOXA13	0	1	242	minTK	1	set1	-0.346758	-0.439199
HOXA13-1:575, 4, set1, minCMV	HOXA13	0	1	575	minCMV	4	set1	0.16505	0.154179
HOXA13-1:575, 4, set1, minProm	HOXA13	0	1	575	minProm	4	set1	-0.379832	-0.464758
HOXA13-1:575, 4, set1, minTK	HOXA13	0	1	575	minTK	4	set1	-0.378527	-0.43495
HOXA13-1:908, 8, set1, minCMV	HOXA13	0	1	908	minCMV	8	set1	0.217095	0.202393
HOXA13-1:908, 8, set1, minProm	HOXA13	0	1	908	minProm	8	set1	-0.356777	-0.372825
HOXA13-1:908, 8, set1, minTK	HOXA13	0	1	908	minTK	8	set1	-0.386511	-0.41935
HOXA13-2:1242, 1, set2, minCMV	HOXA13	0	2	1242	minCMV	1	set2	-0.232733	-0.200445
HOXA13-2:1242, 1, set2, minProm	HOXA13	0	2	1242	minProm	1	set2	-0.412399	-0.413779
HOXA13-2:1242, 1, set2, minTK	HOXA13	0	2	1242	minTK	1	set2	-0.376925	-0.424421
HOXA13-2:1575, 4, set2, minCMV	HOXA13	0	2	1575	minCMV	4	set2	-0.0525313	-0.0804473
HOXA13-2:1575, 4, set2, minProm	HOXA13	0	2	1575	minProm	4	set2	-0.382296	-0.41339
HOXA13-2:1575, 4, set2, minTK	HOXA13	0	2	1575	minTK	4	set2	-0.380018	-0.418456
HOXA13-2:1908, 8, set2, minCMV	HOXA13	0	2	1908	minCMV	8	set2	-0.155349	-0.158396
HOXA13-2:1908, 8, set2, minProm	HOXA13	0	2	1908	minProm	8	set2	-0.379694	-0.446102
HOXA13-2:1908, 8, set2, minTK	HOXA13	0	2	1908	minTK	8	set2	-0.437	-0.412485
HOXA13-2:243, 1, set1, minCMV	HOXA13	0	2	243	minCMV	1	set1	-0.326682	-0.376963
HOXA13-2:243, 1, set1, minProm	HOXA13	0	2	243	minProm	1	set1	-0.403563	-0.427763
HOXA13-2:243, 1, set1, minTK	HOXA13	0	2	243	minTK	1	set1	-0.366663	-0.429007
HOXA13-2:576, 4, set1, minCMV	HOXA13	0	2	576	minCMV	4	set1	-0.23475	-0.274562
HOXA13-2:576, 4, set1, minProm	HOXA13	0	2	576	minProm	4	set1	-0.412313	-0.435002
HOXA13-2:576, 4, set1, minTK	HOXA13	0	2	576	minTK	4	set1	-0.379666	-0.427926
HOXA13-2:909, 8, set1, minCMV	HOXA13	0	2	909	minCMV	8	set1	-0.281869	-0.219832
HOXA13-2:909, 8, set1, minProm	HOXA13	0	2	909	minProm	8	set1	-0.408781	-0.450176
HOXA13-2:909, 8, set1, minTK	HOXA13	0	2	909	minTK	8	set1	-0.380815	-0.439996
HOXC10-1:1243, 1, set2, minCMV	HOXC10	0	1	1243	minCMV	1	set2	-0.168442	-0.187958
HOXC10-1:1243, 1, set2, minProm	HOXC10	0	1	1243	minProm	1	set2	-0.421985	-0.439315
HOXC10-1:1243, 1, set2, minTK	HOXC10	0	1	1243	minTK	1	set2	-0.358835	-0.43538
HOXC10-1:1576, 4, set2, minCMV	HOXC10	0	1	1576	minCMV	4	set2	-0.249151	-0.22576
HOXC10-1:1576, 4, set2, minProm	HOXC10	0	1	1576	minProm	4	set2	-0.412659	-0.404979
HOXC10-1:1576, 4, set2, minTK	HOXC10	0	1	1576	minTK	4	set2	-0.406433	-0.477079
HOXC10-1:1909, 8, set2, minCMV	HOXC10	0	1	1909	minCMV	8	set2	-0.317961	-0.383171
HOXC10-1:1909, 8, set2, minProm	HOXC10	0	1	1909	minProm	8	set2	-0.435927	-0.441758
HOXC10-1:1909, 8, set2, minTK	HOXC10	0	1	1909	minTK	8	set2	-0.323207	-0.440814
HOXC10-1:244, 1, set1, minCMV	HOXC10	0	1	244	minCMV	1	set1	0.265457	0.200183
HOXC10-1:244, 1, set1, minProm	HOXC10	0	1	244	minProm	1	set1	-0.450162	-0.450276
HOXC10-1:244, 1, set1, minTK	HOXC10	0	1	244	minTK	1	set1	-0.360385	-0.414167
[truncated: 4,145 more rows]
