# Supplementary material for: A massively parallel reporter assay library to screen short synthetic promoters in mammalian cells
Source: Nat Commun. 2024 Nov 28;15:10353. doi: 10.1038/s41467-024-54502-9 (PMC11604768; doi:10.1038/s41467-024-54502-9)
Supplement: Supplementary file 12 — Source Data [file 41467_2024_54502_MOESM12_ESM.zip › Source Data/Figure S4.xls]

## Sheet: S4A - THRB
architecture	motif	neg_ctrl	tre	id	promoter	period	spacer	barcode	fbs_log2	dna_log10
THRB-1:316, 1, set1, minCMV	THRB	0	1	316	minCMV	1	set1	AACAAAGAATTGTAACCATACGAA	4.05598
THRB-1:1648, 4, set2, minProm	THRB	0	1	1648	minProm	4	set2	AACAAAGGAATATTCGGGAAGGTC	2.83345	0.929468
THRB-1:1981, 8, set2, minCMV	THRB	0	1	1981	minCMV	8	set2	AACAAAGGCTTGTATAGTAGTTTC	1.9405
THRB-1:982, 8, set1, minTK	THRB	0	1	982	minTK	8	set1	AACAAATGGACACAAACATATATA	3.06603	-0.056157
THRB-1:1315, 1, set2, minCMV	THRB	0	1	1315	minCMV	1	set2	AACAAATGGTTTGTTAGGCGGATG	3.23882	0.577546
THRB-1:1981, 8, set2, minCMV	THRB	0	1	1981	minCMV	8	set2	AACAACCTCAGGGACGCTTGGACA	3.1369	-0.689626
THRB-1:1315, 1, set2, minCMV	THRB	0	1	1315	minCMV	1	set2	AACAACGAAACTCACAGATGTGTG	2.94358	0.602631
THRB-1:1315, 1, set2, minTK	THRB	0	1	1315	minTK	1	set2	AACAACTTATGATTAAGATCTTTG	-0.562	-0.109842
THRB-1:1315, 1, set2, minCMV	THRB	0	1	1315	minCMV	1	set2	AACAACTTATGTCTAGCAACGTCA	3.006	-0.410872
THRB-1:1981, 8, set2, minProm	THRB	0	1	1981	minProm	8	set2	AACAATCTGATATGTCCGCCGAAG	2.59655	0.224188
THRB-1:1315, 1, set2, minProm	THRB	0	1	1315	minProm	1	set2	AACAATTAGTGGGTCCCTTAGGTA
THRB-1:1315, 1, set2, minCMV	THRB	0	1	1315	minCMV	1	set2	AACAATTGAATACAACCATATACG	0.613239	0.292646
THRB-1:316, 1, set1, minCMV	THRB	0	1	316	minCMV	1	set1	AACAATTGCCGGGGTAGTTACTAC	3.28797	0.489351
THRB-1:316, 1, set1, minTK	THRB	0	1	316	minTK	1	set1	AACACACTCAGGTACGTTCCTGTG	1.79914	0.229453
THRB-1:649, 4, set1, minTK	THRB	0	1	649	minTK	4	set1	AACACACTGTCATGTAGTAGCTCA	2.03961	0.548421
THRB-1:649, 4, set1, minCMV	THRB	0	1	649	minCMV	4	set1	AACACAGTATGGGTAAGTTAGGCG	3.25112	0.351767
THRB-1:1648, 4, set2, minProm	THRB	0	1	1648	minProm	4	set2	AACACATGATGTTAACTATATGCC	2.57277	-0.388595
THRB-1:1981, 8, set2, minCMV	THRB	0	1	1981	minCMV	8	set2	AACACTTTCATATACCGTACTTTC	3.34468	-0.291685
THRB-1:1648, 4, set2, minTK	THRB	0	1	1648	minTK	4	set2	AACACTTTGCTTCTTAGGTCGTTC	2.07499	0.278857
THRB-1:649, 4, set1, minCMV	THRB	0	1	649	minCMV	4	set1	AACAGATTAAGAGTTGTGCACTTC	3.22015	0.591408
THRB-1:316, 1, set1, minTK	THRB	0	1	316	minTK	1	set1	AACAGATTGTCGCATAGTCGTTAC	2.28583	0.288098
THRB-1:316, 1, set1, minCMV	THRB	0	1	316	minCMV	1	set1	AACAGTCAATGACGACCTCATTCG	3.16949	0.640788
THRB-1:982, 8, set1, minProm	THRB	0	1	982	minProm	8	set1	AACAGTGAAACTGGTACGAATAAC	3.67953	0.477692
THRB-1:982, 8, set1, minProm	THRB	0	1	982	minProm	8	set1	AACAGTGTCTTTGATGGAACCAAA	3.69949	0.196865
THRB-1:316, 1, set1, minCMV	THRB	0	1	316	minCMV	1	set1	AACAGTTTGTTGTGTAGAACTTAG	3.36305	0.646834
THRB-1:649, 4, set1, minTK	THRB	0	1	649	minTK	4	set1	AACGAACAATGGTAACTACCCTTC	2.65671	-0.0875655
THRB-1:982, 8, set1, minTK	THRB	0	1	982	minTK	8	set1	AACGAACAGACTTGCCGTTGGGAA	2.13719	0.533091
THRB-1:982, 8, set1, minTK	THRB	0	1	982	minTK	8	set1	AACGAACAGTTTGGTCGGACCGTC	2.34732	0.278857
THRB-1:1981, 8, set2, minTK	THRB	0	1	1981	minTK	8	set2	AACGACGTCTGAGACGTGAGTTCG	2.16516	0.359592
THRB-1:1981, 8, set2, minTK	THRB	0	1	1981	minTK	8	set2	AACGATCAGATTCACGGATATTAG	2.32752	-0.347203
THRB-1:1648, 4, set2, minProm	THRB	0	1	1648	minProm	4	set2	AACGATGAAACTTTTGTACATTAC	2.59381	0.440708
THRB-1:316, 1, set1, minTK	THRB	0	1	316	minTK	1	set1	AACGCACTCTTACATGCTACGAAG	1.92933	0.725348
THRB-1:982, 8, set1, minTK	THRB	0	1	982	minTK	8	set1	AACGCAGGGTCTTTCCGGCACGTG	1.82879	0.414178
THRB-1:316, 1, set1, minTK	THRB	0	1	316	minTK	1	set1	AACGCATTATCATTTGTTACTGTG	2.5414	-0.0461728
THRB-1:982, 8, set1, minProm	THRB	0	1	982	minProm	8	set1	AACGCATTGATTTTTCCTAGTTTG	0.655098	0.39316
THRB-1:316, 1, set1, minCMV	THRB	0	1	316	minCMV	1	set1	AACGCCCGAAGTTAAACTTCGATG	3.58622	0.339758
THRB-1:649, 4, set1, minTK	THRB	0	1	649	minTK	4	set1	AACGCCGACTCTCGCGTACACTTG	1.89691	0.828888
THRB-1:982, 8, set1, minTK	THRB	0	1	982	minTK	8	set1	AACGCTCAGACTTACCGTTGCACA	1.22061	0.000570566
THRB-1:1315, 1, set2, minCMV	THRB	0	1	1315	minCMV	1	set2	AACGCTGTACGTTAACCACACTAC	3.23913	-0.198264
THRB-1:316, 1, set1, minCMV	THRB	0	1	316	minCMV	1	set1	AACGCTTTCTTTTGAAGTCAGTCG	2.69569	0.535684
THRB-1:1315, 1, set2, minProm	THRB	0	1	1315	minProm	1	set2	AACGGTGACTTTTATCTGTGTTAG		-0.911474
THRB-1:1315, 1, set2, minProm	THRB	0	1	1315	minProm	1	set2	AACGGTGGATTTTAAAGTCGTTAC	2.9325	0.683286
THRB-1:982, 8, set1, minTK	THRB	0	1	982	minTK	8	set1	AACGGTTTACCTTTTGTTCCGTAC	2.38796	-0.109842
THRB-1:1981, 8, set2, minProm	THRB	0	1	1981	minProm	8	set2	AACGGTTTATCGCTAAGATCTGTA	3.3231	0.748125
THRB-1:1648, 4, set2, minTK	THRB	0	1	1648	minTK	4	set2	AACTAACGCATTGGTGTATGTGTG	1.75632	0.468737
THRB-1:1315, 1, set2, minTK	THRB	0	1	1315	minTK	1	set2	AACTAAGTATGTGGCCTGAATTTG	2.81353	0.553413
THRB-1:316, 1, set1, minCMV	THRB	0	1	316	minCMV	1	set1	AACTAATTCAGTTTAATATCGACG	3.29876	0.403796
THRB-1:1648, 4, set2, minCMV	THRB	0	1	1648	minCMV	4	set2	AACTACCTCCTTGAACGGAGTGAC	2.41113	-0.911474
THRB-1:982, 8, set1, minTK	THRB	0	1	982	minTK	8	set1	AACTACGTCTTACTCGGGTAGATC	1.62856	-0.198264
THRB-1:316, 1, set1, minTK	THRB	0	1	316	minTK	1	set1	AACTACTGAATTTGTATGAACGTG	1.65743	0.318975
THRB-1:316, 1, set1, minProm	THRB	0	1	316	minProm	1	set1	AACTACTTCCTTTTCACTAATATA	3.00622	0.548421
THRB-1:1315, 1, set2, minTK	THRB	0	1	1315	minTK	1	set2	AACTATGTCAGGGATGCATCTTTA	-0.0229737	-0.0875655
THRB-1:1315, 1, set2, minTK	THRB	0	1	1315	minTK	1	set2	AACTATTACACATGAACTTACGAG	1.67747	0.0812265
THRB-1:982, 8, set1, minProm	THRB	0	1	982	minProm	8	set1	AACTATTAGCGTGACGCTTATATG	3.25501	-0.0175276
THRB-1:649, 4, set1, minProm	THRB	0	1	649	minProm	4	set1	AACTATTTAAGATACCTTTCTGCG	4.0185	-0.735383
THRB-1:1981, 8, set2, minProm	THRB	0	1	1981	minProm	8	set2	AACTATTTACGTTTCCCGAGCTCG	3.19059	0.713495
THRB-1:1648, 4, set2, minProm	THRB	0	1	1648	minProm	4	set2	AACTCAGGGACAGACAGGCGTGTG	2.517	-0.158147
THRB-1:1315, 1, set2, minCMV	THRB	0	1	1315	minCMV	1	set2	AACTCATTACTTCTTGGGACGGTG	3.23592	0.310375
THRB-1:1315, 1, set2, minCMV	THRB	0	1	1315	minCMV	1	set2	AACTCCCTATGATTAACATGGTTG	3.5315	-0.610444
THRB-1:1315, 1, set2, minCMV	THRB	0	1	1315	minCMV	1	set2	AACTCCCTATGATTAGCATGGTTG
THRB-1:1981, 8, set2, minCMV	THRB	0	1	1981	minCMV	8	set2	AACTCCGGATCATGTATTACCATA	2.9917	0.129918
THRB-1:1315, 1, set2, minTK	THRB	0	1	1315	minTK	1	set2	AACTCCTAATCACGTGGATATGCG	2.69082	-0.227227
THRB-1:1315, 1, set2, minProm	THRB	0	1	1315	minProm	1	set2	AACTCTCTAATATAAGTTACGAAA	4.104	-0.0175276
THRB-1:316, 1, set1, minTK	THRB	0	1	316	minTK	1	set1	AACTCTTGGTCGGTCCTTAATTCA	2.14561	-0.0461728
THRB-1:316, 1, set1, minTK	THRB	0	1	316	minTK	1	set1	AACTGACAGATTGGAAGAACCTCG	1.77058	-1.3886
THRB-1:1648, 4, set2, minTK	THRB	0	1	1648	minTK	4	set2	AACTGATAATTTTAAATACAGAAC	1.46065	0.301601
THRB-1:1981, 8, set2, minCMV	THRB	0	1	1981	minCMV	8	set2	AACTGCTGCCGACACGCTTACTTC	3.02647	-0.911474
THRB-1:649, 4, set1, minProm	THRB	0	1	649	minProm	4	set1	AACTGCTTAACACTTGGGTGTTTC	0.762163	-0.145557
THRB-1:1315, 1, set2, minTK	THRB	0	1	1315	minTK	1	set2	AAGAAAGAGTTTTGCCGGAATACG	2.51877	0.224188
THRB-1:316, 1, set1, minTK	THRB	0	1	316	minTK	1	set1	AAGAAAGTACTGGTTCTTCCCATC	2.36934	0.000570566
THRB-1:982, 8, set1, minTK	THRB	0	1	982	minTK	8	set1	AAGAAAGTATGATGTATTACGATC	2.38949	0.695981
THRB-1:1981, 8, set2, minTK	THRB	0	1	1981	minTK	8	set2	AAGAATGAGACTCGTCGTAACTCA	2.63384	0.185436
THRB-1:1648, 4, set2, minTK	THRB	0	1	1648	minTK	4	set2	AAGAATTAATGGTGCCCGTCGTCA	2.15127	0.434226
THRB-1:316, 1, set1, minProm	THRB	0	1	316	minProm	1	set1	AAGAATTACTCATGCCGAAGTAAA	3.19989	-0.0875655
THRB-1:1315, 1, set2, minProm	THRB	0	1	1315	minProm	1	set2	AAGAATTTGTTTCGTGTGTCCATG	3.60016	0.288098
THRB-1:1315, 1, set2, minProm	THRB	0	1	1315	minProm	1	set2	AAGACAGTACTAGATGTTTATATA	2.99245	0.0812265
THRB-1:1315, 1, set2, minTK	THRB	0	1	1315	minTK	1	set2	AAGACATGCTTGCTACCTACTGCC	1.83769	0.474727
THRB-1:1981, 8, set2, minTK	THRB	0	1	1981	minTK	8	set2	AAGACCTAACCATGTGTTTCGTAG	2.52546	-0.543498
THRB-1:1648, 4, set2, minCMV	THRB	0	1	1648	minCMV	4	set2	AAGAGATTACGTGTCATTTACTTC	2.89364	0.560794
THRB-1:1648, 4, set2, minTK	THRB	0	1	1648	minTK	4	set2	AAGAGTGTGTTGTTAATTACTATC	2.9405	0.0662494
THRB-1:982, 8, set1, minProm	THRB	0	1	982	minProm	8	set1	AAGAGTTAAATGTATGCTAGGGTA	2.71543	-0.513534
THRB-1:982, 8, set1, minTK	THRB	0	1	982	minTK	8	set1	AAGGAACTGTTTGTTCTATCTTTC	2.20353	0.351767
THRB-1:1981, 8, set2, minProm	THRB	0	1	1981	minProm	8	set2	AAGGAATTACTTTTCATGACTGCG	3.59899	-0.291685
THRB-1:649, 4, set1, minCMV	THRB	0	1	649	minCMV	4	set1	AAGGAATTCTCATTTACATGGTTG	3.18766	0.339758
THRB-1:649, 4, set1, minTK	THRB	0	1	649	minTK	4	set1	AAGGACCAACGTCATGTTACTACG	1.83707	0.167707
THRB-1:316, 1, set1, minTK	THRB	0	1	316	minTK	1	set1	AAGGACTAATTTTAAATTTGTTTA	2.26731	0.254857
THRB-1:649, 4, set1, minCMV	THRB	0	1	649	minCMV	4	set1	AAGGATCTGTTTGATGTGTGGTTA	2.94621	0.0738025
THRB-1:316, 1, set1, minCMV	THRB	0	1	316	minCMV	1	set1	AAGGATTACAGGTTTATTAGTGCG	3.22241	0.443913
THRB-1:316, 1, set1, minTK	THRB	0	1	316	minTK	1	set1	AAGGATTAGACTGGAGCATCTGAA	1.7885	0.417584
THRB-1:649, 4, set1, minProm	THRB	0	1	649	minProm	4	set1	AAGGATTTACTATGAATTTAGTTA	2.67747	0.550924
THRB-1:649, 4, set1, minCMV	THRB	0	1	649	minCMV	4	set1	AAGGCATGGCTGGGTGTTAAGATA	3.35379	0.292646
THRB-1:1315, 1, set2, minCMV	THRB	0	1	1315	minCMV	1	set2	AAGGCATTATTGTGTGCGTCTGTG	3.00482	0.385921
THRB-1:1315, 1, set2, minProm	THRB	0	1	1315	minProm	1	set2	AAGGCATTGCGTCTCATTAACTAA	3.21849	0.185436
THRB-1:1315, 1, set2, minTK	THRB	0	1	1315	minTK	1	set2	AAGGCCTAAAGTGATCTTTGGAAA	2.33517	0.511772
THRB-1:1648, 4, set2, minCMV	THRB	0	1	1648	minCMV	4	set2	AAGGGCTGCTCTTATAGTTGCTTC	2.31114	-0.274652
THRB-1:1981, 8, set2, minProm	THRB	0	1	1981	minProm	8	set2	AAGGGCTTATTGTTCCGTTGCACG	2.98281	-0.00838427
THRB-1:1981, 8, set2, minTK	THRB	0	1	1981	minTK	8	set2	AAGGGTTTGCTTTTTATAAGGTTG	2.26243	-0.513534
THRB-1:649, 4, set1, minTK	THRB	0	1	649	minTK	4	set1	AAGTAACACTTATTTCGATAGGTA	1.47448	0.389556
THRB-1:982, 8, set1, minTK	THRB	0	1	982	minTK	8	set1	AAGTAAGAATGGTTCCCGTGGAAG	0.718108	-0.648233
THRB-1:316, 1, set1, minProm	THRB	0	1	316	minProm	1	set1	AAGTAATGGCTGTGTCTTTATGTA	3.41443	-0.543498
THRB-1:1315, 1, set2, minCMV	THRB	0	1	1315	minCMV	1	set2	AAGTAATTGTTATGTCTAACCGAA	3.05435	0.355697
THRB-1:1981, 8, set2, minProm	THRB	0	1	1981	minProm	8	set2	AAGTACTGGACATACCGTAACACA	2.35554	-0.212504
THRB-1:1648, 4, set2, minTK	THRB	0	1	1648	minTK	4	set2	AAGTATCACATTTTCGTTAATTTC	1.9405	0.509032
THRB-1:649, 4, set1, minProm	THRB	0	1	649	minProm	4	set1	AAGTATCACTTATATGGTCAGACA	2.39842	-0.00838427
THRB-1:1981, 8, set2, minProm	THRB	0	1	1981	minProm	8	set2	AAGTATCGCATATTTGCTAATACG	2.9405	0.0346504
THRB-1:1981, 8, set2, minCMV	THRB	0	1	1981	minCMV	8	set2	AAGTATGTATTTTTACCTTCGGAC	2.68823	0.465711
THRB-1:649, 4, set1, minCMV	THRB	0	1	649	minCMV	4	set1	AAGTATTACTTTGTACGTTATTAA	2.33536	0.0812265
THRB-1:649, 4, set1, minCMV	THRB	0	1	649	minCMV	4	set1	AAGTATTGGATATTACCATGTGTA	3.07664	0.123288
THRB-1:1981, 8, set2, minTK	THRB	0	1	1981	minTK	8	set2	AAGTCACAGTCTGTAGGTTATATC	2.61473	0.0427683
THRB-1:1981, 8, set2, minProm	THRB	0	1	1981	minProm	8	set2	AAGTCACGCACATGTCCTCAGGCC	1.59161	-0.0875655
THRB-1:649, 4, set1, minTK	THRB	0	1	649	minTK	4	set1	AAGTCAGGACTTCAAGGATCGTTA	1.90182	0.648831
THRB-1:1648, 4, set2, minCMV	THRB	0	1	1648	minCMV	4	set2	AAGTCATTCCTATTTCCTAGTTTA	2.92099	0.323212
THRB-1:649, 4, set1, minProm	THRB	0	1	649	minProm	4	set1	AAGTCATTCTTGGAAGCTAATTTG	2.6383	0.5172
THRB-1:1648, 4, set2, minTK	THRB	0	1	1648	minTK	4	set2	AAGTCCGAGAGAGATACATCGTCC	1.9405	0.0662494
THRB-1:1981, 8, set2, minCMV	THRB	0	1	1981	minCMV	8	set2	AAGTCCTGACCTTTCGGGAATGCA	3.35292	0.234654
THRB-1:1315, 1, set2, minTK	THRB	0	1	1315	minTK	1	set2	AAGTCTCTGCTGTTTACACATTTC	2.36191	0.535684
THRB-1:316, 1, set1, minTK	THRB	0	1	316	minTK	1	set1	AAGTCTTGATTGCTAGGGCGTACG	0.172092	0.477692
THRB-1:316, 1, set1, minProm	THRB	0	1	316	minProm	1	set1	AAGTGCTGAACTGACCGACATATA	3.57186	0.129918
THRB-1:649, 4, set1, minCMV	THRB	0	1	649	minCMV	4	set1	AAGTGCTTATTTCTTCGAACGTTA	2.95533	0.179606
THRB-1:1315, 1, set2, minTK	THRB	0	1	1315	minTK	1	set2	AAGTGCTTCACACACAGTTCGATA	2.10874	0.640788
THRB-1:649, 4, set1, minTK	THRB	0	1	649	minTK	4	set1	AAGTGCTTCTGATATGGATGGGAG	2.87491	0.584532
THRB-1:1315, 1, set2, minProm	THRB	0	1	1315	minProm	1	set2	AAGTGTCAATCGCGACCGTAGATA	5.26243	-1.2125
THRB-1:649, 4, set1, minTK	THRB	0	1	649	minTK	4	set1	AAGTGTGTGTGTCAACGTTGGGCG	2.83359	-0.388595
THRB-1:316, 1, set1, minCMV	THRB	0	1	316	minCMV	1	set1	AAGTGTTACTTAGTTGTTTGGTAG	3.43326	0.746537
THRB-1:1315, 1, set2, minTK	THRB	0	1	1315	minTK	1	set2	AAGTGTTGCATTCATATTAATAAC	2.66278	0.359592
THRB-1:1648, 4, set2, minCMV	THRB	0	1	1648	minCMV	4	set2	AATAAACGCATTCACCGACATTCG	2.30973	-0.367406
THRB-1:1648, 4, set2, minTK	THRB	0	1	1648	minTK	4	set2	AATAAAGAAATAGTTGCACATTCA	2.49689	0.0957043
THRB-1:1981, 8, set2, minTK	THRB	0	1	1981	minTK	8	set2	AATAAAGGAATTTACGCAAGTGAG	2.58398	0.239793
THRB-1:1981, 8, set2, minProm	THRB	0	1	1981	minProm	8	set2	AATAAAGTCATTCTTAGAAGTTCA	1.35554	-0.990655
THRB-1:316, 1, set1, minCMV	THRB	0	1	316	minCMV	1	set1	AATAAATGCTTACATACTCGGTTA	3.44484	0.208002
THRB-1:649, 4, set1, minCMV	THRB	0	1	649	minCMV	4	set1	AATAACGGCCTGTGACGACCTAAG	2.82502	-0.0875655
THRB-1:649, 4, set1, minTK	THRB	0	1	649	minTK	4	set1	AATAACGGGAGTCAACTATCGTAC	-0.133209	0.577546
THRB-1:649, 4, set1, minCMV	THRB	0	1	649	minCMV	4	set1	AATAACGGGATACAAATATATATA	3.56189	0.563228
THRB-1:649, 4, set1, minTK	THRB	0	1	649	minTK	4	set1	AATAATCAATCGTACATTCGCACG	2.8791	0.427646
THRB-1:1315, 1, set2, minProm	THRB	0	1	1315	minProm	1	set2	AATAATGGGATACAAGGTTCGGAC	3.1081	0.00934453
THRB-1:1315, 1, set2, minTK	THRB	0	1	1315	minTK	1	set2	AATAATGTGATTGTTATGAGGTTA	2.85295	0.774267
THRB-1:316, 1, set1, minTK	THRB	0	1	316	minTK	1	set1	AATAATTAACCGCACGTTTATGCG	2.46379	0.427646
THRB-1:1981, 8, set2, minProm	THRB	0	1	1981	minProm	8	set2	AATAATTAGTGACTCAGTTGTTTC	4.19684	-1.08757
THRB-1:649, 4, set1, minTK	THRB	0	1	649	minTK	4	set1	AATAATTTAACAGAACTTTCCATA
THRB-1:1648, 4, set2, minTK	THRB	0	1	1648	minTK	4	set2	AATAATTTCTGTCTCATTACCTAA	1.76957	0.611405
THRB-1:1981, 8, set2, minProm	THRB	0	1	1981	minProm	8	set2	AATAATTTGTTTTTCATGTCGGTA	2.70495	0.331564
THRB-1:982, 8, set1, minCMV	THRB	0	1	982	minCMV	8	set1	AATACACAATGTCTTATGAATAAA	3.55504	0.389556
THRB-1:1648, 4, set2, minProm	THRB	0	1	1648	minProm	4	set2	AATACACGGCGATTAGTTACTTCC	2.62113	0.0885258
THRB-1:982, 8, set1, minTK	THRB	0	1	982	minTK	8	set1	AATACATTCTCGTTAATTTCCTTG	4.53434	0.0585625
THRB-1:1981, 8, set2, minProm	THRB	0	1	1981	minProm	8	set2	AATACCCGATCTGGACTAAAGGTC	3.80032	-0.056157
THRB-1:316, 1, set1, minCMV	THRB	0	1	316	minCMV	1	set1	AATACCGAATTGTGTAGGTCTGTA	3.15603	0.459594
THRB-1:1981, 8, set2, minTK	THRB	0	1	1981	minTK	8	set2	AATACCGGAATTGTCCTATGTATG	1.24389	-0.184475
THRB-1:982, 8, set1, minTK	THRB	0	1	982	minTK	8	set1	AATACCGTCTTGGTTCGGAACATA	2.67747	0.179606
THRB-1:1648, 4, set2, minCMV	THRB	0	1	1648	minCMV	4	set2	AATACCTGCTCTTGTACTAATATA	2.89691	-0.133323
THRB-1:1315, 1, set2, minTK	THRB	0	1	1315	minTK	1	set2	AATACCTTAACACTTATATCTGTG	2.48107	0.155473
THRB-1:1315, 1, set2, minCMV	THRB	0	1	1315	minCMV	1	set2	AATACTTGGATTGTTCCGCGCTAG	-3.3449	-0.327898
THRB-1:649, 4, set1, minTK	THRB	0	1	649	minTK	4	set1	AATACTTTCTTTCTTGCTACTTAA	0.462453	0.109715
THRB-1:1981, 8, set2, minCMV	THRB	0	1	1981	minCMV	8	set2	AATAGACTCAGTTTTGCTTCGTTC
THRB-1:1648, 4, set2, minCMV	THRB	0	1	1648	minCMV	4	set2	AATAGAGAACTGTGCGGGAACGTG	4.443	-1.68963
THRB-1:1648, 4, set2, minProm	THRB	0	1	1648	minProm	4	set2	AATAGAGTCCTGTATATATCCTAC	2.84739	-0.735383
THRB-1:1315, 1, set2, minTK	THRB	0	1	1315	minTK	1	set2	AATAGCGGAATTTGACTAAATGTC	2.30307	-0.347203
THRB-1:1648, 4, set2, minTK	THRB	0	1	1648	minTK	4	set2	AATAGCGTATTTGTTAGGTGTATG	1.27754	-0.347203
THRB-1:1315, 1, set2, minTK	THRB	0	1	1315	minTK	1	set2	AATAGCTTATTTTTTAGTAAGGTA	2.43579	0.555887
THRB-1:649, 4, set1, minProm	THRB	0	1	649	minProm	4	set1	AATAGTGTACCTGTAGTAAGGTAA	4.39993	-0.575682
THRB-1:982, 8, set1, minTK	THRB	0	1	982	minTK	8	set1	AATAGTTAAATTCTCCGTCGCGCC	1.61577	0.367279
THRB-1:1648, 4, set2, minProm	THRB	0	1	1648	minProm	4	set2	AATAGTTAACGTTTAATGTCGTTA	1.66813	0.0427683
THRB-1:1981, 8, set2, minTK	THRB	0	1	1981	minTK	8	set2	AATGAAGTCCTGCAAGTTTATTCG	1.89559	0.278857
THRB-1:649, 4, set1, minCMV	THRB	0	1	649	minCMV	4	set1	AATGAATAGTTTTGCCTTTCTTAA	3.21293	-0.121424
THRB-1:316, 1, set1, minTK	THRB	0	1	316	minTK	1	set1	AATGACTGAATTGTTATGTCGGAG	1.91044	0.33568
THRB-1:1315, 1, set2, minProm	THRB	0	1	1315	minProm	1	set2	AATGATCTCTCGGGAACTCGGTAC	-1.02297	-0.0268677
THRB-1:1315, 1, set2, minTK	THRB	0	1	1315	minTK	1	set2	AATGATGGATGTCGTATTCGTACA	1.7504	0.155473
THRB-1:982, 8, set1, minTK	THRB	0	1	982	minTK	8	set1	AATGATGTACTTTGCGGATCTAAG	2.33045	0.39316
THRB-1:982, 8, set1, minTK	THRB	0	1	982	minTK	8	set1	AATGATTTCTTTCGAATGAATGCA	1.97445	0.396734
THRB-1:1981, 8, set2, minProm	THRB	0	1	1981	minProm	8	set2	AATGATTTGCTAGACACATGTTTA	2.84908	0.310375
THRB-1:649, 4, set1, minTK	THRB	0	1	649	minTK	4	set1	AATGCAGAAATAGATCGTTGTTTC	1.39507	0.196865
THRB-1:1648, 4, set2, minTK	THRB	0	1	1648	minTK	4	set2	AATGCAGTACTTGGTAGTCATATG	2.17866	-0.0985609
THRB-1:1648, 4, set2, minCMV	THRB	0	1	1648	minCMV	4	set2	AATGCATAATGTTTAGGTAAGACC	3.05748	1.0531
THRB-1:982, 8, set1, minCMV	THRB	0	1	982	minCMV	8	set1	AATGCATTACTACATATTTACTCG
THRB-1:1648, 4, set2, minProm	THRB	0	1	1648	minProm	4	set2	AATGCATTATTTGTTATGCACTAA	3.09508	0.213464
THRB-1:316, 1, set1, minCMV	THRB	0	1	316	minCMV	1	set1	AATGCCGACTTTGACAGATATTTA	1.6687	0.331564
THRB-1:982, 8, set1, minTK	THRB	0	1	982	minTK	8	set1	AATGCTGGCAGTGTACGGTAGACA	2.42709	0.371072
THRB-1:1981, 8, set2, minTK	THRB	0	1	1981	minTK	8	set2	AATGCTTAAATATTTCCAAATACA	2.02035	-0.0875655
THRB-1:1315, 1, set2, minCMV	THRB	0	1	1315	minCMV	1	set2	AATGCTTAATTTTTTGCGTATTTG	3.10139	0.339758
THRB-1:982, 8, set1, minCMV	THRB	0	1	982	minCMV	8	set1	AATGCTTTATGGTACATTTAGTTC	3.83274	-0.327898
THRB-1:316, 1, set1, minTK	THRB	0	1	316	minTK	1	set1	AATGGAGTCACTGGCGTTAGCGAC	1.85477	0.0738025
THRB-1:1981, 8, set2, minProm	THRB	0	1	1981	minProm	8	set2	AATGGATGATGATTCGCTTGGTAG	3.17018	0.548421
THRB-1:1648, 4, set2, minCMV	THRB	0	1	1648	minCMV	4	set2	AATGGATTCTCATTAAGTAAGATA	3.06321	0.371072
THRB-1:1315, 1, set2, minTK	THRB	0	1	1315	minTK	1	set2	AATGGCGACTGTCGACCTAGTGAA	2.18742	0.0957043
THRB-1:1981, 8, set2, minTK	THRB	0	1	1981	minTK	8	set2	AATGGCTTGTCGTTCAGTTGCTTA	2.39993	-0.459177
THRB-1:316, 1, set1, minProm	THRB	0	1	316	minProm	1	set1	AATGGTGGGTCACACGCTCATGTC	2.69341	0.728676
THRB-1:649, 4, set1, minProm	THRB	0	1	649	minProm	4	set1	AATTAACAGTGTTTTACGTATGAG	2.18526	0.591408
THRB-1:1648, 4, set2, minCMV	THRB	0	1	1648	minCMV	4	set2	AATTAACGCCGTTATATACCCTTG	0.677466	-0.459177
THRB-1:982, 8, set1, minProm	THRB	0	1	982	minProm	8	set1	AATTAACTGTGACTAATGAGCGTC	2.84399	0.288098
THRB-1:1981, 8, set2, minTK	THRB	0	1	1981	minTK	8	set2	AATTAAGAACTTCGTGTGTATTCA	2.44865	0.893573
THRB-1:1315, 1, set2, minProm	THRB	0	1	1315	minProm	1	set2	AATTAAGGCTCTTTACTTCACTAC	3.50152	-0.171112
THRB-1:1315, 1, set2, minTK	THRB	0	1	1315	minTK	1	set2	AATTAATAATCGGTCAGAACTTTG	2.03092	0.229453
THRB-1:1981, 8, set2, minProm	THRB	0	1	1981	minProm	8	set2	AATTACCAGTCTGTAGCTTATTTG	3.33106	0.292646
THRB-1:982, 8, set1, minProm	THRB	0	1	982	minProm	8	set1	AATTACCGATCTCTTAGTTCGTTA	3.01336	0.540823
THRB-1:1981, 8, set2, minTK	THRB	0	1	1981	minTK	8	set2	AATTACGTCTTTTATGCATCTTAC	2.48107	0.116554
THRB-1:1648, 4, set2, minTK	THRB	0	1	1648	minTK	4	set2	AATTACTGCACGTTCGTTTACTCA	2.16289	0.550924
THRB-1:1981, 8, set2, minCMV	THRB	0	1	1981	minCMV	8	set2	AATTACTGGTTTTACGTTTCCACA	0.0842358	0.511772
THRB-1:982, 8, set1, minCMV	THRB	0	1	982	minCMV	8	set1	AATTATCAATTATTAAGACGTTTC	3.5644	0.555887
THRB-1:1981, 8, set2, minTK	THRB	0	1	1981	minTK	8	set2	AATTATCGATTTGAACCTAACTAA	2.41325	0.129918
THRB-1:982, 8, set1, minCMV	THRB	0	1	982	minCMV	8	set1	AATTATCGCCGGTGACTACGCATC	3.23909	-0.0875655
THRB-1:1315, 1, set2, minProm	THRB	0	1	1315	minProm	1	set2	AATTATCTCTCTGTTGTTTCGATA	3.03047	0.708315
THRB-1:982, 8, set1, minCMV	THRB	0	1	982	minCMV	8	set1	AATTATGTCTGTTAAATACATTTC	3.70171	0.0346504
THRB-1:1315, 1, set2, minCMV	THRB	0	1	1315	minCMV	1	set2	AATTATTAACTTTTTAGGTGTAAA	3.15809	0.109715
THRB-1:1315, 1, set2, minTK	THRB	0	1	1315	minTK	1	set2	AATTATTAATTTCGAGTTTACATC	1.84887	0.0263779
THRB-1:1315, 1, set2, minTK	THRB	0	1	1315	minTK	1	set2	AATTATTACTCTCTCAGTTGGTAC	2.4907	-0.145557
THRB-1:1981, 8, set2, minProm	THRB	0	1	1981	minProm	8	set2	AATTATTGAATTGTTGTTTCTAAA	3.17735	0.630521
THRB-1:316, 1, set1, minProm	THRB	0	1	316	minProm	1	set1	AATTATTTAATGCATCCATATATC	3.34084	0.414178
THRB-1:316, 1, set1, minCMV	THRB	0	1	316	minCMV	1	set1	AATTATTTAATTCACATTTCCTTC	-1.06437	0.420964
THRB-1:982, 8, set1, minCMV	THRB	0	1	982	minCMV	8	set1	AATTATTTACTATGTGTTTGTTAA	3.41178	0.628438
THRB-1:1315, 1, set2, minCMV	THRB	0	1	1315	minCMV	1	set2	AATTCACAGATAGATCCTTATTTA	3.01569	0.389556
THRB-1:1315, 1, set2, minProm	THRB	0	1	1315	minProm	1	set2	AATTCACTAACATGAGGTAACTTG	2.49437	0.102766
THRB-1:982, 8, set1, minCMV	THRB	0	1	982	minCMV	8	set1	AATTCAGTCTTTTTTATTAATTAC	3.63729	0.213464
THRB-1:982, 8, set1, minCMV	THRB	0	1	982	minCMV	8	set1	AATTCATGAATTTTAATTAGGAAA	3.56343	0.116554
THRB-1:649, 4, set1, minProm	THRB	0	1	649	minProm	4	set1	AATTCTCGGACATTCCCTAATATC	3.77179	0.351767
THRB-1:1981, 8, set2, minTK	THRB	0	1	1981	minTK	8	set2	AATTCTTAATGGGTTCCTACTTAA	1.83616	0.0585625
THRB-1:1981, 8, set2, minTK	THRB	0	1	1981	minTK	8	set2	AATTCTTAGCCGCGTACGAACTCA	2.18086	0.0263779
THRB-1:982, 8, set1, minTK	THRB	0	1	982	minTK	8	set1	AATTCTTGCTGGGAAGTATCTACG	1.52546	0.486466
THRB-1:1315, 1, set2, minTK	THRB	0	1	1315	minTK	1	set2	AATTCTTTATTGGTTGGACCGTTA	2.35183	0.660622
THRB-1:316, 1, set1, minProm	THRB	0	1	316	minProm	1	set1	AATTCTTTCTCTGGCAGTTACACA	3.5805	0.0507372
THRB-1:316, 1, set1, minTK	THRB	0	1	316	minTK	1	set1	AATTGACAGTTTTATGGAAAGGTC	1.64334	0.229453
THRB-1:649, 4, set1, minTK	THRB	0	1	649	minTK	4	set1	AATTGAGGGACATTCCTAAAGTAC	1.90695	0.565647
THRB-1:649, 4, set1, minProm	THRB	0	1	649	minProm	4	set1	AATTGAGTACGGGGTAGACACATA	2.77828	0.791817
THRB-1:1315, 1, set2, minCMV	THRB	0	1	1315	minCMV	1	set2	AATTGATACTTTCAAAGTTACGAG	3.28423	-0.133323
THRB-1:1315, 1, set2, minTK	THRB	0	1	1315	minTK	1	set2	AATTGATTCCTTTGACCTTCGGAC	2.39736	0.173697
THRB-1:316, 1, set1, minProm	THRB	0	1	316	minProm	1	set1	AATTGCTAATGGGACAGGACTATA	3.11383	0.142883
THRB-1:1648, 4, set2, minProm	THRB	0	1	1648	minProm	4	set2	AATTGCTAGATATTACTTTAGTAA	2.93387	0.443913
THRB-1:1981, 8, set2, minTK	THRB	0	1	1981	minTK	8	set2	AATTGTCTATTTTACGCATAGGCA	2.36371	0.123288
THRB-1:1648, 4, set2, minCMV	THRB	0	1	1648	minCMV	4	set2	AATTGTCTCATGCTAGGTAGGTTG	2.94731	-0.212504
THRB-1:316, 1, set1, minTK	THRB	0	1	316	minTK	1	set1	AATTGTGTGTGGCTTCTTTGGGTA	2.28229	0.543371
THRB-1:982, 8, set1, minProm	THRB	0	1	982	minProm	8	set1	AATTGTTTGTGGTTAAGTTGTATG	3.82453	0.374833
THRB-1:1648, 4, set2, minCMV	THRB	0	1	1648	minCMV	4	set2	ACCAAATTGCTATACATGTGGGCA	2.8899	0.550924
THRB-1:1315, 1, set2, minCMV	THRB	0	1	1315	minCMV	1	set2	ACCAATCAAACATTACTTTGGTCC	2.28911	-0.689626
THRB-1:1315, 1, set2, minTK	THRB	0	1	1315	minTK	1	set2	ACCAATGGATGTCATGCTACTTAG	2.34989	0.259764
THRB-1:1315, 1, set2, minCMV	THRB	0	1	1315	minCMV	1	set2	ACCACACAACTATTTCTTCATTAC	3.59092	-0.227227
THRB-1:982, 8, set1, minCMV	THRB	0	1	982	minCMV	8	set1	ACCACAGACATTCACCTGTGTGTA	3.33905	0.301601
THRB-1:1981, 8, set2, minTK	THRB	0	1	1981	minTK	8	set2	ACCACCGTATTTCACGGACGTACG	1.43673	0.8532
THRB-1:649, 4, set1, minCMV	THRB	0	1	649	minCMV	4	set1	ACCACTCAGTCTTTCCTGCGTGCA	3.20579	0.812802
THRB-1:1981, 8, set2, minCMV	THRB	0	1	1981	minCMV	8	set2	ACCACTTAATCTCTTCTGTACATC	3.02003	0.738509
THRB-1:1648, 4, set2, minTK	THRB	0	1	1648	minTK	4	set2	ACCAGACGATGTCAAATGTACAAG	0.908079	0.208002
THRB-1:649, 4, set1, minTK	THRB	0	1	649	minTK	4	set1	ACCAGTGACCTGTTACTTTATTAA	3.57793	0.224188
THRB-1:316, 1, set1, minTK	THRB	0	1	316	minTK	1	set1	ACCAGTGGGTTGTGACTGTATTCG	2.23001	0.274162
THRB-1:1981, 8, set2, minCMV	THRB	0	1	1981	minCMV	8	set2	ACCAGTTACCCTTGCCTTCGCAAG	2.90574	-0.242467
THRB-1:1981, 8, set2, minTK	THRB	0	1	1981	minTK	8	set2	ACCAGTTAGCTTCTTGTTTGCTTC	0.281537	0.000570566
THRB-1:649, 4, set1, minProm	THRB	0	1	649	minProm	4	set1	ACCAGTTTACCTTGTATTAGTTAC	1.79294	0.161633
THRB-1:649, 4, set1, minTK	THRB	0	1	649	minTK	4	set1	ACCAGTTTGTTAGGAATTTCTAAG	2.43235	0.437479
THRB-1:982, 8, set1, minProm	THRB	0	1	982	minProm	8	set1	ACCGAATGCTCTCGTACGTATAAC	3.20969	0.000570566
THRB-1:1315, 1, set2, minProm	THRB	0	1	1315	minProm	1	set2	ACCGACTACTTATTACGTTGTATC	3.28013	0.213464
THRB-1:1981, 8, set2, minProm	THRB	0	1	1981	minProm	8	set2	ACCGATCAACGGTGCATATAGTTA	2.34816	0.579887
THRB-1:1981, 8, set2, minProm	THRB	0	1	1981	minProm	8	set2	ACCGATCGAATTGGCGTGAGGTTG	3.0185	0.00934453
THRB-1:1981, 8, set2, minProm	THRB	0	1	1981	minProm	8	set2	ACCGATCGAATTGGCGTGGGGTTG
THRB-1:982, 8, set1, minProm	THRB	0	1	982	minProm	8	set1	ACCGATCTACTGGACCGTAGCTTA	-1.14696	0.000570566
THRB-1:316, 1, set1, minCMV	THRB	0	1	316	minCMV	1	set1	ACCGATTTATCTGTTGGTTCGGAA	3.20375	0.560794
THRB-1:1315, 1, set2, minTK	THRB	0	1	1315	minTK	1	set2	ACCGATTTATTATATACGAGTGAC	1.23001	0.351767
THRB-1:649, 4, set1, minTK	THRB	0	1	649	minTK	4	set1	ACCGCCTGATTTCTCACTCCCAAA	1.92438	0.297146
THRB-1:1315, 1, set2, minCMV	THRB	0	1	1315	minCMV	1	set2	ACCGGATTATTGTTTGCTACCAAG	2.54568	0.363453
THRB-1:1648, 4, set2, minTK	THRB	0	1	1648	minTK	4	set2	ACCGGTTAGCTACTTGTATCGGTA	1.60515	0.239793
THRB-1:982, 8, set1, minProm	THRB	0	1	982	minProm	8	set1	ACCTAACTCATTTGAACGCCTGTG	3.46423	0.811434
THRB-1:982, 8, set1, minCMV	THRB	0	1	982	minCMV	8	set1	ACCTAATGCTGGTTTGCGTGTTTC	3.07566	-0.184475
THRB-1:649, 4, set1, minCMV	THRB	0	1	649	minCMV	4	set1	ACCTATGAATGTGTAGCACATGTC	3.08485	0.327408
THRB-1:316, 1, set1, minCMV	THRB	0	1	316	minCMV	1	set1	ACCTCACGACTTGAACTTACTATG	2.77336	0.417584
THRB-1:1981, 8, set2, minCMV	THRB	0	1	1981	minCMV	8	set2	ACCTCCGTATTATAAGTAAGTGAC	3.44809	0.234654
THRB-1:1981, 8, set2, minTK	THRB	0	1	1981	minTK	8	set2	ACCTCTCAAATGCTTGTAAGTGAA	1.90151	-0.109842
THRB-1:1648, 4, set2, minCMV	THRB	0	1	1648	minCMV	4	set2	ACCTCTGAGATTTATATACGGATG	2.88961	0.351767
THRB-1:982, 8, set1, minTK	THRB	0	1	982	minTK	8	set1	ACCTCTGGCACGTTTACGCCTTCG	1.60608	0.0427683
THRB-1:1315, 1, set2, minCMV	THRB	0	1	1315	minCMV	1	set2	ACCTCTTGGTTACTTCTATATTTG	2.97487	0.382257
THRB-1:982, 8, set1, minTK	THRB	0	1	982	minTK	8	set1	ACCTGAGAGCCTTAAATAAATGTA	2.31762	0.823592
THRB-1:316, 1, set1, minTK	THRB	0	1	316	minTK	1	set1	ACCTGAGGATCATTAATAACCTTG	-0.212746	0.450254
THRB-1:1648, 4, set2, minTK	THRB	0	1	1648	minTK	4	set2	ACCTGTGTAATTTAAGTTACCTTG	0.870111	0.249894
THRB-1:982, 8, set1, minProm	THRB	0	1	982	minProm	8	set1	ACCTGTTAAACTCATACATAGAAG	2.59031	0.191188
THRB-1:1648, 4, set2, minProm	THRB	0	1	1648	minProm	4	set2	ACGAAAGAGCGGTAAATTTATTCA	2.49783	-0.0768416
THRB-1:1315, 1, set2, minProm	THRB	0	1	1315	minProm	1	set2	ACGAACTGGCTGTTAATACAGTTA	2.75683	0.486466
THRB-1:1648, 4, set2, minProm	THRB	0	1	1648	minProm	4	set2	ACGACATGCATGCTCATATCCGCA	4.0997	-0.0985609
THRB-1:1648, 4, set2, minTK	THRB	0	1	1648	minTK	4	set2	ACGACATGGTTGGATGTGCAGGTA	1.23524	-0.0268677
THRB-1:982, 8, set1, minTK	THRB	0	1	982	minTK	8	set1	ACGACCGAAATTTTAACTTGGGTA	3.4524	-0.0461728
THRB-1:316, 1, set1, minTK	THRB	0	1	316	minTK	1	set1	ACGACCTGCCTGGACCTTTAGAAA	2.18666	0.259764
THRB-1:316, 1, set1, minCMV	THRB	0	1	316	minCMV	1	set1	ACGACTTTGTTTCGAACATAGTAA	3.30307	-0.459177
THRB-1:1648, 4, set2, minTK	THRB	0	1	1648	minTK	4	set2	ACGAGAGACCGTTTTACTACGGCA	1.94615	0.480636
THRB-1:316, 1, set1, minTK	THRB	0	1	316	minTK	1	set1	ACGAGATTCTCATTTAGGTAGACA	2.30307	-0.258262
THRB-1:1315, 1, set2, minCMV	THRB	0	1	1315	minCMV	1	set2	ACGAGCGTGACTCGCCCTAGGTTA	2.70604	-0.911474
THRB-1:316, 1, set1, minProm	THRB	0	1	316	minProm	1	set1	ACGGAACGCATTTAAATTAATGCC	2.9453	0.173697
THRB-1:1315, 1, set2, minCMV	THRB	0	1	1315	minCMV	1	set2	ACGGACGGCCTTTTACTACAGTAA	2.81497	-1.08757
THRB-1:1315, 1, set2, minCMV	THRB	0	1	1315	minCMV	1	set2	ACGGACTTATGGTAAAGGTCCATG	3.31435	0.173697
THRB-1:1315, 1, set2, minCMV	THRB	0	1	1315	minCMV	1	set2	ACGGATCTATGTGGCGCTTGTTAG	2.86983	-0.121424
THRB-1:1648, 4, set2, minCMV	THRB	0	1	1648	minCMV	4	set2	ACGGATTAGAGTCTTACTTGTGTG	2.79734	0.249894
THRB-1:1648, 4, set2, minTK	THRB	0	1	1648	minTK	4	set2	ACGGCAGTGTGATGAGCAAACACC	1.35554	-0.158147
THRB-1:1648, 4, set2, minTK	THRB	0	1	1648	minTK	4	set2	ACGGCCTAATTTTTAGTTTGCACA	1.18953	-0.212504
THRB-1:1315, 1, set2, minProm	THRB	0	1	1315	minProm	1	set2	ACGGCTGTACCATAAATTAATGAG	3.4887	0.495066
THRB-1:316, 1, set1, minProm	THRB	0	1	316	minProm	1	set1	ACGGGACTATTATAAACGTCCTTA	2.92555	0.430948
THRB-1:982, 8, set1, minTK	THRB	0	1	982	minTK	8	set1	ACGGGATAGCGATACGTGTCCGTG	1.16289	-0.0985609
THRB-1:982, 8, set1, minTK	THRB	0	1	982	minTK	8	set1	ACGGGTCAATTTCGCGCAACTAAC	2.00761	0.0427683
THRB-1:1315, 1, set2, minCMV	THRB	0	1	1315	minCMV	1	set2	ACGGGTCACTTACAAGGGCCTTTG	2.93867	0.167707
THRB-1:649, 4, set1, minTK	THRB	0	1	649	minTK	4	set1	ACGTAACTACCGTTACTATAGGTA	1.71433	0.495066
THRB-1:1648, 4, set2, minTK	THRB	0	1	1648	minTK	4	set2	ACGTAACTATTGCTAGTTACGTAG	1.06603	0.0263779
THRB-1:1648, 4, set2, minCMV	THRB	0	1	1648	minCMV	4	set2	ACGTAATAGATTCTCAGATGTAAA	2.83876	-0.0985609
THRB-1:1648, 4, set2, minProm	THRB	0	1	1648	minProm	4	set2	ACGTACCAGATTGTCCGGCGTAAA	0.355538
THRB-1:1648, 4, set2, minTK	THRB	0	1	1648	minTK	4	set2	ACGTACTTCCTGTATCGTTAGAAC	1.74673	0.385921
THRB-1:982, 8, set1, minTK	THRB	0	1	982	minTK	8	set1	ACGTATCTCTTAGGTGTTCACACG	1.20353	-0.648233
THRB-1:649, 4, set1, minProm	THRB	0	1	649	minProm	4	set1	ACGTATTAATGTGTTCCGAACAAA	2.74786	-0.274652
THRB-1:982, 8, set1, minProm	THRB	0	1	982	minProm	8	set1	ACGTATTGCATTTGAGTGTCCACA	4.18648	-0.145557
THRB-1:1981, 8, set2, minTK	THRB	0	1	1981	minTK	8	set2	ACGTCACAATCAGTAATTAATTAG	4.52546	-0.689626
THRB-1:1315, 1, set2, minTK	THRB	0	1	1315	minTK	1	set2	ACGTCAGAAATAGATATGAATACG	2.02951	0.359592
THRB-1:982, 8, set1, minTK	THRB	0	1	982	minTK	8	set1	ACGTCAGGGTTTGTTCCGTATGCC	2.35554	-0.610444
THRB-1:1648, 4, set2, minCMV	THRB	0	1	1648	minCMV	4	set2	ACGTCATTCTTAGTCCGTCAGTCC	2.93574	0.254857
THRB-1:1315, 1, set2, minProm	THRB	0	1	1315	minProm	1	set2	ACGTCATTGCTTGGTGTGTATATA	2.80134
THRB-1:1315, 1, set2, minProm	THRB	0	1	1315	minProm	1	set2	ACGTCATTGCTTGGTGTGTATGTA	3.49304	0.185436
THRB-1:649, 4, set1, minProm	THRB	0	1	649	minProm	4	set1	ACGTCCTTCATTCGCGTACACTAC	2.96559	0.155473
THRB-1:982, 8, set1, minCMV	THRB	0	1	982	minCMV	8	set1	ACGTCTGTAAGGTACGTTCCTACG	3.6658	0.327408
THRB-1:316, 1, set1, minTK	THRB	0	1	316	minTK	1	set1	ACGTCTTTCATATAAGGGTCCTAC	2.1708	0.39316
THRB-1:982, 8, set1, minProm	THRB	0	1	982	minProm	8	set1	ACTAAAGTGCCTCACATTAAGACA	0.355538	-1.08757
THRB-1:1315, 1, set2, minTK	THRB	0	1	1315	minTK	1	set2	ACTAACGACTTTCATCGTTAGACA	2.23558	0.288098
THRB-1:982, 8, set1, minTK	THRB	0	1	982	minTK	8	set1	ACTAATCACACTGTAGCATATTTC	1.50754	0.0507372
THRB-1:982, 8, set1, minTK	THRB	0	1	982	minTK	8	set1	ACTAATCTAATACTCGGTTATTTA	2.7027	0.202469
THRB-1:1648, 4, set2, minTK	THRB	0	1	1648	minTK	4	set2	ACTAATCTATGGCAAGCATCTTCC	3.05598	-0.911474
THRB-1:1648, 4, set2, minProm	THRB	0	1	1648	minProm	4	set2	ACTAATCTCATGTTTATAAGCGCG	2.98003	-0.212504
THRB-1:1315, 1, set2, minCMV	THRB	0	1	1315	minCMV	1	set2	ACTAATGACTGTTTTATACCTGAG	2.53201	0.740127
THRB-1:1648, 4, set2, minCMV	THRB	0	1	1648	minCMV	4	set2	ACTAATGAGAGATTAAGGCACAAC	3.04336	0.565647
THRB-1:649, 4, set1, minProm	THRB	0	1	649	minProm	4	set1	ACTAATGGACTATTCACGAAGGAA	2.72854	0.495066
THRB-1:982, 8, set1, minTK	THRB	0	1	982	minTK	8	set1	ACTAATTAATTGTACGGATAGGTA	2.43235	0.161633
THRB-1:1315, 1, set2, minTK	THRB	0	1	1315	minTK	1	set2	ACTAATTTGTCTCTCGTTTAGTAG	1.91497	-0.198264
THRB-1:649, 4, set1, minProm	THRB	0	1	649	minProm	4	set1	ACTAATTTGTTTTTTGTATGGTAC	3.12107	0.129918
THRB-1:649, 4, set1, minProm	THRB	0	1	649	minProm	4	set1	ACTACACGGCTTTTCAGATATTCC	2.83732	0.480636
THRB-1:649, 4, set1, minTK	THRB	0	1	649	minTK	4	set1	ACTACAGTATGTTGAGTGTCTGTG	3.61427	0.102766
THRB-1:1981, 8, set2, minProm	THRB	0	1	1981	minProm	8	set2	ACTACATTAAGATTAATACCTAAA	2.37113	0.371072
THRB-1:316, 1, set1, minTK	THRB	0	1	316	minTK	1	set1	ACTACATTAATATTCCGGAATTAC	2.18296	0.179606
THRB-1:649, 4, set1, minCMV	THRB	0	1	649	minCMV	4	set1	ACTACATTCTTAGGACTTCATGAA	3.03605	0.540823
THRB-1:1648, 4, set2, minCMV	THRB	0	1	1648	minCMV	4	set2	ACTACCTGGATAGGTCTTAGTTTA	2.41747	-0.056157
THRB-1:1315, 1, set2, minProm	THRB	0	1	1315	minProm	1	set2	ACTACTGGATGGTTTAGAAATGCG	3.06903	0.437479
THRB-1:316, 1, set1, minProm	THRB	0	1	316	minProm	1	set1	ACTACTTAGTCATTTCCTCCTTTA	2.35554	-0.133323
THRB-1:982, 8, set1, minTK	THRB	0	1	982	minTK	8	set1	ACTACTTGATTGTGAACTTAGTTC	2.25633	0.331564
THRB-1:982, 8, set1, minTK	THRB	0	1	982	minTK	8	set1	ACTACTTTGCTTTAACGTTATTTA	0.814969	0.264617
THRB-1:1648, 4, set2, minCMV	THRB	0	1	1648	minCMV	4	set2	ACTAGACGGATTTATAGGTCTAAA	4.07543	-0.184475
THRB-1:1315, 1, set2, minProm	THRB	0	1	1315	minProm	1	set2	ACTAGATTCTTAGGCCCATCTTCG	3.59946	-0.0768416
THRB-1:1648, 4, set2, minCMV	THRB	0	1	1648	minCMV	4	set2	ACTAGCTAATTATTCCTTCATGCA	2.73276	0.70131
THRB-1:1315, 1, set2, minCMV	THRB	0	1	1315	minCMV	1	set2	ACTGAACAATCTCTTGTATGTTCC	2.7885	-0.434353
THRB-1:1315, 1, set2, minProm	THRB	0	1	1315	minProm	1	set2	ACTGAATACTCTTTAACTTGGTTA	3.38314	0.509032
THRB-1:649, 4, set1, minCMV	THRB	0	1	649	minCMV	4	set1	ACTGAATGATGTTGTGTATAGTTG	3.41665	0.196865
THRB-1:982, 8, set1, minCMV	THRB	0	1	982	minCMV	8	set1	ACTGAATTCACTTACCGTCCTTCG	1.23001	-0.911474
THRB-1:1981, 8, set2, minTK	THRB	0	1	1981	minTK	8	set2	ACTGACCGATTTTTTAGTTATATA	2.41904	0.185436
THRB-1:1315, 1, set2, minCMV	THRB	0	1	1315	minCMV	1	set2	ACTGACCGGTTTTTCACAAGTGTA	2.67448	0.389556
THRB-1:1315, 1, set2, minCMV	THRB	0	1	1315	minCMV	1	set2	ACTGACGGACCTTGAGCAAAGAAC	2.88677	0.161633
THRB-1:1315, 1, set2, minTK	THRB	0	1	1315	minTK	1	set2	ACTGATGTGCGATAACGGTGTATA	2.18648	0.0427683
THRB-1:649, 4, set1, minCMV	THRB	0	1	649	minCMV	4	set1	ACTGATGTGTGACTCCGTCGGTAA	3.14822	0.288098
THRB-1:1315, 1, set2, minProm	THRB	0	1	1315	minProm	1	set2	ACTGATTGATTGCTTACTTGCATC	2.81687	0.960682
THRB-1:649, 4, set1, minCMV	THRB	0	1	649	minCMV	4	set1	ACTGATTTCTGGCTAAGATCTATG	3.27329	-0.388595
THRB-1:649, 4, set1, minTK	THRB	0	1	649	minTK	4	set1	ACTGCACTAATGTATATGCACTAC	2.47101	0.179606
THRB-1:1315, 1, set2, minCMV	THRB	0	1	1315	minCMV	1	set2	ACTGCAGTGTTGTTTCCGCGTTCG	3.11289	-0.227227
THRB-1:1648, 4, set2, minProm	THRB	0	1	1648	minProm	4	set2	ACTGCATAGATTTTTATGTATAAC	3.02977	0.21886
THRB-1:982, 8, set1, minProm	THRB	0	1	982	minProm	8	set1	ACTGCATTGACTCATGGTTGCTCG	3.56759	-0.212504
THRB-1:982, 8, set1, minCMV	THRB	0	1	982	minCMV	8	set1	ACTGCTTTATCGTGAAGTCCGTAG	3.32237	0.371072
THRB-1:649, 4, set1, minCMV	THRB	0	1	649	minCMV	4	set1	ACTGGATGATTTCAACTTTCTGAC	3.16117	0.772772
THRB-1:1315, 1, set2, minTK	THRB	0	1	1315	minTK	1	set2	ACTGGTTAAAGTTACACTCCTTAG	1.8665	-0.543498
THRB-1:1981, 8, set2, minCMV	THRB	0	1	1981	minCMV	8	set2	ACTGGTTTGTTTTTTATATACATA	3.16197	0.196865
THRB-1:649, 4, set1, minCMV	THRB	0	1	649	minCMV	4	set1	ACTTAACAAATAGTTATTTAGGAA	3.16763	0.410745
THRB-1:316, 1, set1, minTK	THRB	0	1	316	minTK	1	set1	ACTTAAGGCATATTCCGATCCACC	1.99173	0.477692
THRB-1:649, 4, set1, minCMV	THRB	0	1	649	minCMV	4	set1	ACTTAATGAATATAAGCATATTTA	3.24547	0.584532
THRB-1:1981, 8, set2, minProm	THRB	0	1	1981	minProm	8	set2	ACTTAATTAAGGGTAGCATGCATC	3.33643	-0.212504
THRB-1:1648, 4, set2, minTK	THRB	0	1	1648	minTK	4	set2	ACTTACCGATTTTTTCTATACTTA	0.103999	0.5172
THRB-1:1648, 4, set2, minProm	THRB	0	1	1648	minProm	4	set2	ACTTACGAGATGGTAGTGTACTAA	2.05971	0.288098
THRB-1:649, 4, set1, minCMV	THRB	0	1	649	minCMV	4	set1	ACTTACGTAACGCATAGATATGAG	2.38508	0.389556
THRB-1:1981, 8, set2, minProm	THRB	0	1	1981	minProm	8	set2	ACTTACTAATCGCGAGCTCATTTG	2.85804	0.339758
THRB-1:649, 4, set1, minProm	THRB	0	1	649	minProm	4	set1	ACTTACTGGAGTTGCCTTTGTGCC	2.44151	0.407285
THRB-1:1315, 1, set2, minProm	THRB	0	1	1315	minProm	1	set2	ACTTACTTAATTTTTGTTTCGTTG	1.27554	0.783131
THRB-1:1981, 8, set2, minTK	THRB	0	1	1981	minTK	8	set2	ACTTACTTACCTTTCGGATATTAG	1.54224	0.800333
THRB-1:1648, 4, set2, minCMV	THRB	0	1	1648	minCMV	4	set2	ACTTATCGGATTTTTGTGTGTTAC	3.09882	0.318975
THRB-1:1315, 1, set2, minTK	THRB	0	1	1315	minTK	1	set2	ACTTATGAATGACTTACACCCACC	1.86368	0.40028
THRB-1:982, 8, set1, minCMV	THRB	0	1	982	minCMV	8	set1	ACTTATGTACCATAAGCATCTTTG	3.16289	-0.171112
THRB-1:1981, 8, set2, minCMV	THRB	0	1	1981	minCMV	8	set2	ACTTATGTATGTCGACGTACTTAA	3.64053	0.440708
THRB-1:1648, 4, set2, minCMV	THRB	0	1	1648	minCMV	4	set2	ACTTATGTCTGGTTAATTTGCATA	0.995362	0.0957043
THRB-1:649, 4, set1, minTK	THRB	0	1	649	minTK	4	set1	ACTTATTAAAGTTAAACTACCATG	2.56853	-0.274652
THRB-1:649, 4, set1, minProm	THRB	0	1	649	minProm	4	set1	ACTTATTACTTACGAGTAACGATG	1.59946	-0.145557
THRB-1:316, 1, set1, minProm	THRB	0	1	316	minProm	1	set1	ACTTCACAAATGCTTATTTAGTTA	1.35554	-0.911474
THRB-1:649, 4, set1, minProm	THRB	0	1	649	minProm	4	set1	ACTTCACGAACGCACGTTCCGAAC	2.41168	0.318975
THRB-1:982, 8, set1, minProm	THRB	0	1	982	minProm	8	set1	ACTTCATGATGTTACGCATACGTC	2.70346	-0.844527
THRB-1:1648, 4, set2, minCMV	THRB	0	1	1648	minCMV	4	set2	ACTTCCGTAAGTGTTCGATATGAA	3.0185	-0.367406
THRB-1:1981, 8, set2, minCMV	THRB	0	1	1981	minCMV	8	set2	ACTTCCTGCTTTTATGGATATTTC	3.07664	-0.648233
THRB-1:1315, 1, set2, minProm	THRB	0	1	1315	minProm	1	set2	ACTTCCTTACCTGGCATATACTTA	-0.492459	0.123288
THRB-1:316, 1, set1, minTK	THRB	0	1	316	minTK	1	set1	ACTTCCTTCTTACGCACTACCTAA	2.56499	0.593676
THRB-1:1315, 1, set2, minProm	THRB	0	1	1315	minProm	1	set2	ACTTCTCTCTCAGTTCTTCGCTTG	3.19167	0.33568
THRB-1:316, 1, set1, minTK	THRB	0	1	316	minTK	1	set1	ACTTCTGTCTTACAAATTTGTTAG
THRB-1:982, 8, set1, minTK	THRB	0	1	982	minTK	8	set1	ACTTCTTTGATATAACTTCCTTTG	2.22702	0.318975
THRB-1:982, 8, set1, minCMV	THRB	0	1	982	minCMV	8	set1	ACTTGACTCCTATGACCATATGTC	3.32294	0.511772
THRB-1:1315, 1, set2, minProm	THRB	0	1	1315	minProm	1	set2	ACTTGCCTACTTGTTGTTTCTACG	2.59394	-0.056157
THRB-1:982, 8, set1, minTK	THRB	0	1	982	minTK	8	set1	ACTTGTGTCTCATACATTTGTAAA	2.33759	0.870281
THRB-1:1315, 1, set2, minCMV	THRB	0	1	1315	minCMV	1	set2	ATCAAACTGCTATATATACATTAC	2.51484	0.697764
THRB-1:1648, 4, set2, minProm	THRB	0	1	1648	minProm	4	set2	ATCAAAGGATCGGGCATACCGACA	2.65037	0.39316
THRB-1:1315, 1, set2, minProm	THRB	0	1	1315	minProm	1	set2	ATCAAAGTGTGGCACATGTCTGTG	3.58142	0.69419
THRB-1:1315, 1, set2, minProm	THRB	0	1	1315	minProm	1	set2	ATCAAATACACGGTTATTTGTTCC		-0.485505
THRB-1:649, 4, set1, minProm	THRB	0	1	649	minProm	4	set1	ATCAAATTATCGTTAGGGTAGGTA	2.1807	0.591408
THRB-1:1648, 4, set2, minTK	THRB	0	1	1648	minTK	4	set2	ATCAAATTATTAGTAGCTACGTCA
THRB-1:1981, 8, set2, minProm	THRB	0	1	1981	minProm	8	set2	ATCAACGGAACATTCCGTCAGATA	3.4943	0.123288
THRB-1:1648, 4, set2, minTK	THRB	0	1	1648	minTK	4	set2	ATCAATCGCACTCATGTTTATAAA	2.4964	0.0507372
THRB-1:1981, 8, set2, minProm	THRB	0	1	1981	minProm	8	set2	ATCAATGAATTATAACTACGTATG	4.28445	-0.274652
THRB-1:982, 8, set1, minProm	THRB	0	1	982	minProm	8	set1	ATCAATGGCATTCAAACATAGGAA	3.13132	0.630521
THRB-1:1315, 1, set2, minProm	THRB	0	1	1315	minProm	1	set2	ATCAATGTATTATATGCAAATGTG	3.29837	0.297146
THRB-1:649, 4, set1, minCMV	THRB	0	1	649	minCMV	4	set1	ATCAATGTCATGCGAACTCATTTA	1.84096	-0.291685
THRB-1:649, 4, set1, minProm	THRB	0	1	649	minProm	4	set1	ATCAATTAATTTCATCCTACGATG	-0.0594997	-1.2125
THRB-1:649, 4, set1, minCMV	THRB	0	1	649	minCMV	4	set1	ATCAATTACTTTTGTATATGTTTA	3.29619	0.355697
THRB-1:1648, 4, set2, minCMV	THRB	0	1	1648	minCMV	4	set2	ATCAATTAGTGTCAAACTTGGTAA
THRB-1:982, 8, set1, minTK	THRB	0	1	982	minTK	8	set1	ATCAATTGCAGGCTTGGTCGTTTG	1.45507	-0.911474
THRB-1:1981, 8, set2, minTK	THRB	0	1	1981	minTK	8	set2	ATCACATACACTTTTAGGTCCTAA	1.99297	0.00934453
THRB-1:316, 1, set1, minTK	THRB	0	1	316	minTK	1	set1	ATCACATTCTTAGTCAGGCGGTTG	1.36921	0.116554
THRB-1:1315, 1, set2, minTK	THRB	0	1	1315	minTK	1	set2	ATCACCCTATCGGAAGGTAGGTTA	2.97445	-0.0175276
THRB-1:982, 8, set1, minCMV	THRB	0	1	982	minCMV	8	set1	ATCACCTACTTGTGAATTAACTCA	2.57403	0.568053
THRB-1:1981, 8, set2, minProm	THRB	0	1	1981	minProm	8	set2	ATCACTCTATCATTACGTAATGCA	2.38986	-0.133323
THRB-1:649, 4, set1, minTK	THRB	0	1	649	minTK	4	set1	ATCACTCTATGGTATCTATCCATG	1.31068	0.396734
THRB-1:982, 8, set1, minTK	THRB	0	1	982	minTK	8	set1	ATCACTTAATCTTATGTATCTAAA	2.12353	0.327408
THRB-1:1981, 8, set2, minCMV	THRB	0	1	1981	minCMV	8	set2	ATCACTTTCATTTTCGTGCATATA	3.14364	0.0738025
THRB-1:1315, 1, set2, minProm	THRB	0	1	1315	minProm	1	set2	ATCAGAGAACTGTACCGTACTTTA	3.12542	0.660622
THRB-1:982, 8, set1, minCMV	THRB	0	1	982	minCMV	8	set1	ATCAGAGGCTCATTCGTAAATATA	3.32322	0.486466
THRB-1:982, 8, set1, minTK	THRB	0	1	982	minTK	8	set1	ATCAGATGCTTTCAAATTCATATA	2.57277	-0.347203
THRB-1:1315, 1, set2, minProm	THRB	0	1	1315	minProm	1	set2	ATCAGATTCATGTTAGTATATACA	3.27529	0.297146
THRB-1:1315, 1, set2, minProm	THRB	0	1	1315	minProm	1	set2	ATCAGATTGTTTTGAAGTTGCACC	2.95139	-0.036413
THRB-1:649, 4, set1, minTK	THRB	0	1	649	minTK	4	set1	ATCAGCTAATGGTTTACGTACTCA	1.35554	0.0738025
THRB-1:1648, 4, set2, minCMV	THRB	0	1	1648	minCMV	4	set2	ATCAGTCTGTGTGAAACTCATGCG	1.69822	0.525218
THRB-1:982, 8, set1, minProm	THRB	0	1	982	minProm	8	set1	ATCAGTTAAATATGCCTTTCGTTC	3.76541	0.149224
THRB-1:316, 1, set1, minCMV	THRB	0	1	316	minCMV	1	set1	ATCAGTTACACGCTCGTAAGGTAA	3.27771	0.000570566
THRB-1:1315, 1, set2, minProm	THRB	0	1	1315	minProm	1	set2	ATCAGTTAGTCAGTAATTACCATC	2.85272	0.109715
THRB-1:1981, 8, set2, minTK	THRB	0	1	1981	minTK	8	set2	ATCGAAGGGATGGACACGTATATG		-1.3886
THRB-1:1648, 4, set2, minProm	THRB	0	1	1648	minProm	4	set2	ATCGAATGAATTGTTATGACTGAA	2.93642	0.355697
THRB-1:1648, 4, set2, minTK	THRB	0	1	1648	minTK	4	set2	ATCGAATTAATATTTGCGCGCTAC	1.48482	0.0812265
THRB-1:316, 1, set1, minCMV	THRB	0	1	316	minCMV	1	set1	ATCGAATTGAGTTACACGCGTATA	3.41247	0.37856
THRB-1:1315, 1, set2, minProm	THRB	0	1	1315	minProm	1	set2	ATCGAATTGTGTCTAAGTTGTTAA	2.8625	0.21886
THRB-1:1315, 1, set2, minTK	THRB	0	1	1315	minTK	1	set2	ATCGACCGCACATTAATAAGTTCG	2.369	0.407285
THRB-1:1648, 4, set2, minProm	THRB	0	1	1648	minProm	4	set2	ATCGACTTGTTATTAATGTATGCC	1.9405	-0.0985609
THRB-1:1981, 8, set2, minTK	THRB	0	1	1981	minTK	8	set2	ATCGATCGACGTTTTACATATGCA	2.33391	0.465711
THRB-1:1648, 4, set2, minCMV	THRB	0	1	1648	minCMV	4	set2	ATCGATGTAACGGTAAGGTATACG	3.16289	-0.786536
THRB-1:982, 8, set1, minCMV	THRB	0	1	982	minCMV	8	set1	ATCGATTAATTACAAACGCAGGAA	3.39747	-0.0663762
THRB-1:982, 8, set1, minProm	THRB	0	1	982	minProm	8	set1	ATCGCCTGAATATATCCTTCTTAG	2.92013	0.654767
THRB-1:1315, 1, set2, minCMV	THRB	0	1	1315	minCMV	1	set2	ATCGCCTTATGTCTCCGGTCGTCA	3.45507	-0.689626
THRB-1:1648, 4, set2, minCMV	THRB	0	1	1648	minCMV	4	set2	ATCGCCTTATTTGAAATTAGGTAG	2.3797	0.886716
THRB-1:982, 8, set1, minTK	THRB	0	1	982	minTK	8	set1	ATCGCTCAACTTTGTATTACGTAA	2.10466	0.414178
THRB-1:1648, 4, set2, minProm	THRB	0	1	1648	minProm	4	set2	ATCGCTCACCGACACGGTCCGACC	2.0185	0.351767
THRB-1:316, 1, set1, minProm	THRB	0	1	316	minProm	1	set1	ATCGCTCGCCTGGGAGTGTCGAAC	3.53729	0.21886
THRB-1:649, 4, set1, minCMV	THRB	0	1	649	minCMV	4	set1	ATCGCTGTAATTTGCGCATCTACC	3.05333	0.0812265
THRB-1:649, 4, set1, minTK	THRB	0	1	649	minTK	4	set1	ATCGCTTTAACAGTACTAAGCTCC	1.443	0.292646
THRB-1:1648, 4, set2, minTK	THRB	0	1	1648	minTK	4	set2	ATCGGCCACTTTGTCGCGCCCTAG	1.16289	0.420964
THRB-1:1981, 8, set2, minTK	THRB	0	1	1981	minTK	8	set2	ATCGGCCTCTTACATCTAAATAAG	2.12336	-0.0268677
THRB-1:1981, 8, set2, minProm	THRB	0	1	1981	minProm	8	set2	ATCGGCCTGTTATGACGATCTGTG	3.25882	0.736886
THRB-1:1315, 1, set2, minProm	THRB	0	1	1315	minProm	1	set2	ATCGGTGAAAGGTGAGCGAAGAAA	3.03542	0.553413
THRB-1:1981, 8, set2, minTK	THRB	0	1	1981	minTK	8	set2	ATCGGTGACTCACTCACATAGTAC	1.30874	-0.258262
THRB-1:1648, 4, set2, minTK	THRB	0	1	1648	minTK	4	set2	ATCGGTGGATTGGTTGCGTATGAA	1.75547	0.0585625
THRB-1:649, 4, set1, minTK	THRB	0	1	649	minTK	4	set1	ATCGGTTTACTTGGAATTTAGGTA	2.16845	0.196865
THRB-1:1648, 4, set2, minTK	THRB	0	1	1648	minTK	4	set2	ATCGGTTTGTTACATATTACTGCA	2.12606	-0.309414
THRB-1:1981, 8, set2, minProm	THRB	0	1	1981	minProm	8	set2	ATCTAACGGCTGGAAGGTTCCTTG	4.01416	0.21886
THRB-1:1648, 4, set2, minCMV	THRB	0	1	1648	minCMV	4	set2	ATCTAACTGTTTGGTATATGGTTG	2.91998	0.208002
THRB-1:1981, 8, set2, minCMV	THRB	0	1	1981	minCMV	8	set2	ATCTAAGAATGTCTTCCATAGACC	3.14631	0.0885258
THRB-1:982, 8, set1, minCMV	THRB	0	1	982	minCMV	8	set1	ATCTAAGGAATATATATTCCCAAC	0.355538	0.731978
THRB-1:649, 4, set1, minCMV	THRB	0	1	649	minCMV	4	set1	ATCTAATGGACTGAAGTTTGTTTA	2.29331	0.486466
THRB-1:1648, 4, set2, minProm	THRB	0	1	1648	minProm	4	set2	ATCTAATTAATTGAAATTTCGTCG	2.51455	0.468737
THRB-1:1315, 1, set2, minTK	THRB	0	1	1315	minTK	1	set2	ATCTACGTCTCGGGTGTTTCTGAC		-1.68963
THRB-1:316, 1, set1, minCMV	THRB	0	1	316	minCMV	1	set1	ATCTACTAGAGTGGAAGTTACTCA	3.38809	0.652797
THRB-1:982, 8, set1, minProm	THRB	0	1	982	minProm	8	set1	ATCTACTTAAGTTTACTTCATATA	3.14909	0.613571
THRB-1:1648, 4, set2, minTK	THRB	0	1	1648	minTK	4	set2	ATCTATCAATTACTTGCTTCGTCA		-1.68963
THRB-1:1315, 1, set2, minCMV	THRB	0	1	1315	minCMV	1	set2	ATCTATCGGTTATTTGTATAGAAA	3.04742	0.202469
THRB-1:649, 4, set1, minTK	THRB	0	1	649	minTK	4	set1	ATCTATCTGCCATTTCTACGTTTA	1.53186	0.283502
THRB-1:1648, 4, set2, minCMV	THRB	0	1	1648	minCMV	4	set2	ATCTATCTGTGTCTCGTTCCCGTG	2.82403	0.602631
THRB-1:1981, 8, set2, minCMV	THRB	0	1	1981	minCMV	8	set2	ATCTATTAACGATGTATGTCTTTA	3.22094	0.545903
THRB-1:1315, 1, set2, minCMV	THRB	0	1	1315	minCMV	1	set2	ATCTATTGATTATTAATGCGGATC	3.19529	0.790381
THRB-1:1648, 4, set2, minCMV	THRB	0	1	1648	minCMV	4	set2	ATCTATTTGTCATTTATACCTTTA	2.8745	0.0662494
THRB-1:316, 1, set1, minTK	THRB	0	1	316	minTK	1	set1	ATCTCAGTCACGTTAGCGCAGTCG	2.9622	0.427646
THRB-1:1981, 8, set2, minCMV	THRB	0	1	1981	minCMV	8	set2	ATCTCAGTCCTTGAACTTTGCTCG	3.05504	0.0662494
THRB-1:982, 8, set1, minProm	THRB	0	1	982	minProm	8	set1	ATCTCCCAGTTTTTACCTTATTAC	3.21241	0.264617
THRB-1:1315, 1, set2, minCMV	THRB	0	1	1315	minCMV	1	set2	ATCTCCTAGTCTCTAGTATCTTCG	2.28154	-1.2125
THRB-1:1648, 4, set2, minTK	THRB	0	1	1648	minTK	4	set2	ATCTCTCAGTTTCACATAAAGTCC	1.30854	0.208002
THRB-1:982, 8, set1, minProm	THRB	0	1	982	minProm	8	set1	ATCTCTTTATTATTAATTACTGTA	3.08092	0.239793
THRB-1:982, 8, set1, minProm	THRB	0	1	982	minProm	8	set1	ATCTCTTTATTTGTTATATCTGCA	3.82341	0.0812265
THRB-1:982, 8, set1, minProm	THRB	0	1	982	minProm	8	set1	ATCTGACAGCTGGAAATTCGTACA	2.91193	0.503499
THRB-1:1981, 8, set2, minCMV	THRB	0	1	1981	minCMV	8	set2	ATCTGACTCTCGGTTATTACGACA	3.21203	0.0957043
THRB-1:1648, 4, set2, minTK	THRB	0	1	1648	minTK	4	set2	ATCTGAGTATCTTTTATAAGTTTA	1.74786	-0.0461728
THRB-1:1981, 8, set2, minProm	THRB	0	1	1981	minProm	8	set2	ATCTGATAATCACAACCACAGTTA	-1.42207	-0.0768416
THRB-1:649, 4, set1, minTK	THRB	0	1	649	minTK	4	set1	ATCTGTGTGTCGTACGCGAATATC	2.27492	0.382257
THRB-1:1981, 8, set2, minProm	THRB	0	1	1981	minProm	8	set2	ATCTGTTAACTGTTTGTGCATACG	3.2865	0.492218
THRB-1:1315, 1, set2, minCMV	THRB	0	1	1315	minCMV	1	set2	ATCTTTGTCTTAGTTACAACGGCC	3.12786	0.768256
THRB-1:1981, 8, set2, minTK	THRB	0	1	1981	minTK	8	set2	ATGAAAGTCATGGATATATCTGAA	2.84096	-0.388595
THRB-1:982, 8, set1, minTK	THRB	0	1	982	minTK	8	set1	ATGAAAGTCTTTCTAATTAGGTAC
THRB-1:1315, 1, set2, minProm	THRB	0	1	1315	minProm	1	set2	ATGAAATAAACGTTACTTTATATC	2.33478	-0.274652
THRB-1:649, 4, set1, minProm	THRB	0	1	649	minProm	4	set1	ATGAAATTGTCATAAATTTATAAA	2.79611	0.136449
THRB-1:316, 1, set1, minTK	THRB	0	1	316	minTK	1	set1	ATGAACCGAATTCATGGTTATTTG	2.83793	-0.0268677
THRB-1:1648, 4, set2, minProm	THRB	0	1	1648	minProm	4	set2	ATGAATCGGCCTCTAGTGAATGCC	2.33129	0.396734
THRB-1:649, 4, set1, minTK	THRB	0	1	649	minTK	4	set1	ATGAATGGATGGTTTCTGCGTTTA	2.58664	0.33568
THRB-1:649, 4, set1, minProm	THRB	0	1	649	minProm	4	set1	ATGAATTGGTTACGCATTACCTTA	2.80032	0.00934453
THRB-1:649, 4, set1, minCMV	THRB	0	1	649	minCMV	4	set1	ATGACACTGAGAGAACTGTCCATA	3.19008	0.323212
THRB-1:649, 4, set1, minTK	THRB	0	1	649	minTK	4	set1	ATGACATTGTTAGGCCGAAGCACC	1.82847	0.191188
THRB-1:1648, 4, set2, minTK	THRB	0	1	1648	minTK	4	set2	ATGACTCTATTGGTCGGGCACGTA	0.0660313	0.208002
THRB-1:982, 8, set1, minTK	THRB	0	1	982	minTK	8	set1	ATGACTCTGTTTTAACTGAATATA	3.16289	-0.212504
THRB-1:649, 4, set1, minCMV	THRB	0	1	649	minCMV	4	set1	ATGACTGGCTTTCACACTTACATA	2.78617	-0.274652
THRB-1:1981, 8, set2, minCMV	THRB	0	1	1981	minCMV	8	set2	ATGACTGTACTAGGTAGTCCCTCG	3.38584	0.427646
THRB-1:1315, 1, set2, minProm	THRB	0	1	1315	minProm	1	set2	ATGACTTAGAGACTCATTTAGTAG	3.89986	-0.543498
THRB-1:1981, 8, set2, minProm	THRB	0	1	1981	minProm	8	set2	ATGACTTGACCGGAAATATAGGAG	3.88142	0.149224
THRB-1:1981, 8, set2, minProm	THRB	0	1	1981	minProm	8	set2	ATGAGATTATCTTTCCTTTGTTAA	3.60863	0.500706
THRB-1:982, 8, set1, minProm	THRB	0	1	982	minProm	8	set1	ATGAGTGTACGTTTACCTTGGACA	2.6622	0.234654
THRB-1:316, 1, set1, minTK	THRB	0	1	316	minTK	1	set1	ATGAGTGTGTTTTGTAGTAGTTTC
THRB-1:649, 4, set1, minTK	THRB	0	1	649	minTK	4	set1	ATGAGTTAGCTTTACATGAATATC	1.21115	-0.543498
THRB-1:1648, 4, set2, minCMV	THRB	0	1	1648	minCMV	4	set2	ATGAGTTTAATTTTCGTTTATTAC	3.41739	-0.227227
THRB-1:1315, 1, set2, minProm	THRB	0	1	1315	minProm	1	set2	ATGAGTTTACTAGGCACACGCACC	0.0925035	-0.648233
THRB-1:982, 8, set1, minProm	THRB	0	1	982	minProm	8	set1	ATGGAACTAAGTCTAGTATACTTA	3.47165	0.492218
THRB-1:316, 1, set1, minTK	THRB	0	1	316	minTK	1	set1	ATGGAAGAACTAGAACGGTCCACC	1.6378	0.450254
THRB-1:1315, 1, set2, minProm	THRB	0	1	1315	minProm	1	set2	ATGGAAGACCTATTAGGTTGTGAC	3.11398	0.0738025
THRB-1:1315, 1, set2, minProm	THRB	0	1	1315	minProm	1	set2	ATGGAAGTCTTACGTATGTAGATA	4.06213	0.0427683
THRB-1:1648, 4, set2, minProm	THRB	0	1	1648	minProm	4	set2	ATGGACTTGACTTGAGGACGGTTC	2.71354	0.456503
THRB-1:1981, 8, set2, minProm	THRB	0	1	1981	minProm	8	set2	ATGGATGACAGGTACATACATTTA	3.98232	0.0427683
THRB-1:1648, 4, set2, minCMV	THRB	0	1	1648	minCMV	4	set2	ATGGATTAATGTTAAACGCACACG	3.07057	0.563228
THRB-1:649, 4, set1, minCMV	THRB	0	1	649	minCMV	4	set1	ATGGATTTAAGGGGAAGTAGTAAC	2.11527	0.343798
THRB-1:1648, 4, set2, minCMV	THRB	0	1	1648	minCMV	4	set2	ATGGATTTCTTTGGTCCTAGGTTA	2.66131	0.274162
THRB-1:649, 4, set1, minCMV	THRB	0	1	649	minCMV	4	set1	ATGGCACACTGTTGCGGTTCTAAC	3.56669	-0.367406
THRB-1:1648, 4, set2, minProm	THRB	0	1	1648	minProm	4	set2	ATGGCATTCAGGTTTATGTACTTA	2.09804	0.443913
THRB-1:649, 4, set1, minCMV	THRB	0	1	649	minCMV	4	set1	ATGGCTGGACTTTTAACTTAGTCG	3.03104	0.414178
THRB-1:1315, 1, set2, minTK	THRB	0	1	1315	minTK	1	set2	ATGGCTGTACGACATGTTAGTTCG	2.42829	0.123288
THRB-1:982, 8, set1, minCMV	THRB	0	1	982	minCMV	8	set1	ATGGGCTTGCCTGTAACACCTAAA	2.92507	-0.198264
THRB-1:1648, 4, set2, minCMV	THRB	0	1	1648	minCMV	4	set2	ATGGGTCACTTTGTCGCTTACTAA	2.87422	0.208002
THRB-1:1981, 8, set2, minProm	THRB	0	1	1981	minProm	8	set2	ATGGGTCTCTTATTTCTATGGTAA	3.10448	-0.274652
THRB-1:1315, 1, set2, minTK	THRB	0	1	1315	minTK	1	set2	ATGGGTGAGTTGGAAGTTAATTTG	3.15463	0.489351
THRB-1:1981, 8, set2, minTK	THRB	0	1	1981	minTK	8	set2	ATGGGTTTGTTAGGTCGAAAGTTC	2.41731	-0.0268677
THRB-1:1315, 1, set2, minProm	THRB	0	1	1315	minProm	1	set2	ATGTAACTGTTTCATGTATGTTTA	2.83471	-0.0985609
THRB-1:1981, 8, set2, minProm	THRB	0	1	1981	minProm	8	set2	ATGTAAGGAACGTATGTGTAGTTC	3.25996	-0.036413
THRB-1:1315, 1, set2, minCMV	THRB	0	1	1315	minCMV	1	set2	ATGTAATACTTTGTCGCGCATTTA	3.00735	-0.121424
THRB-1:649, 4, set1, minCMV	THRB	0	1	649	minCMV	4	set1	ATGTAATGGATTTTTATTTCGTCC	3.24854	0.161633
THRB-1:649, 4, set1, minTK	THRB	0	1	649	minTK	4	set1	ATGTAATGGTTATTCGTTCACAAA	1.4888	-0.133323
THRB-1:1981, 8, set2, minTK	THRB	0	1	1981	minTK	8	set2	ATGTAATTATCACATCGTTGTTCG	2.32916	0.155473
THRB-1:1648, 4, set2, minTK	THRB	0	1	1648	minTK	4	set2	ATGTAATTCTCATTTGGTCAGTTG	1.80692	0.492218
THRB-1:1981, 8, set2, minTK	THRB	0	1	1981	minTK	8	set2	ATGTAATTCTTTGTAGCACGGGCA	1.92291	0.208002
THRB-1:649, 4, set1, minTK	THRB	0	1	649	minTK	4	set1	ATGTACCACTTTCGTGTTTATATG	2.28154	0.142883
THRB-1:1981, 8, set2, minTK	THRB	0	1	1981	minTK	8	set2	ATGTACGTGTTTTTTCGGTATATA	2.59258	0.0263779
THRB-1:1648, 4, set2, minProm	THRB	0	1	1648	minProm	4	set2	ATGTACTGAAGGGTAGTAAGTTTA	3.03014	0.609228
THRB-1:1648, 4, set2, minCMV	THRB	0	1	1648	minCMV	4	set2	ATGTACTGATTGTTTCTTCATGTA	2.897	0.0957043
THRB-1:982, 8, set1, minProm	THRB	0	1	982	minProm	8	set1	ATGTACTGGCCAGTAGTACCGTTA	3.10918	0.259764
THRB-1:1315, 1, set2, minTK	THRB	0	1	1315	minTK	1	set2	ATGTATCAGACTTTTAGTTACTAA	3.01019	0.129918
THRB-1:1981, 8, set2, minProm	THRB	0	1	1981	minProm	8	set2	ATGTATCTACCACTCATGTCCTTC	3.42879	0.0662494
THRB-1:1648, 4, set2, minTK	THRB	0	1	1648	minTK	4	set2	ATGTATGAAATATGAACTCCTTCC	1.87118	0.604841
THRB-1:982, 8, set1, minCMV	THRB	0	1	982	minCMV	8	set1	ATGTATTAAATGGTCCTACCCATG	3.05664	0.40028
THRB-1:649, 4, set1, minTK	THRB	0	1	649	minTK	4	set1	ATGTATTACTCGGTTCGAAACACG	2.55219	0.673986
THRB-1:649, 4, set1, minTK	THRB	0	1	649	minTK	4	set1	ATGTATTTATCTTAAATGCACAAA	2.46596	0.155473
THRB-1:649, 4, set1, minTK	THRB	0	1	649	minTK	4	set1	ATGTCACGCTTATAACTTTGTGTC	1.64504	-0.543498
THRB-1:649, 4, set1, minTK	THRB	0	1	649	minTK	4	set1	ATGTCAGGGATTTGACCACGTTTC	0.398607	0.389556
THRB-1:1315, 1, set2, minCMV	THRB	0	1	1315	minCMV	1	set2	ATGTCAGTATTGTGTAGAAGGTTG	3.27867	0.492218
THRB-1:649, 4, set1, minProm	THRB	0	1	649	minProm	4	set1	ATGTCATAAAGTTGCATTTGTGAG	3.09445	0.229453
THRB-1:982, 8, set1, minCMV	THRB	0	1	982	minCMV	8	set1	ATGTCCCTCAGTGTTCGTTATTAG	3.70249	-0.0875655
THRB-1:316, 1, set1, minCMV	THRB	0	1	316	minCMV	1	set1	ATGTCCGAGAGTCATATTTCCGAG	3.27969	0.572826
THRB-1:1648, 4, set2, minTK	THRB	0	1	1648	minTK	4	set2	ATGTCCGTAACGTTACTACATGAA	1.72935	0.196865
THRB-1:1648, 4, set2, minCMV	THRB	0	1	1648	minCMV	4	set2	ATGTCCTGATTACTTAGTTATACC	2.82102	0.213464
THRB-1:649, 4, set1, minTK	THRB	0	1	649	minTK	4	set1	ATGTCCTTGTCTCACAGTCACTTC	2.45507	-0.388595
THRB-1:1648, 4, set2, minCMV	THRB	0	1	1648	minCMV	4	set2	ATGTCTCAGATATAACGACCCTCA	2.96084	0.389556
THRB-1:1315, 1, set2, minProm	THRB	0	1	1315	minProm	1	set2	ATGTCTGGAATATTTACAAGTACG	2.44602	0.752854
THRB-1:1648, 4, set2, minProm	THRB	0	1	1648	minProm	4	set2	ATGTCTGGATGTGAAGTATGTTTG	2.06826	0.489351
THRB-1:1981, 8, set2, minTK	THRB	0	1	1981	minTK	8	set2	ATGTCTGGATTATTTCTATGCTAG	2.13891	0.540823
THRB-1:649, 4, set1, minProm	THRB	0	1	649	minProm	4	set1	ATGTCTGGGAGTCATGTAAGTGCC	4.05598	0.149224
THRB-1:1315, 1, set2, minProm	THRB	0	1	1315	minProm	1	set2	ATGTCTGTATTTTATATGTGTTAC	3.40256	0.407285
THRB-1:1315, 1, set2, minTK	THRB	0	1	1315	minTK	1	set2	ATGTCTGTCAGTTTCATTTCTTCG	2.5364	0.297146
THRB-1:649, 4, set1, minTK	THRB	0	1	649	minTK	4	set1	ATGTGACTCTTAGTAACTTCGACG	1.72477	0.202469
THRB-1:1315, 1, set2, minTK	THRB	0	1	1315	minTK	1	set2	ATGTGAGAACTGTTTGTGTGGATA	2.23727	0.102766
THRB-1:1981, 8, set2, minTK	THRB	0	1	1981	minTK	8	set2	ATGTGAGACATTTGTGTTTGTTAC	1.86799	-0.242467
THRB-1:1315, 1, set2, minProm	THRB	0	1	1315	minProm	1	set2	ATGTGATTATCGTGAGCTCCTGAG	3.01465	0.323212
THRB-1:316, 1, set1, minProm	THRB	0	1	316	minProm	1	set1	ATGTGCCACAGGTTCCCATGGGTG	3.42593	0.550924
THRB-1:1315, 1, set2, minTK	THRB	0	1	1315	minTK	1	set2	ATGTGCCACATTTGTACACGGTCG	2.68674	0.129918
THRB-1:1315, 1, set2, minCMV	THRB	0	1	1315	minCMV	1	set2	ATGTGCTAAACATTAGCTTATTTG	1.23001	0.525218
THRB-1:1648, 4, set2, minCMV	THRB	0	1	1648	minCMV	4	set2	ATGTGCTGACTACAACCTCACTAA	3.05446	0.0179447
THRB-1:649, 4, set1, minCMV	THRB	0	1	649	minCMV	4	set1	ATGTGTCGACGGGATATTTATGTG	3.32572	-0.459177
THRB-1:1981, 8, set2, minProm	THRB	0	1	1981	minProm	8	set2	ATGTGTCTCATTCAACGAAACTTG	3.16437	0.480636
THRB-1:1981, 8, set2, minCMV	THRB	0	1	1981	minCMV	8	set2	ATGTGTTAGCTGTTTACTACTGAA	3.06161	0.339758
THRB-1:1981, 8, set2, minProm	THRB	0	1	1981	minProm	8	set2	ATTAAACTCCGTTATCTTAGGTCA	2.9405	-0.513534
THRB-1:316, 1, set1, minCMV	THRB	0	1	316	minCMV	1	set1	ATTAAACTCTTTGTAACATCTTTC	3.31388	0.208002
THRB-1:1648, 4, set2, minCMV	THRB	0	1	1648	minCMV	4	set2	ATTAAAGACCCTGTACGTCCGTCA	2.89126	-0.109842
THRB-1:316, 1, set1, minCMV	THRB	0	1	316	minCMV	1	set1	ATTAAAGACTTTTGAAGTAATTTA	2.3683	0.0885258
THRB-1:1981, 8, set2, minTK	THRB	0	1	1981	minTK	8	set2	ATTAAAGTATGTTATGTGTCTTTG	2.66135	-0.309414
THRB-1:982, 8, set1, minTK	THRB	0	1	982	minTK	8	set1	ATTAAAGTGTCAGGCGCGAGCATG	-1.11839	-0.212504
THRB-1:1648, 4, set2, minProm	THRB	0	1	1648	minProm	4	set2	ATTAAATAGTGTTTTAGACATTTG	2.77249	0.514494
THRB-1:649, 4, set1, minCMV	THRB	0	1	649	minCMV	4	set1	ATTAAATGCTTATGAGCTAGCTCA	3.14413	0.123288
THRB-1:1648, 4, set2, minCMV	THRB	0	1	1648	minCMV	4	set2	ATTAAATGGTGGTGAGGGCCTAAC	3.05903	0.465711
THRB-1:1981, 8, set2, minCMV	THRB	0	1	1981	minCMV	8	set2	ATTAACGAAACGCTTGTTCGTGAA	3.3105	-0.0663762
THRB-1:1648, 4, set2, minTK	THRB	0	1	1648	minTK	4	set2	ATTAACGTGATTCTCAGGTCTGTC	2.5061	0.0263779
THRB-1:1981, 8, set2, minCMV	THRB	0	1	1981	minCMV	8	set2	ATTAACTACATTTTTATTTATAAC	2.82947	-0.911474
THRB-1:316, 1, set1, minProm	THRB	0	1	316	minProm	1	set1	ATTAATCAACGTTGAATTCGTTTA	2.94572	1.01194
THRB-1:649, 4, set1, minTK	THRB	0	1	649	minTK	4	set1	ATTAATGAACCGGTTGCGACTTAG	2.72679	0.497895
THRB-1:1315, 1, set2, minTK	THRB	0	1	1315	minTK	1	set2	ATTAATGTAATTTTTACTCATGTC	0.355538	-1.3886
THRB-1:1315, 1, set2, minTK	THRB	0	1	1315	minTK	1	set2	ATTAATTACTTGGGTATGTGTACG	2.39634	0.278857
THRB-1:1648, 4, set2, minCMV	THRB	0	1	1648	minCMV	4	set2	ATTAATTGAAGGGACCCTTATTTG	2.568	0.292646
THRB-1:982, 8, set1, minTK	THRB	0	1	982	minTK	8	set1	ATTAATTGAATTTACCCTCGTTTA	2.97703	0.0179447
THRB-1:649, 4, set1, minProm	THRB	0	1	649	minProm	4	set1	ATTAATTTGAGATTTGTTCGGAAA	3.14923	0.0263779
THRB-1:1648, 4, set2, minProm	THRB	0	1	1648	minProm	4	set2	ATTAATTTGATATTAAGGAGTAAA	5.03736	0.0346504
THRB-1:1981, 8, set2, minCMV	THRB	0	1	1981	minCMV	8	set2	ATTACACTCTGGCTACTTAGTTTG	3.02267	0.359592
THRB-1:649, 4, set1, minProm	THRB	0	1	649	minProm	4	set1	ATTACACTGCCACTTGCATATTCA	2.19204	0.179606
THRB-1:1648, 4, set2, minProm	THRB	0	1	1648	minProm	4	set2	ATTACAGGCCGTTAAGGGTACACA	0.355538	0.161633
THRB-1:1981, 8, set2, minCMV	THRB	0	1	1981	minCMV	8	set2	ATTACAGTGTTTTTACGAAGCTAC	-0.322534	-0.543498
THRB-1:1648, 4, set2, minTK	THRB	0	1	1648	minTK	4	set2	ATTACATAGACTTAACGTCGTACC	3.05598	-0.327898
THRB-1:1981, 8, set2, minProm	THRB	0	1	1981	minProm	8	set2	ATTACCGGAAGTTACATAACTGTG	3.59795	0.254857
THRB-1:1315, 1, set2, minProm	THRB	0	1	1315	minProm	1	set2	ATTACCTTAATTTTCCGATCTGCG	1.4478	0.359592
THRB-1:649, 4, set1, minTK	THRB	0	1	649	minTK	4	set1	ATTACCTTACGGGAAGCTCCTTAA	1.85804	-0.0875655
THRB-1:316, 1, set1, minProm	THRB	0	1	316	minProm	1	set1	ATTACCTTGACAGGAACTAGGTCG	3.45682	0.514494
THRB-1:1315, 1, set2, minTK	THRB	0	1	1315	minTK	1	set2	ATTACTCAACGGCTTATTTCCACA	2.33977	-0.227227
THRB-1:1981, 8, set2, minProm	THRB	0	1	1981	minProm	8	set2	ATTACTCTCTGTTTAGGTCGGGCC	3.83359	-0.036413
THRB-1:1648, 4, set2, minTK	THRB	0	1	1648	minTK	4	set2	ATTACTGGGATTCTACGGTGTATA	2.69793	0.327408
THRB-1:649, 4, set1, minCMV	THRB	0	1	649	minCMV	4	set1	ATTACTGTATCGTAAGCTCAGGAA	3.08522	0.63671
THRB-1:1981, 8, set2, minProm	THRB	0	1	1981	minProm	8	set2	ATTACTTACAGGCGAGCTTCTAAA	3.10319	0.403796
THRB-1:982, 8, set1, minTK	THRB	0	1	982	minTK	8	set1	ATTACTTTAATATTTATTTCGGAA	3.22061	-0.0461728
THRB-1:982, 8, set1, minTK	THRB	0	1	982	minTK	8	set1	ATTACTTTATGTTAAGGGTATGAC	1.91742	0.136449
THRB-1:1315, 1, set2, minCMV	THRB	0	1	1315	minCMV	1	set2	ATTACTTTATTTTACACGTCTGTG	3.02539	-0.786536
THRB-1:1648, 4, set2, minCMV	THRB	0	1	1648	minCMV	4	set2	ATTACTTTCATTGTAACATCTAAA	3.1903	0.179606
THRB-1:649, 4, set1, minTK	THRB	0	1	649	minTK	4	set1	ATTACTTTGACGGTTGTATGTAAA	2.29664	0.0662494
THRB-1:1981, 8, set2, minTK	THRB	0	1	1981	minTK	8	set2	ATTACTTTGTTGCATATGTCTTAG	2.2761	0.173697
THRB-1:1315, 1, set2, minProm	THRB	0	1	1315	minProm	1	set2	ATTAGAGTGATTTTAGGAAGGGTA	2.87294	0.403796
THRB-1:1981, 8, set2, minCMV	THRB	0	1	1981	minCMV	8	set2	ATTAGATACCTTGAAATTAATATA	1.5414	0.367279
THRB-1:649, 4, set1, minCMV	THRB	0	1	649	minCMV	4	set1	ATTAGCCAACTTTGAGCAAGGTAG	2.67747	0.269416
THRB-1:982, 8, set1, minProm	THRB	0	1	982	minProm	8	set1	ATTAGTCAGAGTCTCAGTTCTTAA	3.2744	0.323212
THRB-1:1315, 1, set2, minTK	THRB	0	1	1315	minTK	1	set2	ATTAGTCAGATTTGAACATCTTTA	2.657	0.196865
THRB-1:1981, 8, set2, minCMV	THRB	0	1	1981	minCMV	8	set2	ATTAGTCTACTTGTCCGTTCGGTA	3.20997	0.843129
THRB-1:982, 8, set1, minTK	THRB	0	1	982	minTK	8	set1	ATTAGTGTATCACTCATTCATATA	2.12107	0.331564
THRB-1:316, 1, set1, minProm	THRB	0	1	316	minProm	1	set1	ATTAGTGTCTTTTAAAGGTAGGTC	0.770575	0.239793
THRB-1:1315, 1, set2, minCMV	THRB	0	1	1315	minCMV	1	set2	ATTAGTTAGACTGATGTTCATTTC	3.0808	0.540823
THRB-1:982, 8, set1, minProm	THRB	0	1	982	minProm	8	set1	ATTAGTTAGTCTCTACTTTGTACA	3.19311	-0.258262
THRB-1:982, 8, set1, minProm	THRB	0	1	982	minProm	8	set1	ATTAGTTAGTTTGGTCTATGCTTG	3.74786	-0.434353
THRB-1:982, 8, set1, minCMV	THRB	0	1	982	minCMV	8	set1	ATTAGTTGAATGCTTCTATCCACA	3.32589	0.492218
THRB-1:1648, 4, set2, minTK	THRB	0	1	1648	minTK	4	set2	ATTGAAGGACCATTTAGATCGTTG	2.16532	0.740127
THRB-1:1315, 1, set2, minProm	THRB	0	1	1315	minProm	1	set2	ATTGAATTGCCGTGACTGACCGTA	2.99593	0.728676
THRB-1:1648, 4, set2, minTK	THRB	0	1	1648	minTK	4	set2	ATTGAATTGTCGTTCAGATATATG	0.539962	0.288098
THRB-1:1981, 8, set2, minProm	THRB	0	1	1981	minProm	8	set2	ATTGACCTCTCGGTCATTTCCGTG	3.29317	0.224188
THRB-1:1648, 4, set2, minCMV	THRB	0	1	1648	minCMV	4	set2	ATTGACGTCCCTCTAGTTAGTGAG	2.9337	0.410745
THRB-1:316, 1, set1, minCMV	THRB	0	1	316	minCMV	1	set1	ATTGACTTCTTTGTAGTTAACGTG	3.3355	0.453389
THRB-1:982, 8, set1, minCMV	THRB	0	1	982	minCMV	8	set1	ATTGATCACAGTGTTGCTTACGTG	3.18099	0.274162
THRB-1:649, 4, set1, minCMV	THRB	0	1	649	minCMV	4	set1	ATTGATCTACTTTGTGTAAATGAA	3.37862	0.331564
THRB-1:1648, 4, set2, minTK	THRB	0	1	1648	minTK	4	set2	ATTGATCTACTTTTCCTTTCTTTG	1.87637	0.161633
THRB-1:1981, 8, set2, minCMV	THRB	0	1	1981	minCMV	8	set2	ATTGATGACAGTCTAAGTCACGAG	3.23386	0.109715
THRB-1:1315, 1, set2, minTK	THRB	0	1	1315	minTK	1	set2	ATTGATGTGTTGTATGGTTACGAC	2.46044	0.697764
THRB-1:982, 8, set1, minTK	THRB	0	1	982	minTK	8	set1	ATTGATTAATTTTGTAGTACTGTC	3.01546	0.0957043
THRB-1:316, 1, set1, minCMV	THRB	0	1	316	minCMV	1	set1	ATTGATTGCTTTCTAGGATGCTAC	3.38107	0.21886
THRB-1:1981, 8, set2, minCMV	THRB	0	1	1981	minCMV	8	set2	ATTGATTTAATTCGCACGACCTTG	2.9405	-0.347203
THRB-1:982, 8, set1, minCMV	THRB	0	1	982	minCMV	8	set1	ATTGATTTCACTTTTCCTTCGGTC	3.0934	0.269416
THRB-1:1981, 8, set2, minCMV	THRB	0	1	1981	minCMV	8	set2	ATTGATTTGTTTTGCATAACCTAC	3.32022	0.229453
THRB-1:1981, 8, set2, minCMV	THRB	0	1	1981	minCMV	8	set2	ATTGCACGGTTAGAACTGTATATA	3.04856	0.323212
THRB-1:982, 8, set1, minTK	THRB	0	1	982	minTK	8	set1	ATTGCCCAACGTGAAAGATAGGAA	1.27065	0.185436
THRB-1:1315, 1, set2, minCMV	THRB	0	1	1315	minCMV	1	set2	ATTGCCCACCTGGGTCTTCGGAAC	2.66576	-0.0461728
THRB-1:1315, 1, set2, minProm	THRB	0	1	1315	minProm	1	set2	ATTGCCGTGAGGTATCTACACGCC	4.39993	-0.990655
THRB-1:1648, 4, set2, minTK	THRB	0	1	1648	minTK	4	set2	ATTGCCTACTCTTTTAGTACTTAA	2.07314	0.385921
THRB-1:649, 4, set1, minProm	THRB	0	1	649	minProm	4	set1	ATTGCTCACTTGGTTCGTACTAAC	2.7086	0.254857
THRB-1:982, 8, set1, minTK	THRB	0	1	982	minTK	8	set1	ATTGCTCTATTGCGCGTTCAGGAA	2.24225	0.540823
THRB-1:1981, 8, set2, minTK	THRB	0	1	1981	minTK	8	set2	ATTGGACGGATGTGTATGCATGAG	2.33466	0.511772
THRB-1:1981, 8, set2, minTK	THRB	0	1	1981	minTK	8	set2	ATTGGCCACTCGGTTCTAAGTAAC	2.83793	0.173697
THRB-1:1315, 1, set2, minProm	THRB	0	1	1315	minProm	1	set2	ATTGGCGTAACTTATATTTCCGCC	3.11098	0.471742
THRB-1:1981, 8, set2, minProm	THRB	0	1	1981	minProm	8	set2	ATTGGCTAGAGTGTAACTCAGTCA	1.54818	0.208002
THRB-1:1315, 1, set2, minTK	THRB	0	1	1315	minTK	1	set2	ATTGGCTAGCCATTTATACCTTTC	2.25244	0.213464
THRB-1:1315, 1, set2, minProm	THRB	0	1	1315	minProm	1	set2	ATTGGCTGAACTCTTGTAAATTTA	3.49937	0.161633
THRB-1:1648, 4, set2, minProm	THRB	0	1	1648	minProm	4	set2	ATTGGTGTCAGACTAGGGCGTTTA	2.1737	0.213464
THRB-1:1981, 8, set2, minCMV	THRB	0	1	1981	minCMV	8	set2	ATTGGTGTGCTATTTCTTTACGCG	2.90859	-0.0768416
THRB-1:1315, 1, set2, minCMV	THRB	0	1	1315	minCMV	1	set2	ATTGGTTAGCTTTTTAGAACCTTA	3.05956	0.783131
THRB-1:649, 4, set1, minProm	THRB	0	1	649	minProm	4	set1	ATTGGTTTCCTTGATGTTCAGAAA	2.49304	0.185436
THRB-1:1648, 4, set2, minProm	THRB	0	1	1648	minProm	4	set2	ATTGGTTTCTTTTTTGTGTATTTA	2.75409	0.213464
THRB-1:649, 4, set1, minTK	THRB	0	1	649	minTK	4	set1	ATTTAACTAAGTTGTCTATATGTA	1.82684	-0.184475
THRB-1:316, 1, set1, minTK	THRB	0	1	316	minTK	1	set1	ATTTAACTGACAGTAATTAATGCA	1.81585	0.538261
THRB-1:1315, 1, set2, minProm	THRB	0	1	1315	minProm	1	set2	ATTTAAGACTCTCGAGGTCCGTTC	3.59143	-0.212504
THRB-1:1648, 4, set2, minProm	THRB	0	1	1648	minProm	4	set2	ATTTAAGTCTGATGTGCGTCCTCG	1.54195	0.244873
THRB-1:649, 4, set1, minCMV	THRB	0	1	649	minCMV	4	set1	ATTTAATGGCTTTGAGCTTATAAA	3.21525	0.911347
THRB-1:982, 8, set1, minTK	THRB	0	1	982	minTK	8	set1	ATTTAATTCTTTCATCGAAATGCA	2.20204	0.692392
THRB-1:649, 4, set1, minProm	THRB	0	1	649	minProm	4	set1	ATTTAATTGCTTGACGTGACCGTG	3.12492	-0.291685
THRB-1:1648, 4, set2, minCMV	THRB	0	1	1648	minCMV	4	set2	ATTTACCAAAGATACCGGCGCGTG	2.70295	-0.410872
THRB-1:982, 8, set1, minTK	THRB	0	1	982	minTK	8	set1	ATTTACTACCTTCGTGTTACCTTA	2.59655	-0.0663762
THRB-1:1315, 1, set2, minCMV	THRB	0	1	1315	minCMV	1	set2	ATTTACTGGTGATTCATTTGTTAA	3.29805	-0.844527
THRB-1:1981, 8, set2, minTK	THRB	0	1	1981	minTK	8	set2	ATTTACTTATGGCTCATTTGGGCC	1.77058	-0.459177
THRB-1:1981, 8, set2, minProm	THRB	0	1	1981	minProm	8	set2	ATTTACTTGATTGGAACAAATATA	4.11256	-0.0985609
THRB-1:316, 1, set1, minTK	THRB	0	1	316	minTK	1	set1	ATTTACTTGCTTGTCACATCTTAA	1.87011	0.155473
THRB-1:1315, 1, set2, minProm	THRB	0	1	1315	minProm	1	set2	ATTTATCAATTTCTCATGAAGTTA	3.4361	0.545903
THRB-1:1315, 1, set2, minProm	THRB	0	1	1315	minProm	1	set2	ATTTATCACATTTTCATTCAGATC	2.35554	-1.68963
THRB-1:1648, 4, set2, minCMV	THRB	0	1	1648	minCMV	4	set2	ATTTATCAGATATAAGTTCACAAC	2.90293	0.363453
THRB-1:1315, 1, set2, minTK	THRB	0	1	1315	minTK	1	set2	ATTTATCTAATATTCCTTTGGTTA	1.98689	0.351767
THRB-1:1648, 4, set2, minTK	THRB	0	1	1648	minTK	4	set2	ATTTATGAATTGTACCGTCGTTTA	1.71494	0.259764
THRB-1:982, 8, set1, minCMV	THRB	0	1	982	minCMV	8	set1	ATTTATGACTTGCGCGTAAGCTTA	3.5567	-0.309414
THRB-1:1315, 1, set2, minProm	THRB	0	1	1315	minProm	1	set2	ATTTATGTACGTGTCACGTATACG	4.98003	-0.990655
THRB-1:1315, 1, set2, minCMV	THRB	0	1	1315	minCMV	1	set2	ATTTATGTATCTCTCCCGACTTCC	2.81882	0.213464
THRB-1:1315, 1, set2, minProm	THRB	0	1	1315	minProm	1	set2	ATTTATGTCTTTTTCATTTGTGAG	3.84534	0.347801
THRB-1:1315, 1, set2, minTK	THRB	0	1	1315	minTK	1	set2	ATTTATTAACCTGGTATTTAGACA	3.48482	-0.184475
THRB-1:649, 4, set1, minProm	THRB	0	1	649	minProm	4	set1	ATTTATTGCCTAGAACTTTATTTA	2.92032	0.0662494
THRB-1:1981, 8, set2, minProm	THRB	0	1	1981	minProm	8	set2	ATTTATTTAATGTGTGTGTAGTTC	3.30414	-0.212504
THRB-1:1315, 1, set2, minCMV	THRB	0	1	1315	minCMV	1	set2	ATTTATTTCCTTGTTGGTCATTTA	1.18742	0.179606
THRB-1:649, 4, set1, minTK	THRB	0	1	649	minTK	4	set1	ATTTCACTGCTTCTAGTGTCTTAG	2.48678	0.0427683
THRB-1:1315, 1, set2, minCMV	THRB	0	1	1315	minCMV	1	set2	ATTTCACTGTGAGACAGATCCATA	3.1766	0.213464
THRB-1:649, 4, set1, minTK	THRB	0	1	649	minTK	4	set1	ATTTCATAATTTCTTGCTAATGCA	0.999394	-0.212504
THRB-1:982, 8, set1, minCMV	THRB	0	1	982	minCMV	8	set1	ATTTCATAGACGGGTATGTACATG	2.92539	0.483561
THRB-1:982, 8, set1, minProm	THRB	0	1	982	minProm	8	set1	ATTTCATGCACTTTAAGATCTTCG	2.89319	0.371072
THRB-1:982, 8, set1, minCMV	THRB	0	1	982	minCMV	8	set1	ATTTCCCAAACATTTCGACATGTA	3.41822	-0.145557
THRB-1:1315, 1, set2, minCMV	THRB	0	1	1315	minCMV	1	set2	ATTTCCCACTTATATCTGTCGTCC	3.41253	0.0179447
THRB-1:1315, 1, set2, minProm	THRB	0	1	1315	minProm	1	set2	ATTTCCTACTGTCAACGAAATTTA	2.89611	-0.309414
THRB-1:1648, 4, set2, minProm	THRB	0	1	1648	minProm	4	set2	ATTTCCTACTTGCACATTCGTTTA	2.63521	0.450254
THRB-1:982, 8, set1, minProm	THRB	0	1	982	minProm	8	set1	ATTTCCTGACTGCGTCTTTAGGAG	5.16289	0.196865
THRB-1:649, 4, set1, minTK	THRB	0	1	649	minTK	4	set1	ATTTCCTGCTTGCATGTTAATTTC	3.76153	-0.274652
THRB-1:1981, 8, set2, minProm	THRB	0	1	1981	minProm	8	set2	ATTTCCTGGATAGTCACTTCTGTC	2.67747	-0.309414
THRB-1:982, 8, set1, minProm	THRB	0	1	982	minProm	8	set1	ATTTCTCAGAGTCATGTTAGGAAA	3.41443	-0.291685
THRB-1:1648, 4, set2, minProm	THRB	0	1	1648	minProm	4	set2	ATTTCTCTCTGGCAAGTAAACGTG	3.06676	0.459594
THRB-1:1648, 4, set2, minProm	THRB	0	1	1648	minProm	4	set2	ATTTCTGTCCGTTTTATATATTCG	2.60792	-0.145557
THRB-1:1648, 4, set2, minTK	THRB	0	1	1648	minTK	4	set2	ATTTCTTAACTTCGTATTACCTTG	1.57425	0.591408
THRB-1:1315, 1, set2, minCMV	THRB	0	1	1315	minCMV	1	set2	ATTTCTTAATTGTAACGTCGTACC	3.03632	0.0507372
THRB-1:1981, 8, set2, minTK	THRB	0	1	1981	minTK	8	set2	ATTTCTTACACGCTTATTTGCTCC	1.90776	0.339758
THRB-1:982, 8, set1, minTK	THRB	0	1	982	minTK	8	set1	ATTTCTTGAACTTGTGTTCCTTTA	2.92382	0.109715
THRB-1:982, 8, set1, minTK	THRB	0	1	982	minTK	8	set1	ATTTCTTGAACTTGTGTTCCTTTG
THRB-1:982, 8, set1, minProm	THRB	0	1	982	minProm	8	set1	ATTTCTTGATGGTGTGGTTCGAAC	2.94635	0.624242
THRB-1:1648, 4, set2, minCMV	THRB	0	1	1648	minCMV	4	set2	ATTTCTTTAACACTTGCTTAGGTG	3.13409	0.129918
THRB-1:982, 8, set1, minCMV	THRB	0	1	982	minCMV	8	set1	ATTTCTTTAAGACTCGCTTGCACA	3.23938	0.602631
THRB-1:1315, 1, set2, minTK	THRB	0	1	1315	minTK	1	set2	ATTTCTTTGTTTGTTGCACCTGTC	1.57793	-0.990655
THRB-1:316, 1, set1, minCMV	THRB	0	1	316	minCMV	1	set1	ATTTGACTACCAGTCATACATGCC	3.27778	-0.0768416
THRB-1:982, 8, set1, minProm	THRB	0	1	982	minProm	8	set1	ATTTGAGACTGTTGCATGCGTATC	4.83127	-0.184475
THRB-1:1981, 8, set2, minProm	THRB	0	1	1981	minProm	8	set2	ATTTGAGACTTGTATCTTTCGATC	-1.22942	-1.08757
THRB-1:1981, 8, set2, minProm	THRB	0	1	1981	minProm	8	set2	ATTTGAGTAATTCATATATCCACA	2.80352	0.535684
THRB-1:1315, 1, set2, minTK	THRB	0	1	1315	minTK	1	set2	ATTTGATACCCAGATCCTTGCTAA	2.72232	-0.121424
THRB-1:982, 8, set1, minCMV	THRB	0	1	982	minCMV	8	set1	ATTTGATTCATTGTTAGATACGTG
THRB-1:1315, 1, set2, minProm	THRB	0	1	1315	minProm	1	set2	ATTTGCCACATTTGCATTTGTGTC	-0.518931	0.102766
THRB-1:982, 8, set1, minProm	THRB	0	1	982	minProm	8	set1	ATTTGCCAGATGTTCCCTTATATA	2.50595	0.675862
THRB-1:316, 1, set1, minProm	THRB	0	1	316	minProm	1	set1	ATTTGCCTCCTGTTTATTTGTTTA	3.04004	0.538261
THRB-1:982, 8, set1, minCMV	THRB	0	1	982	minCMV	8	set1	ATTTGCGGCTTTTGTGTGTATTTG	2.93341	-0.434353
THRB-1:649, 4, set1, minCMV	THRB	0	1	649	minCMV	4	set1	ATTTGCGTATCAGAAAGTAGGGCG	2.9531	-0.242467
THRB-1:982, 8, set1, minTK	THRB	0	1	982	minTK	8	set1	ATTTGCTACTTTCTTATATATGAA	2.02392	0.000570566
THRB-1:1315, 1, set2, minCMV	THRB	0	1	1315	minCMV	1	set2	ATTTGTCTAAGTCTTGCTTATACA	2.98302	0.672102
THRB-1:982, 8, set1, minCMV	THRB	0	1	982	minCMV	8	set1	ATTTGTGAAAGACTCCGATCTTCC	3.49491	0.229453
THRB-1:316, 1, set1, minCMV	THRB	0	1	316	minCMV	1	set1	ATTTGTGAATGTTTTAGGTCGTAC	3.90228	0.109715
THRB-1:1648, 4, set2, minTK	THRB	0	1	1648	minTK	4	set2	ATTTGTGTATCGTTAGCGAGCAAG	3.09876	0.278857
THRB-1:316, 1, set1, minTK	THRB	0	1	316	minTK	1	set1	ATTTGTTAGACAGATACTTCGAAA
THRB-1:1315, 1, set2, minProm	THRB	0	1	1315	minProm	1	set2	CAAACATTGACTGTTCTATCTAAC
THRB-1:1315, 1, set2, minTK	THRB	0	1	1315	minTK	1	set2	CACAAATACTCGTGTATTAATTTG	3.64622	0.0346504
THRB-1:1648, 4, set2, minCMV	THRB	0	1	1648	minCMV	4	set2	CACAATCGAAGTTATATTCGTGTA	3.11075	-0.0268677
THRB-1:1981, 8, set2, minCMV	THRB	0	1	1981	minCMV	8	set2	CACAATTTCATGCACCTGCCCACG	3.22078	0.254857
THRB-1:1648, 4, set2, minCMV	THRB	0	1	1648	minCMV	4	set2	CACACACGGTTTGATCTGTGGATA	2.82502	0.301601
THRB-1:1981, 8, set2, minProm	THRB	0	1	1981	minProm	8	set2	CACACCTTACTATTCGGAAGGTTA	3.65932	0.525218
THRB-1:316, 1, set1, minCMV	THRB	0	1	316	minCMV	1	set1	CACACCTTGTGATATATTTGGACC	3.16628	0.480636
THRB-1:982, 8, set1, minTK	THRB	0	1	982	minTK	8	set1	CACACTGTCTGGTTAACGCGCACC	3.9405	-0.434353
THRB-1:316, 1, set1, minProm	THRB	0	1	316	minProm	1	set1	CACACTTACCTGGGCGTTTGCAAA	1.67747	0.149224
THRB-1:1315, 1, set2, minTK	THRB	0	1	1315	minTK	1	set2	CACAGAGACATACAAACTTATTAA		-0.689626
THRB-1:1315, 1, set2, minProm	THRB	0	1	1315	minProm	1	set2	CACAGAGGCCTGCTTCCTTCCTAC	2.36353	0.179606
THRB-1:1648, 4, set2, minCMV	THRB	0	1	1648	minCMV	4	set2	CACAGAGTGCCTGACCTATGCAAA	2.30307	0.634657
THRB-1:982, 8, set1, minProm	THRB	0	1	982	minProm	8	set1	CACAGCTAATCAGAAGTACGGGAA	3.19989	0.681442
THRB-1:982, 8, set1, minTK	THRB	0	1	982	minTK	8	set1	CACGAAGACCGTTAACTATATATC	2.98781	-0.109842
THRB-1:982, 8, set1, minProm	THRB	0	1	982	minProm	8	set1	CACGAAGGATGATTAAGAAAGGCC	3.55521	-0.00838427
THRB-1:1981, 8, set2, minTK	THRB	0	1	1981	minTK	8	set2	CACGAATTGCCATTCATACCTATC	0.0173691	0.323212
THRB-1:1981, 8, set2, minProm	THRB	0	1	1981	minProm	8	set2	CACGATCGCCGATTTATATAGTTC	3.52546	-0.410872
THRB-1:1648, 4, set2, minCMV	THRB	0	1	1648	minCMV	4	set2	CACGATGACTCGGTTACTCCCAAA
THRB-1:1981, 8, set2, minCMV	THRB	0	1	1981	minCMV	8	set2	CACGATGAGACATTTATACGGTAC	6.71309	-1.68963
THRB-1:1981, 8, set2, minTK	THRB	0	1	1981	minTK	8	set2	CACGATGTATCACATATGTAGTCA	0.695168	0.715208
THRB-1:649, 4, set1, minCMV	THRB	0	1	649	minCMV	4	set1	CACGATTAACGTTTCATACAGTAA	3.14909	-0.109842
THRB-1:1648, 4, set2, minProm	THRB	0	1	1648	minProm	4	set2	CACGATTGATTACGTAGGAGCTAA	2.26378	0.617871
THRB-1:1648, 4, set2, minCMV	THRB	0	1	1648	minCMV	4	set2	CACGATTGCTGTTTAGTTAATATC	2.14909	-0.0875655
THRB-1:316, 1, set1, minCMV	THRB	0	1	316	minCMV	1	set1	CACGATTTCTTTTGCATAAGTGTA	1.9405	0.21886
THRB-1:1981, 8, set2, minProm	THRB	0	1	1981	minProm	8	set2	CACGCATGACGATTAGTATACATA	2.81712	0.609228
THRB-1:316, 1, set1, minProm	THRB	0	1	316	minProm	1	set1	CACGCATTGTCATAAACTAATTCC	3.6551	-0.0768416
THRB-1:1981, 8, set2, minTK	THRB	0	1	1981	minTK	8	set2	CACGCTGGAAGTCTTAGTTCGTTA	1.99458	0.550924
THRB-1:1981, 8, set2, minTK	THRB	0	1	1981	minTK	8	set2	CACGGAGTGACACATCTTTCTTTA	2.28019	0.710048
THRB-1:1981, 8, set2, minTK	THRB	0	1	1981	minTK	8	set2	CACGGCGTATTTGTTCCATCGAAG	1.79611	-0.121424
THRB-1:1315, 1, set2, minCMV	THRB	0	1	1315	minCMV	1	set2	CACGGCTTCTCTTATATTCCTTTA		-0.911474
THRB-1:1648, 4, set2, minTK	THRB	0	1	1648	minTK	4	set2	CACTAACTATCGGTTACAACCATG	1.9026	0.39316
THRB-1:1648, 4, set2, minProm	THRB	0	1	1648	minProm	4	set2	CACTAAGAGTTATGTACTTGTTTA	3.03468	0.155473
THRB-1:1981, 8, set2, minCMV	THRB	0	1	1981	minCMV	8	set2	CACTACCAACTGGTCGCATCTATG	3.04652	0.301601
THRB-1:982, 8, set1, minProm	THRB	0	1	982	minProm	8	set1	CACTACCTCCTTTAAATTCATTTC	4.25708	-0.258262
THRB-1:1315, 1, set2, minProm	THRB	0	1	1315	minProm	1	set2	CACTACTAGACTTGCCTGTATTAG	3.82502	-0.0268677
THRB-1:1981, 8, set2, minTK	THRB	0	1	1981	minTK	8	set2	CACTATCGCACTCACCTTACGTTA	1.45017	0.403796
THRB-1:1981, 8, set2, minCMV	THRB	0	1	1981	minCMV	8	set2	CACTATTGGCCTCTAACTTGCGCA	3.09346	0.628438
THRB-1:1648, 4, set2, minProm	THRB	0	1	1648	minProm	4	set2	CACTATTTAATTCATCCTCGTTTA	2.17657	-0.133323
THRB-1:1981, 8, set2, minTK	THRB	0	1	1981	minTK	8	set2	CACTCACTATGTGTTCTGCATGAC	2.41967	-0.610444
THRB-1:1315, 1, set2, minTK	THRB	0	1	1315	minTK	1	set2	CACTCAGGCAGTTTTATTCGGGCG	2.1193	0.208002
THRB-1:1648, 4, set2, minProm	THRB	0	1	1648	minProm	4	set2	CACTCATGGCTTTTCCGTTCTTAA	2.83969	0.572826
THRB-1:1315, 1, set2, minTK	THRB	0	1	1315	minTK	1	set2	CACTCATTACGGTTTAGAAAGTAC	1.28154	-0.133323
THRB-1:1315, 1, set2, minProm	THRB	0	1	1315	minProm	1	set2	CACTCCCAATGGTATCCACAGATG	5.35554	-0.274652
THRB-1:1648, 4, set2, minCMV	THRB	0	1	1648	minCMV	4	set2	CACTCCGGGAGTTTAAGTCCCTCG	2.67747	-1.08757
THRB-1:1648, 4, set2, minTK	THRB	0	1	1648	minTK	4	set2	CACTCCTAATTAGTCACTCCCACA	1.27754	0.123288
THRB-1:316, 1, set1, minProm	THRB	0	1	316	minProm	1	set1	CACTCTGTAATTGTCATTAAGGAC	4.18843	-0.735383
THRB-1:316, 1, set1, minProm	THRB	0	1	316	minProm	1	set1	CACTCTTAGCTGGGCCTAACTTCG	3.9405	0.407285
THRB-1:649, 4, set1, minCMV	THRB	0	1	649	minCMV	4	set1	CACTGAGTAAGTCGAGTTAATATA	3.23974	-0.459177
THRB-1:1648, 4, set2, minTK	THRB	0	1	1648	minTK	4	set2	CACTGCCTGTCATTAATGCCTTAG	2.06978	0.371072
THRB-1:1981, 8, set2, minTK	THRB	0	1	1981	minTK	8	set2	CACTGCGGCAGTTAAATTTGGTTG	2.51308	0.000570566
THRB-1:1648, 4, set2, minCMV	THRB	0	1	1648	minCMV	4	set2	CAGAAATTATTTGATATTCCTACC	2.0185	-0.184475
THRB-1:316, 1, set1, minCMV	THRB	0	1	316	minCMV	1	set1	CAGAAATTCAGATAAGGACGGATC	3.43778	0.274162
THRB-1:1981, 8, set2, minProm	THRB	0	1	1981	minProm	8	set2	CAGAACCTATTTTTACTATGTTCA	2.28154	-0.0768416
THRB-1:982, 8, set1, minCMV	THRB	0	1	982	minCMV	8	set1	CAGAACCTCTTAGGACGTAGGACC	3.30365	0.363453
THRB-1:1315, 1, set2, minCMV	THRB	0	1	1315	minCMV	1	set2	CAGAACGTAACATATATTTGCAAC	3.34863	0.167707
THRB-1:1648, 4, set2, minProm	THRB	0	1	1648	minProm	4	set2	CAGAATCACACTCATGTGTCGTTA	2.6456	0.339758
THRB-1:982, 8, set1, minCMV	THRB	0	1	982	minCMV	8	set1	CAGAATGGAAGATTAGCTAATTTC	3.58426	0.234654
THRB-1:649, 4, set1, minCMV	THRB	0	1	649	minCMV	4	set1	CAGAATGGCTTAGTAACAACCAAA	4.38344	-0.735383
THRB-1:1981, 8, set2, minCMV	THRB	0	1	1981	minCMV	8	set2	CAGAATTACTCTGTAGTAAAGTTG	3.07125	0.486466
THRB-1:649, 4, set1, minTK	THRB	0	1	649	minTK	4	set1	CAGACACTATTTCTACTTCGTTTA	0.0925035	-0.575682
THRB-1:649, 4, set1, minCMV	THRB	0	1	649	minCMV	4	set1	CAGACCGACTGTGTCACTTATTCA	4.35554	0.00934453
THRB-1:649, 4, set1, minProm	THRB	0	1	649	minProm	4	set1	CAGACTCGCTGGTGTGCAAAGATA	2.53388	0.0585625
THRB-1:649, 4, set1, minCMV	THRB	0	1	649	minCMV	4	set1	CAGAGCGGCTCTTAAATTTGGTTC	3.00677	-0.291685
THRB-1:982, 8, set1, minTK	THRB	0	1	982	minTK	8	set1	CAGAGTCAATTTGTTGTGAACAAG	2.198	0.474727
THRB-1:316, 1, set1, minProm	THRB	0	1	316	minProm	1	set1	CAGAGTGTGCCTTGTGCTCCTTTA	2.6314	0.202469
THRB-1:1981, 8, set2, minTK	THRB	0	1	1981	minTK	8	set2	CAGAGTTACTTGTTAATAAAGTTG	2.69052	0.363453
THRB-1:316, 1, set1, minCMV	THRB	0	1	316	minCMV	1	set1	CAGAGTTGCACGTGACCTTACTTG	2.894	0.660622
THRB-1:982, 8, set1, minProm	THRB	0	1	982	minProm	8	set1	CAGGAATTAATATGCAGACATTCG	3.64504	-0.227227
THRB-1:1981, 8, set2, minCMV	THRB	0	1	1981	minCMV	8	set2	CAGGAATTGCCTCGTATTTGTATA	3.21587	0.577546
THRB-1:982, 8, set1, minProm	THRB	0	1	982	minProm	8	set1	CAGGACTAACTACTACCGAGTGTC	3.02339	0.0263779
THRB-1:1981, 8, set2, minCMV	THRB	0	1	1981	minCMV	8	set2	CAGGACTTAACGTTAGTTACCTAA	3.11852	0.37856
THRB-1:649, 4, set1, minTK	THRB	0	1	649	minTK	4	set1	CAGGATGTATTGCATATTTGCTTC	2.99939	-0.184475
THRB-1:1981, 8, set2, minCMV	THRB	0	1	1981	minCMV	8	set2	CAGGATTGATCTCACCCGAGTGTC	2.62753	0.0263779
THRB-1:1648, 4, set2, minCMV	THRB	0	1	1648	minCMV	4	set2	CAGGCACGGTTGTGTCTTTATACA	2.81129	0.642813
THRB-1:1648, 4, set2, minCMV	THRB	0	1	1648	minCMV	4	set2	CAGGCACTGTGGTATGTTAAGTCA	2.06788	-0.735383
THRB-1:1315, 1, set2, minProm	THRB	0	1	1315	minProm	1	set2	CAGGCAGGGATATTTCTGTGGATA	3.02513	0.213464
THRB-1:1315, 1, set2, minCMV	THRB	0	1	1315	minCMV	1	set2	CAGGCAGTACTTCTAAGTAAGTTG	2.91634	0.239793
THRB-1:1981, 8, set2, minCMV	THRB	0	1	1981	minCMV	8	set2	CAGGCATGCTTATAAGTGAGTAAA	3.32072	0.102766
THRB-1:1648, 4, set2, minCMV	THRB	0	1	1648	minCMV	4	set2	CAGGCCCAAATGTACACTAATTTA	2.82575	0.278857
THRB-1:1981, 8, set2, minTK	THRB	0	1	1981	minTK	8	set2	CAGGCTCTAATACTACTATCTTCC	2.13083	-0.0985609
THRB-1:649, 4, set1, minCMV	THRB	0	1	649	minCMV	4	set1	CAGGCTCTCAGTGGCGTATCGTTA	2.70569	-0.184475
THRB-1:1981, 8, set2, minTK	THRB	0	1	1981	minTK	8	set2	CAGGCTGTAAGTTTCAGACCCTAG	2.75189	0.314696
THRB-1:649, 4, set1, minTK	THRB	0	1	649	minTK	4	set1	CAGGGATAGCTGGTAGTTAATGAG	2.21904	0.407285
THRB-1:316, 1, set1, minCMV	THRB	0	1	316	minCMV	1	set1	CAGGGTCGAATGCAAGTGAATGCA	3.38788	0.589128
THRB-1:316, 1, set1, minProm	THRB	0	1	316	minProm	1	set1	CAGGGTCGGAGGTTTCCATACATA	3.81497	0.142883
THRB-1:649, 4, set1, minCMV	THRB	0	1	649	minCMV	4	set1	CAGGGTTAGCGATTAGCACAGAAG	3.06463	0.477692
THRB-1:982, 8, set1, minCMV	THRB	0	1	982	minCMV	8	set1	CAGTAACAGTGTTGTATACGGGTA
THRB-1:1648, 4, set2, minTK	THRB	0	1	1648	minTK	4	set2	CAGTAACTGCCTCTTCTATCTACC	1.90303	0.213464
THRB-1:1648, 4, set2, minCMV	THRB	0	1	1648	minCMV	4	set2	CAGTAATGCTCGTAAAGTCCTTTG	2.81497	-0.689626
THRB-1:316, 1, set1, minProm	THRB	0	1	316	minProm	1	set1	CAGTATCGGACTTACCGTACCGTA	1.35554	-0.291685
THRB-1:1981, 8, set2, minTK	THRB	0	1	1981	minTK	8	set2	CAGTATGGGCTTTTTGCGTAGGTC	2.8101	-0.00838427
THRB-1:316, 1, set1, minProm	THRB	0	1	316	minProm	1	set1	CAGTCACGCTGTGATATTTGGATC	3.35554	0.474727
THRB-1:1981, 8, set2, minCMV	THRB	0	1	1981	minCMV	8	set2	CAGTCAGTGTGACGCATACCTTTA	3.0925	-0.347203
THRB-1:1981, 8, set2, minTK	THRB	0	1	1981	minTK	8	set2	CAGTCATTGAGGTGCCTTAACATG	2.48939	0.0427683
THRB-1:1648, 4, set2, minProm	THRB	0	1	1648	minProm	4	set2	CAGTCCCGCTGATATATGAGTTTC	3.05598	0.234654
THRB-1:1315, 1, set2, minProm	THRB	0	1	1315	minProm	1	set2	CAGTCCTGGACGCAACGTAATTTG	2.7885	0.0662494
THRB-1:1981, 8, set2, minTK	THRB	0	1	1981	minTK	8	set2	CAGTCTGTGACTTTCGTTTACATA	2.33977	0.202469
THRB-1:1315, 1, set2, minTK	THRB	0	1	1315	minTK	1	set2	CAGTCTTACTTGGTAATGTATGCA	2.56966	0.21886
THRB-1:1648, 4, set2, minCMV	THRB	0	1	1648	minCMV	4	set2	CAGTCTTACTTTTACAGTTGCTTC	3.05028	0.149224
THRB-1:649, 4, set1, minCMV	THRB	0	1	649	minCMV	4	set1	CAGTCTTGAATATGAGTGTGGTTC	3.39367	-0.309414
THRB-1:1315, 1, set2, minProm	THRB	0	1	1315	minProm	1	set2	CAGTGATGCTGACTCATGAATTCG	3.64756	0.167707
THRB-1:1981, 8, set2, minProm	THRB	0	1	1981	minProm	8	set2	CAGTGCGTAATATATAGGTACAAC	3.1825	0.654767
THRB-1:1648, 4, set2, minTK	THRB	0	1	1648	minTK	4	set2	CAGTGTCTACGGTAACTTACTACG	1.87724	0.568053
THRB-1:1648, 4, set2, minCMV	THRB	0	1	1648	minCMV	4	set2	CAGTGTGAATTTTATGTACATTTG	3.09905	0.323212
THRB-1:316, 1, set1, minTK	THRB	0	1	316	minTK	1	set1	CAGTGTGGCTTTTACCGATATATG	1.22061	0.410745
THRB-1:649, 4, set1, minTK	THRB	0	1	649	minTK	4	set1	CAGTGTTGAATTGGACTTTGTTCC	1.24591	0.000570566
THRB-1:1315, 1, set2, minCMV	THRB	0	1	1315	minCMV	1	set2	CAGTGTTGGCGTGACATGTACAAA	2.67716	0.736886
THRB-1:316, 1, set1, minTK	THRB	0	1	316	minTK	1	set1	CATAAACTATTAGTCCCTTCTATA	1.95218	0.652797
THRB-1:316, 1, set1, minProm	THRB	0	1	316	minProm	1	set1	CATAAATGATTTTTTGCTAGCTTA	6.06978	-0.291685
THRB-1:1648, 4, set2, minProm	THRB	0	1	1648	minProm	4	set2	CATAACTAGCGTTGCGTTTCCATA	2.18561	-0.0175276
THRB-1:1981, 8, set2, minCMV	THRB	0	1	1981	minCMV	8	set2	CATAATCTATTTTATCGGTCTTCA	3.04883	0.538261
THRB-1:1648, 4, set2, minProm	THRB	0	1	1648	minProm	4	set2	CATAATGTATGGCTAGGGTATTAG	2.58436	-0.109842
THRB-1:1648, 4, set2, minProm	THRB	0	1	1648	minProm	4	set2	CATAATGTGTTTGGTAGTTCTTTA	3.516	-0.145557
THRB-1:1981, 8, set2, minCMV	THRB	0	1	1981	minCMV	8	set2	CATAATTAACTTGACATGTACATC	3.18822	0.51989
THRB-1:316, 1, set1, minTK	THRB	0	1	316	minTK	1	set1	CATAATTTCTGATTTAGACATTTC	1.74256	0.339758
THRB-1:649, 4, set1, minCMV	THRB	0	1	649	minCMV	4	set1	CATACACGATCGTGTATACATTCA	3.16097	-0.0268677
THRB-1:982, 8, set1, minTK	THRB	0	1	982	minTK	8	set1	CATACATAGTTGGTTCTTTATGCG	0.248623	0.274162
THRB-1:316, 1, set1, minProm	THRB	0	1	316	minProm	1	set1	CATACATTATGAGTTGGTAGTTTA	3.06552	0.741738
THRB-1:1981, 8, set2, minCMV	THRB	0	1	1981	minCMV	8	set2	CATACATTCTTACTAGGATATTTA	2.88479	0.249894
THRB-1:1981, 8, set2, minTK	THRB	0	1	1981	minTK	8	set2	CATACCGTGTTTCAAATGAGCTTC	0.618572
THRB-1:982, 8, set1, minTK	THRB	0	1	982	minTK	8	set1	CATACCTAACTTTATGCTCATTAA	1.72167	0.0885258
THRB-1:1981, 8, set2, minCMV	THRB	0	1	1981	minCMV	8	set2	CATACTCGGTTGGTTCGGCGGGCG	3.16416	0.503499
THRB-1:649, 4, set1, minTK	THRB	0	1	649	minTK	4	set1	CATACTTAGTTACATCCGAGCTAG	1.75243	-0.227227
THRB-1:1315, 1, set2, minProm	THRB	0	1	1315	minProm	1	set2	CATACTTTCAGGTTCGTTAGGTAG	3.26054	0.173697
THRB-1:1981, 8, set2, minProm	THRB	0	1	1981	minProm	8	set2	CATAGACGAATGTTTATTTGTGTA	3.95486	0.410745
THRB-1:1315, 1, set2, minCMV	THRB	0	1	1315	minCMV	1	set2	CATAGAGAATTTTTAGGAAATATC	3.18742	-0.347203
THRB-1:1648, 4, set2, minProm	THRB	0	1	1648	minProm	4	set2	CATAGAGGCTCATTTCTAAATATG	3.09876	-0.198264
THRB-1:1315, 1, set2, minProm	THRB	0	1	1315	minProm	1	set2	CATAGATGAATTCGTCGGTACGCA	2.95519	0.420964
THRB-1:982, 8, set1, minTK	THRB	0	1	982	minTK	8	set1	CATAGCGAATCGCTTAGAAGGTTA		-0.543498
THRB-1:1981, 8, set2, minCMV	THRB	0	1	1981	minCMV	8	set2	CATAGCTAATCTGACATATGGAAC	2.8949	0.239793
THRB-1:1981, 8, set2, minProm	THRB	0	1	1981	minProm	8	set2	CATAGTCACTGGTTACTAAGTTCA	3.07056	0.292646
THRB-1:1315, 1, set2, minTK	THRB	0	1	1315	minTK	1	set2	CATAGTGGACGTTGAGGTAATTTG	2.36185	0.0885258
THRB-1:316, 1, set1, minProm	THRB	0	1	316	minProm	1	set1	CATAGTGGCTCTGTTACATATTTA	3.8665	-0.184475
THRB-1:1648, 4, set2, minProm	THRB	0	1	1648	minProm	4	set2	CATAGTGGGTTAGGCCGACCCGAC	2.55717	-0.911474
THRB-1:1648, 4, set2, minCMV	THRB	0	1	1648	minCMV	4	set2	CATAGTTGCCCTCGAGTTCCTTAA	3.39367	-0.575682
THRB-1:982, 8, set1, minTK	THRB	0	1	982	minTK	8	set1	CATGAACTCACATTTAGTCCCTAC	2.54089	0.142883
THRB-1:1648, 4, set2, minProm	THRB	0	1	1648	minProm	4	set2	CATGAAGTCATTCGACTTTATTAA	2.54446	0.477692
THRB-1:1648, 4, set2, minCMV	THRB	0	1	1648	minCMV	4	set2	CATGAAGTCTTTGTTGTTAATTTG	1.61011	-0.610444
THRB-1:1981, 8, set2, minTK	THRB	0	1	1981	minTK	8	set2	CATGAAGTGTGACATCTATGGTCC	1.96866	0.553413
THRB-1:316, 1, set1, minCMV	THRB	0	1	316	minCMV	1	set1	CATGAATGCAGTTAACTTCAGTAG	3.68761	0.173697
THRB-1:316, 1, set1, minCMV	THRB	0	1	316	minCMV	1	set1	CATGAATTCCTTCTCCCATATATG	3.40533	0.185436
THRB-1:1648, 4, set2, minCMV	THRB	0	1	1648	minCMV	4	set2	CATGACTTATTGCTCATTTATGTG	3.03887	0.872667
THRB-1:1981, 8, set2, minTK	THRB	0	1	1981	minTK	8	set2	CATGATCGCCGATGCAGTCCCTCA	2.05598	0.208002
THRB-1:982, 8, set1, minProm	THRB	0	1	982	minProm	8	set1	CATGATTGACCTTAACGTTATATA	3.48329	0.0885258
THRB-1:1648, 4, set2, minTK	THRB	0	1	1648	minTK	4	set2	CATGATTTAATTTGAATATCTGTA	2.28842	0.185436
THRB-1:982, 8, set1, minProm	THRB	0	1	982	minProm	8	set1	CATGATTTGCCACAAAGTCCTGAA	3.48386	0.347801
THRB-1:649, 4, set1, minProm	THRB	0	1	649	minProm	4	set1	CATGCATACAGTCGAGTATCGTTG	2.74786	-0.575682
THRB-1:982, 8, set1, minTK	THRB	0	1	982	minTK	8	set1	CATGCTGTACTTTAAGCTCCTATC	2.68569	0.33568
THRB-1:1648, 4, set2, minTK	THRB	0	1	1648	minTK	4	set2	CATGGCCTCTCTTGCGTGCCCTTA	1.24862	0.109715
THRB-1:649, 4, set1, minTK	THRB	0	1	649	minTK	4	set1	CATGGCCTCTTTCTAGCTAATAAG	0.840965	-0.367406
THRB-1:649, 4, set1, minCMV	THRB	0	1	649	minCMV	4	set1	CATGGCTTATGAGTACGGTATTCC	2.94877	-0.171112
THRB-1:1315, 1, set2, minTK	THRB	0	1	1315	minTK	1	set2	CATGGTGTAATGTATCCGAAGATC	2.14299	0.116554
THRB-1:982, 8, set1, minProm	THRB	0	1	982	minProm	8	set1	CATTAACTGTGATTTAGGAATTAG	3.45284	0.136449
THRB-1:316, 1, set1, minProm	THRB	0	1	316	minProm	1	set1	CATTAAGGATGGGTCGGTAGTAAA	3.00463	0.697764
THRB-1:982, 8, set1, minTK	THRB	0	1	982	minTK	8	set1	CATTAAGTGCCTTACGGAAGGGTA	1.78438	-0.0663762
THRB-1:1648, 4, set2, minTK	THRB	0	1	1648	minTK	4	set2	CATTAATGCTGGGTTGTTACGGTG	1.78578	0.173697
THRB-1:1315, 1, set2, minTK	THRB	0	1	1315	minTK	1	set2	CATTAATTCTTACTTGCTAGTGCA	2.68524	0.0738025
THRB-1:982, 8, set1, minTK	THRB	0	1	982	minTK	8	set1	CATTACGACATTCTACTATACAAG	1.89031	0.480636
THRB-1:1315, 1, set2, minTK	THRB	0	1	1315	minTK	1	set2	CATTACGTGTTTTAAGCTTACTTG	0.591375	0.234654
THRB-1:1981, 8, set2, minProm	THRB	0	1	1981	minProm	8	set2	CATTACTAAAGTTAAGGTTCGAAA	3.46406	0.149224
THRB-1:1981, 8, set2, minProm	THRB	0	1	1981	minProm	8	set2	CATTACTAACGGCTTCTATGTACA	3.53031	-0.109842
THRB-1:982, 8, set1, minTK	THRB	0	1	982	minTK	8	set1	CATTACTGACGTTACGGTTGGGTG	0.185613	-0.0875655
THRB-1:1981, 8, set2, minTK	THRB	0	1	1981	minTK	8	set2	CATTACTTACCGGTTCTAAGTTTC	-1.96639	-0.610444
THRB-1:1981, 8, set2, minCMV	THRB	0	1	1981	minCMV	8	set2	CATTACTTATTTGTTATTTGGGAC	3.14041	0.339758
THRB-1:316, 1, set1, minTK	THRB	0	1	316	minTK	1	set1	CATTATCACTTATAAGCTTCCTAA	2.11198	0.430948
THRB-1:1981, 8, set2, minCMV	THRB	0	1	1981	minCMV	8	set2	CATTATGACTTGCTTCGGACTTAG	3.20353	0.710048
THRB-1:316, 1, set1, minProm	THRB	0	1	316	minProm	1	set1	CATTATTAATCTTGCATGTGGTCA	3.5725	0.371072
THRB-1:1981, 8, set2, minProm	THRB	0	1	1981	minProm	8	set2	CATTATTTACCAGTACGGACCTAA	3.34525	0.39316
THRB-1:982, 8, set1, minTK	THRB	0	1	982	minTK	8	set1	CATTATTTGTTTTTTGCGTCCTAG	2.04585	-0.133323
THRB-1:1981, 8, set2, minTK	THRB	0	1	1981	minTK	8	set2	CATTCATAGACATTTGTATAGGTG	3.00867	0.155473
THRB-1:982, 8, set1, minTK	THRB	0	1	982	minTK	8	set1	CATTCATTAACGTTAGGTCATGTA	1.9405	0.410745
THRB-1:649, 4, set1, minTK	THRB	0	1	649	minTK	4	set1	CATTCCCTATCTGTCACATAGTTA	2.55717	0.229453
THRB-1:982, 8, set1, minCMV	THRB	0	1	982	minCMV	8	set1	CATTCCTACTTACTAGCAAGCATA	3.09225	1.01624
THRB-1:982, 8, set1, minProm	THRB	0	1	982	minProm	8	set1	CATTCCTAGACTTTTCCTTGCTAC	2.49304
THRB-1:1315, 1, set2, minCMV	THRB	0	1	1315	minCMV	1	set2	CATTCCTTCATATAAGGTTCCGAA	3.0485	0.826248
THRB-1:316, 1, set1, minProm	THRB	0	1	316	minProm	1	set1	CATTCTGAAACGGTCGCGAGCGCC	2.40616	-0.367406
THRB-1:982, 8, set1, minTK	THRB	0	1	982	minTK	8	set1	CATTCTTTACTGTGTATATAGTTG	2.04973	0.474727
THRB-1:649, 4, set1, minTK	THRB	0	1	649	minTK	4	set1	CATTCTTTCTCTCTTATGTATGTA	2.57055	0.254857
THRB-1:1648, 4, set2, minProm	THRB	0	1	1648	minProm	4	set2	CATTGAGACATTTATGTATGTGAG	2.48939	-0.274652
THRB-1:982, 8, set1, minProm	THRB	0	1	982	minProm	8	set1	CATTGATGACGTTGTATGCACTTG	2.82912	0.514494
THRB-1:1315, 1, set2, minProm	THRB	0	1	1315	minProm	1	set2	CATTGATTATTTGTTCTATCTGAA	3.10166	0.136449
THRB-1:316, 1, set1, minCMV	THRB	0	1	316	minCMV	1	set1	CATTGCGGCCCATACAGAAATATG	0.67436	0.558348
THRB-1:1648, 4, set2, minCMV	THRB	0	1	1648	minCMV	4	set2	CATTGCGTCTTATGTGTATCTGTC	2.90802	0.136449
THRB-1:649, 4, set1, minCMV	THRB	0	1	649	minCMV	4	set1	CATTGTCAGTGTGGTCTAAGGTAA	3.31603	0.654767
THRB-1:982, 8, set1, minProm	THRB	0	1	982	minProm	8	set1	CATTGTGAAAGTGTCATTTATAAC	3.61334	-0.00838427
THRB-1:1315, 1, set2, minTK	THRB	0	1	1315	minTK	1	set2	CATTGTGAATCATGTATTTGTGTC
THRB-1:1648, 4, set2, minCMV	THRB	0	1	1648	minCMV	4	set2	CATTGTGAGCTTGTTCGATAGTAG	3.02354	0.794674
THRB-1:1981, 8, set2, minCMV	THRB	0	1	1981	minCMV	8	set2	CATTGTTAAATTCGCGTTCGCATC	2.97237	0.690586
THRB-1:316, 1, set1, minTK	THRB	0	1	316	minTK	1	set1	CATTGTTTACGGCGTCTGTGTTTA	1.30307	-0.327898
THRB-1:649, 4, set1, minCMV	THRB	0	1	649	minCMV	4	set1	CATTGTTTCACTTGCATTAATGCA	3.17717	0.339758
THRB-1:649, 4, set1, minProm	THRB	0	1	649	minProm	4	set1	CCCAAACGATTTTATCTACCCTCG	2.40546	0.363453
THRB-1:316, 1, set1, minCMV	THRB	0	1	316	minCMV	1	set1	CCCAAAGTGCCTTGCGTAACTATA	2.58381	0.760624
THRB-1:982, 8, set1, minCMV	THRB	0	1	982	minCMV	8	set1	CCCAACTAGACGCTAACACATAAC	2.9883	0.102766
THRB-1:1315, 1, set2, minCMV	THRB	0	1	1315	minCMV	1	set2	CCCAACTAGACTTTTGTTCCTTTG	2.40999	-0.689626
THRB-1:1648, 4, set2, minProm	THRB	0	1	1648	minProm	4	set2	CCCAATCAAAGGTGTGTATAGTAC	2.5605	0.553413
THRB-1:1315, 1, set2, minCMV	THRB	0	1	1315	minCMV	1	set2	CCCACATTAACTGAAGCATCGTTG	2.60116	-0.689626
THRB-1:1315, 1, set2, minProm	THRB	0	1	1315	minProm	1	set2	CCCAGATGCATTTATGTGTCCTCG	3.01921	0.558348
THRB-1:1981, 8, set2, minCMV	THRB	0	1	1981	minCMV	8	set2	CCCAGATTGTCACATATTAACTTG	-1.02297	0.278857
THRB-1:1315, 1, set2, minCMV	THRB	0	1	1315	minCMV	1	set2	CCCAGCTAATCACACGCAAGCGTG	2.80424	0.37856
THRB-1:1648, 4, set2, minProm	THRB	0	1	1648	minProm	4	set2	CCCAGTGGATTATTAACGCCTGCG	1.9405	0.142883
THRB-1:1315, 1, set2, minTK	THRB	0	1	1315	minTK	1	set2	CCCAGTTACATGTATAGTCATTAA	3.05598	-0.309414
THRB-1:649, 4, set1, minCMV	THRB	0	1	649	minCMV	4	set1	CCCGCTCTCTTTGTCATAAGTTTA	2.99442	0.109715
THRB-1:649, 4, set1, minProm	THRB	0	1	649	minProm	4	set1	CCCGCTGTCATGGTCATACGCTTA	2.26981	-0.291685
THRB-1:1981, 8, set2, minCMV	THRB	0	1	1981	minCMV	8	set2	CCCGCTGTCTCATAAATGTGTGTA	2.79981	-0.056157
THRB-1:649, 4, set1, minCMV	THRB	0	1	649	minCMV	4	set1	CCCGCTTTACGTTTCGCTCAGACA	3.18239	-0.0175276
THRB-1:1648, 4, set2, minCMV	THRB	0	1	1648	minCMV	4	set2	CCCGGATAATTTGATAGACGTTTC	3.25917	0.37856
THRB-1:1315, 1, set2, minProm	THRB	0	1	1315	minProm	1	set2	CCCGGTGGAACACTTAGGAAGTTC	3.08409	0.288098
THRB-1:982, 8, set1, minCMV	THRB	0	1	982	minCMV	8	set1	CCCTACTTATCGTTACGTAACATG	3.01396	0.196865
THRB-1:1981, 8, set2, minTK	THRB	0	1	1981	minTK	8	set2	CCCTATCAGTTTCTCGTGAAGACC	3.05598	-0.171112
THRB-1:982, 8, set1, minCMV	THRB	0	1	982	minCMV	8	set1	CCCTATCTGTCTTTACTGTGGTCA	3.22131	0.506274
THRB-1:1981, 8, set2, minTK	THRB	0	1	1981	minTK	8	set2	CCCTATTAGCGTGTCCGTCCTTAC	0.156229	0.310375
THRB-1:1981, 8, set2, minProm	THRB	0	1	1981	minProm	8	set2	CCCTCCTGCCTACTAATATGCGCA	3.31901	0.239793
THRB-1:649, 4, set1, minCMV	THRB	0	1	649	minCMV	4	set1	CCCTCCTTGTGGCAAGGTCCCTTA	3.278	0.447095
THRB-1:316, 1, set1, minProm	THRB	0	1	316	minProm	1	set1	CCCTCTCAGTTACAACTTAGTGTG	3.42221	0.274162
THRB-1:1315, 1, set2, minTK	THRB	0	1	1315	minTK	1	set2	CCCTGATACCCTCATACTCCGATA	2.82502	0.301601
THRB-1:1315, 1, set2, minTK	THRB	0	1	1315	minTK	1	set2	CCCTGTCTACTTTAACTTTCCTAA	2.23563	0.595932
THRB-1:1648, 4, set2, minProm	THRB	0	1	1648	minProm	4	set2	CCCTGTGGACTAGGCGTTACCACA	3.13083	-0.309414
THRB-1:316, 1, set1, minProm	THRB	0	1	316	minProm	1	set1	CCCTGTTACTGACGTATTAATTAA	3.02894	0.179606
THRB-1:1315, 1, set2, minCMV	THRB	0	1	1315	minCMV	1	set2	CCCTGTTGATTTCATATACCTGAC	2.78019	0.283502
THRB-1:1315, 1, set2, minProm	THRB	0	1	1315	minProm	1	set2	CCCTGTTGGATTCTACTTTGGGTG	3.41443	0.483561
THRB-1:649, 4, set1, minTK	THRB	0	1	649	minTK	4	set1	CCGAAATAACTTCAACGGCACTTA	2.28154	0.437479
THRB-1:649, 4, set1, minTK	THRB	0	1	649	minTK	4	set1	CCGAAATAATGGTACGGTAGCTTA	1.75764	0.359592
THRB-1:982, 8, set1, minProm	THRB	0	1	982	minProm	8	set1	CCGAACGGGCTACTACTTACGGTC	2.66039	0.359592
THRB-1:316, 1, set1, minTK	THRB	0	1	316	minTK	1	set1	CCGAACTTATGTCTCGTACAGACA	2.31616	0.389556
THRB-1:649, 4, set1, minCMV	THRB	0	1	649	minCMV	4	set1	CCGAACTTCATTGGAAGAAGTTAG	1.81497	-1.68963
THRB-1:1981, 8, set2, minProm	THRB	0	1	1981	minProm	8	set2	CCGAACTTGTGTGACATTTCTTTA	3.27457	0.213464
THRB-1:982, 8, set1, minProm	THRB	0	1	982	minProm	8	set1	CCGAATCACTTTTTTATAAGTTAG	3.43298	0.0812265
THRB-1:1981, 8, set2, minProm	THRB	0	1	1981	minProm	8	set2	CCGACACACTCTGGTAGTCGGATG	-0.644462
THRB-1:982, 8, set1, minProm	THRB	0	1	982	minProm	8	set1	CCGACATTATCTTTTGCTTAGTCG	4.01265	-0.258262
THRB-1:1981, 8, set2, minProm	THRB	0	1	1981	minProm	8	set2	CCGACCTAGTTTTAACTTTATTTC	3.4818	0.0585625
THRB-1:316, 1, set1, minCMV	THRB	0	1	316	minCMV	1	set1	CCGACTTTCTCTTGCCGTCACTTA	1.41747	0.288098
THRB-1:1648, 4, set2, minProm	THRB	0	1	1648	minProm	4	set2	CCGGAATTATGTGGACCTACCAAG	2.90914	0.102766
THRB-1:1648, 4, set2, minProm	THRB	0	1	1648	minProm	4	set2	CCGGACTTCATTTTCAGTCGCTAA	2.86845	0.359592
THRB-1:1648, 4, set2, minProm	THRB	0	1	1648	minProm	4	set2	CCGGATTGGTGGTGCCTACAGATC	3.19327	0.173697
THRB-1:982, 8, set1, minCMV	THRB	0	1	982	minCMV	8	set1	CCGGCCTTACTGGTTAGTCAGGTA	3.67454	0.483561
THRB-1:1315, 1, set2, minProm	THRB	0	1	1315	minProm	1	set2	CCGGCTCGATCGTTACCTCGTGAG	3.04174	0.757533
THRB-1:1648, 4, set2, minCMV	THRB	0	1	1648	minCMV	4	set2	CCGGGACGGCGGGGAGTTTATGCC	3.06013	0.673986
THRB-1:982, 8, set1, minTK	THRB	0	1	982	minTK	8	set1	CCGGGTCTAACTTTTGTGAGTGTC	2.14945	0.626345
THRB-1:1315, 1, set2, minTK	THRB	0	1	1315	minTK	1	set2	CCGGGTCTACTTTGTCCTTCGGAA	1.80421	0.744943
THRB-1:1981, 8, set2, minProm	THRB	0	1	1981	minProm	8	set2	CCGTAATAATTTGATCCGAACAAC	3.62856	0.0812265
THRB-1:1648, 4, set2, minProm	THRB	0	1	1648	minProm	4	set2	CCGTAATAATTTTACGTTTCCATA	2.73105	0.480636
THRB-1:1315, 1, set2, minTK	THRB	0	1	1315	minTK	1	set2	CCGTACTAAACTTATGCTAATTTG	1.65203	0.572826
THRB-1:316, 1, set1, minTK	THRB	0	1	316	minTK	1	set1	CCGTACTTAATACGCAGTACTGCC	2.31372	0.527858
THRB-1:1648, 4, set2, minCMV	THRB	0	1	1648	minCMV	4	set2	CCGTACTTCTGGGGAATTACGTCC	2.72873	0.0885258
THRB-1:649, 4, set1, minCMV	THRB	0	1	649	minCMV	4	set1	CCGTATGTATTGCTTGTTCGCATG	2.58584	0.0662494
THRB-1:1315, 1, set2, minCMV	THRB	0	1	1315	minCMV	1	set2	CCGTCATTCACTTTCGTACGCAAA	3.19064	0.396734
THRB-1:1981, 8, set2, minCMV	THRB	0	1	1981	minCMV	8	set2	CCGTCCGAATTTTTAATATGTTCA	1.6955	0.410745
THRB-1:1981, 8, set2, minCMV	THRB	0	1	1981	minCMV	8	set2	CCGTGAGTGTCGTATATTAATTTA	3.09416	0.000570566
THRB-1:1981, 8, set2, minProm	THRB	0	1	1981	minProm	8	set2	CCGTGTTGAATTTGTCCATATAAA	3.23974	0.0585625
THRB-1:649, 4, set1, minTK	THRB	0	1	649	minTK	4	set1	CCGTGTTGGTGTTTAATGAATTTA	2.12107	-0.0175276
THRB-1:982, 8, set1, minCMV	THRB	0	1	982	minCMV	8	set1	CCTAAAGGCTTTCGTGCATCCGAG	3.3896	0.922098
THRB-1:316, 1, set1, minCMV	THRB	0	1	316	minCMV	1	set1	CCTAAAGTCAGGTGACTATAGTCA	2.17536	0.417584
THRB-1:1648, 4, set2, minCMV	THRB	0	1	1648	minCMV	4	set2	CCTAAATTGCTGTGAGTAACCTTC	4.52546	-0.990655
THRB-1:316, 1, set1, minTK	THRB	0	1	316	minTK	1	set1	CCTAACCTATCTTATATGAGTATG	1.98582	0.540823
THRB-1:316, 1, set1, minProm	THRB	0	1	316	minProm	1	set1	CCTAATCTGTTTCTCGCTCAGTTA	2.25676	-0.258262
THRB-1:1648, 4, set2, minCMV	THRB	0	1	1648	minCMV	4	set2	CCTAATTAGTTAGTACGTACCTTG	-1.22942
THRB-1:982, 8, set1, minProm	THRB	0	1	982	minProm	8	set1	CCTAATTAGTTTGATCCTCAGGAG	0.355538	-0.158147
THRB-1:1648, 4, set2, minTK	THRB	0	1	1648	minTK	4	set2	CCTAATTTAATATTTCCTTGGTTA	2.07174	0.0507372
THRB-1:1315, 1, set2, minTK	THRB	0	1	1315	minTK	1	set2	CCTAATTTGTTTTTACGTAAGGAA	2.54536	-0.388595
THRB-1:1981, 8, set2, minTK	THRB	0	1	1981	minTK	8	set2	CCTACATTCACTTGAATATGTGTA	3.47393	0.0507372
THRB-1:1648, 4, set2, minTK	THRB	0	1	1648	minTK	4	set2	CCTACTTAAATATACATTTCGTAC	1.16028	0.274162
THRB-1:316, 1, set1, minTK	THRB	0	1	316	minTK	1	set1	CCTACTTGGCTAGTTGTGTGTGTA	2.35554	-0.459177
THRB-1:1648, 4, set2, minTK	THRB	0	1	1648	minTK	4	set2	CCTAGACTGTTTTGAGTTACTTAG	1.67989	0.506274
THRB-1:1648, 4, set2, minCMV	THRB	0	1	1648	minCMV	4	set2	CCTAGATGGAGGGGCATATACATG	3.36325	-0.227227
THRB-1:982, 8, set1, minCMV	THRB	0	1	982	minCMV	8	set1	CCTAGCTGCAGGCTTCTGACTTAA	3.4505	0.0812265
THRB-1:982, 8, set1, minProm	THRB	0	1	982	minProm	8	set1	CCTAGTCAAATTGGTGTGCGCTTG	3.46107	0.403796
THRB-1:982, 8, set1, minCMV	THRB	0	1	982	minCMV	8	set1	CCTAGTGTACCTTTACCTACCGTG		-0.610444
THRB-1:982, 8, set1, minCMV	THRB	0	1	982	minCMV	8	set1	CCTAGTGTGTTGTAAGGATACTCA	2.87485	0.314696
THRB-1:1315, 1, set2, minCMV	THRB	0	1	1315	minCMV	1	set2	CCTAGTTTCATGTGAATTACTTTA	-1.55135	-1.3886
THRB-1:649, 4, set1, minProm	THRB	0	1	649	minProm	4	set1	CCTGAACAGTGTCGAATATATTTG	2.3958	0.229453
THRB-1:1315, 1, set2, minTK	THRB	0	1	1315	minTK	1	set2	CCTGAAGGACGGTGCATACCTTAC	2.33027	0.249894
THRB-1:316, 1, set1, minTK	THRB	0	1	316	minTK	1	set1	CCTGAATTGCTGGGCAGGTATACG	1.60504	0.654767
THRB-1:649, 4, set1, minProm	THRB	0	1	649	minProm	4	set1	CCTGACCACTGATGTGTGACCTTA	3.0388	0.292646
THRB-1:1648, 4, set2, minCMV	THRB	0	1	1648	minCMV	4	set2	CCTGACGGATGTTACACATGCAAG	3.18286	0.21886
THRB-1:1981, 8, set2, minTK	THRB	0	1	1981	minTK	8	set2	CCTGATCGAAGACTTATTAATGTG	2.3639	0.244873
THRB-1:1648, 4, set2, minTK	THRB	0	1	1648	minTK	4	set2	CCTGATTTGTTGTAAGCGCCTACC	1.85107	0.420964
THRB-1:982, 8, set1, minTK	THRB	0	1	982	minTK	8	set1	CCTGCATAAAGACACACTTGGGTC	3.05598	0.0585625
THRB-1:1981, 8, set2, minProm	THRB	0	1	1981	minProm	8	set2	CCTGCCGTACTATGAATATGTAAA	2.17951	0.301601
THRB-1:1981, 8, set2, minProm	THRB	0	1	1981	minProm	8	set2	CCTGCCGTCCCAGTTATTAATATA	3.11227	-0.0461728
THRB-1:1315, 1, set2, minProm	THRB	0	1	1315	minProm	1	set2	CCTGCTGAAATATAAATTTATTAG	3.57793	0.697764
THRB-1:316, 1, set1, minTK	THRB	0	1	316	minTK	1	set1	CCTGCTTTCATAGTACGGAGTACA	1.78084	-0.133323
THRB-1:1315, 1, set2, minTK	THRB	0	1	1315	minTK	1	set2	CCTGGTTGCTTGTTAGCGAGGACA	1.41103	-0.0875655
THRB-1:649, 4, set1, minProm	THRB	0	1	649	minProm	4	set1	CCTTAACGCTGTGATACACGTTTG	2.71613	0.538261
THRB-1:1315, 1, set2, minCMV	THRB	0	1	1315	minCMV	1	set2	CCTTAACTGAGTTAAGTGCAGTCC	2.96384	0.359592
THRB-1:1315, 1, set2, minCMV	THRB	0	1	1315	minCMV	1	set2	CCTTAACTGAGTTTTCGGACCAAG	3.16624	0.414178
THRB-1:1648, 4, set2, minCMV	THRB	0	1	1648	minCMV	4	set2	CCTTAAGACCTAGTAATTACCTTC	2.21739	-0.056157
THRB-1:1648, 4, set2, minProm	THRB	0	1	1648	minProm	4	set2	CCTTAAGGGTCTTTTACGTCTATA	2.1539	-0.0461728
THRB-1:1315, 1, set2, minProm	THRB	0	1	1315	minProm	1	set2	CCTTATCAATGATGAGTTTCTTTC	3.0799	0.161633
THRB-1:1981, 8, set2, minTK	THRB	0	1	1981	minTK	8	set2	CCTTATCAATTGCGAATAAAGATA	2.28154	0.704826
THRB-1:1315, 1, set2, minCMV	THRB	0	1	1315	minCMV	1	set2	CCTTATGTAACTGTCGGATCGGTC	4.21352
THRB-1:1315, 1, set2, minTK	THRB	0	1	1315	minTK	1	set2	CCTTATTGCACTTTTATGTACAAC	0.889874	0.355697
THRB-1:1315, 1, set2, minCMV	THRB	0	1	1315	minCMV	1	set2	CCTTCACACAGTTATCGAACGGTA	0.91302	0.0885258
THRB-1:1981, 8, set2, minCMV	THRB	0	1	1981	minCMV	8	set2	CCTTCACTCATGTTACTTCACTTA	2.95716	0.264617
THRB-1:1648, 4, set2, minCMV	THRB	0	1	1648	minCMV	4	set2	CCTTCACTGTGTTTCCTATGTTTC	3.04461	-0.0663762
THRB-1:649, 4, set1, minTK	THRB	0	1	649	minTK	4	set1	CCTTCAGGACCTGAACCTAGTGTC	2.48239	0.339758
THRB-1:1315, 1, set2, minTK	THRB	0	1	1315	minTK	1	set2	CCTTCATAACTGCATAGGAGTATC	1.7102	0.202469
THRB-1:649, 4, set1, minCMV	THRB	0	1	649	minCMV	4	set1	CCTTCCCTACCTCGAACTACCGAA	2.74183	0.371072
THRB-1:1981, 8, set2, minProm	THRB	0	1	1981	minProm	8	set2	CCTTCCTTAACTCTAGCTACGTAA	2.63565	0.577546
THRB-1:982, 8, set1, minTK	THRB	0	1	982	minTK	8	set1	CCTTCTCGGCTACTTGTGTACAAC	1.75664	0.0662494
THRB-1:1315, 1, set2, minCMV	THRB	0	1	1315	minCMV	1	set2	CCTTCTCTCCTGGAAATGAATGAG	3.23314	0.771272
THRB-1:982, 8, set1, minProm	THRB	0	1	982	minProm	8	set1	CCTTCTGGGTGATGTCTGTGTTCC	3.21625	0.486466
THRB-1:982, 8, set1, minTK	THRB	0	1	982	minTK	8	set1	CCTTCTTAGATGGATAGTACGTCA	2.24862	-0.844527
THRB-1:649, 4, set1, minProm	THRB	0	1	649	minProm	4	set1	CCTTCTTTAATTTATCCTTAGTCG	1.70234	0.497895
THRB-1:1315, 1, set2, minCMV	THRB	0	1	1315	minCMV	1	set2	CCTTGACGGTTTTTCATTTGTACG	3.17508	0.509032
THRB-1:982, 8, set1, minTK	THRB	0	1	982	minTK	8	set1	CCTTGACTAATTCTACTACGGAAG	0.156229	0.683286
THRB-1:1315, 1, set2, minProm	THRB	0	1	1315	minProm	1	set2	CCTTGAGAATCTCGTGGGTGCAAG	3.31283	0.0738025
THRB-1:1315, 1, set2, minCMV	THRB	0	1	1315	minCMV	1	set2	CCTTGATTGCGATTTAGAACTACG	-0.435234	0.832819
THRB-1:316, 1, set1, minTK	THRB	0	1	316	minTK	1	set1	CCTTGCCGATTATAAGGGTACTAA	2.25258	0.642813
THRB-1:982, 8, set1, minTK	THRB	0	1	982	minTK	8	set1	CCTTGTTAGACGTATACTTCGATA	1.86819	0.414178
THRB-1:649, 4, set1, minTK	THRB	0	1	649	minTK	4	set1	CCTTGTTGGCCGGTTAGTAATATA	1.7818	0.136449
THRB-1:1315, 1, set2, minTK	THRB	0	1	1315	minTK	1	set2	CCTTGTTTACTTGTAGTACGCTCG	2.29224	0.33568
THRB-1:649, 4, set1, minTK	THRB	0	1	649	minTK	4	set1	CTATCAGAGAGTTGTCGTAATTTC
THRB-1:649, 4, set1, minCMV	THRB	0	1	649	minCMV	4	set1	CTCAAAGACATTCATACGTGTGTC	2.46028	-0.786536
THRB-1:1648, 4, set2, minCMV	THRB	0	1	1648	minCMV	4	set2	CTCAAAGTACTACTAATGCCTACA	3.03792	0.000570566
THRB-1:1648, 4, set2, minTK	THRB	0	1	1648	minTK	4	set2	CTCAAAGTCTGGTTTCCTTCTTAG	1.07174	-0.121424
THRB-1:1315, 1, set2, minProm	THRB	0	1	1315	minProm	1	set2	CTCAAATGGCCGGTTAGTTGTTCA	-2.68886	0.196865
THRB-1:1648, 4, set2, minProm	THRB	0	1	1648	minProm	4	set2	CTCAACTGAATTTGACGTTAGAAG	2.79959	0.568053
THRB-1:1648, 4, set2, minTK	THRB	0	1	1648	minTK	4	set2	CTCAACTGCTTTCATCCAACTGCA	2.97025	-0.575682
THRB-1:1648, 4, set2, minTK	THRB	0	1	1648	minTK	4	set2	CTCAATGGCCTACTTCGTCACTAC		-1.68963
THRB-1:1648, 4, set2, minTK	THRB	0	1	1648	minTK	4	set2	CTCAATTACACTGATGTAAACTTA	1.3763	0.116554
THRB-1:1315, 1, set2, minCMV	THRB	0	1	1315	minCMV	1	set2	CTCACACGATGTCGTGTTTATATC	3.09335	0.563228
THRB-1:982, 8, set1, minTK	THRB	0	1	982	minTK	8	set1	CTCACAGACTCTTGCGGGAGCTCG	2.61188	0.371072
THRB-1:982, 8, set1, minCMV	THRB	0	1	982	minCMV	8	set1	CTCACATAGATACGTCTTACTGTG	3.13608	0.292646
THRB-1:1981, 8, set2, minTK	THRB	0	1	1981	minTK	8	set2	CTCACATGATTTTGAGTTAATTCA	1.98188	0.437479
THRB-1:982, 8, set1, minTK	THRB	0	1	982	minTK	8	set1	CTCACTTACAGTTTTCGAACTTTA	1.11738	-0.291685
THRB-1:1981, 8, set2, minProm	THRB	0	1	1981	minProm	8	set2	CTCACTTACTTTTTTAGTTATGTG	2.86907	0.314696
THRB-1:1981, 8, set2, minTK	THRB	0	1	1981	minTK	8	set2	CTCAGTTGAAGTCGCCTACGTGAA	2.18151	-0.0461728
THRB-1:649, 4, set1, minProm	THRB	0	1	649	minProm	4	set1	CTCGAAGAGTCTGGTCTTTGCTTC	3.06978	-0.121424
THRB-1:1315, 1, set2, minTK	THRB	0	1	1315	minTK	1	set2	CTCGAAGGCCTGCATAGTTGTTAG	1.78235	0.0585625
THRB-1:982, 8, set1, minCMV	THRB	0	1	982	minCMV	8	set1	CTCGAATAGTGTCTTATAAAGGTG	3.52377	-0.0663762
THRB-1:1981, 8, set2, minProm	THRB	0	1	1981	minProm	8	set2	CTCGACTGATTGTTTGGATATGAC	3.40517	-0.0268677
THRB-1:1981, 8, set2, minProm	THRB	0	1	1981	minProm	8	set2	CTCGATCGCATTCTAGTGAAGTAC	2.0748	-0.274652
THRB-1:1315, 1, set2, minProm	THRB	0	1	1315	minProm	1	set2	CTCGATTGCTTATATAGTTAGTTG	2.87155	-0.184475
THRB-1:1648, 4, set2, minCMV	THRB	0	1	1648	minCMV	4	set2	CTCGCAGGGTGGTTAACTACTACG	3.16289	0.33568
THRB-1:316, 1, set1, minTK	THRB	0	1	316	minTK	1	set1	CTCGCATTATTTGGTGTTTACTCC	1.69298	0.191188
THRB-1:316, 1, set1, minTK	THRB	0	1	316	minTK	1	set1	CTCGCCTTATGACGAATGCAGTTC	2.09407	0.497895
THRB-1:1981, 8, set2, minCMV	THRB	0	1	1981	minCMV	8	set2	CTCGCTCGGTTTTATGTTAGTTTA	2.68585	-0.227227
THRB-1:316, 1, set1, minTK	THRB	0	1	316	minTK	1	set1	CTCGCTTTGTGTCTTCGGTATACC	1.98594	0.650819
THRB-1:1315, 1, set2, minCMV	THRB	0	1	1315	minCMV	1	set2	CTCGGCCACACAGATGGGAATTTA	1.57793	-1.68963
THRB-1:649, 4, set1, minCMV	THRB	0	1	649	minCMV	4	set1	CTCGGCGGAATGGACGCTTGCTTC	2.94547	0.351767
THRB-1:1648, 4, set2, minTK	THRB	0	1	1648	minTK	4	set2	CTCGGCTTAACAGTACTACAGGAG	2.24006	-0.367406
THRB-1:1315, 1, set2, minCMV	THRB	0	1	1315	minCMV	1	set2	CTCGGCTTCCTATGACTGTCTTTA	2.9852	0.00934453
THRB-1:1981, 8, set2, minTK	THRB	0	1	1981	minTK	8	set2	CTCGGTCGGTTGTGAACACACTCG	1.60347	0.244873
THRB-1:1315, 1, set2, minTK	THRB	0	1	1315	minTK	1	set2	CTCGGTGTAATGCTTATGTAGACA	2.48303	0.871476
THRB-1:1648, 4, set2, minCMV	THRB	0	1	1648	minCMV	4	set2	CTCGGTTTGTCACTAGGTCATTAA	2.92089	0.343798
THRB-1:316, 1, set1, minProm	THRB	0	1	316	minProm	1	set1	CTCTAAGGACGTCGTCTTACGACG	3.09513	0.626345
THRB-1:1981, 8, set2, minProm	THRB	0	1	1981	minProm	8	set2	CTCTAAGGGTTATTAAGGTGTATA	2.66548	0.740127
THRB-1:649, 4, set1, minProm	THRB	0	1	649	minProm	4	set1	CTCTAATTATTTCGCCGGCACTCG	2.5011	0.374833
THRB-1:1981, 8, set2, minCMV	THRB	0	1	1981	minCMV	8	set2	CTCTACGTCAGGTATATTTATTAC	3.31247	0.116554
THRB-1:1315, 1, set2, minCMV	THRB	0	1	1315	minCMV	1	set2	CTCTATCAGCTATGTAGATGTATA	3.40982	0.0179447
THRB-1:1981, 8, set2, minTK	THRB	0	1	1981	minTK	8	set2	CTCTATCGGCTTGATATTTACGTA	1.50578	0.483561
THRB-1:1981, 8, set2, minTK	THRB	0	1	1981	minTK	8	set2	CTCTATCTCTCTTTTACTTGGACG	2.50426	0.586836
THRB-1:982, 8, set1, minCMV	THRB	0	1	982	minCMV	8	set1	CTCTATGAGAGATACATGCGTAAG	3.67385	0.624242
THRB-1:1981, 8, set2, minProm	THRB	0	1	1981	minProm	8	set2	CTCTATGAGTCTCACGCTCGTATG	3.10556	-0.121424
THRB-1:1981, 8, set2, minTK	THRB	0	1	1981	minTK	8	set2	CTCTATTAAATTCATATATAGGCA	2.21034	0.149224
THRB-1:1315, 1, set2, minTK	THRB	0	1	1315	minTK	1	set2	CTCTATTTATGTGTACTTTATTTG	1.79877	0.244873
THRB-1:982, 8, set1, minTK	THRB	0	1	982	minTK	8	set1	CTCTATTTCACATTCATTAAGTAA	1.88706	0.155473
THRB-1:1648, 4, set2, minCMV	THRB	0	1	1648	minCMV	4	set2	CTCTCAGGAATTGGAACAAAGAAA	3.05062	0.283502
THRB-1:1315, 1, set2, minTK	THRB	0	1	1315	minTK	1	set2	CTCTCAGGATTTTGACGGTATATG	2.78084	0.0738025
THRB-1:1648, 4, set2, minCMV	THRB	0	1	1648	minCMV	4	set2	CTCTCATGGATGCGTATGTGTAAG
THRB-1:1315, 1, set2, minCMV	THRB	0	1	1315	minCMV	1	set2	CTCTCATTGTCTTATGGGTACTCC	2.62222	0.430948
THRB-1:649, 4, set1, minCMV	THRB	0	1	649	minCMV	4	set1	CTCTCCCGACTGGGCGTACCTACC	1.64868	0.565647
THRB-1:1981, 8, set2, minProm	THRB	0	1	1981	minProm	8	set2	CTCTCCCTATGAGTAATAACCATC	2.83198	0.000570566
THRB-1:649, 4, set1, minTK	THRB	0	1	649	minTK	4	set1	CTCTCCGACAGAGTAAGTTCGTTA	1.56669	0.288098
THRB-1:1981, 8, set2, minTK	THRB	0	1	1981	minTK	8	set2	CTCTCCGGCACTGGAGTACCCGAA	2.09857	0.427646
THRB-1:316, 1, set1, minCMV	THRB	0	1	316	minCMV	1	set1	CTCTCTCGCTCTCATAGAAGCTAC	0.103999	-0.513534
THRB-1:1981, 8, set2, minCMV	THRB	0	1	1981	minCMV	8	set2	CTCTCTCTCTGTGTCAGGCGCTAC	3.59738	-0.0768416
THRB-1:982, 8, set1, minProm	THRB	0	1	982	minProm	8	set1	CTCTCTGTGACATTAAGGTCGGTC	1.78994	-0.0985609
THRB-1:1648, 4, set2, minProm	THRB	0	1	1648	minProm	4	set2	CTCTCTTAACTTGTCAGTAAGTTA	2.76079	0.00934453
THRB-1:1648, 4, set2, minCMV	THRB	0	1	1648	minCMV	4	set2	CTCTCTTAACTTGTCCTTTGCATC	3.22584	0.0346504
THRB-1:982, 8, set1, minProm	THRB	0	1	982	minProm	8	set1	CTCTCTTACATTTAAGGACCGGAC	2.95737	0.506274
THRB-1:1648, 4, set2, minCMV	THRB	0	1	1648	minCMV	4	set2	CTCTGATAGTGTCAAATATGCTTG	3.02743	0.374833
THRB-1:1315, 1, set2, minTK	THRB	0	1	1315	minTK	1	set2	CTCTGATTCTTTTTTACAAGTTAC	1.66135	0.136449
THRB-1:982, 8, set1, minProm	THRB	0	1	982	minProm	8	set1	CTCTGCCTAATATTTCTGAGTTTA	3.08973	0.102766
THRB-1:1315, 1, set2, minProm	THRB	0	1	1315	minProm	1	set2	CTCTGCTTCATTGTCAGATCCATG	3.0973	0.713495
THRB-1:1315, 1, set2, minCMV	THRB	0	1	1315	minCMV	1	set2	CTCTGCTTGTGTTTTGGTCGGTTC	2.7623	0.142883
THRB-1:1981, 8, set2, minCMV	THRB	0	1	1981	minCMV	8	set2	CTCTGTCAGTCTGTTCTTAAGGTA	3.09432	0.363453
THRB-1:1981, 8, set2, minTK	THRB	0	1	1981	minTK	8	set2	CTCTGTCTGATTTTACTTTCTTTC	2.1807	-0.258262
THRB-1:982, 8, set1, minCMV	THRB	0	1	982	minCMV	8	set1	CTCTGTGTCTGGCTTGTAACCTCA	3.40925	0.67773
THRB-1:1315, 1, set2, minTK	THRB	0	1	1315	minTK	1	set2	CTCTGTTAATTTCTCGTTCGTTTA	2.78056	0.264617
THRB-1:316, 1, set1, minCMV	THRB	0	1	316	minCMV	1	set1	CTCTGTTAGATGCGTCTACATACA
THRB-1:982, 8, set1, minTK	THRB	0	1	982	minTK	8	set1	CTGAAACTATGGTACATATGGGAA	2.46466	0.382257
THRB-1:649, 4, set1, minCMV	THRB	0	1	649	minCMV	4	set1	CTGAACTACCGTTTTAGGACGTTA	3.08133	0.430948
THRB-1:1981, 8, set2, minProm	THRB	0	1	1981	minProm	8	set2	CTGAACTGGTTTTAAACTTAGTTA	2.51973	0.142883
THRB-1:1315, 1, set2, minCMV	THRB	0	1	1315	minCMV	1	set2	CTGAATTACTTGTTAATGTATTTC	3.0251	0.492218
THRB-1:1648, 4, set2, minProm	THRB	0	1	1648	minProm	4	set2	CTGAATTTGCTTCACCTTCATGTA	2.73277	0.471742
THRB-1:649, 4, set1, minProm	THRB	0	1	649	minProm	4	set1	CTGACAGTACGACGACTTACGACG	2.8665	-0.00838427
THRB-1:1315, 1, set2, minProm	THRB	0	1	1315	minProm	1	set2	CTGACTCGGATTGTAGTGAGGGCA	3.44574	-0.158147
THRB-1:1648, 4, set2, minCMV	THRB	0	1	1648	minCMV	4	set2	CTGACTTGCTCTGTTATAAGTTAA	2.90867	0.116554
THRB-1:649, 4, set1, minTK	THRB	0	1	649	minTK	4	set1	CTGAGACACATGTTAAGTTGGAAA	2.28715	0.167707
THRB-1:649, 4, set1, minProm	THRB	0	1	649	minProm	4	set1	CTGAGACTACCGGGTGCTAAGGTA	2.4985	0.123288
THRB-1:1648, 4, set2, minProm	THRB	0	1	1648	minProm	4	set2	CTGAGCTAATCATATGCTACGTTA	2.29517	0.179606
THRB-1:1315, 1, set2, minTK	THRB	0	1	1315	minTK	1	set2	CTGAGTGGGCCTTAACTTTGTTTG	2.61119	0.274162
THRB-1:316, 1, set1, minCMV	THRB	0	1	316	minCMV	1	set1	CTGAGTTACATGGATGTTAGGGCG	3.43523	0.459594
THRB-1:316, 1, set1, minTK	THRB	0	1	316	minTK	1	set1	CTGGAACAAACTCGAGTGAGTGTG	3.2409	0.109715
THRB-1:1981, 8, set2, minProm	THRB	0	1	1981	minProm	8	set2	CTGGAACGCCTGTGAGTGTCGTAA	2.28668	0.234654
THRB-1:982, 8, set1, minTK	THRB	0	1	982	minTK	8	set1	CTGGAATTCCCTTATCTGTACTTC	-0.229425
THRB-1:1315, 1, set2, minTK	THRB	0	1	1315	minTK	1	set2	CTGGAATTCTCTTTTCGTCATTTA	1.48863	0.314696
THRB-1:649, 4, set1, minTK	THRB	0	1	649	minTK	4	set1	CTGGAATTCTTTGATAGTCAGATC	2.61857	0.264617
THRB-1:982, 8, set1, minCMV	THRB	0	1	982	minCMV	8	set1	CTGGACCAATCGGGTCCTAAGATC	2.50703	-0.00838427
THRB-1:982, 8, set1, minCMV	THRB	0	1	982	minCMV	8	set1	CTGGACCTAAGTCTCATTTGCTCA	3.57122	0.527858
THRB-1:649, 4, set1, minCMV	THRB	0	1	649	minCMV	4	set1	CTGGACTACATTGACATTTATGAG	2.72817	0.506274
THRB-1:1315, 1, set2, minProm	THRB	0	1	1315	minProm	1	set2	CTGGATGGGTTACTTCTACGGTCA	3.27153	0.331564
THRB-1:649, 4, set1, minProm	THRB	0	1	649	minProm	4	set1	CTGGATTTCATGCGAGTATGCTAG	3.1576	0.859378
THRB-1:982, 8, set1, minTK	THRB	0	1	982	minTK	8	set1	CTGGCAGTGAGAGATCTTAACAAG	1.93612	0.572826
THRB-1:649, 4, set1, minTK	THRB	0	1	649	minTK	4	set1	CTGGCCCAACTTTTTACGTATGTG
THRB-1:1315, 1, set2, minTK	THRB	0	1	1315	minTK	1	set2	CTGGCTGAATTGGAAATACATTTA	2.14695	0.229453
THRB-1:1648, 4, set2, minTK	THRB	0	1	1648	minTK	4	set2	CTGGCTGGCCCTCTAAGTACTACA	0.9405	0.0507372
THRB-1:1648, 4, set2, minCMV	THRB	0	1	1648	minCMV	4	set2	CTGGCTTACTTTCAACGATGCGAA	1.88945	0.728676
THRB-1:1648, 4, set2, minProm	THRB	0	1	1648	minProm	4	set2	CTGGGATGACTTTTTATTTCCTAC	2.60501	0.535684
THRB-1:982, 8, set1, minTK	THRB	0	1	982	minTK	8	set1	CTGGGCGACTTAGGCATTAACAAG	2.77058	-0.735383
THRB-1:1648, 4, set2, minProm	THRB	0	1	1648	minProm	4	set2	CTGGGCTACACTCGTAGTTCGTTA	2.59432	-0.109842
THRB-1:1315, 1, set2, minTK	THRB	0	1	1315	minTK	1	set2	CTGGGCTAGCGTCTTAGGAAGGAG	2.17051	0.161633
THRB-1:982, 8, set1, minProm	THRB	0	1	982	minProm	8	set1	CTGGGTTAATCTGGAATGTAGAAG	3.67484	0.355697
THRB-1:649, 4, set1, minProm	THRB	0	1	649	minProm	4	set1	CTGTAATGAAGTGTTATGTGTTAG	3.21352	0.224188
THRB-1:982, 8, set1, minCMV	THRB	0	1	982	minCMV	8	set1	CTGTACCTACCATGTGGGCAGTAC	2.85044	0.40028
THRB-1:1315, 1, set2, minCMV	THRB	0	1	1315	minCMV	1	set2	CTGTACGAACGATTTACATGGTTC	2.96661	0.278857
THRB-1:982, 8, set1, minCMV	THRB	0	1	982	minCMV	8	set1	CTGTACTGAATTTTTGGGTATATC	0.000995608	0.229453
THRB-1:1981, 8, set2, minProm	THRB	0	1	1981	minProm	8	set2	CTGTCAGGGTTTGACCCTTATGTA	3.11043	-0.291685
THRB-1:1315, 1, set2, minTK	THRB	0	1	1315	minTK	1	set2	CTGTCAGTAATGCTTATTTATTTA	2.59655	0.0263779
THRB-1:1648, 4, set2, minProm	THRB	0	1	1648	minProm	4	set2	CTGTCATACCCTGATGGATATGAC	1.94891	0.269416
THRB-1:982, 8, set1, minTK	THRB	0	1	982	minTK	8	set1	CTGTCATACTGTGGCCGATACAAG	2.01265	-0.212504
THRB-1:982, 8, set1, minCMV	THRB	0	1	982	minCMV	8	set1	CTGTCATTACTTCAAGGGTATGCA	4.43985	-0.575682
THRB-1:1981, 8, set2, minProm	THRB	0	1	1981	minProm	8	set2	CTGTCTCAGCCAGTTGGAAAGTTC	2.25903	0.646834
THRB-1:982, 8, set1, minTK	THRB	0	1	982	minTK	8	set1	CTGTCTCAGCTTCGTAGTACGATG	2.29019	0.699541
THRB-1:649, 4, set1, minTK	THRB	0	1	649	minTK	4	set1	CTGTCTTACATATTCCCTAATGAA	1.91742	0.202469
THRB-1:1648, 4, set2, minProm	THRB	0	1	1648	minProm	4	set2	CTGTGACGGATGTACGGACGTGTC	2.80032	-0.145557
THRB-1:982, 8, set1, minTK	THRB	0	1	982	minTK	8	set1	CTGTGACTGTTACGAACTTATTAG	2.07014	-0.0268677
THRB-1:1981, 8, set2, minProm	THRB	0	1	1981	minProm	8	set2	CTGTGATTCAGACTCGGTCATGCC	2.79754	-0.0985609
THRB-1:982, 8, set1, minCMV	THRB	0	1	982	minCMV	8	set1	CTGTGCGTCATGTTAATTAGTATA	3.2118	-0.990655
THRB-1:649, 4, set1, minCMV	THRB	0	1	649	minCMV	4	set1	CTGTGTTACTGACTTACATGTTAC	3.21803	-0.844527
THRB-1:1315, 1, set2, minTK	THRB	0	1	1315	minTK	1	set2	CTGTGTTACTTATTTCTAAACATA	2.44557	0.579887
THRB-1:316, 1, set1, minTK	THRB	0	1	316	minTK	1	set1	CTGTGTTACTTTTTCAGATGGTTG	2.41608	0.213464
THRB-1:982, 8, set1, minCMV	THRB	0	1	982	minCMV	8	set1	CTGTGTTTACCGTGTACATACACG	5.5882	-0.459177
THRB-1:1981, 8, set2, minCMV	THRB	0	1	1981	minCMV	8	set2	CTGTGTTTATTAGTCCCAAATATA	3.3687	0.109715
THRB-1:1315, 1, set2, minCMV	THRB	0	1	1315	minCMV	1	set2	CTGTGTTTGTTTCAAATTAACTAA	3.10392	0.560794
THRB-1:316, 1, set1, minTK	THRB	0	1	316	minTK	1	set1	CTTAAATAGATATTTCTGTGTTTA	1.13315	-1.08757
THRB-1:1315, 1, set2, minProm	THRB	0	1	1315	minProm	1	set2	CTTAAATGATCATAAATGAGTTTG	3.54367	0.191188
THRB-1:1981, 8, set2, minProm	THRB	0	1	1981	minProm	8	set2	CTTAAATTAATGCTTAGTACCGCC	3.17356	0.424318
THRB-1:982, 8, set1, minTK	THRB	0	1	982	minTK	8	set1	CTTAAATTAATTCACGCTTCTTTG	2.42593	-0.648233
THRB-1:982, 8, set1, minTK	THRB	0	1	982	minTK	8	set1	CTTAAATTCCTTGTCAGATGTGCA	2.76696	0.202469
THRB-1:1981, 8, set2, minTK	THRB	0	1	1981	minTK	8	set2	CTTAAATTGTCTTACACATATGCA	2.11043	0.575192
THRB-1:1648, 4, set2, minProm	THRB	0	1	1648	minProm	4	set2	CTTAACCAACCGTACCGAAATTTG	2.95545	0.278857
THRB-1:982, 8, set1, minProm	THRB	0	1	982	minProm	8	set1	CTTAACTAATTAGTTATGCGTTCG	2.59655	-0.0268677
THRB-1:1315, 1, set2, minCMV	THRB	0	1	1315	minCMV	1	set2	CTTAACTTGTCTTTAGTGCCTACA	2.99007	0.274162
THRB-1:649, 4, set1, minProm	THRB	0	1	649	minProm	4	set1	CTTAATCAATTTGTAACTCATGTC	2.5577	0.658679
THRB-1:1981, 8, set2, minTK	THRB	0	1	1981	minTK	8	set2	CTTAATCACTCAGTTGGTTCTTTA	2.14213	-0.109842
THRB-1:649, 4, set1, minCMV	THRB	0	1	649	minCMV	4	set1	CTTAATCACTCTTGAATTTCTTTA	2.89303	0.40028
THRB-1:1648, 4, set2, minCMV	THRB	0	1	1648	minCMV	4	set2	CTTAATGGAACGTTAACGTGGTCG	3.04079	0.824922
THRB-1:1981, 8, set2, minCMV	THRB	0	1	1981	minCMV	8	set2	CTTAATGTAATTTAAACGACTTTC	3.2414	0.339758
THRB-1:1315, 1, set2, minProm	THRB	0	1	1315	minProm	1	set2	CTTAATTGACCGTTTATTCGGATA	3.59899	-0.171112
THRB-1:982, 8, set1, minCMV	THRB	0	1	982	minCMV	8	set1	CTTAATTGCACTTGAAGACCGTTC	3.10179	0.752854
THRB-1:649, 4, set1, minCMV	THRB	0	1	649	minCMV	4	set1	CTTAATTTATGTCTAAGGTATAAA	3.38608	0.650819
THRB-1:1981, 8, set2, minProm	THRB	0	1	1981	minProm	8	set2	CTTAATTTGTTTTTTCCTCGTACC	3.13111	0.254857
THRB-1:1315, 1, set2, minProm	THRB	0	1	1315	minProm	1	set2	CTTACACAGTCATTCATGTATAAA	2.63238	-0.171112
THRB-1:982, 8, set1, minProm	THRB	0	1	982	minProm	8	set1	CTTACACTACTTTTAATGAATTCA	3.05882	0.318975
THRB-1:982, 8, set1, minCMV	THRB	0	1	982	minCMV	8	set1	CTTACAGGGTTGTTTAGGAGCTCG	3.47102	-0.212504
THRB-1:1315, 1, set2, minCMV	THRB	0	1	1315	minCMV	1	set2	CTTACATTATTATTTCGTAGTGAC	3.00002	0.787496
THRB-1:1315, 1, set2, minProm	THRB	0	1	1315	minProm	1	set2	CTTACATTGACTGTTCTATCTAAC	3.46731	0.533091
THRB-1:1648, 4, set2, minCMV	THRB	0	1	1648	minCMV	4	set2	CTTACCCTAAGATATGCTTGCTAA	2.69682	0.327408
THRB-1:982, 8, set1, minCMV	THRB	0	1	982	minCMV	8	set1	CTTACCGGATTTCAACCTCGTGTA	1.87431	0.410745
THRB-1:1648, 4, set2, minTK	THRB	0	1	1648	minTK	4	set2	CTTACCGTCCGAGAAGCAAATAAC	0.355538	-0.990655
THRB-1:649, 4, set1, minCMV	THRB	0	1	649	minCMV	4	set1	CTTACCGTGTTTTTAGTACACGTA	2.82684	-0.0663762
THRB-1:1981, 8, set2, minProm	THRB	0	1	1981	minProm	8	set2	CTTACCTAAAGACTTATATGGTAC	3.4579	-0.184475
THRB-1:1648, 4, set2, minCMV	THRB	0	1	1648	minCMV	4	set2	CTTACTCACTTATTAATAAGGAAG	0.883469	0.650819
THRB-1:649, 4, set1, minProm	THRB	0	1	649	minProm	4	set1	CTTACTGTGCTTTGAGGATATTTA	2.15228	0.155473
THRB-1:1315, 1, set2, minCMV	THRB	0	1	1315	minCMV	1	set2	CTTACTTACTTAGTTATTTCGAAA	0.507541	0.161633
THRB-1:982, 8, set1, minTK	THRB	0	1	982	minTK	8	set1	CTTACTTTGAGGCAAATGACTTTA	1.34366	0.0812265
THRB-1:982, 8, set1, minCMV	THRB	0	1	982	minCMV	8	set1	CTTACTTTGTCAGGAGGTCACTCG	3.33361	0.591408
THRB-1:1648, 4, set2, minProm	THRB	0	1	1648	minProm	4	set2	CTTAGACTAATATGTGCGACTTAA	1.803	-0.388595
THRB-1:1981, 8, set2, minCMV	THRB	0	1	1981	minCMV	8	set2	CTTAGAGACCTGTAAGTTAACATA	2.89451	-0.648233
THRB-1:1648, 4, set2, minCMV	THRB	0	1	1648	minCMV	4	set2	CTTAGATAGTTGCAACTACGTTAA	2.98744	0.506274
THRB-1:1648, 4, set2, minProm	THRB	0	1	1648	minProm	4	set2	CTTAGCGACCGTGGTATTAGCTTC	1.59839	-0.410872
THRB-1:1648, 4, set2, minTK	THRB	0	1	1648	minTK	4	set2	CTTAGCGTACTTTTTCTTAGTGTA	2.07933	0.173697
THRB-1:649, 4, set1, minTK	THRB	0	1	649	minTK	4	set1	CTTAGCTAATGTTTTGTGTCCTCC	2.31396	0.173697
THRB-1:982, 8, set1, minTK	THRB	0	1	982	minTK	8	set1	CTTAGCTACTCGTGAGTTTATAAC	2.25036	0.167707
THRB-1:316, 1, set1, minTK	THRB	0	1	316	minTK	1	set1	CTTAGCTGCATTTTTCGGACGTCC	3.0185	-0.00838427
THRB-1:1981, 8, set2, minTK	THRB	0	1	1981	minTK	8	set2	CTTAGTTGCTTAGTTCTTAACATA	2.58916	0.385921
THRB-1:649, 4, set1, minProm	THRB	0	1	649	minProm	4	set1	CTTAGTTTAAGACGAGGTAATTTA	5.05598	-1.3886
THRB-1:1981, 8, set2, minCMV	THRB	0	1	1981	minCMV	8	set2	CTTAGTTTAATTCGACGAAGTATA	3.24083	0.347801
THRB-1:649, 4, set1, minCMV	THRB	0	1	649	minCMV	4	set1	CTTGAACTATTATTTAGTAGTATC	2.50292	-0.00838427
THRB-1:1315, 1, set2, minCMV	THRB	0	1	1315	minCMV	1	set2	CTTGAACTGTCATAAGGGACGGTC	3.58185	-0.056157
THRB-1:316, 1, set1, minTK	THRB	0	1	316	minTK	1	set1	CTTGAAGTGACAGAACTTCCTTCC	1.05215	-0.367406
THRB-1:649, 4, set1, minProm	THRB	0	1	649	minProm	4	set1	CTTGAATAACGATATCTGCGTACG	2.67399	0.424318
THRB-1:1648, 4, set2, minProm	THRB	0	1	1648	minProm	4	set2	CTTGACGAATTTCACCGGTATGTA	1.60929	-0.786536
THRB-1:1981, 8, set2, minTK	THRB	0	1	1981	minTK	8	set2	CTTGATCAAACATGTCTGCATTAA	2.77058	0.224188
THRB-1:1981, 8, set2, minTK	THRB	0	1	1981	minTK	8	set2	CTTGATCAAACTCAACGTTGTTAG	2.67747	-0.227227
THRB-1:1648, 4, set2, minCMV	THRB	0	1	1648	minCMV	4	set2	CTTGATGAGCGATATACTTAGAAC	3.05777	0.427646
THRB-1:1981, 8, set2, minCMV	THRB	0	1	1981	minCMV	8	set2	CTTGATTAAATTTAAGCATGCAAA	3.22721	-0.0268677
THRB-1:1648, 4, set2, minTK	THRB	0	1	1648	minTK	4	set2	CTTGATTGAATTCGAGTATAGAAG	1.78363	0.339758
THRB-1:316, 1, set1, minCMV	THRB	0	1	316	minCMV	1	set1	CTTGATTGACCATTTACACACTAA	3.36923	0.185436
THRB-1:649, 4, set1, minCMV	THRB	0	1	649	minCMV	4	set1	CTTGATTTCATACTAGGACGGGTG	2.85556	0.474727
THRB-1:1981, 8, set2, minCMV	THRB	0	1	1981	minCMV	8	set2	CTTGCACACACTTTCATAACGTCA	3.07921	0.841853
THRB-1:316, 1, set1, minProm	THRB	0	1	316	minProm	1	set1	CTTGCACACATACTTATTACGATA	2.73405	0.447095
THRB-1:1981, 8, set2, minCMV	THRB	0	1	1981	minCMV	8	set2	CTTGCATGCTGTTTTGGATCGTTA	3.00921	0.102766
THRB-1:1315, 1, set2, minCMV	THRB	0	1	1315	minCMV	1	set2	CTTGCCGTATCGTAAATTTATTCA	2.92277	0.830203
THRB-1:1315, 1, set2, minTK	THRB	0	1	1315	minTK	1	set2	CTTGCCTAACTTTTTCTGAATTCC	2.08545	0.173697
THRB-1:1648, 4, set2, minProm	THRB	0	1	1648	minProm	4	set2	CTTGCCTGATTGTATCGATAGGTA	2.33015	0.155473
THRB-1:1648, 4, set2, minProm	THRB	0	1	1648	minProm	4	set2	CTTGCTTGAATTTTTACGCGTACA	3.00463	-0.0985609
THRB-1:1648, 4, set2, minCMV	THRB	0	1	1648	minCMV	4	set2	CTTGCTTTGTCTTAACTTTCTAAC	3.33129	0.278857
THRB-1:316, 1, set1, minProm	THRB	0	1	316	minProm	1	set1	CTTGCTTTGTTAGACACTTCTTTA	-0.21725	0.774267
THRB-1:1315, 1, set2, minCMV	THRB	0	1	1315	minCMV	1	set2	CTTGGATAATGATTTCCTTGCATA	3.3004	-0.786536
THRB-1:982, 8, set1, minCMV	THRB	0	1	982	minCMV	8	set1	CTTGGCGTCCTTTTTGTTCGTGCA	3.18585	0.318975
THRB-1:982, 8, set1, minCMV	THRB	0	1	982	minCMV	8	set1	CTTGGTCAGTTATAAGCAAGGGTG	3.27045	0.367279
THRB-1:1315, 1, set2, minTK	THRB	0	1	1315	minTK	1	set2	CTTGGTGGATTATGAACTTCTTCA	2.35554	-0.513534
THRB-1:982, 8, set1, minCMV	THRB	0	1	982	minCMV	8	set1	CTTGGTGGCATACTCACACGTACC	2.60185	-0.291685
THRB-1:649, 4, set1, minProm	THRB	0	1	649	minProm	4	set1	CTTGGTGTATTTTTTCGATCCATG	2.3948	0.646834
THRB-1:316, 1, set1, minCMV	THRB	0	1	316	minCMV	1	set1	CTTGGTTAACGGCGCCGATCTGAG	0.666999	0.563228
THRB-1:982, 8, set1, minCMV	THRB	0	1	982	minCMV	8	set1	CTTGGTTTCCCTTGTCCTCATGCC	2.88011	0.142883
THRB-1:1315, 1, set2, minCMV	THRB	0	1	1315	minCMV	1	set2	CTTGGTTTGCGTTTACGGCATTCG	3.03055	0.278857
THRB-1:1648, 4, set2, minTK	THRB	0	1	1648	minTK	4	set2	CTTTAACAGTGGCATAGTTGTTAG	2.35554	-0.513534
THRB-1:1648, 4, set2, minTK	THRB	0	1	1648	minTK	4	set2	CTTTAAGTCTGGTTCGGTCCGTTC	1.91353	-0.198264
THRB-1:316, 1, set1, minCMV	THRB	0	1	316	minCMV	1	set1	CTTTAATACTGATGAACGAGGTTA	3.40466	0.443913
THRB-1:1315, 1, set2, minCMV	THRB	0	1	1315	minCMV	1	set2	CTTTAATGCACGGGTGCTTATACC	3.09404	0.525218
THRB-1:1648, 4, set2, minCMV	THRB	0	1	1648	minCMV	4	set2	CTTTAATTGAGATTAATTTACTTA	1.44043	0.0812265
THRB-1:1981, 8, set2, minProm	THRB	0	1	1981	minProm	8	set2	CTTTAATTGTGTGAAACGTATTCG	2.75443	0.297146
THRB-1:316, 1, set1, minTK	THRB	0	1	316	minTK	1	set1	CTTTACCAGAGTCGAGCTAATGAC	3.15304	-0.0268677
THRB-1:316, 1, set1, minProm	THRB	0	1	316	minProm	1	set1	CTTTACCGAACATAACCATATTAG	3.51082	0.459594
THRB-1:1315, 1, set2, minCMV	THRB	0	1	1315	minCMV	1	set2	CTTTACCGATTATATCGACCTGAG	2.79105	0.453389
THRB-1:982, 8, set1, minCMV	THRB	0	1	982	minCMV	8	set1	CTTTACGAATTTTTACCACATTTA	3.28842	-0.689626
THRB-1:316, 1, set1, minProm	THRB	0	1	316	minProm	1	set1	CTTTACTTAATTTGTGCACAGGAC	1.97847	-0.227227
THRB-1:316, 1, set1, minTK	THRB	0	1	316	minTK	1	set1	CTTTACTTATTTTGAACTTCGGCG	1.443	-0.198264
THRB-1:982, 8, set1, minCMV	THRB	0	1	982	minCMV	8	set1	CTTTATCAATCATTTCTTTAGTAA	3.37979	0.545903
THRB-1:1981, 8, set2, minCMV	THRB	0	1	1981	minCMV	8	set2	CTTTATCAATGTGACCCATATGAG	3.16658	0.545903
THRB-1:1315, 1, set2, minCMV	THRB	0	1	1315	minCMV	1	set2	CTTTATCAGAGTTTAGTTACTTTG	2.89139	-0.00838427
THRB-1:982, 8, set1, minCMV	THRB	0	1	982	minCMV	8	set1	CTTTATCGGATTCGAGGGTGGTCA	3.33434	0.283502
THRB-1:649, 4, set1, minCMV	THRB	0	1	649	minCMV	4	set1	CTTTATCTATTGGATGCAAATTTG	3.3115	0.0585625
THRB-1:1315, 1, set2, minTK	THRB	0	1	1315	minTK	1	set2	CTTTATCTCTTTTTTCCGTGCTTG	1.49424	0.301601
THRB-1:1981, 8, set2, minTK	THRB	0	1	1981	minTK	8	set2	CTTTATCTGTCGGGCGGATATTTA	1.81497	-0.274652
THRB-1:1981, 8, set2, minCMV	THRB	0	1	1981	minCMV	8	set2	CTTTATGAAAGATGCAGTTCGACG	4.05598	-1.68963
THRB-1:1981, 8, set2, minTK	THRB	0	1	1981	minTK	8	set2	CTTTATGAAAGTGAACGGCGTGTC	2.52837	0.244873
THRB-1:1315, 1, set2, minTK	THRB	0	1	1315	minTK	1	set2	CTTTATGTCCCGGACCTTACCAAC	4.0185	-0.410872
THRB-1:1981, 8, set2, minProm	THRB	0	1	1981	minProm	8	set2	CTTTATGTGTGTTAACCATCGATA	2.88423	0.555887
THRB-1:649, 4, set1, minCMV	THRB	0	1	649	minCMV	4	set1	CTTTATTAACTACTCATAAGTACC	3.37235	-0.575682
THRB-1:982, 8, set1, minTK	THRB	0	1	982	minTK	8	set1	CTTTATTACTCTTGTCTTTCCTTA	2.43235	0.109715
THRB-1:316, 1, set1, minCMV	THRB	0	1	316	minCMV	1	set1	CTTTATTAGTGAGTCATAACTGAA	3.17051	0.123288
THRB-1:1981, 8, set2, minProm	THRB	0	1	1981	minProm	8	set2	CTTTATTGGTCTCAAGTGAATAAA	3.0025	0.586836
THRB-1:1648, 4, set2, minProm	THRB	0	1	1648	minProm	4	set2	CTTTATTTAACATTAAGGAATGTC	3.02433	0.254857
THRB-1:1648, 4, set2, minCMV	THRB	0	1	1648	minCMV	4	set2	CTTTATTTAATGTTCGTTCCGTAA	3.01895	0.692392
THRB-1:1315, 1, set2, minProm	THRB	0	1	1315	minProm	1	set2	CTTTATTTATGTGAAACGTGTGCA	3.47448	0.0885258
THRB-1:649, 4, set1, minTK	THRB	0	1	649	minTK	4	set1	CTTTATTTATTTGTTATTCCTTTA	1.47892	-0.0461728
THRB-1:1981, 8, set2, minCMV	THRB	0	1	1981	minCMV	8	set2	CTTTCACACTTTGTTCGTAGTAAG	3.1316	0.407285
THRB-1:649, 4, set1, minTK	THRB	0	1	649	minTK	4	set1	CTTTCAGAGAGTTGTCGTAATTTC	2.39657	0.0507372
THRB-1:1648, 4, set2, minCMV	THRB	0	1	1648	minCMV	4	set2	CTTTCAGAGAGTTTAATGACTGAC	3.08464	0.179606
THRB-1:1648, 4, set2, minProm	THRB	0	1	1648	minProm	4	set2	CTTTCATTCCGGGACGTGTCTTAG	3.1667	0.382257
THRB-1:1648, 4, set2, minCMV	THRB	0	1	1648	minCMV	4	set2	CTTTCCTACTTATAAATATCGTCA	2.76502	0.310375
THRB-1:316, 1, set1, minCMV	THRB	0	1	316	minCMV	1	set1	CTTTCCTGGTCTCGTCCGAGCTAA	2.90077	-0.0268677
THRB-1:316, 1, set1, minCMV	THRB	0	1	316	minCMV	1	set1	CTTTCCTTGCCTCTTATATCTACC	3.38107	-1.08757
THRB-1:1981, 8, set2, minTK	THRB	0	1	1981	minTK	8	set2	CTTTCTCGCAGTGTAACTCGTACG	2.31942	0.486466
THRB-1:982, 8, set1, minCMV	THRB	0	1	982	minCMV	8	set1	CTTTCTGAACCATAAATTTCGACG	3.78146	0.0585625
THRB-1:1315, 1, set2, minProm	THRB	0	1	1315	minProm	1	set2	CTTTCTGTATCGTAAAGACATACA	2.5979	-0.056157
THRB-1:316, 1, set1, minCMV	THRB	0	1	316	minCMV	1	set1	CTTTCTTAACTTGAAGTTCACATG	3.45609	-0.309414
THRB-1:1648, 4, set2, minCMV	THRB	0	1	1648	minCMV	4	set2	CTTTCTTACACTCGCAGAAATTTC	-0.44777	-0.786536
THRB-1:1315, 1, set2, minCMV	THRB	0	1	1315	minCMV	1	set2	CTTTCTTGATTTCTTCCTTACACA	2.99671	0.803135
THRB-1:1315, 1, set2, minCMV	THRB	0	1	1315	minCMV	1	set2	CTTTGATAAAGTCTAATTTGCTAA	3.23145	0.568053
THRB-1:1648, 4, set2, minCMV	THRB	0	1	1648	minCMV	4	set2	CTTTGATAACTGTAACTGTCTATA	2.80179	0.129918
THRB-1:982, 8, set1, minTK	THRB	0	1	982	minTK	8	set1	CTTTGATACTGGGGTCTATAGAAG	2.36476	0.229453
THRB-1:1981, 8, set2, minProm	THRB	0	1	1981	minProm	8	set2	CTTTGCCAACGGCTTACACATATG	3.32752	0.0885258
THRB-1:316, 1, set1, minCMV	THRB	0	1	316	minCMV	1	set1	CTTTGCCTGTTGTTCCTTTGGATC	3.29362	0.0179447
THRB-1:1648, 4, set2, minTK	THRB	0	1	1648	minTK	4	set2	CTTTGCGTCATAGTAAGGCCTTTC	1.81609	0.37856
THRB-1:316, 1, set1, minTK	THRB	0	1	316	minTK	1	set1	CTTTGCTTAACATTTGCATAGACG	2.48329	-0.0875655
THRB-1:1315, 1, set2, minProm	THRB	0	1	1315	minProm	1	set2	CTTTGCTTCTCGTTTATGCATGCG	-0.451817	-0.575682
THRB-1:316, 1, set1, minProm	THRB	0	1	316	minProm	1	set1	CTTTGTCGAAGTGGTCTGTAGAAG	3.05598	-0.648233
THRB-1:1648, 4, set2, minCMV	THRB	0	1	1648	minCMV	4	set2	CTTTGTCGGTTGTGCGGGTATTCC	3.10626	-0.00838427
THRB-1:649, 4, set1, minTK	THRB	0	1	649	minTK	4	set1	CTTTGTGACATTCGAACAAATTCC	1.82266	0.468737
THRB-1:316, 1, set1, minProm	THRB	0	1	316	minProm	1	set1	CTTTGTTTGCCATTTGGGCATTCG	2.2659	0.385921
THRB-1:982, 8, set1, minProm	THRB	0	1	982	minProm	8	set1	GACAAAGTCTCAGTAAGGTATACG	4.35554	-0.485505
THRB-1:316, 1, set1, minProm	THRB	0	1	316	minProm	1	set1	GACAACCAGCTTTAAATTTGCAAC	2.9405	-0.00838427
THRB-1:1315, 1, set2, minCMV	THRB	0	1	1315	minCMV	1	set2	GACAACCGAACTCATGTGAGTACC	3.11043	0.39316
THRB-1:316, 1, set1, minProm	THRB	0	1	316	minProm	1	set1	GACAACGTGATACGCCCTACCTTG	1.62472	0.0346504
THRB-1:316, 1, set1, minProm	THRB	0	1	316	minProm	1	set1	GACAACTAAAGTTGAGGGAACTTG	3.5805	-0.0768416
THRB-1:1648, 4, set2, minCMV	THRB	0	1	1648	minCMV	4	set2	GACAACTAACCATATGGGTAGTTG	3.7818	-0.388595
THRB-1:316, 1, set1, minCMV	THRB	0	1	316	minCMV	1	set1	GACAACTAACCGTAACTTCCTTTA	2.8854	0.410745
THRB-1:1315, 1, set2, minTK	THRB	0	1	1315	minTK	1	set2	GACAACTTCTCACTCGCGAGTTTG	5.8947	-0.291685
THRB-1:1981, 8, set2, minCMV	THRB	0	1	1981	minCMV	8	set2	GACAATCTACCGTATATGAATATC	3.01408	0.208002
THRB-1:1648, 4, set2, minTK	THRB	0	1	1648	minTK	4	set2	GACAATGAATGTCTAGTTTCCTCC	2.10844	0.595932
THRB-1:649, 4, set1, minCMV	THRB	0	1	649	minCMV	4	set1	GACAATGACCGTTTCAGAAACGTC	2.65948	0.185436
THRB-1:1981, 8, set2, minTK	THRB	0	1	1981	minTK	8	set2	GACAATGGGTCACATGTGCATGAG	2.16727	0.136449
THRB-1:1315, 1, set2, minProm	THRB	0	1	1315	minProm	1	set2	GACAATTTATTTTGAGCACGTTTC	2.99939	-0.327898
THRB-1:982, 8, set1, minCMV	THRB	0	1	982	minCMV	8	set1	GACAATTTCCCGTAAAGTTATATG	3.41443	0.136449
THRB-1:649, 4, set1, minCMV	THRB	0	1	649	minCMV	4	set1	GACACTCAATCTCTACTTCGGGTG	3.62808	0.179606
THRB-1:1981, 8, set2, minCMV	THRB	0	1	1981	minCMV	8	set2	GACACTGTATCTCTTGTTAGCTCC	3.08355	0.208002
THRB-1:1648, 4, set2, minCMV	THRB	0	1	1648	minCMV	4	set2	GACAGATAAACTTTTGGACCCTTG	2.76086	0.249894
THRB-1:982, 8, set1, minTK	THRB	0	1	982	minTK	8	set1	GACAGATAGAGGTAAACGTACGTG	2.16289	0.269416
THRB-1:982, 8, set1, minProm	THRB	0	1	982	minProm	8	set1	GACAGTTAATCTTACATTTGTACC	0.57793	-0.367406
THRB-1:1981, 8, set2, minCMV	THRB	0	1	1981	minCMV	8	set2	GACGAACTGATGGTCCGATGGATG	3.14311	0.892438
THRB-1:316, 1, set1, minTK	THRB	0	1	316	minTK	1	set1	GACGCACGATTAGGTCTATAGATC	1.98003	0.710048
THRB-1:1981, 8, set2, minProm	THRB	0	1	1981	minProm	8	set2	GACGCAGAATCAGTTGTGAATATG	0.449865	0.595932
THRB-1:1315, 1, set2, minProm	THRB	0	1	1315	minProm	1	set2	GACGCCTAGTTGTTTCTAAGCAAA	3.13152	0.450254
THRB-1:649, 4, set1, minTK	THRB	0	1	649	minTK	4	set1	GACGCCTTAATTCTTGTGTCCATC	2.57793	-0.309414
THRB-1:1315, 1, set2, minProm	THRB	0	1	1315	minProm	1	set2	GACGGACAACTTGGTATGTGGTAG	2.88885	0.420964
THRB-1:1981, 8, set2, minTK	THRB	0	1	1981	minTK	8	set2	GACGGATGCTTATTAGGACCGATC	2.83127	0.00934453
THRB-1:982, 8, set1, minCMV	THRB	0	1	982	minCMV	8	set1	GACGGTCGATGTTTCACATCGTCA	3.21523	0.21886
THRB-1:1648, 4, set2, minTK	THRB	0	1	1648	minTK	4	set2	GACGGTTGATTGTAAAGTCGCTCC	0.9344	0.292646
THRB-1:1648, 4, set2, minProm	THRB	0	1	1648	minProm	4	set2	GACTAACAACTTTTCACTTGTTCA	2.29414	-1.2125
THRB-1:1981, 8, set2, minTK	THRB	0	1	1981	minTK	8	set2	GACTAAGACTGGTATATTTGTAAA	2.21761	0.593676
THRB-1:982, 8, set1, minTK	THRB	0	1	982	minTK	8	set1	GACTAATTATCAGGAATATATTCC	2.04307	0.543371
THRB-1:649, 4, set1, minProm	THRB	0	1	649	minProm	4	set1	GACTACTAGCTGTTCGCTAGTTTA	2.79294	0.000570566
THRB-1:1981, 8, set2, minTK	THRB	0	1	1981	minTK	8	set2	GACTATCGCATTCGCGTGCAGGTC
THRB-1:1981, 8, set2, minProm	THRB	0	1	1981	minProm	8	set2	GACTATGACTTATAAGGTAATTCG	4.63682	-0.274652
THRB-1:649, 4, set1, minCMV	THRB	0	1	649	minCMV	4	set1	GACTATTAAATGTGAATGTGCGTA	3.84048	0.109715
THRB-1:1648, 4, set2, minProm	THRB	0	1	1648	minProm	4	set2	GACTATTTCACTTGCCGATCTTCC		-0.459177
THRB-1:1648, 4, set2, minProm	THRB	0	1	1648	minProm	4	set2	GACTATTTCTGAGTTGTTTGGTAG	2.29983	0.0179447
THRB-1:316, 1, set1, minCMV	THRB	0	1	316	minCMV	1	set1	GACTCACAGTTGTATATTTATTAC	3.53991	0.244873
THRB-1:1315, 1, set2, minCMV	THRB	0	1	1315	minCMV	1	set2	GACTCATGAATATGCCTGAGGATC	2.70657	0.427646
THRB-1:982, 8, set1, minTK	THRB	0	1	982	minTK	8	set1	GACTCATGATCGTTTGGTAAGTTG	1.66272	0.465711
THRB-1:649, 4, set1, minTK	THRB	0	1	649	minTK	4	set1	GACTCATTATGACTTACAAATACA	1.51119	0.292646
THRB-1:316, 1, set1, minTK	THRB	0	1	316	minTK	1	set1	GACTCATTGAGGTGTGCGTACACA	1.9405	0.301601
THRB-1:1315, 1, set2, minCMV	THRB	0	1	1315	minCMV	1	set2	GACTCCCTATGGCGTCTTCGCTAA	2.80971	-0.274652
THRB-1:982, 8, set1, minCMV	THRB	0	1	982	minCMV	8	set1	GACTCCGGCTCGCGCATGTGGGAG	3.57699	0.664483
THRB-1:1648, 4, set2, minProm	THRB	0	1	1648	minProm	4	set2	GACTCCTTGAGTCATAGTTGTATG	1.77058	-1.2125
THRB-1:982, 8, set1, minProm	THRB	0	1	982	minProm	8	set1	GACTCCTTGTGATTCCCAAATTAA	3.49776	0.575192
THRB-1:1648, 4, set2, minProm	THRB	0	1	1648	minProm	4	set2	GACTCTCAAACTGTAACATATGCA	3.14368	0.196865
THRB-1:1315, 1, set2, minTK	THRB	0	1	1315	minTK	1	set2	GACTCTGTACTTTTAACTTCCATA	2.91563	0.483561
THRB-1:1981, 8, set2, minTK	THRB	0	1	1981	minTK	8	set2	GACTCTGTCTTGGTTCCTCACACC	2.34386	0.711775
THRB-1:649, 4, set1, minProm	THRB	0	1	649	minProm	4	set1	GACTCTTGGCCATATCTACCGTTA	1.8503	-0.513534
THRB-1:316, 1, set1, minTK	THRB	0	1	316	minTK	1	set1	GACTGCCTACGATTTATGCCTGTC	3.79611	-0.145557
THRB-1:1648, 4, set2, minTK	THRB	0	1	1648	minTK	4	set2	GAGAATCACTCGTGAATAAGTTAC	1.87764	0.424318
THRB-1:982, 8, set1, minProm	THRB	0	1	982	minProm	8	set1	GAGAATTGGATTCAAGTAACGGTA	3.50031	0.530483
THRB-1:982, 8, set1, minTK	THRB	0	1	982	minTK	8	set1	GAGACACGGTTGTTAAGATGTGAG	1.52937	0.0738025
THRB-1:1315, 1, set2, minCMV	THRB	0	1	1315	minCMV	1	set2	GAGACATACAGTCATAGTTATTTG	3.07028	0.382257
THRB-1:1648, 4, set2, minProm	THRB	0	1	1648	minProm	4	set2	GAGACCGACAGGCGACGTTGGATG	2.5871	0.396734
THRB-1:1315, 1, set2, minTK	THRB	0	1	1315	minTK	1	set2	GAGACCTGATTGGTTCGTTATAAG	1.81764	-0.056157
THRB-1:1315, 1, set2, minTK	THRB	0	1	1315	minTK	1	set2	GAGACTCTATTAGTAACATGGTTG	2.09438	0.912435
THRB-1:1981, 8, set2, minCMV	THRB	0	1	1981	minCMV	8	set2	GAGAGATTATTTTTCCTGCGCTAG	3.1346	-0.056157
THRB-1:982, 8, set1, minProm	THRB	0	1	982	minProm	8	set1	GAGAGATTCAGTCGTCCAAAGTAG	3.08061	0.21886
THRB-1:1315, 1, set2, minTK	THRB	0	1	1315	minTK	1	set2	GAGAGTTACTTGTGCGGTTATTAC	2.23777	0.359592
THRB-1:316, 1, set1, minTK	THRB	0	1	316	minTK	1	set1	GAGAGTTGATTTCGTGGTTGCTTC		-1.3886
THRB-1:649, 4, set1, minTK	THRB	0	1	649	minTK	4	set1	GAGGAATTATGTGATAGGTCCGTG		-1.3886
THRB-1:1648, 4, set2, minCMV	THRB	0	1	1648	minCMV	4	set2	GAGGCAGTATTATGAACGCCGTAC	3.07483	0.173697
THRB-1:1981, 8, set2, minCMV	THRB	0	1	1981	minCMV	8	set2	GAGGCCTACTTTGGCAGATGGTCG	3.12998	-0.0268677
THRB-1:1981, 8, set2, minProm	THRB	0	1	1981	minProm	8	set2	GAGGCTCAGCGTCGTAGGTAGAAG	2.98983	0.628438
THRB-1:1648, 4, set2, minTK	THRB	0	1	1648	minTK	4	set2	GAGGCTCTGACGTGTAGGTGGTAC	2.23468	-0.00838427
THRB-1:982, 8, set1, minCMV	THRB	0	1	982	minCMV	8	set1	GAGGCTTGATCTCTTCTTCCCTAC	3.24489	0.355697
THRB-1:1315, 1, set2, minProm	THRB	0	1	1315	minProm	1	set2	GAGGCTTTCTTGTTCCCGCGTTAA	3.60347	0.129918
THRB-1:316, 1, set1, minCMV	THRB	0	1	316	minCMV	1	set1	GAGGGAGACATGTTTCGTAGTGCG	3.28983	-0.410872
THRB-1:1648, 4, set2, minCMV	THRB	0	1	1648	minCMV	4	set2	GAGGGAGTATTAGACACGAGTGTA	3.24936	0.497895
THRB-1:1315, 1, set2, minCMV	THRB	0	1	1315	minCMV	1	set2	GAGGGCTGAACTGTTAGTTGGAAA	3.2968	-0.575682
THRB-1:1981, 8, set2, minProm	THRB	0	1	1981	minProm	8	set2	GAGGGCTTACTTCTCATACACTCA	3.18995	0.264617
THRB-1:1981, 8, set2, minProm	THRB	0	1	1981	minProm	8	set2	GAGGGTGAATGTTTTGGTTAGTAG	3.12813	-0.844527
THRB-1:1981, 8, set2, minTK	THRB	0	1	1981	minTK	8	set2	GAGGGTTAAAGGTATCTTCATGAG	1.06963	0.155473
THRB-1:1648, 4, set2, minProm	THRB	0	1	1648	minProm	4	set2	GAGTAATTCTTATTTGTTTACATC	4.14213	-0.485505
THRB-1:1315, 1, set2, minCMV	THRB	0	1	1315	minCMV	1	set2	GAGTACTACTTTTTCGGGAGGAAA	3.02746	0.167707
THRB-1:1315, 1, set2, minTK	THRB	0	1	1315	minTK	1	set2	GAGTATTTATGTTAACCAAATTTA	2.5384	0.0585625
THRB-1:1981, 8, set2, minTK	THRB	0	1	1981	minTK	8	set2	GAGTCAGGATGATTAATAAAGTAG	2.16664	0.297146
THRB-1:1981, 8, set2, minCMV	THRB	0	1	1981	minCMV	8	set2	GAGTCCCAGCGTTTTGTTTATGTG	-0.0594997	0.754419
THRB-1:1315, 1, set2, minTK	THRB	0	1	1315	minTK	1	set2	GAGTCCTTATTGCATGTGTGCGAC	1.8625	0.430948
THRB-1:1981, 8, set2, minProm	THRB	0	1	1981	minProm	8	set2	GAGTCCTTGTGATGTATGTACATA	2.98357	0.278857
THRB-1:1315, 1, set2, minProm	THRB	0	1	1315	minProm	1	set2	GAGTCTTTCCTGCTCCCTTGCTAA	2.94236	0.440708
THRB-1:649, 4, set1, minTK	THRB	0	1	649	minTK	4	set1	GAGTGACTGCGTTATCTATCTTCG	2.11635	0.0346504
THRB-1:316, 1, set1, minProm	THRB	0	1	316	minProm	1	set1	GAGTGATTATTTGGACCGCCTGCG	2.87731	0.155473
THRB-1:1648, 4, set2, minProm	THRB	0	1	1648	minProm	4	set2	GAGTGTTGGTTTCTACTGCCTTAG	2.81497	-0.689626
THRB-1:316, 1, set1, minProm	THRB	0	1	316	minProm	1	set1	GATAAACAAAGTTAAACATGTGAG	3.2744	0.185436
THRB-1:1648, 4, set2, minTK	THRB	0	1	1648	minTK	4	set2	GATAAAGTAATGCAACGTTATGTA	2.42328	0.477692
THRB-1:316, 1, set1, minCMV	THRB	0	1	316	minCMV	1	set1	GATAACCGCCCATTCGTATGGATG	3.14394	0.249894
THRB-1:1315, 1, set2, minCMV	THRB	0	1	1315	minCMV	1	set2	GATAACCTATTGTTTAGGTGTTCA	2.94362	0.259764
THRB-1:649, 4, set1, minProm	THRB	0	1	649	minProm	4	set1	GATAACGGCATTTTTATATATGTA	3.06008	0.234654
THRB-1:1648, 4, set2, minProm	THRB	0	1	1648	minProm	4	set2	GATAACTACCTTTTACTTAACTCG	2.14037	0.149224
THRB-1:1315, 1, set2, minProm	THRB	0	1	1315	minProm	1	set2	GATAACTGACGTCATGGTTGCGCC	2.96697	-0.056157
THRB-1:1648, 4, set2, minProm	THRB	0	1	1648	minProm	4	set2	GATAACTTACGTGTACCAACTTAA	1.83295	0.318975
THRB-1:982, 8, set1, minTK	THRB	0	1	982	minTK	8	set1	GATACACTACCTGACCCGTGGGAG	2.12421	0.0585625
THRB-1:649, 4, set1, minTK	THRB	0	1	649	minTK	4	set1	GATACATGGCGAGGAAGACCCGAC	2.67747	-1.68963
THRB-1:316, 1, set1, minTK	THRB	0	1	316	minTK	1	set1	GATACATTGCCTCTTCTTCCGAAC	1.95191	0.0585625
THRB-1:1648, 4, set2, minTK	THRB	0	1	1648	minTK	4	set2	GATACCGTATTACAAGTTCCGTAA	2.18635	0.292646
THRB-1:1981, 8, set2, minTK	THRB	0	1	1981	minTK	8	set2	GATACCTTAATTTGTATTTATTAC	2.40086	0.652797
THRB-1:1315, 1, set2, minProm	THRB	0	1	1315	minProm	1	set2	GATACTCAACTAGATACGAGCTAC	2.56759	-0.485505
THRB-1:1648, 4, set2, minTK	THRB	0	1	1648	minTK	4	set2	GATACTCAATCTTGTAGGAATATG	2.08043	-0.0175276
THRB-1:1315, 1, set2, minTK	THRB	0	1	1315	minTK	1	set2	GATACTCTACCTTGTGCACAGATA	2.15335	0.611405
THRB-1:1981, 8, set2, minProm	THRB	0	1	1981	minProm	8	set2	GATACTCTGTTTCGTCCTTCGTTA	3.729	-0.434353
THRB-1:649, 4, set1, minProm	THRB	0	1	649	minProm	4	set1	GATACTTACTTGTTAATTACTTAC		-1.68963
THRB-1:1648, 4, set2, minCMV	THRB	0	1	1648	minCMV	4	set2	GATACTTTACCTCATCTTAGCTTA	2.16662	0.527858
THRB-1:1648, 4, set2, minTK	THRB	0	1	1648	minTK	4	set2	GATACTTTATCTCAAGCGTCTGTG	1.92015	0.550924
THRB-1:316, 1, set1, minProm	THRB	0	1	316	minProm	1	set1	GATAGACAGTTAGATAGTAAGTTA	2.76879	0.427646
THRB-1:316, 1, set1, minTK	THRB	0	1	316	minTK	1	set1	GATAGATAATCTTTTATTTGGTTG	2.0285	0.259764
THRB-1:1315, 1, set2, minTK	THRB	0	1	1315	minTK	1	set2	GATAGCCAAACATTTCCGAAGTTC	1.69206	0.142883
THRB-1:982, 8, set1, minCMV	THRB	0	1	982	minCMV	8	set1	GATAGCCACACGGTTCTACATTTA	3.27668	-0.291685
THRB-1:1981, 8, set2, minCMV	THRB	0	1	1981	minCMV	8	set2	GATAGCTACCTTTTTGCGCCTTTG	2.64504	0.774267
THRB-1:316, 1, set1, minTK	THRB	0	1	316	minTK	1	set1	GATAGTCTGACATTTATGAATTAA	1.27754	-0.388595
THRB-1:316, 1, set1, minCMV	THRB	0	1	316	minCMV	1	set1	GATAGTCTGCTATTTCTTCATGAG	0.662199	0.0585625
THRB-1:982, 8, set1, minProm	THRB	0	1	982	minProm	8	set1	GATAGTTAACCTCTTATATATATC	3.36273	0.297146
THRB-1:1648, 4, set2, minTK	THRB	0	1	1648	minTK	4	set2	GATAGTTTATTAGACCGGCGGTCA	1.93204	0.21886
THRB-1:1315, 1, set2, minProm	THRB	0	1	1315	minProm	1	set2	GATAGTTTCTTTTAACCTAATAAC	2.6378	-0.00838427
THRB-1:1315, 1, set2, minTK	THRB	0	1	1315	minTK	1	set2	GATGAAGGCTTGTTCATTTCTACG	2.52169	0.697764
THRB-1:1648, 4, set2, minProm	THRB	0	1	1648	minProm	4	set2	GATGAATGATCATAACGTACTACA	2.20288	0.389556
THRB-1:1648, 4, set2, minProm	THRB	0	1	1648	minProm	4	set2	GATGACGTATGACTCCGGTGCTAC	2.97221	0.343798
THRB-1:982, 8, set1, minProm	THRB	0	1	982	minProm	8	set1	GATGATCTATCACACCTTTGTAAG	3.02833	0.403796
THRB-1:1981, 8, set2, minTK	THRB	0	1	1981	minTK	8	set2	GATGATGACCTTTACCTTTATTTG	2.64504	-0.227227
THRB-1:316, 1, set1, minTK	THRB	0	1	316	minTK	1	set1	GATGATGTCTTATGTGGATCTTCA	2.30414	0.453389
THRB-1:1648, 4, set2, minCMV	THRB	0	1	1648	minCMV	4	set2	GATGATTAATCATGCGTAACTATG	2.66025	0.179606
THRB-1:1981, 8, set2, minProm	THRB	0	1	1981	minProm	8	set2	GATGCATTCTGGGTCGCATCGGTG	3.07543	0.234654
THRB-1:1981, 8, set2, minTK	THRB	0	1	1981	minTK	8	set2	GATGCCTAATCGCGTAGTTCGGCA	2.44798	0.553413
THRB-1:1315, 1, set2, minCMV	THRB	0	1	1315	minCMV	1	set2	GATGGAGACTGGTATCCATAGATA	3.08205	-0.184475
THRB-1:1981, 8, set2, minProm	THRB	0	1	1981	minProm	8	set2	GATGGATTGTTTTGTATTAACTTC	3.67747	0.173697
THRB-1:649, 4, set1, minCMV	THRB	0	1	649	minCMV	4	set1	GATGGTTGAATTTATACTTCCTTG	3.42135	0.410745
THRB-1:1648, 4, set2, minCMV	THRB	0	1	1648	minCMV	4	set2	GATGGTTTAACTTTACTTAATGTC	3.25315	0.0957043
THRB-1:1315, 1, set2, minProm	THRB	0	1	1315	minProm	1	set2	GATTAACTATTATACCCTAAGTTA	2.63975	-0.212504
THRB-1:316, 1, set1, minCMV	THRB	0	1	316	minCMV	1	set1	GATTAAGTCTCGTATGTTCGCTCA	3.47833	-0.145557
THRB-1:1648, 4, set2, minTK	THRB	0	1	1648	minTK	4	set2	GATTAATGCCCTTAAGTTCACAAC	1.81497	-0.0985609
THRB-1:1315, 1, set2, minTK	THRB	0	1	1315	minTK	1	set2	GATTACGTATGACAAGTTTATTAA	2.07446	0.339758
THRB-1:316, 1, set1, minCMV	THRB	0	1	316	minCMV	1	set1	GATTACTTGCTTTACGTATGTTTA	3.28497	0.264617
THRB-1:1315, 1, set2, minProm	THRB	0	1	1315	minProm	1	set2	GATTATGAACTTGTCACGCATGCG	3.17497	-0.0461728
THRB-1:982, 8, set1, minTK	THRB	0	1	982	minTK	8	set1	GATTATGGCTTGCTTAGACACGTC	2.01546	0.0507372
THRB-1:1648, 4, set2, minCMV	THRB	0	1	1648	minCMV	4	set2	GATTATGTCAGGTTCCTAAGCTAG	3.15331	-0.309414
THRB-1:1315, 1, set2, minTK	THRB	0	1	1315	minTK	1	set2	GATTATGTCATACTCACTTATTCG	1.4478	0.288098
THRB-1:1981, 8, set2, minProm	THRB	0	1	1981	minProm	8	set2	GATTATTGCCCTTTTGTTTCTTTC	3.267	0.109715
THRB-1:1648, 4, set2, minCMV	THRB	0	1	1648	minCMV	4	set2	GATTATTTATTGTAAATTCCGGAA	3.1556	0.129918
THRB-1:1648, 4, set2, minTK	THRB	0	1	1648	minTK	4	set2	GATTATTTCATTTGCATTTGCTTA	2.06097	0.575192
THRB-1:1648, 4, set2, minCMV	THRB	0	1	1648	minCMV	4	set2	GATTCAGTACTATGACCTCACTAC	2.64832	-1.08757
THRB-1:1981, 8, set2, minTK	THRB	0	1	1981	minTK	8	set2	GATTCATTCTTACACGTTTCTATA	2.26447	0.149224
THRB-1:649, 4, set1, minProm	THRB	0	1	649	minProm	4	set1	GATTCCTAGTTGGTTGTGTCTACA	3.20609	0.327408
THRB-1:1648, 4, set2, minTK	THRB	0	1	1648	minTK	4	set2	GATTCCTGAACATATGCTCCGGAA	3.88208	0.173697
THRB-1:649, 4, set1, minProm	THRB	0	1	649	minProm	4	set1	GATTCCTTACGTTTCCGGCGGAAC	2.89986	0.000570566
THRB-1:982, 8, set1, minTK	THRB	0	1	982	minTK	8	set1	GATTCCTTCCGTTTACTAACGTAA	2.30307	-0.227227
THRB-1:1648, 4, set2, minTK	THRB	0	1	1648	minTK	4	set2	GATTCTCAGTCTTTCGGGTCCATA	1.64504	-0.434353
THRB-1:1981, 8, set2, minProm	THRB	0	1	1981	minProm	8	set2	GATTCTCAGTGTCTCACATGTAAA	3.61138	0.136449
THRB-1:1648, 4, set2, minCMV	THRB	0	1	1648	minCMV	4	set2	GATTCTCGCACGTTCCTACATGCA	3.04672	0.703071
THRB-1:649, 4, set1, minCMV	THRB	0	1	649	minCMV	4	set1	GATTCTCTACTTCTTACATGGGCA	3.30225	0.762161
THRB-1:316, 1, set1, minCMV	THRB	0	1	316	minCMV	1	set1	GATTCTGGGTCATGCGCTTCGACG	3.24415	0.495066
THRB-1:1981, 8, set2, minTK	THRB	0	1	1981	minTK	8	set2	GATTCTTGACTTTTCAGTAAGTTA	0.149087	-0.689626
THRB-1:1981, 8, set2, minCMV	THRB	0	1	1981	minCMV	8	set2	GATTGAGGAAGTTATCTATAGTAA
THRB-1:982, 8, set1, minTK	THRB	0	1	982	minTK	8	set1	GATTGAGTGATTGTCATTTCGGTC	2.01423	0.297146
THRB-1:1315, 1, set2, minTK	THRB	0	1	1315	minTK	1	set2	GATTGATACTTTGATGCATGTGCG	1.55717	-0.459177
THRB-1:982, 8, set1, minCMV	THRB	0	1	982	minCMV	8	set1	GATTGATTCTTATTTAGTTATGCG
THRB-1:1981, 8, set2, minProm	THRB	0	1	1981	minProm	8	set2	GATTGATTGTTATTTACGCAGTTC	3.15712	0.500706
THRB-1:1981, 8, set2, minTK	THRB	0	1	1981	minTK	8	set2	GATTGCTTGCGGCTCCTTTCTTAA	2.0205	0.40028
THRB-1:982, 8, set1, minCMV	THRB	0	1	982	minCMV	8	set1	GATTGTCGATGGTGTCCTTATAAC	0.218034	0.407285
THRB-1:1315, 1, set2, minCMV	THRB	0	1	1315	minCMV	1	set2	GATTGTGGATCATTTGTTTCTACA	3.37739	0.343798
THRB-1:1648, 4, set2, minCMV	THRB	0	1	1648	minCMV	4	set2	GATTGTGTGACTGACCCAAGTGAA	2.96483	-0.786536
THRB-1:982, 8, set1, minProm	THRB	0	1	982	minProm	8	set1	GATTGTTACATTGACATATATATA	1.89806	-0.258262
THRB-1:1981, 8, set2, minProm	THRB	0	1	1981	minProm	8	set2	GATTGTTACTCGTACACTCATGTG	3.20288	0.123288
THRB-1:649, 4, set1, minTK	THRB	0	1	649	minTK	4	set1	GATTGTTAGCGGCGCGTATAGTTC	2.62232	0.514494
THRB-1:1648, 4, set2, minCMV	THRB	0	1	1648	minCMV	4	set2	GATTGTTGAATAGAAATAACTTAA	3.04121	0.33568
THRB-1:1981, 8, set2, minCMV	THRB	0	1	1981	minCMV	8	set2	GATTGTTTATGGTTAGCAAGTATG	3.52819	0.598176
THRB-1:649, 4, set1, minTK	THRB	0	1	649	minTK	4	set1	GCCAAAGTATTTGAAGGGTCGATC	2.98781	0.185436
THRB-1:1315, 1, set2, minProm	THRB	0	1	1315	minProm	1	set2	GCCAATCAATGTTACCTTACTACA	1.9604	0.697764
THRB-1:649, 4, set1, minTK	THRB	0	1	649	minTK	4	set1	GCCAATTTGTTAGGAGTGTCGGTA	3.16289	-0.459177
THRB-1:1315, 1, set2, minCMV	THRB	0	1	1315	minCMV	1	set2	GCCACCGGCTTTTGACTTACCTTG	1.41212	0.167707
THRB-1:316, 1, set1, minProm	THRB	0	1	316	minProm	1	set1	GCCACCTTGCCTCACATGAGTTTA	1.84096	-0.485505
THRB-1:1315, 1, set2, minProm	THRB	0	1	1315	minProm	1	set2	GCCACTCACAGATGAGGTCGCACA	2.92067	0.851954
THRB-1:982, 8, set1, minTK	THRB	0	1	982	minTK	8	set1	GCCAGAGGATTACATATGAATTCC	2.0925	0.297146
THRB-1:1648, 4, set2, minCMV	THRB	0	1	1648	minCMV	4	set2	GCCAGATAAATTGGAATGACGACC	2.55284	0.297146
THRB-1:982, 8, set1, minProm	THRB	0	1	982	minProm	8	set1	GCCAGATGGTTGGACGGACCGACC	3.21766	0.374833
THRB-1:982, 8, set1, minCMV	THRB	0	1	982	minCMV	8	set1	GCCAGATTCTGGTTCCTGTGCGCC	0.677466	0.0812265
THRB-1:1315, 1, set2, minCMV	THRB	0	1	1315	minCMV	1	set2	GCCAGCCAATGTGTTATTTCGTTA	2.54278	0.609228
THRB-1:649, 4, set1, minCMV	THRB	0	1	649	minCMV	4	set1	GCCAGTTGCCTTTAAATATGGTAG	1.77339	0.239793
THRB-1:1315, 1, set2, minTK	THRB	0	1	1315	minTK	1	set2	GCCGAACGGTCTGTACTAAATAAG	2.30771	0.301601
THRB-1:1648, 4, set2, minProm	THRB	0	1	1648	minProm	4	set2	GCCGAATAAATTTTCATTTCGTTC	1.41967	0.351767
THRB-1:649, 4, set1, minTK	THRB	0	1	649	minTK	4	set1	GCCGAATTAATTGTTATATGTTCA	2.35554	-0.0768416
THRB-1:982, 8, set1, minCMV	THRB	0	1	982	minCMV	8	set1	GCCGATGACTCTTGAGTGACGATA	3.11254	0.913519
THRB-1:1648, 4, set2, minTK	THRB	0	1	1648	minTK	4	set2	GCCGATGTAATATTTCGTCGTGTA	1.38949	-0.00838427
THRB-1:982, 8, set1, minProm	THRB	0	1	982	minProm	8	set1	GCCGATTTCATTTAACTTTACATC	2.23328	0.301601
THRB-1:982, 8, set1, minProm	THRB	0	1	982	minProm	8	set1	GCCGCATAATTTCATGTGTGTTTA	1.63565	-0.109842
THRB-1:1981, 8, set2, minTK	THRB	0	1	1981	minTK	8	set2	GCCGCATTCATGTGTATTTACGCC		-0.990655
THRB-1:1981, 8, set2, minTK	THRB	0	1	1981	minTK	8	set2	GCCGCTCAATTATTCCTATGCACG
THRB-1:1648, 4, set2, minTK	THRB	0	1	1648	minTK	4	set2	GCCGCTGTGATTTATATTTACTAA	0.862498	-0.109842
THRB-1:1648, 4, set2, minProm	THRB	0	1	1648	minProm	4	set2	GCCGCTTAGAGTTTTGGTTCTTTG	2.67747	0.123288
THRB-1:316, 1, set1, minProm	THRB	0	1	316	minProm	1	set1	GCCGGATTATGTTATCGTACTGTA	2.24006	0.800333
THRB-1:649, 4, set1, minTK	THRB	0	1	649	minTK	4	set1	GCCGGCTAGACTTACGTGAGTTAC	0.670411	0.259764
THRB-1:982, 8, set1, minProm	THRB	0	1	982	minProm	8	set1	GCCGGCTGCTTATGTATACGGTTC	4.18843	0.30601
THRB-1:316, 1, set1, minTK	THRB	0	1	316	minTK	1	set1	GCCGGTCGACTTCGCAGTTGTGCG	2.54536	0.417584
THRB-1:1648, 4, set2, minCMV	THRB	0	1	1648	minCMV	4	set2	GCCGGTTTATTATGAGTATCCATG	3.443	-0.171112
THRB-1:1981, 8, set2, minTK	THRB	0	1	1981	minTK	8	set2	GCCTAACGATGTCTTGCTTCCTCA	2.11297	-0.0875655
THRB-1:649, 4, set1, minCMV	THRB	0	1	649	minCMV	4	set1	GCCTAAGGAATTCTCGGTAGGGTG	2.98642	0.577546
THRB-1:1648, 4, set2, minTK	THRB	0	1	1648	minTK	4	set2	GCCTAATACATTCTAGCTTGTTTA	1.71811	0.102766
THRB-1:1648, 4, set2, minTK	THRB	0	1	1648	minTK	4	set2	GCCTACTTATGACTTGCTCAGGAA	1.70604	-0.056157
THRB-1:982, 8, set1, minProm	THRB	0	1	982	minProm	8	set1	GCCTATCAACCGTACGCATATTCA	3.96604	0.410745
THRB-1:1648, 4, set2, minProm	THRB	0	1	1648	minProm	4	set2	GCCTATTAATTTTTCCGTTAGGAC	2.8625	0.355697
THRB-1:1981, 8, set2, minTK	THRB	0	1	1981	minTK	8	set2	GCCTCAGGACGGTTAACGCAGTTA	2.03361	0.161633
THRB-1:1981, 8, set2, minCMV	THRB	0	1	1981	minCMV	8	set2	GCCTCTTGCAGAGTTCTGAGGTCG	2.71901	0.269416
THRB-1:316, 1, set1, minTK	THRB	0	1	316	minTK	1	set1	GCCTCTTTGACGCTTGCATAGGTG	1.54412	0.706574
THRB-1:649, 4, set1, minCMV	THRB	0	1	649	minCMV	4	set1	GCCTGATACCTGTATGGATGCTTA	2.39116	0.173697
THRB-1:649, 4, set1, minTK	THRB	0	1	649	minTK	4	set1	GCCTGTTTGTTTTTCGCTCGGACG	1.70182	0.67773
THRB-1:649, 4, set1, minCMV	THRB	0	1	649	minCMV	4	set1	GCGAAACAATCGCTAATATGTATG	3.60278	0.318975
THRB-1:316, 1, set1, minTK	THRB	0	1	316	minTK	1	set1	GCGAAAGAATTACATCGGACCTTA	2.42879	0.167707
THRB-1:1315, 1, set2, minProm	THRB	0	1	1315	minProm	1	set2	GCGAACTAATCTGGACTTTCCTTG	2.57069	0.650819
THRB-1:1315, 1, set2, minProm	THRB	0	1	1315	minProm	1	set2	GCGAACTTCCTGTAAATGTGTTAG	0.650994	0.0507372
THRB-1:982, 8, set1, minProm	THRB	0	1	982	minProm	8	set1	GCGAATCTCACAGTTAGGTACAAA	3.02392	0.191188
THRB-1:1315, 1, set2, minProm	THRB	0	1	1315	minProm	1	set2	GCGAATTAATTTTAAACACCCAAA	2.7414	0.462663
THRB-1:1648, 4, set2, minTK	THRB	0	1	1648	minTK	4	set2	GCGAATTGGCGGTATCTATGTTTC		-0.459177
THRB-1:649, 4, set1, minCMV	THRB	0	1	649	minCMV	4	set1	GCGACATTCACACTTATTAATATA	3.28599	0.480636
THRB-1:982, 8, set1, minTK	THRB	0	1	982	minTK	8	set1	GCGACCCTCCTTGGTATTCACTCG	0.355538	-1.08757
THRB-1:1981, 8, set2, minProm	THRB	0	1	1981	minProm	8	set2	GCGACCTTGACTGGCACGCCGACA	3.31706	0.0957043
THRB-1:1648, 4, set2, minProm	THRB	0	1	1648	minProm	4	set2	GCGAGACGCTTTCATGCACGTTAG	2.443	0.000570566
THRB-1:316, 1, set1, minTK	THRB	0	1	316	minTK	1	set1	GCGAGCGGCACATTAATTTGTAAA	1.69814	0.414178
THRB-1:649, 4, set1, minTK	THRB	0	1	649	minTK	4	set1	GCGGAATGATTAGACCGTAGGGTG
THRB-1:649, 4, set1, minTK	THRB	0	1	649	minTK	4	set1	GCGGACCTAAGAGATGTGCGCGAG		-0.145557
THRB-1:1315, 1, set2, minCMV	THRB	0	1	1315	minCMV	1	set2	GCGGACTGCCGTCGCGTTTGGTTC	2.51882	-0.109842
THRB-1:1648, 4, set2, minCMV	THRB	0	1	1648	minCMV	4	set2	GCGGACTTGACAGATGTTACTTTG	0.279589	0.196865
THRB-1:1648, 4, set2, minCMV	THRB	0	1	1648	minCMV	4	set2	GCGGACTTGATATATCGATGTTCG	2.99338	0.318975
THRB-1:1648, 4, set2, minProm	THRB	0	1	1648	minProm	4	set2	GCGGATTTACTTGGAACTTACTTC	2.02373	0.786046
THRB-1:1648, 4, set2, minCMV	THRB	0	1	1648	minCMV	4	set2	GCGGATTTGTTATGACGATCTACC	2.64756	0.367279
THRB-1:982, 8, set1, minCMV	THRB	0	1	982	minCMV	8	set1	GCGGCATTGATGCTTAGACGTATG	3.58739	0.000570566
THRB-1:1981, 8, set2, minCMV	THRB	0	1	1981	minCMV	8	set2	GCGGCATTGTTTGACCTAACGGAC	2.97728	0.331564
THRB-1:1981, 8, set2, minTK	THRB	0	1	1981	minTK	8	set2	GCGGCTTAACTATAACTGTCGTTC	1.89013	0.646834
THRB-1:316, 1, set1, minTK	THRB	0	1	316	minTK	1	set1	GCGGGTTGATCAGGTGCACGTTTC	2.7885	0.142883
THRB-1:982, 8, set1, minProm	THRB	0	1	982	minProm	8	set1	GCGTACGTACCTTTCGGTCACGAC	1.71811	0.471742
THRB-1:982, 8, set1, minCMV	THRB	0	1	982	minCMV	8	set1	GCGTATCGCACGTACCTATATGTG	3.30253	0.6664
THRB-1:649, 4, set1, minCMV	THRB	0	1	649	minCMV	4	set1	GCGTATGAATCGTTAACTTCTTTA	3.08311	0.288098
THRB-1:982, 8, set1, minCMV	THRB	0	1	982	minCMV	8	set1	GCGTATTAGTCACTTGTATACTTA	3.46934	0.327408
THRB-1:1648, 4, set2, minCMV	THRB	0	1	1648	minCMV	4	set2	GCGTCAGAGTTATTTGGTTGTACC	2.71129	0.459594
THRB-1:1648, 4, set2, minProm	THRB	0	1	1648	minProm	4	set2	GCGTCCTTGCCGCGAGCGAAGAAG	2.30196	0.593676
THRB-1:982, 8, set1, minCMV	THRB	0	1	982	minCMV	8	set1	GCGTCTTACTGTCTTATACCGACG	3.08716	0.533091
THRB-1:1648, 4, set2, minProm	THRB	0	1	1648	minProm	4	set2	GCGTCTTAGACTGTTCTAAGCTCA	0.703461	-0.036413
THRB-1:1315, 1, set2, minCMV	THRB	0	1	1315	minCMV	1	set2	GCGTCTTTCATTCACAGATGTGAG	1.38949	0.355697
THRB-1:1315, 1, set2, minProm	THRB	0	1	1315	minProm	1	set2	GCGTGATGAACAGGTACTTGTTTG	3.01089	0.000570566
THRB-1:1648, 4, set2, minTK	THRB	0	1	1648	minTK	4	set2	GCGTGCTTCTCGCATATATATATG	2.31774	0.39316
THRB-1:1648, 4, set2, minCMV	THRB	0	1	1648	minCMV	4	set2	GCGTGTGTATTGTTTGTAAGGTTC	3.06061	0.142883
THRB-1:982, 8, set1, minProm	THRB	0	1	982	minProm	8	set1	GCTAAACTGTTGTGACCATACTCG	3.56685	0.264617
THRB-1:1648, 4, set2, minProm	THRB	0	1	1648	minProm	4	set2	GCTAACCACACTGTTACATGCACA	3.38529	-0.109842
THRB-1:1981, 8, set2, minCMV	THRB	0	1	1981	minCMV	8	set2	GCTAACGGATTTTTTCCATACATA	2.98602	0.500706
THRB-1:1315, 1, set2, minProm	THRB	0	1	1315	minProm	1	set2	GCTAAGGCTTTTTTTGTGCAGTTG
THRB-1:1315, 1, set2, minCMV	THRB	0	1	1315	minCMV	1	set2	GCTAATGTGCTATAAATTTCCTCA	3.13714	0.462663
THRB-1:1981, 8, set2, minCMV	THRB	0	1	1981	minCMV	8	set2	GCTAATTGCCTTTTTACAAACTTC	3.03965	-0.109842
THRB-1:649, 4, set1, minProm	THRB	0	1	649	minProm	4	set1	GCTACAGTGTCGTTTGTTCCGATG	3.26748	-0.133323
THRB-1:1315, 1, set2, minCMV	THRB	0	1	1315	minCMV	1	set2	GCTACATGCATGTATGCTTACTTC	2.59153	0.129918
THRB-1:1981, 8, set2, minProm	THRB	0	1	1981	minProm	8	set2	GCTACCCGCATGCATGTTTATTTA	3.30401	0.213464
THRB-1:649, 4, set1, minProm	THRB	0	1	649	minProm	4	set1	GCTACCGGGCTGGGTGCTCGGGTG	2.15907	0.617871
THRB-1:316, 1, set1, minTK	THRB	0	1	316	minTK	1	set1	GCTACCGTAATGTTTGTTTGTGTG	1.63352	0.622128
THRB-1:1648, 4, set2, minCMV	THRB	0	1	1648	minCMV	4	set2	GCTACTCTGTTGCTCCGACATTCG	-1.64446	-1.68963
THRB-1:1315, 1, set2, minCMV	THRB	0	1	1315	minCMV	1	set2	GCTAGATGGAGTCTTATAAATATC	2.93963	0.167707
THRB-1:316, 1, set1, minCMV	THRB	0	1	316	minCMV	1	set1	GCTAGCGACCTGGGTAGTCGCTTA	3.54316	0.208002
THRB-1:1315, 1, set2, minTK	THRB	0	1	1315	minTK	1	set2	GCTAGCTTGATTTGCCTGTCTATA	1.97511	0.763693
THRB-1:1981, 8, set2, minProm	THRB	0	1	1981	minProm	8	set2	GCTAGTCTCTTTTTTGCTTCCTTC	3.48265	-0.242467
THRB-1:316, 1, set1, minCMV	THRB	0	1	316	minCMV	1	set1	GCTAGTTGCATGGTTCTTTCCATG	3.11845	0.0738025
THRB-1:982, 8, set1, minTK	THRB	0	1	982	minTK	8	set1	GCTAGTTTGTCTTTTGCACCTTAG	2.57793	-0.786536
THRB-1:1981, 8, set2, minProm	THRB	0	1	1981	minProm	8	set2	GCTGATGAGTCTTTTCCTCACTTC		-1.08757
THRB-1:1981, 8, set2, minCMV	THRB	0	1	1981	minCMV	8	set2	GCTGATTAATTGTGTATTCGGTAA	3.49525	0.136449
THRB-1:649, 4, set1, minCMV	THRB	0	1	649	minCMV	4	set1	GCTGCAGTCTTGTATACTAATGAC	3.21893	0.522562
THRB-1:1648, 4, set2, minProm	THRB	0	1	1648	minProm	4	set2	GCTGGATTACTTCTAAGATGGTTC	2.36989	0.155473
THRB-1:1648, 4, set2, minCMV	THRB	0	1	1648	minCMV	4	set2	GCTGGATTCTCTCAAATATACGCA	2.87464	-0.133323
THRB-1:1648, 4, set2, minCMV	THRB	0	1	1648	minCMV	4	set2	GCTGGTTGAATTTGACCTACCTCC	1.50556	0.0662494
THRB-1:316, 1, set1, minProm	THRB	0	1	316	minProm	1	set1	GCTTACGACTCAGGTGGAACTGAC	3.70131	0.129918
THRB-1:1315, 1, set2, minCMV	THRB	0	1	1315	minCMV	1	set2	GCTTACTTAACTGTTATGTACTCG	3.27194	0.288098
THRB-1:1648, 4, set2, minCMV	THRB	0	1	1648	minCMV	4	set2	GCTTATGAGTTACTTCTGTACTCG	3.24314	0.443913
THRB-1:982, 8, set1, minProm	THRB	0	1	982	minProm	8	set1	GCTTATGGGCCTGTTCTAAATATA	3.04359	0.382257
THRB-1:1981, 8, set2, minCMV	THRB	0	1	1981	minCMV	8	set2	GCTTATGTCTTGTTTATAAGGTTA	1.36961	0.292646
THRB-1:1981, 8, set2, minProm	THRB	0	1	1981	minProm	8	set2	GCTTATTAGATGTATGCACATATA	3.29958	-0.309414
THRB-1:1981, 8, set2, minProm	THRB	0	1	1981	minProm	8	set2	GCTTATTTAATTCGTCTATAGATG	3.58096	-0.459177
THRB-1:316, 1, set1, minCMV	THRB	0	1	316	minCMV	1	set1	GCTTCACGAACTTACACTACTAAG	3.16193	0.403796
THRB-1:982, 8, set1, minProm	THRB	0	1	982	minProm	8	set1	GCTTCAGAACGTCGTGTTACGAAG	3.53284	0.367279
THRB-1:1981, 8, set2, minCMV	THRB	0	1	1981	minCMV	8	set2	GCTTCATGATCATTAATTCACTTC	3.29699	0.0885258
THRB-1:1315, 1, set2, minTK	THRB	0	1	1315	minTK	1	set2	GCTTCATGCAGGGTCATGTATATA	2.79496	0.167707
THRB-1:1315, 1, set2, minCMV	THRB	0	1	1315	minCMV	1	set2	GCTTCCGGGATGTTACTAACTTCG	3.18987	0.318975
THRB-1:1315, 1, set2, minTK	THRB	0	1	1315	minTK	1	set2	GCTTGACACATGTGAGCGACCACA	3.20969	0.274162
THRB-1:1981, 8, set2, minTK	THRB	0	1	1981	minTK	8	set2	GCTTGAGACATGTAAACTCAGTAC	5.11043	-0.610444
THRB-1:316, 1, set1, minCMV	THRB	0	1	316	minCMV	1	set1	GCTTGCGAGATTCGTGGTTGCTTC	3.25505	0.385921
THRB-1:1981, 8, set2, minCMV	THRB	0	1	1981	minCMV	8	set2	GCTTGTTAGACTTGTAGTTGTTAA	3.26678	0.173697
THRB-1:1648, 4, set2, minCMV	THRB	0	1	1648	minCMV	4	set2	GCTTGTTTCTGGTATGCTCGGAAG	3.33411	0.116554
THRB-1:982, 8, set1, minTK	THRB	0	1	982	minTK	8	set1	GTCAAATGATGTCATCTGTGGGAG	2.21512	0.173697
THRB-1:1315, 1, set2, minTK	THRB	0	1	1315	minTK	1	set2	GTCAAATTACTTTTAGTATCGTTA	2.85538	-0.171112
THRB-1:316, 1, set1, minProm	THRB	0	1	316	minProm	1	set1	GTCAACTTATTTCATAGGAATGAG	1.04742	-0.513534
THRB-1:1648, 4, set2, minTK	THRB	0	1	1648	minTK	4	set2	GTCAATCGCTGTCGCATGTCTACG	2.0185	-0.0985609
THRB-1:982, 8, set1, minTK	THRB	0	1	982	minTK	8	set1	GTCAATTAAATTCTTGTGCCCGTG	1.82266	-0.036413
THRB-1:1981, 8, set2, minTK	THRB	0	1	1981	minTK	8	set2	GTCAATTGCATGCACCCGCCTTTA	2.67747	-0.198264
THRB-1:982, 8, set1, minTK	THRB	0	1	982	minTK	8	set1	GTCAATTTACCTTTTGGATCGGCA	1.33208	0.109715
THRB-1:1648, 4, set2, minTK	THRB	0	1	1648	minTK	4	set2	GTCAATTTATTGTTTATATGCATA
THRB-1:649, 4, set1, minProm	THRB	0	1	649	minProm	4	set1	GTCACAGAGTCTTTTGGATCTATC	2.35554	-0.610444
THRB-1:1648, 4, set2, minTK	THRB	0	1	1648	minTK	4	set2	GTCACAGGCCCGTTAATATATGTC	2.47102	-0.171112
THRB-1:649, 4, set1, minTK	THRB	0	1	649	minTK	4	set1	GTCACAGTATTTCAAGTAAGTTTC	1.60347	0.0957043
THRB-1:1648, 4, set2, minTK	THRB	0	1	1648	minTK	4	set2	GTCACATGAAGATTTGCTCATTAA	1.46477	0.465711
THRB-1:1981, 8, set2, minTK	THRB	0	1	1981	minTK	8	set2	GTCACCTAATTATTAGCACGTGAA	2.28154	0.486466
THRB-1:1981, 8, set2, minCMV	THRB	0	1	1981	minCMV	8	set2	GTCACTGACTTTCGAGTGAGTTAA	3.10154	0.0179447
THRB-1:649, 4, set1, minProm	THRB	0	1	649	minProm	4	set1	GTCACTGGATTTGTAACTAGGTTA	2.76567	0.591408
THRB-1:316, 1, set1, minTK	THRB	0	1	316	minTK	1	set1	GTCACTTTGTTGTGACTACAGTTC	2.75926	0.0507372
THRB-1:1648, 4, set2, minProm	THRB	0	1	1648	minProm	4	set2	GTCAGATAGAGTTTAACGTATTCC	3.66005	0.465711
THRB-1:316, 1, set1, minProm	THRB	0	1	316	minProm	1	set1	GTCAGATAGTTTCTAATGTGTATC	3.44704	0.00934453
THRB-1:1648, 4, set2, minCMV	THRB	0	1	1648	minCMV	4	set2	GTCAGCGTGCGTCATACGAATGCA	3.61896	0.129918
THRB-1:1981, 8, set2, minProm	THRB	0	1	1981	minProm	8	set2	GTCAGCTGATCTCTACCTTGTGTA	2.75243	0.39316
THRB-1:1648, 4, set2, minCMV	THRB	0	1	1648	minCMV	4	set2	GTCAGCTTCAGTTTCATGTGTTAG	0.800949	0.339758
THRB-1:1648, 4, set2, minTK	THRB	0	1	1648	minTK	4	set2	GTCAGTCGGTGTGGTAGGTCTAAG	3.4524	0.167707
THRB-1:1648, 4, set2, minProm	THRB	0	1	1648	minProm	4	set2	GTCAGTCTATGTGTTGCTTCCGCC	3.43083	0.179606
THRB-1:1315, 1, set2, minCMV	THRB	0	1	1315	minCMV	1	set2	GTCAGTGTGAGTTAAGCTAGTTTC	2.96406	-0.0663762
THRB-1:1648, 4, set2, minCMV	THRB	0	1	1648	minCMV	4	set2	GTCGAAGTCCGTTATAGGTATAAC	3.11891	0.254857
THRB-1:1648, 4, set2, minCMV	THRB	0	1	1648	minCMV	4	set2	GTCGAATTACTTTAAAGTCACATC	2.90794	0.522562
THRB-1:1648, 4, set2, minTK	THRB	0	1	1648	minTK	4	set2	GTCGAATTCACTTTTATACCGTCA		-1.68963
THRB-1:1648, 4, set2, minProm	THRB	0	1	1648	minProm	4	set2	GTCGACGAATTGCTACTTACTATA	0.525463	-1.68963
THRB-1:1648, 4, set2, minTK	THRB	0	1	1648	minTK	4	set2	GTCGATCTAAGTGAAGGGCGGTCA	1.57793	-0.056157
THRB-1:1981, 8, set2, minProm	THRB	0	1	1981	minProm	8	set2	GTCGATCTGCTGTGAACGCCTGTG	2.6275	-0.212504
THRB-1:1648, 4, set2, minTK	THRB	0	1	1648	minTK	4	set2	GTCGCATGCTTTCTACTTTCTTTA	2.57793	-0.844527
THRB-1:1648, 4, set2, minTK	THRB	0	1	1648	minTK	4	set2	GTCGCTGGGACGTTCATAAAGAAG	1.93543	0.503499
THRB-1:1315, 1, set2, minTK	THRB	0	1	1315	minTK	1	set2	GTCGCTTAACTAGATCTTCCTTTA	2.09804	0.0885258
THRB-1:1981, 8, set2, minTK	THRB	0	1	1981	minTK	8	set2	GTCGGCTTATGTCTTGGTTCGATC	1.81218	0.500706
THRB-1:1981, 8, set2, minCMV	THRB	0	1	1981	minCMV	8	set2	GTCTAAGAATCACGAGGTTCGTTG	1.97939	0.136449
THRB-1:982, 8, set1, minCMV	THRB	0	1	982	minCMV	8	set1	GTCTAAGTGCCTGATGGTCATTTA	3.43613	0.21886
THRB-1:1648, 4, set2, minTK	THRB	0	1	1648	minTK	4	set2	GTCTAATAAAGTTAAGTATACGAA	2.52546	-0.911474
THRB-1:316, 1, set1, minProm	THRB	0	1	316	minProm	1	set1	GTCTACGGGTGTTGACCACATTCC	3.22227	-0.121424
THRB-1:1648, 4, set2, minCMV	THRB	0	1	1648	minCMV	4	set2	GTCTACTAATTTCGAGTATACTTA	2.22061	-0.689626
THRB-1:1981, 8, set2, minProm	THRB	0	1	1981	minProm	8	set2	GTCTATGGGTGTTTTCTATACGTA	3.60347	0.323212
THRB-1:982, 8, set1, minCMV	THRB	0	1	982	minCMV	8	set1	GTCTATTGGTTAGATACATGTTCG	3.97424	0.0662494
THRB-1:1648, 4, set2, minTK	THRB	0	1	1648	minTK	4	set2	GTCTATTTAATTTTAAGTAGCGAA	1.9938	0.728676
THRB-1:649, 4, set1, minProm	THRB	0	1	649	minProm	4	set1	GTCTATTTGCTATACCTTTACATG	2.72835	0.314696
THRB-1:982, 8, set1, minTK	THRB	0	1	982	minTK	8	set1	GTCTCACAGATTCTTCTTTCCGCC	2.04742	-0.0875655
THRB-1:316, 1, set1, minCMV	THRB	0	1	316	minCMV	1	set1	GTCTCACTCACTGGAACTAGGGCA	3.28508	0.0263779
THRB-1:1315, 1, set2, minProm	THRB	0	1	1315	minProm	1	set2	GTCTCATAGCTTCTTGTACGTGAC	2.59258	-1.3886
THRB-1:1981, 8, set2, minTK	THRB	0	1	1981	minTK	8	set2	GTCTCATTGCTTTGTAGACGGACA	2.27754	0.274162
THRB-1:1981, 8, set2, minTK	THRB	0	1	1981	minTK	8	set2	GTCTCCGACATTCACGGTTATGCG	3.60347	-0.990655
THRB-1:316, 1, set1, minTK	THRB	0	1	316	minTK	1	set1	GTCTCCTAATCACTTAGGTGCATG	-0.33634	-0.0663762
THRB-1:1981, 8, set2, minTK	THRB	0	1	1981	minTK	8	set2	GTCTCTTAATCACTCATGTCTTCG	1.82768	0.604841
THRB-1:1315, 1, set2, minProm	THRB	0	1	1315	minProm	1	set2	GTCTCTTGCATGCGTGCACGGATG	4.7885	0.0263779
THRB-1:649, 4, set1, minProm	THRB	0	1	649	minProm	4	set1	GTCTGAGGCAGTGTTATGCATTCC	3.15255	0.748125
THRB-1:1648, 4, set2, minProm	THRB	0	1	1648	minProm	4	set2	GTCTGCCACAGGCTAAGTTCCTTC	2.24364	0.447095
THRB-1:1648, 4, set2, minProm	THRB	0	1	1648	minProm	4	set2	GTCTGCGGAACTTATATTCGTATG	1.74346	0.548421
THRB-1:1648, 4, set2, minTK	THRB	0	1	1648	minTK	4	set2	GTCTGTGACTTGTATATGACCGCA	2.41967	0.0507372
THRB-1:1315, 1, set2, minCMV	THRB	0	1	1315	minCMV	1	set2	GTCTGTGAGATTGGAATAAGTACC	2.51271	0.500706
THRB-1:316, 1, set1, minCMV	THRB	0	1	316	minCMV	1	set1	GTCTGTTACCTGTACATGAAGTTA	2.78479	-0.171112
THRB-1:316, 1, set1, minTK	THRB	0	1	316	minTK	1	set1	GTCTGTTTAACTCATATGTATACA	1.77914	0.244873
THRB-1:1981, 8, set2, minCMV	THRB	0	1	1981	minCMV	8	set2	GTGAACCAATGATACCGAAGCAAA	3.29115	0.443913
THRB-1:1648, 4, set2, minProm	THRB	0	1	1648	minProm	4	set2	GTGAACCACCTTTTTGTTACGTAA	3.47393	0.0507372
THRB-1:1981, 8, set2, minCMV	THRB	0	1	1981	minCMV	8	set2	GTGAACCGGTTATTTGCGTATGTA	2.96206	0.259764
THRB-1:1315, 1, set2, minTK	THRB	0	1	1315	minTK	1	set2	GTGAACCTAACTCTTCGTTCCATG	0.121073	0.427646
THRB-1:1648, 4, set2, minTK	THRB	0	1	1648	minTK	4	set2	GTGAATCAAATTTTACCTTCGTTC	1.54224	0.565647
THRB-1:982, 8, set1, minCMV	THRB	0	1	982	minCMV	8	set1	GTGAATGGACTTTAAGCAAATTAC	3.62486	0.363453
THRB-1:1981, 8, set2, minCMV	THRB	0	1	1981	minCMV	8	set2	GTGAATGTAATTCATCGGAGCGTG	3.22683	0.736886
THRB-1:1315, 1, set2, minTK	THRB	0	1	1315	minTK	1	set2	GTGAATGTGATGTTACGATGCGAG	2.6057	0.535684
THRB-1:316, 1, set1, minProm	THRB	0	1	316	minProm	1	set1	GTGACAGAGACTTTAGGATACGTC	3.47101	0.622128
THRB-1:316, 1, set1, minCMV	THRB	0	1	316	minCMV	1	set1	GTGACATAGCCTCACAGTAGCTCC	3.73596	-0.648233
THRB-1:982, 8, set1, minCMV	THRB	0	1	982	minCMV	8	set1	GTGACATGCTTTTGCCTGACTATA	3.70738	-0.036413
THRB-1:1981, 8, set2, minTK	THRB	0	1	1981	minTK	8	set2	GTGACCGTGTTGTTTCCATACACA	-0.451817	0.427646
THRB-1:316, 1, set1, minCMV	THRB	0	1	316	minCMV	1	set1	GTGAGACACTTTGGTGCGACTTAA	3.50082	0.751284
THRB-1:982, 8, set1, minProm	THRB	0	1	982	minProm	8	set1	GTGAGACTAATGTTTCGATGTTAC	1.97367	0.538261
THRB-1:1648, 4, set2, minProm	THRB	0	1	1648	minProm	4	set2	GTGAGTCAATTATGCCCACGCATG	2.20435	0.274162
THRB-1:649, 4, set1, minProm	THRB	0	1	649	minProm	4	set1	GTGAGTGGGTTACATATATATACA	2.75679	-0.056157
THRB-1:316, 1, set1, minProm	THRB	0	1	316	minProm	1	set1	GTGAGTGTAATGGTTGTGTATATG	3.90243	0.424318
THRB-1:649, 4, set1, minTK	THRB	0	1	649	minTK	4	set1	GTGGAATAGTGTGTAGTATAGATA	-0.501098	-0.109842
THRB-1:1648, 4, set2, minCMV	THRB	0	1	1648	minCMV	4	set2	GTGGAATTCATAGGTCCATGCTCA	1.74256	-1.08757
THRB-1:982, 8, set1, minCMV	THRB	0	1	982	minCMV	8	set1	GTGGATGTACTTTGAATTAGCTTA	3.43539	0.123288
THRB-1:1315, 1, set2, minCMV	THRB	0	1	1315	minCMV	1	set2	GTGGATTGGATTGGTACTAACGAG	3.18904	0.638754
THRB-1:1648, 4, set2, minCMV	THRB	0	1	1648	minCMV	4	set2	GTGGATTTAAGGGACGCGCCTTAG	2.97975	0.427646
THRB-1:1981, 8, set2, minTK	THRB	0	1	1981	minTK	8	set2	GTGGATTTCCGGTTCGCAAGGTTC	3.31396	0.142883
THRB-1:1315, 1, set2, minCMV	THRB	0	1	1315	minCMV	1	set2	GTGGCATACCCTCAAATTTCGGAA	2.85748	0.489351
THRB-1:1315, 1, set2, minProm	THRB	0	1	1315	minProm	1	set2	GTGGCTCAACTTCTAGGTAATTTC	2.52927	0.471742
THRB-1:649, 4, set1, minTK	THRB	0	1	649	minTK	4	set1	GTGGGATTATGAGGTACTTAGTTA	2.16289	-0.347203
THRB-1:982, 8, set1, minCMV	THRB	0	1	982	minCMV	8	set1	GTGGGCCAGTGGCGTCCGAGCGTG	3.24919	0.274162
THRB-1:1315, 1, set2, minTK	THRB	0	1	1315	minTK	1	set2	GTGGGCTGATGTCGTCCGAGCTTA	1.53996	-0.388595
THRB-1:1648, 4, set2, minProm	THRB	0	1	1648	minProm	4	set2	GTGGGTTAAAGATTAGGGTAGGTA	3.62856	0.274162
THRB-1:649, 4, set1, minProm	THRB	0	1	649	minProm	4	set1	GTGGGTTGATTTTGTGTGAGGTCC	2.70289	0.0427683
THRB-1:316, 1, set1, minCMV	THRB	0	1	316	minCMV	1	set1	GTGGGTTGGCTGTGAGTGTCCTAG	2.13981	0.503499
THRB-1:1981, 8, set2, minCMV	THRB	0	1	1981	minCMV	8	set2	GTGGGTTTCTTGTATCTTAAGGTG	2.92561	0.0738025
THRB-1:1981, 8, set2, minProm	THRB	0	1	1981	minProm	8	set2	GTGTAACAACGGTATGCAACCGAG	3.48799	-0.0461728
THRB-1:1981, 8, set2, minProm	THRB	0	1	1981	minProm	8	set2	GTGTAATAGTTTCGAGGGTGCATA	2.77058	-0.327898
THRB-1:1315, 1, set2, minCMV	THRB	0	1	1315	minCMV	1	set2	GTGTAATTAACTCAAATGCATGTA	3.31938	0.259764
THRB-1:1981, 8, set2, minProm	THRB	0	1	1981	minProm	8	set2	GTGTAATTACTTTGTGGTTATAAC	2.65433	0.509032
THRB-1:1315, 1, set2, minCMV	THRB	0	1	1315	minCMV	1	set2	GTGTACGACTTGGAAACGCGGGTA	3.13698	0.652797
THRB-1:649, 4, set1, minCMV	THRB	0	1	649	minCMV	4	set1	GTGTATCTCTGTTGCCTTTCGTCA	2.87076	0.292646
THRB-1:1648, 4, set2, minProm	THRB	0	1	1648	minProm	4	set2	GTGTATTAATTTGTCGTTCATTTC	2.90266	0.634657
THRB-1:1648, 4, set2, minCMV	THRB	0	1	1648	minCMV	4	set2	GTGTATTACCCATTTACGAGGTCC	2.83851	0.906972
THRB-1:316, 1, set1, minProm	THRB	0	1	316	minProm	1	set1	GTGTATTGCCTGGAAATTAGTGCA	3.52818	0.359592
THRB-1:982, 8, set1, minCMV	THRB	0	1	982	minCMV	8	set1	GTGTATTTGCGGTTCGTTTCTGCC	3.48748	0.292646
THRB-1:316, 1, set1, minProm	THRB	0	1	316	minProm	1	set1	GTGTCATGGATTCTTCTTCCCATG	2.99122	0.896962
THRB-1:1648, 4, set2, minCMV	THRB	0	1	1648	minCMV	4	set2	GTGTCCGGAAGTCATGGACCTTTA	3.14403	-0.844527
THRB-1:1648, 4, set2, minTK	THRB	0	1	1648	minTK	4	set2	GTGTCTCAAATGGGTACAAGTGTG	1.77525	0.208002
THRB-1:1981, 8, set2, minProm	THRB	0	1	1981	minProm	8	set2	GTGTCTCAGTTTTGACCTTATATA	3.16028	0.155473
THRB-1:1648, 4, set2, minTK	THRB	0	1	1648	minTK	4	set2	GTGTCTCGCACTGACCTATGGTCG	2.07174	0.0507372
THRB-1:649, 4, set1, minCMV	THRB	0	1	649	minCMV	4	set1	GTGTCTTAATCTGTAACACCTATC	2.99143	0.459594
THRB-1:649, 4, set1, minCMV	THRB	0	1	649	minCMV	4	set1	GTGTCTTTGTTATATGTTTGTTCA	3.00547	0.355697
THRB-1:982, 8, set1, minProm	THRB	0	1	982	minProm	8	set1	GTGTGACAGTTATTAATTCATGTC	3.33649	0.778722
THRB-1:1648, 4, set2, minProm	THRB	0	1	1648	minProm	4	set2	GTGTGCGTCTTTTAACTTCCCTTA	2.42593	0.155473
THRB-1:649, 4, set1, minTK	THRB	0	1	649	minTK	4	set1	GTGTGTCAGACTGATATGTCTATA	1.9026	0.675862
THRB-1:1315, 1, set2, minCMV	THRB	0	1	1315	minCMV	1	set2	GTGTGTTAACGTTTTAGATGTTCC	2.14909	-1.68963
THRB-1:1981, 8, set2, minTK	THRB	0	1	1981	minTK	8	set2	GTGTGTTTGTGTCATAGGCATTCG	2.19204	-0.410872
THRB-1:1981, 8, set2, minCMV	THRB	0	1	1981	minCMV	8	set2	GTTAAACGGTTGCAAACTCCTTCC	3.38423	0.768256
THRB-1:1981, 8, set2, minProm	THRB	0	1	1981	minProm	8	set2	GTTAAAGTCCGTCATATGAGTATG	3.13055	0.0585625
THRB-1:982, 8, set1, minProm	THRB	0	1	982	minProm	8	set1	GTTAAATACCGGGACCGTTGTATA		-0.990655
THRB-1:1315, 1, set2, minTK	THRB	0	1	1315	minTK	1	set2	GTTAAATAGTCTCTAATATCCGTC	2.34078	0.688772
THRB-1:982, 8, set1, minTK	THRB	0	1	982	minTK	8	set1	GTTAAATGGTCTTGCGCGACGTAG	3.00954	-0.0175276
THRB-1:1981, 8, set2, minCMV	THRB	0	1	1981	minCMV	8	set2	GTTAAATTACCTTTTCGAAGGACG	2.03414	0.155473
THRB-1:1315, 1, set2, minTK	THRB	0	1	1315	minTK	1	set2	GTTAAATTCATAGGAATTAGTGTA	2.16289	-0.990655
THRB-1:1981, 8, set2, minProm	THRB	0	1	1981	minProm	8	set2	GTTAAATTGACTTGTATGACTTCG	3.26243	-0.575682
THRB-1:1648, 4, set2, minProm	THRB	0	1	1648	minProm	4	set2	GTTAACCTATGGCTCATATACTTG	2.72422	0.396734
THRB-1:649, 4, set1, minProm	THRB	0	1	649	minProm	4	set1	GTTAATCACTTTTTTCTTTGCGTA	2.88392	0.234654
THRB-1:1981, 8, set2, minProm	THRB	0	1	1981	minProm	8	set2	GTTAATCTGCTTTTTCGGTGCATC	2.70917	-0.0663762
THRB-1:982, 8, set1, minProm	THRB	0	1	982	minProm	8	set1	GTTAATGAGTTATATGTGAGGGTA	3.50476	0.0812265
THRB-1:982, 8, set1, minProm	THRB	0	1	982	minProm	8	set1	GTTAATGTACTTGTAGTGTGCTTG	2.84096	0.0885258
THRB-1:1315, 1, set2, minTK	THRB	0	1	1315	minTK	1	set2	GTTAATGTCCGTCTTAGTCCTATC	2.02369	0.417584
THRB-1:1315, 1, set2, minCMV	THRB	0	1	1315	minCMV	1	set2	GTTAATGTCTTGTAAAGTCGTTCG	3.08229	0.33568
THRB-1:1648, 4, set2, minTK	THRB	0	1	1648	minTK	4	set2	GTTAATTAATTGCGTGTTTGCTAA	1.23355	0.239793
THRB-1:1981, 8, set2, minProm	THRB	0	1	1981	minProm	8	set2	GTTAATTAATTGTTCATACATACC	2.35554	-0.610444
THRB-1:649, 4, set1, minTK	THRB	0	1	649	minTK	4	set1	GTTACATTATTGTTTAGGTCCGAC	1.57093	0.239793
THRB-1:1648, 4, set2, minTK	THRB	0	1	1648	minTK	4	set2	GTTACATTCTGTTTACTTACTAAG	2.20353	0.495066
THRB-1:316, 1, set1, minTK	THRB	0	1	316	minTK	1	set1	GTTACCTAGACGGTCACATATATA		-0.911474
THRB-1:649, 4, set1, minTK	THRB	0	1	649	minTK	4	set1	GTTACTCAGATTTTCGGACCTGCC	4.8791	-0.911474
THRB-1:982, 8, set1, minCMV	THRB	0	1	982	minCMV	8	set1	GTTACTGAATTTTAAAGTACTGTA	3.24697	0.654767
THRB-1:649, 4, set1, minTK	THRB	0	1	649	minTK	4	set1	GTTACTGGATTGTTCGGTTATGCG	2.08825	0.718614
THRB-1:649, 4, set1, minCMV	THRB	0	1	649	minCMV	4	set1	GTTACTGGGTTTTTTCGTTGTGAG	3.10159	0.331564
THRB-1:1648, 4, set2, minCMV	THRB	0	1	1648	minCMV	4	set2	GTTACTTGATTATTTAGAAAGGAC	2.82578	-0.212504
THRB-1:982, 8, set1, minCMV	THRB	0	1	982	minCMV	8	set1	GTTACTTGGTGTGGTATTTGGGTC	2.93593	0.875041
THRB-1:1648, 4, set2, minTK	THRB	0	1	1648	minTK	4	set2	GTTACTTTAATTTGACGTTGCAAG	2.16564	0.754419
THRB-1:982, 8, set1, minCMV	THRB	0	1	982	minCMV	8	set1	GTTACTTTGATGCGCATTTCTATG	3.1599	-0.227227
THRB-1:649, 4, set1, minCMV	THRB	0	1	649	minCMV	4	set1	GTTAGAGAGTTGTATCTGAATGTA	3.42249	0.0179447
THRB-1:1981, 8, set2, minTK	THRB	0	1	1981	minTK	8	set2	GTTAGAGGGTTTCATGTATGGTTC	2.58488	0.40028
THRB-1:649, 4, set1, minProm	THRB	0	1	649	minProm	4	set1	GTTAGATAAACACTAATAAGTTTA	2.02012	-0.0175276
THRB-1:1315, 1, set2, minProm	THRB	0	1	1315	minProm	1	set2	GTTAGATAGATTTATCTGTGTACC	2.58017	0.000570566
THRB-1:982, 8, set1, minTK	THRB	0	1	982	minTK	8	set1	GTTAGATTCTTTGACAGACACTAA	3.10448	-0.0175276
THRB-1:1648, 4, set2, minCMV	THRB	0	1	1648	minCMV	4	set2	GTTAGCTACCCAGGTGTTAGCATG	3.06801	0.471742
THRB-1:316, 1, set1, minCMV	THRB	0	1	316	minCMV	1	set1	GTTAGCTGATGACGTCTATACTTA	3.13914	0.646834
THRB-1:1981, 8, set2, minCMV	THRB	0	1	1981	minCMV	8	set2	GTTAGCTGGTTTTATCCTCGCATG	3.2087	0.155473
THRB-1:1648, 4, set2, minCMV	THRB	0	1	1648	minCMV	4	set2	GTTAGCTTCCTGTTACTAACTGAA	2.95083	0.527858
THRB-1:1981, 8, set2, minProm	THRB	0	1	1981	minProm	8	set2	GTTAGCTTCTCTCGCACTTAGACA	2.10918	-0.184475
THRB-1:1315, 1, set2, minCMV	THRB	0	1	1315	minCMV	1	set2	GTTAGTCACCTGTTTGGGAAGGAA	3.1228	0.343798
THRB-1:316, 1, set1, minProm	THRB	0	1	316	minProm	1	set1	GTTAGTGGACGTTATGTATAGACC	3.79848	-0.242467
THRB-1:1315, 1, set2, minCMV	THRB	0	1	1315	minCMV	1	set2	GTTAGTTTCCCTCGAAGTTGCGAC	2.31585	-0.242467
THRB-1:1648, 4, set2, minCMV	THRB	0	1	1648	minCMV	4	set2	GTTAGTTTGTCACTCATATGTGAA	3.00976	0.622128
THRB-1:649, 4, set1, minCMV	THRB	0	1	649	minCMV	4	set1	GTTGACCACTTTCTAATTTGGTTC	3.89656	-0.410872
THRB-1:316, 1, set1, minProm	THRB	0	1	316	minProm	1	set1	GTTGACCTCACGGTTATGTAGACA	2.68811	-0.00838427
THRB-1:649, 4, set1, minCMV	THRB	0	1	649	minCMV	4	set1	GTTGACGTATTTCAAGGATAGACC	3.16983	0.259764
THRB-1:1981, 8, set2, minProm	THRB	0	1	1981	minProm	8	set2	GTTGACTAACTTTATGGATACTTA	2.73828	0.572826
THRB-1:1648, 4, set2, minCMV	THRB	0	1	1648	minCMV	4	set2	GTTGACTTGTTACTACGGCATATG	3.26365	-0.198264
THRB-1:1981, 8, set2, minProm	THRB	0	1	1981	minProm	8	set2	GTTGATGGATCTGTAACGAGTTCG	3.41443	-0.434353
THRB-1:1981, 8, set2, minTK	THRB	0	1	1981	minTK	8	set2	GTTGATGTCCTGCTTGGTAAGAAA	1.92382	-0.309414
THRB-1:316, 1, set1, minProm	THRB	0	1	316	minProm	1	set1	GTTGATTAGATTGTTGTACGTATC	3.30276	0.343798
THRB-1:982, 8, set1, minCMV	THRB	0	1	982	minCMV	8	set1	GTTGCACTATTTGTAATGTAGATG	3.28303	-0.227227
THRB-1:649, 4, set1, minCMV	THRB	0	1	649	minCMV	4	set1	GTTGCATAGTCTTATAGTTCTATG	3.21999	0.430948
THRB-1:1981, 8, set2, minCMV	THRB	0	1	1981	minCMV	8	set2	GTTGCCCTGCGGTTAATGACCATC	3.2404	0.0738025
THRB-1:1315, 1, set2, minProm	THRB	0	1	1315	minProm	1	set2	GTTGCCGTCCTGTTAGCATCTATA		-0.543498
THRB-1:649, 4, set1, minProm	THRB	0	1	649	minProm	4	set1	GTTGCCTTCAGGGGTGTGACGGAC	2.73405	0.385921
THRB-1:982, 8, set1, minCMV	THRB	0	1	982	minCMV	8	set1	GTTGCTGTCACATATCGTTCGGTG	3.00243	0.142883
THRB-1:1315, 1, set2, minCMV	THRB	0	1	1315	minCMV	1	set2	GTTGCTGTCTCGCAAAGTCAGTCA	3.02948	0.673986
THRB-1:649, 4, set1, minCMV	THRB	0	1	649	minCMV	4	set1	GTTGGACAACCTTATATGCCGTCC	3.45433	0.0507372
THRB-1:1648, 4, set2, minCMV	THRB	0	1	1648	minCMV	4	set2	GTTGGAGGGATTTGTCTTACGGTC	1.56448	0.323212
THRB-1:1648, 4, set2, minTK	THRB	0	1	1648	minTK	4	set2	GTTGGATTCTGTCAAGGATCGTTA	2.05068	0.420964
THRB-1:1648, 4, set2, minCMV	THRB	0	1	1648	minCMV	4	set2	GTTGGCCTCTCTTAAATATGCTTC	2.68261	0.00934453
THRB-1:649, 4, set1, minProm	THRB	0	1	649	minProm	4	set1	GTTGGCTTAATTTGCGTGTGTGAG	3.02579	0.224188
THRB-1:1315, 1, set2, minTK	THRB	0	1	1315	minTK	1	set2	GTTGGTGAGTTATAAATTCGTTTG	2.77875	-0.735383
THRB-1:1981, 8, set2, minCMV	THRB	0	1	1981	minCMV	8	set2	GTTGGTGTCTTTGTACTTTACGAC	3.60929	0.450254
THRB-1:982, 8, set1, minCMV	THRB	0	1	982	minCMV	8	set1	GTTGGTTAGACTTTCAGGAAGATC	2.97499	-0.459177
THRB-1:982, 8, set1, minTK	THRB	0	1	982	minTK	8	set1	GTTGGTTAGAGTTTAATATATACG	1.5973	0.167707
THRB-1:1315, 1, set2, minCMV	THRB	0	1	1315	minCMV	1	set2	GTTGGTTGGTTATTTGTTACGGAG	3.15723	0.613571
THRB-1:1981, 8, set2, minTK	THRB	0	1	1981	minTK	8	set2	GTTTAACTATTACTTACTAAGGAG
THRB-1:649, 4, set1, minTK	THRB	0	1	649	minTK	4	set1	GTTTAAGTCATGCGTGCAAATGCC	3.83666	-0.0985609
THRB-1:1648, 4, set2, minCMV	THRB	0	1	1648	minCMV	4	set2	GTTTAAGTGCCTTTTCTTTATTAA	3.23423	0.21886
THRB-1:982, 8, set1, minTK	THRB	0	1	982	minTK	8	set1	GTTTAATAATCGTTTGGTTATTTG	2.60888	-0.242467
THRB-1:1315, 1, set2, minTK	THRB	0	1	1315	minTK	1	set2	GTTTAATGGTTGGATATGTACTTA	3.76832	0.0179447
THRB-1:1315, 1, set2, minTK	THRB	0	1	1315	minTK	1	set2	GTTTAATTCATTGAAGTTTCCTCA	3.13315	0.0346504
THRB-1:1648, 4, set2, minProm	THRB	0	1	1648	minProm	4	set2	GTTTAATTGTGATGAGTAAGTTTA	1.69257	-0.367406
THRB-1:649, 4, set1, minTK	THRB	0	1	649	minTK	4	set1	GTTTACTGCTTGCATATAAGCGAA	1.19844	0.202469
THRB-1:1648, 4, set2, minTK	THRB	0	1	1648	minTK	4	set2	GTTTACTTCCGTGTAAGTCATATC	2.56704	-0.121424
THRB-1:1315, 1, set2, minProm	THRB	0	1	1315	minProm	1	set2	GTTTACTTCTCTTGTCCGCGCATC	3.38332	0.846933
THRB-1:1981, 8, set2, minProm	THRB	0	1	1981	minProm	8	set2	GTTTACTTCTGGTGCCCTTATGCG	3.51204	-0.459177
THRB-1:1648, 4, set2, minProm	THRB	0	1	1648	minProm	4	set2	GTTTATCTATGATGAATACATTTA	2.31974	0.278857
THRB-1:982, 8, set1, minCMV	THRB	0	1	982	minCMV	8	set1	GTTTATCTCTCATAACGACATTTA	2.89136	0.407285
THRB-1:982, 8, set1, minTK	THRB	0	1	982	minTK	8	set1	GTTTATGAATTACTTGGTAATTTG	2.52546	-0.109842
THRB-1:1315, 1, set2, minProm	THRB	0	1	1315	minProm	1	set2	GTTTATGTATGGGTTAGGTATTTA	0.187984	0.632594
THRB-1:316, 1, set1, minTK	THRB	0	1	316	minTK	1	set1	GTTTATGTATTGGGCCTATCTTAG	2.63288	0.310375
THRB-1:1648, 4, set2, minProm	THRB	0	1	1648	minProm	4	set2	GTTTATGTATTTTAAGTTAATATA	4.31901	-0.0461728
THRB-1:1981, 8, set2, minTK	THRB	0	1	1981	minTK	8	set2	GTTTATTAATCTTGTATTTCCTTG	1.80485	0.0585625
THRB-1:982, 8, set1, minProm	THRB	0	1	982	minProm	8	set1	GTTTATTACATGCAACTACCGTTA	3.18561	-0.0461728
THRB-1:316, 1, set1, minTK	THRB	0	1	316	minTK	1	set1	GTTTATTGGAGTTTTGCAAAGTAC	2.3149	0.40028
THRB-1:1981, 8, set2, minTK	THRB	0	1	1981	minTK	8	set2	GTTTATTGGATTTGTATTTATACG	3.60746	0.0957043
THRB-1:982, 8, set1, minProm	THRB	0	1	982	minProm	8	set1	GTTTATTGGCTTGACGTTAACTAC	2.62695	0.283502
THRB-1:1648, 4, set2, minCMV	THRB	0	1	1648	minCMV	4	set2	GTTTATTTATGATTAACAAGCACC	3.32077	-0.171112
THRB-1:982, 8, set1, minTK	THRB	0	1	982	minTK	8	set1	GTTTATTTCTTTGAAATGAGTATG	3.77058	-1.2125
THRB-1:1315, 1, set2, minCMV	THRB	0	1	1315	minCMV	1	set2	GTTTCACGGTCGCGACTAACGTCA	2.95949	0.33568
THRB-1:649, 4, set1, minTK	THRB	0	1	649	minTK	4	set1	GTTTCATAATTATGCATTCAGATA	2.13981	0.434226
THRB-1:649, 4, set1, minCMV	THRB	0	1	649	minCMV	4	set1	GTTTCCCGCTGTGACCTATCTGTG	3.47937	0.374833
THRB-1:1315, 1, set2, minTK	THRB	0	1	1315	minTK	1	set2	GTTTCTCACACTCTCGTATCGATG	1.95561	0.102766
THRB-1:1981, 8, set2, minProm	THRB	0	1	1981	minProm	8	set2	GTTTCTCGCATTTTCCGACAGTTG	3.03149	0.000570566
THRB-1:1648, 4, set2, minTK	THRB	0	1	1648	minTK	4	set2	GTTTCTCGCTCACTTATATATTAG	4.21352	-0.575682
THRB-1:1981, 8, set2, minCMV	THRB	0	1	1981	minCMV	8	set2	GTTTCTCTAATTTGTACGCATTTG	3.14052	0.538261
THRB-1:1981, 8, set2, minCMV	THRB	0	1	1981	minCMV	8	set2	GTTTCTCTCACATATCTTTCTGTG	2.98034	-0.227227
THRB-1:1981, 8, set2, minTK	THRB	0	1	1981	minTK	8	set2	GTTTCTTAGTTATTCCGATATTCA	2.01505	0.191188
THRB-1:1315, 1, set2, minCMV	THRB	0	1	1315	minCMV	1	set2	GTTTCTTGGTCGTGTGTATGTTTA	3.28019	0.208002
THRB-1:1648, 4, set2, minCMV	THRB	0	1	1648	minCMV	4	set2	GTTTCTTTAATGTTACTGCGGTAA	3.15419	0.586836
THRB-1:1981, 8, set2, minCMV	THRB	0	1	1981	minCMV	8	set2	GTTTCTTTACTATGCCGATATGCG	3.50238	-0.459177
THRB-1:1315, 1, set2, minCMV	THRB	0	1	1315	minCMV	1	set2	GTTTCTTTATCTTGAAGTACCGCA	2.97967	-0.121424
THRB-1:982, 8, set1, minCMV	THRB	0	1	982	minCMV	8	set1	GTTTCTTTCCTGCACCGGTAGTCA	3.27928	0.533091
THRB-1:1648, 4, set2, minCMV	THRB	0	1	1648	minCMV	4	set2	GTTTGACGCATGTATGGTCATTAG	2.92917	0.563228
THRB-1:649, 4, set1, minTK	THRB	0	1	649	minTK	4	set1	GTTTGACTATGGGAACTATGTTAC		-1.2125
THRB-1:1315, 1, set2, minTK	THRB	0	1	1315	minTK	1	set2	GTTTGAGAATGTCAAGTTCCGTTC	2.91353	-0.911474
THRB-1:982, 8, set1, minTK	THRB	0	1	982	minTK	8	set1	GTTTGATAAACATACGGGAACTCG	1.27858	0.161633
THRB-1:1981, 8, set2, minProm	THRB	0	1	1981	minProm	8	set2	GTTTGATTACCACACACACGGGTA	3.365	-0.347203
THRB-1:1981, 8, set2, minTK	THRB	0	1	1981	minTK	8	set2	GTTTGCTTGATGGAACGTCCTGAC	2.06603	0.540823
THRB-1:1648, 4, set2, minTK	THRB	0	1	1648	minTK	4	set2	GTTTGTCAGATAGGTACGCGCTTG	2.09495	0.339758
THRB-1:1315, 1, set2, minProm	THRB	0	1	1315	minProm	1	set2	GTTTGTGGGATTTAAATACGTTTG	4.30973	-0.459177
THRB-1:316, 1, set1, minTK	THRB	0	1	316	minTK	1	set1	GTTTGTGTAATGTTTGTTCGTTAA	2.33676	0.202469
THRB-1:1315, 1, set2, minProm	THRB	0	1	1315	minProm	1	set2	GTTTGTGTAATTTAAGCACATATC	2.20353	-1.68963
THRB-1:1981, 8, set2, minCMV	THRB	0	1	1981	minCMV	8	set2	GTTTGTGTGCTATTTATGTGTTTA	3.51149	0.417584
THRB-1:649, 4, set1, minCMV	THRB	0	1	649	minCMV	4	set1	GTTTGTTAGATTTTACTAAATACA	-2.81439	-1.3886
THRB-1:1648, 4, set2, minTK	THRB	0	1	1648	minTK	4	set2	GTTTGTTGCTCGGTTGTGTCCACA	2.443	0.327408
THRB-1:1981, 8, set2, minCMV	THRB	0	1	1981	minCMV	8	set2	GTTTGTTTAAGGTAACGTAGGGCG	3.08065	0.0585625
THRB-1:649, 4, set1, minProm	THRB	0	1	649	minProm	4	set1	GTTTGTTTCTTTTTAAGAAAGTCA	2.48107	0.0179447
THRB-1:1981, 8, set2, minCMV	THRB	0	1	1981	minCMV	8	set2	GTTTGTTTGAGAGTTCTTTAGAAG	3.3164	0.752854
THRB-1:1648, 4, set2, minProm	THRB	0	1	1648	minProm	4	set2	GTTTGTTTGTCTCATAGTCACGTC	2.15577	-0.242467
THRB-1:1315, 1, set2, minCMV	THRB	0	1	1315	minCMV	1	set2	GTTTGTTTGTTTTAAGTTTATGTG	1.09121	0.879748

## Sheet: S4A - Mafb
architecture	motif	neg_ctrl	tre	id	promoter	period	spacer	barcode	forsk_log2	dna_log10
Mafb-1:200, 1, set1, minCMV	Mafb	0	1	200	minCMV	1	set1	AACAAATTAAGTTTTGTTCCTGTA	3.8794	0.142883
Mafb-1:1865, 8, set2, minCMV	Mafb	0	1	1865	minCMV	8	set2	AACAAATTACCTGGAAGTTGGATG	2.55782	0.0507372
Mafb-1:533, 4, set1, minCMV	Mafb	0	1	533	minCMV	4	set1	AACAAATTCTGAGACGCGACTGTA	3.39673	-0.543498
Mafb-1:1199, 1, set2, minTK	Mafb	0	1	1199	minTK	1	set2	AACAATGACTGTTTCCGTCCCTTG	3.60274	0.437479
Mafb-1:1865, 8, set2, minProm	Mafb	0	1	1865	minProm	8	set2	AACAATGTCCCTGGACTATCGATA	4.13236	0.453389
Mafb-1:1199, 1, set2, minCMV	Mafb	0	1	1199	minCMV	1	set2	AACACTTAATCGTGTACATCCTCG	3.66256	0.185436
Mafb-1:533, 4, set1, minTK	Mafb	0	1	533	minTK	4	set1	AACAGACTGAGTTGAATACCTATA	4.27716	-0.0663762
Mafb-1:866, 8, set1, minProm	Mafb	0	1	866	minProm	8	set1	AACAGAGAGCCTGTTAGTAGTTTA	4.58604	0.327408
Mafb-1:1865, 8, set2, minCMV	Mafb	0	1	1865	minCMV	8	set2	AACAGATTACGGGTAGGGAACGTA	3.6809	0.254857
Mafb-1:1865, 8, set2, minCMV	Mafb	0	1	1865	minCMV	8	set2	AACAGCGAAACGTAAGGTTACTTA	3.04165	0.00934453
Mafb-1:1532, 4, set2, minTK	Mafb	0	1	1532	minTK	4	set2	AACAGTGAACGATACCCTCATTAA	3.61379	-0.227227
Mafb-1:200, 1, set1, minTK	Mafb	0	1	200	minTK	1	set1	AACAGTTAGACAGTTCTAACTATA	3.79831	0.161633
Mafb-1:1199, 1, set2, minProm	Mafb	0	1	1199	minProm	1	set2	AACGAAGTGTTGCTACCTTATGAA	4.05335	0.410745
Mafb-1:866, 8, set1, minTK	Mafb	0	1	866	minTK	8	set1	AACGAATTATGAGGAGTGTAGTTA	3.80159	0.624242
Mafb-1:1532, 4, set2, minCMV	Mafb	0	1	1532	minCMV	4	set2	AACGAATTCTCGTTTACTTCGGTC	3.20713	-0.036413
Mafb-1:200, 1, set1, minProm	Mafb	0	1	200	minProm	1	set1	AACGACCACTCGTACGTTTATTTC	3.59785	0.0738025
Mafb-1:1199, 1, set2, minCMV	Mafb	0	1	1199	minCMV	1	set2	AACGACGTACTTCAACTTAAGTAC	3.11074	-0.00838427
Mafb-1:1865, 8, set2, minTK	Mafb	0	1	1865	minTK	8	set2	AACGACTTGTGTCTAGCTTCCTAG	2.68628	-0.121424
Mafb-1:866, 8, set1, minTK	Mafb	0	1	866	minTK	8	set1	AACGATCAATTACACGTAAGGTAC	3.71132	0.0957043
Mafb-1:200, 1, set1, minCMV	Mafb	0	1	200	minCMV	1	set1	AACGATCAATTGTTTCCTAATGAC	3.48507	-0.0985609
Mafb-1:533, 4, set1, minCMV	Mafb	0	1	533	minCMV	4	set1	AACGCTGAACGTTTAATAAGTATG	3.68252	0.407285
Mafb-1:866, 8, set1, minProm	Mafb	0	1	866	minProm	8	set1	AACGCTTAAACTGTAACTTATAAG	4.2931	0.713495
Mafb-1:1532, 4, set2, minProm	Mafb	0	1	1532	minProm	4	set2	AACGGCCTCTGGCTTCGGTCCGTG	4.12131	0.0346504
Mafb-1:1199, 1, set2, minProm	Mafb	0	1	1199	minProm	1	set2	AACGGCTTAATTGGAGGATGGTTA	4.56648	-0.198264
Mafb-1:200, 1, set1, minProm	Mafb	0	1	200	minProm	1	set1	AACTAAGTAACTGTCCGACAGAAA	3.2598	0.109715
Mafb-1:1532, 4, set2, minTK	Mafb	0	1	1532	minTK	4	set2	AACTAATGCTTTGATAGGCCTTAG	3.61762	0.609228
Mafb-1:1532, 4, set2, minProm	Mafb	0	1	1532	minProm	4	set2	AACTAATTACTGTATGCTTGCGTG	2.04769	0.363453
Mafb-1:200, 1, set1, minTK	Mafb	0	1	200	minTK	1	set1	AACTACCTATTATGCGTTAAGTTC	3.95708	0.292646
Mafb-1:533, 4, set1, minTK	Mafb	0	1	533	minTK	4	set1	AACTACCTGCTAGTAGGTCCTATC	3.25895	0.109715
Mafb-1:1199, 1, set2, minProm	Mafb	0	1	1199	minProm	1	set2	AACTACTACTCTTGTGTTTAGGTA	3.92617	0.522562
Mafb-1:533, 4, set1, minTK	Mafb	0	1	533	minTK	4	set1	AACTATCTCATGTGTCGAAGGTTC		-1.2125
Mafb-1:1199, 1, set2, minCMV	Mafb	0	1	1199	minCMV	1	set2	AACTATGACAGTTACCCACAGGCC	3.3182	0.208002
Mafb-1:1199, 1, set2, minTK	Mafb	0	1	1199	minTK	1	set2	AACTATGGCATGTGCGCAAACTAC	3.13772	-0.109842
Mafb-1:1865, 8, set2, minProm	Mafb	0	1	1865	minProm	8	set2	AACTATTGATCTCAAGCAAGTATC	4.88344	-0.121424
Mafb-1:200, 1, set1, minProm	Mafb	0	1	200	minProm	1	set1	AACTATTGATTTCGAGTTCGTACC	3.98701	-1.2125
Mafb-1:866, 8, set1, minCMV	Mafb	0	1	866	minCMV	8	set1	AACTATTTATTTCAAATACATTAG	3.94765	-0.367406
Mafb-1:533, 4, set1, minCMV	Mafb	0	1	533	minCMV	4	set1	AACTATTTCTCTGTTCCGCAGTAG	3.67824	0.495066
Mafb-1:866, 8, set1, minCMV	Mafb	0	1	866	minCMV	8	set1	AACTCACGGCCGTAAGTTACTGCG	3.74736	0.229453
Mafb-1:866, 8, set1, minProm	Mafb	0	1	866	minProm	8	set1	AACTCACTATGTTTAAGTAGTTTC	4.04378	0.136449
Mafb-1:1532, 4, set2, minProm	Mafb	0	1	1532	minProm	4	set2	AACTCAGACCGTTTAACAAATTTA	3.98054	0.511772
Mafb-1:1199, 1, set2, minCMV	Mafb	0	1	1199	minCMV	1	set2	AACTCCGTCTTTTATATTCCTAAA	3.54085	0.851954
Mafb-1:866, 8, set1, minCMV	Mafb	0	1	866	minCMV	8	set1	AACTCTCTGTTATAAACTTGCACG	4.09928	0.0263779
Mafb-1:866, 8, set1, minTK	Mafb	0	1	866	minTK	8	set1	AACTCTTAGTGGTTCCCATAGGAA	2.86062	0.506274
Mafb-1:1532, 4, set2, minProm	Mafb	0	1	1532	minProm	4	set2	AACTCTTGGTCTCATACATGTGTG	3.12418	-0.786536
Mafb-1:1199, 1, set2, minTK	Mafb	0	1	1199	minTK	1	set2	AACTGACTCTTTGGTATACGGGAC	3.75981	0.149224
Mafb-1:533, 4, set1, minCMV	Mafb	0	1	533	minCMV	4	set1	AACTGCCTGTGTGACATACGTATA	1.32839	0.525218
Mafb-1:1865, 8, set2, minTK	Mafb	0	1	1865	minTK	8	set2	AACTGCGAGCTTGAAACACGGGTA	3.17543	0.814165
Mafb-1:1865, 8, set2, minTK	Mafb	0	1	1865	minTK	8	set2	AACTGCGGATGTGTCATATCTACA	3.79812	0.0957043
Mafb-1:866, 8, set1, minProm	Mafb	0	1	866	minProm	8	set1	AACTGTGAAAGGTTAGTTCCGATC	4.11807	0.278857
Mafb-1:200, 1, set1, minCMV	Mafb	0	1	200	minCMV	1	set1	AACTGTGAATTTGAAGGGAGCTAG	3.23525	0.155473
Mafb-1:866, 8, set1, minProm	Mafb	0	1	866	minProm	8	set1	AACTGTTTCATTTTTGTTAGCTCA	-0.32167	0.514494
Mafb-1:1865, 8, set2, minTK	Mafb	0	1	1865	minTK	8	set2	AAGAAACGCTTATTAGCTTCGAAA	3.68042	0.760624
Mafb-1:533, 4, set1, minCMV	Mafb	0	1	533	minCMV	4	set1	AAGAAACTGCGTTGAATTTCCAAC	3.49188	0.483561
Mafb-1:1865, 8, set2, minTK	Mafb	0	1	1865	minTK	8	set2	AAGAAATAGACATACAGATCGGCC	3.76145	-0.227227
Mafb-1:866, 8, set1, minTK	Mafb	0	1	866	minTK	8	set1	AAGAACGTGTTTTGCCCGTCCGTG		-1.2125
Mafb-1:533, 4, set1, minTK	Mafb	0	1	533	minTK	4	set1	AAGAATGAGTCTCAACCAAAGGTC	3.69456	0.602631
Mafb-1:1199, 1, set2, minCMV	Mafb	0	1	1199	minCMV	1	set2	AAGAATGGCACTTTAGTGTGGGAA	3.00505	0.323212
Mafb-1:200, 1, set1, minCMV	Mafb	0	1	200	minCMV	1	set1	AAGAATTGAAGTTTAACTAATATG	1.18198	0.179606
Mafb-1:533, 4, set1, minTK	Mafb	0	1	533	minTK	4	set1	AAGAATTTAATTCGTCCTTCGGTC	3.68358	-0.056157
Mafb-1:200, 1, set1, minCMV	Mafb	0	1	200	minCMV	1	set1	AAGAATTTATGTTGACTAACTGAA	3.57943	0.234654
Mafb-1:1199, 1, set2, minProm	Mafb	0	1	1199	minProm	1	set2	AAGACACAGATTGTCAGTCGGACA	4.11083	0.389556
Mafb-1:1532, 4, set2, minCMV	Mafb	0	1	1532	minCMV	4	set2	AAGACAGTATCACTTCCTCACATA	3.62484	0.602631
Mafb-1:1199, 1, set2, minCMV	Mafb	0	1	1199	minCMV	1	set2	AAGACATTATTAGTAGTTAAGGCC	3.37581	0.0507372
Mafb-1:533, 4, set1, minProm	Mafb	0	1	533	minProm	4	set1	AAGACATTGTGGGTCGCGCACGAC	4.69354	0.00934453
Mafb-1:866, 8, set1, minTK	Mafb	0	1	866	minTK	8	set1	AAGACCGAGTTGCAAGTATAGGTC	4.17907	0.213464
Mafb-1:200, 1, set1, minProm	Mafb	0	1	200	minProm	1	set1	AAGACTTTCTTTCATAGTTACTTG	4.14382	0.363453
Mafb-1:1532, 4, set2, minCMV	Mafb	0	1	1532	minCMV	4	set2	AAGAGACTACCGGATAGTAATGTC	3.35503	0.109715
Mafb-1:1532, 4, set2, minTK	Mafb	0	1	1532	minTK	4	set2	AAGAGATTATCTCATATTTCTATG	3.48826	-0.274652
Mafb-1:1199, 1, set2, minTK	Mafb	0	1	1199	minTK	1	set2	AAGGACGTATTTTGTCGTAATGTA	3.8757	0.489351
Mafb-1:1199, 1, set2, minCMV	Mafb	0	1	1199	minCMV	1	set2	AAGGACGTGTGTCATCCTACCACA	3.22566	0.234654
Mafb-1:1532, 4, set2, minProm	Mafb	0	1	1532	minProm	4	set2	AAGGATGGGTGAGATGTGTGTGTA	3.83051	0.374833
Mafb-1:200, 1, set1, minProm	Mafb	0	1	200	minProm	1	set1	AAGGCCGGGATACTCCGTTCTTTG	4.09202	0.471742
Mafb-1:1865, 8, set2, minTK	Mafb	0	1	1865	minTK	8	set2	AAGGCTCACATTTACATTCCCGTA	3.61177	0.762161
Mafb-1:866, 8, set1, minTK	Mafb	0	1	866	minTK	8	set1	AAGGGACGGCCAGGAACATGCTCC	2.5694	-0.109842
Mafb-1:533, 4, set1, minProm	Mafb	0	1	533	minProm	4	set1	AAGGGCCAGAGGGGTACTAATATG	3.77825	-0.0175276
Mafb-1:533, 4, set1, minCMV	Mafb	0	1	533	minCMV	4	set1	AAGGGTGAGATACAACTTAATTCA	3.74204	0.249894
Mafb-1:533, 4, set1, minTK	Mafb	0	1	533	minTK	4	set1	AAGGGTTAGCCACGAAGTAATTTA	4.20853	-0.327898
Mafb-1:1532, 4, set2, minTK	Mafb	0	1	1532	minTK	4	set2	AAGTAACAAACGCAACTACCGTCA	3.78829	-0.434353
Mafb-1:1865, 8, set2, minProm	Mafb	0	1	1865	minProm	8	set2	AAGTACTTCTTTGACAGGCCCTTC	-0.389962	0.453389
Mafb-1:1199, 1, set2, minProm	Mafb	0	1	1199	minProm	1	set2	AAGTATGAGCGGCAACCTAGTGTG
Mafb-1:866, 8, set1, minTK	Mafb	0	1	866	minTK	8	set1	AAGTATTAATTGGTAACAAGCACC	3.63847	0.568053
Mafb-1:866, 8, set1, minCMV	Mafb	0	1	866	minCMV	8	set1	AAGTATTGCATATGCCCACAGGTG	3.82684	0.489351
Mafb-1:1532, 4, set2, minProm	Mafb	0	1	1532	minProm	4	set2	AAGTATTTGTTTCTAACAAATGTG	3.95387	0.224188
Mafb-1:1532, 4, set2, minTK	Mafb	0	1	1532	minTK	4	set2	AAGTCACAATGTTTAGCATCTACA	4.22867	0.129918
Mafb-1:1865, 8, set2, minTK	Mafb	0	1	1865	minTK	8	set2	AAGTCACTACTACAAATTACCTCG	3.47135	0.173697
Mafb-1:200, 1, set1, minProm	Mafb	0	1	200	minProm	1	set1	AAGTCATTACGGGAAACGCGGTTC	3.67078	0.239793
Mafb-1:1865, 8, set2, minCMV	Mafb	0	1	1865	minCMV	8	set2	AAGTCATTACTTGGACGTTGGATG	3.69259	0.0179447
Mafb-1:1199, 1, set2, minProm	Mafb	0	1	1199	minProm	1	set2	AAGTCCCTAACGGTACGTTGTATG	3.41065	0.533091
Mafb-1:200, 1, set1, minCMV	Mafb	0	1	200	minCMV	1	set1	AAGTCTGGCTCTTAACGGCATATC	3.43308	0.604841
Mafb-1:866, 8, set1, minCMV	Mafb	0	1	866	minCMV	8	set1	AAGTGATAACTGCACACTAGCATA	3.72132	0.424318
Mafb-1:200, 1, set1, minCMV	Mafb	0	1	200	minCMV	1	set1	AAGTGCTTGTTTGATCTAAATAAG	3.63325	0.695981
Mafb-1:1532, 4, set2, minCMV	Mafb	0	1	1532	minCMV	4	set2	AAGTGTGTCAGTGACAGGTAGAAA	3.59071	0.0885258
Mafb-1:1865, 8, set2, minCMV	Mafb	0	1	1865	minCMV	8	set2	AAGTGTTACCTTCACGTTTATATC	0.655875	0.389556
Mafb-1:1532, 4, set2, minCMV	Mafb	0	1	1532	minCMV	4	set2	AAGTGTTGGTGGCTCATGACCGTG	2.93768	-1.2125
Mafb-1:1865, 8, set2, minCMV	Mafb	0	1	1865	minCMV	8	set2	AAGTGTTTCAGTTATATTAATTTA	3.60474	0.654767
Mafb-1:200, 1, set1, minTK	Mafb	0	1	200	minTK	1	set1	AATAAACACTTGTGACTTCACTTC	3.41349	0.102766
Mafb-1:1532, 4, set2, minProm	Mafb	0	1	1532	minProm	4	set2	AATAAACTATCGTTTGTTAGTATG	4.02053	0.450254
Mafb-1:1199, 1, set2, minTK	Mafb	0	1	1199	minTK	1	set2	AATAAATAAATTTAAGTTTAGATG
Mafb-1:533, 4, set1, minTK	Mafb	0	1	533	minTK	4	set1	AATAAATACATATACAGGCCTATA	4.05963	0.367279
Mafb-1:1532, 4, set2, minTK	Mafb	0	1	1532	minTK	4	set2	AATAAATTAAGTGTAGTATATTAA
Mafb-1:533, 4, set1, minCMV	Mafb	0	1	533	minCMV	4	set1	AATAACCAATTGTGCGGGTGTTTG	3.67799	0.543371
Mafb-1:866, 8, set1, minCMV	Mafb	0	1	866	minCMV	8	set1	AATAACGTATGGGTACTTTCCTCG	3.83494	0.586836
Mafb-1:1865, 8, set2, minTK	Mafb	0	1	1865	minTK	8	set2	AATAACTAATTTTTTAGTACTGTG	4.14254	0.21886
Mafb-1:1865, 8, set2, minTK	Mafb	0	1	1865	minTK	8	set2	AATAACTTAAGTTTAATATAGGCG
Mafb-1:1532, 4, set2, minCMV	Mafb	0	1	1532	minCMV	4	set2	AATAACTTATCGTACACGCCTGAA	3.27729	0.797513
Mafb-1:1532, 4, set2, minTK	Mafb	0	1	1532	minTK	4	set2	AATAACTTCCTTTACATTTAGTTA	3.45455	0.359592
Mafb-1:533, 4, set1, minProm	Mafb	0	1	533	minProm	4	set1	AATAATCAATTGCGTGTTCACTTG	4.72132	0.155473
Mafb-1:866, 8, set1, minTK	Mafb	0	1	866	minTK	8	set1	AATAATCAGTGAGTCGTGTCCTTC	3.81303	0.264617
Mafb-1:200, 1, set1, minProm	Mafb	0	1	200	minProm	1	set1	AATAATCTCACGGTTCTGAGCATC	4.45819	-0.0875655
Mafb-1:533, 4, set1, minTK	Mafb	0	1	533	minTK	4	set1	AATAATGAGCTTGGCAGACGTATA	3.69364	0.239793
Mafb-1:533, 4, set1, minProm	Mafb	0	1	533	minProm	4	set1	AATAATGGATCTTTCATACACTAA	4.3531	0.692392
Mafb-1:533, 4, set1, minTK	Mafb	0	1	533	minTK	4	set1	AATAATTAAACTTACGTGTCTGAG	3.21608	0.465711
Mafb-1:1532, 4, set2, minCMV	Mafb	0	1	1532	minCMV	4	set2	AATACACAGTCATATCGACACATA	3.80162	0.191188
Mafb-1:200, 1, set1, minTK	Mafb	0	1	200	minTK	1	set1	AATACAGGCATATATCGTCCCTCA	3.89593	0.351767
Mafb-1:1199, 1, set2, minTK	Mafb	0	1	1199	minTK	1	set2	AATACATACCCGTACCTTAGTTTG	2.9633	0.626345
Mafb-1:866, 8, set1, minProm	Mafb	0	1	866	minProm	8	set1	AATACCTAGCGGGGTCTTTATGTA	4.2329	0.553413
Mafb-1:200, 1, set1, minTK	Mafb	0	1	200	minTK	1	set1	AATACTTTACGGGTTATTAATTAC	3.29002	0.21886
Mafb-1:1532, 4, set2, minProm	Mafb	0	1	1532	minProm	4	set2	AATACTTTCTTGGTACTAAATGTA	3.80228	-0.485505
Mafb-1:866, 8, set1, minCMV	Mafb	0	1	866	minCMV	8	set1	AATACTTTGTGTGTACCGCATGTC
Mafb-1:1865, 8, set2, minCMV	Mafb	0	1	1865	minCMV	8	set2	AATAGACGGTTTTTTGTGCGGACC	3.65841	0.672102
Mafb-1:866, 8, set1, minCMV	Mafb	0	1	866	minCMV	8	set1	AATAGAGGGTGATTCGTTCGGTCG	3.78666	0.407285
Mafb-1:533, 4, set1, minTK	Mafb	0	1	533	minTK	4	set1	AATAGATACTTGCTTACTTCGTTA	3.76644	0.123288
Mafb-1:1865, 8, set2, minProm	Mafb	0	1	1865	minProm	8	set2	AATAGATGGTTAGGAGTTTCGGCG	3.617	0.728676
Mafb-1:1865, 8, set2, minTK	Mafb	0	1	1865	minTK	8	set2	AATAGCCTGTCGTTCAGGACCTAC	3.02752	0.465711
Mafb-1:1199, 1, set2, minTK	Mafb	0	1	1199	minTK	1	set2	AATAGCTGGATATACGTTAGTGCA	3.34415	0.624242
Mafb-1:866, 8, set1, minTK	Mafb	0	1	866	minTK	8	set1	AATAGCTTCTTACGTGCGTGGTCA	3.87714	0.323212
Mafb-1:533, 4, set1, minTK	Mafb	0	1	533	minTK	4	set1	AATAGTCGCAGTGATCTGTCTTCC	4.01733	0.213464
Mafb-1:1199, 1, set2, minCMV	Mafb	0	1	1199	minCMV	1	set2	AATGACCTGTTTCATACTCATTCA	3.32022	0.264617
Mafb-1:1199, 1, set2, minCMV	Mafb	0	1	1199	minCMV	1	set2	AATGATGGCCCTCACGTTAACGTA	3.2082	0.845669
Mafb-1:533, 4, set1, minProm	Mafb	0	1	533	minProm	4	set1	AATGATTACCTATTAGTGTCTAAA	1.09862	0.21886
Mafb-1:1199, 1, set2, minCMV	Mafb	0	1	1199	minCMV	1	set2	AATGATTGATGTTTAGCGAAGGCC	3.20919	0.202469
Mafb-1:866, 8, set1, minTK	Mafb	0	1	866	minTK	8	set1	AATGATTTCATTGACGTTTACTTG	3.50085	0.185436
Mafb-1:200, 1, set1, minCMV	Mafb	0	1	200	minCMV	1	set1	AATGCAGTAATTGAAACTAAGTAA		-1.3886
Mafb-1:533, 4, set1, minProm	Mafb	0	1	533	minProm	4	set1	AATGCAGTGCGTTGCAGGCGGGCC	4.46349	0.533091
Mafb-1:533, 4, set1, minTK	Mafb	0	1	533	minTK	4	set1	AATGCCTAACCTTGAATATGTTAG	3.12836	0.363453
Mafb-1:533, 4, set1, minTK	Mafb	0	1	533	minTK	4	set1	AATGCTCGAATATATGTTCAGATC	3.74503	0.832819
Mafb-1:1532, 4, set2, minCMV	Mafb	0	1	1532	minCMV	4	set2	AATGCTCTCCCATATGCATATTCA	3.38928	0.0885258
Mafb-1:1199, 1, set2, minCMV	Mafb	0	1	1199	minCMV	1	set2	AATGCTGAGCTGCTAACTAAGTTA	3.24287	-0.434353
Mafb-1:533, 4, set1, minTK	Mafb	0	1	533	minTK	4	set1	AATGCTTGATTTTAAGCTTCTATG	4.20447	0.224188
Mafb-1:1199, 1, set2, minProm	Mafb	0	1	1199	minProm	1	set2	AATGCTTTGCTAGTCGGGTCTGTC	3.57533	0.675862
Mafb-1:866, 8, set1, minCMV	Mafb	0	1	866	minCMV	8	set1	AATGGCTGCTGTCGTGTACCGTCC	3.63616	0.553413
Mafb-1:1865, 8, set2, minTK	Mafb	0	1	1865	minTK	8	set2	AATGGTGTCCTAGATATTTATGTA	3.92736	0.249894
Mafb-1:533, 4, set1, minTK	Mafb	0	1	533	minTK	4	set1	AATTAACAAACTTTAATGCATGTA	3.84766	0.459594
Mafb-1:533, 4, set1, minCMV	Mafb	0	1	533	minCMV	4	set1	AATTAATTAAGTGTCGGTACGTAC	3.48789	0.483561
Mafb-1:1199, 1, set2, minTK	Mafb	0	1	1199	minTK	1	set2	AATTAATTATGGTTTACTTCTGAC	3.68845	0.179606
Mafb-1:533, 4, set1, minCMV	Mafb	0	1	533	minCMV	4	set1	AATTAATTATTTGTTATATATTTA	5.22147	-1.08757
Mafb-1:200, 1, set1, minCMV	Mafb	0	1	200	minCMV	1	set1	AATTACGAAATAGGCCCAACCATC	3.33027	0.791817
Mafb-1:1865, 8, set2, minCMV	Mafb	0	1	1865	minCMV	8	set2	AATTACGAAATAGGTATATGTATC
Mafb-1:1865, 8, set2, minCMV	Mafb	0	1	1865	minCMV	8	set2	AATTATGAAACATTAATAAAGGCA	3.58588	0.620005
Mafb-1:1865, 8, set2, minProm	Mafb	0	1	1865	minProm	8	set2	AATTATGGATTGTGTGTTTGGTTA	4.76579	-0.158147
Mafb-1:866, 8, set1, minCMV	Mafb	0	1	866	minCMV	8	set1	AATTATTAACTTTTTCGAAGTGTG	3.71887	-0.109842
Mafb-1:1532, 4, set2, minProm	Mafb	0	1	1532	minProm	4	set2	AATTATTACCTGTTTCTTTCTATA	4.51057	-0.0663762
Mafb-1:1199, 1, set2, minProm	Mafb	0	1	1199	minProm	1	set2	AATTATTGGACTTTAGTTTATTTG	4.12011	0.477692
Mafb-1:866, 8, set1, minTK	Mafb	0	1	866	minTK	8	set1	AATTATTTAATATGCATATCTAAG		-1.3886
Mafb-1:1532, 4, set2, minCMV	Mafb	0	1	1532	minCMV	4	set2	AATTCACGATCTTTCCCGTACTCC
Mafb-1:866, 8, set1, minTK	Mafb	0	1	866	minTK	8	set1	AATTCACTATGTTTCCTATCCTTC	3.57657	0.244873
Mafb-1:1532, 4, set2, minProm	Mafb	0	1	1532	minProm	4	set2	AATTCAGACCTATTTGGGTCTACA	4.27612	0.0179447
Mafb-1:1532, 4, set2, minCMV	Mafb	0	1	1532	minCMV	4	set2	AATTCAGTGATGGTCCTAAATTAA	3.02686	-0.121424
Mafb-1:1532, 4, set2, minTK	Mafb	0	1	1532	minTK	4	set2	AATTCATTAATTTAAGTGTATTTA	3.80643	0.575192
Mafb-1:200, 1, set1, minTK	Mafb	0	1	200	minTK	1	set1	AATTCATTATCATACGTATGTGAG	3.55327	0.744943
Mafb-1:866, 8, set1, minTK	Mafb	0	1	866	minTK	8	set1	AATTCATTCCTTTGTACTTCTTTG	3.98701	-0.786536
Mafb-1:1865, 8, set2, minCMV	Mafb	0	1	1865	minCMV	8	set2	AATTCCCTACGTTTCCCACGCTTG	3.01339	0.877401
Mafb-1:866, 8, set1, minCMV	Mafb	0	1	866	minCMV	8	set1	AATTCCGAATGACACATGAGTGTA	3.66636	0.371072
Mafb-1:866, 8, set1, minTK	Mafb	0	1	866	minTK	8	set1	AATTCCGGATTTGTAGGAAAGGCC	3.44974	0.129918
Mafb-1:866, 8, set1, minCMV	Mafb	0	1	866	minCMV	8	set1	AATTCTGAGCTTGTCGTTCAGTTA	3.65104	0.314696
Mafb-1:1532, 4, set2, minTK	Mafb	0	1	1532	minTK	4	set2	AATTCTGGATCATACGGTCGTGTG	1.62002	-1.3886
Mafb-1:866, 8, set1, minCMV	Mafb	0	1	866	minCMV	8	set1	AATTCTGTGACACATGGGAATTTA	2.51845	0.264617
Mafb-1:866, 8, set1, minTK	Mafb	0	1	866	minTK	8	set1	AATTCTTGATTTGAAGCGCAGTTC	2.80962	0.584532
Mafb-1:1865, 8, set2, minTK	Mafb	0	1	1865	minTK	8	set2	AATTCTTTCTCTCTAGTTTATTAG	3.39337	0.102766
Mafb-1:200, 1, set1, minTK	Mafb	0	1	200	minTK	1	set1	AATTCTTTCTTGTTTATTCATTTA	3.13708	0.0738025
Mafb-1:866, 8, set1, minTK	Mafb	0	1	866	minTK	8	set1	AATTCTTTGTTACGTATGACTGCC	3.19058	0.179606
Mafb-1:1532, 4, set2, minCMV	Mafb	0	1	1532	minCMV	4	set2	AATTGACAAACTCTTAGGTATAAA	2.26834	0.0585625
Mafb-1:1865, 8, set2, minTK	Mafb	0	1	1865	minTK	8	set2	AATTGACGCCTTCAAGTACATTTG	4.61379	-0.735383
Mafb-1:1865, 8, set2, minCMV	Mafb	0	1	1865	minCMV	8	set2	AATTGATTACGGTTCACTAATTCA	1.45746	0.506274
Mafb-1:533, 4, set1, minTK	Mafb	0	1	533	minTK	4	set1	AATTGATTCTGGGGTGCATCTTAG	4.2279	0.60704
Mafb-1:866, 8, set1, minCMV	Mafb	0	1	866	minCMV	8	set1	AATTGCGACTTTTGCGTTTGCATG	3.81052	0.727015
Mafb-1:533, 4, set1, minProm	Mafb	0	1	533	minProm	4	set1	AATTGCGTATGTGGAGTTCCTTTG	4.26849	0.351767
Mafb-1:1865, 8, set2, minProm	Mafb	0	1	1865	minProm	8	set2	AATTGCTACTCGCAAGTATGTGTG	3.99618	0.202469
Mafb-1:200, 1, set1, minProm	Mafb	0	1	200	minProm	1	set1	AATTGCTACTGTCACCGTAATTTC	4.6418	-0.367406
Mafb-1:866, 8, set1, minProm	Mafb	0	1	866	minProm	8	set1	AATTGCTGACCGGTTGTACGGTTC	4.13598	0.191188
Mafb-1:533, 4, set1, minTK	Mafb	0	1	533	minTK	4	set1	AATTGTCAGTCTTTTCTTTGTTAG	3.24456	-0.145557
Mafb-1:200, 1, set1, minCMV	Mafb	0	1	200	minCMV	1	set1	AATTGTGAGAGACTACTTTCGTTA	3.45915	0.30601
Mafb-1:1865, 8, set2, minCMV	Mafb	0	1	1865	minCMV	8	set2	AATTGTGGATCATAAGCTAAGTAA	1.74389	0.382257
Mafb-1:1532, 4, set2, minTK	Mafb	0	1	1532	minTK	4	set2	AATTGTGGCTCATATGCATACTTC	3.26351	0.167707
Mafb-1:533, 4, set1, minTK	Mafb	0	1	533	minTK	4	set1	AATTGTGTAACATTTCCATATTTG	4.09229	0.116554
Mafb-1:533, 4, set1, minCMV	Mafb	0	1	533	minCMV	4	set1	AATTGTGTGAGGGGAACATGTTAG	4.77811	-1.2125
Mafb-1:866, 8, set1, minTK	Mafb	0	1	866	minTK	8	set1	AATTGTTTCTTTCATCGTTCTGAG	4.03448	0.486466
Mafb-1:1865, 8, set2, minCMV	Mafb	0	1	1865	minCMV	8	set2	ACAAGATGATGTGATCGGTAATTG
Mafb-1:866, 8, set1, minTK	Mafb	0	1	866	minTK	8	set1	ACCAACGTATCGGTCGCTTGCACC		-0.844527
Mafb-1:1532, 4, set2, minProm	Mafb	0	1	1532	minProm	4	set2	ACCAACTTACGTCGTCCTACTTAC	3.8939	-0.543498
Mafb-1:1532, 4, set2, minCMV	Mafb	0	1	1532	minCMV	4	set2	ACCAATCAATGGTAACGTACCATC	3.22328	0.664483
Mafb-1:533, 4, set1, minProm	Mafb	0	1	533	minProm	4	set1	ACCAATTACTGATTTAGACCTGTG	4.02269	0.704826
Mafb-1:1865, 8, set2, minProm	Mafb	0	1	1865	minProm	8	set2	ACCAATTTATCTGATGCATGTTCA	3.5434	0.102766
Mafb-1:866, 8, set1, minTK	Mafb	0	1	866	minTK	8	set1	ACCACATACTTACGTATTCACTTC	3.25122	-0.610444
Mafb-1:1865, 8, set2, minCMV	Mafb	0	1	1865	minCMV	8	set2	ACCACATGCACGCTAATGAGCATC	3.56389	0.993422
Mafb-1:200, 1, set1, minTK	Mafb	0	1	200	minTK	1	set1	ACCACATGCCCTTGTAGATATTAC	3.66569	0.318975
Mafb-1:1532, 4, set2, minProm	Mafb	0	1	1532	minProm	4	set2	ACCACCTTACTACTTCGAAAGTCA	4.79032	0.161633
Mafb-1:1199, 1, set2, minTK	Mafb	0	1	1199	minTK	1	set2	ACCACTGAGCCATAACCTCGCGCG	2.21184	-0.0175276
Mafb-1:533, 4, set1, minCMV	Mafb	0	1	533	minCMV	4	set1	ACCACTTAACGAGGTCTAAATAAC	3.6282	0.503499
Mafb-1:1865, 8, set2, minProm	Mafb	0	1	1865	minProm	8	set2	ACCACTTGCTTTTTCCGTACCTTG	3.41554	0.327408
Mafb-1:200, 1, set1, minCMV	Mafb	0	1	200	minCMV	1	set1	ACCAGTGAAATGTTTGCACATGTC	1.3914
Mafb-1:1865, 8, set2, minProm	Mafb	0	1	1865	minProm	8	set2	ACCGAATTGTGTTTCATTTGCTCA	4.22547	0.208002
Mafb-1:1865, 8, set2, minCMV	Mafb	0	1	1865	minCMV	8	set2	ACCGCACTATTTTTTATGTGTTAC	3.72208	0.530483
Mafb-1:1865, 8, set2, minProm	Mafb	0	1	1865	minProm	8	set2	ACCGCACTCCTATATGGTTCTAAA	4.47355	0.310375
Mafb-1:1865, 8, set2, minTK	Mafb	0	1	1865	minTK	8	set2	ACCGCCTAATGATACAGGTATATA	2.7989	0.410745
Mafb-1:866, 8, set1, minProm	Mafb	0	1	866	minProm	8	set1	ACCGCCTTACGGCACGCTTCCTTG	3.60061	0.234654
Mafb-1:533, 4, set1, minProm	Mafb	0	1	533	minProm	4	set1	ACCGCTCAGAGACGTATACCGTTG	5.02145	-0.543498
Mafb-1:533, 4, set1, minProm	Mafb	0	1	533	minProm	4	set1	ACCGCTCAGAGATGTATACCGTTG
Mafb-1:1199, 1, set2, minCMV	Mafb	0	1	1199	minCMV	1	set2	ACCGGATTCCTTTATGGTAGTTTA	3.24189	0.40028
Mafb-1:866, 8, set1, minProm	Mafb	0	1	866	minProm	8	set1	ACCTACTACTGATTCGGAAGTGAG	3.46174	0.363453
Mafb-1:1865, 8, set2, minProm	Mafb	0	1	1865	minProm	8	set2	ACCTATTACATTGTTGTATATATC	4.35187	0.00934453
Mafb-1:866, 8, set1, minCMV	Mafb	0	1	866	minCMV	8	set1	ACCTCAGGGTCTGTACGTTACGAA	3.6865	0.462663
Mafb-1:866, 8, set1, minTK	Mafb	0	1	866	minTK	8	set1	ACCTCATGCATACATATGAATTTA	3.0459	0.0957043
Mafb-1:533, 4, set1, minCMV	Mafb	0	1	533	minCMV	4	set1	ACCTCCGTATGGGTTGTTTGTGAC	3.61874	-0.036413
Mafb-1:533, 4, set1, minTK	Mafb	0	1	533	minTK	4	set1	ACCTCTGACCTTCATGTTTATTAC	3.13882	0.331564
Mafb-1:1532, 4, set2, minProm	Mafb	0	1	1532	minProm	4	set2	ACCTCTGTGAGATGCGGGCCCTAA	4.08622	0.123288
Mafb-1:866, 8, set1, minCMV	Mafb	0	1	866	minCMV	8	set1	ACCTCTTAAATATGAAGTAACACA	3.40799	0.456503
Mafb-1:1865, 8, set2, minProm	Mafb	0	1	1865	minProm	8	set2	ACCTCTTGAACAGGAGCGTATAAG	3.5843	0.604841
Mafb-1:1865, 8, set2, minCMV	Mafb	0	1	1865	minCMV	8	set2	ACCTGTCTCACTGATACGAACTAA	2.96171	-1.08757
Mafb-1:200, 1, set1, minTK	Mafb	0	1	200	minTK	1	set1	ACCTGTTTACTAGGAGTACATGAA	3.6809	0.249894
Mafb-1:1199, 1, set2, minProm	Mafb	0	1	1199	minProm	1	set2	ACGAAATTATGGCTAAGACATTCC	4.6329	-0.291685
Mafb-1:1532, 4, set2, minTK	Mafb	0	1	1532	minTK	4	set2	ACGAACCTGCTTTTCGTTTACGAG	3.00121	0.67021
Mafb-1:866, 8, set1, minCMV	Mafb	0	1	866	minCMV	8	set1	ACGAACTTAATGTAAGCGTCTTTG	3.68814	0.278857
Mafb-1:866, 8, set1, minTK	Mafb	0	1	866	minTK	8	set1	ACGAATCTATTTCTAATTAGGACC	3.22147	-1.2125
Mafb-1:866, 8, set1, minProm	Mafb	0	1	866	minProm	8	set1	ACGACCTACAGGGTTACTCCGGTG	3.3866	0.0662494
Mafb-1:1532, 4, set2, minCMV	Mafb	0	1	1532	minCMV	4	set2	ACGAGAGGGAGGTTCCTACCGACA	3.04347	0.514494
Mafb-1:866, 8, set1, minProm	Mafb	0	1	866	minProm	8	set1	ACGAGTCTCTTATGACCTCAGTTC	4.14034	-0.198264
Mafb-1:1532, 4, set2, minCMV	Mafb	0	1	1532	minCMV	4	set2	ACGAGTTTAAGAGGCGTGAGGATA	2.42107	0.142883
Mafb-1:1865, 8, set2, minTK	Mafb	0	1	1865	minTK	8	set2	ACGAGTTTGATTTTTACGCCGACC	3.61862	0.39316
Mafb-1:866, 8, set1, minProm	Mafb	0	1	866	minProm	8	set1	ACGGAAGTATTTTGAACTTGTTCG	4.15379	0.224188
Mafb-1:1865, 8, set2, minCMV	Mafb	0	1	1865	minCMV	8	set2	ACGGAATGATTGTGTCTTAATACC	3.58001	0.906972
Mafb-1:1199, 1, set2, minProm	Mafb	0	1	1199	minProm	1	set2	ACGGCACAGATTCAAACTTCGACG	3.64232	-0.575682
Mafb-1:1865, 8, set2, minCMV	Mafb	0	1	1865	minCMV	8	set2	ACGGCTCGGCTACACGTTAATGAC	3.22376	0.347801
Mafb-1:866, 8, set1, minTK	Mafb	0	1	866	minTK	8	set1	ACGGCTCTATGTGATCTTTATTTA	3.65332	0.278857
Mafb-1:1865, 8, set2, minCMV	Mafb	0	1	1865	minCMV	8	set2	ACGGCTCTCCGAGTTCTTTGGTAA	3.80955	0.264617
Mafb-1:200, 1, set1, minProm	Mafb	0	1	200	minProm	1	set1	ACGGCTTAGCTATATGTGTACTAA	4.51489	0.0957043
Mafb-1:1199, 1, set2, minProm	Mafb	0	1	1199	minProm	1	set2	ACGGCTTGGTTGTTTCGTACGAAA	4.84296	-0.0875655
Mafb-1:866, 8, set1, minProm	Mafb	0	1	866	minProm	8	set1	ACGGGCCTACTGTATGGACGTTTG	4.23802	0.826248
Mafb-1:1865, 8, set2, minCMV	Mafb	0	1	1865	minCMV	8	set2	ACGGGTTGATTGCAACCTCACGTG	1.27592	0.323212
Mafb-1:200, 1, set1, minCMV	Mafb	0	1	200	minCMV	1	set1	ACGTAACAGATTTTTCTTACGAAA	3.45047	0.427646
Mafb-1:200, 1, set1, minTK	Mafb	0	1	200	minTK	1	set1	ACGTAAGAGTCTTGTCTATCTTTA	3.0314	0.511772
Mafb-1:1865, 8, set2, minCMV	Mafb	0	1	1865	minCMV	8	set2	ACGTAATGCTTTCAAGTATGCGCA	3.47955	0.545903
Mafb-1:1199, 1, set2, minTK	Mafb	0	1	1199	minTK	1	set2	ACGTAATTCTCTGTTATTCATGAG	3.1913	0.598176
Mafb-1:200, 1, set1, minProm	Mafb	0	1	200	minProm	1	set1	ACGTACGTCCTGCATATTTGTTAG	4.03294	-0.198264
Mafb-1:533, 4, set1, minTK	Mafb	0	1	533	minTK	4	set1	ACGTATCTCACGTATCCTAGCTTG	2.98113	0.835419
Mafb-1:200, 1, set1, minProm	Mafb	0	1	200	minProm	1	set1	ACGTATCTCAGTTTAGTGTCGATA	3.96624	0.440708
Mafb-1:533, 4, set1, minProm	Mafb	0	1	533	minProm	4	set1	ACGTATCTGTTTGAAGGACATGTC	4.08238	0.628438
Mafb-1:1532, 4, set2, minTK	Mafb	0	1	1532	minTK	4	set2	ACGTATTTCCCGGTTAGTTATGTG	3.5425	0.453389
Mafb-1:1199, 1, set2, minCMV	Mafb	0	1	1199	minCMV	1	set2	ACGTCAGTACTTCTTATATAGTTA	3.24292	0.511772
Mafb-1:200, 1, set1, minTK	Mafb	0	1	200	minTK	1	set1	ACGTCCTACCTGTATACAAAGGCG	2.6809	-0.0461728
Mafb-1:1532, 4, set2, minTK	Mafb	0	1	1532	minTK	4	set2	ACGTCTCAAATTCTTACATATTCG	2.61379
Mafb-1:866, 8, set1, minTK	Mafb	0	1	866	minTK	8	set1	ACGTCTGGAATTGGTATAAATTTG	4.31423	-0.171112
Mafb-1:533, 4, set1, minCMV	Mafb	0	1	533	minCMV	4	set1	ACGTGACGCTTTCGTATTCAGGCA	3.57524	0.462663
Mafb-1:533, 4, set1, minTK	Mafb	0	1	533	minTK	4	set1	ACGTGAGACATTTTACGATGCTTC	3.03294	0.351767
Mafb-1:1865, 8, set2, minProm	Mafb	0	1	1865	minProm	8	set2	ACGTGCGTCTCGGTTGGTTATACA	4.20477	0.000570566
Mafb-1:1199, 1, set2, minTK	Mafb	0	1	1199	minTK	1	set2	ACGTGTGAACTGTACATGAACTTC	3.68313	-0.0875655
Mafb-1:1865, 8, set2, minTK	Mafb	0	1	1865	minTK	8	set2	ACGTGTTTCTGTTTTGTATGCATA	6.60518	-0.434353
Mafb-1:866, 8, set1, minTK	Mafb	0	1	866	minTK	8	set1	ACTAAACTCTTGCGAGGTTGTTAA	3.70772	0.497895
Mafb-1:1199, 1, set2, minTK	Mafb	0	1	1199	minTK	1	set2	ACTAAAGACTTATTCGGGCCCTTA	3.01561	0.0812265
Mafb-1:1199, 1, set2, minTK	Mafb	0	1	1199	minTK	1	set2	ACTAAATTCAGTTTTAGGTGCGCG	3.69418	0.0427683
Mafb-1:866, 8, set1, minProm	Mafb	0	1	866	minProm	8	set1	ACTAAATTCTTTCTAATTTATTAC	3.43619	-0.0875655
Mafb-1:533, 4, set1, minProm	Mafb	0	1	533	minProm	4	set1	ACTAACGGCTCTCACGCTTATGTA	3.8709	-0.0461728
Mafb-1:200, 1, set1, minProm	Mafb	0	1	200	minProm	1	set1	ACTAACTAAAGGGACATAAGTTTC	3.86238	0.259764
Mafb-1:1199, 1, set2, minCMV	Mafb	0	1	1199	minCMV	1	set2	ACTAACTTGATATTTATTCAGGTA	3.45327	-0.0268677
Mafb-1:533, 4, set1, minCMV	Mafb	0	1	533	minCMV	4	set1	ACTAATGTATTTGATACTCATTTC	3.48304	0.136449
Mafb-1:866, 8, set1, minTK	Mafb	0	1	866	minTK	8	set1	ACTAATGTCTTGTGTACTACCTTA	3.69668	0.456503
Mafb-1:1199, 1, set2, minCMV	Mafb	0	1	1199	minCMV	1	set2	ACTAATGTGTTTGGAATACGTTAG	3.4467	0.728676
Mafb-1:533, 4, set1, minProm	Mafb	0	1	533	minProm	4	set1	ACTAATTAGTTTGTTCTTAGCGCC	4.08577	0.0427683
Mafb-1:866, 8, set1, minTK	Mafb	0	1	866	minTK	8	set1	ACTAATTTAAGGTTAGTTTCCTAC	4.08245	0.264617
Mafb-1:866, 8, set1, minTK	Mafb	0	1	866	minTK	8	set1	ACTACAGACTGTTTCCTATCTGTA	3.79077	0.129918
Mafb-1:1865, 8, set2, minCMV	Mafb	0	1	1865	minCMV	8	set2	ACTACATAACCTGATACGTCTATG	3.56097	0.589128
Mafb-1:866, 8, set1, minCMV	Mafb	0	1	866	minCMV	8	set1	ACTACATGATCGTTTGTTTGCTCA	3.66046	0.259764
Mafb-1:866, 8, set1, minTK	Mafb	0	1	866	minTK	8	set1	ACTACATGGCTTGGCATTCGCATG	3.91356	-0.00838427
Mafb-1:1199, 1, set2, minCMV	Mafb	0	1	1199	minCMV	1	set2	ACTACTTAGCCTTTCGTATGGTTC	3.50011	0.347801
Mafb-1:1865, 8, set2, minProm	Mafb	0	1	1865	minProm	8	set2	ACTAGAGGCCTTCTCAGTTCTATG	2.89165	0.0957043
Mafb-1:200, 1, set1, minProm	Mafb	0	1	200	minProm	1	set1	ACTAGAGTGTTTTTACTACGCACA	3.99406	-0.844527
Mafb-1:1865, 8, set2, minCMV	Mafb	0	1	1865	minCMV	8	set2	ACTAGATGATGTGATCGGTATTTG	3.48451	0.414178
Mafb-1:866, 8, set1, minTK	Mafb	0	1	866	minTK	8	set1	ACTAGCTAACTTCAAAGTTCTGCA	4.14701	0.0812265
Mafb-1:1865, 8, set2, minProm	Mafb	0	1	1865	minProm	8	set2	ACTGATGGCTGTTGCATGTGCGAA	3.64426	0.424318
Mafb-1:1532, 4, set2, minCMV	Mafb	0	1	1532	minCMV	4	set2	ACTGATTGGCCAGATATTTATATC	-0.041562	-0.485505
Mafb-1:533, 4, set1, minProm	Mafb	0	1	533	minProm	4	set1	ACTGCCCTGTCTTTTACATGGTTC	4.42049	-0.0875655
Mafb-1:533, 4, set1, minCMV	Mafb	0	1	533	minCMV	4	set1	ACTGCTGTAACACTTATGCCTTCA	3.27404	0.318975
Mafb-1:1865, 8, set2, minCMV	Mafb	0	1	1865	minCMV	8	set2	ACTGGTCACCGACTCAGGTGCGTG	3.66277	0.410745
Mafb-1:1199, 1, set2, minTK	Mafb	0	1	1199	minTK	1	set2	ACTGGTTTAATTCATATAAAGGAC	3.77299	0.269416
Mafb-1:200, 1, set1, minProm	Mafb	0	1	200	minProm	1	set1	ACTTAATGAACTGAAACAAATATA	4.01689	-0.036413
Mafb-1:1199, 1, set2, minCMV	Mafb	0	1	1199	minCMV	1	set2	ACTTAATTCAGTTATATAAAGACA	3.32963	0.471742
Mafb-1:1199, 1, set2, minProm	Mafb	0	1	1199	minProm	1	set2	ACTTACGGAATTCTTATGCATTTA	3.12717	0.648831
Mafb-1:1865, 8, set2, minProm	Mafb	0	1	1865	minProm	8	set2	ACTTACTTAAGATTCCTACAGATC	3.6809	-0.327898
Mafb-1:1532, 4, set2, minCMV	Mafb	0	1	1532	minCMV	4	set2	ACTTACTTATGTCTAGTAAGTTCG	2.74105	0.371072
Mafb-1:533, 4, set1, minCMV	Mafb	0	1	533	minCMV	4	set1	ACTTACTTCTCAGTTCTTCGGGCG	2.32711	0.323212
Mafb-1:866, 8, set1, minTK	Mafb	0	1	866	minTK	8	set1	ACTTACTTCTTATTCGTATATTTA	2.83585	0.0263779
Mafb-1:866, 8, set1, minTK	Mafb	0	1	866	minTK	8	set1	ACTTATCTACTTTGTGTTACTATA	4.13819	0.109715
Mafb-1:866, 8, set1, minProm	Mafb	0	1	866	minProm	8	set1	ACTTATTAATTGCACAGTTACGTA	3.70777	0.563228
Mafb-1:866, 8, set1, minProm	Mafb	0	1	866	minProm	8	set1	ACTTATTTCCTATATATTAATTAA	4.43161	0.424318
Mafb-1:1199, 1, set2, minCMV	Mafb	0	1	1199	minCMV	1	set2	ACTTCATTCATTTTTACGAATGCA	3.36418	0.796096
Mafb-1:1199, 1, set2, minProm	Mafb	0	1	1199	minProm	1	set2	ACTTCATTCTTATGAGGGTAGGTA	3.77497	0.710048
Mafb-1:1199, 1, set2, minTK	Mafb	0	1	1199	minTK	1	set2	ACTTCCTGCACACAAATATATACA	3.85429	-0.145557
Mafb-1:866, 8, set1, minProm	Mafb	0	1	866	minProm	8	set1	ACTTCTCTCTTTTACACGTATGTG	4.9647	0.269416
Mafb-1:1865, 8, set2, minTK	Mafb	0	1	1865	minTK	8	set2	ACTTCTGACTGACACCTAAGGAAG	3.58007	0.33568
Mafb-1:1865, 8, set2, minProm	Mafb	0	1	1865	minProm	8	set2	ACTTCTTAGTTACTTACTCGTACA	3.109	0.593676
Mafb-1:200, 1, set1, minCMV	Mafb	0	1	200	minCMV	1	set1	ACTTCTTAGTTTTGCCTTAAGATC	3.86428	-0.513534
Mafb-1:1865, 8, set2, minProm	Mafb	0	1	1865	minProm	8	set2	ACTTCTTTCTTTCATCCATGTAAC	3.89455	0.385921
Mafb-1:1199, 1, set2, minCMV	Mafb	0	1	1199	minCMV	1	set2	ACTTGCCTATGTTATATATAGGCA	3.67982	-0.0268677
Mafb-1:1865, 8, set2, minCMV	Mafb	0	1	1865	minCMV	8	set2	ACTTGCTAATTGTGTCTTTATTAA	3.86749	-0.121424
Mafb-1:1532, 4, set2, minProm	Mafb	0	1	1532	minProm	4	set2	ACTTGTGGAATATTCCTTTGTGTG	2.87284	0.202469
Mafb-1:1532, 4, set2, minProm	Mafb	0	1	1532	minProm	4	set2	ACTTGTTGCTTATATGTTACCATA	4.31179	0.297146
Mafb-1:1199, 1, set2, minTK	Mafb	0	1	1199	minTK	1	set2	ACTTGTTTGTGGCAAGTTTGCAAA	3.70838	-0.158147
Mafb-1:866, 8, set1, minProm	Mafb	0	1	866	minProm	8	set1	ATCAAAGACATTTAAAGTAAGTCG	3.90532	0.39316
Mafb-1:1865, 8, set2, minTK	Mafb	0	1	1865	minTK	8	set2	ATCAAAGAGTGGCGTCCAAGTTCA	3.78696	0.129918
Mafb-1:200, 1, set1, minTK	Mafb	0	1	200	minTK	1	set1	ATCAAATTAATTTAAGCATCTACC	3.29047	0.283502
Mafb-1:1532, 4, set2, minCMV	Mafb	0	1	1532	minCMV	4	set2	ATCAACGTGCTGGGCGGTACGGTA	3.59902	-0.0268677
Mafb-1:1199, 1, set2, minTK	Mafb	0	1	1199	minTK	1	set2	ATCAACTGAATTTTTCTTACTTTG	3.7103	0.264617
Mafb-1:1532, 4, set2, minTK	Mafb	0	1	1532	minTK	4	set2	ATCAACTGCTCATTAGTTTATGTA	3.79594	0.509032
Mafb-1:1199, 1, set2, minCMV	Mafb	0	1	1199	minCMV	1	set2	ATCAATTAGACGTGCCTTTGTATC	1.4613	-0.133323
Mafb-1:866, 8, set1, minCMV	Mafb	0	1	866	minCMV	8	set1	ATCAATTAGTCTGGACCTAGTGAC	3.99824	0.5172
Mafb-1:533, 4, set1, minProm	Mafb	0	1	533	minProm	4	set1	ATCAATTTCAGTGTTCGATCGTTG	3.962	0.563228
Mafb-1:1199, 1, set2, minProm	Mafb	0	1	1199	minProm	1	set2	ATCAATTTCTCGGTTCTGCGCACC	3.44999	0.234654
Mafb-1:1199, 1, set2, minCMV	Mafb	0	1	1199	minCMV	1	set2	ATCAATTTGAGGTTCCGGTCTTTC	3.39084	0.351767
Mafb-1:533, 4, set1, minTK	Mafb	0	1	533	minTK	4	set1	ATCAATTTGTTTTATACTAACGTG	3.95508	-0.056157
Mafb-1:1865, 8, set2, minTK	Mafb	0	1	1865	minTK	8	set2	ATCACAGTCTTAGTTCCTTCGTCA	3.83494	0.310375
Mafb-1:1532, 4, set2, minTK	Mafb	0	1	1532	minTK	4	set2	ATCACATTATTTGTTGTATGCAAG	0.97636	-0.0268677
Mafb-1:533, 4, set1, minCMV	Mafb	0	1	533	minCMV	4	set1	ATCACCCTGATGCATCCTTGGGTA	3.54908	-0.610444
Mafb-1:866, 8, set1, minProm	Mafb	0	1	866	minProm	8	set1	ATCACCTAGATGCAAATATACGCA		-1.3886
Mafb-1:1865, 8, set2, minTK	Mafb	0	1	1865	minTK	8	set2	ATCACCTTAAGACACCTTCAGTCA	3.49911	0.191188
Mafb-1:1865, 8, set2, minCMV	Mafb	0	1	1865	minCMV	8	set2	ATCACCTTATTAGTTACTAATAAG	3.48523	0.202469
Mafb-1:200, 1, set1, minCMV	Mafb	0	1	200	minCMV	1	set1	ATCACCTTGTTAGTTACTAACATC	4.11224	-0.648233
Mafb-1:1532, 4, set2, minTK	Mafb	0	1	1532	minTK	4	set2	ATCACTCTCCGGCTAATATATTTG	2.22147
Mafb-1:1865, 8, set2, minTK	Mafb	0	1	1865	minTK	8	set2	ATCACTTAGAGGGTTCCTCGTATG	3.58825	0.323212
Mafb-1:866, 8, set1, minCMV	Mafb	0	1	866	minCMV	8	set1	ATCAGCGACATAGTAATATCCGTA	3.71264	-0.410872
Mafb-1:200, 1, set1, minProm	Mafb	0	1	200	minProm	1	set1	ATCAGCTGCCTTTTTATTTATAAC		-1.08757
Mafb-1:1532, 4, set2, minProm	Mafb	0	1	1532	minProm	4	set2	ATCAGCTTATTTTATGGGTGCATA	4.16094	0.672102
Mafb-1:1532, 4, set2, minCMV	Mafb	0	1	1532	minCMV	4	set2	ATCAGTGGACTAGGTGGTCGGTTG	3.23393	0.00934453
Mafb-1:200, 1, set1, minTK	Mafb	0	1	200	minTK	1	set1	ATCAGTTTGATGCTTGTTAAGTTG	2.87057	-0.198264
Mafb-1:1532, 4, set2, minTK	Mafb	0	1	1532	minTK	4	set2	ATCGATGTGTTGGACGCTAAGTAA	3.9455	0.288098
Mafb-1:1199, 1, set2, minTK	Mafb	0	1	1199	minTK	1	set2	ATCGATTACATATGAAGGAGTTTC	3.59825	0.161633
Mafb-1:533, 4, set1, minCMV	Mafb	0	1	533	minCMV	4	set1	ATCGATTTCAGTTGAGTATCCGAG	3.41826	0.363453
Mafb-1:1865, 8, set2, minCMV	Mafb	0	1	1865	minCMV	8	set2	ATCGATTTCTTACTTATAAGTTCG	3.59071	0.123288
Mafb-1:533, 4, set1, minCMV	Mafb	0	1	533	minCMV	4	set1	ATCGCCCAATGGGTAGGATCCAAA	3.55033	0.161633
Mafb-1:1532, 4, set2, minCMV	Mafb	0	1	1532	minCMV	4	set2	ATCGCTGTAACTTGAACTCCTATC	3.4526	-0.0768416
Mafb-1:1532, 4, set2, minTK	Mafb	0	1	1532	minTK	4	set2	ATCGCTTGAATTTTTCTTTACATA	4.19766	0.109715
Mafb-1:200, 1, set1, minCMV	Mafb	0	1	200	minCMV	1	set1	ATCGCTTTGTTATTTGGTAGGTCG	3.19498	-0.0875655
Mafb-1:1199, 1, set2, minProm	Mafb	0	1	1199	minProm	1	set2	ATCGGACTCATTCATAGATGGTTG	2.87117	-0.0875655
Mafb-1:200, 1, set1, minTK	Mafb	0	1	200	minTK	1	set1	ATCGGAGTAATAGTACGAAGCTAA	2.3914	-1.3886
Mafb-1:533, 4, set1, minProm	Mafb	0	1	533	minProm	4	set1	ATCGGATGATCACTAATTACTTAA	3.98854	0.142883
Mafb-1:1199, 1, set2, minProm	Mafb	0	1	1199	minProm	1	set2	ATCGGTGACTTGCGCCTACGGGAA	4.46636	0.155473
Mafb-1:200, 1, set1, minTK	Mafb	0	1	200	minTK	1	set1	ATCGGTGAGTTATAAACTTGTTAC	3.75753	0.359592
Mafb-1:200, 1, set1, minCMV	Mafb	0	1	200	minCMV	1	set1	ATCGGTTAGTTTTGCAGATCGTTG	3.53742	-0.227227
Mafb-1:1532, 4, set2, minTK	Mafb	0	1	1532	minTK	4	set2	ATCTAACAGCTTGGCCGTTGGATG	3.55885	0.343798
Mafb-1:533, 4, set1, minProm	Mafb	0	1	533	minProm	4	set1	ATCTAAGAAAGGTGACGGTCTGAA	4.82436	-0.0461728
Mafb-1:1199, 1, set2, minCMV	Mafb	0	1	1199	minCMV	1	set2	ATCTAATAACTGTATGCTTGTAAA	3.41406	0.109715
Mafb-1:200, 1, set1, minProm	Mafb	0	1	200	minProm	1	set1	ATCTAATGACGTTGCGTAACGTCC	3.12836	-0.258262
Mafb-1:866, 8, set1, minTK	Mafb	0	1	866	minTK	8	set1	ATCTAATGGATATGCGGTCAGTTG	3.67554	0.142883
Mafb-1:1199, 1, set2, minCMV	Mafb	0	1	1199	minCMV	1	set2	ATCTAATTATTTCGCATTAAGTTC	3.58875	0.462663
Mafb-1:1532, 4, set2, minProm	Mafb	0	1	1532	minProm	4	set2	ATCTACGTGAGATTTCTTTATATG	3.67106	0.283502
Mafb-1:200, 1, set1, minTK	Mafb	0	1	200	minTK	1	set1	ATCTACTTGCCTGAAGTTTATTAC	0.892165	0.407285
Mafb-1:1532, 4, set2, minProm	Mafb	0	1	1532	minProm	4	set2	ATCTACTTGTTTTACATTTACTTG	3.73385	0.254857
Mafb-1:1865, 8, set2, minTK	Mafb	0	1	1865	minTK	8	set2	ATCTATCAATTACGTGCTTGGAAA	3.75733	0.430948
Mafb-1:866, 8, set1, minTK	Mafb	0	1	866	minTK	8	set1	ATCTATGAGCTTGTAATTTAGTCA	4.02883	-0.911474
Mafb-1:533, 4, set1, minProm	Mafb	0	1	533	minProm	4	set1	ATCTCACGGCGTGTTATTCCGGTA	4.14842	0.331564
Mafb-1:866, 8, set1, minCMV	Mafb	0	1	866	minCMV	8	set1	ATCTCAGAAAGTCGAAGTAGCTAA	2.44923	0.403796
Mafb-1:1532, 4, set2, minProm	Mafb	0	1	1532	minProm	4	set2	ATCTCATAATTGGGCCGTTAGAAG
Mafb-1:1865, 8, set2, minProm	Mafb	0	1	1865	minProm	8	set2	ATCTCATAGTCGTTCGGTTCTAAA	3.23528	-0.171112
Mafb-1:533, 4, set1, minTK	Mafb	0	1	533	minTK	4	set1	ATCTCCTTCCCTTATATGACTTAA	5.81243	-0.410872
Mafb-1:1865, 8, set2, minTK	Mafb	0	1	1865	minTK	8	set2	ATCTCCTTGCCTTTACGTCATGCG	4.3319	-0.327898
Mafb-1:1865, 8, set2, minCMV	Mafb	0	1	1865	minCMV	8	set2	ATCTCTCGATTTCGTGCAAATATG	3.24486	-0.911474
Mafb-1:200, 1, set1, minProm	Mafb	0	1	200	minProm	1	set1	ATCTCTTAAACTTTCATTAGGACA	3.11959	0.0812265
Mafb-1:1199, 1, set2, minProm	Mafb	0	1	1199	minProm	1	set2	ATCTGATGCTGTTTAGCAACTATC	3.97636	-0.543498
Mafb-1:866, 8, set1, minCMV	Mafb	0	1	866	minCMV	8	set1	ATCTGATTATTGTTTCTTTATGTG
Mafb-1:1199, 1, set2, minProm	Mafb	0	1	1199	minProm	1	set2	ATCTGCCAATCTTTTACTTGGGCC	3.87318	0.697764
Mafb-1:1532, 4, set2, minProm	Mafb	0	1	1532	minProm	4	set2	ATCTGTCTAAGTTTTCTTTGCGTG	4.77606	-0.133323
Mafb-1:1532, 4, set2, minCMV	Mafb	0	1	1532	minCMV	4	set2	ATCTGTCTACTGTGAATATCCTAG	2.09346	0.202469
Mafb-1:533, 4, set1, minCMV	Mafb	0	1	533	minCMV	4	set1	ATCTGTGTCATTTGCCCTACTTTG	3.36715	-0.610444
Mafb-1:533, 4, set1, minTK	Mafb	0	1	533	minTK	4	set1	ATGAAAGGGATAGTAGGTTGGACC	2.50687	-0.0875655
Mafb-1:1199, 1, set2, minCMV	Mafb	0	1	1199	minCMV	1	set2	ATGAAATAAAGTTGTAGTTGGGTA	3.56606	0.102766
Mafb-1:1532, 4, set2, minCMV	Mafb	0	1	1532	minCMV	4	set2	ATGAAATACTGGCAAACGTGGTAA	3.47767	0.0263779
Mafb-1:200, 1, set1, minCMV	Mafb	0	1	200	minCMV	1	set1	ATGAAATTACGGTTAACATACTTG	3.25898	0.735256
Mafb-1:1199, 1, set2, minCMV	Mafb	0	1	1199	minCMV	1	set2	ATGAACCTAAGATATATACCGACG	3.57645	0.0812265
Mafb-1:866, 8, set1, minProm	Mafb	0	1	866	minProm	8	set1	ATGAACTTCCGATGCCGTAATATA	3.81065	0.102766
Mafb-1:533, 4, set1, minTK	Mafb	0	1	533	minTK	4	set1	ATGAATCAACCTTTAGTGAGCGAG	3.83687	0.545903
Mafb-1:1199, 1, set2, minTK	Mafb	0	1	1199	minTK	1	set2	ATGAATCGCCTTCTACGAAAGAAA	3.48369	0.492218
Mafb-1:866, 8, set1, minCMV	Mafb	0	1	866	minCMV	8	set1	ATGAATGTAACAGGACCAAAGTAA	3.9205	0.347801
Mafb-1:533, 4, set1, minTK	Mafb	0	1	533	minTK	4	set1	ATGAATTTCCTTCTCAGTACTTCA
Mafb-1:866, 8, set1, minTK	Mafb	0	1	866	minTK	8	set1	ATGACACTCTTGCTTATATAGTAC	3.94417	0.310375
Mafb-1:1865, 8, set2, minProm	Mafb	0	1	1865	minProm	8	set2	ATGACATTCAGATTCCTTTCTGTG	3.97381	0.706574
Mafb-1:533, 4, set1, minTK	Mafb	0	1	533	minTK	4	set1	ATGACCCTGCTACACGTATCGAAG	4.30894	-1.08757
Mafb-1:533, 4, set1, minProm	Mafb	0	1	533	minProm	4	set1	ATGACTCTGCCTTTTCGTTAGATC	4.25511	0.509032
Mafb-1:200, 1, set1, minCMV	Mafb	0	1	200	minCMV	1	set1	ATGACTTTAATGTTAGTGCCTTCA	3.62554	0.191188
Mafb-1:200, 1, set1, minTK	Mafb	0	1	200	minTK	1	set1	ATGAGACAATTATTTGCTTATTAG	3.35462	0.359592
Mafb-1:1865, 8, set2, minTK	Mafb	0	1	1865	minTK	8	set2	ATGAGTCTCTTTGTTATTAATAAG	3.65032	-0.056157
Mafb-1:1865, 8, set2, minTK	Mafb	0	1	1865	minTK	8	set2	ATGAGTTTCTTGGAACCTTATTTA	3.77017	0.116554
Mafb-1:1865, 8, set2, minTK	Mafb	0	1	1865	minTK	8	set2	ATGGATGAGCTTTACCTTTGGATG	3.34219	0.715208
Mafb-1:1199, 1, set2, minCMV	Mafb	0	1	1199	minCMV	1	set2	ATGGCACGGTTATATGCTAATTAG	3.27338	0.109715
Mafb-1:533, 4, set1, minCMV	Mafb	0	1	533	minCMV	4	set1	ATGGCATTCATAGATGTATAGATA	2.80643	-0.786536
Mafb-1:1199, 1, set2, minProm	Mafb	0	1	1199	minProm	1	set2	ATGGGTTAAATTTAAGTATGCTTA	3.99406	0.191188
Mafb-1:1865, 8, set2, minTK	Mafb	0	1	1865	minTK	8	set2	ATGGGTTAATCATTCGTTCAGACC	3.62858	0.565647
Mafb-1:1865, 8, set2, minTK	Mafb	0	1	1865	minTK	8	set2	ATGGGTTTAACGTGCGTTCGCTTC	3.74879	0.40028
Mafb-1:1199, 1, set2, minProm	Mafb	0	1	1199	minProm	1	set2	ATGTAACAATTTTTAGGTCATTAA	4.14704	0.136449
Mafb-1:200, 1, set1, minCMV	Mafb	0	1	200	minCMV	1	set1	ATGTAAGACTTTTACGGACAGGAC	3.46767	-0.0768416
Mafb-1:1532, 4, set2, minCMV	Mafb	0	1	1532	minCMV	4	set2	ATGTAATAACTGTTACTATATGTG	3.64128	0.403796
Mafb-1:1199, 1, set2, minTK	Mafb	0	1	1199	minTK	1	set2	ATGTAATTAATTTATATAACCGTG	3.3356	0.0738025
Mafb-1:200, 1, set1, minProm	Mafb	0	1	200	minProm	1	set1	ATGTAATTACTTGATCTACCCTCC	4.48558	0.136449
Mafb-1:1532, 4, set2, minTK	Mafb	0	1	1532	minTK	4	set2	ATGTAATTATTTTTCATATGTTAC	3.70166	0.591408
Mafb-1:1199, 1, set2, minProm	Mafb	0	1	1199	minProm	1	set2	ATGTAATTCATGTTAATTCACGTA	4.21082	-0.513534
Mafb-1:1532, 4, set2, minCMV	Mafb	0	1	1532	minCMV	4	set2	ATGTACGAACCACATCTATCTTCA	3.03196	0.292646
Mafb-1:533, 4, set1, minTK	Mafb	0	1	533	minTK	4	set1	ATGTACTGATTGGGAGCGCCCGTA	3.90085	0.269416
Mafb-1:866, 8, set1, minTK	Mafb	0	1	866	minTK	8	set1	ATGTATCGACGTTTTCTGAGTTTC	3.39981	-0.543498
Mafb-1:200, 1, set1, minCMV	Mafb	0	1	200	minCMV	1	set1	ATGTATCTACGGTTAATGTACAAG	3.68897	0.503499
Mafb-1:1532, 4, set2, minTK	Mafb	0	1	1532	minTK	4	set2	ATGTATCTATGGCGCATTACTTTA	3.32983	0.359592
Mafb-1:1532, 4, set2, minCMV	Mafb	0	1	1532	minCMV	4	set2	ATGTATCTATGGTTTCTTTGGATA	3.45423	0.437479
Mafb-1:866, 8, set1, minProm	Mafb	0	1	866	minProm	8	set1	ATGTATGAATTTCGTGTTCATTTA	3.51386	0.167707
Mafb-1:1865, 8, set2, minProm	Mafb	0	1	1865	minProm	8	set2	ATGTATTTGAGATATCCGCACATC	4.347	-0.258262
Mafb-1:866, 8, set1, minProm	Mafb	0	1	866	minProm	8	set1	ATGTCACTAACTCTCGTTTGGTTC	4.49156	0.0427683
Mafb-1:866, 8, set1, minProm	Mafb	0	1	866	minProm	8	set1	ATGTCCCAGCTGTTTATTTGCATG	4.59809	0.0263779
Mafb-1:866, 8, set1, minTK	Mafb	0	1	866	minTK	8	set1	ATGTCTCTGTGTCGTGTGCATGTG	4.27603	0.310375
Mafb-1:200, 1, set1, minCMV	Mafb	0	1	200	minCMV	1	set1	ATGTCTTAAATTTGAATTTGCTAC	3.41514	0.558348
Mafb-1:1532, 4, set2, minProm	Mafb	0	1	1532	minProm	4	set2	ATGTCTTGATTTCTCGGATATAAA	4.27182	0.00934453
Mafb-1:533, 4, set1, minTK	Mafb	0	1	533	minTK	4	set1	ATGTCTTTCATGGTCACGCGCACC	3.37498	0.727015
Mafb-1:200, 1, set1, minProm	Mafb	0	1	200	minProm	1	set1	ATGTCTTTGTTGCGAGTTTGTTCG	3.78667	-0.0875655
Mafb-1:1532, 4, set2, minCMV	Mafb	0	1	1532	minCMV	4	set2	ATGTGACTACTTCTTACAAATAAG	3.57608	0.483561
Mafb-1:1199, 1, set2, minProm	Mafb	0	1	1199	minProm	1	set2	ATGTGATACTTAGTACTTTCGAAA	3.91347	0.196865
Mafb-1:1199, 1, set2, minProm	Mafb	0	1	1199	minProm	1	set2	ATGTGATAGCTATTAAGTTCTGTA	4.29986	0.453389
Mafb-1:1532, 4, set2, minProm	Mafb	0	1	1532	minProm	4	set2	ATGTGATTGTGTGTTATGTGTTAG	4.96335	0.179606
Mafb-1:1865, 8, set2, minProm	Mafb	0	1	1865	minProm	8	set2	ATGTGCTTGCGTTATCCGAAGGCG	3.92614	0.355697
Mafb-1:866, 8, set1, minProm	Mafb	0	1	866	minProm	8	set1	ATGTGTCAAAGTTGACGATCTGCA	3.39335	0.403796
Mafb-1:1199, 1, set2, minTK	Mafb	0	1	1199	minTK	1	set2	ATGTGTTAAATACATCCAACCACG	3.52418	0.310375
Mafb-1:200, 1, set1, minProm	Mafb	0	1	200	minProm	1	set1	ATGTGTTTCTCAGTAGTGAATAAG	4.05074	0.239793
Mafb-1:200, 1, set1, minTK	Mafb	0	1	200	minTK	1	set1	ATTAAAGAATTACTTAGTTCTGTC	3.71529	-0.133323
Mafb-1:200, 1, set1, minCMV	Mafb	0	1	200	minCMV	1	set1	ATTAAATAAAGTTACAGAAATTTA	3.63611	0.161633
Mafb-1:533, 4, set1, minTK	Mafb	0	1	533	minTK	4	set1	ATTAAATAAATTTTAGGAACTGAA	4.53375	-0.327898
Mafb-1:866, 8, set1, minTK	Mafb	0	1	866	minTK	8	set1	ATTAAATTGTGTGATGTTCGTGTA	3.54275	0.648831
Mafb-1:1865, 8, set2, minTK	Mafb	0	1	1865	minTK	8	set2	ATTAAATTGTTGGGCCGTTGGAAC	4.94029	0.0738025
Mafb-1:1199, 1, set2, minTK	Mafb	0	1	1199	minTK	1	set2	ATTAACCTAATGGGCGCTTGTGAA	3.45304	0.21886
Mafb-1:1865, 8, set2, minCMV	Mafb	0	1	1865	minCMV	8	set2	ATTAACCTGACATATCGTTGGGCC	3.4901	0.727015
Mafb-1:1865, 8, set2, minProm	Mafb	0	1	1865	minProm	8	set2	ATTAACTAATTGGTAATGCAGTAA	-0.86599	0.33568
Mafb-1:200, 1, set1, minCMV	Mafb	0	1	200	minCMV	1	set1	ATTAACTGCCTATTTCTATGTGCC	3.41536	0.297146
Mafb-1:866, 8, set1, minCMV	Mafb	0	1	866	minCMV	8	set1	ATTAACTGGTGTCACCGGCAGATC	3.75538	0.264617
Mafb-1:533, 4, set1, minCMV	Mafb	0	1	533	minCMV	4	set1	ATTAATCACCCTGTTAGACCTTCA	3.25835	0.382257
Mafb-1:1532, 4, set2, minTK	Mafb	0	1	1532	minTK	4	set2	ATTAATCTCACGTGAATAAGCGTG	3.23472	0.586836
Mafb-1:1865, 8, set2, minCMV	Mafb	0	1	1865	minCMV	8	set2	ATTAATCTGTTGTACGTAACGTTA	3.70799	0.81823
Mafb-1:1199, 1, set2, minProm	Mafb	0	1	1199	minProm	1	set2	ATTAATCTGTTTGGAGCGTCTGTG	3.97149	-0.990655
Mafb-1:1199, 1, set2, minProm	Mafb	0	1	1199	minProm	1	set2	ATTAATGGAATGCGTGTGCGCGCG	3.5831	0.632594
Mafb-1:866, 8, set1, minProm	Mafb	0	1	866	minProm	8	set1	ATTAATGGGCTATTAATTTCCTTC	3.56567	0.142883
Mafb-1:1532, 4, set2, minCMV	Mafb	0	1	1532	minCMV	4	set2	ATTAATTAAATGCTAACTCGTTCC	3.57778	0.5172
Mafb-1:1865, 8, set2, minTK	Mafb	0	1	1865	minTK	8	set2	ATTAATTACCCTGGTCTATAGTTC	2.86148	-0.513534
Mafb-1:200, 1, set1, minCMV	Mafb	0	1	200	minCMV	1	set1	ATTAATTACTTATAAAGAAGGAAA	3.59996	0.638754
Mafb-1:866, 8, set1, minCMV	Mafb	0	1	866	minCMV	8	set1	ATTAATTTATTTCTTAGAAAGATA	4.27486	-0.327898
Mafb-1:1532, 4, set2, minCMV	Mafb	0	1	1532	minCMV	4	set2	ATTACAGTCTTATAAATATGGTTA	3.6222	0.450254
Mafb-1:533, 4, set1, minTK	Mafb	0	1	533	minTK	4	set1	ATTACATAAATATATAGGTATATG	5.4171	0.102766
Mafb-1:200, 1, set1, minCMV	Mafb	0	1	200	minCMV	1	set1	ATTACATGGTCGTAAGTTCCGTTA	3.70785	-0.242467
Mafb-1:1532, 4, set2, minProm	Mafb	0	1	1532	minProm	4	set2	ATTACATTATTTTTTGTTCGGGCG	3.52336	-0.171112
Mafb-1:200, 1, set1, minTK	Mafb	0	1	200	minTK	1	set1	ATTACCCGATCTTAAGGGAACTTG	3.45413	-0.274652
Mafb-1:1532, 4, set2, minCMV	Mafb	0	1	1532	minCMV	4	set2	ATTACCCTGTTAGGTCGTTATTTG	3.20287	0.0885258
Mafb-1:1199, 1, set2, minTK	Mafb	0	1	1199	minTK	1	set2	ATTACCGTCTGAGTAACTTATACC	2.91024	0.0427683
Mafb-1:1865, 8, set2, minProm	Mafb	0	1	1865	minProm	8	set2	ATTACTCTATTGTACCCAACGTCC	3.93844	0.688772
Mafb-1:1865, 8, set2, minTK	Mafb	0	1	1865	minTK	8	set2	ATTAGACTGCTAGGACCAAAGGAA	3.01079	0.109715
Mafb-1:200, 1, set1, minTK	Mafb	0	1	200	minTK	1	set1	ATTAGAGGCTTGTTACGGCACATG		-1.68963
Mafb-1:1865, 8, set2, minTK	Mafb	0	1	1865	minTK	8	set2	ATTAGATAAAGGTGCAGGCCGTTA	4.29624	0.244873
Mafb-1:200, 1, set1, minTK	Mafb	0	1	200	minTK	1	set1	ATTAGATGAATAGGAATTCAGTCC	4.03973	0.355697
Mafb-1:533, 4, set1, minCMV	Mafb	0	1	533	minCMV	4	set1	ATTAGATGACTGGTACGTTATTTG	3.62388	0.768256
Mafb-1:1865, 8, set2, minCMV	Mafb	0	1	1865	minCMV	8	set2	ATTAGATTACGGCTAGCGTAGTCA	3.4278	0.0812265
Mafb-1:1199, 1, set2, minTK	Mafb	0	1	1199	minTK	1	set2	ATTAGATTCTGACATCTTTCTTTA	2.49233	0.407285
Mafb-1:533, 4, set1, minCMV	Mafb	0	1	533	minCMV	4	set1	ATTAGCCAGTTTCTTGGTTCCTTA	3.73907	0.191188
Mafb-1:1865, 8, set2, minCMV	Mafb	0	1	1865	minCMV	8	set2	ATTAGTCACTTTGATCTTTGCAAA	3.51111	0.403796
Mafb-1:1532, 4, set2, minCMV	Mafb	0	1	1532	minCMV	4	set2	ATTAGTGGGTTGCTCGTACATTTC	3.35465	0.229453
Mafb-1:1199, 1, set2, minProm	Mafb	0	1	1199	minProm	1	set2	ATTAGTTTCTCTCACGCTAAGGAA	3.5289	0.0427683
Mafb-1:866, 8, set1, minCMV	Mafb	0	1	866	minCMV	8	set1	ATTGAACTATGGTTTCTACCTGTG	1.60556	0.465711
Mafb-1:866, 8, set1, minProm	Mafb	0	1	866	minProm	8	set1	ATTGAAGTACCTTTAGTACATGCA	4.12644	0.840574
Mafb-1:866, 8, set1, minCMV	Mafb	0	1	866	minCMV	8	set1	ATTGAAGTCTTACTAATGAAGTAC	3.6515	0.254857
Mafb-1:1865, 8, set2, minProm	Mafb	0	1	1865	minProm	8	set2	ATTGACGACATAGTTGCATCCATC	3.22147	0.297146
Mafb-1:1199, 1, set2, minProm	Mafb	0	1	1199	minProm	1	set2	ATTGACTAGCGTGTTATTTATTCA	4.02618	0.264617
Mafb-1:200, 1, set1, minCMV	Mafb	0	1	200	minCMV	1	set1	ATTGATGGCTTAGTAGTTAATGAA	3.74479	0.234654
Mafb-1:533, 4, set1, minTK	Mafb	0	1	533	minTK	4	set1	ATTGATGTCTCTTACATGTCCTTA	4.18469	0.254857
Mafb-1:1199, 1, set2, minTK	Mafb	0	1	1199	minTK	1	set2	ATTGATTGACTTCGTGGTCGTAAG	4.41095	0.142883
Mafb-1:200, 1, set1, minProm	Mafb	0	1	200	minProm	1	set1	ATTGATTTGTCTTATCCTTATATG	4.33447	0.00934453
Mafb-1:533, 4, set1, minCMV	Mafb	0	1	533	minCMV	4	set1	ATTGCACACTCTTATATTAACGCA	1.13488	0.0738025
Mafb-1:200, 1, set1, minProm	Mafb	0	1	200	minProm	1	set1	ATTGCACAGTTTTAAGGAAACATG
Mafb-1:533, 4, set1, minProm	Mafb	0	1	533	minProm	4	set1	ATTGCCTTATGGCATCCTAATATA	4.42565	0.628438
Mafb-1:1199, 1, set2, minProm	Mafb	0	1	1199	minProm	1	set2	ATTGCTTTGTTGGTTCCTCATAAC	3.81937	-0.158147
Mafb-1:866, 8, set1, minTK	Mafb	0	1	866	minTK	8	set1	ATTGGAGTCATGGTCCTAAGGTAC	3.85553	0.339758
Mafb-1:1532, 4, set2, minProm	Mafb	0	1	1532	minProm	4	set2	ATTGGATTGTTGGTACTTTGTTAC	3.9537	0.807304
Mafb-1:1532, 4, set2, minTK	Mafb	0	1	1532	minTK	4	set2	ATTGGCGGCCTTTTTAGTACGTTG	2.5434	-0.121424
Mafb-1:866, 8, set1, minCMV	Mafb	0	1	866	minCMV	8	set1	ATTGGCGTAATGCATACGTAGGTC	4.02009	0.668309
Mafb-1:866, 8, set1, minProm	Mafb	0	1	866	minProm	8	set1	ATTGGTCACCTTGTTCGGCAGTAG	3.6578	0.39316
Mafb-1:1532, 4, set2, minTK	Mafb	0	1	1532	minTK	4	set2	ATTGGTGTATTTCAAACGTCTATA	3.72736	0.244873
Mafb-1:1199, 1, set2, minTK	Mafb	0	1	1199	minTK	1	set2	ATTGGTGTGTTTTTAGCTTGGTTA	3.67792	-0.036413
Mafb-1:533, 4, set1, minTK	Mafb	0	1	533	minTK	4	set1	ATTGGTTAGTTGTATCGGTCGTTA	3.98765	-0.0875655
Mafb-1:1532, 4, set2, minTK	Mafb	0	1	1532	minTK	4	set2	ATTGGTTTACTATTAATATATAAG	4.17567	-0.0175276
Mafb-1:200, 1, set1, minTK	Mafb	0	1	200	minTK	1	set1	ATTTAACTCATTTGTATACGGGCA	3.92191	-1.68963
Mafb-1:533, 4, set1, minProm	Mafb	0	1	533	minProm	4	set1	ATTTAAGACTGGTTCGCGTGGTCA	4.62209	0.234654
Mafb-1:200, 1, set1, minTK	Mafb	0	1	200	minTK	1	set1	ATTTAAGAGATTTTCACTTGGTTA	3.8795	0.229453
Mafb-1:866, 8, set1, minTK	Mafb	0	1	866	minTK	8	set1	ATTTAAGTCCTTCTCCTTAATGTG	0.945499	0.568053
Mafb-1:866, 8, set1, minCMV	Mafb	0	1	866	minCMV	8	set1	ATTTAATAAACATACCGGTAGGTC	3.19892	0.374833
Mafb-1:1199, 1, set2, minTK	Mafb	0	1	1199	minTK	1	set2	ATTTAATAGCCATTTATTAATGTC	3.81525	0.318975
Mafb-1:1199, 1, set2, minProm	Mafb	0	1	1199	minProm	1	set2	ATTTAATGCCGTTAAGTAACCATC	3.66354	-0.0768416
Mafb-1:866, 8, set1, minProm	Mafb	0	1	866	minProm	8	set1	ATTTAATGCTCTTGCGTTTATATG	3.95348	0.672102
Mafb-1:866, 8, set1, minTK	Mafb	0	1	866	minTK	8	set1	ATTTAATGGCTTGGACGTCCTGAA	1.14747	0.244873
Mafb-1:533, 4, set1, minCMV	Mafb	0	1	533	minCMV	4	set1	ATTTAATTATTTGATGGAACTATA	3.09442	-0.367406
Mafb-1:533, 4, set1, minProm	Mafb	0	1	533	minProm	4	set1	ATTTACCAATCGTGAACTTGGGAG	4.00762	0.288098
Mafb-1:1532, 4, set2, minTK	Mafb	0	1	1532	minTK	4	set2	ATTTACCGACTATTCCTTAAGAAC	3.47668	0.179606
Mafb-1:1532, 4, set2, minProm	Mafb	0	1	1532	minProm	4	set2	ATTTACGGGTTTTTTAGATAGTCC	4.2923	0.560794
Mafb-1:866, 8, set1, minTK	Mafb	0	1	866	minTK	8	set1	ATTTACGTAATTGGCGTTAATAAG	3.35577	-0.258262
Mafb-1:1199, 1, set2, minCMV	Mafb	0	1	1199	minCMV	1	set2	ATTTACTACCGTTTTATTCATTTG	3.41158	-0.0985609
Mafb-1:866, 8, set1, minProm	Mafb	0	1	866	minProm	8	set1	ATTTACTACCTATATCCTTCTTTG	3.43433	0.274162
Mafb-1:533, 4, set1, minTK	Mafb	0	1	533	minTK	4	set1	ATTTACTGGTTGCGTGGTAACACA	3.9019	0.224188
Mafb-1:866, 8, set1, minTK	Mafb	0	1	866	minTK	8	set1	ATTTACTTACCTTGCGTTTATATA	2.31651	0.981547
Mafb-1:866, 8, set1, minCMV	Mafb	0	1	866	minCMV	8	set1	ATTTATCAGTTGCGTGTTAAGTAA	3.82358	0.538261
Mafb-1:1532, 4, set2, minCMV	Mafb	0	1	1532	minCMV	4	set2	ATTTATCTCCCTGGTGCATACGCA	3.32361	0.620005
Mafb-1:1199, 1, set2, minProm	Mafb	0	1	1199	minProm	1	set2	ATTTATGGAATTCACGGGTGTAAG	3.31925	-0.347203
Mafb-1:1865, 8, set2, minCMV	Mafb	0	1	1865	minCMV	8	set2	ATTTATGTACTTTGCGTGAATTTC	3.71725	0.613571
Mafb-1:533, 4, set1, minTK	Mafb	0	1	533	minTK	4	set1	ATTTATTAAATATTTGGAACCTTG	3.35466	0.480636
Mafb-1:1865, 8, set2, minTK	Mafb	0	1	1865	minTK	8	set2	ATTTATTGCTGTTTAGGAAATGCA	3.17885	0.497895
Mafb-1:1199, 1, set2, minTK	Mafb	0	1	1199	minTK	1	set2	ATTTATTGCTTTTTAATTAATGCG	1.80643	-1.08757
Mafb-1:866, 8, set1, minTK	Mafb	0	1	866	minTK	8	set1	ATTTCAGTAATGGGTAGTCCCACC	3.15146	0.327408
Mafb-1:1199, 1, set2, minProm	Mafb	0	1	1199	minProm	1	set2	ATTTCATAGCTTGTACTGTAGTCG	-0.157039	0.185436
Mafb-1:1199, 1, set2, minProm	Mafb	0	1	1199	minProm	1	set2	ATTTCATGAATTGATATTTGTGCA	3.59273	-0.485505
Mafb-1:533, 4, set1, minCMV	Mafb	0	1	533	minCMV	4	set1	ATTTCATTACTTTGTGCTTGTGAA	3.75598	0.288098
Mafb-1:866, 8, set1, minTK	Mafb	0	1	866	minTK	8	set1	ATTTCCCGAACATTCACGAATTCA	3.87173	-0.184475
Mafb-1:1199, 1, set2, minTK	Mafb	0	1	1199	minTK	1	set2	ATTTCCTAATTATTTACATAGGTA	3.62658	0.483561
Mafb-1:1865, 8, set2, minProm	Mafb	0	1	1865	minProm	8	set2	ATTTCTCACATGTGCACATCTAAC	3.75254	0.586836
Mafb-1:200, 1, set1, minCMV	Mafb	0	1	200	minCMV	1	set1	ATTTCTGTGCCTGATGCATGGGTG	4.02963	-0.184475
Mafb-1:866, 8, set1, minProm	Mafb	0	1	866	minProm	8	set1	ATTTCTTAATTTCTCCGTTAGTAG	3.5462	0.385921
Mafb-1:866, 8, set1, minCMV	Mafb	0	1	866	minCMV	8	set1	ATTTCTTGCTCATATGTATATAAG	3.95015	0.323212
Mafb-1:866, 8, set1, minTK	Mafb	0	1	866	minTK	8	set1	ATTTGACGCATTGTAGCTAATTTC	3.79133	0.385921
Mafb-1:1199, 1, set2, minTK	Mafb	0	1	1199	minTK	1	set2	ATTTGACTGACTTATACGTATAAC	3.54994	0.492218
Mafb-1:1532, 4, set2, minProm	Mafb	0	1	1532	minProm	4	set2	ATTTGATGGCTTTTTCGTAGCTTG	3.7385	0.447095
Mafb-1:1532, 4, set2, minCMV	Mafb	0	1	1532	minCMV	4	set2	ATTTGATGGTGTCTTCTGTGTTTC	3.77707	-0.227227
Mafb-1:1865, 8, set2, minProm	Mafb	0	1	1865	minProm	8	set2	ATTTGATTATTTTTCAGTAAGATG	4.4364	0.613571
Mafb-1:533, 4, set1, minProm	Mafb	0	1	533	minProm	4	set1	ATTTGATTCCGGTGAGTACGTTAG	4.16125	0.385921
Mafb-1:200, 1, set1, minProm	Mafb	0	1	200	minProm	1	set1	ATTTGCCAGACGTAAGCTTACACG	4.10145	0.474727
Mafb-1:200, 1, set1, minCMV	Mafb	0	1	200	minCMV	1	set1	ATTTGCCTAATACTTGGTAGGGCG	3.51974	0.864258
Mafb-1:533, 4, set1, minCMV	Mafb	0	1	533	minCMV	4	set1	ATTTGCCTCTTTTTTATATGGTCC	3.70595	0.363453
Mafb-1:1532, 4, set2, minCMV	Mafb	0	1	1532	minCMV	4	set2	ATTTGCGTGACTTTCGGTTAGTTG	2.95061	-0.171112
Mafb-1:866, 8, set1, minTK	Mafb	0	1	866	minTK	8	set1	ATTTGTCTATTTTTAACTAAGTTA	3.50143	0.509032
Mafb-1:866, 8, set1, minTK	Mafb	0	1	866	minTK	8	set1	ATTTGTGGCCTATTTGTAAGTATA	3.48842	0.673986
Mafb-1:1865, 8, set2, minTK	Mafb	0	1	1865	minTK	8	set2	ATTTGTGTATTTGTTCCTTATTAA	3.55015	0.191188
Mafb-1:200, 1, set1, minTK	Mafb	0	1	200	minTK	1	set1	ATTTGTTAGCGATGAGTGTATTCG	3.92774	0.274162
Mafb-1:533, 4, set1, minProm	Mafb	0	1	533	minProm	4	set1	ATTTGTTGCATTTATGTATCCAAG	6.71333	-0.648233
Mafb-1:1532, 4, set2, minProm	Mafb	0	1	1532	minProm	4	set2	ATTTGTTTAACGCGCAGTTAGTAA	3.68352	-0.145557
Mafb-1:1532, 4, set2, minProm	Mafb	0	1	1532	minProm	4	set2	ATTTGTTTAATTTTCACGTGTGAA	3.97206	1.02971
Mafb-1:200, 1, set1, minTK	Mafb	0	1	200	minTK	1	set1	CACAACGTGCGGTGTCCATCGGAA	3.02339	0.359592
Mafb-1:1199, 1, set2, minTK	Mafb	0	1	1199	minTK	1	set2	CACAATTGATGGGTAATTTATTCA	3.3214	-0.0175276
Mafb-1:1199, 1, set2, minTK	Mafb	0	1	1199	minTK	1	set2	CACAATTTCTGTCTAATATACTCC	3.23799	0.0507372
Mafb-1:1865, 8, set2, minTK	Mafb	0	1	1865	minTK	8	set2	CACACTCAAAGATAAACAAGGATG	4.97636	-0.133323
Mafb-1:1865, 8, set2, minCMV	Mafb	0	1	1865	minCMV	8	set2	CACACTGGGAGACATCTTACCACG	2.65279	0.718614
Mafb-1:1199, 1, set2, minTK	Mafb	0	1	1199	minTK	1	set2	CACAGTGGCTCACAACGTCCTATC	3.51186	0.185436
Mafb-1:866, 8, set1, minProm	Mafb	0	1	866	minProm	8	set1	CACGATTTAATTTAACCGACTGTA	3.00574	-0.258262
Mafb-1:1532, 4, set2, minTK	Mafb	0	1	1532	minTK	4	set2	CACGCTCTATTTTATGTTTCTACG	5.74503	-0.367406
Mafb-1:866, 8, set1, minCMV	Mafb	0	1	866	minCMV	8	set1	CACGCTTGCATAGGCGTGAAGTTG	3.91364	0.0346504
Mafb-1:200, 1, set1, minCMV	Mafb	0	1	200	minCMV	1	set1	CACGGTTTGATTTATGCTAACAAG	3.82867	0.363453
Mafb-1:200, 1, set1, minProm	Mafb	0	1	200	minProm	1	set1	CACTAAGTACGGTTAGTATATTTA	3.9902	0.0957043
Mafb-1:866, 8, set1, minTK	Mafb	0	1	866	minTK	8	set1	CACTATGAGTTGTATATAAGCTCG		-1.68963
Mafb-1:1199, 1, set2, minTK	Mafb	0	1	1199	minTK	1	set2	CACTATTGATTGTTCCCTTCTTAC	3.37241	-0.367406
Mafb-1:866, 8, set1, minProm	Mafb	0	1	866	minProm	8	set1	CACTATTTGTTATGTGTTTCTTAA	1.22147	-0.388595
Mafb-1:1865, 8, set2, minProm	Mafb	0	1	1865	minProm	8	set2	CACTCCGGCTGGCTAAGACACATA		-1.68963
Mafb-1:1865, 8, set2, minCMV	Mafb	0	1	1865	minCMV	8	set2	CACTCTCTACTGCATGTTCAGTAA	3.67879	0.363453
Mafb-1:1865, 8, set2, minCMV	Mafb	0	1	1865	minCMV	8	set2	CACTCTTGGTTTGTAAGTTGTGCC	3.40856	0.883246
Mafb-1:200, 1, set1, minProm	Mafb	0	1	200	minProm	1	set1	CACTGATAAATGCAAGTTAGTTCG	3.97801	0.249894
Mafb-1:1865, 8, set2, minTK	Mafb	0	1	1865	minTK	8	set2	CACTGTTGATTTCGTGTTTGGTAA	3.53166	0.234654
Mafb-1:200, 1, set1, minTK	Mafb	0	1	200	minTK	1	set1	CACTGTTTATGATGAATGTGCGCC	3.73875	-0.410872
Mafb-1:533, 4, set1, minProm	Mafb	0	1	533	minProm	4	set1	CAGACACTATCTTGTCCTTCTATG	4.02021	-0.171112
Mafb-1:866, 8, set1, minCMV	Mafb	0	1	866	minCMV	8	set1	CAGACTTACTTAGGAGCTTAGATC	3.49892	0.339758
Mafb-1:1865, 8, set2, minCMV	Mafb	0	1	1865	minCMV	8	set2	CAGAGATTGTCTTATACGTCTTAC	3.67339	-0.786536
Mafb-1:1865, 8, set2, minTK	Mafb	0	1	1865	minTK	8	set2	CAGAGCGGCCTTTTTACACCGATA	3.28756	0.359592
Mafb-1:866, 8, set1, minCMV	Mafb	0	1	866	minCMV	8	set1	CAGAGTCAATGTCTTGTTTACATC	3.69811	0.495066
Mafb-1:200, 1, set1, minTK	Mafb	0	1	200	minTK	1	set1	CAGGAACAACGAGTACTTCAGAAG	3.11787	0.161633
Mafb-1:1865, 8, set2, minCMV	Mafb	0	1	1865	minCMV	8	set2	CAGGAAGAACTTCAAATTTACTCC	3.47697	-1.68963
Mafb-1:1199, 1, set2, minProm	Mafb	0	1	1199	minProm	1	set2	CAGGACGGATTTTGTCTGTGTTCC	3.58373	0.558348
Mafb-1:1199, 1, set2, minTK	Mafb	0	1	1199	minTK	1	set2	CAGGACTACTTAGATGTATCCATG	3.95583	0.527858
Mafb-1:200, 1, set1, minProm	Mafb	0	1	200	minProm	1	set1	CAGGATTAATTTGAACTTAGCTTG	4.73243	-0.274652
Mafb-1:533, 4, set1, minCMV	Mafb	0	1	533	minCMV	4	set1	CAGGCAGTATTTCTAAGTACGGAA	3.57299	0.525218
Mafb-1:200, 1, set1, minProm	Mafb	0	1	200	minProm	1	set1	CAGGCCCTGACATACCCTAGTAAG	3.76654	0.102766
Mafb-1:200, 1, set1, minProm	Mafb	0	1	200	minProm	1	set1	CAGGCTGTGATTGAAGGTTCCTTA	4.82841	-0.133323
Mafb-1:1532, 4, set2, minProm	Mafb	0	1	1532	minProm	4	set2	CAGGCTTTCCTTTTAAGATAGTAA	3.74812	-0.0768416
Mafb-1:200, 1, set1, minTK	Mafb	0	1	200	minTK	1	set1	CAGGGATTACTAGGCAGTTACATC	3.71824	0.593676
Mafb-1:533, 4, set1, minProm	Mafb	0	1	533	minProm	4	set1	CAGGGTGGGTTGTAAACTTATTCC	2.3914	0.0885258
Mafb-1:1199, 1, set2, minTK	Mafb	0	1	1199	minTK	1	set2	CAGGGTTTATGTTGTGTGTGGTTA	2.90248	0.264617
Mafb-1:1865, 8, set2, minProm	Mafb	0	1	1865	minProm	8	set2	CAGTAATTAACGTTTCCGTCTGCA	4.15719	0.686951
Mafb-1:1865, 8, set2, minTK	Mafb	0	1	1865	minTK	8	set2	CAGTACCAACGAGGCGGTACGGTG	3.30554	0.389556
Mafb-1:200, 1, set1, minProm	Mafb	0	1	200	minProm	1	set1	CAGTACTAACTGTATCTTTATGAA	4.00004	0.310375
Mafb-1:1199, 1, set2, minProm	Mafb	0	1	1199	minProm	1	set2	CAGTACTAATTACATATAACTGCA	4.23674	0.0662494
Mafb-1:866, 8, set1, minProm	Mafb	0	1	866	minProm	8	set1	CAGTATGAGCGACTTGTTCAGGTG	3.93697	0.0346504
Mafb-1:1199, 1, set2, minProm	Mafb	0	1	1199	minProm	1	set2	CAGTCAGACTGTGACAGGAGTACA	2.8939	-0.347203
Mafb-1:200, 1, set1, minCMV	Mafb	0	1	200	minCMV	1	set1	CAGTCAGTGTCGCGTGCATGTTAG	3.26179	0.622128
Mafb-1:200, 1, set1, minCMV	Mafb	0	1	200	minCMV	1	set1	CAGTGACAATCTCGCCGGTCTTCA	3.50785	-0.056157
Mafb-1:200, 1, set1, minProm	Mafb	0	1	200	minProm	1	set1	CAGTGATAATGTTGCATTTATTTA	4.04215	0.443913
Mafb-1:1199, 1, set2, minTK	Mafb	0	1	1199	minTK	1	set2	CAGTGCCACATTGTTACATCGGTC	3.67242	-0.0175276
Mafb-1:533, 4, set1, minTK	Mafb	0	1	533	minTK	4	set1	CAGTGCGGATGACTACCAACTTCA	3.43733	0.389556
Mafb-1:1532, 4, set2, minCMV	Mafb	0	1	1532	minCMV	4	set2	CAGTGTCGGTCTCTAGGGAACATG	3.00383	0.926325
Mafb-1:200, 1, set1, minCMV	Mafb	0	1	200	minCMV	1	set1	CAGTGTGACTTTTTCGTATGGATG	3.49045	0.713495
Mafb-1:1865, 8, set2, minCMV	Mafb	0	1	1865	minCMV	8	set2	CATAAACTATCTTACAGGTGCATA	3.5814	0.202469
Mafb-1:533, 4, set1, minTK	Mafb	0	1	533	minTK	4	set1	CATAAATTCTCTCGTGGGAATTCA	3.20528	0.483561
Mafb-1:200, 1, set1, minCMV	Mafb	0	1	200	minCMV	1	set1	CATAACGTAACATTACGTTGTAAA	3.59308	0.30601
Mafb-1:866, 8, set1, minTK	Mafb	0	1	866	minTK	8	set1	CATAACGTAATTGGTGCTTCTAAA	2.90853	-0.735383
Mafb-1:866, 8, set1, minTK	Mafb	0	1	866	minTK	8	set1	CATAATCTATTAGATCTGTGTGAC	3.23679	0.000570566
Mafb-1:1532, 4, set2, minCMV	Mafb	0	1	1532	minCMV	4	set2	CATAATTAAATTTTAGCAACTTTG	3.58973	0.129918
Mafb-1:1532, 4, set2, minCMV	Mafb	0	1	1532	minCMV	4	set2	CATAATTTGCTATTAGTATCCTAC	1.0598	0.692392
Mafb-1:1532, 4, set2, minCMV	Mafb	0	1	1532	minCMV	4	set2	CATACACTATTATGTCTGCGTACC	2.82302	0.374833
Mafb-1:1865, 8, set2, minProm	Mafb	0	1	1865	minProm	8	set2	CATACAGGACTGGGCGGATACACG	3.58825	0.0507372
Mafb-1:866, 8, set1, minTK	Mafb	0	1	866	minTK	8	set1	CATACATTAATTTTACTGAATGTA	3.34823	-0.0268677
Mafb-1:200, 1, set1, minCMV	Mafb	0	1	200	minCMV	1	set1	CATACCTACTGTCTACTGAATATG	2.67287	0.109715
Mafb-1:1532, 4, set2, minProm	Mafb	0	1	1532	minProm	4	set2	CATACCTGATGGGTTCGATATACA	3.4694	-0.347203
Mafb-1:1865, 8, set2, minCMV	Mafb	0	1	1865	minCMV	8	set2	CATAGAGTCATTTGAATGAATTTA	3.48631	0.447095
Mafb-1:200, 1, set1, minCMV	Mafb	0	1	200	minCMV	1	set1	CATAGATGGATGGTTGTATCTTAA	3.39572	-1.08757
Mafb-1:1532, 4, set2, minCMV	Mafb	0	1	1532	minCMV	4	set2	CATAGATTCATTGACGCGTCTGCC	3.72513	-0.648233
Mafb-1:533, 4, set1, minProm	Mafb	0	1	533	minProm	4	set1	CATGAACAACTTGTTATTTAGAAC	4.10803	0.495066
Mafb-1:1532, 4, set2, minTK	Mafb	0	1	1532	minTK	4	set2	CATGACGTAACATTCCCTCAGTTG	3.48216	0.389556
Mafb-1:1532, 4, set2, minTK	Mafb	0	1	1532	minTK	4	set2	CATGATCACTGATTTGCGTGTGAA	3.5498	-0.184475
Mafb-1:866, 8, set1, minTK	Mafb	0	1	866	minTK	8	set1	CATGATGACATTTATATTAATTAA	4.00326	0.229453
Mafb-1:200, 1, set1, minTK	Mafb	0	1	200	minTK	1	set1	CATGATTAACCTTAAGTTTAGTTG	2.87194	-0.158147
Mafb-1:533, 4, set1, minProm	Mafb	0	1	533	minProm	4	set1	CATGATTTGAGTCGTCGACGTGTG	3.51199	-0.121424
Mafb-1:533, 4, set1, minProm	Mafb	0	1	533	minProm	4	set1	CATGATTTGATATATATGTCTTAA	3.99262	-0.00838427
Mafb-1:1532, 4, set2, minTK	Mafb	0	1	1532	minTK	4	set2	CATGCATTATCTTTCCCGACCTCA	3.56132	0.323212
Mafb-1:1199, 1, set2, minProm	Mafb	0	1	1199	minProm	1	set2	CATGCTCAGTTTGGCCGGTGTTCA	3.82786	0.668309
Mafb-1:533, 4, set1, minProm	Mafb	0	1	533	minProm	4	set1	CATGCTGGGCTTTACACTCATTAA	4.15336	0.560794
Mafb-1:866, 8, set1, minProm	Mafb	0	1	866	minProm	8	set1	CATGGACTATTTTACCTGTATGCA	3.25295	0.0662494
Mafb-1:1532, 4, set2, minProm	Mafb	0	1	1532	minProm	4	set2	CATGGCTGGACGTATCCGCATTCC	2.72868	0.102766
Mafb-1:1532, 4, set2, minCMV	Mafb	0	1	1532	minCMV	4	set2	CATGGCTTCCGGTTAGGTCAGTCG	3.17774	0.620005
Mafb-1:533, 4, set1, minCMV	Mafb	0	1	533	minCMV	4	set1	CATTAACAATTATTTATTAAGTAA	2.32232	0.407285
Mafb-1:866, 8, set1, minTK	Mafb	0	1	866	minTK	8	set1	CATTAATAGATTGGTAGATGTTCA	3.58143	0.403796
Mafb-1:1865, 8, set2, minProm	Mafb	0	1	1865	minProm	8	set2	CATTAATTCTGATACGTTTCTGCC		-1.3886
Mafb-1:533, 4, set1, minTK	Mafb	0	1	533	minTK	4	set1	CATTACGAATGATATATATACACA	3.88444	0.109715
Mafb-1:533, 4, set1, minCMV	Mafb	0	1	533	minCMV	4	set1	CATTACGAGTGATACATACGTAAA	3.47117	0.410745
Mafb-1:1532, 4, set2, minCMV	Mafb	0	1	1532	minCMV	4	set2	CATTACGTCTCTTGACCTAATGTC	3.44066	0.367279
Mafb-1:1532, 4, set2, minProm	Mafb	0	1	1532	minProm	4	set2	CATTATTAGATTTGCATAAAGAAG	4.10486	-0.158147
Mafb-1:1532, 4, set2, minTK	Mafb	0	1	1532	minTK	4	set2	CATTATTTACGATGCACGCATGAC	2.22147	-1.2125
Mafb-1:866, 8, set1, minTK	Mafb	0	1	866	minTK	8	set1	CATTCACTAAGACTTACTCGGTCA	3.24762	0.0957043
Mafb-1:866, 8, set1, minTK	Mafb	0	1	866	minTK	8	set1	CATTCACTCTCACTTGTTCGCTAA	3.61142	0.672102
Mafb-1:1865, 8, set2, minTK	Mafb	0	1	1865	minTK	8	set2	CATTCATTACCAGTTCTTTAGTTG	3.7297	-0.184475
Mafb-1:200, 1, set1, minCMV	Mafb	0	1	200	minCMV	1	set1	CATTCCCTGTTAGACAGTCCTGTA	3.68176	0.33568
Mafb-1:1199, 1, set2, minProm	Mafb	0	1	1199	minProm	1	set2	CATTCTTTCTCGGACATGCACGAG	3.24938	-0.434353
Mafb-1:1865, 8, set2, minCMV	Mafb	0	1	1865	minCMV	8	set2	CATTGACAACCTTACGTTAAGTTC	3.47455	0.60704
Mafb-1:1532, 4, set2, minTK	Mafb	0	1	1532	minTK	4	set2	CATTGACAATCATATAGATCCGTA	3.51588	0.443913
Mafb-1:1865, 8, set2, minTK	Mafb	0	1	1865	minTK	8	set2	CATTGAGTCCTTCTCAGTTCTGTA	3.19158	0.704826
Mafb-1:866, 8, set1, minProm	Mafb	0	1	866	minProm	8	set1	CATTGCTGCTGATGTACACGGTTG	4.36737	0.0263779
Mafb-1:1199, 1, set2, minProm	Mafb	0	1	1199	minProm	1	set2	CATTGTCGCATTCGTCTACCGATA	3.76991	0.0957043
Mafb-1:1532, 4, set2, minTK	Mafb	0	1	1532	minTK	4	set2	CATTGTGACTTTCACCTAACGTCA	2.78829	-0.347203
Mafb-1:1865, 8, set2, minProm	Mafb	0	1	1865	minProm	8	set2	CATTGTTAACCAGAACCGCGCAAA	4.09072	-0.0268677
Mafb-1:1532, 4, set2, minCMV	Mafb	0	1	1532	minCMV	4	set2	CATTGTTTCCTGTTCCTAAAGATG	1.81202	0.229453
Mafb-1:1532, 4, set2, minCMV	Mafb	0	1	1532	minCMV	4	set2	CCCAGCTTGTTGTTTATTCGTTCC	2.95215	0.129918
Mafb-1:1865, 8, set2, minProm	Mafb	0	1	1865	minProm	8	set2	CCCAGTCGCTTTGTTATAAAGTTA	3.09922	-0.347203
Mafb-1:1865, 8, set2, minProm	Mafb	0	1	1865	minProm	8	set2	CCCGACTACATACTTATGTATACG	3.60212	-0.171112
Mafb-1:1199, 1, set2, minProm	Mafb	0	1	1199	minProm	1	set2	CCCGATTGGACTTATGCACCGTTA	4.26402	0.173697
Mafb-1:533, 4, set1, minProm	Mafb	0	1	533	minProm	4	set1	CCCGGCCTAATTCACGGGTCTACA	1.99406	-0.367406
Mafb-1:866, 8, set1, minTK	Mafb	0	1	866	minTK	8	set1	CCCTAAGAAATTTTAATGAATGAG	3.81576	0.660622
Mafb-1:866, 8, set1, minTK	Mafb	0	1	866	minTK	8	set1	CCCTAAGAGACTTATATGACTTTC
Mafb-1:1865, 8, set2, minProm	Mafb	0	1	1865	minProm	8	set2	CCCTAATAGCTTCATGCGAATTTG	3.47429	0.0885258
Mafb-1:200, 1, set1, minProm	Mafb	0	1	200	minProm	1	set1	CCCTACTTATTTTGAGTTCACGTC	3.93936	0.465711
Mafb-1:866, 8, set1, minCMV	Mafb	0	1	866	minCMV	8	set1	CCCTATCGCTGGTTAAGTCCCTTG	3.68548	0.239793
Mafb-1:1199, 1, set2, minCMV	Mafb	0	1	1199	minCMV	1	set2	CCCTCATTCATAGGTGTTTACACA	3.55575	0.371072
Mafb-1:1865, 8, set2, minCMV	Mafb	0	1	1865	minCMV	8	set2	CCCTCTCTGCCTTTCCGTCCGGTC	3.62933	0.244873
Mafb-1:200, 1, set1, minCMV	Mafb	0	1	200	minCMV	1	set1	CCCTCTGACTTGTAACCTTGTTCG	3.36831	-1.3886
Mafb-1:1532, 4, set2, minTK	Mafb	0	1	1532	minTK	4	set2	CCCTCTTTATTACACCCTAGGTTA	3.32301	-0.198264
Mafb-1:1199, 1, set2, minProm	Mafb	0	1	1199	minProm	1	set2	CCCTGCCACTCATTAACATATATA	3.48858	0.538261
Mafb-1:1199, 1, set2, minCMV	Mafb	0	1	1199	minCMV	1	set2	CCCTGTGTCTTTGATAGATGGTTG	3.31701	0.459594
Mafb-1:533, 4, set1, minProm	Mafb	0	1	533	minProm	4	set1	CCCTGTTTGCTTTATACATACAAC	4.38134	-0.543498
Mafb-1:200, 1, set1, minTK	Mafb	0	1	200	minTK	1	set1	CCGAAACAATTTGACCTTCCTTAC	3.49877	0.456503
Mafb-1:200, 1, set1, minCMV	Mafb	0	1	200	minCMV	1	set1	CCGAACTTCTTTCATCTAAAGTTG	1.47398	0.363453
Mafb-1:1865, 8, set2, minTK	Mafb	0	1	1865	minTK	8	set2	CCGAATCGGTTTTAACTTAGGTCA	4.32839	-0.198264
Mafb-1:1532, 4, set2, minTK	Mafb	0	1	1532	minTK	4	set2	CCGAATGGAATGTTACCATCGGAA	4.07945	-0.184475
Mafb-1:1532, 4, set2, minProm	Mafb	0	1	1532	minProm	4	set2	CCGAGACTCAGTTTACGTAGTGTA	4.01978	0.706574
Mafb-1:1199, 1, set2, minCMV	Mafb	0	1	1199	minCMV	1	set2	CCGAGCCACTCGCGCATGACCTTA	3.3345	0.396734
Mafb-1:1532, 4, set2, minCMV	Mafb	0	1	1532	minCMV	4	set2	CCGAGTTAAACGTAACTTAGTTCA	3.45527	0.234654
Mafb-1:200, 1, set1, minProm	Mafb	0	1	200	minProm	1	set1	CCGGAATTCTTTGTTGTATAGTTC	3.91155	0.414178
Mafb-1:866, 8, set1, minTK	Mafb	0	1	866	minTK	8	set1	CCGGACTACTCATTAGTTCGTTAG	3.28401	0.359592
Mafb-1:1865, 8, set2, minProm	Mafb	0	1	1865	minProm	8	set2	CCGGATCTCTGATTTATTACTTCA	3.72947	0.136449
Mafb-1:1199, 1, set2, minCMV	Mafb	0	1	1199	minCMV	1	set2	CCGGATTAAATTTGACGTTCTACA	3.0035	-0.184475
Mafb-1:533, 4, set1, minTK	Mafb	0	1	533	minTK	4	set1	CCGGCTCAACGTTTTATGTCCTTG	3.70073	0.385921
Mafb-1:200, 1, set1, minTK	Mafb	0	1	200	minTK	1	set1	CCGGCTGTGTTTCTCGTATGTGAG	3.6753	0.604841
Mafb-1:1199, 1, set2, minCMV	Mafb	0	1	1199	minCMV	1	set2	CCGGGACAAAGGTTACCTAACTAA	0.360635	0.437479
Mafb-1:1199, 1, set2, minTK	Mafb	0	1	1199	minTK	1	set2	CCGGGCGAAACGTTTGGGTCGATC	3.61183	0.167707
Mafb-1:866, 8, set1, minTK	Mafb	0	1	866	minTK	8	set1	CCGTAACTATTTTTTGTTAAGAAC	2.67604	-0.367406
Mafb-1:866, 8, set1, minCMV	Mafb	0	1	866	minCMV	8	set1	CCGTAATGCAGTTATATTTCTTTG	3.76204	0.274162
Mafb-1:1865, 8, set2, minProm	Mafb	0	1	1865	minProm	8	set2	CCGTACCTATTTCTAATTTGTTAA	3.94567	0.5172
Mafb-1:200, 1, set1, minTK	Mafb	0	1	200	minTK	1	set1	CCGTACGTGATGGGCCTGTCTATA	3.45225	0.555887
Mafb-1:1532, 4, set2, minCMV	Mafb	0	1	1532	minCMV	4	set2	CCGTACTTCTCGCTCCCTCATTTC	3.48485	0.662557
Mafb-1:866, 8, set1, minTK	Mafb	0	1	866	minTK	8	set1	CCGTATCTCAGGGTAACGTACGTC	2.12836	-0.133323
Mafb-1:1199, 1, set2, minProm	Mafb	0	1	1199	minProm	1	set2	CCGTATGAATCAGAACGATACTTA	3.95598	0.310375
Mafb-1:200, 1, set1, minCMV	Mafb	0	1	200	minCMV	1	set1	CCGTATTAATTTGGCACTAATAAG	3.7069	-1.3886
Mafb-1:1865, 8, set2, minCMV	Mafb	0	1	1865	minCMV	8	set2	CCGTCAGTCATACTAACGTCCATC	3.49738	-0.158147
Mafb-1:533, 4, set1, minCMV	Mafb	0	1	533	minCMV	4	set1	CCGTGCTTCTCAGTTCTGCATTTA	3.6044	0.0179447
Mafb-1:1199, 1, set2, minProm	Mafb	0	1	1199	minProm	1	set2	CCGTGTTTATCATTTATTCATTTG	4.16433	0.310375
Mafb-1:866, 8, set1, minProm	Mafb	0	1	866	minProm	8	set1	CCGTGTTTGCCTTACGTGACCACG	3.88643	0.102766
Mafb-1:1199, 1, set2, minCMV	Mafb	0	1	1199	minCMV	1	set2	CCTAAACTAATGTTTCTTTAGATG	3.30778	0.327408
Mafb-1:1199, 1, set2, minCMV	Mafb	0	1	1199	minCMV	1	set2	CCTAAAGTATTGGAAACTTCTATA	3.47663	0.389556
Mafb-1:533, 4, set1, minTK	Mafb	0	1	533	minTK	4	set1	CCTAAATACCCGCTCGCTTGTTCC	3.43525	0.0662494
Mafb-1:533, 4, set1, minTK	Mafb	0	1	533	minTK	4	set1	CCTAACTTAAGATTAATTTATTTG	4.1823	-0.388595
Mafb-1:1199, 1, set2, minCMV	Mafb	0	1	1199	minCMV	1	set2	CCTAATCACTGACTTGGGCGTTAG	3.1467	0.229453
Mafb-1:1199, 1, set2, minTK	Mafb	0	1	1199	minTK	1	set2	CCTAATGTATCGTATGCTTACGTG	3.61783	0.0738025
Mafb-1:1532, 4, set2, minProm	Mafb	0	1	1532	minProm	4	set2	CCTAATTGGATTTAAGTGTGTTCA	4.42482	0.367279
Mafb-1:200, 1, set1, minTK	Mafb	0	1	200	minTK	1	set1	CCTACTGGCTTATGAGCGAATGTC	3.70044	0.254857
Mafb-1:1199, 1, set2, minTK	Mafb	0	1	1199	minTK	1	set2	CCTACTTTCCCACTTGGAAATAAC	3.51771	0.343798
Mafb-1:200, 1, set1, minCMV	Mafb	0	1	200	minCMV	1	set1	CCTAGCCTGATTTATGTTACCATA	2.80335	-0.242467
Mafb-1:866, 8, set1, minTK	Mafb	0	1	866	minTK	8	set1	CCTAGTGGCCCATAACCTAGTACG	4.61379	-0.543498
Mafb-1:200, 1, set1, minTK	Mafb	0	1	200	minTK	1	set1	CCTGAAGAACGTTGACGTTGGTAC	3.47077	0.327408
Mafb-1:200, 1, set1, minTK	Mafb	0	1	200	minTK	1	set1	CCTGACTGCTTGCTCATAAGGAAC	3.78691	-0.388595
Mafb-1:1865, 8, set2, minProm	Mafb	0	1	1865	minProm	8	set2	CCTGCTTGGTCTTTTGCTTATTTG	5.21016	-0.388595
Mafb-1:200, 1, set1, minProm	Mafb	0	1	200	minProm	1	set1	CCTGCTTTATTTGAACTAAATGAA	4.01772	0.39316
Mafb-1:1199, 1, set2, minTK	Mafb	0	1	1199	minTK	1	set2	CCTGGCTAATTGCATCTTTGTTTG	3.61072	0.459594
Mafb-1:866, 8, set1, minCMV	Mafb	0	1	866	minCMV	8	set1	CCTGGCTAATTTTGACGGCCCAAC	3.4642	0.269416
Mafb-1:866, 8, set1, minTK	Mafb	0	1	866	minTK	8	set1	CCTGGTTAAATTTATCGGAATGTA	4.51023	-0.459177
Mafb-1:1865, 8, set2, minProm	Mafb	0	1	1865	minProm	8	set2	CCTTAATACTGTGTACCATGGACC	4.64839	0.149224
Mafb-1:200, 1, set1, minProm	Mafb	0	1	200	minProm	1	set1	CCTTAATTATTTTGAGGGCGGGTA	4.25938	-0.00838427
Mafb-1:200, 1, set1, minProm	Mafb	0	1		minProm	1	set1	CCTTAATTCCTTCTTATTTGTTTG
Mafb-1:866, 8, set1, minCMV	Mafb	0	1	866	minCMV	8	set1	CCTTACTTCTGTGGACTTTGGTTA	4.28643	-0.689626
Mafb-1:1199, 1, set2, minCMV	Mafb	0	1	1199	minCMV	1	set2	CCTTATCGAACATATCTTCCGGTA	3.62746	-1.08757
Mafb-1:1199, 1, set2, minTK	Mafb	0	1	1199	minTK	1	set2	CCTTATCTGCTTGTTCTAAAGATG	3.15496	0.0346504
Mafb-1:1199, 1, set2, minCMV	Mafb	0	1	1199	minCMV	1	set2	CCTTATGAATGTTACGTTAGTGTC	3.43075	-0.0875655
Mafb-1:1199, 1, set2, minTK	Mafb	0	1	1199	minTK	1	set2	CCTTATGGAAGTGGTGCGTAGTAG	3.79343	-0.0268677
Mafb-1:1532, 4, set2, minProm	Mafb	0	1	1532	minProm	4	set2	CCTTATTTACTATGTATAAGCTTC	2.87355	-0.212504
Mafb-1:533, 4, set1, minTK	Mafb	0	1	533	minTK	4	set1	CCTTCATGACGGTTCATATGGGCC	2.5434	-0.990655
Mafb-1:1199, 1, set2, minTK	Mafb	0	1	1199	minTK	1	set2	CCTTCCTTGCTACTTATTTGTGAC	3.05882	-0.347203
Mafb-1:866, 8, set1, minTK	Mafb	0	1	866	minTK	8	set1	CCTTCTGGCTGGTTACTTCGCTTA	3.82401	0.462663
Mafb-1:533, 4, set1, minProm	Mafb	0	1	533	minProm	4	set1	CCTTCTTTGACATAACCTAATTTG	3.9979	0.591408
Mafb-1:1199, 1, set2, minCMV	Mafb	0	1	1199	minCMV	1	set2	CCTTGATTATGTTACGTTCGCTTA	3.12919	0.129918
Mafb-1:1199, 1, set2, minTK	Mafb	0	1	1199	minTK	1	set2	CCTTGCGGCACACTAAGTAATATA	3.31252	-0.109842
Mafb-1:533, 4, set1, minCMV	Mafb	0	1	533	minCMV	4	set1	CCTTGCGTAAGGTAAGGGACGGTG	0.205531	0.229453
Mafb-1:866, 8, set1, minProm	Mafb	0	1	866	minProm	8	set1	CCTTGCTAAAGATATAGTTCTTTA	3.84002	-0.145557
Mafb-1:866, 8, set1, minTK	Mafb	0	1	866	minTK	8	set1	CTCAACGGCCTTTTTGCTAACTCG	4.08836	0.224188
Mafb-1:200, 1, set1, minProm	Mafb	0	1	200	minProm	1	set1	CTCAATCAATCTCATCTATCGTTG	5.8939	-0.327898
Mafb-1:1865, 8, set2, minTK	Mafb	0	1	1865	minTK	8	set2	CTCAATTAATCTGACCTGAGTTTC	3.90597	-0.327898
Mafb-1:1532, 4, set2, minTK	Mafb	0	1	1532	minTK	4	set2	CTCACACGCTTTTTTATATGCAAA	3.37348	0.239793
Mafb-1:1199, 1, set2, minCMV	Mafb	0	1	1199	minCMV	1	set2	CTCAGATTCTTGTGTAGGTGGACA	0.402045	0.323212
Mafb-1:1532, 4, set2, minProm	Mafb	0	1	1532	minProm	4	set2	CTCAGCCAGCCATTACGGCCGTTA	3.14747	-0.786536
Mafb-1:1865, 8, set2, minProm	Mafb	0	1	1865	minProm	8	set2	CTCAGCGAAATTTATACGTAGTAC	3.75927	0.591408
Mafb-1:1199, 1, set2, minTK	Mafb	0	1	1199	minTK	1	set2	CTCAGTGAACTTTTAACTAAGTTG	0.584042	0.249894
Mafb-1:1199, 1, set2, minProm	Mafb	0	1	1199	minProm	1	set2	CTCAGTTTAACATGCGTTTCTTTG	3.63965	0.617871
Mafb-1:200, 1, set1, minCMV	Mafb	0	1	200	minCMV	1	set1	CTCGAACGATTATTTGGTCATACC	2.80476	0.658679
Mafb-1:1865, 8, set2, minCMV	Mafb	0	1	1865	minCMV	8	set2	CTCGAACTGCGTGTTATTCCTATC	3.69992	0.609228
Mafb-1:200, 1, set1, minTK	Mafb	0	1	200	minTK	1	set1	CTCGAAGGAATGCTCATGTCTAAG	3.81864	0.483561
Mafb-1:1865, 8, set2, minTK	Mafb	0	1	1865	minTK	8	set2	CTCGAAGGATTATGTGTGTAGTCA	3.40118	0.116554
Mafb-1:1199, 1, set2, minCMV	Mafb	0	1	1199	minCMV	1	set2	CTCGACCACTTTTTACTGTCTGTC	3.49835	0.0957043
Mafb-1:533, 4, set1, minCMV	Mafb	0	1	533	minCMV	4	set1	CTCGACCTGATGTTAACTTAGAAA	3.36195	-0.0768416
Mafb-1:1532, 4, set2, minTK	Mafb	0	1	1532	minTK	4	set2	CTCGACTACTGTGTTCCAAAGGAC	3.47161	0.297146
Mafb-1:1865, 8, set2, minCMV	Mafb	0	1	1865	minCMV	8	set2	CTCGATTAGATTTATCGGTACTCG	3.40187	-0.212504
Mafb-1:1865, 8, set2, minTK	Mafb	0	1	1865	minTK	8	set2	CTCGCTTAGAGAGATGGGTACTTC	3.6561	0.274162
Mafb-1:200, 1, set1, minProm	Mafb	0	1	200	minProm	1	set1	CTCGGATTGTCATGCATGTCCGTG	4.45744	0.0957043
Mafb-1:1865, 8, set2, minCMV	Mafb	0	1	1865	minCMV	8	set2	CTCGGTCTCAGTTACATTCCTTTG	2.95805	0.173697
Mafb-1:866, 8, set1, minCMV	Mafb	0	1	866	minCMV	8	set1	CTCTAATGAATTGTTGTTAATACC	3.77076	-0.109842
Mafb-1:1865, 8, set2, minTK	Mafb	0	1	1865	minTK	8	set2	CTCTAATGCTGGTTCACTTAGAAA	3.4091	-1.2125
Mafb-1:1865, 8, set2, minCMV	Mafb	0	1	1865	minCMV	8	set2	CTCTAATTGTCTTTTGTTTGGATA	3.62536	0.269416
Mafb-1:1865, 8, set2, minCMV	Mafb	0	1	1865	minCMV	8	set2	CTCTACTTCTGTCGCGCTACGACG	3.5683	0.866677
Mafb-1:533, 4, set1, minTK	Mafb	0	1	533	minTK	4	set1	CTCTATCACTTATGTGCAAGTGAA	3.54186	0.239793
Mafb-1:1199, 1, set2, minCMV	Mafb	0	1	1199	minCMV	1	set2	CTCTATCAGATTCTTGCGTGTGCC	3.27923	0.136449
Mafb-1:1532, 4, set2, minCMV	Mafb	0	1	1532	minCMV	4	set2	CTCTATGGCATTTGTCTTCCTAAC	0.0720947	0.229453
Mafb-1:533, 4, set1, minProm	Mafb	0	1	533	minProm	4	set1	CTCTATGTGACTGTTCGTACGTTC	4.04889	-0.133323
Mafb-1:1865, 8, set2, minTK	Mafb	0	1	1865	minTK	8	set2	CTCTATTAGACTTATGCAAACACC	4.18822	0.462663
Mafb-1:866, 8, set1, minTK	Mafb	0	1	866	minTK	8	set1	CTCTATTTCCTTTTCATTTCGGCA	3.36662	0.420964
Mafb-1:1199, 1, set2, minProm	Mafb	0	1	1199	minProm	1	set2	CTCTATTTGCGGTTTCTTACGATC	3.25775	-0.367406
Mafb-1:533, 4, set1, minTK	Mafb	0	1	533	minTK	4	set1	CTCTATTTGTTTTGCATATGGTCC	4.13845	-0.410872
Mafb-1:1865, 8, set2, minCMV	Mafb	0	1	1865	minCMV	8	set2	CTCTCCCAATTTTTTCTAAAGATC	4.0492	0.0662494
Mafb-1:1532, 4, set2, minTK	Mafb	0	1	1532	minTK	4	set2	CTCTCCCGACTTGGTGGTCATATC		-0.575682
Mafb-1:533, 4, set1, minTK	Mafb	0	1	533	minTK	4	set1	CTCTCTCTATGTCTACTGACGTTA	3.69164	0.167707
Mafb-1:1199, 1, set2, minCMV	Mafb	0	1	1199	minCMV	1	set2	CTCTCTTTGTCTGTAATGAGCTAC	3.60164	0.497895
Mafb-1:200, 1, set1, minTK	Mafb	0	1	200	minTK	1	set1	CTCTGACTAACAGTTGCGCATGCA	2.8696	0.743344
Mafb-1:200, 1, set1, minTK	Mafb	0	1	200	minTK	1	set1	CTCTGATAATCGCATATGTAGATC	3.56132	0.00934453
Mafb-1:1532, 4, set2, minTK	Mafb	0	1	1532	minTK	4	set2	CTCTGATACTGTTTTATTCAGTCA	3.25678	0.297146
Mafb-1:1199, 1, set2, minTK	Mafb	0	1	1199	minTK	1	set2	CTCTGCCGCCCGGAAACACCGTAG	3.6809	0.339758
Mafb-1:866, 8, set1, minTK	Mafb	0	1	866	minTK	8	set1	CTCTGCCGGCCTTGAGCAAGCTAC	1.72397	-1.2125
Mafb-1:1199, 1, set2, minTK	Mafb	0	1	1199	minTK	1	set2	CTCTGTCTGATATTACCTACCTAG	2.79999	0.673986
Mafb-1:1199, 1, set2, minCMV	Mafb	0	1	1199	minCMV	1	set2	CTCTGTTACTTTGTTGTATATATG	3.53464	0.540823
Mafb-1:866, 8, set1, minCMV	Mafb	0	1	866	minCMV	8	set1	CTGAAATACTTTCTCCTTAGTTAA	3.88376	0.495066
Mafb-1:200, 1, set1, minProm	Mafb	0	1	200	minProm	1	set1	CTGAACCGATTATGAGCTTAGACA		-1.3886
Mafb-1:1865, 8, set2, minTK	Mafb	0	1	1865	minTK	8	set2	CTGAACTTAACTTTAACAACTGAG	4.1405	0.259764
Mafb-1:533, 4, set1, minCMV	Mafb	0	1	533	minCMV	4	set1	CTGAATCACCCTTGAATGTATTAC	3.47123	0.374833
Mafb-1:200, 1, set1, minTK	Mafb	0	1	200	minTK	1	set1	CTGACCTGGCGTGTAGTTAATAAA	2.86533
Mafb-1:1865, 8, set2, minProm	Mafb	0	1	1865	minProm	8	set2	CTGACCTTACGTTTCCGTCCCATC	4.07945	-0.212504
Mafb-1:533, 4, set1, minCMV	Mafb	0	1	533	minCMV	4	set1	CTGACTGTCTTGTATAGGCGCGTC	3.08429	-0.171112
Mafb-1:1199, 1, set2, minProm	Mafb	0	1	1199	minProm	1	set2	CTGAGTGAGCTTGAAACACGCTAC	3.75424	0.744943
Mafb-1:533, 4, set1, minTK	Mafb	0	1	533	minTK	4	set1	CTGAGTGTCAGGCATGGTTCTTTG	1.26174	0.480636
Mafb-1:200, 1, set1, minTK	Mafb	0	1	200	minTK	1	set1	CTGAGTTAACTGTTCCCAACTACG	3.6092	-0.158147
Mafb-1:1199, 1, set2, minProm	Mafb	0	1	1199	minProm	1	set2	CTGAGTTTCACATACGTACACTAC	3.78303	0.843129
Mafb-1:1532, 4, set2, minTK	Mafb	0	1	1532	minTK	4	set2	CTGGAATGCTTTTGAGCGCAGGCA	3.06125	0.259764
Mafb-1:533, 4, set1, minTK	Mafb	0	1	533	minTK	4	set1	CTGGACCACAGGTTTGTTACGTTG	3.55168	0.843129
Mafb-1:1532, 4, set2, minCMV	Mafb	0	1	1532	minCMV	4	set2	CTGGACTGAATTTGTGCTCCTAAC	3.6809	-0.133323
Mafb-1:866, 8, set1, minCMV	Mafb	0	1	866	minCMV	8	set1	CTGGACTTGTTTGTTAGATCCGCA	1.84391	0.33568
Mafb-1:1865, 8, set2, minCMV	Mafb	0	1	1865	minCMV	8	set2	CTGGCAGTCATATGCACTTACATG	2.84512	0.254857
Mafb-1:533, 4, set1, minProm	Mafb	0	1	533	minProm	4	set1	CTGGCATTCTTTGATCGTTCGATG	4.01084	0.331564
Mafb-1:1199, 1, set2, minCMV	Mafb	0	1	1199	minCMV	1	set2	CTGGCCGTATCGTAAATTTATGTG	3.61509	0.314696
Mafb-1:1199, 1, set2, minProm	Mafb	0	1	1199	minProm	1	set2	CTGGCCTTGAGTTACGCATGGTCG	4.16101	0.202469
Mafb-1:1865, 8, set2, minProm	Mafb	0	1	1865	minProm	8	set2	CTGGGACGACGGTATGTTAATACC	0.0785144	0.579887
Mafb-1:1199, 1, set2, minCMV	Mafb	0	1	1199	minCMV	1	set2	CTGGGCCTAATTGACCTTCGTTCA	3.34679	0.21886
Mafb-1:1199, 1, set2, minCMV	Mafb	0	1	1199	minCMV	1	set2	CTGGGCTTCACTTTTACATGTACC	3.12325	0.396734
Mafb-1:1532, 4, set2, minTK	Mafb	0	1	1532	minTK	4	set2	CTGGGTCTGAGGGTAAGTTGCTCG	5.16007	-0.911474
Mafb-1:866, 8, set1, minProm	Mafb	0	1	866	minProm	8	set1	CTGGGTGTCACATATAGGACGGCA	3.99113	0.0812265
Mafb-1:866, 8, set1, minCMV	Mafb	0	1	866	minCMV	8	set1	CTGGGTGTGAGGGTTGCTCGCTCC	1.2721	0.129918
Mafb-1:1199, 1, set2, minProm	Mafb	0	1	1199	minProm	1	set2	CTGGGTTTGACAGTTGCTAACACC	4.85374	-0.648233
Mafb-1:1865, 8, set2, minProm	Mafb	0	1	1865	minProm	8	set2	CTGTAAGTATGTCATCTAACGTTC	3.35609	0.803135
Mafb-1:1532, 4, set2, minTK	Mafb	0	1	1532	minTK	4	set2	CTGTAATGCATTTTCGTTTAGATC	2.68418	0.527858
Mafb-1:533, 4, set1, minTK	Mafb	0	1	533	minTK	4	set1	CTGTAATTAAGTTATCGTTGTGCA	3.50449	0.675862
Mafb-1:1199, 1, set2, minCMV	Mafb	0	1	1199	minCMV	1	set2	CTGTAATTCTCGGGTGGAAATGTC	2.96118	0.922098
Mafb-1:1865, 8, set2, minCMV	Mafb	0	1	1865	minCMV	8	set2	CTGTACGTATTTTTACTAACTTCG	3.63801	0.673986
Mafb-1:1865, 8, set2, minTK	Mafb	0	1	1865	minTK	8	set2	CTGTACTTACTTTGAATTTATGAC	2.73805	-0.844527
Mafb-1:1199, 1, set2, minCMV	Mafb	0	1	1199	minCMV	1	set2	CTGTATCTGCCACGTGTTTAGTAA	3.22859	-0.00838427
Mafb-1:200, 1, set1, minCMV	Mafb	0	1	200	minCMV	1	set1	CTGTATGGGCGTTACCGGTGTTTC	3.47151	0.292646
Mafb-1:200, 1, set1, minCMV	Mafb	0	1	200	minCMV	1	set1	CTGTCCCGACCAGGCGGTCATGAA	3.97789	-0.410872
Mafb-1:1532, 4, set2, minTK	Mafb	0	1	1532	minTK	4	set2	CTGTCCTAATTGTTTACTAAGAAC	3.23939	0.0585625
Mafb-1:866, 8, set1, minTK	Mafb	0	1	866	minTK	8	set1	CTGTCTGGCTTTCGAGTAAGCTTG	2.25122	0.249894
Mafb-1:200, 1, set1, minCMV	Mafb	0	1	200	minCMV	1	set1	CTGTCTGTAATATGTCTACATGTA	4.30894	-1.2125
Mafb-1:1865, 8, set2, minTK	Mafb	0	1	1865	minTK	8	set2	CTGTCTTACTGATGTCTAAATGTA	3.41332	0.727015
Mafb-1:866, 8, set1, minTK	Mafb	0	1	866	minTK	8	set1	CTGTCTTTATTGTAAAGTAATGTA	4.03408	0.560794
Mafb-1:1865, 8, set2, minProm	Mafb	0	1	1865	minProm	8	set2	CTGTCTTTCAGGGTAGGATGCAAC	2.95844	0.30601
Mafb-1:1532, 4, set2, minTK	Mafb	0	1	1532	minTK	4	set2	CTGTGCGGATTAGACCTTCAGGTC	3.3914	0.249894
Mafb-1:1199, 1, set2, minTK	Mafb	0	1	1199	minTK	1	set2	CTGTGTCTCTGGTTTCCTTCGACC	4.1889	-0.434353
Mafb-1:866, 8, set1, minCMV	Mafb	0	1	866	minCMV	8	set1	CTTAAACTAATATATCGTAAGTAG	3.88633	-0.158147
Mafb-1:1865, 8, set2, minProm	Mafb	0	1	1865	minProm	8	set2	CTTAAAGTAACACTTAGGTATTCA	3.90575	0.660622
Mafb-1:1865, 8, set2, minTK	Mafb	0	1	1865	minTK	8	set2	CTTAAATAATTATGTGCTACCAAC	3.2625	-0.121424
Mafb-1:1865, 8, set2, minTK	Mafb	0	1	1865	minTK	8	set2	CTTAAATAATTATGTGGTACCAAC
Mafb-1:1865, 8, set2, minTK	Mafb	0	1	1865	minTK	8	set2	CTTAAATGGATTTTTGTGTGGGTA	3.644	-0.109842
Mafb-1:533, 4, set1, minTK	Mafb	0	1	533	minTK	4	set1	CTTAACCAGTTAGTCCCTTATTAG	5.01155	-0.227227
Mafb-1:866, 8, set1, minProm	Mafb	0	1	866	minProm	8	set1	CTTAACGACTGGTTACTTCAGGTC	0.0112547	0.374833
Mafb-1:1865, 8, set2, minProm	Mafb	0	1	1865	minProm	8	set2	CTTAACGAGAGTCTTGTGACGTTG	3.9615	0.371072
Mafb-1:1865, 8, set2, minCMV	Mafb	0	1	1865	minCMV	8	set2	CTTAACGGATGATAAGCGTATGCC	3.6907	0.503499
Mafb-1:1199, 1, set2, minProm	Mafb	0	1	1199	minProm	1	set2	CTTAACTAATTTCTTCTTAACGTG	1.78916	0.318975
Mafb-1:1532, 4, set2, minCMV	Mafb	0	1	1532	minCMV	4	set2	CTTAATGGCAGTTACGTGTCGGAC	3.39247	0.584532
Mafb-1:200, 1, set1, minCMV	Mafb	0	1	200	minCMV	1	set1	CTTAATGTATCATATGCATACATA	3.83423	0.453389
Mafb-1:533, 4, set1, minProm	Mafb	0	1	533	minProm	4	set1	CTTACAGTGATAGTCACATGTGTC	4.15324	-0.0875655
Mafb-1:1199, 1, set2, minCMV	Mafb	0	1	1199	minCMV	1	set2	CTTACATGGCGTCAAATATATACC	3.50555	0.179606
Mafb-1:1865, 8, set2, minCMV	Mafb	0	1	1865	minCMV	8	set2	CTTACCCGGTTTTACACTAGGTTA	2.22147	-1.3886
Mafb-1:533, 4, set1, minProm	Mafb	0	1	533	minProm	4	set1	CTTACTCTCATTTGCCGGAGTTCA	4.76285	-0.274652
Mafb-1:1532, 4, set2, minTK	Mafb	0	1	1532	minTK	4	set2	CTTAGCCGAATGTTCGTACCTATA	2.85016	0.297146
Mafb-1:1199, 1, set2, minProm	Mafb	0	1	1199	minProm	1	set2	CTTAGCTAATCGTTTCGGCCTGTG	3.32379	0.420964
Mafb-1:866, 8, set1, minProm	Mafb	0	1	866	minProm	8	set1	CTTAGTGACTGGGACATTCATTTA	4.04897	0.615726
Mafb-1:866, 8, set1, minProm	Mafb	0	1	866	minProm	8	set1	CTTAGTTAAAGTCATGTTTCTACA	3.75523	0.598176
Mafb-1:1865, 8, set2, minCMV	Mafb	0	1	1865	minCMV	8	set2	CTTAGTTAGTGTGGCCTTCAGAAC	3.99435	-0.0663762
Mafb-1:866, 8, set1, minTK	Mafb	0	1	866	minTK	8	set1	CTTGAACAAACTGTTGTGTCGGAG	3.55399	0.351767
Mafb-1:866, 8, set1, minCMV	Mafb	0	1	866	minCMV	8	set1	CTTGAACAATCATTAACACATGAA	3.67869	0.570446
Mafb-1:200, 1, set1, minProm	Mafb	0	1	200	minProm	1	set1	CTTGAAGTCTTACTTCGAAATGTC	4.21786	0.292646
Mafb-1:1865, 8, set2, minTK	Mafb	0	1	1865	minTK	8	set2	CTTGAATTGCTTCGAACAAGTAAG		-0.648233
Mafb-1:533, 4, set1, minTK	Mafb	0	1	533	minTK	4	set1	CTTGAATTGTTTTAAAGACCTTAC	3.46306	-0.121424
Mafb-1:1199, 1, set2, minCMV	Mafb	0	1	1199	minCMV	1	set2	CTTGATCGATTTCACATACCTATC	3.01073	0.525218
Mafb-1:866, 8, set1, minTK	Mafb	0	1	866	minTK	8	set1	CTTGATTACATACGTGTTCAGAAC	3.4931	0.489351
Mafb-1:200, 1, set1, minCMV	Mafb	0	1	200	minCMV	1	set1	CTTGATTTATTGTTCACAACTGCA	3.59335	0.374833
Mafb-1:1865, 8, set2, minCMV	Mafb	0	1	1865	minCMV	8	set2	CTTGCACAATTTGAAAGGAGGTCG	3.62203	0.318975
Mafb-1:1199, 1, set2, minTK	Mafb	0	1	1199	minTK	1	set2	CTTGCACTCTCTGACCGGCATTAC	3.35335	0.314696
Mafb-1:533, 4, set1, minCMV	Mafb	0	1	533	minCMV	4	set1	CTTGCAGGGCTATGTCGGAGGACC	3.69562	0.640788
Mafb-1:1199, 1, set2, minTK	Mafb	0	1	1199	minTK	1	set2	CTTGCATGCCTGGTAATTAGCTCC	3.02883	-0.911474
Mafb-1:1865, 8, set2, minProm	Mafb	0	1	1865	minProm	8	set2	CTTGGAGTGCTAGATCCGCCTTTG	3.7388	0.553413
Mafb-1:1532, 4, set2, minProm	Mafb	0	1	1532	minProm	4	set2	CTTGGATGGTTTTGTCTGCATGTC	3.82244	0.274162
Mafb-1:1532, 4, set2, minProm	Mafb	0	1	1532	minProm	4	set2	CTTGGCCAATTTCTCGTTCATTTG	3.75821	0.323212
Mafb-1:533, 4, set1, minProm	Mafb	0	1	533	minProm	4	set1	CTTGGTCGCTCGTTTGCTCGGAAG
Mafb-1:1865, 8, set2, minCMV	Mafb	0	1	1865	minCMV	8	set2	CTTGGTGTGACGCGACGTACTGTC
Mafb-1:1865, 8, set2, minCMV	Mafb	0	1	1865	minCMV	8	set2	CTTGGTTAAACACAAGTGTGTTTA	3.79486	0.604841
Mafb-1:1865, 8, set2, minProm	Mafb	0	1	1865	minProm	8	set2	CTTTAAGTGCCTTATCTACATTAA	3.30464	0.875041
Mafb-1:1532, 4, set2, minProm	Mafb	0	1	1532	minProm	4	set2	CTTTAATGCTTTTAAGTTTACGTG	3.7403	0.786046
Mafb-1:1532, 4, set2, minCMV	Mafb	0	1	1532	minCMV	4	set2	CTTTAATTCATTGTACTTCGCGAG	3.53463	0.224188
Mafb-1:200, 1, set1, minCMV	Mafb	0	1	200	minCMV	1	set1	CTTTAATTCTCTTTACTATGGTCA	3.72766	0.480636
Mafb-1:1199, 1, set2, minProm	Mafb	0	1	1199	minProm	1	set2	CTTTACCTAAGTCGTAGTTGTTAA
Mafb-1:1199, 1, set2, minTK	Mafb	0	1	1199	minTK	1	set2	CTTTATCGAATAGGTGTTACTATC	3.5958	0.725348
Mafb-1:1865, 8, set2, minTK	Mafb	0	1	1865	minTK	8	set2	CTTTATTGGATATATGGATCTGTA	4.00615	0.462663
Mafb-1:1865, 8, set2, minProm	Mafb	0	1	1865	minProm	8	set2	CTTTCAGTACCGTTTCTGTATGTA	4.11224	-0.133323
Mafb-1:1199, 1, set2, minTK	Mafb	0	1	1199	minTK	1	set2	CTTTCCCTGACGGTAAGTAACATA	3.38884	0.692392
Mafb-1:1865, 8, set2, minTK	Mafb	0	1	1865	minTK	8	set2	CTTTCCCTGTGTCATGCATATTCC	3.45608	0.553413
Mafb-1:1865, 8, set2, minTK	Mafb	0	1	1865	minTK	8	set2	CTTTCCTAATTTGATCTATGTTTG	4.4694
Mafb-1:866, 8, set1, minTK	Mafb	0	1	866	minTK	8	set1	CTTTCCTACTCACATACTCGTGAC	4.17857	-0.0268677
Mafb-1:1532, 4, set2, minTK	Mafb	0	1	1532	minTK	4	set2	CTTTGACGATCGTAAAGTTAGGTG	4.083	-0.227227
Mafb-1:533, 4, set1, minTK	Mafb	0	1	533	minTK	4	set1	CTTTGATAGTTTGATAGTAGTGAC	3.60118	0.297146
Mafb-1:200, 1, set1, minCMV	Mafb	0	1	200	minCMV	1	set1	CTTTGATTCAGTGGTATATATTCA	3.63362	-0.0768416
Mafb-1:866, 8, set1, minCMV	Mafb	0	1	866	minCMV	8	set1	CTTTGCCGGTTTTAACGTTATAAG	3.59897	0.522562
Mafb-1:1865, 8, set2, minProm	Mafb	0	1	1865	minProm	8	set2	CTTTGTCAGATTTATGGGCCCTTA	3.04347	-0.543498
Mafb-1:1532, 4, set2, minTK	Mafb	0	1	1532	minTK	4	set2	CTTTGTGGGAGGCAACGTACTGTG	3.6085	-0.291685
Mafb-1:1532, 4, set2, minProm	Mafb	0	1	1532	minProm	4	set2	CTTTGTGGGTCGTTCATACCGTAC	3.23184	0.0179447
Mafb-1:1865, 8, set2, minCMV	Mafb	0	1	1865	minCMV	8	set2	CTTTGTGTGTTTCATGTTTGTATA	3.86858	0.600409
Mafb-1:866, 8, set1, minCMV	Mafb	0	1	866	minCMV	8	set1	CTTTGTTAATGATACATTCGGATG	3.58404	0.116554
Mafb-1:866, 8, set1, minCMV	Mafb	0	1	866	minCMV	8	set1	CTTTGTTGATCTTATGGGTAGTAA	4.20164	-0.309414
Mafb-1:1865, 8, set2, minProm	Mafb	0	1	1865	minProm	8	set2	CTTTGTTGGCCGTACGGTTACGTC	4.04385	0.155473
Mafb-1:200, 1, set1, minTK	Mafb	0	1	200	minTK	1	set1	CTTTGTTTAAGGTATGCTCACTCA	3.80242	0.347801
Mafb-1:1199, 1, set2, minProm	Mafb	0	1	1199	minProm	1	set2	GAAAAAAGGATTGTCGCACCCGTA
Mafb-1:200, 1, set1, minTK	Mafb	0	1	200	minTK	1	set1	GACAAAGGACTTTTCACATAGAAA	3.64953	0.244873
Mafb-1:1532, 4, set2, minProm	Mafb	0	1	1532	minProm	4	set2	GACAACTGGCTGGTAACATCCTAA	3.56116	0.359592
Mafb-1:1199, 1, set2, minTK	Mafb	0	1	1199	minTK	1	set2	GACAATCAATCATACCGTTAGTAA	3.29125	0.414178
Mafb-1:1865, 8, set2, minProm	Mafb	0	1	1865	minProm	8	set2	GACAATTGACCTTTAAGGTCTTTA	4.87682	-0.388595
Mafb-1:1865, 8, set2, minTK	Mafb	0	1	1865	minTK	8	set2	GACACAGTGATATATCTGCCTACG	2.71333	-1.3886
Mafb-1:866, 8, set1, minCMV	Mafb	0	1	866	minCMV	8	set1	GACACATTAACGCGCATTTGCTAC	3.84848	-0.158147
Mafb-1:1532, 4, set2, minCMV	Mafb	0	1	1532	minCMV	4	set2	GACACATTATTACATGGATCTTTG	3.92424	-0.171112
Mafb-1:200, 1, set1, minTK	Mafb	0	1	200	minTK	1	set1	GACACTCGAACTTGTGTACACTAC	3.45477	0.314696
Mafb-1:866, 8, set1, minTK	Mafb	0	1	866	minTK	8	set1	GACACTTACAGGCTTAGTAGCTAA	3.82682	0.538261
Mafb-1:1865, 8, set2, minTK	Mafb	0	1	1865	minTK	8	set2	GACAGAGAGTTGTTAATATGTTAA	3.4694	-0.735383
Mafb-1:533, 4, set1, minProm	Mafb	0	1	533	minProm	4	set1	GACAGTGTACTTGTTATAAAGGAC	4.45669	0.254857
Mafb-1:1532, 4, set2, minCMV	Mafb	0	1	1532	minCMV	4	set2	GACAGTTTCACGTTACTTACTTTA	2.222	0.808685
Mafb-1:1865, 8, set2, minCMV	Mafb	0	1	1865	minCMV	8	set2	GACGAAGGCACGGAAGTATCGTTA	3.73362	-0.056157
Mafb-1:1199, 1, set2, minCMV	Mafb	0	1	1199	minCMV	1	set2	GACGAATACCTGCAACGACCGTTG	2.73292	0.437479
Mafb-1:1532, 4, set2, minTK	Mafb	0	1	1532	minTK	4	set2	GACGCTTAACGACTTGTTACTGTC
Mafb-1:533, 4, set1, minTK	Mafb	0	1	533	minTK	4	set1	GACGCTTACAGGTGTATATATTCG	3.5139	0.355697
Mafb-1:1532, 4, set2, minCMV	Mafb	0	1	1532	minCMV	4	set2	GACGCTTTGTTACTACGTCGTGTG	3.43415	0.149224
Mafb-1:1199, 1, set2, minTK	Mafb	0	1	1199	minTK	1	set2	GACGGATTATCACTCGTGCGCGAA	2.96316	-0.133323
Mafb-1:533, 4, set1, minCMV	Mafb	0	1	533	minCMV	4	set1	GACGGCGTACTGCGCAGATATTTC	3.52022	-0.145557
Mafb-1:1532, 4, set2, minTK	Mafb	0	1	1532	minTK	4	set2	GACTAAGGGTTGTGTAGACCTGAC	3.20236	-0.145557
Mafb-1:1532, 4, set2, minProm	Mafb	0	1	1532	minProm	4	set2	GACTAATGCACGTACCTTCGCAAG	3.07447	0.443913
Mafb-1:1532, 4, set2, minTK	Mafb	0	1	1532	minTK	4	set2	GACTACTGATTTTATCTGTCTTTG	3.96101	-0.0175276
Mafb-1:200, 1, set1, minProm	Mafb	0	1	200	minProm	1	set1	GACTATCGCAGGGATATTTGTAAA	3.88827	0.835419
Mafb-1:200, 1, set1, minCMV	Mafb	0	1	200	minCMV	1	set1	GACTATGGGAGTTACATGCGTTTA	3.61803	0.417584
Mafb-1:533, 4, set1, minTK	Mafb	0	1	533	minTK	4	set1	GACTATTTATCTTGTGCGCACTCC	3.53667	-0.0175276
Mafb-1:1865, 8, set2, minTK	Mafb	0	1	1865	minTK	8	set2	GACTGACAAATTTTTGGGTCCAAC	4.17378	0.540823
Mafb-1:1532, 4, set2, minCMV	Mafb	0	1	1532	minCMV	4	set2	GACTGCGTGTTAGGCGTAAGTATC	3.38967	0.522562
Mafb-1:1865, 8, set2, minTK	Mafb	0	1	1865	minTK	8	set2	GACTGTGTCTTAGAAACGTATGAA	3.55973	0.331564
Mafb-1:1865, 8, set2, minCMV	Mafb	0	1	1865	minCMV	8	set2	GACTGTTAGAGTCTTGTATGTTCG	3.55063	0.39316
Mafb-1:200, 1, set1, minProm	Mafb	0	1	200	minProm	1	set1	GACTGTTGGAGATACGTGTCGTCA	4.07945	0.202469
Mafb-1:1199, 1, set2, minProm	Mafb	0	1	1199	minProm	1	set2	GAGAAACGGAGTTAAGTTTAGGCC	4.94676	0.116554
Mafb-1:1199, 1, set2, minCMV	Mafb	0	1	1199	minCMV	1	set2	GAGAATGAATTGTTCAGTCGCAAA	3.55255	0.403796
Mafb-1:1199, 1, set2, minProm	Mafb	0	1	1199	minProm	1	set2	GAGAGTGTACCACAAGCGTATGAC		-1.3886
Mafb-1:1532, 4, set2, minTK	Mafb	0	1	1532	minTK	4	set2	GAGGAACGAACTGTAGTTAATTCA	3.78626	-0.0268677
Mafb-1:1199, 1, set2, minProm	Mafb	0	1	1199	minProm	1	set2	GAGGAATTATGATAAGTAAATTCC	4.65729	-0.410872
Mafb-1:200, 1, set1, minTK	Mafb	0	1	200	minTK	1	set1	GAGGACTAGCTTTGTGTGTGTGAA	3.73605	-0.0663762
Mafb-1:866, 8, set1, minTK	Mafb	0	1	866	minTK	8	set1	GAGGACTGCCCTTGACTGAACTAA	3.81608	0.278857
Mafb-1:1865, 8, set2, minTK	Mafb	0	1	1865	minTK	8	set2	GAGGGATACTTGTTAGCATATAAA	3.6809	0.0427683
Mafb-1:1199, 1, set2, minProm	Mafb	0	1	1199	minProm	1	set2	GAGGGATTCAGAGTTATTAAGACC	3.91514	0.301601
Mafb-1:1532, 4, set2, minTK	Mafb	0	1	1532	minTK	4	set2	GAGGGTGTACGAGTTGGTAGTACA	3.69881	0.456503
Mafb-1:866, 8, set1, minCMV	Mafb	0	1	866	minCMV	8	set1	GAGGGTTAAATTCAACTATATACG	4.0099	0.638754
Mafb-1:1199, 1, set2, minCMV	Mafb	0	1	1199	minCMV	1	set2	GAGTAATAATTAGATATACACTAA	1.20898	0.560794
Mafb-1:1865, 8, set2, minProm	Mafb	0	1	1865	minProm	8	set2	GAGTAATTCACAGGTCGGCGCTTA	7.05436	-0.258262
Mafb-1:1865, 8, set2, minCMV	Mafb	0	1	1865	minCMV	8	set2	GAGTACTTATTGGGTGCTAAGGAC	2.93768	-1.68963
Mafb-1:1199, 1, set2, minTK	Mafb	0	1	1199	minTK	1	set2	GAGTATGTCATTGTTCTGAATGCC	3.28436	0.600409
Mafb-1:866, 8, set1, minTK	Mafb	0	1	866	minTK	8	set1	GAGTATTAGATTTTTCTTAGTATC	3.70672	0.443913
Mafb-1:1865, 8, set2, minProm	Mafb	0	1	1865	minProm	8	set2	GAGTATTTCCTTTTCAGTCAGAAC	3.63434	0.0179447
Mafb-1:1865, 8, set2, minTK	Mafb	0	1	1865	minTK	8	set2	GAGTCCGGCTTGGAAATGTGTGTG	3.25796	0.318975
Mafb-1:866, 8, set1, minProm	Mafb	0	1	866	minProm	8	set1	GAGTGACAACCGTTTGGTAGCACA	4.11121	0.480636
Mafb-1:533, 4, set1, minTK	Mafb	0	1	533	minTK	4	set1	GAGTGATAACCACTTATGTGCACC	3.74971	0.142883
Mafb-1:866, 8, set1, minProm	Mafb	0	1	866	minProm	8	set1	GAGTGCGTCATTGTTATTCGTGAG	2.59698	-0.388595
Mafb-1:1532, 4, set2, minTK	Mafb	0	1	1532	minTK	4	set2	GAGTGTGTAAGGTTTGTGTGGTTG	4.12197	0.704826
Mafb-1:200, 1, set1, minProm	Mafb	0	1	200	minProm	1	set1	GATAAACAATTTGGCGCGTAGATC	3.61783	-0.648233
Mafb-1:866, 8, set1, minProm	Mafb	0	1	866	minProm	8	set1	GATAAACGATGTTTTGTTAGCTAG	3.97141	0.611405
Mafb-1:1532, 4, set2, minCMV	Mafb	0	1	1532	minCMV	4	set2	GATAACCTGATACTTGTTTATTAC	3.26984	0.535684
Mafb-1:1865, 8, set2, minProm	Mafb	0	1	1865	minProm	8	set2	GATAATCGAATACAAACTCGCAAG	4.51915	-0.575682
Mafb-1:1532, 4, set2, minCMV	Mafb	0	1	1532	minCMV	4	set2	GATAATTAATCGCTCGCATAGGTA	2.95749	-0.274652
Mafb-1:1199, 1, set2, minCMV	Mafb	0	1	1199	minCMV	1	set2	GATAATTGAACTCGTGTGTGTTTG	3.62981	0.626345
Mafb-1:200, 1, set1, minCMV	Mafb	0	1	200	minCMV	1	set1	GATACAGAACCGTTAAGTAGTGTG	3.55585	0.0812265
Mafb-1:1199, 1, set2, minProm	Mafb	0	1	1199	minProm	1	set2	GATACCCTATTGTGTCTTCCTTAG	3.8972	0.430948
Mafb-1:1532, 4, set2, minProm	Mafb	0	1	1532	minProm	4	set2	GATACCTTCATTTTCCCTTGTACA	4.20924	0.0179447
Mafb-1:866, 8, set1, minTK	Mafb	0	1	866	minTK	8	set1	GATACTCAGTTTTTAGGAAACTAA	3.97636	-0.309414
Mafb-1:200, 1, set1, minProm	Mafb	0	1	200	minProm	1	set1	GATACTCTATGTTAACGGTCGGAA	3.97095	0.593676
Mafb-1:1532, 4, set2, minCMV	Mafb	0	1	1532	minCMV	4	set2	GATACTCTCTTTCGTAGAAGGTTA	3.5554	0.374833
Mafb-1:866, 8, set1, minProm	Mafb	0	1	866	minProm	8	set1	GATACTTGACTTTGTAGATGGTTG	4.52728	-0.0768416
Mafb-1:1532, 4, set2, minCMV	Mafb	0	1	1532	minCMV	4	set2	GATACTTTCACTGGCGGATAGGTC	3.41787	-0.844527
Mafb-1:1199, 1, set2, minCMV	Mafb	0	1	1199	minCMV	1	set2	GATAGCTAAAGGTTTCGGACCATA	1.71755	0.60704
Mafb-1:1865, 8, set2, minCMV	Mafb	0	1	1865	minCMV	8	set2	GATAGCTAATTGTGTATGTGTGTA	3.64371	-0.258262
Mafb-1:1532, 4, set2, minProm	Mafb	0	1	1532	minProm	4	set2	GATAGCTGGATTGTTGTTCCTGTG	3.91359	0.323212
Mafb-1:200, 1, set1, minProm	Mafb	0	1	200	minProm	1	set1	GATAGTGACTCTTTTCCATACACA	3.56748	-0.0175276
Mafb-1:866, 8, set1, minTK	Mafb	0	1	866	minTK	8	set1	GATAGTGAGTTTGTTGTATCCGTG	3.73994	0.497895
Mafb-1:1199, 1, set2, minProm	Mafb	0	1	1199	minProm	1	set2	GATAGTTTACCGCTAAGGTCTAAA	3.74776	0.116554
Mafb-1:200, 1, set1, minCMV	Mafb	0	1	200	minCMV	1	set1	GATGAATTCTTGTTTGGTTCTGAA	3.4694	-0.184475
Mafb-1:200, 1, set1, minProm	Mafb	0	1	200	minProm	1	set1	GATGACGAATTAGGTGTTTATTAA	3.91396	0.459594
Mafb-1:1199, 1, set2, minTK	Mafb	0	1	1199	minTK	1	set2	GATGACGTCCCGTATCGGTAGTTC	3.59946	0.185436
Mafb-1:533, 4, set1, minCMV	Mafb	0	1	533	minCMV	4	set1	GATGACTAGCTTTAAGCAAAGTCA	3.60711	0.249894
Mafb-1:1199, 1, set2, minCMV	Mafb	0	1	1199	minCMV	1	set2	GATGACTGCTCTTGAGTTAGTTTG	3.39235	0.310375
Mafb-1:866, 8, set1, minProm	Mafb	0	1	866	minProm	8	set1	GATGATCTCATGTATGTATCTGCC	3.71457	0.202469
Mafb-1:1199, 1, set2, minTK	Mafb	0	1	1199	minTK	1	set2	GATGATGAATTATAAGCGTGGAAC	3.644	-0.274652
Mafb-1:866, 8, set1, minCMV	Mafb	0	1	866	minCMV	8	set1	GATGATTAATTACAAGTTACGTCG	2.97006	-1.08757
Mafb-1:200, 1, set1, minCMV	Mafb	0	1	200	minCMV	1	set1	GATGATTAATTACAAGTTTATGTC	3.65033	0.427646
Mafb-1:200, 1, set1, minProm	Mafb	0	1	200	minProm	1	set1	GATGCATGGTGATTTATTCGTACC	4.10443	0.123288
Mafb-1:1532, 4, set2, minCMV	Mafb	0	1	1532	minCMV	4	set2	GATGGAGGGTCTTTCGTTTCTTCG	4.31297	-0.735383
Mafb-1:1532, 4, set2, minTK	Mafb	0	1	1532	minTK	4	set2	GATGGATACTTTCGTCTACGTAAA	3.22147	-0.056157
Mafb-1:866, 8, set1, minCMV	Mafb	0	1	866	minCMV	8	set1	GATGGCTAGTTTTTTGTATACGCA	3.78263	0.292646
Mafb-1:200, 1, set1, minProm	Mafb	0	1	200	minProm	1	set1	GATGGTCGGTTTCACCTGAACATG	4.0703	0.456503
Mafb-1:200, 1, set1, minProm	Mafb	0	1	200	minProm	1	set1	GATGGTTAACTATAAACTAAGATG	3.87815	0.495066
Mafb-1:866, 8, set1, minProm	Mafb	0	1	866	minProm	8	set1	GATGGTTAGATTTTTCGTAGTTAC
Mafb-1:1865, 8, set2, minProm	Mafb	0	1	1865	minProm	8	set2	GATGGTTAGTTGTTCATGTCTTCA	4.52853	0.0179447
Mafb-1:866, 8, set1, minCMV	Mafb	0	1	866	minCMV	8	set1	GATTAACACTCTCTTGCTTCTGTG	4.34915	-0.543498
Mafb-1:200, 1, set1, minProm	Mafb	0	1	200	minProm	1	set1	GATTAACGCTGACTCAGGACGGTG	4.32276	0.254857
Mafb-1:1532, 4, set2, minProm	Mafb	0	1	1532	minProm	4	set2	GATTACCAGATTGTACTAAATAAC	3.96125	0.244873
Mafb-1:1532, 4, set2, minCMV	Mafb	0	1	1532	minCMV	4	set2	GATTACTTCATATACATGTCCTCC	3.45594	-1.3886
Mafb-1:1199, 1, set2, minProm	Mafb	0	1	1199	minProm	1	set2	GATTATCACATTTTTGTTTGTTAG	4.12547	0.591408
Mafb-1:533, 4, set1, minTK	Mafb	0	1	533	minTK	4	set1	GATTATTAATTGTGTATTTATGTA	1.63651	0.949861
Mafb-1:1532, 4, set2, minTK	Mafb	0	1	1532	minTK	4	set2	GATTATTAGATGCTTATGTGCATG	3.57484	0.859378
Mafb-1:533, 4, set1, minTK	Mafb	0	1	533	minTK	4	set1	GATTATTTCCGTTTTCGATATTTG	3.67385	0.522562
Mafb-1:866, 8, set1, minTK	Mafb	0	1	866	minTK	8	set1	GATTCAGGATCGTAAAGTCAGGCA	3.91761	0.602631
Mafb-1:533, 4, set1, minCMV	Mafb	0	1	533	minCMV	4	set1	GATTCATTCACTTAAAGGCAGATC	2.75516	-0.109842
Mafb-1:533, 4, set1, minProm	Mafb	0	1	533	minProm	4	set1	GATTCCTAATTATTCGCATACTCA	4.2345	0.0738025
Mafb-1:1199, 1, set2, minProm	Mafb	0	1	1199	minProm	1	set2	GATTCCTTATGTTTTATACATAAC	4.24753	-0.410872
Mafb-1:200, 1, set1, minProm	Mafb	0	1	200	minProm	1	set1	GATTCTCAAACTTGTGCTTATTTG	3.72155	0.0427683
Mafb-1:1532, 4, set2, minProm	Mafb	0	1	1532	minProm	4	set2	GATTCTTACATGTTACTTAGTTAA	3.80447	0.525218
Mafb-1:1199, 1, set2, minCMV	Mafb	0	1	1199	minCMV	1	set2	GATTCTTTGTTATTAGTTTCTTTC	3.12947	0.239793
Mafb-1:866, 8, set1, minProm	Mafb	0	1	866	minProm	8	set1	GATTGATAGTCTGTTACGTCTGAA
Mafb-1:533, 4, set1, minTK	Mafb	0	1	533	minTK	4	set1	GATTGCCTCCCGGAAGGAAACTAA	3.88954	0.443913
Mafb-1:200, 1, set1, minCMV	Mafb	0	1	200	minCMV	1	set1	GATTGTCGATTACACCTTCGGTTC	3.61058	0.0507372
Mafb-1:1199, 1, set2, minCMV	Mafb	0	1	1199	minCMV	1	set2	GATTGTTTCTTTTTCATGAGCTTA	3.33832	0.109715
Mafb-1:1199, 1, set2, minProm	Mafb	0	1	1199	minProm	1	set2	GCCAAAGAAATTTTAACTTAGTCC	3.47655	0.403796
Mafb-1:200, 1, set1, minCMV	Mafb	0	1	200	minCMV	1	set1	GCCAAATTGCGATTTGTATGTTAC	2.81856	0.0585625
Mafb-1:1865, 8, set2, minTK	Mafb	0	1	1865	minTK	8	set2	GCCAACTTGTTACTTGTATGGGTA	4.3914	-0.735383
Mafb-1:1199, 1, set2, minProm	Mafb	0	1	1199	minProm	1	set2	GCCACATAAATTGGTGTTCGCATA	3.79222	0.453389
Mafb-1:533, 4, set1, minCMV	Mafb	0	1	533	minCMV	4	set1	GCCACATACTGGTAACTGTCGGTA	3.52068	-0.0268677
Mafb-1:1532, 4, set2, minCMV	Mafb	0	1	1532	minCMV	4	set2	GCCACCCAATTATAAGTACCTAAA	2.60834	0.437479
Mafb-1:1199, 1, set2, minProm	Mafb	0	1	1199	minProm	1	set2	GCCACCCGGACATTCACTACGGTG	3.70766	0.389556
Mafb-1:866, 8, set1, minProm	Mafb	0	1	866	minProm	8	set1	GCCACCCTATTTGATCGTAGTTAC	2.49449	-0.513534
Mafb-1:1865, 8, set2, minProm	Mafb	0	1	1865	minProm	8	set2	GCCGACCAAATTTGAGTGTATGTA	2.92508	0.327408
Mafb-1:866, 8, set1, minProm	Mafb	0	1	866	minProm	8	set1	GCCGCCCTATTTCTTGTTACTGTC	3.3914	-0.911474
Mafb-1:866, 8, set1, minProm	Mafb	0	1	866	minProm	8	set1	GCCGCCCTGCGTTTTGCTCAGTAG	5.77606	-0.291685
Mafb-1:866, 8, set1, minProm	Mafb	0	1	866	minProm	8	set1	GCCGGATGAAGGTTTCTTTGGAAG	3.50387	0.274162
Mafb-1:1199, 1, set2, minCMV	Mafb	0	1	1199	minCMV	1	set2	GCCGGATTATTGGATGTTTACTTG	2.8633	0.283502
Mafb-1:200, 1, set1, minTK	Mafb	0	1	200	minTK	1	set1	GCCGGCCGCATTGTAAGAAGGTCC	0.343463	0.914601
Mafb-1:533, 4, set1, minCMV	Mafb	0	1	533	minCMV	4	set1	GCCTAACAACGTCTCAGACCTGAA	3.32809	-0.689626
Mafb-1:866, 8, set1, minProm	Mafb	0	1	866	minProm	8	set1	GCCTATCACATGGATGGATCCACC	4.02751	0.613571
Mafb-1:1199, 1, set2, minTK	Mafb	0	1	1199	minTK	1	set2	GCCTATTGCTTTGATCTTTGTAAG	3.07508	0.662557
Mafb-1:1199, 1, set2, minTK	Mafb	0	1	1199	minTK	1	set2	GCCTCATTAATTTTTGTTAATAAG	3.04221	0.0427683
Mafb-1:1532, 4, set2, minProm	Mafb	0	1	1532	minProm	4	set2	GCCTCCCGCAGAGTTACACGGTAC	3.61555	-0.121424
Mafb-1:200, 1, set1, minProm	Mafb	0	1	200	minProm	1	set1	GCCTCCGTAATATTTAGTAAGGTG	4.94939	-0.485505
Mafb-1:1199, 1, set2, minProm	Mafb	0	1	1199	minProm	1	set2	GCCTCCTTGTGTGAACGTTCGACA	3.31095	0.622128
Mafb-1:1865, 8, set2, minTK	Mafb	0	1	1865	minTK	8	set2	GCCTCTTACAGATAAGCACCTTCA	3.46644	0.382257
Mafb-1:866, 8, set1, minProm	Mafb	0	1	866	minProm	8	set1	GCCTGTTGAATGTATGTAAGCACG	4.22147	-0.786536
Mafb-1:866, 8, set1, minProm	Mafb	0	1	866	minProm	8	set1	GCGAAACTAATACTTGTGTATATG	4.45732	0.711775
Mafb-1:533, 4, set1, minTK	Mafb	0	1	533	minTK	4	set1	GCGAATCTAACGTGTCTTACTTAG	4.08937	0.0263779
Mafb-1:533, 4, set1, minProm	Mafb	0	1	533	minProm	4	set1	GCGAATGAATTTGATATGTGGGAC	2.22147	-0.513534
Mafb-1:200, 1, set1, minProm	Mafb	0	1	200	minProm	1	set1	GCGAGAGAGCTTTATCTTTATATG	3.79689	0.468737
Mafb-1:866, 8, set1, minProm	Mafb	0	1	866	minProm	8	set1	GCGAGTTTACTTTGAGTTAATTTA	3.90747	0.535684
Mafb-1:866, 8, set1, minTK	Mafb	0	1	866	minTK	8	set1	GCGAGTTTATGTTGCCTACGTTTA	3.95982	0.420964
Mafb-1:1532, 4, set2, minTK	Mafb	0	1	1532	minTK	4	set2	GCGGACTTAATGTATCGTTAGTTA	6.22147	-0.648233
Mafb-1:866, 8, set1, minCMV	Mafb	0	1	866	minCMV	8	set1	GCGGATTACTTGGTCGCAAGTTCG	3.86312	0.0812265
Mafb-1:1532, 4, set2, minCMV	Mafb	0	1	1532	minCMV	4	set2	GCGGCTGTATCAGATGTATACAAA	2.52103
Mafb-1:200, 1, set1, minTK	Mafb	0	1	200	minTK	1	set1	GCGGGCTAAAGTTTCGTTTAGATC	3.82992	0.410745
Mafb-1:1199, 1, set2, minProm	Mafb	0	1	1199	minProm	1	set2	GCGGGTCTCATAGTACTATGCGCG	5.22597	-0.648233
Mafb-1:1199, 1, set2, minTK	Mafb	0	1	1199	minTK	1	set2	GCGTAACGATGTCTCGTATCTTAA	3.03933	0.292646
Mafb-1:866, 8, set1, minTK	Mafb	0	1	866	minTK	8	set1	GCGTACTTGATAGGTGCTTGTAAA	-0.350434	0.437479
Mafb-1:1532, 4, set2, minCMV	Mafb	0	1	1532	minCMV	4	set2	GCGTATCAATTGGTTGGATAGATA	3.62776	-0.327898
Mafb-1:866, 8, set1, minCMV	Mafb	0	1	866	minCMV	8	set1	GCGTATCTATTTTTTGTACGGATG	3.47292	0.185436
Mafb-1:200, 1, set1, minCMV	Mafb	0	1	200	minCMV	1	set1	GCGTCTCAATCAGATCGGTGTATG	3.55439	0.318975
Mafb-1:1865, 8, set2, minCMV	Mafb	0	1	1865	minCMV	8	set2	GCGTCTCTCCCATGTAGTTACACG	3.6588	0.595932
Mafb-1:1532, 4, set2, minTK	Mafb	0	1	1532	minTK	4	set2	GCGTGATGCTGGTATATAACTTAC	3.24701	-0.133323
Mafb-1:200, 1, set1, minCMV	Mafb	0	1	200	minCMV	1	set1	GCGTGTCAACTTTATGGTACGTTG	3.40245	0.269416
Mafb-1:1199, 1, set2, minTK	Mafb	0	1	1199	minTK	1	set2	GCGTGTGGATTTCTCGTGAATTCA	3.59884	0.155473
Mafb-1:200, 1, set1, minCMV	Mafb	0	1	200	minCMV	1	set1	GCGTGTTGGATTTTAGTACAGGCG	3.74938	0.624242
Mafb-1:200, 1, set1, minProm	Mafb	0	1	200	minProm	1	set1	GCTAAACTATTATGCGCTCGTACA	4.22113	0.697764
Mafb-1:1865, 8, set2, minProm	Mafb	0	1	1865	minProm	8	set2	GCTAACCTAAGATTTATTTAGTTG	3.37882	0.278857
Mafb-1:1199, 1, set2, minCMV	Mafb	0	1	1199	minCMV	1	set2	GCTAACCTGTGGCATATGAACGTA		-1.68963
Mafb-1:1532, 4, set2, minCMV	Mafb	0	1	1532	minCMV	4	set2	GCTAACTTGATGTAACCAAGGATC	3.46884	0.453389
Mafb-1:1199, 1, set2, minProm	Mafb	0	1	1199	minProm	1	set2	GCTAATTACAGTTATAGTTCGTCG	4.61379	0.0585625
Mafb-1:1199, 1, set2, minProm	Mafb	0	1	1199	minProm	1	set2	GCTACAGTAAGACTCCTTTCCGTG	4.11162	-0.0175276
Mafb-1:1199, 1, set2, minCMV	Mafb	0	1	1199	minCMV	1	set2	GCTACCGTGTTACTCGGTTGTTCG	2.06169	0.249894
Mafb-1:1199, 1, set2, minCMV	Mafb	0	1	1199	minCMV	1	set2	GCTACCTGATTATAACGGAGCTCC	3.01311	0.650819
Mafb-1:1199, 1, set2, minCMV	Mafb	0	1	1199	minCMV	1	set2	GCTAGCGAACTGCGAGTGTCTACC	3.16201	0.622128
Mafb-1:200, 1, set1, minTK	Mafb	0	1	200	minTK	1	set1	GCTAGTGTGTTTTTTGGGTCTTCA	4.12202	0.254857
Mafb-1:1865, 8, set2, minProm	Mafb	0	1	1865	minProm	8	set2	GCTGAAGACCTTTACATTAGTTTG	4.57859	0.440708
Mafb-1:1199, 1, set2, minProm	Mafb	0	1	1199	minProm	1	set2	GCTGAAGTCTCATAAATATGTGCC	3.10819	-0.347203
Mafb-1:1865, 8, set2, minTK	Mafb	0	1	1865	minTK	8	set2	GCTGAATAGTCATTAGCATATATC	-0.144955	-0.0663762
Mafb-1:1532, 4, set2, minTK	Mafb	0	1	1532	minTK	4	set2	GCTGATTTGACACTTACTTCCTAA	3.96906	0.116554
Mafb-1:533, 4, set1, minTK	Mafb	0	1	533	minTK	4	set1	GCTGCCTAAAGACTTGCATCGTCA	3.19924	0.545903
Mafb-1:1865, 8, set2, minCMV	Mafb	0	1	1865	minCMV	8	set2	GCTGCCTTCTTTGATCTGCCTAAC	3.66727	-0.367406
Mafb-1:1199, 1, set2, minCMV	Mafb	0	1	1199	minCMV	1	set2	GCTGGATTGTCGGGCGTTTACTTA	3.05977	0.553413
Mafb-1:200, 1, set1, minCMV	Mafb	0	1	200	minCMV	1	set1	GCTTAATAAAGGTTTCTACGTAAA	3.48229	0.367279
Mafb-1:200, 1, set1, minProm	Mafb	0	1	200	minProm	1	set1	GCTTAATTATGTTTAAGATACAAG	4.17605	0.278857
Mafb-1:866, 8, set1, minTK	Mafb	0	1	866	minTK	8	set1	GCTTACCAAATAGTCGTACGGGAA	2.92054	0.483561
Mafb-1:1199, 1, set2, minTK	Mafb	0	1	1199	minTK	1	set2	GCTTACGGCTCAGATGGACATTTC	3.76486	0.0585625
Mafb-1:1865, 8, set2, minCMV	Mafb	0	1	1865	minCMV	8	set2	GCTTACGTATTTCTTCCATGTTTG	3.42292	0.456503
Mafb-1:1865, 8, set2, minTK	Mafb	0	1	1865	minTK	8	set2	GCTTACTTGTTTGTCATATAGAAC	2.37675	0.123288
Mafb-1:866, 8, set1, minTK	Mafb	0	1	866	minTK	8	set1	GCTTATCTATGGTACACGAACGAC	3.07726	0.288098
Mafb-1:533, 4, set1, minProm	Mafb	0	1	533	minProm	4	set1	GCTTATCTCAGTGGTCGTAGGTTG	3.9033	0.0585625
Mafb-1:200, 1, set1, minTK	Mafb	0	1	200	minTK	1	set1	GCTTATGTGTTTTATGCGAAGATG	2.56725	-0.00838427
Mafb-1:200, 1, set1, minCMV	Mafb	0	1	200	minCMV	1	set1	GCTTATTAGAGAGTTGTGCAGTTC	3.57292	0.274162
Mafb-1:1199, 1, set2, minCMV	Mafb	0	1	1199	minCMV	1	set2	GCTTATTTGTGTTTCCGAAATGAG	3.52647	0.331564
Mafb-1:1532, 4, set2, minCMV	Mafb	0	1	1532	minCMV	4	set2	GCTTCATGCATTCACCGGTCGGTA	3.63619	-0.0875655
Mafb-1:1865, 8, set2, minProm	Mafb	0	1	1865	minProm	8	set2	GCTTCCTAACTTTGTCTAACTTCA	0.497107	0.0585625
Mafb-1:200, 1, set1, minCMV	Mafb	0	1	200	minCMV	1	set1	GCTTCTTAAACTTGAAGTAGGACA	3.61159	0.6664
Mafb-1:533, 4, set1, minProm	Mafb	0	1	533	minProm	4	set1	GCTTCTTACCTGGTTGCATGGTAA	2.88672	0.527858
Mafb-1:1865, 8, set2, minTK	Mafb	0	1	1865	minTK	8	set2	GCTTCTTAGCTACGCAGTCCGGCG	3.7984	0.39316
Mafb-1:533, 4, set1, minCMV	Mafb	0	1	533	minCMV	4	set1	GCTTCTTGAATATTCATAAGGTAG	3.61808	0.751284
Mafb-1:866, 8, set1, minProm	Mafb	0	1	866	minProm	8	set1	GCTTGACTCTTATTCACGCCGTCC	4.48339	-0.145557
Mafb-1:1199, 1, set2, minCMV	Mafb	0	1	1199	minCMV	1	set2	GCTTGAGAACCTTAAATGTATGCC	3.43895	0.793248
Mafb-1:200, 1, set1, minProm	Mafb	0	1	200	minProm	1	set1	GCTTGAGACTGTGGTGTGAACGTC	4.03525	0.97876
Mafb-1:866, 8, set1, minCMV	Mafb	0	1	866	minCMV	8	set1	GCTTGAGTATTTGATATGAGCAAC	3.96292	0.638754
Mafb-1:200, 1, set1, minProm	Mafb	0	1	200	minProm	1	set1	GCTTGCTAACCTCATGTTCGGACC	3.69573	0.213464
Mafb-1:533, 4, set1, minTK	Mafb	0	1	533	minTK	4	set1	GCTTGTGAACTTGACATGACTGTG	4.14722	0.371072
Mafb-1:1199, 1, set2, minCMV	Mafb	0	1	1199	minCMV	1	set2	GCTTGTGTCAGGGTTACATCTGCG	3.52155	0.359592
Mafb-1:200, 1, set1, minTK	Mafb	0	1	200	minTK	1	set1	GCTTGTTTATCACAACTGCGTGCA	2.00574	0.167707
Mafb-1:1865, 8, set2, minCMV	Mafb	0	1	1865	minCMV	8	set2	GTAACCTAATATGTTAGAAGTATA
Mafb-1:866, 8, set1, minCMV	Mafb	0	1	866	minCMV	8	set1	GTCAAACTATTTGGCCCTCCTTCG	3.75339	0.374833
Mafb-1:1199, 1, set2, minTK	Mafb	0	1	1199	minTK	1	set2	GTCAACCTGTCTGTAACACATTTC	3.41216	-0.158147
Mafb-1:533, 4, set1, minCMV	Mafb	0	1	533	minCMV	4	set1	GTCAATTAAATTTTAGCACATTAC	3.66406	0.355697
Mafb-1:1532, 4, set2, minTK	Mafb	0	1	1532	minTK	4	set2	GTCAATTTAACACTTCTTAGTAAG	4.07233	0.208002
Mafb-1:866, 8, set1, minCMV	Mafb	0	1	866	minCMV	8	set1	GTCACTCAAATTGATAGTTACGAC	3.87436	0.509032
Mafb-1:1532, 4, set2, minTK	Mafb	0	1	1532	minTK	4	set2	GTCACTCGATTGGGTAGAAATTAG	3.53173	0.553413
Mafb-1:1865, 8, set2, minProm	Mafb	0	1	1865	minProm	8	set2	GTCACTGTATGGGGTACGACTTAC	3.59204	0.331564
Mafb-1:1865, 8, set2, minCMV	Mafb	0	1	1865	minCMV	8	set2	GTCAGCGACATTTTAATATGCTTC	3.76724	0.417584
Mafb-1:1532, 4, set2, minTK	Mafb	0	1	1532	minTK	4	set2	GTCAGTCTCTTTTTTGTATCTTCC	4.01589	0.229453
Mafb-1:533, 4, set1, minTK	Mafb	0	1	533	minTK	4	set1	GTCAGTGTATCTGATCCTCAGAAC	4.28325	0.0507372
Mafb-1:1865, 8, set2, minProm	Mafb	0	1	1865	minProm	8	set2	GTCGAACACTCATTTCGTTATGAG	4.11349	-0.184475
Mafb-1:1865, 8, set2, minCMV	Mafb	0	1	1865	minCMV	8	set2	GTCGACCTAATGCTCGCAAGCACG	3.55792	0.477692
Mafb-1:1865, 8, set2, minTK	Mafb	0	1	1865	minTK	8	set2	GTCGATGTGACGTATGCTACCGTC	2.14204	0.116554
Mafb-1:1865, 8, set2, minProm	Mafb	0	1	1865	minProm	8	set2	GTCGATTTCTGTCGTGTGTCTGTA	3.31213	0.548421
Mafb-1:1865, 8, set2, minTK	Mafb	0	1	1865	minTK	8	set2	GTCGGAGGATCGTATACGAACGTC	2.92451	0.6664
Mafb-1:1199, 1, set2, minTK	Mafb	0	1	1199	minTK	1	set2	GTCGGTTTATCTCTAGTTACTTTA	3.86334	-0.367406
Mafb-1:1865, 8, set2, minTK	Mafb	0	1	1865	minTK	8	set2	GTCTAATAAACACTTCTAAACTTC	3.55607	-0.309414
Mafb-1:866, 8, set1, minCMV	Mafb	0	1	866	minCMV	8	set1	GTCTAATGCCTTTTTACTCCTGTA	3.61677	-0.258262
Mafb-1:533, 4, set1, minCMV	Mafb	0	1	533	minCMV	4	set1	GTCTAATTATTGTATCTGTCCGAG	3.70882	-0.0663762
Mafb-1:1199, 1, set2, minTK	Mafb	0	1	1199	minTK	1	set2	GTCTACCTCATGGTTCGTCACAAA	3.70371	0.202469
Mafb-1:200, 1, set1, minTK	Mafb	0	1	200	minTK	1	set1	GTCTATTTCACTGTACGTTCTTTG	3.34913	0.229453
Mafb-1:200, 1, set1, minProm	Mafb	0	1	200	minProm	1	set1	GTCTATTTCAGGTATAGTTCTTAG	1.74503	-0.198264
Mafb-1:1865, 8, set2, minCMV	Mafb	0	1	1865	minCMV	8	set2	GTCTATTTCTTTGTCCTTCCGAAG
Mafb-1:1865, 8, set2, minCMV	Mafb	0	1	1865	minCMV	8	set2	GTCTCACGGTCTTGTCTATCTAAG	3.14736	0.331564
Mafb-1:1865, 8, set2, minProm	Mafb	0	1	1865	minProm	8	set2	GTCTCAGTAATAGTACTGAGTACG	3.80643	0.685123
Mafb-1:1865, 8, set2, minTK	Mafb	0	1	1865	minTK	8	set2	GTCTCATTAAGTCTCGTGTCGTCA	3.64774	-0.327898
Mafb-1:1199, 1, set2, minTK	Mafb	0	1	1199	minTK	1	set2	GTCTCCGGGCCAGTCCCGAGTTTG	3.23642	-0.434353
Mafb-1:1532, 4, set2, minTK	Mafb	0	1	1532	minTK	4	set2	GTCTCTGGAACTCAAACAAGCATC	4.05734	0.367279
Mafb-1:1532, 4, set2, minTK	Mafb	0	1	1532	minTK	4	set2	GTCTCTGTGTGTCGAGTGCCCTTA	3.52187	0.37856
Mafb-1:1865, 8, set2, minCMV	Mafb	0	1	1865	minCMV	8	set2	GTCTCTTAATGGTACGTTCCTGTA	3.87343	0.538261
Mafb-1:533, 4, set1, minProm	Mafb	0	1	533	minProm	4	set1	GTCTCTTTACTTGGCATATGGACG	4.4935	0.213464
Mafb-1:200, 1, set1, minCMV	Mafb	0	1	200	minCMV	1	set1	GTCTCTTTATGGGGACTTCATTCG	3.7621	0.39316
Mafb-1:1199, 1, set2, minCMV	Mafb	0	1	1199	minCMV	1	set2	GTCTGACTCTTGCGTACAACGGAG	3.55561	0.403796
Mafb-1:200, 1, set1, minTK	Mafb	0	1	200	minTK	1	set1	GTCTGATGAACGGTTGTAAAGGTC	3.50398	0.229453
Mafb-1:200, 1, set1, minProm	Mafb	0	1	200	minProm	1	set1	GTCTGCGTCCCATATGTTCCTGAA	3.59371	0.0662494
Mafb-1:1532, 4, set2, minProm	Mafb	0	1	1532	minProm	4	set2	GTCTGTCTCTGTGATCTTCGGTCC	4.04469	0.553413
Mafb-1:1865, 8, set2, minTK	Mafb	0	1	1865	minTK	8	set2	GTCTGTTTACGTTTACGACCGTAG	3.36517	-0.212504
Mafb-1:1199, 1, set2, minCMV	Mafb	0	1	1199	minCMV	1	set2	GTGAAATTACTGTAACCATACAAC	0.924491	0.447095
Mafb-1:533, 4, set1, minCMV	Mafb	0	1	533	minCMV	4	set1	GTGAACGTCCTTTGTGGGCATGTG	3.74559	0.382257
Mafb-1:1199, 1, set2, minProm	Mafb	0	1	1199	minProm	1	set2	GTGACATTGTTTTTTATTCGCTTA	4.33921	0.318975
Mafb-1:1865, 8, set2, minTK	Mafb	0	1	1865	minTK	8	set2	GTGACTGTCTCGTTCATGAATTTG	4.31498	-0.543498
Mafb-1:1865, 8, set2, minProm	Mafb	0	1	1865	minProm	8	set2	GTGGAATACCCTCTCCGTTATTAG	4.00313	0.495066
Mafb-1:866, 8, set1, minCMV	Mafb	0	1	866	minCMV	8	set1	GTGGACTAACGGTAACTTTATTTA	4.02645	0.550924
Mafb-1:866, 8, set1, minProm	Mafb	0	1	866	minProm	8	set1	GTGGATCTCATTCATATAACTAAG	4.28084	0.191188
Mafb-1:533, 4, set1, minCMV	Mafb	0	1	533	minCMV	4	set1	GTGGATGGCTTGCTCAGTTGTTCC	3.66439	0.40028
Mafb-1:866, 8, set1, minProm	Mafb	0	1	866	minProm	8	set1	GTGGATGTCATATTACTGTCTAAA	3.50493	-0.109842
Mafb-1:533, 4, set1, minCMV	Mafb	0	1	533	minCMV	4	set1	GTGGATTACTCATTTACGTCCAAC	3.41784	0.584532
Mafb-1:866, 8, set1, minTK	Mafb	0	1	866	minTK	8	set1	GTGGATTTAATAGAAGTGTCCGAA	3.30357	0.385921
Mafb-1:200, 1, set1, minProm	Mafb	0	1	200	minProm	1	set1	GTGGCCTAGATGTTCGGTACGATA	4.32839	-0.309414
Mafb-1:1532, 4, set2, minTK	Mafb	0	1	1532	minTK	4	set2	GTGGGCCACTTGTGAGTTAATACA	3.40416	0.297146
Mafb-1:1865, 8, set2, minProm	Mafb	0	1	1865	minProm	8	set2	GTGGGCGTAATTCAACCTTGTTCA	4.00479	0.509032
Mafb-1:200, 1, set1, minCMV	Mafb	0	1	200	minCMV	1	set1	GTGGGCTGGTTGTTTACGTAGTAA	3.35666	0.259764
Mafb-1:533, 4, set1, minCMV	Mafb	0	1	533	minCMV	4	set1	GTGGGCTTAATTTATCTAAGTATA	3.29157	0.173697
Mafb-1:1532, 4, set2, minCMV	Mafb	0	1	1532	minCMV	4	set2	GTGGGTCTCCCGTTTATTTCCGTA	3.47551	0.407285
Mafb-1:533, 4, set1, minProm	Mafb	0	1	533	minProm	4	set1	GTGGGTTACTTGTATACTTCTTTC	4.41013	0.459594
Mafb-1:1532, 4, set2, minProm	Mafb	0	1	1532	minProm	4	set2	GTGTAACACATACTCACGAGTAAC	3.18437	0.0346504
Mafb-1:866, 8, set1, minCMV	Mafb	0	1	866	minCMV	8	set1	GTGTAAGGAACGTATGGTCGGGTA	2.67845	0.102766
Mafb-1:1199, 1, set2, minCMV	Mafb	0	1	1199	minCMV	1	set2	GTGTAATAATGTTTAATATAGGAA	3.40312	0.254857
Mafb-1:1199, 1, set2, minTK	Mafb	0	1	1199	minTK	1	set2	GTGTAATTATGATACATTTCCTAC	3.35898	-0.145557
Mafb-1:200, 1, set1, minCMV	Mafb	0	1	200	minCMV	1	set1	GTGTAATTGATAGGAATTCAGGAG	3.98075	0.123288
Mafb-1:533, 4, set1, minTK	Mafb	0	1	533	minTK	4	set1	GTGTACCAGTTACTTCTTTATATC	3.3556	0.00934453
Mafb-1:1865, 8, set2, minProm	Mafb	0	1	1865	minProm	8	set2	GTGTACTGCTTTCGCGTTACTGTG	3.70885	0.543371
Mafb-1:1532, 4, set2, minTK	Mafb	0	1	1532	minTK	4	set2	GTGTACTTGTTTTGTATATACACG	3.40094	0.249894
Mafb-1:1199, 1, set2, minProm	Mafb	0	1	1199	minProm	1	set2	GTGTATTGCTTGTTTGGTACTTTC	3.63126	0.417584
Mafb-1:1865, 8, set2, minCMV	Mafb	0	1	1865	minCMV	8	set2	GTGTATTTCCCATGCGTTAATATG	3.81638	0.196865
Mafb-1:1532, 4, set2, minTK	Mafb	0	1	1532	minTK	4	set2	GTGTCACGGTGGGTTAGTCAGGTC	4.06277	-1.08757
Mafb-1:1199, 1, set2, minCMV	Mafb	0	1	1199	minCMV	1	set2	GTGTCTGAACCGGTAAGTCCTTAG	3.43518	0.545903
Mafb-1:1532, 4, set2, minProm	Mafb	0	1	1532	minProm	4	set2	GTGTCTTAAAGAGATGTTTCGGCA	4.35764	0.775757
Mafb-1:533, 4, set1, minCMV	Mafb	0	1	533	minCMV	4	set1	GTGTGATTCATTTTTATGAAGGTA	3.54786	-0.0268677
Mafb-1:866, 8, set1, minProm	Mafb	0	1	866	minProm	8	set1	GTGTGCTTGTGGGTCATTAAGTCC	4.21255	0.495066
Mafb-1:1865, 8, set2, minCMV	Mafb	0	1	1865	minCMV	8	set2	GTGTGTGAGTGGTGCACATGGATC	-0.34065	0.331564
Mafb-1:866, 8, set1, minProm	Mafb	0	1	866	minProm	8	set1	GTGTGTTGACTATGTACATGGTTC	4.26115	0.916756
Mafb-1:1532, 4, set2, minTK	Mafb	0	1	1532	minTK	4	set2	GTGTGTTGATGGCATAGTTATTCG	3.74001	0.0507372
Mafb-1:1532, 4, set2, minProm	Mafb	0	1	1532	minProm	4	set2	GTTAAACAGCGTTGAATGCCTTTA	0.391397	-0.133323
Mafb-1:1865, 8, set2, minTK	Mafb	0	1	1865	minTK	8	set2	GTTAAACGGAGATGTGTGTACGTG	3.12836	-0.184475
Mafb-1:866, 8, set1, minCMV	Mafb	0	1	866	minCMV	8	set1	GTTAAACGGTTTTTCGGGTCTTCC	3.76937	0.660622
Mafb-1:866, 8, set1, minCMV	Mafb	0	1	866	minCMV	8	set1	GTTAAAGAGACTCAAGTGCCCTCA	3.90543	0.142883
Mafb-1:1865, 8, set2, minCMV	Mafb	0	1	1865	minCMV	8	set2	GTTAAAGTATCTCTTGGTAGGATG	3.55087	0.234654
Mafb-1:866, 8, set1, minProm	Mafb	0	1	866	minProm	8	set1	GTTAAAGTCTGAGTCAGTTAGTTC	3.3914	0.185436
Mafb-1:1865, 8, set2, minProm	Mafb	0	1	1865	minProm	8	set2	GTTAAATTCTCTGATCCTAGGTTC	4.08687	0.668309
Mafb-1:1199, 1, set2, minTK	Mafb	0	1	1199	minTK	1	set2	GTTAACCTACCGTTTATTAATACA	2.59734	-0.844527
Mafb-1:866, 8, set1, minCMV	Mafb	0	1	866	minCMV	8	set1	GTTAACTTAACAGAAGGTCACTTG	3.74741	0.297146
Mafb-1:1199, 1, set2, minTK	Mafb	0	1	1199	minTK	1	set2	GTTAATCGATCTTTTGTGTGGTCC	3.76107	0.339758
Mafb-1:200, 1, set1, minTK	Mafb	0	1	200	minTK	1	set1	GTTAATCTATCATTTGCTTGGGAA	3.47523	0.149224
Mafb-1:1199, 1, set2, minCMV	Mafb	0	1	1199	minCMV	1	set2	GTTAATGTCTGTGTAATAAGTTTG	3.46684	0.403796
Mafb-1:1865, 8, set2, minTK	Mafb	0	1	1865	minTK	8	set2	GTTAATGTGCTTCGAATTTACTAC	4.17091	0.254857
Mafb-1:533, 4, set1, minTK	Mafb	0	1	533	minTK	4	set1	GTTAATTAAATACGCCTGAGTTAA	3.33403	-0.0175276
Mafb-1:1532, 4, set2, minCMV	Mafb	0	1	1532	minCMV	4	set2	GTTAATTAACCTTGTCCATATTCG	3.38715	0.229453
Mafb-1:1199, 1, set2, minTK	Mafb	0	1	1199	minTK	1	set2	GTTAATTACTGTCATGCGAGTAAC	3.38687	0.254857
Mafb-1:1199, 1, set2, minTK	Mafb	0	1	1199	minTK	1	set2	GTTAATTTACTACATATTTAGGCA	4.34809	0.167707
Mafb-1:1532, 4, set2, minProm	Mafb	0	1	1532	minProm	4	set2	GTTACATTCACGGGTGGTCCGTTG	3.59493	-1.2125
Mafb-1:1532, 4, set2, minProm	Mafb	0	1	1532	minProm	4	set2	GTTACATTCCGAGGAGGGCGTGCA	3.91513	0.213464
Mafb-1:1865, 8, set2, minCMV	Mafb	0	1	1865	minCMV	8	set2	GTTACCTAATTTGTTAGAAGTATA	3.55948	0.269416
Mafb-1:1532, 4, set2, minTK	Mafb	0	1	1532	minTK	4	set2	GTTACCTAATTTTTCGTTAATTTA	3.65629	-0.171112
Mafb-1:533, 4, set1, minCMV	Mafb	0	1	533	minCMV	4	set1	GTTACCTGCTCTGTTCGTCATTTA	2.26412	-0.990655
Mafb-1:866, 8, set1, minCMV	Mafb	0	1	866	minCMV	8	set1	GTTACCTTCATGCACGTGTGTTAA	3.33101	-0.00838427
Mafb-1:200, 1, set1, minTK	Mafb	0	1	200	minTK	1	set1	GTTAGATAATTATTAGTTTGCGAC	7.70529	-0.610444
Mafb-1:200, 1, set1, minTK	Mafb	0	1	200	minTK	1	set1	GTTAGATGCAGTGGAGCTTGTATA	4.19755	-0.056157
Mafb-1:1532, 4, set2, minCMV	Mafb	0	1	1532	minCMV	4	set2	GTTAGCGTCCTTTAAATTTACGTG	-0.553461	0.495066
Mafb-1:866, 8, set1, minProm	Mafb	0	1	866	minProm	8	set1	GTTAGCGTGTCGTGTATACACACC	3.67817	-0.0268677
Mafb-1:1199, 1, set2, minCMV	Mafb	0	1	1199	minCMV	1	set2	GTTAGCTAAATTTGACGAACCGTG	3.30925	0.0263779
Mafb-1:1532, 4, set2, minCMV	Mafb	0	1	1532	minCMV	4	set2	GTTAGTGAGAGGGAAGTGAATTCG	3.3249	0.572826
Mafb-1:1865, 8, set2, minCMV	Mafb	0	1	1865	minCMV	8	set2	GTTGAACACTTATATATTAATGTA	3.72939	0.410745
Mafb-1:1865, 8, set2, minCMV	Mafb	0	1	1865	minCMV	8	set2	GTTGAACTATTGCATGTAAATACC	3.10766	-0.485505
Mafb-1:200, 1, set1, minProm	Mafb	0	1	200	minProm	1	set1	GTTGAACTCTTACTTGCTTGTTCA	0.490659	0.274162
Mafb-1:1865, 8, set2, minTK	Mafb	0	1	1865	minTK	8	set2	GTTGAATAATCGCTTCCATATTAC	3.43189	0.39316
Mafb-1:866, 8, set1, minTK	Mafb	0	1	866	minTK	8	set1	GTTGAATTAATTCAAATATCGGTC	3.9092	0.553413
Mafb-1:533, 4, set1, minProm	Mafb	0	1	533	minProm	4	set1	GTTGACCTCTGTCGTCTTTATACA	5.07945	-0.735383
Mafb-1:866, 8, set1, minTK	Mafb	0	1	866	minTK	8	set1	GTTGATCTATTGTACATTTACACA	4.1686	-0.036413
Mafb-1:200, 1, set1, minCMV	Mafb	0	1	200	minCMV	1	set1	GTTGATGTGCGTTATAGAACTTTA	3.54545	-0.0175276
Mafb-1:1199, 1, set2, minCMV	Mafb	0	1	1199	minCMV	1	set2	GTTGATTAAACGTAAGTATATTAA	3.55248	0.000570566
Mafb-1:866, 8, set1, minProm	Mafb	0	1	866	minProm	8	set1	GTTGATTTACTGTATGTATCCTTC	4.98524	-0.121424
Mafb-1:200, 1, set1, minTK	Mafb	0	1	200	minTK	1	set1	GTTGCACACCTTCGCGGTTCTTTG	3.55031	0.646834
Mafb-1:1532, 4, set2, minTK	Mafb	0	1	1532	minTK	4	set2	GTTGCTTAAATGTTCCTTAATACA	3.59721	0.191188
Mafb-1:533, 4, set1, minTK	Mafb	0	1	533	minTK	4	set1	GTTGCTTGCTGGTGACCTTGGATA	3.10182	0.648831
Mafb-1:1199, 1, set2, minTK	Mafb	0	1	1199	minTK	1	set2	GTTGCTTTAAGTTATCTATCTGTA	3.16007	0.339758
Mafb-1:1199, 1, set2, minTK	Mafb	0	1	1199	minTK	1	set2	GTTGGATTACGTTGCCTTAGCGAG	2.89027	-0.327898
Mafb-1:1199, 1, set2, minTK	Mafb	0	1	1199	minTK	1	set2	GTTGGCGTAAGATACATGCGTACC	3.24701	0.37856
Mafb-1:533, 4, set1, minProm	Mafb	0	1	533	minProm	4	set1	GTTGGTCAGTTTTATCTACAGTTC	4.38382	0.430948
Mafb-1:1532, 4, set2, minCMV	Mafb	0	1	1532	minCMV	4	set2	GTTGGTCTCCTGGACAGGTGCTTC	3.55722	0.495066
Mafb-1:866, 8, set1, minProm	Mafb	0	1	866	minProm	8	set1	GTTTAAGGGCTTTGTACACCTTTG	4.26329	0.640788
Mafb-1:866, 8, set1, minProm	Mafb	0	1	866	minProm	8	set1	GTTTAAGTATTTTTTCTTCATTTA	-0.906017	0.673986
Mafb-1:1199, 1, set2, minTK	Mafb	0	1	1199	minTK	1	set2	GTTTAATAATGTTTACCATCGAAG	3.16633	-0.911474
Mafb-1:1865, 8, set2, minCMV	Mafb	0	1	1865	minCMV	8	set2	GTTTAATACTTTTGACTAACGTTA	3.72622	0.21886
Mafb-1:1199, 1, set2, minCMV	Mafb	0	1	1199	minCMV	1	set2	GTTTAATGATCGTTAATACATTCC	3.52013	0.794674
Mafb-1:866, 8, set1, minProm	Mafb	0	1	866	minProm	8	set1	GTTTAATTGCGACGTGGAAAGTTA	3.92066	0.716915
Mafb-1:866, 8, set1, minCMV	Mafb	0	1	866	minCMV	8	set1	GTTTACCAATCATTCGCTTCTACA	3.65107	0.577546
Mafb-1:1199, 1, set2, minCMV	Mafb	0	1	1199	minCMV	1	set2	GTTTACCTGAGACATATTTATAAG	3.06396	0.477692
Mafb-1:200, 1, set1, minProm	Mafb	0	1	200	minProm	1	set1	GTTTACCTGCTATATGTAACCTTC	4.26189	-0.786536
Mafb-1:1532, 4, set2, minProm	Mafb	0	1	1532	minProm	4	set2	GTTTACTGACGGTTTCTACACTCG	4.00129	0.500706
Mafb-1:533, 4, set1, minProm	Mafb	0	1	533	minProm	4	set1	GTTTACTTGCCGCTCCCATGTTTG	3.4532	0.136449
Mafb-1:866, 8, set1, minProm	Mafb	0	1	866	minProm	8	set1	GTTTATCAAATAGTACCATAGTAA	4.21103	-0.036413
Mafb-1:1532, 4, set2, minTK	Mafb	0	1	1532	minTK	4	set2	GTTTATCTAATTTTAGTGTCTTCC	-0.810949	-0.036413
Mafb-1:1865, 8, set2, minProm	Mafb	0	1	1865	minProm	8	set2	GTTTATCTCCTGCGTGCTCATTTA	3.39375	0.30601
Mafb-1:200, 1, set1, minProm	Mafb	0	1	200	minProm	1	set1	GTTTATCTGCCTCATATGTCCTTG
Mafb-1:1199, 1, set2, minTK	Mafb	0	1	1199	minTK	1	set2	GTTTATGGGTTACATAGTTACTTG	3.15672	0.224188
Mafb-1:200, 1, set1, minProm	Mafb	0	1	200	minProm	1	set1	GTTTATTACTCTTATCGATCTTAA	4.1954	0.414178
Mafb-1:1865, 8, set2, minCMV	Mafb	0	1	1865	minCMV	8	set2	GTTTATTACTTGGATGCACGTTTG	3.42485	0.208002
Mafb-1:533, 4, set1, minCMV	Mafb	0	1	533	minCMV	4	set1	GTTTATTAGTTGTATATTAGTGTA	4.01849	-1.3886
Mafb-1:1199, 1, set2, minProm	Mafb	0	1	1199	minProm	1	set2	GTTTATTTCATTTTTGGGCAGATC	3.77686	0.371072
Mafb-1:200, 1, set1, minProm	Mafb	0	1	200	minProm	1	set1	GTTTCACTATTTTTACGAAATATC	4.06398	0.323212
Mafb-1:1199, 1, set2, minProm	Mafb	0	1	1199	minProm	1	set2	GTTTCAGACTTAGATGTGTCCTTC	4.02271	0.367279
Mafb-1:1532, 4, set2, minProm	Mafb	0	1	1532	minProm	4	set2	GTTTCCTGAAGATATAGAAACTCC	3.99331	0.142883
Mafb-1:866, 8, set1, minCMV	Mafb	0	1	866	minCMV	8	set1	GTTTCTCGCTGTCGTATGTGTTAA	3.78276	0.0585625
Mafb-1:1865, 8, set2, minProm	Mafb	0	1	1865	minProm	8	set2	GTTTCTCTCATGTATCCGCGTAAA	3.55332	0.5172
Mafb-1:1199, 1, set2, minCMV	Mafb	0	1	1199	minCMV	1	set2	GTTTCTCTCTGTTATACACATATG	3.45509	-0.158147
Mafb-1:533, 4, set1, minProm	Mafb	0	1	533	minProm	4	set1	GTTTCTCTGTTTTTTGCTCACTAC	3.59925	0.149224
Mafb-1:200, 1, set1, minTK	Mafb	0	1	200	minTK	1	set1	GTTTCTGAAAGGTTTCGGCGCATG	3.10305	0.427646
Mafb-1:533, 4, set1, minTK	Mafb	0	1	533	minTK	4	set1	GTTTCTGGCATGTAAGTTCATTTA	3.26468	0.116554
Mafb-1:1199, 1, set2, minCMV	Mafb	0	1	1199	minCMV	1	set2	GTTTCTGTCTTTGATCCATGGGAG	3.33177	0.450254
Mafb-1:866, 8, set1, minCMV	Mafb	0	1	866	minCMV	8	set1	GTTTCTTTACCGGATGTTCCTAAC	3.22147	-1.3886
Mafb-1:1532, 4, set2, minProm	Mafb	0	1	1532	minProm	4	set2	GTTTGAGACTTTGACGTATAGATA	3.49044	0.615726
Mafb-1:1199, 1, set2, minCMV	Mafb	0	1	1199	minCMV	1	set2	GTTTGCTAATCTCGTCCGTCTAAG	3.3343	0.835419
Mafb-1:200, 1, set1, minCMV	Mafb	0	1	200	minCMV	1	set1	GTTTGTCACATATTAATATATGCA	3.78634	0.0179447
Mafb-1:200, 1, set1, minProm	Mafb	0	1	200	minProm	1	set1	GTTTGTTTCATGTTTGTAAGCATC	4.49934	0.503499

## Sheet: S4B - SRF
architecture	motif	neg_ctrl	tre	id	promoter	period	spacer	barcode	fbs_log2
SRF-1:1091, 1, set2, minCMV	SRF	0	1	1091	minCMV	1	set2	AACTCTGACCCTTGTGGATCCTCG	0.402981
SRF-1:1091, 1, set2, minCMV	SRF	0	1	1091	minCMV	1	set2	AATACTGGCTCGTAAATTTATTTA	0.341002
SRF-1:1091, 1, set2, minCMV	SRF	0	1	1091	minCMV	1	set2	AATGAACTGTGTGTTGTATCTTTG	0.609372
SRF-1:1091, 1, set2, minCMV	SRF	0	1	1091	minCMV	1	set2	AATGCTGAATCGCAAAGTTCCTAC	0.207875
SRF-1:1091, 1, set2, minCMV	SRF	0	1	1091	minCMV	1	set2	AATTATGTACTTTATAGTTGTTTC	0.493041
SRF-1:1091, 1, set2, minCMV	SRF	0	1	1091	minCMV	1	set2	AATTGCGACTTGTTTCTTTATTTG	0.416473
SRF-1:1091, 1, set2, minCMV	SRF	0	1	1091	minCMV	1	set2	ACCGACTGCTTTTGCATGTGGAAC	0.412267
SRF-1:1091, 1, set2, minCMV	SRF	0	1	1091	minCMV	1	set2	ACCTCATTAAGACAAATTCATATG	0.467936
SRF-1:1091, 1, set2, minCMV	SRF	0	1	1091	minCMV	1	set2	ACGTACTAGCCATAACCGTCTTCA	0.475659
SRF-1:1091, 1, set2, minCMV	SRF	0	1	1091	minCMV	1	set2	ACGTGTTTCCTTCACAGTTCCTTG	0.415691
SRF-1:1091, 1, set2, minCMV	SRF	0	1	1091	minCMV	1	set2	ACTTCATAATGATTTATTCCTGAG	0.368381
SRF-1:1091, 1, set2, minCMV	SRF	0	1	1091	minCMV	1	set2	ACTTCTCTACGTTTCGTGCAGAAA	0.538129
SRF-1:1091, 1, set2, minCMV	SRF	0	1	1091	minCMV	1	set2	ATCGCTGTGCGTTGTACTTATATC	0.398531
SRF-1:1091, 1, set2, minCMV	SRF	0	1	1091	minCMV	1	set2	ATCGGATTGACTTACCTACCTAAG	0.185613
SRF-1:1091, 1, set2, minCMV	SRF	0	1	1091	minCMV	1	set2	ATGGGACAACTGTGAGCTTAGATC	0.538776
SRF-1:1091, 1, set2, minCMV	SRF	0	1	1091	minCMV	1	set2	ATTAATTAATGACTTATTCGCGAC	0.747349
SRF-1:1091, 1, set2, minCMV	SRF	0	1	1091	minCMV	1	set2	ATTAGCTAACTGTGCGGGAAGATC	0.495349
SRF-1:1091, 1, set2, minCMV	SRF	0	1	1091	minCMV	1	set2	ATTAGCTTAACAGAACTAAGGGCC	0.367586
SRF-1:1091, 1, set2, minCMV	SRF	0	1	1091	minCMV	1	set2	ATTGCACTAAGATTTATTTGCGAG	0.787883
SRF-1:1091, 1, set2, minCMV	SRF	0	1	1091	minCMV	1	set2	ATTTAATAACGTTGCGCAAAGTAG	0.51413
SRF-1:1091, 1, set2, minCMV	SRF	0	1	1091	minCMV	1	set2	ATTTATTAGCTACGTCCGAATTAC	-0.404199
SRF-1:1091, 1, set2, minCMV	SRF	0	1	1091	minCMV	1	set2	ATTTATTTACTGTTTACTAAGTCA	0.454195
SRF-1:1091, 1, set2, minCMV	SRF	0	1	1091	minCMV	1	set2	ATTTCACGAAGTGAACTTCCTTTA	0.318171
SRF-1:1091, 1, set2, minCMV	SRF	0	1	1091	minCMV	1	set2	ATTTGTGTCTGAGTCAGTTGTTAC	0.278823
SRF-1:1091, 1, set2, minCMV	SRF	0	1	1091	minCMV	1	set2	CACTAATGATTAGATCTTTAGTCC	0.819156
SRF-1:1091, 1, set2, minCMV	SRF	0	1	1091	minCMV	1	set2	CACTCCTTGTTAGACATGTATGTG	0.482257
SRF-1:1091, 1, set2, minCMV	SRF	0	1	1091	minCMV	1	set2	CATTCATAAATGGGCCGTACCTTC	0.544116
SRF-1:1091, 1, set2, minCMV	SRF	0	1	1091	minCMV	1	set2	CTCACAGAGCTATTCAGACACAAC	0.548708
SRF-1:1091, 1, set2, minCMV	SRF	0	1	1091	minCMV	1	set2	CTGGACCAGTTGGAAGTTAATTAC	0.729933
SRF-1:1091, 1, set2, minCMV	SRF	0	1	1091	minCMV	1	set2	CTTGAAGTACTACACCTGACCGTA	-0.903849
SRF-1:1091, 1, set2, minCMV	SRF	0	1	1091	minCMV	1	set2	CTTGGTGTATGACACGTAAAGACG	0.348139
SRF-1:1091, 1, set2, minCMV	SRF	0	1	1091	minCMV	1	set2	GACGATCGGAGATATATGTCTATG	0.469602
SRF-1:1091, 1, set2, minCMV	SRF	0	1	1091	minCMV	1	set2	GAGGCCCTGAGTCTTCTGTCCTAA	0.474618
SRF-1:1091, 1, set2, minCMV	SRF	0	1	1091	minCMV	1	set2	GATACCTTAAGTTTACTTTAGATA	0.481499
SRF-1:1091, 1, set2, minCMV	SRF	0	1	1091	minCMV	1	set2	GCGACTCACTGACGTCTATGTTTC	0.454346
SRF-1:1091, 1, set2, minCMV	SRF	0	1	1091	minCMV	1	set2	GCGGGTTAAAGTTATCGGACTATG	0.299014
SRF-1:1091, 1, set2, minCMV	SRF	0	1	1091	minCMV	1	set2	GCGTACCGGCTTCGTGTTAGGGCC	0.856936
SRF-1:1091, 1, set2, minCMV	SRF	0	1	1091	minCMV	1	set2	GCGTCATTGATATTTCTGTGCTTG	0.783335
SRF-1:1091, 1, set2, minCMV	SRF	0	1	1091	minCMV	1	set2	GCGTCTGTCTGGGAAACAACTTTA	0.25691
SRF-1:1091, 1, set2, minCMV	SRF	0	1	1091	minCMV	1	set2	GCTAGTGAATCGGTAGGAAATATG	0.41281
SRF-1:1091, 1, set2, minCMV	SRF	0	1	1091	minCMV	1	set2	GTCTAATGCATGGGTATATCGTAA	0.491337
SRF-1:1091, 1, set2, minCMV	SRF	0	1	1091	minCMV	1	set2	GTCTACGTGAGTGATACTTGTAAA	0.368362
SRF-1:1091, 1, set2, minCMV	SRF	0	1	1091	minCMV	1	set2	GTTAAAGTCCTTGTTCGTCGTATA	0.198569
SRF-1:1091, 1, set2, minCMV	SRF	0	1	1091	minCMV	1	set2	GTTAGATTCACAGTTATATGGTTC	0.387303
SRF-1:1091, 1, set2, minCMV	SRF	0	1	1091	minCMV	1	set2	GTTGCTCACAGATTTATTAGCTTA	0.315802
SRF-1:1091, 1, set2, minCMV	SRF	0	1	1091	minCMV	1	set2	GTTGGTTTAACTTATCCATACTCA	0.359936
SRF-1:1091, 1, set2, minCMV	SRF	0	1	1091	minCMV	1	set2	GTTTAAGTCTGATTTCGGTCTTTG	0.314462
SRF-1:1091, 1, set2, minCMV	SRF	0	1	1091	minCMV	1	set2	GTTTACTTCAGAGGAGCTTGTGCG	0.606188
SRF-1:1091, 1, set2, minCMV	SRF	0	1	1091	minCMV	1	set2	GTTTGTTAGCCATACCCGAGTATG	0.124485
SRF-1:1091, 1, set2, minProm	SRF	0	1	1091	minProm	1	set2	ATCTACCTCATTTTAATATGTGAG	0.770575
SRF-1:1091, 1, set2, minProm	SRF	0	1	1091	minProm	1	set2	CCGTAACAATTTTGTATGACCATG	0.527599
SRF-1:1091, 1, set2, minProm	SRF	0	1	1091	minProm	1	set2	CTGAGTTAATTTTATATTAATGAG	0.263279
SRF-1:1091, 1, set2, minProm	SRF	0	1	1091	minProm	1	set2	CTTAGCGACTTTGGAAGGTCGATA	0.660393
SRF-1:1091, 1, set2, minProm	SRF	0	1	1091	minProm	1	set2	GCTAATTAAACAGTTACATAGATG	1.13622
SRF-1:1091, 1, set2, minProm	SRF	0	1	1091	minProm	1	set2	GTGAATCGGTTACGTCGGCCCTAA	0.517711
SRF-1:1091, 1, set2, minProm	SRF	0	1	1091	minProm	1	set2	GTGACCTAATTGTGAATTACGTTC	0.797105
SRF-1:1091, 1, set2, minTK	SRF	0	1	1091	minTK	1	set2	ACCAAATTATTTCGCATGAAGTTC	-0.35316
SRF-1:1091, 1, set2, minTK	SRF	0	1	1091	minTK	1	set2	ATTAGTGACTCTTGCCTTTCTTAA	0.124463
SRF-1:1091, 1, set2, minTK	SRF	0	1	1091	minTK	1	set2	ATTTCTTTGTTTTACGTTAAGTAG	-0.403454
SRF-1:1091, 1, set2, minTK	SRF	0	1	1091	minTK	1	set2	CATAAACACAGGCGACTGTAGAAC	0.285148
SRF-1:1091, 1, set2, minTK	SRF	0	1	1091	minTK	1	set2	CATTACCGCAGTTTAGCGCGTTTC	0.256002
SRF-1:1091, 1, set2, minTK	SRF	0	1	1091	minTK	1	set2	CCGTGTTGGACGGTAGGGACGTTA	0.0775531
SRF-1:1091, 1, set2, minTK	SRF	0	1	1091	minTK	1	set2	CTTTGCTTATTATACCCATGTTAG	-0.669997
SRF-1:1091, 1, set2, minTK	SRF	0	1	1091	minTK	1	set2	GACACATTCTCTTGAGGAACCTAC	0.70548
SRF-1:1091, 1, set2, minTK	SRF	0	1	1091	minTK	1	set2	GATGACGGAATGTTAGTTAGCTAA	0.161409
SRF-1:1424, 4, set2, minCMV	SRF	0	1	1424	minCMV	4	set2	AACAATTTGCTTCGCATTAACGAC	0.617313
SRF-1:1424, 4, set2, minCMV	SRF	0	1	1424	minCMV	4	set2	AACGATCTAACTTTCGGTAATTCG	0.425079
SRF-1:1424, 4, set2, minCMV	SRF	0	1	1424	minCMV	4	set2	AACTAATTACTTCATACTAGCATA	0.537565
SRF-1:1424, 4, set2, minCMV	SRF	0	1	1424	minCMV	4	set2	AACTATTTGAGGTTTCTGAACTCA	0.680646
SRF-1:1424, 4, set2, minCMV	SRF	0	1	1424	minCMV	4	set2	AAGAACGAGATTTTTGCGTCCTTC	0.965384
SRF-1:1424, 4, set2, minCMV	SRF	0	1	1424	minCMV	4	set2	AAGAATTAAACTGTAGTAAATATC	0.661641
SRF-1:1424, 4, set2, minCMV	SRF	0	1	1424	minCMV	4	set2	AAGGGAGACTTTGGCGCTAGGTTG	0.875209
SRF-1:1424, 4, set2, minCMV	SRF	0	1	1424	minCMV	4	set2	AAGTAATAACTATTTATGAGTGAC	0.579167
SRF-1:1424, 4, set2, minCMV	SRF	0	1	1424	minCMV	4	set2	AATAGCCTATTTGGCCCATATAAC	0.841882
SRF-1:1424, 4, set2, minCMV	SRF	0	1	1424	minCMV	4	set2	AATAGTCTGTGACAAGTTCGGTTC	0.53098
SRF-1:1424, 4, set2, minCMV	SRF	0	1	1424	minCMV	4	set2	ACGTCTGTCAGGCGAGTTTAGGTA	0.343004
SRF-1:1424, 4, set2, minCMV	SRF	0	1	1424	minCMV	4	set2	ACGTCTTGAATTGATGGACGTGCG	0.456872
SRF-1:1424, 4, set2, minCMV	SRF	0	1	1424	minCMV	4	set2	ACTTCACAATTTCAAGTACACATA	0.588055
SRF-1:1424, 4, set2, minCMV	SRF	0	1	1424	minCMV	4	set2	ATCACCGACATTTGCAGTACCGTA	1.04811
SRF-1:1424, 4, set2, minCMV	SRF	0	1	1424	minCMV	4	set2	ATCTACGACATGGATGCACATATC	0.765058
SRF-1:1424, 4, set2, minCMV	SRF	0	1	1424	minCMV	4	set2	ATGTGATTGCGTCTAAGTAGTTCA	0.873626
SRF-1:1424, 4, set2, minCMV	SRF	0	1	1424	minCMV	4	set2	ATTACACGACCATAAAGATGCTTC	0.484477
SRF-1:1424, 4, set2, minCMV	SRF	0	1	1424	minCMV	4	set2	ATTGGATTAACTCTCGGTTCTAAC	0.0688605
SRF-1:1424, 4, set2, minCMV	SRF	0	1	1424	minCMV	4	set2	ATTTAACAGTTTTTTATAAACATA	0.596942
SRF-1:1424, 4, set2, minCMV	SRF	0	1	1424	minCMV	4	set2	ATTTCTCTGTTTTTTGCACAGGAA	0.760134
SRF-1:1424, 4, set2, minCMV	SRF	0	1	1424	minCMV	4	set2	ATTTGTTTATCTCATGGAAATATA	0.676784
SRF-1:1424, 4, set2, minCMV	SRF	0	1	1424	minCMV	4	set2	CACTAACGGTGTCAACGTCATTTA	0.637374
SRF-1:1424, 4, set2, minCMV	SRF	0	1	1424	minCMV	4	set2	CAGTATTTATTTTTAAGTCATTCC	0.410535
SRF-1:1424, 4, set2, minCMV	SRF	0	1	1424	minCMV	4	set2	CATGACTTCTGACGCGGTCATTTC	0.474716
SRF-1:1424, 4, set2, minCMV	SRF	0	1	1424	minCMV	4	set2	CCCTGATTATTGCGCATATCCGTA	0.599267
SRF-1:1424, 4, set2, minCMV	SRF	0	1	1424	minCMV	4	set2	CCGGGAGGCTGGTATACGTCTTTG	0.275921
SRF-1:1424, 4, set2, minCMV	SRF	0	1	1424	minCMV	4	set2	CCGTAAGGCTTTCGAGGAAAGTCA	0.634087
SRF-1:1424, 4, set2, minCMV	SRF	0	1	1424	minCMV	4	set2	CTCGCCTACATACGTAGGTCTGTA	0.376943
SRF-1:1424, 4, set2, minCMV	SRF	0	1	1424	minCMV	4	set2	CTCGCTTAATTTTATAGAACTTCG	0.321354
SRF-1:1424, 4, set2, minCMV	SRF	0	1	1424	minCMV	4	set2	CTTTGTTTAATTCAACGGCATTAA	0.427411
SRF-1:1424, 4, set2, minCMV	SRF	0	1	1424	minCMV	4	set2	GACACCTTCTCTCTAGGTCGGGTC	0.755751
SRF-1:1424, 4, set2, minCMV	SRF	0	1	1424	minCMV	4	set2	GACTCCTTACCATTTGGATATGAC	0.691329
SRF-1:1424, 4, set2, minCMV	SRF	0	1	1424	minCMV	4	set2	GATGACGTCTTTGGCGTATGTTCA	0.799324
SRF-1:1424, 4, set2, minCMV	SRF	0	1	1424	minCMV	4	set2	GATTATGGATGTTTTAGATATTCA	0.616098
SRF-1:1424, 4, set2, minCMV	SRF	0	1	1424	minCMV	4	set2	GCTTATTTAATGGTCGGACGTTAC	1.07926
SRF-1:1424, 4, set2, minCMV	SRF	0	1	1424	minCMV	4	set2	GTTTATCTCTGATTCCCGAATTTA	0.322623
SRF-1:1424, 4, set2, minCMV	SRF	0	1	1424	minCMV	4	set2	GTTTATTTGTTTTTCACTTATAAG	0.518267
SRF-1:1424, 4, set2, minCMV	SRF	0	1	1424	minCMV	4	set2	GTTTGACGATTGTTAGGTTCTTTG	0.604678
SRF-1:1424, 4, set2, minProm	SRF	0	1	1424	minProm	4	set2	AACAGAGTAAGTTTTACTAATGAG	0.415838
SRF-1:1424, 4, set2, minProm	SRF	0	1	1424	minProm	4	set2	AAGGGATGGTCTTGCAGATATACG	1.57793
SRF-1:1424, 4, set2, minProm	SRF	0	1	1424	minProm	4	set2	AATTGTGTATTTTTAGTATATGTC	1.00214
SRF-1:1424, 4, set2, minProm	SRF	0	1	1424	minProm	4	set2	ACGTACTTGCGTGTTAGACATTAG	0.396565
SRF-1:1424, 4, set2, minProm	SRF	0	1	1424	minProm	4	set2	ACGTGCTAATCACTACTTCATTCC	-0.88009
SRF-1:1424, 4, set2, minProm	SRF	0	1	1424	minProm	4	set2	ACTGGTTTCATGTTTGTTCCGTTA	1.76493
SRF-1:1424, 4, set2, minProm	SRF	0	1	1424	minProm	4	set2	ATCGCTTTCATGGTAACATATTTG	1.56499
SRF-1:1424, 4, set2, minProm	SRF	0	1	1424	minProm	4	set2	ATTAACCTGTTTCAAGCGACCGTG	0.437531
SRF-1:1424, 4, set2, minProm	SRF	0	1	1424	minProm	4	set2	ATTTCCTAATGTTTAGTATGTGTA	0.46196
SRF-1:1424, 4, set2, minProm	SRF	0	1	1424	minProm	4	set2	CCTTATGTCAGTTTAACATGTATG	0.463118
SRF-1:1424, 4, set2, minProm	SRF	0	1	1424	minProm	4	set2	CTTTGAGACTGTCTTATGCAGGCG	0.0559776
SRF-1:1424, 4, set2, minProm	SRF	0	1	1424	minProm	4	set2	GATTCTGTCAGTGTTCCGTGCTCG	-0.112849
SRF-1:1424, 4, set2, minProm	SRF	0	1	1424	minProm	4	set2	GTTGATGTGTTATAACCGAAGATC	0.689439
SRF-1:1424, 4, set2, minTK	SRF	0	1	1424	minTK	4	set2	AATGGTGACATTGACGTTACCTTA	-0.0899866
SRF-1:1424, 4, set2, minTK	SRF	0	1	1424	minTK	4	set2	ACTGACTGATCGTTCAGGAACTCC	0.137692
SRF-1:1424, 4, set2, minTK	SRF	0	1	1424	minTK	4	set2	ACTGATTGACTTTACGTTACTTTA	0.489062
SRF-1:1424, 4, set2, minTK	SRF	0	1	1424	minTK	4	set2	ACTTAATAATGTTAACCGTAGTTA	0.562538
SRF-1:1424, 4, set2, minTK	SRF	0	1	1424	minTK	4	set2	ACTTCCCGCTGTCGACGTAGTACA	-0.0188576
SRF-1:1424, 4, set2, minTK	SRF	0	1	1424	minTK	4	set2	ATCTAACTGCTAGTTCGTAATACA	-0.157871
SRF-1:1424, 4, set2, minTK	SRF	0	1	1424	minTK	4	set2	ATCTGATTATTTCGTATGTACAAC	-0.279465
SRF-1:1424, 4, set2, minTK	SRF	0	1	1424	minTK	4	set2	ATTGAATAACTATGTGTTAGCTAC	0.619915
SRF-1:1424, 4, set2, minTK	SRF	0	1	1424	minTK	4	set2	ATTTATTTATCATAAGGAACCGAG	0.319012
SRF-1:1424, 4, set2, minTK	SRF	0	1	1424	minTK	4	set2	CAGACTGTCTCACACACTCCGAAC	0.162893
SRF-1:1424, 4, set2, minTK	SRF	0	1	1424	minTK	4	set2	CCGAACGGACTTCTTCTATGTTAA	0.336679
SRF-1:1424, 4, set2, minTK	SRF	0	1	1424	minTK	4	set2	CCTTCCTAGCCGTAAACATAGTTC	-0.537547
SRF-1:1424, 4, set2, minTK	SRF	0	1	1424	minTK	4	set2	CTTACATTGTTGGTTCGTTCTGTA	0.19357
SRF-1:1424, 4, set2, minTK	SRF	0	1	1424	minTK	4	set2	CTTAGATAGTTAGGACGAACGTAA	0.458021
SRF-1:1424, 4, set2, minTK	SRF	0	1	1424	minTK	4	set2	GATGATCGGCCGGGAGCTTATTCC	0.373685
SRF-1:1424, 4, set2, minTK	SRF	0	1	1424	minTK	4	set2	GCTAAATACACTCTCGTACATTCG	0.504401
SRF-1:1424, 4, set2, minTK	SRF	0	1	1424	minTK	4	set2	GTTAGTTAGTTTCAAATTTATTAG	-0.272493
SRF-1:1424, 4, set2, minTK	SRF	0	1	1424	minTK	4	set2	GTTGATTGCTCTCGCGTTAGTACA	0.205902
SRF-1:1424, 4, set2, minTK	SRF	0	1	1424	minTK	4	set2	GTTTATTGCCTTGTCCGAAAGTCC	-0.362691
SRF-1:1757, 8, set2, minCMV	SRF	0	1	1757	minCMV	8	set2	AACTGCGAACTTTTTGTGAGGACG	1.24862
SRF-1:1757, 8, set2, minCMV	SRF	0	1	1757	minCMV	8	set2	AAGAATCGAAGTGTACCGTGCGTG	0.609065
SRF-1:1757, 8, set2, minCMV	SRF	0	1	1757	minCMV	8	set2	AAGGATGACTCATTTACATAGATA	0.752363
SRF-1:1757, 8, set2, minCMV	SRF	0	1	1757	minCMV	8	set2	AAGTCTTTACCTTTACTATCTTTG	0.727169
SRF-1:1757, 8, set2, minCMV	SRF	0	1	1757	minCMV	8	set2	AATAATTAGTTACTACGGTATATC	0.944652
SRF-1:1757, 8, set2, minCMV	SRF	0	1	1757	minCMV	8	set2	AATAATTTACTGTAACTTCCCTCC	0.948628
SRF-1:1757, 8, set2, minCMV	SRF	0	1	1757	minCMV	8	set2	AATTGTCTCCTTTTCATTTGTTTA	0.878903
SRF-1:1757, 8, set2, minCMV	SRF	0	1	1757	minCMV	8	set2	ACTACAGTGATTTGACCTTGTATA	1.00459
SRF-1:1757, 8, set2, minCMV	SRF	0	1	1757	minCMV	8	set2	ACTGCTTAGTGTTTTCCTAAGTTC	0.832697
SRF-1:1757, 8, set2, minCMV	SRF	0	1	1757	minCMV	8	set2	ATCGACCAACTGCACGTTAATTAA	1.02757
SRF-1:1757, 8, set2, minCMV	SRF	0	1	1757	minCMV	8	set2	ATCGACTAAACAGTTGCGAGGGCA	0.949093
SRF-1:1757, 8, set2, minCMV	SRF	0	1	1757	minCMV	8	set2	ATCGGTGTCTTTTGTAGTACTGCG	0.972866
SRF-1:1757, 8, set2, minCMV	SRF	0	1	1757	minCMV	8	set2	ATCGGTTACTTTCGAGGACGTTCC	0.994811
SRF-1:1757, 8, set2, minCMV	SRF	0	1	1757	minCMV	8	set2	ATCTGAGTATCTGGAATTCGTTTG	0.921517
SRF-1:1757, 8, set2, minCMV	SRF	0	1	1757	minCMV	8	set2	ATGACATTGATAGTTATAAGTTCG	1.24233
SRF-1:1757, 8, set2, minCMV	SRF	0	1	1757	minCMV	8	set2	ATTACTCTATGTTGTGTGAGCGAA	0.670173
SRF-1:1757, 8, set2, minCMV	SRF	0	1	1757	minCMV	8	set2	ATTGAACAAATGGTAGCTTATGTG	1.14425
SRF-1:1757, 8, set2, minCMV	SRF	0	1	1757	minCMV	8	set2	ATTTGTGAACTGTTCGTTTCTATA	0.912528
SRF-1:1757, 8, set2, minCMV	SRF	0	1	1757	minCMV	8	set2	ATTTGTGTATTTTGACTAAATGTA	0.256828
SRF-1:1757, 8, set2, minCMV	SRF	0	1	1757	minCMV	8	set2	CACAGTTTCTTGCTTGCTTAGTCG	1.13078
SRF-1:1757, 8, set2, minCMV	SRF	0	1	1757	minCMV	8	set2	CAGAACTTAATTCATGCGTATGCA	0.817797
SRF-1:1757, 8, set2, minCMV	SRF	0	1	1757	minCMV	8	set2	CAGTGTGTGTGTCGTGTTTACACA	0.877325
SRF-1:1757, 8, set2, minCMV	SRF	0	1	1757	minCMV	8	set2	CATTCAGTCCTTTTAGCGCCGGCA	0.928326
SRF-1:1757, 8, set2, minCMV	SRF	0	1	1757	minCMV	8	set2	CCGAGTCTGTTTTATCTATATTTA	0.880161
SRF-1:1757, 8, set2, minCMV	SRF	0	1	1757	minCMV	8	set2	CCGGACTTCAGGTATATGAGGTAG	0.83651
SRF-1:1757, 8, set2, minCMV	SRF	0	1	1757	minCMV	8	set2	CCGTATTTCTTTTAAGGAACTAAC	1.1779
SRF-1:1757, 8, set2, minCMV	SRF	0	1	1757	minCMV	8	set2	CCGTCTTAGTTTCACACTCGGTAG	0.989744
SRF-1:1757, 8, set2, minCMV	SRF	0	1	1757	minCMV	8	set2	CCTTAAGTCTCATTCACGTAGTAA	0.722135
SRF-1:1757, 8, set2, minCMV	SRF	0	1	1757	minCMV	8	set2	CTCTCCGGATTATATATGTGCTAC	0.867912
SRF-1:1757, 8, set2, minCMV	SRF	0	1	1757	minCMV	8	set2	CTCTCTGTCCCGTTTCTTCATTAG	0.807691
SRF-1:1757, 8, set2, minCMV	SRF	0	1	1757	minCMV	8	set2	CTCTGTGGGATTGTTGTTTGCGTC	0.815383
SRF-1:1757, 8, set2, minCMV	SRF	0	1	1757	minCMV	8	set2	CTTACCCTCTGATTAGTGTGTTTA	0.987231
SRF-1:1757, 8, set2, minCMV	SRF	0	1	1757	minCMV	8	set2	CTTTATTTCCTTGATATTTATGTA	1.14438
SRF-1:1757, 8, set2, minCMV	SRF	0	1	1757	minCMV	8	set2	GAGAGCGAGTCTTTAGGAACTTCC	0.329146
SRF-1:1757, 8, set2, minCMV	SRF	0	1	1757	minCMV	8	set2	GATTACTTAACTTACAGGAGTATC	0.946402
SRF-1:1757, 8, set2, minCMV	SRF	0	1	1757	minCMV	8	set2	GCGTCTGACACTTTACTATGGGAC	0.877565
SRF-1:1757, 8, set2, minCMV	SRF	0	1	1757	minCMV	8	set2	GTCTAAGAAAGATGAAGTCGGATC	0.829753
SRF-1:1757, 8, set2, minCMV	SRF	0	1	1757	minCMV	8	set2	GTTGGTGTCCGTTTCCTGCGCGCA	0.684427
SRF-1:1757, 8, set2, minProm	SRF	0	1	1757	minProm	8	set2	AAGAATTTAATTCATACTCCGTCA	1.36971
SRF-1:1757, 8, set2, minProm	SRF	0	1	1757	minProm	8	set2	ATCTGATAGATATTACTGTGTTTA	1.27015
SRF-1:1757, 8, set2, minProm	SRF	0	1	1757	minProm	8	set2	ATGAATTGGCTACTTGGATGTTAG	0.688313
SRF-1:1757, 8, set2, minProm	SRF	0	1	1757	minProm	8	set2	ATGAGCCTAACACGCCCGAACTTG	0.292802
SRF-1:1757, 8, set2, minProm	SRF	0	1	1757	minProm	8	set2	ATGGGTTGACTGTGAGTATCCTCC	0.952182
SRF-1:1757, 8, set2, minProm	SRF	0	1	1757	minProm	8	set2	ATTAATGGGTCATACCGGAACAAA	0.566105
SRF-1:1757, 8, set2, minProm	SRF	0	1	1757	minProm	8	set2	ATTGACCTGTGTGATCGTTACTTC	0.177201
SRF-1:1757, 8, set2, minProm	SRF	0	1	1757	minProm	8	set2	CAGTGATTCATGGGAATATACGTC	0.9405
SRF-1:1757, 8, set2, minProm	SRF	0	1	1757	minProm	8	set2	CTGTAATAAATTGAAATAAGGTTA	0.431487
SRF-1:1757, 8, set2, minProm	SRF	0	1	1757	minProm	8	set2	CTGTATTAGTTTGAAGGGACTGTA	0.637938
SRF-1:1757, 8, set2, minProm	SRF	0	1	1757	minProm	8	set2	CTTAATGGATCATATACGTACATC	0.144034
SRF-1:1757, 8, set2, minProm	SRF	0	1	1757	minProm	8	set2	GATTACGACCGTCATATTCGTATG	0.819105
SRF-1:1757, 8, set2, minProm	SRF	0	1	1757	minProm	8	set2	GTGAGAGAAACTGGTGTTTGGTCA	1.17111
SRF-1:1757, 8, set2, minProm	SRF	0	1	1757	minProm	8	set2	GTTAACTTGAGAGAAGCGTATGCA	1.04484
SRF-1:1757, 8, set2, minProm	SRF	0	1	1757	minProm	8	set2	GTTACTTGCATGCTAGCACATTCG	0.757279
SRF-1:1757, 8, set2, minTK	SRF	0	1	1757	minTK	8	set2	AAGTCTTTGTTGTATCTTCATGAG	1.02229
SRF-1:1757, 8, set2, minTK	SRF	0	1	1757	minTK	8	set2	AATTCATTAAGATTTAGTAATTAA	0.475832
SRF-1:1757, 8, set2, minTK	SRF	0	1	1757	minTK	8	set2	CTCGATCTGCGATTTATTTCCACA	0.208196
SRF-1:1757, 8, set2, minTK	SRF	0	1	1757	minTK	8	set2	CTTTACGTATTGTATAGTTATTCG	1.57793
SRF-1:1757, 8, set2, minTK	SRF	0	1	1757	minTK	8	set2	GATTAATAATTGTTTGTGAAGGAA	0.834001
SRF-1:1757, 8, set2, minTK	SRF	0	1	1757	minTK	8	set2	GCTGATTAGATATACCGTACCACA	-0.196104
SRF-1:1757, 8, set2, minTK	SRF	0	1	1757	minTK	8	set2	GTCGCACGCACACTACTTAGGAAA	0.440785
SRF-1:1757, 8, set2, minTK	SRF	0	1	1757	minTK	8	set2	GTCTCCTAAATTCGAATATCCTCA	0.448647
SRF-1:1757, 8, set2, minTK	SRF	0	1	1757	minTK	8	set2	GTTAAATACCTTCTTAGGCACTTC	-0.471626
SRF-1:425, 4, set1, minCMV	SRF	0	1	425	minCMV	4	set1	AAGAACTACTTACACCTTACTATA	1.12238
SRF-1:425, 4, set1, minCMV	SRF	0	1	425	minCMV	4	set1	AATTATTAAACTTTAATAACTATG	1.25481
SRF-1:425, 4, set1, minCMV	SRF	0	1	425	minCMV	4	set1	ACCTGAGAGTTATGTGCATAGTAG	0.835531
SRF-1:425, 4, set1, minCMV	SRF	0	1	425	minCMV	4	set1	ACGACATTGATACAAATTAATAAC	1.71683
SRF-1:425, 4, set1, minCMV	SRF	0	1	425	minCMV	4	set1	ACGAGAGAATTGTTACCTTGCATA	0.900283
SRF-1:425, 4, set1, minCMV	SRF	0	1	425	minCMV	4	set1	ACGGCACACCCATATCTATGTTAA	0.985169
SRF-1:425, 4, set1, minCMV	SRF	0	1	425	minCMV	4	set1	ACGTAAGTGATAGGTGCTAAGGCG	1.26206
SRF-1:425, 4, set1, minCMV	SRF	0	1	425	minCMV	4	set1	ACTGGATTATTAGGTCCGTGGGTG	0.207981
SRF-1:425, 4, set1, minCMV	SRF	0	1	425	minCMV	4	set1	ATCAACCTCTGACGTGTTACGTTA	1.34083
SRF-1:425, 4, set1, minCMV	SRF	0	1	425	minCMV	4	set1	ATCAGACTAACACTTAGATCCAAG	1.52959
SRF-1:425, 4, set1, minCMV	SRF	0	1	425	minCMV	4	set1	ATCGCCCAACTGCTAGTACCTTCA	1.39258
SRF-1:425, 4, set1, minCMV	SRF	0	1	425	minCMV	4	set1	ATGTAAGACTGTGATCCTTCGGCA	1.30888
SRF-1:425, 4, set1, minCMV	SRF	0	1	425	minCMV	4	set1	ATGTGTTGACCTTACATTAGGTAG	0.920818
SRF-1:425, 4, set1, minCMV	SRF	0	1	425	minCMV	4	set1	ATTAACGTACGTTGTATTACTTCA	1.33898
SRF-1:425, 4, set1, minCMV	SRF	0	1	425	minCMV	4	set1	ATTACACGGTTTTACAGGTCCTCC	1.46408
SRF-1:425, 4, set1, minCMV	SRF	0	1	425	minCMV	4	set1	ATTTGTCTATCGGACGTAAATACA	1.33693
SRF-1:425, 4, set1, minCMV	SRF	0	1	425	minCMV	4	set1	CACACTTTGTTTTGTGTTTCTACG	1.59946
SRF-1:425, 4, set1, minCMV	SRF	0	1	425	minCMV	4	set1	CATGACTACAGAGTACTGCATTTG	1.75221
SRF-1:425, 4, set1, minCMV	SRF	0	1	425	minCMV	4	set1	CTTAGATTATGATACATGAGCATG	1.47135
SRF-1:425, 4, set1, minCMV	SRF	0	1	425	minCMV	4	set1	CTTTGAGTATTTTTTCCAAATACC	1.22497
SRF-1:425, 4, set1, minCMV	SRF	0	1	425	minCMV	4	set1	GACAGCTAGTTAGGAATGCATATG	1.05671
SRF-1:425, 4, set1, minCMV	SRF	0	1	425	minCMV	4	set1	GACGGTGAAATTTTCCTATCTAAG	1.38727
SRF-1:425, 4, set1, minCMV	SRF	0	1	425	minCMV	4	set1	GATAATCACACATAACTTTGTATG	1.48432
SRF-1:425, 4, set1, minCMV	SRF	0	1	425	minCMV	4	set1	GATAATCGATTGTTTGGTCACGTC	1.52799
SRF-1:425, 4, set1, minCMV	SRF	0	1	425	minCMV	4	set1	GCTTGTGAATTTTGTCGAAATTCA	1.34984
SRF-1:425, 4, set1, minProm	SRF	0	1	425	minProm	4	set1	ATTTCCGAAACGGTTGGAAACGCA	1.12493
SRF-1:425, 4, set1, minProm	SRF	0	1	425	minProm	4	set1	GTTTCACTCTTATGTATTACTGCA	1.52686
SRF-1:425, 4, set1, minTK	SRF	0	1	425	minTK	4	set1	AATGACTTATGTGTTATTCACATC	0.795359
SRF-1:425, 4, set1, minTK	SRF	0	1	425	minTK	4	set1	AATGCACTATTTTTCCTACATGAA	0.923427
SRF-1:425, 4, set1, minTK	SRF	0	1	425	minTK	4	set1	CATAAACAATCTTAAGGTAATATG	1.04143
SRF-1:425, 4, set1, minTK	SRF	0	1	425	minTK	4	set1	GATTGTGAGCTTCACCGAAGCGTC	1.03022
SRF-1:425, 4, set1, minTK	SRF	0	1	425	minTK	4	set1	GTTTATGTGCGATGAGGAACGAAC	1.11245
SRF-1:425, 4, set1, minTK	SRF	0	1	425	minTK	4	set1	GTTTCTCTCTGTGTTAGATATTAG	0.915496
SRF-1:758, 8, set1, minCMV	SRF	0	1	758	minCMV	8	set1	AAGTATTAGCGATTTAGGTCTACC	1.89159
SRF-1:758, 8, set1, minCMV	SRF	0	1	758	minCMV	8	set1	AATGGCCACACGTAACTTTGTTAC	1.82947
SRF-1:758, 8, set1, minCMV	SRF	0	1	758	minCMV	8	set1	AATTCTCAATTGGTAACATGTGTG	2.20632
SRF-1:758, 8, set1, minCMV	SRF	0	1	758	minCMV	8	set1	ACGGCTTGGTTAGTCAGTCGTTTG	1.14836
SRF-1:758, 8, set1, minCMV	SRF	0	1	758	minCMV	8	set1	ACGGGTTAAACTTGACTAAATGCA	1.5758
SRF-1:758, 8, set1, minCMV	SRF	0	1	758	minCMV	8	set1	ACTTCTCGAATTTAACTTAGGAAA	1.90759
SRF-1:758, 8, set1, minCMV	SRF	0	1	758	minCMV	8	set1	ATGGGTTTCATTGTTGCATCTATA	1.99439
SRF-1:758, 8, set1, minCMV	SRF	0	1	758	minCMV	8	set1	ATGTATTTAAGGGATGTGCGTGTG	2.32383
SRF-1:758, 8, set1, minCMV	SRF	0	1	758	minCMV	8	set1	CACTCCGTCCTATGTGCATGCTCG	0.0780039
SRF-1:758, 8, set1, minCMV	SRF	0	1	758	minCMV	8	set1	CATAGATAGATGGACAGTCGCGCG	2.02168
SRF-1:758, 8, set1, minCMV	SRF	0	1	758	minCMV	8	set1	CATTCATTACGGTTTACAACTTTG	1.74848
SRF-1:758, 8, set1, minCMV	SRF	0	1	758	minCMV	8	set1	CATTCTTAGTCTTTAGCATGTGTA	1.86194
SRF-1:758, 8, set1, minCMV	SRF	0	1	758	minCMV	8	set1	CATTGAGTCATTTGTACACATACC	1.12551
SRF-1:758, 8, set1, minCMV	SRF	0	1	758	minCMV	8	set1	CCCTCATGCTCTGAACCAAATATA	1.9349
SRF-1:758, 8, set1, minCMV	SRF	0	1	758	minCMV	8	set1	CTCTATCAAATATTACTATGTTTG	1.8917
SRF-1:758, 8, set1, minCMV	SRF	0	1	758	minCMV	8	set1	GATTACGTATTGTGCATTAATTTG	1.86607
SRF-1:758, 8, set1, minCMV	SRF	0	1	758	minCMV	8	set1	GTCGATTACTTATAACCAAGTTTC	1.83446
SRF-1:758, 8, set1, minCMV	SRF	0	1	758	minCMV	8	set1	GTGTATTTATTTTTCCTAAACACA	1.90223
SRF-1:758, 8, set1, minCMV	SRF	0	1	758	minCMV	8	set1	GTTGCTTTCTTTCGTAGACCGAAC	1.77798
SRF-1:758, 8, set1, minProm	SRF	0	1	758	minProm	8	set1	ATCTATGAATGAGTTACGACCTAC	2.16922
SRF-1:758, 8, set1, minProm	SRF	0	1	758	minProm	8	set1	CCCTATTTCTGTTATATTTATACG	1.94938
SRF-1:758, 8, set1, minProm	SRF	0	1	758	minProm	8	set1	CCTACTTAATTTGGCCTAACGGCC	1.9405
SRF-1:758, 8, set1, minProm	SRF	0	1	758	minProm	8	set1	GATAATTGCTTGTTTGGGACGGAA	2.05882
SRF-1:758, 8, set1, minTK	SRF	0	1	758	minTK	8	set1	ATCGGTTAATTGTTCCTATGGTTG	1.57186
SRF-1:758, 8, set1, minTK	SRF	0	1	758	minTK	8	set1	ATGAAAGTCCCTTGTGTTCGGTAC	1.55019
SRF-1:758, 8, set1, minTK	SRF	0	1	758	minTK	8	set1	CATTATGGATTTGTTGTTCGCTAA	0.501143
SRF-1:758, 8, set1, minTK	SRF	0	1	758	minTK	8	set1	CTCTGTTGGATTTTAGTAACTGAA	2.51781
SRF-1:758, 8, set1, minTK	SRF	0	1	758	minTK	8	set1	GACAGTTTAATTTTTATATATTTG	1.18742
SRF-1:758, 8, set1, minTK	SRF	0	1	758	minTK	8	set1	GCTTGAGGATCTTAAATTTAGGTA	2.40616
SRF-1:92, 1, set1, minCMV	SRF	0	1	92	minCMV	1	set1	AACGAACAAAGGTATCCAACTGTC	1.31298
SRF-1:92, 1, set1, minCMV	SRF	0	1	92	minCMV	1	set1	AACGACCTATGACATCCTTGTACA	1.38432
SRF-1:92, 1, set1, minCMV	SRF	0	1	92	minCMV	1	set1	AATAGCGTCAGGTTAAGGCGCGTC	1.42522
SRF-1:92, 1, set1, minCMV	SRF	0	1	92	minCMV	1	set1	AATGCATTAATATATACTTGTTCG	1.23347
SRF-1:92, 1, set1, minCMV	SRF	0	1	92	minCMV	1	set1	AATTATCAAATTTTAATATCGACA	0.784071
SRF-1:92, 1, set1, minCMV	SRF	0	1	92	minCMV	1	set1	ACCACCCAATGATTAGGGAAGAAC	1.21362
SRF-1:92, 1, set1, minCMV	SRF	0	1	92	minCMV	1	set1	ACTACTTACTTGTTAAGTTCTGAG	0.769667
SRF-1:92, 1, set1, minCMV	SRF	0	1	92	minCMV	1	set1	ATGGCAGACTTTCTTGCTCCGTTG	1.33273
SRF-1:92, 1, set1, minCMV	SRF	0	1	92	minCMV	1	set1	ATGTAAGTCCGTTGCGCGTGCTAC	1.41259
SRF-1:92, 1, set1, minCMV	SRF	0	1	92	minCMV	1	set1	ATTAGATAGCCTTTCGTTCATTCC	1.33472
SRF-1:92, 1, set1, minCMV	SRF	0	1	92	minCMV	1	set1	ATTTCAGAATTTCTTCCATCGATG	1.34093
SRF-1:92, 1, set1, minCMV	SRF	0	1	92	minCMV	1	set1	ATTTGCCAACTTGAAGTTTATGAC	1.11831
SRF-1:92, 1, set1, minCMV	SRF	0	1	92	minCMV	1	set1	CATTATTACTGGGAAACTTGGGTA	1.44571
SRF-1:92, 1, set1, minCMV	SRF	0	1	92	minCMV	1	set1	CCTACTTAATTGCATATAACGTAC	1.54671
SRF-1:92, 1, set1, minCMV	SRF	0	1	92	minCMV	1	set1	CCTTATTACTGGTTCGTTCGCGCA	1.41932
SRF-1:92, 1, set1, minCMV	SRF	0	1	92	minCMV	1	set1	CTCGCAGTGATGGGTACATACTAA	1.83139
SRF-1:92, 1, set1, minCMV	SRF	0	1	92	minCMV	1	set1	CTCTAAGGGATGTTTATTCACTCG	1.2659
SRF-1:92, 1, set1, minCMV	SRF	0	1	92	minCMV	1	set1	CTCTCTTTGCGTCTAGTTTATACA	1.45479
SRF-1:92, 1, set1, minCMV	SRF	0	1	92	minCMV	1	set1	CTTTGTTTGCGGGTTAGTTCTTCA	1.46151
SRF-1:92, 1, set1, minCMV	SRF	0	1	92	minCMV	1	set1	GTCGCAGTATCGCACCTATCCGCA	0.318879
SRF-1:92, 1, set1, minProm	SRF	0	1	92	minProm	1	set1	ACGTGTCAATGACTTAGTTAGGCC	1.31817
SRF-1:92, 1, set1, minProm	SRF	0	1	92	minProm	1	set1	ATGAGTCTATGTGTCCTATATTTA	1.33045
SRF-1:92, 1, set1, minProm	SRF	0	1	92	minProm	1	set1	ATGTGATTCATATGTCGGCACGTA	2.37938
SRF-1:92, 1, set1, minProm	SRF	0	1	92	minProm	1	set1	GACTGTTAATTACAAATTTATGTG	0.481069
SRF-1:92, 1, set1, minTK	SRF	0	1	92	minTK	1	set1	ATCAGCTAACTTTTACTTTAGTTC	0.534508
SRF-1:92, 1, set1, minTK	SRF	0	1	92	minTK	1	set1	CAGAGTTAGTCAGGACCTAATTCG	1.69949
SRF-1:92, 1, set1, minTK	SRF	0	1	92	minTK	1	set1	CTTAAATTCCTTGTTAGTCATACG	1.26243
SRF-1:92, 1, set1, minTK	SRF	0	1	92	minTK	1	set1	GTGTATGGATTTTTCATGTGTTAG	0.756417
Scramble10-1:1329, 1, set2, minCMV	Scramble10	1	1	1329	minCMV	1	set2	AACGACCACTGTTGCACTTGTTCA	-1.0595
Scramble10-1:1329, 1, set2, minCMV	Scramble10	1	1	1329	minCMV	1	set2	AACTCTTTGATTTTCAGTAGGTAC
Scramble10-1:1329, 1, set2, minCMV	Scramble10	1	1	1329	minCMV	1	set2	AAGTACGTGTCATATCTGTCTTAA	-0.229425
Scramble10-1:1329, 1, set2, minCMV	Scramble10	1	1	1329	minCMV	1	set2	AAGTCATGAATACGAATGAGTGTA	0.166504
Scramble10-1:1329, 1, set2, minCMV	Scramble10	1	1	1329	minCMV	1	set2	AATTCTGAGCTTCTTATTAGGTAA	-0.534279
Scramble10-1:1329, 1, set2, minCMV	Scramble10	1	1	1329	minCMV	1	set2	ACTGGTCTATGGTACGTATCGGTG	-1.1202
Scramble10-1:1329, 1, set2, minCMV	Scramble10	1	1	1329	minCMV	1	set2	ACTGGTTTAATGGTTAGGTCGTCC	-4.22942
Scramble10-1:1329, 1, set2, minCMV	Scramble10	1	1	1329	minCMV	1	set2	ATGTATTAGTTGTTCAGGTAGTCA	-0.515179
Scramble10-1:1329, 1, set2, minCMV	Scramble10	1	1	1329	minCMV	1	set2	ATGTCAGTGTTTGATCGGAAGGTC
Scramble10-1:1329, 1, set2, minCMV	Scramble10	1	1	1329	minCMV	1	set2	ATTAGTTAATGTCAACTGTGTATG	1.35554
Scramble10-1:1329, 1, set2, minCMV	Scramble10	1	1	1329	minCMV	1	set2	CAGGACCTAATGTTAACTAACGTC	-0.593138
Scramble10-1:1329, 1, set2, minCMV	Scramble10	1	1	1329	minCMV	1	set2	CTTAAATGACTTCAAGTATGTTCA	-0.129889
Scramble10-1:1329, 1, set2, minCMV	Scramble10	1	1	1329	minCMV	1	set2	CTTAATGTATGGGAACTTTATGAG	2.30307
Scramble10-1:1329, 1, set2, minCMV	Scramble10	1	1	1329	minCMV	1	set2	CTTACCGGACGTGGTATATCGATC	0.0185029
Scramble10-1:1329, 1, set2, minCMV	Scramble10	1	1	1329	minCMV	1	set2	CTTTATTTGCTTGTCATGAGTATG	0.223088
Scramble10-1:1329, 1, set2, minCMV	Scramble10	1	1	1329	minCMV	1	set2	GACTCACTCTTATTCGTTACTACG	-0.796465
Scramble10-1:1329, 1, set2, minCMV	Scramble10	1	1	1329	minCMV	1	set2	GATTACCAACGTTATCCTAGTTAC	0.0925035
Scramble10-1:1329, 1, set2, minCMV	Scramble10	1	1	1329	minCMV	1	set2	GCTAATTTATGTGTTCGAAACATA	-1.2559
Scramble10-1:1329, 1, set2, minCMV	Scramble10	1	1	1329	minCMV	1	set2	GCTTATCGCTTTCGCGTACCTTCA	-0.454491
Scramble10-1:1329, 1, set2, minCMV	Scramble10	1	1	1329	minCMV	1	set2	GTGTCCCTATGACTTAGTCATACG	-0.403454
Scramble10-1:1329, 1, set2, minCMV	Scramble10	1	1	1329	minCMV	1	set2	GTTGAACTATCTTTTGCGAGTTTC	-1.2559
Scramble10-1:1329, 1, set2, minCMV	Scramble10	1	1	1329	minCMV	1	set2	GTTGACTTGACAGGTACTTCGTTC	1.1481
Scramble10-1:1329, 1, set2, minProm	Scramble10	1	1	1329	minProm	1	set2	AACACTGAATCTGTTCTATATAAC	0.309734
Scramble10-1:1329, 1, set2, minProm	Scramble10	1	1	1329	minProm	1	set2	AAGTGCGTAACTCAAATACACAAA	-0.113947
Scramble10-1:1329, 1, set2, minProm	Scramble10	1	1	1329	minProm	1	set2	ACCGCCGAAAGAGTCCTGAATAAC	-0.907497
Scramble10-1:1329, 1, set2, minProm	Scramble10	1	1	1329	minProm	1	set2	ACGTGAGTGAGAGGTCTTTGTATA	-0.814387
Scramble10-1:1329, 1, set2, minProm	Scramble10	1	1	1329	minProm	1	set2	ATTAATTTGTGATTTCGAACTGCA	-0.673031
Scramble10-1:1329, 1, set2, minProm	Scramble10	1	1	1329	minProm	1	set2	CACAGCTAGCCAGTAGTGCCCTCA	0.355538
Scramble10-1:1329, 1, set2, minProm	Scramble10	1	1	1329	minProm	1	set2	CCCTAATACATGTAAGTATGTTTG	-0.900117
Scramble10-1:1329, 1, set2, minProm	Scramble10	1	1	1329	minProm	1	set2	CCTACCCGCCGTCAAGCTCACTTA	0.0293096
Scramble10-1:1329, 1, set2, minProm	Scramble10	1	1	1329	minProm	1	set2	CCTTCCCGGTGGTATACTAGCGTC	-0.141962
Scramble10-1:1329, 1, set2, minProm	Scramble10	1	1	1329	minProm	1	set2	CTTGGAGAACCTCTTATTTAGTAG	-0.577348
Scramble10-1:1329, 1, set2, minProm	Scramble10	1	1	1329	minProm	1	set2	CTTTCATGCCCTCATCCTCCGTAG	-0.322534
Scramble10-1:1329, 1, set2, minProm	Scramble10	1	1	1329	minProm	1	set2	CTTTGACTCTCAGTTACATACGTG	0.355538
Scramble10-1:1329, 1, set2, minProm	Scramble10	1	1	1329	minProm	1	set2	GAGACTCTAATTTATCCTTGTGTC	0.0506833
Scramble10-1:1329, 1, set2, minProm	Scramble10	1	1	1329	minProm	1	set2	GAGTATTAATTGGAAACTTAGGTA	0.633072
Scramble10-1:1329, 1, set2, minProm	Scramble10	1	1	1329	minProm	1	set2	GAGTGACTATCTGTTCTTAACTAC	-0.56646
Scramble10-1:1329, 1, set2, minProm	Scramble10	1	1	1329	minProm	1	set2	GCCTGACTCTGGGGTCGTTATTAA	1.9405
Scramble10-1:1329, 1, set2, minTK	Scramble10	1	1	1329	minTK	1	set2	AACTGTCAATTGGTTCTATATTTA	-1.22942
Scramble10-1:1329, 1, set2, minTK	Scramble10	1	1	1329	minTK	1	set2	AAGTGACAGTCAGTAAGTTCGATA	0.355538
Scramble10-1:1329, 1, set2, minTK	Scramble10	1	1	1329	minTK	1	set2	AATTAATAAACAGTCGTTTATTTG	-1.83711
Scramble10-1:1329, 1, set2, minTK	Scramble10	1	1	1329	minTK	1	set2	AATTATTTCACTTATAGGTGTTCC	0.0336098
Scramble10-1:1329, 1, set2, minTK	Scramble10	1	1	1329	minTK	1	set2	ATGGCTTTCTTTCAACCGAGGGAA	-1.30743
Scramble10-1:1329, 1, set2, minTK	Scramble10	1	1	1329	minTK	1	set2	ATTGACCTACTGCTACGGAACAAC	-0.644462
Scramble10-1:1329, 1, set2, minTK	Scramble10	1	1	1329	minTK	1	set2	CACGGAGACATAGTAGCTTGTGTA	-0.563844
Scramble10-1:1329, 1, set2, minTK	Scramble10	1	1	1329	minTK	1	set2	CAGTAACGCCTGCATCGTAGTATC	-0.428733
Scramble10-1:1329, 1, set2, minTK	Scramble10	1	1	1329	minTK	1	set2	CCCAAAGAATGTCTTATACATATC	-0.272493
Scramble10-1:1329, 1, set2, minTK	Scramble10	1	1	1329	minTK	1	set2	CCTGCTGTATGTTACCTGAATAAA	-0.0951236
Scramble10-1:1329, 1, set2, minTK	Scramble10	1	1	1329	minTK	1	set2	GACTACTTAATGTTAATAAGGGAA	0.448647
Scramble10-1:1329, 1, set2, minTK	Scramble10	1	1	1329	minTK	1	set2	GACTATCTATGTCATCTTTATGAG	-0.483997
Scramble10-1:1329, 1, set2, minTK	Scramble10	1	1	1329	minTK	1	set2	GTTGGACTCCTACGTCCTCGGATA	1.07543
Scramble10-1:1329, 1, set2, minTK	Scramble10	1	1	1329	minTK	1	set2	GTTGGTCGAACTTTAGGACCTAAA	0.0336098
Scramble10-1:1329, 1, set2, minTK	Scramble10	1	1	1329	minTK	1	set2	GTTTGTCAGTGTTACATATACGTA	-1.08503
Scramble10-1:1662, 4, set2, minCMV	Scramble10	1	1	1662	minCMV	4	set2	AACGAATAACCGCTTGGTAATTCC	-0.141962
Scramble10-1:1662, 4, set2, minCMV	Scramble10	1	1	1662	minCMV	4	set2	AACGCATGATTGTTCATGCATACC	-0.16714
Scramble10-1:1662, 4, set2, minCMV	Scramble10	1	1	1662	minCMV	4	set2	AAGTAATTGTGTGTCATACCTGCG	-0.558206
Scramble10-1:1662, 4, set2, minCMV	Scramble10	1	1	1662	minCMV	4	set2	AATAATTTATTTGGCAGTTGCACC	0.355538
Scramble10-1:1662, 4, set2, minCMV	Scramble10	1	1	1662	minCMV	4	set2	AATACCGTACTATTTCCACATGAG	0.0336099
Scramble10-1:1662, 4, set2, minCMV	Scramble10	1	1	1662	minCMV	4	set2	AATGCTTGGCTTTTTAGTTCCTAA	-0.244855
Scramble10-1:1662, 4, set2, minCMV	Scramble10	1	1	1662	minCMV	4	set2	ACGTGTTACCTTGTTATTAACGTA	0.203535
Scramble10-1:1662, 4, set2, minCMV	Scramble10	1	1	1662	minCMV	4	set2	ACTAATTGAACATTAGCTCATTTC	-1.76999
Scramble10-1:1662, 4, set2, minCMV	Scramble10	1	1	1662	minCMV	4	set2	ATCAGACTATCTCTCCCGCCGTTG	-0.229425
Scramble10-1:1662, 4, set2, minCMV	Scramble10	1	1	1662	minCMV	4	set2	ATGGCAGTGTGTGTCCTTCGCGCG	-3.10389
Scramble10-1:1662, 4, set2, minCMV	Scramble10	1	1	1662	minCMV	4	set2	ATGTATGTCATGGTTAGAAGGAAA	-0.567841
Scramble10-1:1662, 4, set2, minCMV	Scramble10	1	1	1662	minCMV	4	set2	ATTTACCTCATGCAACTTCGTTTG	-0.532295
Scramble10-1:1662, 4, set2, minCMV	Scramble10	1	1	1662	minCMV	4	set2	ATTTATCGCTCGGTAATTTATATA	0.429539
Scramble10-1:1662, 4, set2, minCMV	Scramble10	1	1	1662	minCMV	4	set2	CATACCTTCTCTTGTGTTCATTCA	0.10761
Scramble10-1:1662, 4, set2, minCMV	Scramble10	1	1	1662	minCMV	4	set2	CCCGGCTGATGATGCGTTAGTACA	2.9405
Scramble10-1:1662, 4, set2, minCMV	Scramble10	1	1	1662	minCMV	4	set2	CTCGATTTACGACATACAAACACA	-0.722465
Scramble10-1:1662, 4, set2, minCMV	Scramble10	1	1	1662	minCMV	4	set2	CTTAAACAAATTCTAGCTTACTTG	0.0131457
Scramble10-1:1662, 4, set2, minCMV	Scramble10	1	1	1662	minCMV	4	set2	GATACTGTACTGGTAACGTGTGCA	-0.201519
Scramble10-1:1662, 4, set2, minCMV	Scramble10	1	1	1662	minCMV	4	set2	GATTATCTGTTTTTTCTATGCATA	1.12606
Scramble10-1:1662, 4, set2, minCMV	Scramble10	1	1	1662	minCMV	4	set2	GCGGATTGGTTATGACGGAGTTAG	-3.16802
Scramble10-1:1662, 4, set2, minCMV	Scramble10	1	1	1662	minCMV	4	set2	GTCGGACAGATACACCTTAGTAAA	0.355538
Scramble10-1:1662, 4, set2, minCMV	Scramble10	1	1	1662	minCMV	4	set2	GTCTCTCACTCGGATAGTTGGTTG	0.618572
Scramble10-1:1662, 4, set2, minCMV	Scramble10	1	1	1662	minCMV	4	set2	GTTGGCGTCAGATTTATGTAGAAG	-1.02555
Scramble10-1:1662, 4, set2, minProm	Scramble10	1	1	1662	minProm	4	set2	AACTACGAAATATACGTGTCGGAC	0.144034
Scramble10-1:1662, 4, set2, minProm	Scramble10	1	1	1662	minProm	4	set2	AATAACTTCATTCGACCTTAGATG	0.220186
Scramble10-1:1662, 4, set2, minProm	Scramble10	1	1	1662	minProm	4	set2	AATAGTTTCATTGGCCTGTGGTTA	-0.174977
Scramble10-1:1662, 4, set2, minProm	Scramble10	1	1	1662	minProm	4	set2	ACCTATGAGTTAGAAGGATCTGTC	-0.675489
Scramble10-1:1662, 4, set2, minProm	Scramble10	1	1	1662	minProm	4	set2	ACTGACGGCAGGCTTGGTTACTCA	0.709175
Scramble10-1:1662, 4, set2, minProm	Scramble10	1	1	1662	minProm	4	set2	ATCTCTTACACAGATGTTTAGATA	-0.773745
Scramble10-1:1662, 4, set2, minProm	Scramble10	1	1	1662	minProm	4	set2	ATTTACTTGTTTTATACACGTATC	-0.229425
Scramble10-1:1662, 4, set2, minProm	Scramble10	1	1	1662	minProm	4	set2	GATGGCTAAATTCTTATACGCTTA
Scramble10-1:1662, 4, set2, minProm	Scramble10	1	1	1662	minProm	4	set2	GATGGTGGGTTGTGAGTTTGGGCA	-0.863775
Scramble10-1:1662, 4, set2, minProm	Scramble10	1	1	1662	minProm	4	set2	GCTTCATAATTACTAAGATGTTTA	-0.68399
Scramble10-1:1662, 4, set2, minProm	Scramble10	1	1	1662	minProm	4	set2	GTTACATTCTGTCGAAGTCAGGCG	-0.151422
Scramble10-1:1662, 4, set2, minTK	Scramble10	1	1	1662	minTK	4	set2	AACAATGGGCTATATATTAGGTAA	-1.35496
Scramble10-1:1662, 4, set2, minTK	Scramble10	1	1	1662	minTK	4	set2	ACCGACTACTTTTGACCGTCCATC	0.71309
Scramble10-1:1662, 4, set2, minTK	Scramble10	1	1	1662	minTK	4	set2	ATTGGTGAAATGTGTGGTAAGTTG	-0.103894
Scramble10-1:1662, 4, set2, minTK	Scramble10	1	1	1662	minTK	4	set2	GACAAAGGAACTGTAGGTTCGTAC	-0.96639
Scramble10-1:1662, 4, set2, minTK	Scramble10	1	1	1662	minTK	4	set2	GTTGCCCAGAGTGATATGCCCTCC	-0.418902
Scramble10-1:1995, 8, set2, minCMV	Scramble10	1	1	1995	minCMV	8	set2	AAGTCTTTCTTTTTAACACACGTC	0.0203537
Scramble10-1:1995, 8, set2, minCMV	Scramble10	1	1	1995	minCMV	8	set2	ATGAATGTAAGAGATGCGCATTAG	0.705637
Scramble10-1:1995, 8, set2, minCMV	Scramble10	1	1	1995	minCMV	8	set2	ATGGGTTAGAGGTGCCTTAGCGTA
Scramble10-1:1995, 8, set2, minCMV	Scramble10	1	1	1995	minCMV	8	set2	CATGCATTCACTTGACGATACTTA	0.183357
Scramble10-1:1995, 8, set2, minCMV	Scramble10	1	1	1995	minCMV	8	set2	CCTTGACTATTGTAAGTTTGCTTC	-0.577348
Scramble10-1:1995, 8, set2, minCMV	Scramble10	1	1	1995	minCMV	8	set2	CTGTATGAGTTTTACCGTTATATG	-0.703356
Scramble10-1:1995, 8, set2, minCMV	Scramble10	1	1	1995	minCMV	8	set2	CTTTCATAGCTATTTGCGTAGTTG	0.171113
Scramble10-1:1995, 8, set2, minCMV	Scramble10	1	1	1995	minCMV	8	set2	GATTCTTGAATTGTCACGAATGAC	-0.644462
Scramble10-1:1995, 8, set2, minCMV	Scramble10	1	1	1995	minCMV	8	set2	GCGGGTTGATTTTGACCGACGAAG	-0.250183
Scramble10-1:1995, 8, set2, minCMV	Scramble10	1	1	1995	minCMV	8	set2	GTTAGACACATGTGTCTTTACACA	0.133145
Scramble10-1:1995, 8, set2, minProm	Scramble10	1	1	1995	minProm	8	set2	AAGGCTCGACTATAAATTAGGGTG	-0.322534
Scramble10-1:1995, 8, set2, minProm	Scramble10	1	1	1995	minProm	8	set2	AAGTATTTGCTTTTTGTTTCTTTC	-0.00703213
Scramble10-1:1995, 8, set2, minProm	Scramble10	1	1	1995	minProm	8	set2	ACTTCTGGAAGGTACGCTTCCTTC	0.992968
Scramble10-1:1995, 8, set2, minProm	Scramble10	1	1	1995	minProm	8	set2	ATCTAACTCACTCATATAAGTGAA	-1.22942
Scramble10-1:1995, 8, set2, minProm	Scramble10	1	1	1995	minProm	8	set2	ATGTACTTGCTTTACCCATGTATA	0.782959
Scramble10-1:1995, 8, set2, minProm	Scramble10	1	1	1995	minProm	8	set2	ATGTGTGTATTTGTAGCTCATACG	0.864551
Scramble10-1:1995, 8, set2, minProm	Scramble10	1	1	1995	minProm	8	set2	ATTGATTTCTTGGAAACATCCGTC	0.541951
Scramble10-1:1995, 8, set2, minProm	Scramble10	1	1	1995	minProm	8	set2	ATTGCATGGTTTTAACCTCACTTC	-1.20389
Scramble10-1:1995, 8, set2, minProm	Scramble10	1	1	1995	minProm	8	set2	CATGGTCTCTCAGTTCCGTCTATC
Scramble10-1:1995, 8, set2, minProm	Scramble10	1	1	1995	minProm	8	set2	CATTAACTATGAGGTACTTCCGAA	0.379385
Scramble10-1:1995, 8, set2, minProm	Scramble10	1	1	1995	minProm	8	set2	CTTGGTTGCCTGTATAGGCGCGAA	-1.48576
Scramble10-1:1995, 8, set2, minProm	Scramble10	1	1	1995	minProm	8	set2	GTTACTTGGCGGCTCCTATATTTA	-0.954147
Scramble10-1:1995, 8, set2, minTK	Scramble10	1	1	1995	minTK	8	set2	AACAGTTGAAGATGACGAACGTTG	0.185613
Scramble10-1:1995, 8, set2, minTK	Scramble10	1	1	1995	minTK	8	set2	AATGATTTGCCTGTTAGGTCTACA	0.507541
Scramble10-1:1995, 8, set2, minTK	Scramble10	1	1	1995	minTK	8	set2	ACGAATTGATTGCAAGTGTCGACG	-1.59866
Scramble10-1:1995, 8, set2, minTK	Scramble10	1	1	1995	minTK	8	set2	CACTCCGACACGTTACGTACTTCC	1.0925
Scramble10-1:1995, 8, set2, minTK	Scramble10	1	1	1995	minTK	8	set2	CATACTGAAATTTTTACTCAGGTA	-0.34748
Scramble10-1:1995, 8, set2, minTK	Scramble10	1	1	1995	minTK	8	set2	CATTGACACCCTTATCCTACCATG
Scramble10-1:1995, 8, set2, minTK	Scramble10	1	1	1995	minTK	8	set2	CCGGAATAATTACACCGGCAGTTA	-0.143695
Scramble10-1:1995, 8, set2, minTK	Scramble10	1	1	1995	minTK	8	set2	CTTTCTGGGTTTCTAGTGCGTGAA	-0.267899
Scramble10-1:1995, 8, set2, minTK	Scramble10	1	1	1995	minTK	8	set2	GATTACTTCCGTTGTGTATATGCA	0.238724
Scramble10-1:1995, 8, set2, minTK	Scramble10	1	1	1995	minTK	8	set2	GCTAAAGTATCTTATCCATACATG	0.891591
Scramble10-1:1995, 8, set2, minTK	Scramble10	1	1	1995	minTK	8	set2	GCTTATCAAATATTACTAACGGTA	0.0543684
Scramble10-1:1995, 8, set2, minTK	Scramble10	1	1	1995	minTK	8	set2	GTTGCATGGTTTCTTATATGGGCG	0.8791
Scramble10-1:1995, 8, set2, minTK	Scramble10	1	1	1995	minTK	8	set2	GTTTATTGATGGGTAACAACCAAA	0.503095
Scramble10-1:330, 1, set1, minCMV	Scramble10	1	1	330	minCMV	1	set1	AACTACCGCTTTCACCCTTCCGAA	-0.322534
Scramble10-1:330, 1, set1, minCMV	Scramble10	1	1	330	minCMV	1	set1	AAGAAACGGTTTGATCGTTGTATA	0.185613
Scramble10-1:330, 1, set1, minCMV	Scramble10	1	1	330	minCMV	1	set1	AAGGACGTATTAGTCGGTTATGCA	-0.0750966
Scramble10-1:330, 1, set1, minCMV	Scramble10	1	1	330	minCMV	1	set1	AATAGTGACCTGCTAACGACGGTC	-0.671943
Scramble10-1:330, 1, set1, minCMV	Scramble10	1	1	330	minCMV	1	set1	AATGGATGATCATATCTTACGTTA	0.391383
Scramble10-1:330, 1, set1, minCMV	Scramble10	1	1	330	minCMV	1	set1	AATTCATGAACATTTGGAAGCGTG	-0.562
Scramble10-1:330, 1, set1, minCMV	Scramble10	1	1	330	minCMV	1	set1	ATCTCATGCTGTGTTATTAGCTAG	-0.729854
Scramble10-1:330, 1, set1, minCMV	Scramble10	1	1	330	minCMV	1	set1	GTCGCTTAGTTTTATCTGAGCATA	0.17866
Scramble10-1:330, 1, set1, minCMV	Scramble10	1	1	330	minCMV	1	set1	GTTAATCACTTAGTAATTTGTGTA	0.052975
Scramble10-1:330, 1, set1, minCMV	Scramble10	1	1	330	minCMV	1	set1	GTTGCAGTATCATACATAAGTTTC	2.23001
Scramble10-1:330, 1, set1, minProm	Scramble10	1	1	330	minProm	1	set1	AACAAATTCCGTTGCGGGACTTCA	-0.113947
Scramble10-1:330, 1, set1, minProm	Scramble10	1	1	330	minProm	1	set1	AACGCTTTACTACATATTTACGTA	0.286825
Scramble10-1:330, 1, set1, minProm	Scramble10	1	1	330	minProm	1	set1	AAGAATTGACTGGTCGGGTCTTTC	-0.956406
Scramble10-1:330, 1, set1, minProm	Scramble10	1	1	330	minProm	1	set1	ATTGAATAAATTGGTCTTTAGTCG	-0.888388
Scramble10-1:330, 1, set1, minProm	Scramble10	1	1	330	minProm	1	set1	ATTGCCTAATTTCTAGGTTCTTAC	-0.110126
Scramble10-1:330, 1, set1, minProm	Scramble10	1	1	330	minProm	1	set1	CCTAAAGAAATTTATAGGAGTTTG	-0.144891
Scramble10-1:330, 1, set1, minProm	Scramble10	1	1	330	minProm	1	set1	CTTAAATAGTGAGGAATAAATTAG	-0.730435
Scramble10-1:330, 1, set1, minProm	Scramble10	1	1	330	minProm	1	set1	CTTTCCGTATTTGTAGTTTGTATC	-0.509533
Scramble10-1:330, 1, set1, minProm	Scramble10	1	1	330	minProm	1	set1	GATGATGGCAGGTTTATTAGCTCA	-2.26895
Scramble10-1:330, 1, set1, minProm	Scramble10	1	1	330	minProm	1	set1	GATTAATTGCTATATGTGTGTATC	0.230007
Scramble10-1:330, 1, set1, minTK	Scramble10	1	1	330	minTK	1	set1	AAGAGAGGATCTGTTAGTTAGGTC	0.0115835
Scramble10-1:330, 1, set1, minTK	Scramble10	1	1	330	minTK	1	set1	ACGACTCTCTTACTCGTTTATATA	1.99297
Scramble10-1:330, 1, set1, minTK	Scramble10	1	1	330	minTK	1	set1	ATGGCCTTTAGTCTTAGTAATGAC	-0.381428
Scramble10-1:330, 1, set1, minTK	Scramble10	1	1	330	minTK	1	set1	CAGTAAGTCTTGTTTAGATAGGAG	-0.5036
Scramble10-1:330, 1, set1, minTK	Scramble10	1	1	330	minTK	1	set1	CATGGCCGGCCATACCTATATTTC	-0.577348
Scramble10-1:330, 1, set1, minTK	Scramble10	1	1	330	minTK	1	set1	CTGTAATTAATTGTCCTTACTATC	-0.772218
Scramble10-1:330, 1, set1, minTK	Scramble10	1	1	330	minTK	1	set1	CTGTGATGGTTATAAATTCCCGTG	-1.02297
Scramble10-1:330, 1, set1, minTK	Scramble10	1	1	330	minTK	1	set1	CTTTAATTAATTCGAAGGAATTAG	-3.26895
Scramble10-1:330, 1, set1, minTK	Scramble10	1	1	330	minTK	1	set1	GTCACATTACCACTCCTTCGGACA	0.131106
Scramble10-1:330, 1, set1, minTK	Scramble10	1	1	330	minTK	1	set1	GTGTAATTGTTAGATGGACGGTAG	-0.67421
Scramble10-1:663, 4, set1, minCMV	Scramble10	1	1	663	minCMV	4	set1	AATAATCAGAGTTTAATTACGTTA	-0.42207
Scramble10-1:663, 4, set1, minCMV	Scramble10	1	1	663	minCMV	4	set1	AATTGCGTAATACATAGATGTGTA	-1.33035
Scramble10-1:663, 4, set1, minCMV	Scramble10	1	1	663	minCMV	4	set1	ATCTCCTTACCATGTATTCCCTCG	0.197997
Scramble10-1:663, 4, set1, minCMV	Scramble10	1	1	663	minCMV	4	set1	CACGAATTCACTGGCACTCCCTTG	-1.07073
Scramble10-1:663, 4, set1, minCMV	Scramble10	1	1	663	minCMV	4	set1	CTCAAACTCCTTTTTACATCGTTA	-0.951123
Scramble10-1:663, 4, set1, minCMV	Scramble10	1	1	663	minCMV	4	set1	CTTTATGAATTTTATATGTCGTTA	0.0414292
Scramble10-1:663, 4, set1, minCMV	Scramble10	1	1	663	minCMV	4	set1	GACGGTGTCATGGTTGCATAGTCG	0.665878
Scramble10-1:663, 4, set1, minCMV	Scramble10	1	1	663	minCMV	4	set1	GAGACCTTATTAGTTAGTAATTTG	-0.371444
Scramble10-1:663, 4, set1, minCMV	Scramble10	1	1	663	minCMV	4	set1	GCTGAATTGTTACTTAGGTCCAAG	-1.79647
Scramble10-1:663, 4, set1, minProm	Scramble10	1	1	663	minProm	4	set1	AACTCTGGCACTTTAAGGTCCATC	-1.32253
Scramble10-1:663, 4, set1, minProm	Scramble10	1	1	663	minProm	4	set1	AATAATTACTTATTACTGCCTGTC	-0.814387
Scramble10-1:663, 4, set1, minProm	Scramble10	1	1	663	minProm	4	set1	AATAGACTGCTGCGAACGACTTAG	-0.899276
Scramble10-1:663, 4, set1, minProm	Scramble10	1	1	663	minProm	4	set1	ACTGGTTAGATAGACGCTTATGAG	-0.211503
Scramble10-1:663, 4, set1, minProm	Scramble10	1	1	663	minProm	4	set1	ATGTATCACTCATTTATACAGGAC	0.0211188
Scramble10-1:663, 4, set1, minProm	Scramble10	1	1	663	minProm	4	set1	CATTACTTGTCTTTTGGTAATTCC	-0.0805613
Scramble10-1:663, 4, set1, minTK	Scramble10	1	1	663	minTK	4	set1	AATAACTTATTACGTAGTTCTTAA	-1.22942
Scramble10-1:663, 4, set1, minTK	Scramble10	1	1	663	minTK	4	set1	AATAGTCTCCCTTTCCTTACGAAC	0.425927
Scramble10-1:663, 4, set1, minTK	Scramble10	1	1	663	minTK	4	set1	AATTCTTAGTTTCGCATTAATACG	0.0925035
Scramble10-1:663, 4, set1, minTK	Scramble10	1	1	663	minTK	4	set1	ACTGGATAAAGTGTTCTTAGTTCA	0.133145
Scramble10-1:663, 4, set1, minTK	Scramble10	1	1	663	minTK	4	set1	ATCACATTGAGTCTTACATGGATC	-0.00703227
Scramble10-1:663, 4, set1, minTK	Scramble10	1	1	663	minTK	4	set1	ATGTCTGGATGGTAACGTAGTGAG	-1.22942
Scramble10-1:663, 4, set1, minTK	Scramble10	1	1	663	minTK	4	set1	CACGAATACTTTTGAATACGTAAC	-0.327988
Scramble10-1:663, 4, set1, minTK	Scramble10	1	1	663	minTK	4	set1	CTCTACTGATTGGTACTTCATGTG	-0.198398
Scramble10-1:663, 4, set1, minTK	Scramble10	1	1	663	minTK	4	set1	CTGACTTTATTTCTAAGTTCTATC	-0.33634
Scramble10-1:663, 4, set1, minTK	Scramble10	1	1	663	minTK	4	set1	GATTACGGGATTCTCACTCACATG	-0.562
Scramble10-1:663, 4, set1, minTK	Scramble10	1	1	663	minTK	4	set1	GTTAATTACCTTGTTATGCGCGTA	0.11453
Scramble10-1:663, 4, set1, minTK	Scramble10	1	1	663	minTK	4	set1	GTTGGATGCTGAGTACCTAATTAG	-1.0595
Scramble10-1:996, 8, set1, minCMV	Scramble10	1	1	996	minCMV	8	set1	ATCTACGTATTTTGACTATGTGCA	0.138998
Scramble10-1:996, 8, set1, minCMV	Scramble10	1	1	996	minCMV	8	set1	ATTTATTACTTACAAGTAAGGTAC	-1.18878
Scramble10-1:996, 8, set1, minCMV	Scramble10	1	1	996	minCMV	8	set1	CATTAATAATTTTAAATGCCTTTG	0.355538
Scramble10-1:996, 8, set1, minCMV	Scramble10	1	1	996	minCMV	8	set1	CCGGGTTTGTGTTTTACTTATTAA	-1.57046
Scramble10-1:996, 8, set1, minCMV	Scramble10	1	1	996	minCMV	8	set1	CTTAGTTTAATTTGTAGTTATTTA	-0.322534
Scramble10-1:996, 8, set1, minCMV	Scramble10	1	1	996	minCMV	8	set1	CTTGCTTTACGGGTACTAAAGGTC	0.572769
Scramble10-1:996, 8, set1, minCMV	Scramble10	1	1	996	minCMV	8	set1	GTCTATTTCATTTGTCTTCCTTTC	-1.33412
Scramble10-1:996, 8, set1, minCMV	Scramble10	1	1	996	minCMV	8	set1	GTTTGTTTCTGTCTCGTGTCTTTC	0.806199
Scramble10-1:996, 8, set1, minProm	Scramble10	1	1	996	minProm	8	set1	ATCGGCGTATTTTTTACATATGTG	0.426797
Scramble10-1:996, 8, set1, minProm	Scramble10	1	1	996	minProm	8	set1	ATTGATTACCGTGGTGTTCCCATA	0.0991981
Scramble10-1:996, 8, set1, minProm	Scramble10	1	1	996	minProm	8	set1	ATTGCTGTGATAGAAGTTTATATA	-0.448542
Scramble10-1:996, 8, set1, minProm	Scramble10	1	1	996	minProm	8	set1	ATTTATTTATGTCTCAGGCGGGTG	0.185613
Scramble10-1:996, 8, set1, minProm	Scramble10	1	1	996	minProm	8	set1	ATTTGCGTGTTTTGTATAAAGATC	-1.43296
Scramble10-1:996, 8, set1, minProm	Scramble10	1	1	996	minProm	8	set1	GAGTGCTTCTTGTTAGGGTATGTG	-0.866854
Scramble10-1:996, 8, set1, minProm	Scramble10	1	1	996	minProm	8	set1	GATTCTTAATTGTAAACAACTTTG	-2.64446
Scramble10-1:996, 8, set1, minProm	Scramble10	1	1	996	minProm	8	set1	GATTCTTGGAGGCTTATTAACTTA	-0.88547
Scramble10-1:996, 8, set1, minProm	Scramble10	1	1	996	minProm	8	set1	GATTGTTTGCTACATCTTTAGTCC	-0.307427
Scramble10-1:996, 8, set1, minProm	Scramble10	1	1	996	minProm	8	set1	GTCAACTTGTGGCGTATGTGGGTG	-2.22942
Scramble10-1:996, 8, set1, minProm	Scramble10	1	1	996	minProm	8	set1	GTCGAAGGAACGGTAACTTACTTG	-0.562
Scramble10-1:996, 8, set1, minTK	Scramble10	1	1	996	minTK	8	set1	CCCAGTGAGTGGTGTGCATCGTTA	-0.866854
Scramble10-1:996, 8, set1, minTK	Scramble10	1	1	996	minTK	8	set1	CTCGATCTGTCTCTTATATGCGTG	-1.45182
Scramble10-1:996, 8, set1, minTK	Scramble10	1	1	996	minTK	8	set1	CTCGATGACTGGGGTGGTCCTATA	-0.159035
Scramble10-1:996, 8, set1, minTK	Scramble10	1	1	996	minTK	8	set1	GCGTACTGGCTATAAACTTCCTCA	-1.14696
Scramble10-1:996, 8, set1, minTK	Scramble10	1	1	996	minTK	8	set1	GTCTGCGAATTATTTCTAACTGTG	0.258241
Scramble11-1:1330, 1, set2, minCMV	Scramble11	1	1	1330	minCMV	1	set2	AAGGCTGAGATTTAACTATGGTAG	-0.41079
Scramble11-1:1330, 1, set2, minCMV	Scramble11	1	1	1330	minCMV	1	set2	AAGTAATACTCGGGAATTACTATG	-0.252145
Scramble11-1:1330, 1, set2, minCMV	Scramble11	1	1	1330	minCMV	1	set2	AAGTATGTACGGGAAATTTCTAAA	-0.315581
Scramble11-1:1330, 1, set2, minCMV	Scramble11	1	1	1330	minCMV	1	set2	AAGTCTGTCTGAGTTCGGAGTATA	-0.362691
Scramble11-1:1330, 1, set2, minCMV	Scramble11	1	1	1330	minCMV	1	set2	ACGGCAGAACGTTTTGTGCCGGTG	-1.12633
Scramble11-1:1330, 1, set2, minCMV	Scramble11	1	1	1330	minCMV	1	set2	ACTTAATGATGAGTTGGATACATA	-0.0297522
Scramble11-1:1330, 1, set2, minCMV	Scramble11	1	1	1330	minCMV	1	set2	ACTTACTGATGTGACGGATCCGAC	-0.140094
Scramble11-1:1330, 1, set2, minCMV	Scramble11	1	1	1330	minCMV	1	set2	ACTTCATACTGGTTTGGATATTAG	0.124212
Scramble11-1:1330, 1, set2, minCMV	Scramble11	1	1	1330	minCMV	1	set2	ACTTCTTAGTGACGCGCATGGAAA	-0.093988
Scramble11-1:1330, 1, set2, minCMV	Scramble11	1	1	1330	minCMV	1	set2	ATCGATTACCCTCAAATATATTCA	-0.0553953
Scramble11-1:1330, 1, set2, minCMV	Scramble11	1	1	1330	minCMV	1	set2	ATCGGTTAGTGTCAAACATCTTCG	-0.851787
Scramble11-1:1330, 1, set2, minCMV	Scramble11	1	1	1330	minCMV	1	set2	ATTAACCAATGTCAAATACGCTTA	-0.50911
Scramble11-1:1330, 1, set2, minCMV	Scramble11	1	1	1330	minCMV	1	set2	ATTTATGAGACAGACGCTTCGTTA	-1.09292
Scramble11-1:1330, 1, set2, minCMV	Scramble11	1	1	1330	minCMV	1	set2	CACGATTGCTCGGTCCGTTCTATG	-0.807961
Scramble11-1:1330, 1, set2, minCMV	Scramble11	1	1	1330	minCMV	1	set2	CACTACGTACGATAACTTTGTATA	-0.27673
Scramble11-1:1330, 1, set2, minCMV	Scramble11	1	1	1330	minCMV	1	set2	CAGTGTTTGATAGAACGTAAGTAC	0.488804
Scramble11-1:1330, 1, set2, minCMV	Scramble11	1	1	1330	minCMV	1	set2	CCCTAATTACTACTCACTAATTTC	-1.0667
Scramble11-1:1330, 1, set2, minCMV	Scramble11	1	1	1330	minCMV	1	set2	CTGGATTTGACACATATATATTCA	-0.0191418
Scramble11-1:1330, 1, set2, minCMV	Scramble11	1	1	1330	minCMV	1	set2	GCGACACTAAGATTAATTTCTAAG	-0.146962
Scramble11-1:1330, 1, set2, minCMV	Scramble11	1	1	1330	minCMV	1	set2	GTGTATCTCTTTGATACTCGTTCA	0.368138
Scramble11-1:1330, 1, set2, minCMV	Scramble11	1	1	1330	minCMV	1	set2	GTTGATCGACTTTATACTACTTTC	-0.448065
Scramble11-1:1330, 1, set2, minProm	Scramble11	1	1	1330	minProm	1	set2	AATAACTGCTCGGTTATAAGTTCA	-0.748799
Scramble11-1:1330, 1, set2, minProm	Scramble11	1	1	1330	minProm	1	set2	AATGACCAAATGCGCCGATCTACC
Scramble11-1:1330, 1, set2, minProm	Scramble11	1	1	1330	minProm	1	set2	AATTACGTCTGTCTAAGTTAGTCG	-0.117215
Scramble11-1:1330, 1, set2, minProm	Scramble11	1	1	1330	minProm	1	set2	AATTGCTTCATATTTATAAATTTG
Scramble11-1:1330, 1, set2, minProm	Scramble11	1	1	1330	minProm	1	set2	ACGTCCTTATTTTATCCTACCACC	0.185613
Scramble11-1:1330, 1, set2, minProm	Scramble11	1	1	1330	minProm	1	set2	ATTAAACTATTATTCATAAGTGTA	-0.456835
Scramble11-1:1330, 1, set2, minProm	Scramble11	1	1	1330	minProm	1	set2	CATACCTTGTGATTTGTAAATGTG	-0.505486
Scramble11-1:1330, 1, set2, minProm	Scramble11	1	1	1330	minProm	1	set2	CATTCTCGACTACATACTACTTCA	-1.31431
Scramble11-1:1330, 1, set2, minProm	Scramble11	1	1	1330	minProm	1	set2	CCGTGTTTAAGTTTAGTTTCTGTA	-0.229425
Scramble11-1:1330, 1, set2, minProm	Scramble11	1	1	1330	minProm	1	set2	CTGTACTACAGATTACTATCTGTA	-0.575199
Scramble11-1:1330, 1, set2, minTK	Scramble11	1	1	1330	minTK	1	set2	AAGGACTACAGTTTAGGTAACTTA	0.688113
Scramble11-1:1330, 1, set2, minTK	Scramble11	1	1	1330	minTK	1	set2	AATGATGAATTACAAATTTGCTTG	0.72327
Scramble11-1:1330, 1, set2, minTK	Scramble11	1	1	1330	minTK	1	set2	ATTGGTCTGTTGCGTCGACAGTAA	0.814969
Scramble11-1:1330, 1, set2, minTK	Scramble11	1	1	1330	minTK	1	set2	ATTTATCACCTAGGTAGTACTTTA	0.355538
Scramble11-1:1330, 1, set2, minTK	Scramble11	1	1	1330	minTK	1	set2	ATTTGCCGATTGTATGTTTGGTTG	0.00406542
Scramble11-1:1330, 1, set2, minTK	Scramble11	1	1	1330	minTK	1	set2	CCTTATCAAATTCTTACAAATGTC	-0.307427
Scramble11-1:1330, 1, set2, minTK	Scramble11	1	1	1330	minTK	1	set2	CTTTATCAATGGCACCGATCGTAA	-0.644462
Scramble11-1:1330, 1, set2, minTK	Scramble11	1	1	1330	minTK	1	set2	GACAGTTAGATTTATCGTCGGACA	-0.0689599
Scramble11-1:1330, 1, set2, minTK	Scramble11	1	1	1330	minTK	1	set2	GTTAATCTATCTTAAATTAGGTTA	-0.381428
Scramble11-1:1663, 4, set2, minCMV	Scramble11	1	1	1663	minCMV	4	set2	AAGAAAGTGATGGAAGCAACCTTA	-0.275228
Scramble11-1:1663, 4, set2, minCMV	Scramble11	1	1	1663	minCMV	4	set2	AAGTGTCACTTAGTAATGTAGGTC	0.0414293
Scramble11-1:1663, 4, set2, minCMV	Scramble11	1	1	1663	minCMV	4	set2	AATTATGGGAGTGTTCCATAGACG	0.0110084
Scramble11-1:1663, 4, set2, minCMV	Scramble11	1	1	1663	minCMV	4	set2	ACGAACTTGTTGTATATTTGTTTG	-0.198519
Scramble11-1:1663, 4, set2, minCMV	Scramble11	1	1	1663	minCMV	4	set2	ACTAGATGACTTTTAATTAAGTTC	-0.784943
Scramble11-1:1663, 4, set2, minCMV	Scramble11	1	1	1663	minCMV	4	set2	ACTTACTAGCGATGCGTGACGGTA	-0.897443
Scramble11-1:1663, 4, set2, minCMV	Scramble11	1	1	1663	minCMV	4	set2	ATCTGTCTATTTCGTGGTTACTAC	-0.253672
Scramble11-1:1663, 4, set2, minCMV	Scramble11	1	1	1663	minCMV	4	set2	ATGACATAATGACTTAGATCTACA	-0.012194
Scramble11-1:1663, 4, set2, minCMV	Scramble11	1	1	1663	minCMV	4	set2	ATGTCATAGTCGGAAACAACTGAG	-0.0532677
Scramble11-1:1663, 4, set2, minCMV	Scramble11	1	1	1663	minCMV	4	set2	ATGTCTTTAAGATGTGTGTACTTC	-0.572909
Scramble11-1:1663, 4, set2, minCMV	Scramble11	1	1	1663	minCMV	4	set2	ATGTGCTTAACTGTTATGTATTCC	-0.733729
Scramble11-1:1663, 4, set2, minCMV	Scramble11	1	1	1663	minCMV	4	set2	ATTACTTTATCTCTTATTTGTTCA	0.0942098
Scramble11-1:1663, 4, set2, minCMV	Scramble11	1	1	1663	minCMV	4	set2	ATTTATTACCCTGATATTTCGTAA	-0.332518
Scramble11-1:1663, 4, set2, minCMV	Scramble11	1	1	1663	minCMV	4	set2	ATTTCCCACTCTGTTCTAAGTAAA	-0.0932203
Scramble11-1:1663, 4, set2, minCMV	Scramble11	1	1	1663	minCMV	4	set2	ATTTGTCTACGTTACATTACCTAG	-0.445153
Scramble11-1:1663, 4, set2, minCMV	Scramble11	1	1	1663	minCMV	4	set2	ATTTGTGGAAGTTGTGCACGTTAC	-0.0644659
Scramble11-1:1663, 4, set2, minCMV	Scramble11	1	1	1663	minCMV	4	set2	CACTATGGACTTTAAGCTCACAAC	-0.324582
Scramble11-1:1663, 4, set2, minCMV	Scramble11	1	1	1663	minCMV	4	set2	CCCTCACTCTTGCTCCTAAGTTTG	-0.436063
Scramble11-1:1663, 4, set2, minCMV	Scramble11	1	1	1663	minCMV	4	set2	CCCTCATGACGGCTTATAAGTTTA	-0.200855
Scramble11-1:1663, 4, set2, minCMV	Scramble11	1	1	1663	minCMV	4	set2	CCTTACTTATCGGTTACTTCGTCA	-0.129889
Scramble11-1:1663, 4, set2, minCMV	Scramble11	1	1	1663	minCMV	4	set2	CCTTCCTACACTTTAGCTCGTATA	-0.96639
Scramble11-1:1663, 4, set2, minCMV	Scramble11	1	1	1663	minCMV	4	set2	CCTTGTTAATTATGTATTCATAAA	0.0185029
Scramble11-1:1663, 4, set2, minCMV	Scramble11	1	1	1663	minCMV	4	set2	CTCGGTCTCTTTTTACTTTGGGCA	-0.92457
Scramble11-1:1663, 4, set2, minCMV	Scramble11	1	1	1663	minCMV	4	set2	CTGACCGAAAGTTTACCGTGTGAG	-0.170899
Scramble11-1:1663, 4, set2, minCMV	Scramble11	1	1	1663	minCMV	4	set2	CTGGCCTTCTTTCATCGGACTACG	0.129262
Scramble11-1:1663, 4, set2, minCMV	Scramble11	1	1	1663	minCMV	4	set2	CTTGAATAATTATTACCAAACTCG	-0.155575
Scramble11-1:1663, 4, set2, minCMV	Scramble11	1	1	1663	minCMV	4	set2	CTTTATCTAATTTACATTCATTCG	0.125418
Scramble11-1:1663, 4, set2, minCMV	Scramble11	1	1	1663	minCMV	4	set2	GACTCTTTGTGTGTCGGGTCGTCC	-0.775707
Scramble11-1:1663, 4, set2, minCMV	Scramble11	1	1	1663	minCMV	4	set2	GAGTGCGTCTTTTTACTTTATTCA	-0.42207
Scramble11-1:1663, 4, set2, minCMV	Scramble11	1	1	1663	minCMV	4	set2	GATGAATTATTAGTCATTTAGTAA	-0.71975
Scramble11-1:1663, 4, set2, minCMV	Scramble11	1	1	1663	minCMV	4	set2	GATTAACAATTACGTCGACATATC	0.232855
Scramble11-1:1663, 4, set2, minCMV	Scramble11	1	1	1663	minCMV	4	set2	GCTGATCAACTGTTTGCTTCGTCC	-0.581268
Scramble11-1:1663, 4, set2, minCMV	Scramble11	1	1	1663	minCMV	4	set2	GCTTCCCGGCTATTCCTTAGTTAG	-0.387897
Scramble11-1:1663, 4, set2, minCMV	Scramble11	1	1	1663	minCMV	4	set2	GTCGGTGGCTGTCTTCCGTGTAAG	0.775441
Scramble11-1:1663, 4, set2, minCMV	Scramble11	1	1	1663	minCMV	4	set2	GTTTCAGAATTTTTAGGTCCTTCC	-0.514827
Scramble11-1:1663, 4, set2, minCMV	Scramble11	1	1	1663	minCMV	4	set2	GTTTCATAATCGGATATACATTAA	-0.644462
Scramble11-1:1663, 4, set2, minProm	Scramble11	1	1	1663	minProm	4	set2	AATAATCTCTGGTTACGTAAGTAC	-0.364354
Scramble11-1:1663, 4, set2, minProm	Scramble11	1	1	1663	minProm	4	set2	AATTATCGATCTCGCACTTCGTAC	1.84096
Scramble11-1:1663, 4, set2, minProm	Scramble11	1	1	1663	minProm	4	set2	ATTTAAGTCCTTTATACATATAAG	-1.17696
Scramble11-1:1663, 4, set2, minProm	Scramble11	1	1	1663	minProm	4	set2	CACTGTTTATTTCACGTATATTAA	-0.980745
Scramble11-1:1663, 4, set2, minProm	Scramble11	1	1	1663	minProm	4	set2	CATTCATTGCTGCAAATGTATAAC	-0.778318
Scramble11-1:1663, 4, set2, minProm	Scramble11	1	1	1663	minProm	4	set2	GATAGATTCAGTGATAGTAGTGTC	0.0708084
Scramble11-1:1663, 4, set2, minProm	Scramble11	1	1	1663	minProm	4	set2	GTGGCATTCACTGACATATCCTAA	0.47892
Scramble11-1:1663, 4, set2, minProm	Scramble11	1	1	1663	minProm	4	set2	GTTACTTTCTCGTATGCATGTTCA	0.493041
Scramble11-1:1663, 4, set2, minTK	Scramble11	1	1	1663	minTK	4	set2	AACTAATACTCTGTTATTAATTCC	1.03906
Scramble11-1:1663, 4, set2, minTK	Scramble11	1	1	1663	minTK	4	set2	ATTTATTAAATTTGTGTATATTTA	-0.344902
Scramble11-1:1663, 4, set2, minTK	Scramble11	1	1	1663	minTK	4	set2	ATTTGAGACCTATGAATATAGACC	0.256002
Scramble11-1:1663, 4, set2, minTK	Scramble11	1	1	1663	minTK	4	set2	CACGCACGCACGGTCCCGCATGTA	-1.50506
Scramble11-1:1663, 4, set2, minTK	Scramble11	1	1	1663	minTK	4	set2	CTCTCCCACCCGGTTCCTTATTCG	0.471015
Scramble11-1:1663, 4, set2, minTK	Scramble11	1	1	1663	minTK	4	set2	GCTAAATTGACTCGAATGAAGGAG	-0.0199713
Scramble11-1:1996, 8, set2, minCMV	Scramble11	1	1	1996	minCMV	8	set2	AAGTGATAAAGAGAACCTTACTTA	-0.375072
Scramble11-1:1996, 8, set2, minCMV	Scramble11	1	1	1996	minCMV	8	set2	AAGTGCGTAATATAACGTTCTTTA	0.238181
Scramble11-1:1996, 8, set2, minCMV	Scramble11	1	1	1996	minCMV	8	set2	AAGTGTGACCGATTTCGATATTCG	-0.0765731
Scramble11-1:1996, 8, set2, minCMV	Scramble11	1	1	1996	minCMV	8	set2	AATACTCTAATTGTACTTCATTAC	-1.00546
Scramble11-1:1996, 8, set2, minCMV	Scramble11	1	1	1996	minCMV	8	set2	ACCGATGGGCTTTTAATTTATTTC	0.0660313
Scramble11-1:1996, 8, set2, minCMV	Scramble11	1	1	1996	minCMV	8	set2	ACGTATTTGATGTAACGGAGTTAG	-0.412289
Scramble11-1:1996, 8, set2, minCMV	Scramble11	1	1	1996	minCMV	8	set2	ACTGGTCTCTTTCACACTCAGTCA	-0.307427
Scramble11-1:1996, 8, set2, minCMV	Scramble11	1	1	1996	minCMV	8	set2	ATCTCTGGGACAGTCGTAAACAAC	-1.37029
Scramble11-1:1996, 8, set2, minCMV	Scramble11	1	1	1996	minCMV	8	set2	ATGTGACTAATAGAAACTCATTTA	-0.232564
Scramble11-1:1996, 8, set2, minCMV	Scramble11	1	1	1996	minCMV	8	set2	ATTGCACGATTAGTTGGATACATC	-0.311887
Scramble11-1:1996, 8, set2, minCMV	Scramble11	1	1	1996	minCMV	8	set2	ATTGGCTTGCCTGTAGTTCATTTG	0.0126501
Scramble11-1:1996, 8, set2, minCMV	Scramble11	1	1	1996	minCMV	8	set2	CCCAATCGGACTCTCGGTTAGGTC	-0.660059
Scramble11-1:1996, 8, set2, minCMV	Scramble11	1	1	1996	minCMV	8	set2	CCTGGATAGATTGAACGTTAGTAG	-0.245366
Scramble11-1:1996, 8, set2, minCMV	Scramble11	1	1	1996	minCMV	8	set2	CTTTATGACTTGTGTCTGTGTGAG	-1.38143
Scramble11-1:1996, 8, set2, minCMV	Scramble11	1	1	1996	minCMV	8	set2	GATACTTGAAGGGTTCCGCGTATG	-0.568911
Scramble11-1:1996, 8, set2, minCMV	Scramble11	1	1	1996	minCMV	8	set2	GATTCCCAAAGAGTTCTTCGGTAA	-0.80316
Scramble11-1:1996, 8, set2, minCMV	Scramble11	1	1	1996	minCMV	8	set2	GATTGTTACATATATGGTAGCACA	0.898981
Scramble11-1:1996, 8, set2, minCMV	Scramble11	1	1	1996	minCMV	8	set2	GCTTGTTAACCTTGTGCTTGGGAA	-0.697901
Scramble11-1:1996, 8, set2, minCMV	Scramble11	1	1	1996	minCMV	8	set2	GTGAGTCGAACATAAATGACTTTG	-0.263372
Scramble11-1:1996, 8, set2, minCMV	Scramble11	1	1	1996	minCMV	8	set2	GTGTCCTTCTCTCTTGCTAGTTCC	-0.42207
Scramble11-1:1996, 8, set2, minProm	Scramble11	1	1	1996	minProm	8	set2	AAGTGAGTATCATTACTTTCGGAA	-0.125088
Scramble11-1:1996, 8, set2, minProm	Scramble11	1	1	1996	minProm	8	set2	ACGTGTTGGAGTTATGCGTAGTTG	-0.954802
Scramble11-1:1996, 8, set2, minProm	Scramble11	1	1	1996	minProm	8	set2	CATTCCGTCTCTGTACTTACTGTA	-0.73879
Scramble11-1:1996, 8, set2, minProm	Scramble11	1	1	1996	minProm	8	set2	CATTGTGTACTATTTGTACCGACA	-0.283806
Scramble11-1:1996, 8, set2, minProm	Scramble11	1	1	1996	minProm	8	set2	CCTAGTTACTGAGATAGTTCCATG	0.482917
Scramble11-1:1996, 8, set2, minProm	Scramble11	1	1	1996	minProm	8	set2	CCTTCATTAACATATATGAGGTTG	0.57793
Scramble11-1:1996, 8, set2, minProm	Scramble11	1	1	1996	minProm	8	set2	GAGAACTAAACACGTGTAACTGAC	-0.581726
Scramble11-1:1996, 8, set2, minProm	Scramble11	1	1	1996	minProm	8	set2	GAGTAATACTCAGGTGGACCTATA	0.520597
Scramble11-1:1996, 8, set2, minTK	Scramble11	1	1	1996	minTK	8	set2	ATGTATTTGTCTCGTGTTCGTGAA	0.692573
Scramble11-1:1996, 8, set2, minTK	Scramble11	1	1	1996	minTK	8	set2	ATTACAGTCTGAGACCTATATTAC	0.504401
Scramble11-1:1996, 8, set2, minTK	Scramble11	1	1	1996	minTK	8	set2	ATTTGATAGTTATGACGTTATAAA	-1.43801
Scramble11-1:1996, 8, set2, minTK	Scramble11	1	1	1996	minTK	8	set2	CAGTGTCGGTGGCAACCGTATATA	-1.83711
Scramble11-1:1996, 8, set2, minTK	Scramble11	1	1	1996	minTK	8	set2	CATGATGAGTGTCTTCCACGGTCG	0.845863
Scramble11-1:1996, 8, set2, minTK	Scramble11	1	1	1996	minTK	8	set2	CCGGATGTCTTATTAAGACCGAAA	-0.218698
Scramble11-1:1996, 8, set2, minTK	Scramble11	1	1	1996	minTK	8	set2	CCTGACTTCTTTGTTCGTTAGGAA	0.254844
Scramble11-1:1996, 8, set2, minTK	Scramble11	1	1	1996	minTK	8	set2	CTCGGAGACAGGGAAGGTTAGGTA	0.000872958
Scramble11-1:1996, 8, set2, minTK	Scramble11	1	1	1996	minTK	8	set2	CTGGGTTAACGAGTACGGTGTTTC	-0.69891
Scramble11-1:1996, 8, set2, minTK	Scramble11	1	1	1996	minTK	8	set2	CTGTGACGAAGTTTTCTGCATTTA	-1.08056
Scramble11-1:1996, 8, set2, minTK	Scramble11	1	1	1996	minTK	8	set2	GTGTATTGCAGGCATGCATCCAAA	-0.740678
Scramble11-1:1996, 8, set2, minTK	Scramble11	1	1	1996	minTK	8	set2	GTTGATGAATCTCTTATGAGCTAG	-0.644462
Scramble11-1:1996, 8, set2, minTK	Scramble11	1	1	1996	minTK	8	set2	GTTTACTTCCGTTTAGTATCCGCA	-0.343293
Scramble11-1:331, 1, set1, minCMV	Scramble11	1	1	331	minCMV	1	set1	AACAATGTGCTAGATCGTCAGTCG	-1.48271
Scramble11-1:331, 1, set1, minCMV	Scramble11	1	1	331	minCMV	1	set1	AAGTCTTTATTTGATCGGAATATA	-0.038126
Scramble11-1:331, 1, set1, minCMV	Scramble11	1	1	331	minCMV	1	set1	AATTGAGTCTGTCACCCTTGGTAA	-0.0337895
Scramble11-1:331, 1, set1, minCMV	Scramble11	1	1	331	minCMV	1	set1	ACTAACTTCTGATAAGCGACCATA	-0.267899
Scramble11-1:331, 1, set1, minCMV	Scramble11	1	1	331	minCMV	1	set1	ACTACATAAATTTTCACTAACGTG	-0.655031
Scramble11-1:331, 1, set1, minCMV	Scramble11	1	1	331	minCMV	1	set1	ACTGATCTCTTGTGACGATACACG	-0.332518
Scramble11-1:331, 1, set1, minCMV	Scramble11	1	1	331	minCMV	1	set1	ACTTATCACACTGACCGTACTATC	-0.237373
Scramble11-1:331, 1, set1, minCMV	Scramble11	1	1	331	minCMV	1	set1	CACTCACTCAGTGATGCACGGTTC	-0.148935
Scramble11-1:331, 1, set1, minCMV	Scramble11	1	1	331	minCMV	1	set1	CCCACCGTCTCTTATGGAAGCTTA	0.227214
Scramble11-1:331, 1, set1, minCMV	Scramble11	1	1	331	minCMV	1	set1	GAGAATCGGAGGTTTATTTCTTCA	-0.254516
Scramble11-1:331, 1, set1, minCMV	Scramble11	1	1	331	minCMV	1	set1	GTTGATTGAATGTGTACTTAGTAC	-0.513675
Scramble11-1:331, 1, set1, minCMV	Scramble11	1	1	331	minCMV	1	set1	GTTGCTTTATCGTATATTTCCGTC	-0.186612
Scramble11-1:331, 1, set1, minCMV	Scramble11	1	1	331	minCMV	1	set1	GTTTGATACAGGTGTGTTAACGTC	-0.620215
Scramble11-1:331, 1, set1, minProm	Scramble11	1	1	331	minProm	1	set1	CACAATGTGCTACTACGGTGTTCA	0.294137
Scramble11-1:331, 1, set1, minProm	Scramble11	1	1	331	minProm	1	set1	GTGGGATTGTGATTAACGCCCGAC	-2.38143
Scramble11-1:331, 1, set1, minTK	Scramble11	1	1	331	minTK	1	set1	AAGTATGAACTATAAACTCGCATA	0.0185029
Scramble11-1:331, 1, set1, minTK	Scramble11	1	1	331	minTK	1	set1	ACTAACTTATTTTTTCTTCCCTTG	-0.562
Scramble11-1:331, 1, set1, minTK	Scramble11	1	1	331	minTK	1	set1	ACTGCCTTATTATTTCTATACATA	-0.601393
Scramble11-1:331, 1, set1, minTK	Scramble11	1	1	331	minTK	1	set1	ATGAATGTGTCGCTCAGTCATTAA	-0.418902
Scramble11-1:331, 1, set1, minTK	Scramble11	1	1	331	minTK	1	set1	CAGGGTTACTCAGGCATGAATTAA	-0.370287
Scramble11-1:331, 1, set1, minTK	Scramble11	1	1	331	minTK	1	set1	GAGTCACTCCTTTATGTTAACTTA	0.0712348
Scramble11-1:331, 1, set1, minTK	Scramble11	1	1	331	minTK	1	set1	GATTAATGAAGGCAAGCATACTTG	-1.39448
Scramble11-1:664, 4, set1, minCMV	Scramble11	1	1	664	minCMV	4	set1	AATTCTCAGTCTTAAAGTTCTAAG	-0.281892
Scramble11-1:664, 4, set1, minCMV	Scramble11	1	1	664	minCMV	4	set1	ACTTGCGGGTTTCTTGTGTAGTAG	-0.55972
Scramble11-1:664, 4, set1, minCMV	Scramble11	1	1	664	minCMV	4	set1	ATCTCATAAATTTTAGTAAATTCA	-1.197
Scramble11-1:664, 4, set1, minCMV	Scramble11	1	1	664	minCMV	4	set1	ATGGGCTTATGATTAACTAGCGTG	0.0585561
Scramble11-1:664, 4, set1, minCMV	Scramble11	1	1	664	minCMV	4	set1	ATGTGCCAATCTTTAATAAATTAC	0.583807
Scramble11-1:664, 4, set1, minCMV	Scramble11	1	1	664	minCMV	4	set1	ATTGCTTAATCTCTCACGACTTAA	-0.0327327
Scramble11-1:664, 4, set1, minCMV	Scramble11	1	1	664	minCMV	4	set1	CCCGAACTCCCACGTACACGGACA	-0.614405
Scramble11-1:664, 4, set1, minCMV	Scramble11	1	1	664	minCMV	4	set1	CCTTACGTGACATGCGTGACTTTG	0.900972
Scramble11-1:664, 4, set1, minCMV	Scramble11	1	1	664	minCMV	4	set1	CTCTCTGTGATACTTATTAAGATG	-0.0997335
Scramble11-1:664, 4, set1, minCMV	Scramble11	1	1	664	minCMV	4	set1	CTGAAATGCATTCTCCGTTATGTG	0.754087
Scramble11-1:664, 4, set1, minCMV	Scramble11	1	1	664	minCMV	4	set1	CTGTAACACTGATTAACGCGGGTC	0.294137
Scramble11-1:664, 4, set1, minCMV	Scramble11	1	1	664	minCMV	4	set1	CTTGATCGGTGACGCACGAACAAG	0.0717449
Scramble11-1:664, 4, set1, minCMV	Scramble11	1	1	664	minCMV	4	set1	GACTAAGGCCTTGTTCGTCGCACA	0.825023
Scramble11-1:664, 4, set1, minCMV	Scramble11	1	1	664	minCMV	4	set1	GCGTGTTTCAGTTGTCGGTGCTCC	-0.182558
Scramble11-1:664, 4, set1, minCMV	Scramble11	1	1	664	minCMV	4	set1	GTCGCACAATCTTTACGGTAGGCG	-0.0308169
Scramble11-1:664, 4, set1, minCMV	Scramble11	1	1	664	minCMV	4	set1	GTTTAAGTGTTTCTTCGTTCGATA	-0.423962
Scramble11-1:664, 4, set1, minProm	Scramble11	1	1	664	minProm	4	set1	AATTGTTTATGAGAAATTTCCGTC	0.308995
Scramble11-1:664, 4, set1, minProm	Scramble11	1	1	664	minProm	4	set1	ACTTATGAAATAGTTCTATGCATA	1.05598
Scramble11-1:664, 4, set1, minProm	Scramble11	1	1	664	minProm	4	set1	CTGTCTTGCTTATAAACGTCGGTA	-0.148036
Scramble11-1:664, 4, set1, minProm	Scramble11	1	1	664	minProm	4	set1	CTTGCTGACTCTTGTAGTCACAAA	-0.188783
Scramble11-1:664, 4, set1, minProm	Scramble11	1	1	664	minProm	4	set1	CTTTGTTAATGGGGCGTTACGATA	-0.094265
Scramble11-1:664, 4, set1, minProm	Scramble11	1	1	664	minProm	4	set1	GATAATTAATCTCTTCGATAGGTA	0.445736
Scramble11-1:664, 4, set1, minTK	Scramble11	1	1	664	minTK	4	set1	CACTCATACATTTTAACGAACAAA	-0.117215
Scramble11-1:664, 4, set1, minTK	Scramble11	1	1	664	minTK	4	set1	CTTTATCTAAGGTAACCTTGGGTA	-0.320333
Scramble11-1:664, 4, set1, minTK	Scramble11	1	1	664	minTK	4	set1	GCTTACTAACGTTGCCTGTATTTG	0.462453
Scramble11-1:664, 4, set1, minTK	Scramble11	1	1	664	minTK	4	set1	GTCTGTCAAACATTACGTACTACG	-0.299814
Scramble11-1:997, 8, set1, minCMV	Scramble11	1	1	997	minCMV	8	set1	ATTTATGTATCTGATCCATATACA	0.355538
Scramble11-1:997, 8, set1, minCMV	Scramble11	1	1	997	minCMV	8	set1	CTCAAATACTGTGATGTTCCCGCG	0.754087
Scramble11-1:997, 8, set1, minCMV	Scramble11	1	1	997	minCMV	8	set1	CTGAAAGAGACGCTTATTCCTTAC	3.0925
Scramble11-1:997, 8, set1, minCMV	Scramble11	1	1	997	minCMV	8	set1	GTCACCTTCAGATATATAACTAAA	-0.438011
Scramble11-1:997, 8, set1, minCMV	Scramble11	1	1	997	minCMV	8	set1	GTTAATCACTTTTTCCGTTCCTAG	0.270291
Scramble11-1:997, 8, set1, minProm	Scramble11	1	1	997	minProm	8	set1	GTTAATGAGTCATGCATTCGTACA	-2.86685
Scramble11-1:997, 8, set1, minTK	Scramble11	1	1	997	minTK	8	set1	CACAGTGGATGAGACATGCCTGAG	0.0585561
Scramble11-1:997, 8, set1, minTK	Scramble11	1	1	997	minTK	8	set1	CCTTGACGGTTTTTAGGATAGTTA	0.398607
Scramble11-1:997, 8, set1, minTK	Scramble11	1	1	997	minTK	8	set1	CTCTCAGTACCAGAAGTATATGTC	-0.994959
Scramble12-1:1331, 1, set2, minCMV	Scramble12	1	1	1331	minCMV	1	set2	AATACAGAGTCTTTCGGACGCATA	0.462453
Scramble12-1:1331, 1, set2, minCMV	Scramble12	1	1	1331	minCMV	1	set2	CAGTGTTACACACGAACGAGTATC	-0.0070323
Scramble12-1:1331, 1, set2, minCMV	Scramble12	1	1	1331	minCMV	1	set2	GCTAATCTCCCAGATAGGTCGTCC	-0.556999
Scramble12-1:1331, 1, set2, minCMV	Scramble12	1	1	1331	minCMV	1	set2	GTTGATTTCTCTCTAGGGCGTTCG	-0.717219
Scramble12-1:1331, 1, set2, minProm	Scramble12	1	1	1331	minProm	1	set2	ATTGAACAGTGATTCAGGCAGGAG	-0.889575
Scramble12-1:1331, 1, set2, minProm	Scramble12	1	1	1331	minProm	1	set2	CACTATTTGTTATGTATATAGATA	-0.0525468
Scramble12-1:1331, 1, set2, minProm	Scramble12	1	1	1331	minProm	1	set2	GATTAATTATTACGTATTACTTCC	-0.322534
Scramble12-1:1331, 1, set2, minTK	Scramble12	1	1	1331	minTK	1	set2	AATTCTGTCTCAGATACGTCGTAG	-0.448065
Scramble12-1:1331, 1, set2, minTK	Scramble12	1	1	1331	minTK	1	set2	ACTTCTTAAACTTACGGTCCTGAA	-0.872268
Scramble12-1:1331, 1, set2, minTK	Scramble12	1	1	1331	minTK	1	set2	ATGTACGAATGTTTTAGATGGTCA	-0.281892
Scramble12-1:1331, 1, set2, minTK	Scramble12	1	1	1331	minTK	1	set2	ATTTATCTATCTTTTGTTCATGAC	0.9405
Scramble12-1:1331, 1, set2, minTK	Scramble12	1	1	1331	minTK	1	set2	CAGTGTTTGTGACATGGTTCGATC	-0.370287
Scramble12-1:1331, 1, set2, minTK	Scramble12	1	1	1331	minTK	1	set2	CTCACTCTCCTATTTGTTTAGTCA	1.49304
Scramble12-1:1331, 1, set2, minTK	Scramble12	1	1	1331	minTK	1	set2	GTCTGATTCATTTTTCCATATATG	-0.526626
Scramble12-1:1331, 1, set2, minTK	Scramble12	1	1	1331	minTK	1	set2	GTTTCACGACCGTTCACTTATGTA	-0.96639
Scramble12-1:1664, 4, set2, minCMV	Scramble12	1	1	1664	minCMV	4	set2	AATAATGTATTGGTAACTTGCGCA	-0.96639
Scramble12-1:1664, 4, set2, minCMV	Scramble12	1	1	1664	minCMV	4	set2	ACTACAGGGATGCGACTTTGCGAA	2.22369
Scramble12-1:1664, 4, set2, minCMV	Scramble12	1	1	1664	minCMV	4	set2	CTCTCACTATTGCAACGTTACTTG	-0.848334
Scramble12-1:1664, 4, set2, minCMV	Scramble12	1	1	1664	minCMV	4	set2	CTGTATCACTTTCTACGTACTTCC	0.734049
Scramble12-1:1664, 4, set2, minCMV	Scramble12	1	1	1664	minCMV	4	set2	CTTAATGGCCGACTCCTACCGAAA	1.0925
Scramble12-1:1664, 4, set2, minProm	Scramble12	1	1	1664	minProm	4	set2	ACTGAATAATGGGAACGGCCTTTA	0.57793
Scramble12-1:1664, 4, set2, minProm	Scramble12	1	1	1664	minProm	4	set2	ATTAATCTGTGTTTAAGTAGTATA	0.0660313
Scramble12-1:1664, 4, set2, minProm	Scramble12	1	1	1664	minProm	4	set2	CTCTCCGTGTTGGTAGTTTGTTTA	-2.64446
Scramble12-1:1664, 4, set2, minProm	Scramble12	1	1	1664	minProm	4	set2	CTGGGCTAGTTTTATCTACGTATA	-0.644462
Scramble12-1:1664, 4, set2, minProm	Scramble12	1	1	1664	minProm	4	set2	CTTAACTTCAGGTTAATATCCACA	-0.583921
Scramble12-1:1664, 4, set2, minProm	Scramble12	1	1	1664	minProm	4	set2	GTCTCTGAAAGGGTTATGTCTATG	-1.15035
Scramble12-1:1664, 4, set2, minProm	Scramble12	1	1	1664	minProm	4	set2	GTGAACTGCAGACAAGGGTCTATC	-0.492459
Scramble12-1:1664, 4, set2, minTK	Scramble12	1	1	1664	minTK	4	set2	ATCTCCTAATTGCATGGACCTAAC	0.864551
Scramble12-1:1997, 8, set2, minCMV	Scramble12	1	1	1997	minCMV	8	set2	AATTCCTTGTGATTCACTAAGGCG	0.245114
Scramble12-1:1997, 8, set2, minCMV	Scramble12	1	1	1997	minCMV	8	set2	ATCTCTTTAAGTTTCACGTACAAG	0.618572
Scramble12-1:1997, 8, set2, minCMV	Scramble12	1	1	1997	minCMV	8	set2	CTTTCATAATTTTTTATTCGTTAG	-0.148036
Scramble12-1:1997, 8, set2, minCMV	Scramble12	1	1	1997	minCMV	8	set2	GATTACCTCCTGTGACGGCATTTA	-0.102144
Scramble12-1:1997, 8, set2, minTK	Scramble12	1	1	1997	minTK	8	set2	ATTAGTCGGTCGTTTCCAAGTATG	-0.154657
Scramble12-1:1997, 8, set2, minTK	Scramble12	1	1	1997	minTK	8	set2	CAGGGATGCCTTTAAAGATCGTAG	-1.38143
Scramble12-1:1997, 8, set2, minTK	Scramble12	1	1	1997	minTK	8	set2	CATTATGTGATTGGCGGGAATGAA	-0.0518865
Scramble12-1:1997, 8, set2, minTK	Scramble12	1	1	1997	minTK	8	set2	GTCGATTGATTTTTACTTCGGATG	0.539962
Scramble12-1:332, 1, set1, minCMV	Scramble12	1	1	332	minCMV	1	set1	CTGAGCTGATCGGTCATAAGGGTC	0.810104
Scramble12-1:332, 1, set1, minCMV	Scramble12	1	1	332	minCMV	1	set1	CTGGATGTCTGTTTTAGTAATGTA	0.19684
Scramble12-1:332, 1, set1, minCMV	Scramble12	1	1	332	minCMV	1	set1	CTGTCCGGGTGATGTCGGTATAAA	-0.508807
Scramble12-1:332, 1, set1, minCMV	Scramble12	1	1	332	minCMV	1	set1	GACTAACTAATTGATCCAAATGCC	0.0474155
Scramble12-1:332, 1, set1, minCMV	Scramble12	1	1	332	minCMV	1	set1	GAGTATGAACGGCTACCATGCGCA	-0.596634
Scramble12-1:332, 1, set1, minCMV	Scramble12	1	1	332	minCMV	1	set1	GCTTGTCTCTTTTAAATTTACAAA	-0.949317
Scramble12-1:332, 1, set1, minCMV	Scramble12	1	1	332	minCMV	1	set1	GTGGATGACAGGGTTCTTACTTCA	0.703461
Scramble12-1:332, 1, set1, minCMV	Scramble12	1	1	332	minCMV	1	set1	GTGTGCCACAGTTTAGGGAGCAAA	-0.290825
Scramble12-1:332, 1, set1, minProm	Scramble12	1	1	332	minProm	1	set1	ATGTAATAAATGGGTCGAAATATG	-1.0595
Scramble12-1:332, 1, set1, minProm	Scramble12	1	1	332	minProm	1	set1	ATTTGATTGCTTCTTGCAAATTTA	-0.781966
Scramble12-1:332, 1, set1, minProm	Scramble12	1	1	332	minProm	1	set1	CTTTAACGGACTTTTCCAACTGCG	0.398607
Scramble12-1:332, 1, set1, minTK	Scramble12	1	1	332	minTK	1	set1	ATTTACTTACTGTATATTTACAAC	-0.562
Scramble12-1:332, 1, set1, minTK	Scramble12	1	1	332	minTK	1	set1	CCCTCCGTAATTTGTGGGCCTATC	-1.64446
Scramble12-1:332, 1, set1, minTK	Scramble12	1	1	332	minTK	1	set1	CTTAATTTATCAGATCCAAGTAAA	0.133145
Scramble12-1:665, 4, set1, minCMV	Scramble12	1	1	665	minCMV	4	set1	AATAAATAGAGACAAATTAAGACG	0.484821
Scramble12-1:665, 4, set1, minCMV	Scramble12	1	1	665	minCMV	4	set1	AATAGATAAATATGTGTAACTATG
Scramble12-1:665, 4, set1, minCMV	Scramble12	1	1	665	minCMV	4	set1	ATGTCCCAAAGGTAAGTATACATG	-0.425452
Scramble12-1:665, 4, set1, minCMV	Scramble12	1	1	665	minCMV	4	set1	ATTTCACGCATATAAAGGTAGTTG	-0.161861
Scramble12-1:665, 4, set1, minCMV	Scramble12	1	1	665	minCMV	4	set1	CATAATTAAATACGAGTGAATAAG	2.16289
Scramble12-1:665, 4, set1, minCMV	Scramble12	1	1	665	minCMV	4	set1	CCCTAAGGGATACTTGCGTATGAC	0.669198
Scramble12-1:665, 4, set1, minCMV	Scramble12	1	1	665	minCMV	4	set1	GTCAACGAAATATATGTAAGTTTA	1.15524
Scramble12-1:665, 4, set1, minCMV	Scramble12	1	1	665	minCMV	4	set1	GTTGGTCGGACGCGTGTTTACAAA	-0.187605
Scramble12-1:665, 4, set1, minProm	Scramble12	1	1	665	minProm	4	set1	ATTGCTTTCATTCTAACTCGTTCG	-0.914551
Scramble12-1:665, 4, set1, minTK	Scramble12	1	1	665	minTK	4	set1	AATAATCGCATGTACAGATATTTA	-0.00201412
Scramble12-1:665, 4, set1, minTK	Scramble12	1	1	665	minTK	4	set1	ATGTACGTGAGTGGAACAAGCGCC	-0.0676735
Scramble12-1:665, 4, set1, minTK	Scramble12	1	1	665	minTK	4	set1	GAGAATTGGAGAGATATTACTGAA	-0.915764
Scramble12-1:665, 4, set1, minTK	Scramble12	1	1	665	minTK	4	set1	GTCGCTTGCCGAGAAGGATGGTAA	-0.293965
Scramble12-1:998, 8, set1, minCMV	Scramble12	1	1	998	minCMV	8	set1	AATTACTTCCCTCATCTATGCTCA	0.245913
Scramble12-1:998, 8, set1, minCMV	Scramble12	1	1	998	minCMV	8	set1	ATGAGTCTAATGTTTGTGAGGGAA	-0.289797
Scramble12-1:998, 8, set1, minCMV	Scramble12	1	1	998	minCMV	8	set1	ATGAGTCTAATTTATATAACGGTG	-0.722465
Scramble12-1:998, 8, set1, minCMV	Scramble12	1	1	998	minCMV	8	set1	ATTACCTTAAGGTTTGTGAAGGAC	0.104576
Scramble12-1:998, 8, set1, minCMV	Scramble12	1	1	998	minCMV	8	set1	CTCGATGGACGGGTTATTTCGTTC	1.86455
Scramble12-1:998, 8, set1, minCMV	Scramble12	1	1	998	minCMV	8	set1	CTCTAACTCTCATGTCCGAATTTA	-1.17284
Scramble12-1:998, 8, set1, minProm	Scramble12	1	1	998	minProm	8	set1	AATGGCTGGCTATAAGTTTCGTTA	1.54818
Scramble12-1:998, 8, set1, minProm	Scramble12	1	1	998	minProm	8	set1	ATTTAACACATATAAACATATGCA	0.603465
Scramble12-1:998, 8, set1, minProm	Scramble12	1	1	998	minProm	8	set1	GATGGATTCTTTTTCCTATCTGAA	0.0304424
Scramble12-1:998, 8, set1, minProm	Scramble12	1	1	998	minProm	8	set1	GCTGCCTACACTTATCTTTCGTTA	0.422652
Scramble12-1:998, 8, set1, minTK	Scramble12	1	1	998	minTK	8	set1	ACCTCATAATTTTTTCTGACTAAA	0.185613
Scramble13-1:1332, 1, set2, minCMV	Scramble13	1	1	1332	minCMV	1	set2	AAGTGCGGCCTTTGAATAACGGTC	-0.381428
Scramble13-1:1332, 1, set2, minCMV	Scramble13	1	1	1332	minCMV	1	set2	ACCTCCTAATCTTGCGCTAATGTG	-0.226705
Scramble13-1:1332, 1, set2, minCMV	Scramble13	1	1	1332	minCMV	1	set2	CACTCAGAGAGACTACGGACTTAC	-0.351415
Scramble13-1:1332, 1, set2, minCMV	Scramble13	1	1	1332	minCMV	1	set2	GTCACATGACCGTGTGTATAGACA	0.0692338
Scramble13-1:1332, 1, set2, minCMV	Scramble13	1	1	1332	minCMV	1	set2	GTCTATTACATTGTACGACCTAAC	-0.130715
Scramble13-1:1332, 1, set2, minProm	Scramble13	1	1	1332	minProm	1	set2	AAGTATCACAGTTTAACGTATTAG	-0.229425
Scramble13-1:1332, 1, set2, minTK	Scramble13	1	1	1332	minTK	1	set2	ATCTCATTCAGTGTAATAAGTGTC	0.133145
Scramble13-1:1332, 1, set2, minTK	Scramble13	1	1	1332	minTK	1	set2	ATCTCCCGGTTACGACTAACCAAG	-0.775707
Scramble13-1:1332, 1, set2, minTK	Scramble13	1	1	1332	minTK	1	set2	CAGTCCTAAAGATGCCCTTGCATG	-0.480963
Scramble13-1:1665, 4, set2, minCMV	Scramble13	1	1	1665	minCMV	4	set2	AACGGCTGCTTACTTACGTATATG	0.0610904
Scramble13-1:1665, 4, set2, minCMV	Scramble13	1	1	1665	minCMV	4	set2	AAGTGCTTACTATGTATTTCCTTC	0.100281
Scramble13-1:1665, 4, set2, minCMV	Scramble13	1	1	1665	minCMV	4	set2	AATTGTTACAGGTTTACTTATGAA	-0.240565
Scramble13-1:1665, 4, set2, minCMV	Scramble13	1	1	1665	minCMV	4	set2	ACCTCTTAGTGTTTTGTTAAGTCC	0.568532
Scramble13-1:1665, 4, set2, minCMV	Scramble13	1	1	1665	minCMV	4	set2	ATGTGTTAAATTCATGTATGGTTC	-0.703356
Scramble13-1:1665, 4, set2, minCMV	Scramble13	1	1	1665	minCMV	4	set2	CATTACTGATTATTAGTTTGTTTG	0.131866
Scramble13-1:1665, 4, set2, minCMV	Scramble13	1	1	1665	minCMV	4	set2	GACTCTTGATTGCTTGGTAAGTAG	-0.159035
Scramble13-1:1665, 4, set2, minCMV	Scramble13	1	1	1665	minCMV	4	set2	GAGTCTGTATCAGAAGGATCTACG	0.384684
Scramble13-1:1665, 4, set2, minProm	Scramble13	1	1	1665	minProm	4	set2	GTGTCTGGCTGTGATATTAATTTG	0.9405
Scramble13-1:1665, 4, set2, minTK	Scramble13	1	1	1665	minTK	4	set2	AACACCTACACTGTTGCATATGAC	-1.24272
Scramble13-1:1665, 4, set2, minTK	Scramble13	1	1	1665	minTK	4	set2	AAGTGTGACTGTTTCAGTTATTCG	-0.00291608
Scramble13-1:1665, 4, set2, minTK	Scramble13	1	1	1665	minTK	4	set2	ATTAGTTTAATAGTAAGATATTCG	-0.0887642
Scramble13-1:1998, 8, set2, minCMV	Scramble13	1	1	1998	minCMV	8	set2	ACGGAATTGTCTCTTATTTATGTG	-0.0750966
Scramble13-1:1998, 8, set2, minCMV	Scramble13	1	1	1998	minCMV	8	set2	ATTTATTACATTTTCCGTTACGTA	0.0260366
Scramble13-1:1998, 8, set2, minCMV	Scramble13	1	1	1998	minCMV	8	set2	CATGGTTAAATATTTATACATGTC	-0.418186
Scramble13-1:1998, 8, set2, minCMV	Scramble13	1	1	1998	minCMV	8	set2	CATTGATTACTTTTCCTGACTTCA	0.399932
Scramble13-1:1998, 8, set2, minCMV	Scramble13	1	1	1998	minCMV	8	set2	CTTTCCCTCCGTCATACTTCTTTG	-0.426871
Scramble13-1:1998, 8, set2, minCMV	Scramble13	1	1	1998	minCMV	8	set2	GCCTCTCTCTTTCACGTGAATTAG	-0.568513
Scramble13-1:1998, 8, set2, minCMV	Scramble13	1	1	1998	minCMV	8	set2	GCGAGTTGCACTTGTCGACCTTTG	-0.731925
Scramble13-1:1998, 8, set2, minCMV	Scramble13	1	1	1998	minCMV	8	set2	GTTTCCCTGATTGATGCGTCGTCG	0.575664
Scramble13-1:1998, 8, set2, minProm	Scramble13	1	1	1998	minProm	8	set2	AATAGCTTCAGTTTTGGTTCTGAC	0.291973
Scramble13-1:1998, 8, set2, minProm	Scramble13	1	1	1998	minProm	8	set2	ATTGAACGCAGGGGACCATATGAG	-1.30743
Scramble13-1:1998, 8, set2, minProm	Scramble13	1	1	1998	minProm	8	set2	CTTTATTTCCTTTTCGTTTATTTA	-0.644462
Scramble13-1:1998, 8, set2, minProm	Scramble13	1	1	1998	minProm	8	set2	GTCTGTGAACCGCATGTTTCGTCA	0.757636
Scramble13-1:1998, 8, set2, minProm	Scramble13	1	1	1998	minProm	8	set2	GTTTATTTCTGATATCGATCTTTG	-1.45182
Scramble13-1:1998, 8, set2, minTK	Scramble13	1	1	1998	minTK	8	set2	CCTACTCTCTTGGATGTATGTATC	0.789434
Scramble13-1:1998, 8, set2, minTK	Scramble13	1	1	1998	minTK	8	set2	CCTGCCTTGATATGCATATGGATA	-0.88547
Scramble13-1:333, 1, set1, minCMV	Scramble13	1	1	333	minCMV	1	set1	AATTGCGTCTGAGTCACAAAGATA	-0.127404
Scramble13-1:333, 1, set1, minCMV	Scramble13	1	1	333	minCMV	1	set1	CATAGACTCAGTCAACTTAATTTG	-0.258279
Scramble13-1:333, 1, set1, minCMV	Scramble13	1	1	333	minCMV	1	set1	GATTACCGACCTCATCTTTATAAA	-1.38143
Scramble13-1:333, 1, set1, minProm	Scramble13	1	1	333	minProm	1	set1	GCGAGTGGAACTCATAGTTCTTAA	0.171113
Scramble13-1:333, 1, set1, minTK	Scramble13	1	1	333	minTK	1	set1	CAGTATGTCTGGCATCGTTATGCA	-0.909807
Scramble13-1:333, 1, set1, minTK	Scramble13	1	1	333	minTK	1	set1	GAGTGTTGCATGGGAATTTGTGTA	-0.144033
Scramble13-1:333, 1, set1, minTK	Scramble13	1	1	333	minTK	1	set1	GCGTCATAGTTGTATGTAAGGTAA	0.138726
Scramble13-1:666, 4, set1, minCMV	Scramble13	1	1	666	minCMV	4	set1	AATACATTACTTTATGCAAACATA	0.00377452
Scramble13-1:666, 4, set1, minCMV	Scramble13	1	1	666	minCMV	4	set1	ATCTATGTGTGGGAAATGTATGTC	-0.1324
Scramble13-1:666, 4, set1, minCMV	Scramble13	1	1	666	minCMV	4	set1	CAGGACCAGTTAGAAGCTTGGTTA	1.39003
Scramble13-1:666, 4, set1, minCMV	Scramble13	1	1	666	minCMV	4	set1	CTTTATTGATCTTGTGCTACCACC	-0.432958
Scramble13-1:666, 4, set1, minCMV	Scramble13	1	1	666	minCMV	4	set1	GTCTAAGTCTTTTACATGAGTTAG	1.0185
Scramble13-1:666, 4, set1, minProm	Scramble13	1	1	666	minProm	4	set1	ATTACACTATGATATGTTCCTGCA	0.421126
Scramble13-1:666, 4, set1, minProm	Scramble13	1	1	666	minProm	4	set1	CTCGAATACATTTTAATATCCACG	-0.644462
Scramble13-1:666, 4, set1, minProm	Scramble13	1	1	666	minProm	4	set1	GACAACGAGCTGTGTATGTGTACA	-0.814387
Scramble13-1:666, 4, set1, minTK	Scramble13	1	1	666	minTK	4	set1	AATACTTGCATTTTAGCGAGTAAG	-0.534279
Scramble13-1:666, 4, set1, minTK	Scramble13	1	1	666	minTK	4	set1	CACTCCTAAAGTTAAATATCTTAC	-0.322534
Scramble13-1:666, 4, set1, minTK	Scramble13	1	1	666	minTK	4	set1	CTTTCTCGAATACGACCTTACGTA	-1.15904
Scramble13-1:999, 8, set1, minCMV	Scramble13	1	1	999	minCMV	8	set1	ATTTGTTGAATTTATCTATCTGAG	1.0452
Scramble13-1:999, 8, set1, minCMV	Scramble13	1	1	999	minCMV	8	set1	CAGTATGAACTTTATACTTCCATA	-0.247127
Scramble13-1:999, 8, set1, minCMV	Scramble13	1	1	999	minCMV	8	set1	CATTGCTACCGATTTGCAAAGTTC	0.586863
Scramble13-1:999, 8, set1, minCMV	Scramble13	1	1	999	minCMV	8	set1	CTTTGCCTAACTCACCCTTACGTG	-0.937244
Scramble13-1:999, 8, set1, minCMV	Scramble13	1	1	999	minCMV	8	set1	GAGTGTTACTGTGAAATAAGTAAA	0.0948861
Scramble13-1:999, 8, set1, minCMV	Scramble13	1	1	999	minCMV	8	set1	GTTAAATTAATTCGAATTCCTGAG	0.916253
Scramble13-1:999, 8, set1, minProm	Scramble13	1	1	999	minProm	8	set1	ACGGGTTGAAGTGGAATGCATTTA	-0.42207
Scramble13-1:999, 8, set1, minProm	Scramble13	1	1	999	minProm	8	set1	ACTTGTGAATCGTGCAGGTGGTTA	0.197997
Scramble13-1:999, 8, set1, minProm	Scramble13	1	1	999	minProm	8	set1	CCGAAAGTGTTGTAAGTATATAAG	-0.349006
Scramble13-1:999, 8, set1, minProm	Scramble13	1	1	999	minProm	8	set1	CTTACCGTCCGTGTTACAAGCTTC	-0.103894
Scramble13-1:999, 8, set1, minProm	Scramble13	1	1	999	minProm	8	set1	GTGTGTGGCTTACATGCATGTATA	-2.22942
Scramble13-1:999, 8, set1, minTK	Scramble13	1	1	999	minTK	8	set1	CCCTCTGAATTTTTTGGTTGTGAC	-0.381428
Scramble13-1:999, 8, set1, minTK	Scramble13	1	1	999	minTK	8	set1	GTTTCCTGGTCACTCGCTTATTTC	-0.731925
Scramble16-1:1325, 1, set2, minCMV	Scramble16	1	1	1325	minCMV	1	set2	AAGACACTCATGGACGTTTATTTC	-0.465492
Scramble16-1:1325, 1, set2, minCMV	Scramble16	1	1	1325	minCMV	1	set2	AATTATTAGTCGTATCTACAGGCA	-0.311887
Scramble16-1:1325, 1, set2, minCMV	Scramble16	1	1	1325	minCMV	1	set2	ACCAGTTTAAGATAAATGCGTGAC	-0.04338
Scramble16-1:1325, 1, set2, minCMV	Scramble16	1	1	1325	minCMV	1	set2	ACTTATTGCTTAGATATATATTTG	-0.555925
Scramble16-1:1325, 1, set2, minCMV	Scramble16	1	1	1325	minCMV	1	set2	ACTTGATGATGTTACATGCGGGTG	-0.322534
Scramble16-1:1325, 1, set2, minCMV	Scramble16	1	1	1325	minCMV	1	set2	ATCAATTGGCTATTCGGAAGTTAC	0.416938
Scramble16-1:1325, 1, set2, minCMV	Scramble16	1	1	1325	minCMV	1	set2	ATCGATTTCTCTCTTGTTTATTCA	-0.177838
Scramble16-1:1325, 1, set2, minCMV	Scramble16	1	1	1325	minCMV	1	set2	ATGACCTTCTTTGAACCTTAGATG	0.565756
Scramble16-1:1325, 1, set2, minCMV	Scramble16	1	1	1325	minCMV	1	set2	ATGTAAGACCCTTGTATGCAGTAC	-1.11159
Scramble16-1:1325, 1, set2, minCMV	Scramble16	1	1	1325	minCMV	1	set2	ATGTATGACACGCAACTATACACC	-0.210059
Scramble16-1:1325, 1, set2, minCMV	Scramble16	1	1	1325	minCMV	1	set2	ATTAAACAAAGTTACATAACTGTG	-1.32253
Scramble16-1:1325, 1, set2, minCMV	Scramble16	1	1	1325	minCMV	1	set2	ATTACTCGGTTTCATCTATCGGAG	-0.726256
Scramble16-1:1325, 1, set2, minCMV	Scramble16	1	1	1325	minCMV	1	set2	ATTGATGTGAGTGGAATTTATACA	-2.89239
Scramble16-1:1325, 1, set2, minCMV	Scramble16	1	1	1325	minCMV	1	set2	CCCTATCAAACTTGCCGATAGTTC	-1.38143
Scramble16-1:1325, 1, set2, minCMV	Scramble16	1	1	1325	minCMV	1	set2	CCCTATTAATTATACGTTCGCAAA	0.260381
Scramble16-1:1325, 1, set2, minCMV	Scramble16	1	1	1325	minCMV	1	set2	CTCGGATTGCTTCTCGTAACGTAG	0.224293
Scramble16-1:1325, 1, set2, minCMV	Scramble16	1	1	1325	minCMV	1	set2	CTCTGCTTCATGGATGCATATATA	-0.580332
Scramble16-1:1325, 1, set2, minCMV	Scramble16	1	1	1325	minCMV	1	set2	CTTAAATAACCGTGAATAAGCACA	0.593698
Scramble16-1:1325, 1, set2, minCMV	Scramble16	1	1	1325	minCMV	1	set2	CTTAGATGGCTTTGAATAAATTCG	0.487988
Scramble16-1:1325, 1, set2, minCMV	Scramble16	1	1	1325	minCMV	1	set2	CTTGGAGTAATGGGTCTTCGGTAG	-0.703356
Scramble16-1:1325, 1, set2, minCMV	Scramble16	1	1	1325	minCMV	1	set2	CTTTATGTGAGTGTAACGTGGTAC	0.0933299
Scramble16-1:1325, 1, set2, minCMV	Scramble16	1	1	1325	minCMV	1	set2	GAGAGCGGAATTTATGTAAAGATG	-1.99024
Scramble16-1:1325, 1, set2, minCMV	Scramble16	1	1	1325	minCMV	1	set2	GAGGATTGCATATGTGGGAATACA	0.0365875
Scramble16-1:1325, 1, set2, minCMV	Scramble16	1	1	1325	minCMV	1	set2	GATAACTTAATTCGTCTTACTAAA	-0.644462
Scramble16-1:1325, 1, set2, minCMV	Scramble16	1	1	1325	minCMV	1	set2	GTCTATTGATGTCTCATAAGTACA	0.0253892
Scramble16-1:1325, 1, set2, minCMV	Scramble16	1	1	1325	minCMV	1	set2	GTGAATGACTTTTACCCTCGCTTC	0.814969
Scramble16-1:1325, 1, set2, minCMV	Scramble16	1	1	1325	minCMV	1	set2	GTGGGTTGGTTATATCGGCATGAC	-0.222438
Scramble16-1:1325, 1, set2, minCMV	Scramble16	1	1	1325	minCMV	1	set2	GTGTGTTTCATTTTTGTTCGTATA	-0.877952
Scramble16-1:1325, 1, set2, minCMV	Scramble16	1	1	1325	minCMV	1	set2	GTTTCCTAATCTCAAAGGTGGACG	-0.707472
Scramble16-1:1325, 1, set2, minProm	Scramble16	1	1	1325	minProm	1	set2	AACGATGTCTCGGATCCGTGGATA	-0.229425
Scramble16-1:1325, 1, set2, minProm	Scramble16	1	1	1325	minProm	1	set2	AATTCATTAATACATACACGTTTG	-1.15142
Scramble16-1:1325, 1, set2, minProm	Scramble16	1	1	1325	minProm	1	set2	ACGGACTACCGGTATCCTAATTCC	-1.0595
Scramble16-1:1325, 1, set2, minProm	Scramble16	1	1	1325	minProm	1	set2	ATCAGTTAATTTCTCCTGTGTTCA	-0.288318
Scramble16-1:1325, 1, set2, minProm	Scramble16	1	1	1325	minProm	1	set2	ATCTGTCGGTTATAAATGACTTCA	-1.09192
Scramble16-1:1325, 1, set2, minProm	Scramble16	1	1	1325	minProm	1	set2	ATGTGTGTGACGTGAGTACGTTAC	0.327249
Scramble16-1:1325, 1, set2, minProm	Scramble16	1	1	1325	minProm	1	set2	ATTTACCTAACAGGTCTTCATTTG	-1.07742
Scramble16-1:1325, 1, set2, minProm	Scramble16	1	1	1325	minProm	1	set2	ATTTGCTGATCTGATCTTTCGTTC	-0.144891
Scramble16-1:1325, 1, set2, minProm	Scramble16	1	1	1325	minProm	1	set2	CAGACTGTCACGGTTGCATGGACC	0.0660313
Scramble16-1:1325, 1, set2, minProm	Scramble16	1	1	1325	minProm	1	set2	CATAACCTCTTTCTTATGAAGTTG	-1.14696
Scramble16-1:1325, 1, set2, minProm	Scramble16	1	1	1325	minProm	1	set2	CATAGTTACATATTCCGATACAAC	0.618572
Scramble16-1:1325, 1, set2, minProm	Scramble16	1	1	1325	minProm	1	set2	CCGTATCGAACAGGTCTTTGCTTC	0.182701
Scramble16-1:1325, 1, set2, minProm	Scramble16	1	1	1325	minProm	1	set2	GACTAAGTACCATATACTACTTCG	-0.0666951
Scramble16-1:1325, 1, set2, minProm	Scramble16	1	1	1325	minProm	1	set2	GAGGGATGGTTTGTCGTTCATGAA	-0.1335
Scramble16-1:1325, 1, set2, minProm	Scramble16	1	1	1325	minProm	1	set2	GTCACTGGGATTTATCTACCTGAC	-0.748799
Scramble16-1:1325, 1, set2, minProm	Scramble16	1	1	1325	minProm	1	set2	GTCAGTTGACCTCGCGTATGTTCA	-1.05434
Scramble16-1:1325, 1, set2, minProm	Scramble16	1	1	1325	minProm	1	set2	GTCTAATAACTTTGTCTTAGTATG	0.402844
Scramble16-1:1325, 1, set2, minProm	Scramble16	1	1	1325	minProm	1	set2	GTGAGTGTGCTAGTTAGGCAGTAA	-0.229425
Scramble16-1:1325, 1, set2, minProm	Scramble16	1	1	1325	minProm	1	set2	GTGTCTGTCTCTCTTGGGAGGATC	-0.180515
Scramble16-1:1325, 1, set2, minTK	Scramble16	1	1	1325	minTK	1	set2	AACTCCTGCTCGGGTCTAAATTAC	-0.722465
Scramble16-1:1325, 1, set2, minTK	Scramble16	1	1	1325	minTK	1	set2	ACCAATTTGTTTCTTATTAATTAG	0.440427
Scramble16-1:1325, 1, set2, minTK	Scramble16	1	1	1325	minTK	1	set2	ATCTATGTCCTGCACATATATGCA	0.277535
Scramble16-1:1325, 1, set2, minTK	Scramble16	1	1	1325	minTK	1	set2	ATCTGCTTACGGTTACCTACCTCA	1.03361
Scramble16-1:1325, 1, set2, minTK	Scramble16	1	1	1325	minTK	1	set2	ATGAATCTGATTTTAGTATATTCG	-2.22942
Scramble16-1:1325, 1, set2, minTK	Scramble16	1	1	1325	minTK	1	set2	ATGTAACAGTTTTATCCGCGTGAA	-0.381428
Scramble16-1:1325, 1, set2, minTK	Scramble16	1	1	1325	minTK	1	set2	ATGTGCGGATTAGTTATGAGTGAG	-1.14696
Scramble16-1:1325, 1, set2, minTK	Scramble16	1	1	1325	minTK	1	set2	ATTGATTTCTTTTACGGTCCCATA	1.14403
Scramble16-1:1325, 1, set2, minTK	Scramble16	1	1	1325	minTK	1	set2	ATTTCATAGATACATATAAGTATA	-0.601393
Scramble16-1:1325, 1, set2, minTK	Scramble16	1	1	1325	minTK	1	set2	CACGGTCTGCTGGATAGTTATTAC	-0.250183
Scramble16-1:1325, 1, set2, minTK	Scramble16	1	1	1325	minTK	1	set2	CACTACTAAATTGGTGGTCGGATC	0.183071
Scramble16-1:1325, 1, set2, minTK	Scramble16	1	1	1325	minTK	1	set2	CACTGTGGCATTTTCGTGCATTCG	0.770575
Scramble16-1:1325, 1, set2, minTK	Scramble16	1	1	1325	minTK	1	set2	CATAACCTGTGGGTCCTTACTTTA	-0.327272
Scramble16-1:1325, 1, set2, minTK	Scramble16	1	1	1325	minTK	1	set2	CATTAATTACGGTTCCTTTCCGAA	-0.96639
Scramble16-1:1325, 1, set2, minTK	Scramble16	1	1	1325	minTK	1	set2	CCTGATTACTTTTTCAGACCTACA	-0.113947
Scramble16-1:1325, 1, set2, minTK	Scramble16	1	1	1325	minTK	1	set2	CTTAATGAATGTCAAACGTACATG	-0.565852
Scramble16-1:1325, 1, set2, minTK	Scramble16	1	1	1325	minTK	1	set2	GACTCATGCATGTTAGTTAAGAAC	-0.296539
Scramble16-1:1325, 1, set2, minTK	Scramble16	1	1	1325	minTK	1	set2	GATTCACGCTTATGCAGACATAAG	-0.0277908
Scramble16-1:1325, 1, set2, minTK	Scramble16	1	1	1325	minTK	1	set2	GATTGCGGCCGTTGACGGTGTGAG	-0.781966
Scramble16-1:1325, 1, set2, minTK	Scramble16	1	1	1325	minTK	1	set2	GTCTACTTATCGGTTACTCGCTTG	-0.416193
Scramble16-1:1325, 1, set2, minTK	Scramble16	1	1	1325	minTK	1	set2	GTGGATCACAGAGGTCGGTCTATA	0.355538
Scramble16-1:1325, 1, set2, minTK	Scramble16	1	1	1325	minTK	1	set2	GTGTACGTCCGGTTTATGTACAAA	-0.791304
Scramble16-1:1325, 1, set2, minTK	Scramble16	1	1	1325	minTK	1	set2	GTTAACCGGATGCAAACATATGTA	-0.248533
Scramble16-1:1325, 1, set2, minTK	Scramble16	1	1	1325	minTK	1	set2	GTTAGTTGCCCAGTTCCTTGTTCA	2.67747
Scramble16-1:1325, 1, set2, minTK	Scramble16	1	1	1325	minTK	1	set2	GTTGGCTGGTTGCGTATATACTAA	0.548183
Scramble16-1:1658, 4, set2, minCMV	Scramble16	1	1	1658	minCMV	4	set2	AAGTAAGGGCTTTTCCTGAAGGCA	0.770575
Scramble16-1:1658, 4, set2, minCMV	Scramble16	1	1	1658	minCMV	4	set2	AAGTGTTTATTTTTTGCATAGTAA	0.355538
Scramble16-1:1658, 4, set2, minCMV	Scramble16	1	1	1658	minCMV	4	set2	AATAACTAATTGTATGTATGTTCA	0.742561
Scramble16-1:1658, 4, set2, minCMV	Scramble16	1	1	1658	minCMV	4	set2	AATTATGGCACATACGTTAACTTA	0.07543
Scramble16-1:1658, 4, set2, minCMV	Scramble16	1	1	1658	minCMV	4	set2	ACCAAACGACCATTACTATATGAG	0.448647
Scramble16-1:1658, 4, set2, minCMV	Scramble16	1	1	1658	minCMV	4	set2	ACCTGCTTAATTTTCCCGAGCTCC	-0.577348
Scramble16-1:1658, 4, set2, minCMV	Scramble16	1	1	1658	minCMV	4	set2	ATCAAATTGCCGCTAGCATCCTTA	1.06923
Scramble16-1:1658, 4, set2, minCMV	Scramble16	1	1	1658	minCMV	4	set2	ATCAATCTATTTCGAATACATTTA	-0.562
Scramble16-1:1658, 4, set2, minCMV	Scramble16	1	1	1658	minCMV	4	set2	ATCTGTGTCACAGGAGGACGTGTC	-0.688856
Scramble16-1:1658, 4, set2, minCMV	Scramble16	1	1	1658	minCMV	4	set2	ATGTACCTCCTGTAACTGAATGAA	0.0383477
Scramble16-1:1658, 4, set2, minCMV	Scramble16	1	1	1658	minCMV	4	set2	CACAAATTCATTTATCGACCGTAA	-0.261134
Scramble16-1:1658, 4, set2, minCMV	Scramble16	1	1	1658	minCMV	4	set2	CAGGCTTGGATTGATGGTCGGGAC	-1.08578
Scramble16-1:1658, 4, set2, minCMV	Scramble16	1	1	1658	minCMV	4	set2	CCCTCATTCTCTTAACTTCATTCA	0.677466
Scramble16-1:1658, 4, set2, minCMV	Scramble16	1	1	1658	minCMV	4	set2	CTTAGAGTATTGGATCCACAGTTG	-0.140094
Scramble16-1:1658, 4, set2, minCMV	Scramble16	1	1	1658	minCMV	4	set2	CTTGATTTATGTTACGGTTATTTA	-0.655517
Scramble16-1:1658, 4, set2, minCMV	Scramble16	1	1	1658	minCMV	4	set2	CTTTGATAACGTGAAAGGCGTGTA	-0.528985
Scramble16-1:1658, 4, set2, minCMV	Scramble16	1	1	1658	minCMV	4	set2	GAGGATTTGACTGATATTCCTTTG	0.668696
Scramble16-1:1658, 4, set2, minCMV	Scramble16	1	1	1658	minCMV	4	set2	GCGTCTGAAACACACGGTACTTCA	-1.06767
Scramble16-1:1658, 4, set2, minCMV	Scramble16	1	1	1658	minCMV	4	set2	GCGTCTGTACTTTTTATATACTTA	-0.714851
Scramble16-1:1658, 4, set2, minCMV	Scramble16	1	1	1658	minCMV	4	set2	GTCAATGGAATGTGTACAAATTAA	-0.846096
Scramble16-1:1658, 4, set2, minCMV	Scramble16	1	1	1658	minCMV	4	set2	GTCACTTGACTTGGACTATCGTAC	0.185613
Scramble16-1:1658, 4, set2, minCMV	Scramble16	1	1	1658	minCMV	4	set2	GTGAATTAACTGCTAGCATGGATA	0.337391
Scramble16-1:1658, 4, set2, minCMV	Scramble16	1	1	1658	minCMV	4	set2	GTGTGATGCACGTGACTATATTCA	-0.992385
Scramble16-1:1658, 4, set2, minProm	Scramble16	1	1	1658	minProm	4	set2	ACCTCTCGGTGGCATACGTGGTTC	-1.7913
Scramble16-1:1658, 4, set2, minProm	Scramble16	1	1	1658	minProm	4	set2	ACCTGTTAAACTGAACCTTCTTAA	-0.822799
Scramble16-1:1658, 4, set2, minProm	Scramble16	1	1	1658	minProm	4	set2	ATTGACGGACTTCATATACATATG	-2.07742
Scramble16-1:1658, 4, set2, minProm	Scramble16	1	1	1658	minProm	4	set2	ATTTACGAAATTCGCCTAAATACA	0.436838
Scramble16-1:1658, 4, set2, minProm	Scramble16	1	1	1658	minProm	4	set2	CACTATTAAAGTGATATGAACGAA	-1.9075
Scramble16-1:1658, 4, set2, minProm	Scramble16	1	1	1658	minProm	4	set2	CATGCATTGTCGGAAATTTATTCA	0.896106
Scramble16-1:1658, 4, set2, minProm	Scramble16	1	1	1658	minProm	4	set2	CCTGATTGATCTTGTCCGTGCATG	-1.00354
Scramble16-1:1658, 4, set2, minProm	Scramble16	1	1	1658	minProm	4	set2	CTCTATTAAATTTAAATTCCTGCG	0.727507
Scramble16-1:1658, 4, set2, minProm	Scramble16	1	1	1658	minProm	4	set2	CTGTCATTACTTTTAGTACCCTTC	-1.31823
Scramble16-1:1658, 4, set2, minProm	Scramble16	1	1	1658	minProm	4	set2	CTTTAAGTGTGTTTTATGAGGACG	-0.229425
Scramble16-1:1658, 4, set2, minProm	Scramble16	1	1	1658	minProm	4	set2	CTTTAATTGTTATAAACTTCTATC	2.52546
Scramble16-1:1658, 4, set2, minProm	Scramble16	1	1	1658	minProm	4	set2	GAGTATCGATTTTTTCTAAATTTA	-0.19195
Scramble16-1:1658, 4, set2, minProm	Scramble16	1	1	1658	minProm	4	set2	GCCGAATTAATTGGCAGTTCTTCC	-1.70336
Scramble16-1:1658, 4, set2, minProm	Scramble16	1	1	1658	minProm	4	set2	GTTAACGGCTTACTCGCGTGTTTG	-0.929864
Scramble16-1:1658, 4, set2, minProm	Scramble16	1	1	1658	minProm	4	set2	GTTTGTCGCCCGTGCCGGTGCTCA	-0.548602
Scramble16-1:1658, 4, set2, minTK	Scramble16	1	1	1658	minTK	4	set2	AACTCCTACTTGGTCATTTGTTAG	-1.02913
Scramble16-1:1658, 4, set2, minTK	Scramble16	1	1	1658	minTK	4	set2	AATAACCAAAGAGAACCTAACTTG	-1.0595
Scramble16-1:1658, 4, set2, minTK	Scramble16	1	1	1658	minTK	4	set2	AATACTCTGATATGAATAAGTTCC	-0.406302
Scramble16-1:1658, 4, set2, minTK	Scramble16	1	1	1658	minTK	4	set2	AATAGTGGCTGACTTCTATACTAA	0.400626
Scramble16-1:1658, 4, set2, minTK	Scramble16	1	1	1658	minTK	4	set2	ACCAATTTATTTTATGTTAAGAAA	0.983569
Scramble16-1:1658, 4, set2, minTK	Scramble16	1	1	1658	minTK	4	set2	ACTGATCGGTCTTACATTACTACC	0.0336098
Scramble16-1:1658, 4, set2, minTK	Scramble16	1	1	1658	minTK	4	set2	ACTTGTGTCTCTTAAGGTAATTAC	1.35554
Scramble16-1:1658, 4, set2, minTK	Scramble16	1	1	1658	minTK	4	set2	ATTAATTTCTTATTAAGATACTCC	-0.165999
Scramble16-1:1658, 4, set2, minTK	Scramble16	1	1	1658	minTK	4	set2	CATGAATTACTTTTTCTTAATTTC	-0.958123
Scramble16-1:1658, 4, set2, minTK	Scramble16	1	1	1658	minTK	4	set2	CATTACTGCTCTTAAAGTTACATG	-0.262783
Scramble16-1:1658, 4, set2, minTK	Scramble16	1	1	1658	minTK	4	set2	CCCAACGTCTTTTTCATTTATGCA	-0.703356
Scramble16-1:1658, 4, set2, minTK	Scramble16	1	1	1658	minTK	4	set2	GACTATTGACTTTTCCCTAAGGTG	-0.743998
Scramble16-1:1658, 4, set2, minTK	Scramble16	1	1	1658	minTK	4	set2	GAGTATGACCTTTATAGTAGTTCA	-0.281892
Scramble16-1:1658, 4, set2, minTK	Scramble16	1	1	1658	minTK	4	set2	GATTGATTAACTTACCGAAAGTAG	0.840965
Scramble16-1:1658, 4, set2, minTK	Scramble16	1	1	1658	minTK	4	set2	GTCAGAGGAACTTTCGTTACGTAC	-0.16086
Scramble16-1:1991, 8, set2, minCMV	Scramble16	1	1	1991	minCMV	8	set2	AACAACGAGTTATTTGGAACTACC	-0.270647
Scramble16-1:1991, 8, set2, minCMV	Scramble16	1	1	1991	minCMV	8	set2	AACTGACAGATATTTGTACGTTCC	1.02112
Scramble16-1:1991, 8, set2, minCMV	Scramble16	1	1	1991	minCMV	8	set2	AAGGGTCAACTATGAGCGTGCTTG	-1.64446
Scramble16-1:1991, 8, set2, minCMV	Scramble16	1	1	1991	minCMV	8	set2	ACCGATTAGTTTTTTACATAGGTA	-1.86685
Scramble16-1:1991, 8, set2, minCMV	Scramble16	1	1	1991	minCMV	8	set2	ACCTGTCAGTGTCGTATTCAGAAG	-0.764756
Scramble16-1:1991, 8, set2, minCMV	Scramble16	1	1	1991	minCMV	8	set2	ATCAACGTATGACACATATATACA	-0.257439
Scramble16-1:1991, 8, set2, minCMV	Scramble16	1	1	1991	minCMV	8	set2	ATGGACGTCTGATAAATGTAGTAG	-0.404103
Scramble16-1:1991, 8, set2, minCMV	Scramble16	1	1	1991	minCMV	8	set2	ATTACATGACTTTTTGGTAGGACA	-0.481909
Scramble16-1:1991, 8, set2, minCMV	Scramble16	1	1	1991	minCMV	8	set2	ATTGGTTTCTTAGTCATTACTGCG	-0.370287
Scramble16-1:1991, 8, set2, minCMV	Scramble16	1	1	1991	minCMV	8	set2	ATTTCCCAATTTTTTGCACATTTA	-0.0958414
Scramble16-1:1991, 8, set2, minCMV	Scramble16	1	1	1991	minCMV	8	set2	CATAATTAGCGTCAAACGTCGACA	-0.0993641
Scramble16-1:1991, 8, set2, minCMV	Scramble16	1	1	1991	minCMV	8	set2	CATGCTGAGAGTTATGCGTAGAAC	0.0506833
Scramble16-1:1991, 8, set2, minCMV	Scramble16	1	1	1991	minCMV	8	set2	CTCAGCTAGCTTCACATTTCTTAA	-0.0628665
Scramble16-1:1991, 8, set2, minCMV	Scramble16	1	1	1991	minCMV	8	set2	CTTAGTCACTGTCACATGTATTTA	-1.03678
Scramble16-1:1991, 8, set2, minCMV	Scramble16	1	1	1991	minCMV	8	set2	CTTTATTAATTTCTTCTTACTGCA	-0.96573
Scramble16-1:1991, 8, set2, minCMV	Scramble16	1	1	1991	minCMV	8	set2	GATTACGTGAGGCATGTAACTACA	0.103999
Scramble16-1:1991, 8, set2, minCMV	Scramble16	1	1	1991	minCMV	8	set2	GCCGGTTAATGACGTCTGTATTTC	-1.64446
Scramble16-1:1991, 8, set2, minCMV	Scramble16	1	1	1991	minCMV	8	set2	GTCGATTACTTGGACGTTTATGAA	-0.188783
Scramble16-1:1991, 8, set2, minCMV	Scramble16	1	1	1991	minCMV	8	set2	GTTAACCGCTGTCGAGGGCCCGTG	0.257691
Scramble16-1:1991, 8, set2, minCMV	Scramble16	1	1	1991	minCMV	8	set2	GTTGGAGGACGTGTTGCGCGTTAA	-0.814387
Scramble16-1:1991, 8, set2, minProm	Scramble16	1	1	1991	minProm	8	set2	AATAAATGCAGTTGAGGTTACAAA	-2.55135
Scramble16-1:1991, 8, set2, minProm	Scramble16	1	1	1991	minProm	8	set2	AATTACTTGCCTTAAGCAAGCATA	-0.547165
Scramble16-1:1991, 8, set2, minProm	Scramble16	1	1	1991	minProm	8	set2	ACTGATTTATTGGATCCGCGCTCC
Scramble16-1:1991, 8, set2, minProm	Scramble16	1	1	1991	minProm	8	set2	ATTGCTTTGTTGGTTATGCCTTCC	-0.393919
Scramble16-1:1991, 8, set2, minProm	Scramble16	1	1	1991	minProm	8	set2	ATTTAAGGAAGATTTCTTCAGATC	-0.731925
Scramble16-1:1991, 8, set2, minProm	Scramble16	1	1	1991	minProm	8	set2	ATTTCTTGGCCTGGAGTATATGCA	0.152004
Scramble16-1:1991, 8, set2, minProm	Scramble16	1	1	1991	minProm	8	set2	ATTTGACGCTTGTTTGCGTATGTA	-1.00703
Scramble16-1:1991, 8, set2, minProm	Scramble16	1	1	1991	minProm	8	set2	CAGTAACACTTTCAAATATCCATG	-1.22942
Scramble16-1:1991, 8, set2, minProm	Scramble16	1	1	1991	minProm	8	set2	CCTTATCTATTTCTTATGCCGTTC	0.281537
Scramble16-1:1991, 8, set2, minProm	Scramble16	1	1	1991	minProm	8	set2	CTTGAACGGTTTTTAACGTAGATC	-0.381428
Scramble16-1:1991, 8, set2, minProm	Scramble16	1	1	1991	minProm	8	set2	GACTCACAGTGTTACATTCATACG	0.385285
Scramble16-1:1991, 8, set2, minProm	Scramble16	1	1	1991	minProm	8	set2	GAGTGTGTGTCGGTCACGTAGGCG	0.57793
Scramble16-1:1991, 8, set2, minProm	Scramble16	1	1	1991	minProm	8	set2	GTTGGCTTACCATACCCGTCTGTA	-0.152609
Scramble16-1:1991, 8, set2, minTK	Scramble16	1	1	1991	minTK	8	set2	ACGAAACTGTTTTTCGGTTGTGTC	-0.518931
Scramble16-1:1991, 8, set2, minTK	Scramble16	1	1	1991	minTK	8	set2	ACGAAAGGCCCGCTCGTGTACATA	-0.644462
Scramble16-1:1991, 8, set2, minTK	Scramble16	1	1	1991	minTK	8	set2	ACTGATTTAACGTGTGCATCCTTC	-1.16802
Scramble16-1:1991, 8, set2, minTK	Scramble16	1	1	1991	minTK	8	set2	ATCGCATTATTATATGTGACTTAG	-1.32253
Scramble16-1:1991, 8, set2, minTK	Scramble16	1	1	1991	minTK	8	set2	ATCTATTTCCTACGTATTTCTGAA	-0.669124
Scramble16-1:1991, 8, set2, minTK	Scramble16	1	1	1991	minTK	8	set2	ATTGGTTTAACGTTAATGCCTGAA	-0.129889
Scramble16-1:1991, 8, set2, minTK	Scramble16	1	1	1991	minTK	8	set2	CAGAGTGACCTTTTCATTACTAAG	0.983569
Scramble16-1:1991, 8, set2, minTK	Scramble16	1	1	1991	minTK	8	set2	CATGCTCACTTACTCACTTGTAAC	0.283388
Scramble16-1:1991, 8, set2, minTK	Scramble16	1	1	1991	minTK	8	set2	CATTATGGGTTGTGAGGAAAGAAC	0.688113
Scramble16-1:1991, 8, set2, minTK	Scramble16	1	1	1991	minTK	8	set2	CTGTCTGAATTGCACAGGCAGGTG	-0.118393
Scramble16-1:1991, 8, set2, minTK	Scramble16	1	1	1991	minTK	8	set2	CTTAGTTTATCATTCAGTTATAAA	-0.679228
Scramble16-1:1991, 8, set2, minTK	Scramble16	1	1	1991	minTK	8	set2	CTTTGTTTACGTGTCGTTAGTGAG	-0.425149
Scramble16-1:1991, 8, set2, minTK	Scramble16	1	1	1991	minTK	8	set2	GACTGTTAGAGTTAACGTCGTGTG	-0.739619
Scramble16-1:1991, 8, set2, minTK	Scramble16	1	1	1991	minTK	8	set2	GAGAATGGACTTGACACTTGGGTA	-0.344902
Scramble16-1:1991, 8, set2, minTK	Scramble16	1	1	1991	minTK	8	set2	GTTAATTAACGTCTAATTAGTAAC	-0.670934
Scramble16-1:326, 1, set1, minCMV	Scramble16	1	1	326	minCMV	1	set1	AAGGCTCACTTATTCCGTTAGTTA	-0.246299
Scramble16-1:326, 1, set1, minCMV	Scramble16	1	1	326	minCMV	1	set1	AATTGTGGGTTACACCCTTGTGAC	0.451753
Scramble16-1:326, 1, set1, minCMV	Scramble16	1	1	326	minCMV	1	set1	ATCAGCTTCCTGCTTCGTTCGACA	-0.861228
Scramble16-1:326, 1, set1, minCMV	Scramble16	1	1	326	minCMV	1	set1	CAGTAACTAATGCGTATATCGGAA	-0.265049
Scramble16-1:326, 1, set1, minCMV	Scramble16	1	1	326	minCMV	1	set1	GATGATGTGATGTGTAGTCATTAG	-0.280051
Scramble16-1:326, 1, set1, minCMV	Scramble16	1	1	326	minCMV	1	set1	GCTGACTAGATGGACGCTTGGACG	-0.220963
Scramble16-1:326, 1, set1, minCMV	Scramble16	1	1	326	minCMV	1	set1	GTTAATGTATGAGGTGCATCGTTA	-0.722465
Scramble16-1:326, 1, set1, minProm	Scramble16	1	1	326	minProm	1	set1	AATTATTGATTTTTCCTATGGTAG	0.418274
Scramble16-1:326, 1, set1, minProm	Scramble16	1	1	326	minProm	1	set1	AATTGCGTCAGGCTAAGTCGTACC	-0.0229739
Scramble16-1:326, 1, set1, minProm	Scramble16	1	1	326	minProm	1	set1	GAGAGATTAATGCTTCGATGGTTA	-1.0595
Scramble16-1:326, 1, set1, minTK	Scramble16	1	1	326	minTK	1	set1	AATTCTGGCTGTGGTCGTAGGTTC	-0.281892
Scramble16-1:326, 1, set1, minTK	Scramble16	1	1	326	minTK	1	set1	ACTACTCGCCTGTTTATTACGGTC	-0.154657
Scramble16-1:326, 1, set1, minTK	Scramble16	1	1	326	minTK	1	set1	ATGTGTTACTCGTATCCACGGGCG	0.586863
Scramble16-1:326, 1, set1, minTK	Scramble16	1	1	326	minTK	1	set1	ATTAGTTTGTGACATATGTCGTAA	0.598809
Scramble16-1:326, 1, set1, minTK	Scramble16	1	1	326	minTK	1	set1	CTTTGTGTCATATTCGTTTCGGCA	2.77587
Scramble16-1:659, 4, set1, minCMV	Scramble16	1	1	659	minCMV	4	set1	ACCAGCTTCTTTTTACTTACGGTG	1.35554
Scramble16-1:659, 4, set1, minCMV	Scramble16	1	1	659	minCMV	4	set1	ACTTATGACTGTGTTGCGAGCGTG	0.62684
Scramble16-1:659, 4, set1, minCMV	Scramble16	1	1	659	minCMV	4	set1	ATGAGTTTACCGCGCATTACTGCG	-1.46262
Scramble16-1:659, 4, set1, minCMV	Scramble16	1	1	659	minCMV	4	set1	ATGTATCGACTTTAACTATCGGTA	0.512178
Scramble16-1:659, 4, set1, minCMV	Scramble16	1	1	659	minCMV	4	set1	ATTACTTGCAGTGTTATGACTGCA	-0.995536
Scramble16-1:659, 4, set1, minCMV	Scramble16	1	1	659	minCMV	4	set1	ATTTGCTTGTGGCATGTTACGGTG	-0.691768
Scramble16-1:659, 4, set1, minCMV	Scramble16	1	1	659	minCMV	4	set1	GATGCTTTCTTGTTAACAACGGCC	0.9405
Scramble16-1:659, 4, set1, minCMV	Scramble16	1	1	659	minCMV	4	set1	GTTACTCACATTTACCGAAATGCA
Scramble16-1:659, 4, set1, minProm	Scramble16	1	1	659	minProm	4	set1	ACTTGAGTATGTGTAGTTTGGACC	-1.38143
Scramble16-1:659, 4, set1, minProm	Scramble16	1	1	659	minProm	4	set1	ATGACCTGGAGTGTAACATCCACG	0.635646
Scramble16-1:659, 4, set1, minProm	Scramble16	1	1	659	minProm	4	set1	GTCGGCTGATTGCTTCGAAATATC	1.67747
[truncated: 28,515 more rows]

## Sheet: S4B - CREB3
architecture	motif	neg_ctrl	tre	id	promoter	period	spacer	barcode	forsk_log2
[truncated: 29,584 more rows]

[truncated: 4 more sheets: S4C - ETS1, S4C - GMEB2, S4D - THRB, S4D - Mafb]
