# Supplementary material for: A massively parallel reporter assay library to screen short synthetic promoters in mammalian cells
Source: Nat Commun. 2024 Nov 28;15:10353. doi: 10.1038/s41467-024-54502-9 (PMC11604768; doi:10.1038/s41467-024-54502-9)
Supplement: Supplementary file 12 — Source Data [file 41467_2024_54502_MOESM12_ESM.zip › Source Data/Figure S5.xls]

## Sheet: S5B
architecture	motif	neg_ctrl	tre	id	promoter	period	spacer	hek_rep1_transcription	hek_rep2_transcription				minCMV				minTK				minProm
THRB-1:982, 8, set1, minCMV	THRB	0	1	982	minCMV	8	set1	2.77707	3.17723		FBS 0%	rep 1	0.678202	0.609505	0.620013	0.68722	0.0237564	0.0218309	0.0216483	0.0202219	0.0530009	0.0475297	0.05	0.0513818
THRB-1:982, 8, set1, minProm	THRB	0	1	982	minProm	8	set1	0.595413	0.655254			rep 2	0.449031	0.425872	0.378557	0.387318	0.0290934	0.0220517	0.0250708	0.0212458	0.0289766	0.0332653	0.0402859	0.0321157
THRB-1:982, 8, set1, minTK	THRB	0	1	982	minTK	8	set1	0.647638	0.685616			rep 3	1.02116	0.979523	0.965533	1.04079	0.042064	0.0288287	0.0239188	0.028056	0.0553945	0.0572816	0.070154	0.0564938
Mafb-1:200, 1, set1, minCMV	Mafb	0	1	200	minCMV	1	set1	4.6431	4.70144		Forskolin No drug	rep 1	1.02627	1.11147	1.09471	1.06017	0.125017	0.117339	0.156452	0.122403	0.141937	0.14249	0.146733	0.109783
Mafb-1:200, 1, set1, minProm	Mafb	0	1	200	minProm	1	set1	1.17962	1.13474			rep 2	1.44503	1.21362	1.06617	1.34135	0.179765	0.166373	0.198878	0.168907	0.162287	0.172866	0.155744	0.161689
Mafb-1:200, 1, set1, minTK	Mafb	0	1	200	minTK	1	set1	1.23023	1.12792			rep 3	1.03375	1.02503	0.877924	1.16469	0.115182	0.11126	0.144182	0.136857	0.120966	0.127753	0.120221	0.180838
													Raw Fluc/Rluc

## Sheet: S5C
architecture	motif	neg_ctrl	tre	id	promoter	period	spacer	barcode	RNA/DNA_log10
Atf4-1:521, 4, set1, minCMV	Atf4	0	1	521	minCMV	4	set1	AACAAAGTGTGTCTAGGAAGTTAA	1.65037
Atf4-1:521, 4, set1, minCMV	Atf4	0	1	521	minCMV	4	set1	AATAAACTGCTTCAAGGTTCTAAA	1.70024
Atf4-1:521, 4, set1, minCMV	Atf4	0	1	521	minCMV	4	set1	AATAATCGCATACAAGGTTGGGTC	1.59604
Atf4-1:521, 4, set1, minCMV	Atf4	0	1	521	minCMV	4	set1	AATACCCGAATTTAACTTTAGGTA	1.58457
Atf4-1:521, 4, set1, minCMV	Atf4	0	1	521	minCMV	4	set1	AATAGAGACTTATTAGCTTCTTTG	1.63785
Atf4-1:521, 4, set1, minCMV	Atf4	0	1	521	minCMV	4	set1	AATTGTTGCATTGAAATTTGGATG	1.6533
Atf4-1:521, 4, set1, minCMV	Atf4	0	1	521	minCMV	4	set1	ACGGCTTTAAGTTTCGTTAGTATG	1.63759
Atf4-1:521, 4, set1, minCMV	Atf4	0	1	521	minCMV	4	set1	ACTGGCTAATTGTGTGCAAATAAG	1.58634
Atf4-1:521, 4, set1, minCMV	Atf4	0	1	521	minCMV	4	set1	ACTTAACAATTTTAAGCGTATACG	1.67837
Atf4-1:521, 4, set1, minCMV	Atf4	0	1	521	minCMV	4	set1	ATCAGATAAAGTTGCCTTCGCTAA	1.46982
Atf4-1:521, 4, set1, minCMV	Atf4	0	1	521	minCMV	4	set1	ATCTACGTAAGTTACATGTGGATC	1.66862
Atf4-1:521, 4, set1, minCMV	Atf4	0	1	521	minCMV	4	set1	ATCTATTGATTTTTTCGGTCCAAA	1.63617
Atf4-1:521, 4, set1, minCMV	Atf4	0	1	521	minCMV	4	set1	ATGGGCCTCTGGGATGCATCTTTG	1.51146
Atf4-1:521, 4, set1, minCMV	Atf4	0	1	521	minCMV	4	set1	ATTAAATTGTTTTTAATTTGTTTA	1.72132
Atf4-1:521, 4, set1, minCMV	Atf4	0	1	521	minCMV	4	set1	ATTACATGATGTGTAATTCGTTTG	1.69587
Atf4-1:521, 4, set1, minCMV	Atf4	0	1	521	minCMV	4	set1	ATTAGCGGACTAGATGTAACTATG	1.69148
Atf4-1:521, 4, set1, minCMV	Atf4	0	1	521	minCMV	4	set1	ATTGATCTATCTGGTATTTCGTTG	1.90193
Atf4-1:521, 4, set1, minCMV	Atf4	0	1	521	minCMV	4	set1	ATTGATTACTGTTTCGTGCCGTTC	1.64743
Atf4-1:521, 4, set1, minCMV	Atf4	0	1	521	minCMV	4	set1	ATTGATTTGACTTTCACTCCTTTG	1.6943
Atf4-1:521, 4, set1, minCMV	Atf4	0	1	521	minCMV	4	set1	ATTGCCGTGTCTTACGTTAAGGCA	1.45723
Atf4-1:521, 4, set1, minCMV	Atf4	0	1	521	minCMV	4	set1	ATTTAATAATTTCTAGTTCGGTAA	1.71067
Atf4-1:521, 4, set1, minCMV	Atf4	0	1	521	minCMV	4	set1	ATTTATTACTTTTGCGCACAGGTG	1.67783
Atf4-1:521, 4, set1, minCMV	Atf4	0	1	521	minCMV	4	set1	ATTTGTTAAAGTTTAGGGAATTTA	1.69856
Atf4-1:521, 4, set1, minCMV	Atf4	0	1	521	minCMV	4	set1	CATAACTGATTTTTCCCGCATTAC	1.59584
Atf4-1:521, 4, set1, minCMV	Atf4	0	1	521	minCMV	4	set1	CATAGTTAGCGTCTACCTTATATA	1.53728
Atf4-1:521, 4, set1, minCMV	Atf4	0	1	521	minCMV	4	set1	CATGATCTATGTCTTGCATATATG	1.67584
Atf4-1:521, 4, set1, minCMV	Atf4	0	1	521	minCMV	4	set1	CATTACGGCCTTGTTAGTTCCACG	1.35099
Atf4-1:521, 4, set1, minCMV	Atf4	0	1	521	minCMV	4	set1	CATTATCAAATGTTCCTAACTTTC	1.6739
Atf4-1:521, 4, set1, minCMV	Atf4	0	1	521	minCMV	4	set1	CATTCATTAACGGTTACGTGTATG	1.81917
Atf4-1:521, 4, set1, minCMV	Atf4	0	1	521	minCMV	4	set1	CCGTGATACATTCGTGTTAGCGTG	0.73654
Atf4-1:521, 4, set1, minCMV	Atf4	0	1	521	minCMV	4	set1	CCTAGAGTGCGTTATATGACTTTG	1.68877
Atf4-1:521, 4, set1, minCMV	Atf4	0	1	521	minCMV	4	set1	CCTGAATACTTTTTCCCTTGCACA	1.6092
Atf4-1:521, 4, set1, minCMV	Atf4	0	1	521	minCMV	4	set1	CCTTGAGTGAGATAAATTTGTGTA	1.66927
Atf4-1:521, 4, set1, minCMV	Atf4	0	1	521	minCMV	4	set1	CTCAATCTCCGTTACCCGCCTATA	1.21965
Atf4-1:521, 4, set1, minCMV	Atf4	0	1	521	minCMV	4	set1	CTCACACTCACTGGAGCTTCTTCC	2.00947
Atf4-1:521, 4, set1, minCMV	Atf4	0	1	521	minCMV	4	set1	CTCGGTTAGCGTTTCCCATGCATA	1.73174
Atf4-1:521, 4, set1, minCMV	Atf4	0	1	521	minCMV	4	set1	CTGAACCACTTTCATCTTTATTTA	1.62717
Atf4-1:521, 4, set1, minCMV	Atf4	0	1	521	minCMV	4	set1	CTGAACCTCTTTTGTGGTCGTAAC	1.61483
Atf4-1:521, 4, set1, minCMV	Atf4	0	1	521	minCMV	4	set1	CTGACACGCTCATGAGTTTATTTA	1.65819
Atf4-1:521, 4, set1, minCMV	Atf4	0	1	521	minCMV	4	set1	CTGTAAGTGAGATACATGACTTCC	1.69142
Atf4-1:521, 4, set1, minCMV	Atf4	0	1	521	minCMV	4	set1	CTTACCCAATGAGGTGCGTGTTTA	1.47971
Atf4-1:521, 4, set1, minCMV	Atf4	0	1	521	minCMV	4	set1	CTTACCTTACTTTTAGTTTCCAAG	0.930301
Atf4-1:521, 4, set1, minCMV	Atf4	0	1	521	minCMV	4	set1	CTTAGTGTGATTTGTATTAGGGCA	1.29459
Atf4-1:521, 4, set1, minCMV	Atf4	0	1	521	minCMV	4	set1	CTTGGTGTCAGTTTTCGTACCGAA	1.60522
Atf4-1:521, 4, set1, minCMV	Atf4	0	1	521	minCMV	4	set1	CTTTAATTACGAGGAGTTCCCATC	1.68213
Atf4-1:521, 4, set1, minCMV	Atf4	0	1	521	minCMV	4	set1	CTTTCACTGCTATTACTTCACATA	1.66991
Atf4-1:521, 4, set1, minCMV	Atf4	0	1	521	minCMV	4	set1	CTTTCATTATTTTGTAGAACCTCA	1.62549
Atf4-1:521, 4, set1, minCMV	Atf4	0	1	521	minCMV	4	set1	GACAGCCGACTTGTCATGTGGTTC	0.850224
Atf4-1:521, 4, set1, minCMV	Atf4	0	1	521	minCMV	4	set1	GAGTATCGCAGATAACTACGGTAC	1.73403
Atf4-1:521, 4, set1, minCMV	Atf4	0	1	521	minCMV	4	set1	GAGTGTTAATTTTTAATGTGGGTA	1.77395
Atf4-1:521, 4, set1, minCMV	Atf4	0	1	521	minCMV	4	set1	GATGACTTGAGTGTTCTTTGTTAA	1.69272
Atf4-1:521, 4, set1, minCMV	Atf4	0	1	521	minCMV	4	set1	GATTAATACCTATTCGCTCGGGTA	1.37115
Atf4-1:521, 4, set1, minCMV	Atf4	0	1	521	minCMV	4	set1	GCTGAAGGGCTGTTCGCTAGCATG	1.64869
Atf4-1:521, 4, set1, minCMV	Atf4	0	1	521	minCMV	4	set1	GCTGACTAACCGGAAGGGTGTTTG	1.61992
Atf4-1:521, 4, set1, minCMV	Atf4	0	1	521	minCMV	4	set1	GTCACATTATGGCGTAGTCGGTTA	1.61842
Atf4-1:521, 4, set1, minCMV	Atf4	0	1	521	minCMV	4	set1	GTCGGACTCATTTAAGTATATTCC	1.65304
Atf4-1:521, 4, set1, minCMV	Atf4	0	1	521	minCMV	4	set1	GTCTAACTCAGTTTCATATAGTAG	1.58409
BHLHB3-1:1504, 4, set2, minCMV	BHLHB3	0	1	1504	minCMV	4	set2	AACACACGGACGTATAGTTCTTTA	1.09987
BHLHB3-1:1504, 4, set2, minCMV	BHLHB3	0	1	1504	minCMV	4	set2	AACACTTTAATTTGTATATGTATA	1.42443
BHLHB3-1:1504, 4, set2, minCMV	BHLHB3	0	1	1504	minCMV	4	set2	AACTCTCGCCCGTTCATACATGTG	1.09668
BHLHB3-1:1504, 4, set2, minCMV	BHLHB3	0	1	1504	minCMV	4	set2	AATGATTGACTACGACTTACTGCA	0.942473
BHLHB3-1:1504, 4, set2, minCMV	BHLHB3	0	1	1504	minCMV	4	set2	AATTCATAGTTACTAATTTATTCG	1.05678
BHLHB3-1:1504, 4, set2, minCMV	BHLHB3	0	1	1504	minCMV	4	set2	AATTGAGTATTGTAAAGTTCTTAA	1.05939
BHLHB3-1:1504, 4, set2, minCMV	BHLHB3	0	1	1504	minCMV	4	set2	ACCAATCAATTTTTCGGAAACGTG	0.921455
BHLHB3-1:1504, 4, set2, minCMV	BHLHB3	0	1	1504	minCMV	4	set2	ACCACTTTATTTGTCATATATGCA	0.969719
BHLHB3-1:1504, 4, set2, minCMV	BHLHB3	0	1	1504	minCMV	4	set2	ACCAGTGTGTTACTTGTTAAGGTA	0.719749
BHLHB3-1:1504, 4, set2, minCMV	BHLHB3	0	1	1504	minCMV	4	set2	ACCGCAGAAAGACTTATTCCGTTG	0.865202
BHLHB3-1:1504, 4, set2, minCMV	BHLHB3	0	1	1504	minCMV	4	set2	ACGAAACTATCAGTTCTGTGTTCG	0.175261
BHLHB3-1:1504, 4, set2, minCMV	BHLHB3	0	1	1504	minCMV	4	set2	ACTAATTACCCATAAAGTTACGTA	1.1141
BHLHB3-1:1504, 4, set2, minCMV	BHLHB3	0	1	1504	minCMV	4	set2	ACTGAATTATTGTTTACTCATAAC	1.08673
BHLHB3-1:1504, 4, set2, minCMV	BHLHB3	0	1	1504	minCMV	4	set2	ACTGCTTTAATATAAACACATGTC	1.02334
BHLHB3-1:1504, 4, set2, minCMV	BHLHB3	0	1	1504	minCMV	4	set2	ACTTACTTAACTTTAGCTTGGACC	0.817244
BHLHB3-1:1504, 4, set2, minCMV	BHLHB3	0	1	1504	minCMV	4	set2	ACTTATGTGTTGTAACGGTCGGTC	1.10781
BHLHB3-1:1504, 4, set2, minCMV	BHLHB3	0	1	1504	minCMV	4	set2	ACTTATTTCTTACAACTACGTTTC	1.11108
BHLHB3-1:1504, 4, set2, minCMV	BHLHB3	0	1	1504	minCMV	4	set2	ACTTGAGTATTTTGTCTACGTTTG	1.02827
BHLHB3-1:1504, 4, set2, minCMV	BHLHB3	0	1	1504	minCMV	4	set2	ATCAACTGGTTGTTTATTACCGAC	1.10231
BHLHB3-1:1504, 4, set2, minCMV	BHLHB3	0	1	1504	minCMV	4	set2	ATCTAATTACCTGTTGCACATTCG	0.879
BHLHB3-1:1504, 4, set2, minCMV	BHLHB3	0	1	1504	minCMV	4	set2	ATCTGATTCATTCTTAGTTGTTTG	1.07055
BHLHB3-1:1504, 4, set2, minCMV	BHLHB3	0	1	1504	minCMV	4	set2	ATGGAACTCCGGTTACTAAACGCC	1.15437
BHLHB3-1:1504, 4, set2, minCMV	BHLHB3	0	1	1504	minCMV	4	set2	ATGTACTTCTGGTTACTAAGTGTA	1.08184
BHLHB3-1:1504, 4, set2, minCMV	BHLHB3	0	1	1504	minCMV	4	set2	ATGTATTTATTATTTCGTCACGTG	1.10851
BHLHB3-1:1504, 4, set2, minCMV	BHLHB3	0	1	1504	minCMV	4	set2	ATTACTTAGCTTGTACGTCGTTTC	1.00254
BHLHB3-1:1504, 4, set2, minCMV	BHLHB3	0	1	1504	minCMV	4	set2	ATTAGACTGTGTGACGGATACTTG	1.09174
BHLHB3-1:1504, 4, set2, minCMV	BHLHB3	0	1	1504	minCMV	4	set2	ATTTCACTCTTTTTCATTAACTAC	1.09352
BHLHB3-1:1504, 4, set2, minCMV	BHLHB3	0	1	1504	minCMV	4	set2	ATTTCCCAGTCACTCCTTTATATG	0.166574
BHLHB3-1:1504, 4, set2, minCMV	BHLHB3	0	1	1504	minCMV	4	set2	ATTTGCTTGTGGTTCATTTAGGCA	1.2659
BHLHB3-1:1504, 4, set2, minCMV	BHLHB3	0	1	1504	minCMV	4	set2	CACTGTGTGTTTTTACTAAGGTCC	0.962589
BHLHB3-1:1504, 4, set2, minCMV	BHLHB3	0	1	1504	minCMV	4	set2	CAGGAATACTTTCATCTTCCTTCA	1.05927
BHLHB3-1:1504, 4, set2, minCMV	BHLHB3	0	1	1504	minCMV	4	set2	CAGGATGTGTCATTAGGTCAGATG	1.05809
BHLHB3-1:1504, 4, set2, minCMV	BHLHB3	0	1	1504	minCMV	4	set2	CAGTGCGAATTTCTCCCGCACGTA	1.25179
BHLHB3-1:1504, 4, set2, minCMV	BHLHB3	0	1	1504	minCMV	4	set2	CATAATTAATTTTGTGTTAAGTAG	1.29304
BHLHB3-1:1504, 4, set2, minCMV	BHLHB3	0	1	1504	minCMV	4	set2	CATACATTCTTATGAGCTTCTAAG	1.08502
BHLHB3-1:1504, 4, set2, minCMV	BHLHB3	0	1	1504	minCMV	4	set2	CATGGCTTATGATTTATAAGTATA	1.2575
BHLHB3-1:1504, 4, set2, minCMV	BHLHB3	0	1	1504	minCMV	4	set2	CATTATTTATCTTTTGTATACTTC	1.08139
BHLHB3-1:1504, 4, set2, minCMV	BHLHB3	0	1	1504	minCMV	4	set2	CATTATTTATGTTATACAAGCGAA	1.102
BHLHB3-1:1504, 4, set2, minCMV	BHLHB3	0	1	1504	minCMV	4	set2	CCCAGTTAGTTAGTCCGGTATATG	1.01142
BHLHB3-1:1504, 4, set2, minCMV	BHLHB3	0	1	1504	minCMV	4	set2	CCCGCACTGACATAACTGTATATC	1.05932
BHLHB3-1:1504, 4, set2, minCMV	BHLHB3	0	1	1504	minCMV	4	set2	CCGGATTACCTATTCATATATAAG	0.631866
BHLHB3-1:1504, 4, set2, minCMV	BHLHB3	0	1	1504	minCMV	4	set2	CCGGGTTTCATTTTCGTAAATAAC	1.13155
BHLHB3-1:1504, 4, set2, minCMV	BHLHB3	0	1	1504	minCMV	4	set2	CCTTGCCACCTATGTGTAAATTAA	0.406863
BHLHB3-1:1504, 4, set2, minCMV	BHLHB3	0	1	1504	minCMV	4	set2	CTCAAATGCTCACTTATACCTGTC	0.965588
BHLHB3-1:1504, 4, set2, minCMV	BHLHB3	0	1	1504	minCMV	4	set2	CTCAATTTAACAGTTCCGAATGCG	1.07838
BHLHB3-1:1504, 4, set2, minCMV	BHLHB3	0	1	1504	minCMV	4	set2	CTCGCAGTCTGTTTACTAAGCATA	1.05082
BHLHB3-1:1504, 4, set2, minCMV	BHLHB3	0	1	1504	minCMV	4	set2	CTCTAACACTCTTTCGGTTCTTCC	1.17434
BHLHB3-1:1504, 4, set2, minCMV	BHLHB3	0	1	1504	minCMV	4	set2	CTCTAATGCTTAGAACTGTGTACG	1.07343
BHLHB3-1:1504, 4, set2, minCMV	BHLHB3	0	1	1504	minCMV	4	set2	CTCTCACTACCTCAACGTAACTAA	1.12274
BHLHB3-1:1504, 4, set2, minCMV	BHLHB3	0	1	1504	minCMV	4	set2	CTCTCTTTGACATTACGGCATTTC	0.676593
BHLHB3-1:1504, 4, set2, minCMV	BHLHB3	0	1	1504	minCMV	4	set2	CTGAGTGTATTTTACAGTACGTTG	1.00152
BHLHB3-1:1504, 4, set2, minCMV	BHLHB3	0	1	1504	minCMV	4	set2	CTGTACCAGTCATAAACTAACTCC	0.879875
BHLHB3-1:1504, 4, set2, minCMV	BHLHB3	0	1	1504	minCMV	4	set2	CTTAATCAAATAGGAATATCCATG	0.974858
BHLHB3-1:1504, 4, set2, minCMV	BHLHB3	0	1	1504	minCMV	4	set2	CTTACACAATTTGTTATAAAGTAG	1.07478
BHLHB3-1:1504, 4, set2, minCMV	BHLHB3	0	1	1504	minCMV	4	set2	CTTGAAGGCACTTTTCGGAAGTCG	1.08175
BHLHB3-1:1504, 4, set2, minCMV	BHLHB3	0	1	1504	minCMV	4	set2	CTTGAAGTATCGCATCTAAACTCG	1.02115
BHLHB3-1:1504, 4, set2, minCMV	BHLHB3	0	1	1504	minCMV	4	set2	CTTGAATTGTCTTTTGTTTAGTTG	1.04221
BHLHB3-1:1504, 4, set2, minCMV	BHLHB3	0	1	1504	minCMV	4	set2	GATAGATTAATTTTCGTTCAGATA	1.05721
BHLHB3-1:1504, 4, set2, minCMV	BHLHB3	0	1	1504	minCMV	4	set2	GATGACGACATGGTAGTAAGGATG	1.18473
BHLHB3-1:1504, 4, set2, minCMV	BHLHB3	0	1	1504	minCMV	4	set2	GATGGTTGGAGGGGAGCAAGTATG	1.03136
BHLHB3-1:1504, 4, set2, minCMV	BHLHB3	0	1	1504	minCMV	4	set2	GATTCATTGATTTATACTACGTTG	1.10442
BHLHB3-1:1504, 4, set2, minCMV	BHLHB3	0	1	1504	minCMV	4	set2	GCGACATTAACGTTCGTATCTTCG	1.021
BHLHB3-1:1504, 4, set2, minCMV	BHLHB3	0	1	1504	minCMV	4	set2	GCGTACGACCTTTTTACGTAGACC	0.996803
BHLHB3-1:1504, 4, set2, minCMV	BHLHB3	0	1	1504	minCMV	4	set2	GCTGCTGAATCTGTACCATCGTTC	0.927087
BHLHB3-1:1504, 4, set2, minCMV	BHLHB3	0	1	1504	minCMV	4	set2	GCTTGTGTCTGATGTCTTTAGACA	1.01717
BHLHB3-1:1504, 4, set2, minCMV	BHLHB3	0	1	1504	minCMV	4	set2	GCTTGTGTCTTATACATAAACGTG	0.318643
BHLHB3-1:1504, 4, set2, minCMV	BHLHB3	0	1	1504	minCMV	4	set2	GTCGCTGAATCTGGAATTAATTTC	1.072
BHLHB3-1:1504, 4, set2, minCMV	BHLHB3	0	1	1504	minCMV	4	set2	GTCTATCTAACTTTAAGTACGTTA	1.02413
BHLHB3-1:1504, 4, set2, minCMV	BHLHB3	0	1	1504	minCMV	4	set2	GTCTATTGACCTTATCTTAGGTAG	1.06894
BHLHB3-1:1504, 4, set2, minCMV	BHLHB3	0	1	1504	minCMV	4	set2	GTCTGTTACTTGTAAGCGTACTTG	1.00381
BHLHB3-1:1504, 4, set2, minCMV	BHLHB3	0	1	1504	minCMV	4	set2	GTGGACTAATTAGTTCTTCACTTC	1.05602
BHLHB3-1:1504, 4, set2, minCMV	BHLHB3	0	1	1504	minCMV	4	set2	GTTAAATTAACTTGTGGGCACTTA	1.08528
BHLHB3-1:1504, 4, set2, minCMV	BHLHB3	0	1	1504	minCMV	4	set2	GTTAGATACTTTGATAGAACCGTA	0.905242
BHLHB3-1:1504, 4, set2, minCMV	BHLHB3	0	1	1504	minCMV	4	set2	GTTAGATGGCTTGATACGAATTAC	1.07318
BHLHB3-1:1504, 4, set2, minCMV	BHLHB3	0	1	1504	minCMV	4	set2	GTTGATTTCTTTTTTATATACTTC	1.0512
BHLHB3-1:1504, 4, set2, minCMV	BHLHB3	0	1	1504	minCMV	4	set2	GTTTGCTGGTCTGTCAGTTCTTAG	1.11774
ELK1-1:390, 4, set1, minCMV	ELK1	0	1	390	minCMV	4	set1	AACAGTTGGTTACTTACATGTACA	0.822743
ELK1-1:390, 4, set1, minCMV	ELK1	0	1	390	minCMV	4	set1	AAGAGTTTAAGATTTGCGAATGCA	1.23098
ELK1-1:390, 4, set1, minCMV	ELK1	0	1	390	minCMV	4	set1	AATACCTGGTGTGTCCTAAAGATG	0.804509
ELK1-1:390, 4, set1, minCMV	ELK1	0	1	390	minCMV	4	set1	AATGGTCACTCTGATCTTCCCGCG	0.809506
ELK1-1:390, 4, set1, minCMV	ELK1	0	1	390	minCMV	4	set1	AATGGTTGCACGGGTGTTTCGAAA	0.726798
ELK1-1:390, 4, set1, minCMV	ELK1	0	1	390	minCMV	4	set1	ACCAAAGGGCTATGAATAACCTAC	1.118
ELK1-1:390, 4, set1, minCMV	ELK1	0	1	390	minCMV	4	set1	ACCTAACTGTCGCTAGCGCCTATA	0.603469
ELK1-1:390, 4, set1, minCMV	ELK1	0	1	390	minCMV	4	set1	ACTACTTTCCTATTAGGGTATTTA	0.764426
ELK1-1:390, 4, set1, minCMV	ELK1	0	1	390	minCMV	4	set1	ACTTCTTGAACTCTTATTCACTTG	0.764153
ELK1-1:390, 4, set1, minCMV	ELK1	0	1	390	minCMV	4	set1	ATCTATTAAACTGGCATGTGTTTG	0.780875
ELK1-1:390, 4, set1, minCMV	ELK1	0	1	390	minCMV	4	set1	ATCTATTACTCGGTTCCTACTATA	0.675873
ELK1-1:390, 4, set1, minCMV	ELK1	0	1	390	minCMV	4	set1	ATCTGCTTCTTATGTACAAACTCA	0.743466
ELK1-1:390, 4, set1, minCMV	ELK1	0	1	390	minCMV	4	set1	ATGACATGACTGTTAAGGAATACG	0.769204
ELK1-1:390, 4, set1, minCMV	ELK1	0	1	390	minCMV	4	set1	ATGACTTGCTCTCTAGGTAGCTTG	0.768611
ELK1-1:390, 4, set1, minCMV	ELK1	0	1	390	minCMV	4	set1	ATGTGCGTCTGTTATGTGTGTAAA	0.736329
ELK1-1:390, 4, set1, minCMV	ELK1	0	1	390	minCMV	4	set1	ATTAATGACATTCAAGTGAAGATA	0.783438
ELK1-1:390, 4, set1, minCMV	ELK1	0	1	390	minCMV	4	set1	ATTAATTAGTTTTTTGTGACTTTG	0.659679
ELK1-1:390, 4, set1, minCMV	ELK1	0	1	390	minCMV	4	set1	ATTAGTTTATGAGGTGTTCACATA	0.638033
ELK1-1:390, 4, set1, minCMV	ELK1	0	1	390	minCMV	4	set1	ATTGACGACACACTTGCTTATTAA	0.718565
ELK1-1:390, 4, set1, minCMV	ELK1	0	1	390	minCMV	4	set1	ATTTAATTACTTGTCATTTCTTTC	0.702176
ELK1-1:390, 4, set1, minCMV	ELK1	0	1	390	minCMV	4	set1	ATTTCACGGCTTTGACCATAGTTA	0.641811
ELK1-1:390, 4, set1, minCMV	ELK1	0	1	390	minCMV	4	set1	ATTTGTGTCCGTGTCGTGTACATA	0.718741
ELK1-1:390, 4, set1, minCMV	ELK1	0	1	390	minCMV	4	set1	CACTATGGCAGTTGTGGGCCTGAG	0.485192
ELK1-1:390, 4, set1, minCMV	ELK1	0	1	390	minCMV	4	set1	CACTCAGTGCTTGAAGGACGTTAC	-0.20552
ELK1-1:390, 4, set1, minCMV	ELK1	0	1	390	minCMV	4	set1	CACTCTGGAAGAGATAGTTGGTTA	0.859246
ELK1-1:390, 4, set1, minCMV	ELK1	0	1	390	minCMV	4	set1	CAGACCGAGCTTGATAGGCCTGAA	0.647074
ELK1-1:390, 4, set1, minCMV	ELK1	0	1	390	minCMV	4	set1	CATACCGTGATGTTTACACATAAA	0.803774
ELK1-1:390, 4, set1, minCMV	ELK1	0	1	390	minCMV	4	set1	CATGGTCAATCATTTGTTTCTGAA	0.668331
ELK1-1:390, 4, set1, minCMV	ELK1	0	1	390	minCMV	4	set1	CATTGTCTCTGTTTCATTCACATA	0.816567
ELK1-1:390, 4, set1, minCMV	ELK1	0	1	390	minCMV	4	set1	CCGAATGTGAGGGACATTAATATC	0.733023
ELK1-1:390, 4, set1, minCMV	ELK1	0	1	390	minCMV	4	set1	CCGGAATTATGTGACATGTATATA	0.664427
ELK1-1:390, 4, set1, minCMV	ELK1	0	1	390	minCMV	4	set1	CCGTAATTCTTTCACCTTTACTTC	0.0372213
ELK1-1:390, 4, set1, minCMV	ELK1	0	1	390	minCMV	4	set1	CCTAATCAGCTTGGAACAAGGTTC	0.794106
ELK1-1:390, 4, set1, minCMV	ELK1	0	1	390	minCMV	4	set1	CCTGGTTGAATTCATATTTCGATG	0.761067
ELK1-1:390, 4, set1, minCMV	ELK1	0	1	390	minCMV	4	set1	CTGACTGTATTGCGTACTAACATG	0.772009
ELK1-1:390, 4, set1, minCMV	ELK1	0	1	390	minCMV	4	set1	CTTAACTTATGTGATCGACAGTTC	0.798032
ELK1-1:390, 4, set1, minCMV	ELK1	0	1	390	minCMV	4	set1	CTTTCCTAATCTGACGTACATAAG	0.813271
ELK1-1:390, 4, set1, minCMV	ELK1	0	1	390	minCMV	4	set1	CTTTGTCTATCTCATAGAACGTTA	0.781696
ELK1-1:390, 4, set1, minCMV	ELK1	0	1	390	minCMV	4	set1	GATTCATGAACACTAGGTAATACA	0.717699
ELK1-1:390, 4, set1, minCMV	ELK1	0	1	390	minCMV	4	set1	GCCTCATAGTGTGATGTATGTATA	0.400623
ELK1-1:390, 4, set1, minCMV	ELK1	0	1	390	minCMV	4	set1	GCTAATGTCCTTTTAGTATATGTA	0.677707
ELK1-1:390, 4, set1, minCMV	ELK1	0	1	390	minCMV	4	set1	GCTAGTGAGCTGTTACGTAATATA	0.819632
ELK1-1:390, 4, set1, minCMV	ELK1	0	1	390	minCMV	4	set1	GCTAGTTGACTACTTGTTTACTTG	0.764402
ELK1-1:390, 4, set1, minCMV	ELK1	0	1	390	minCMV	4	set1	GTGACTTAAATTTTCATATAGTTG	0.723553
ELK1-1:390, 4, set1, minCMV	ELK1	0	1	390	minCMV	4	set1	GTGTCATAATTTCTTGCTCGTATA	0.721955
ELK1-1:390, 4, set1, minCMV	ELK1	0	1	390	minCMV	4	set1	GTGTGTGTGCTTTGTGTGCGTATA	0.747135
ELK1-1:390, 4, set1, minCMV	ELK1	0	1	390	minCMV	4	set1	GTTAACGGCCGATAACGATCTTTA	0.734366
ELK1-1:390, 4, set1, minCMV	ELK1	0	1	390	minCMV	4	set1	GTTTAAGTGTCAGATCCAACTAAA	0.654805
ELK1-1:390, 4, set1, minCMV	ELK1	0	1	390	minCMV	4	set1	GTTTCAGACTCATTCGTGTATAAA	0.791847
ELK1-1:390, 4, set1, minCMV	ELK1	0	1	390	minCMV	4	set1	GTTTGTTGCATGTAAGTACGGTCC	0.660629
ERG-1:392, 4, set1, minCMV	ERG	0	1	392	minCMV	4	set1	AACAATTTGATTCATGTAACGTTA	0.60263
ERG-1:392, 4, set1, minCMV	ERG	0	1	392	minCMV	4	set1	AACACAGTGTTTTTTATTAGGTTA	0.579378
ERG-1:392, 4, set1, minCMV	ERG	0	1	392	minCMV	4	set1	AAGAGCTACATTGTAATTAGGGTA	0.570641
ERG-1:392, 4, set1, minCMV	ERG	0	1	392	minCMV	4	set1	AAGGACGTATTTTAACTGTACATG	0.651556
ERG-1:392, 4, set1, minCMV	ERG	0	1	392	minCMV	4	set1	AAGGATCTGTGACATGTGCGGGTG	0.720846
ERG-1:392, 4, set1, minCMV	ERG	0	1	392	minCMV	4	set1	AAGGGTTGGACGCACATAACTTCC	0.560875
ERG-1:392, 4, set1, minCMV	ERG	0	1	392	minCMV	4	set1	AATAATGACCTAGTTACTCGTTAG	0.96397
ERG-1:392, 4, set1, minCMV	ERG	0	1	392	minCMV	4	set1	AATAGATTATTTGTAATGACGGAC	0.609777
ERG-1:392, 4, set1, minCMV	ERG	0	1	392	minCMV	4	set1	AATTATCGATGAGATGTTACCTTA	0.506895
ERG-1:392, 4, set1, minCMV	ERG	0	1	392	minCMV	4	set1	AATTGATACTGGCTAGTTTCTTTA	0.573075
ERG-1:392, 4, set1, minCMV	ERG	0	1	392	minCMV	4	set1	AATTGATTACCGTAACTATGCTAC	0.642795
ERG-1:392, 4, set1, minCMV	ERG	0	1	392	minCMV	4	set1	ACGAACCAATTTTTTATGCAGGCG	0.506493
ERG-1:392, 4, set1, minCMV	ERG	0	1	392	minCMV	4	set1	ACGGGTTTACCTTTTGGATAGTTC	0.491868
ERG-1:392, 4, set1, minCMV	ERG	0	1	392	minCMV	4	set1	ACGTACCGACGGTAAACGTCTATG	0.516796
ERG-1:392, 4, set1, minCMV	ERG	0	1	392	minCMV	4	set1	ACTGATCAATTTTATCGTAATTCC	0.503448
ERG-1:392, 4, set1, minCMV	ERG	0	1	392	minCMV	4	set1	ACTTGACTCAGTTATATTTCCTCA	0.308865
ERG-1:392, 4, set1, minCMV	ERG	0	1	392	minCMV	4	set1	ACTTGTTAGCTAGACGGGAGTAAG	0.575566
ERG-1:392, 4, set1, minCMV	ERG	0	1	392	minCMV	4	set1	ATCTCTGTGATTCAAGCTTCTATA	0.607005
ERG-1:392, 4, set1, minCMV	ERG	0	1	392	minCMV	4	set1	ATCTGACAGATGTTAGTTTATGTG	0.460204
ERG-1:392, 4, set1, minCMV	ERG	0	1	392	minCMV	4	set1	ATGGGAGTGATTGGAGTTACGGTA	0.561574
ERG-1:392, 4, set1, minCMV	ERG	0	1	392	minCMV	4	set1	ATGTCATTCTCTTATGTGCATAAG	0.593087
ERG-1:392, 4, set1, minCMV	ERG	0	1	392	minCMV	4	set1	ATTAAATAGTTTGTCACTCCCTTC	0.374452
ERG-1:392, 4, set1, minCMV	ERG	0	1	392	minCMV	4	set1	ATTAATGTATGGTGACCATATACC	0.56119
ERG-1:392, 4, set1, minCMV	ERG	0	1	392	minCMV	4	set1	ATTACATAGCTTCTTACTTGCTTA	0.601839
ERG-1:392, 4, set1, minCMV	ERG	0	1	392	minCMV	4	set1	ATTGGACTATTGTTAATTTATTCA	0.594387
ERG-1:392, 4, set1, minCMV	ERG	0	1	392	minCMV	4	set1	CAGACACTATGATGACCGAACTCG	0.435923
ERG-1:392, 4, set1, minCMV	ERG	0	1	392	minCMV	4	set1	CATGCTTAATGATGTCCGAGGACA	0.494456
ERG-1:392, 4, set1, minCMV	ERG	0	1	392	minCMV	4	set1	CATTAATGAAGTTACACTAGTTTA	0.528601
ERG-1:392, 4, set1, minCMV	ERG	0	1	392	minCMV	4	set1	CATTACGTATGTGAACGTCGCTTA	0.598298
ERG-1:392, 4, set1, minCMV	ERG	0	1	392	minCMV	4	set1	CCCTAATGCTCGGTTGGTCAGGTA	0.594533
ERG-1:392, 4, set1, minCMV	ERG	0	1	392	minCMV	4	set1	CCCTGAGTATGTGACGGTTCTTTA	0.60883
ERG-1:392, 4, set1, minCMV	ERG	0	1	392	minCMV	4	set1	CCTAAACTGTCAGAACCATGGGTC	0.573638
ERG-1:392, 4, set1, minCMV	ERG	0	1	392	minCMV	4	set1	CCTGGCTTCTCGGAAGTTCGGTTG	0.588609
ERG-1:392, 4, set1, minCMV	ERG	0	1	392	minCMV	4	set1	CCTTGATGATTGCTCGGGCCTATA	0.32578
ERG-1:392, 4, set1, minCMV	ERG	0	1	392	minCMV	4	set1	CTCAACCTCCGTCATCCATCCGCA	0.281842
ERG-1:392, 4, set1, minCMV	ERG	0	1	392	minCMV	4	set1	CTCACAGGGCTAGGTCGGCATATA	-0.164452
ERG-1:392, 4, set1, minCMV	ERG	0	1	392	minCMV	4	set1	CTGAACTTCATGCTTCTTTATGCA	0.639747
ERG-1:392, 4, set1, minCMV	ERG	0	1	392	minCMV	4	set1	CTGGCCGTGACTTTAACGAGCACA	0.338414
ERG-1:392, 4, set1, minCMV	ERG	0	1	392	minCMV	4	set1	CTGTATGACATACTTGGGTCTTAA	0.590529
ERG-1:392, 4, set1, minCMV	ERG	0	1	392	minCMV	4	set1	GACTACCAAATTTTCGGGCAGGCA	0.510301
ERG-1:392, 4, set1, minCMV	ERG	0	1	392	minCMV	4	set1	GAGACTGAGCGTTTCGTTTATGTA	0.627197
ERG-1:392, 4, set1, minCMV	ERG	0	1	392	minCMV	4	set1	GAGTATTTCACTTGTATATCGTCG	0.522519
ERG-1:392, 4, set1, minCMV	ERG	0	1	392	minCMV	4	set1	GATTCCTTATTATATGTAACTAAA	0.641217
ERG-1:392, 4, set1, minCMV	ERG	0	1	392	minCMV	4	set1	GATTCTCAGTTTGTAGTTTCTGAA	0.693388
ERG-1:392, 4, set1, minCMV	ERG	0	1	392	minCMV	4	set1	GATTCTCTACCTTTTCTACGTGCA	0.57117
ERG-1:392, 4, set1, minCMV	ERG	0	1	392	minCMV	4	set1	GCCTATGTGACTCATCCGCCTTTA	0.460563
ERG-1:392, 4, set1, minCMV	ERG	0	1	392	minCMV	4	set1	GCGAATTAATTTTATGTGACTTCG	0.530131
ERG-1:392, 4, set1, minCMV	ERG	0	1	392	minCMV	4	set1	GCGGCCGTAACGTGCGCTAAGGCA	0.242201
ERG-1:392, 4, set1, minCMV	ERG	0	1	392	minCMV	4	set1	GCGTATTGCTTTTTAAGACCGACC	0.428789
ERG-1:392, 4, set1, minCMV	ERG	0	1	392	minCMV	4	set1	GCTACTGGCTCATACATTTATTTA	0.291552
ERG-1:392, 4, set1, minCMV	ERG	0	1	392	minCMV	4	set1	GCTGATTTCTTATTACTGTATGCA	0.561225
ERG-1:392, 4, set1, minCMV	ERG	0	1	392	minCMV	4	set1	GCTTATCTACCTCGTGCAAGGAAA	0.487521
ERG-1:392, 4, set1, minCMV	ERG	0	1	392	minCMV	4	set1	GTCTCATAATCGTACGGATCGTAC	0.464984
ERG-1:392, 4, set1, minCMV	ERG	0	1	392	minCMV	4	set1	GTCTCCTTGTCTTAACTTACTTAG	0.55717
ERG-1:392, 4, set1, minCMV	ERG	0	1	392	minCMV	4	set1	GTGACATAGTGTTAACTAAGCGTC	0.500465
ERG-1:392, 4, set1, minCMV	ERG	0	1	392	minCMV	4	set1	GTGGGAGAATGAGGCCTTACTAAA	0.598928
ERG-1:392, 4, set1, minCMV	ERG	0	1	392	minCMV	4	set1	GTTTACCTGTCGTGTATTACCTTC	0.453724
ERG-1:392, 4, set1, minCMV	ERG	0	1	392	minCMV	4	set1	GTTTATCGGTGGGTAAGTAATAAA	0.514589
ERG-1:392, 4, set1, minCMV	ERG	0	1	392	minCMV	4	set1	GTTTATTAACCGTGCGTAACCATA	0.48443
ERG-1:392, 4, set1, minCMV	ERG	0	1	392	minCMV	4	set1	GTTTGTCACAGATTACGATATTTG	0.653812
NFAT5-1:102, 1, set1, minCMV	NFAT5	0	1	102	minCMV	1	set1	AACTCTCTCTGATAACGTCACTCG	0.227163
NFAT5-1:102, 1, set1, minCMV	NFAT5	0	1	102	minCMV	1	set1	AATAATTTCTCGTATGTTTCTACG	0.0440836
NFAT5-1:102, 1, set1, minCMV	NFAT5	0	1	102	minCMV	1	set1	AATGATTTAAGGTGTATTCAGTTA	0.0210127
NFAT5-1:102, 1, set1, minCMV	NFAT5	0	1	102	minCMV	1	set1	ACCTGAGTAAGGGACAGACGTTTC	-0.112094
NFAT5-1:102, 1, set1, minCMV	NFAT5	0	1	102	minCMV	1	set1	ACTAAATGACCTGGTAGTAAGGTG	-0.348675
NFAT5-1:102, 1, set1, minCMV	NFAT5	0	1	102	minCMV	1	set1	ACTGGAGGAAGTTGAAGAACTATA	-0.0882946
NFAT5-1:102, 1, set1, minCMV	NFAT5	0	1	102	minCMV	1	set1	ATGACTGGCCTTGTTACGAATATA	0.12635
NFAT5-1:102, 1, set1, minCMV	NFAT5	0	1	102	minCMV	1	set1	ATTACTTGGCTGTTAACGTCTATA	0.0984195
NFAT5-1:102, 1, set1, minCMV	NFAT5	0	1	102	minCMV	1	set1	ATTGCTCGCTTTTTCAGTTCTTCG	0.0190487
NFAT5-1:102, 1, set1, minCMV	NFAT5	0	1	102	minCMV	1	set1	ATTGGAGAATCATGCCCACCCGCG	-0.135418
NFAT5-1:102, 1, set1, minCMV	NFAT5	0	1	102	minCMV	1	set1	ATTTCTGACCTTTATCTAAGCGTA	0.0397045
NFAT5-1:102, 1, set1, minCMV	NFAT5	0	1	102	minCMV	1	set1	ATTTGCTAGTTTCATATTTACTTG	0.108405
NFAT5-1:102, 1, set1, minCMV	NFAT5	0	1	102	minCMV	1	set1	CAGTAAGTCTGGTACATATATATA	-0.0621217
NFAT5-1:102, 1, set1, minCMV	NFAT5	0	1	102	minCMV	1	set1	CATGAATAACGTCTTGTAAATTAA	-0.0930689
NFAT5-1:102, 1, set1, minCMV	NFAT5	0	1	102	minCMV	1	set1	CATGAATGGTTTCTTGCTCGTTTC	0.0164211
NFAT5-1:102, 1, set1, minCMV	NFAT5	0	1	102	minCMV	1	set1	CATGGCTAAACGTACATGCCGTCA	0.104372
NFAT5-1:102, 1, set1, minCMV	NFAT5	0	1	102	minCMV	1	set1	CCTGGTTACATGTATATTACTGTA	0.0328059
NFAT5-1:102, 1, set1, minCMV	NFAT5	0	1	102	minCMV	1	set1	CTCGATTGGACAGTCCCAAAGACA	0.0155236
NFAT5-1:102, 1, set1, minCMV	NFAT5	0	1	102	minCMV	1	set1	CTCTGCTGAATATATGTACCTATC	-0.0796328
NFAT5-1:102, 1, set1, minCMV	NFAT5	0	1	102	minCMV	1	set1	CTTTATTGCTCTTATCTTCAGTTC	-0.0130052
NFAT5-1:102, 1, set1, minCMV	NFAT5	0	1	102	minCMV	1	set1	GAGAGTCTCTCGTACGCATACTCG	0.0536313
NFAT5-1:102, 1, set1, minCMV	NFAT5	0	1	102	minCMV	1	set1	GAGAGTGTGTGTTGCAGTTATTTC	0.0120113
NFAT5-1:102, 1, set1, minCMV	NFAT5	0	1	102	minCMV	1	set1	GATTACGAGTTTTTTCTGACCGTG	0.199644
NFAT5-1:102, 1, set1, minCMV	NFAT5	0	1	102	minCMV	1	set1	GCGGGCTGGATTCATCTGTACTTA	-0.0127437
NFAT5-1:102, 1, set1, minCMV	NFAT5	0	1	102	minCMV	1	set1	GCGTGCTTCCCTCACACTTCCATG	-0.128204
NFAT5-1:102, 1, set1, minCMV	NFAT5	0	1	102	minCMV	1	set1	GCTACTTTCCTAGTAAGAAAGATC	0.343174
NFAT5-1:102, 1, set1, minCMV	NFAT5	0	1	102	minCMV	1	set1	GCTTCAGTACGTTTAACATATACC	-0.0554981
NFAT5-1:102, 1, set1, minCMV	NFAT5	0	1	102	minCMV	1	set1	GTCGCTTACTTATGTGTTCGCTTA	-0.0850789
NFAT5-1:102, 1, set1, minCMV	NFAT5	0	1	102	minCMV	1	set1	GTTGGCCAAATTTAACGATGTTAA	0.038783
NFAT5-1:102, 1, set1, minCMV	NFAT5	0	1	102	minCMV	1	set1	GTTTACTGCTGTTTAGTTTGTTTA	-0.172764
Scramble10-1:1329, 1, set2, minCMV	Scramble10	1	1	1329	minCMV	1	set2	AACGACCACTGTTGCACTTGTTCA	-0.699155
Scramble10-1:1329, 1, set2, minCMV	Scramble10	1	1	1329	minCMV	1	set2	AACTCTTTGATTTTCAGTAGGTAC	-0.684734
Scramble10-1:1329, 1, set2, minCMV	Scramble10	1	1	1329	minCMV	1	set2	AAGTACGTGTCATATCTGTCTTAA	-0.314467
Scramble10-1:1329, 1, set2, minCMV	Scramble10	1	1	1329	minCMV	1	set2	AAGTCATGAATACGAATGAGTGTA	-0.404082
Scramble10-1:1329, 1, set2, minCMV	Scramble10	1	1	1329	minCMV	1	set2	AATTCTGAGCTTCTTATTAGGTAA	-0.304846
Scramble10-1:1329, 1, set2, minCMV	Scramble10	1	1	1329	minCMV	1	set2	ACTGGTCTATGGTACGTATCGGTG	-0.252536
Scramble10-1:1329, 1, set2, minCMV	Scramble10	1	1	1329	minCMV	1	set2	ACTGGTTTAATGGTTAGGTCGTCC	-0.192054
Scramble10-1:1329, 1, set2, minCMV	Scramble10	1	1	1329	minCMV	1	set2	ATGTATTAGTTGTTCAGGTAGTCA	-0.35368
Scramble10-1:1329, 1, set2, minCMV	Scramble10	1	1	1329	minCMV	1	set2	ATGTCAGTGTTTGATCGGAAGGTC	-0.483088
Scramble10-1:1329, 1, set2, minCMV	Scramble10	1	1	1329	minCMV	1	set2	ATTAGTTAATGTCAACTGTGTATG	-0.264741
Scramble10-1:1329, 1, set2, minCMV	Scramble10	1	1	1329	minCMV	1	set2	CAGGACCTAATGTTAACTAACGTC	0.956658
Scramble10-1:1329, 1, set2, minCMV	Scramble10	1	1	1329	minCMV	1	set2	CTTAAATGACTTCAAGTATGTTCA	-0.461694
Scramble10-1:1329, 1, set2, minCMV	Scramble10	1	1	1329	minCMV	1	set2	CTTAATGTATGGGAACTTTATGAG	-0.634011
Scramble10-1:1329, 1, set2, minCMV	Scramble10	1	1	1329	minCMV	1	set2	CTTACCGGACGTGGTATATCGATC	-0.125811
Scramble10-1:1329, 1, set2, minCMV	Scramble10	1	1	1329	minCMV	1	set2	CTTTATTTGCTTGTCATGAGTATG	-0.297403
Scramble10-1:1329, 1, set2, minCMV	Scramble10	1	1	1329	minCMV	1	set2	GACTCACTCTTATTCGTTACTACG	-0.120151
Scramble10-1:1329, 1, set2, minCMV	Scramble10	1	1	1329	minCMV	1	set2	GATTACCAACGTTATCCTAGTTAC	-0.383118
Scramble10-1:1329, 1, set2, minCMV	Scramble10	1	1	1329	minCMV	1	set2	GCTAATTTATGTGTTCGAAACATA	-0.302667
Scramble10-1:1329, 1, set2, minCMV	Scramble10	1	1	1329	minCMV	1	set2	GCTTATCGCTTTCGCGTACCTTCA	0.370917
Scramble10-1:1329, 1, set2, minCMV	Scramble10	1	1	1329	minCMV	1	set2	GTGTCCCTATGACTTAGTCATACG	-0.358186
Scramble10-1:1329, 1, set2, minCMV	Scramble10	1	1	1329	minCMV	1	set2	GTTGAACTATCTTTTGCGAGTTTC	-0.299584
Scramble10-1:1329, 1, set2, minCMV	Scramble10	1	1	1329	minCMV	1	set2	GTTGACTTGACAGGTACTTCGTTC	-0.523462
Scramble10-1:1329, 1, set2, minProm	Scramble10	1	1	1329	minProm	1	set2	AACACTGAATCTGTTCTATATAAC	-0.59806
Scramble10-1:1329, 1, set2, minProm	Scramble10	1	1	1329	minProm	1	set2	AAGTGCGTAACTCAAATACACAAA	-0.577248
Scramble10-1:1329, 1, set2, minProm	Scramble10	1	1	1329	minProm	1	set2	ACCGCCGAAAGAGTCCTGAATAAC	-0.61494
Scramble10-1:1329, 1, set2, minProm	Scramble10	1	1	1329	minProm	1	set2	ACGTGAGTGAGAGGTCTTTGTATA	-0.399412
Scramble10-1:1329, 1, set2, minProm	Scramble10	1	1	1329	minProm	1	set2	ATTAATTTGTGATTTCGAACTGCA	-0.422033
Scramble10-1:1329, 1, set2, minProm	Scramble10	1	1	1329	minProm	1	set2	CACAGCTAGCCAGTAGTGCCCTCA	-0.769564
Scramble10-1:1329, 1, set2, minProm	Scramble10	1	1	1329	minProm	1	set2	CCCTAATACATGTAAGTATGTTTG	-0.456253
Scramble10-1:1329, 1, set2, minProm	Scramble10	1	1	1329	minProm	1	set2	CCTACCCGCCGTCAAGCTCACTTA	-0.431623
Scramble10-1:1329, 1, set2, minProm	Scramble10	1	1	1329	minProm	1	set2	CCTTCCCGGTGGTATACTAGCGTC	-0.550708
Scramble10-1:1329, 1, set2, minProm	Scramble10	1	1	1329	minProm	1	set2	CTTGGAGAACCTCTTATTTAGTAG	-0.55769
Scramble10-1:1329, 1, set2, minProm	Scramble10	1	1	1329	minProm	1	set2	CTTTCATGCCCTCATCCTCCGTAG	-0.652883
Scramble10-1:1329, 1, set2, minProm	Scramble10	1	1	1329	minProm	1	set2	CTTTGACTCTCAGTTACATACGTG	-0.653779
Scramble10-1:1329, 1, set2, minProm	Scramble10	1	1	1329	minProm	1	set2	GAGACTCTAATTTATCCTTGTGTC	-0.35033
Scramble10-1:1329, 1, set2, minProm	Scramble10	1	1	1329	minProm	1	set2	GAGTATTAATTGGAAACTTAGGTA	-0.467335
Scramble10-1:1329, 1, set2, minProm	Scramble10	1	1	1329	minProm	1	set2	GAGTGACTATCTGTTCTTAACTAC	-0.368526
Scramble10-1:1329, 1, set2, minProm	Scramble10	1	1	1329	minProm	1	set2	GCCTGACTCTGGGGTCGTTATTAA	-0.771357
Scramble10-1:1329, 1, set2, minTK	Scramble10	1	1	1329	minTK	1	set2	AACTGTCAATTGGTTCTATATTTA	-0.306841
Scramble10-1:1329, 1, set2, minTK	Scramble10	1	1	1329	minTK	1	set2	AAGTGACAGTCAGTAAGTTCGATA	-0.457014
Scramble10-1:1329, 1, set2, minTK	Scramble10	1	1	1329	minTK	1	set2	AATTAATAAACAGTCGTTTATTTG	-0.280204
Scramble10-1:1329, 1, set2, minTK	Scramble10	1	1	1329	minTK	1	set2	AATTATTTCACTTATAGGTGTTCC	-0.544256
Scramble10-1:1329, 1, set2, minTK	Scramble10	1	1	1329	minTK	1	set2	ATGGCTTTCTTTCAACCGAGGGAA	-0.324689
Scramble10-1:1329, 1, set2, minTK	Scramble10	1	1	1329	minTK	1	set2	ATTGACCTACTGCTACGGAACAAC	-0.321342
Scramble10-1:1329, 1, set2, minTK	Scramble10	1	1	1329	minTK	1	set2	CACGGAGACATAGTAGCTTGTGTA	-0.335758
Scramble10-1:1329, 1, set2, minTK	Scramble10	1	1	1329	minTK	1	set2	CAGTAACGCCTGCATCGTAGTATC	-0.71429
Scramble10-1:1329, 1, set2, minTK	Scramble10	1	1	1329	minTK	1	set2	CCCAAAGAATGTCTTATACATATC	-0.552486
Scramble10-1:1329, 1, set2, minTK	Scramble10	1	1	1329	minTK	1	set2	CCTGCTGTATGTTACCTGAATAAA	-0.358283
Scramble10-1:1329, 1, set2, minTK	Scramble10	1	1	1329	minTK	1	set2	GACTACTTAATGTTAATAAGGGAA	-0.410298
Scramble10-1:1329, 1, set2, minTK	Scramble10	1	1	1329	minTK	1	set2	GACTATCTATGTCATCTTTATGAG	-0.014818
Scramble10-1:1329, 1, set2, minTK	Scramble10	1	1	1329	minTK	1	set2	GTTGGACTCCTACGTCCTCGGATA	-0.811246
Scramble10-1:1329, 1, set2, minTK	Scramble10	1	1	1329	minTK	1	set2	GTTGGTCGAACTTTAGGACCTAAA	-0.447853
Scramble10-1:1329, 1, set2, minTK	Scramble10	1	1	1329	minTK	1	set2	GTTTGTCAGTGTTACATATACGTA	-0.307162
Scramble10-1:1662, 4, set2, minCMV	Scramble10	1	1	1662	minCMV	4	set2	AACGAATAACCGCTTGGTAATTCC	-0.417111
Scramble10-1:1662, 4, set2, minCMV	Scramble10	1	1	1662	minCMV	4	set2	AACGCATGATTGTTCATGCATACC	-0.347251
Scramble10-1:1662, 4, set2, minCMV	Scramble10	1	1	1662	minCMV	4	set2	AAGTAATTGTGTGTCATACCTGCG	0.0123268
Scramble10-1:1662, 4, set2, minCMV	Scramble10	1	1	1662	minCMV	4	set2	AATAATTTATTTGGCAGTTGCACC	-0.47573
Scramble10-1:1662, 4, set2, minCMV	Scramble10	1	1	1662	minCMV	4	set2	AATACCGTACTATTTCCACATGAG	-0.283942
Scramble10-1:1662, 4, set2, minCMV	Scramble10	1	1	1662	minCMV	4	set2	AATGCTTGGCTTTTTAGTTCCTAA	-0.344013
Scramble10-1:1662, 4, set2, minCMV	Scramble10	1	1	1662	minCMV	4	set2	ACGTGTTACCTTGTTATTAACGTA	-0.29349
Scramble10-1:1662, 4, set2, minCMV	Scramble10	1	1	1662	minCMV	4	set2	ACTAATTGAACATTAGCTCATTTC	-0.328513
Scramble10-1:1662, 4, set2, minCMV	Scramble10	1	1	1662	minCMV	4	set2	ATCAGACTATCTCTCCCGCCGTTG	-0.386686
Scramble10-1:1662, 4, set2, minCMV	Scramble10	1	1	1662	minCMV	4	set2	ATGGCAGTGTGTGTCCTTCGCGCG	-0.579176
Scramble10-1:1662, 4, set2, minCMV	Scramble10	1	1	1662	minCMV	4	set2	ATGTATGTCATGGTTAGAAGGAAA	-0.288612
Scramble10-1:1662, 4, set2, minCMV	Scramble10	1	1	1662	minCMV	4	set2	ATTTACCTCATGCAACTTCGTTTG	-0.0219955
Scramble10-1:1662, 4, set2, minCMV	Scramble10	1	1	1662	minCMV	4	set2	ATTTATCGCTCGGTAATTTATATA	-0.475543
Scramble10-1:1662, 4, set2, minCMV	Scramble10	1	1	1662	minCMV	4	set2	CATACCTTCTCTTGTGTTCATTCA	-0.303203
Scramble10-1:1662, 4, set2, minCMV	Scramble10	1	1	1662	minCMV	4	set2	CCCGGCTGATGATGCGTTAGTACA	-0.703356
Scramble10-1:1662, 4, set2, minCMV	Scramble10	1	1	1662	minCMV	4	set2	CTCGATTTACGACATACAAACACA	-0.330704
Scramble10-1:1662, 4, set2, minCMV	Scramble10	1	1	1662	minCMV	4	set2	CTTAAACAAATTCTAGCTTACTTG	-0.317414
Scramble10-1:1662, 4, set2, minCMV	Scramble10	1	1	1662	minCMV	4	set2	GATACTGTACTGGTAACGTGTGCA	-0.324469
Scramble10-1:1662, 4, set2, minCMV	Scramble10	1	1	1662	minCMV	4	set2	GATTATCTGTTTTTTCTATGCATA	-0.469733
Scramble10-1:1662, 4, set2, minCMV	Scramble10	1	1	1662	minCMV	4	set2	GCGGATTGGTTATGACGGAGTTAG	-0.293892
Scramble10-1:1662, 4, set2, minCMV	Scramble10	1	1	1662	minCMV	4	set2	GTCGGACAGATACACCTTAGTAAA	-0.16139
Scramble10-1:1662, 4, set2, minCMV	Scramble10	1	1	1662	minCMV	4	set2	GTCTCTCACTCGGATAGTTGGTTG	-0.466139
Scramble10-1:1662, 4, set2, minCMV	Scramble10	1	1	1662	minCMV	4	set2	GTTGGCGTCAGATTTATGTAGAAG	-0.308517
Scramble10-1:1662, 4, set2, minProm	Scramble10	1	1	1662	minProm	4	set2	AACTACGAAATATACGTGTCGGAC	-0.550877
Scramble10-1:1662, 4, set2, minProm	Scramble10	1	1	1662	minProm	4	set2	AATAACTTCATTCGACCTTAGATG	-0.344899
Scramble10-1:1662, 4, set2, minProm	Scramble10	1	1	1662	minProm	4	set2	AATAGTTTCATTGGCCTGTGGTTA	-0.520617
Scramble10-1:1662, 4, set2, minProm	Scramble10	1	1	1662	minProm	4	set2	ACCTATGAGTTAGAAGGATCTGTC	-0.524333
Scramble10-1:1662, 4, set2, minProm	Scramble10	1	1	1662	minProm	4	set2	ACTGACGGCAGGCTTGGTTACTCA	-0.566577
Scramble10-1:1662, 4, set2, minProm	Scramble10	1	1	1662	minProm	4	set2	ATCTCTTACACAGATGTTTAGATA	-0.403387
Scramble10-1:1662, 4, set2, minProm	Scramble10	1	1	1662	minProm	4	set2	ATTTACTTGTTTTATACACGTATC	-0.352388
Scramble10-1:1662, 4, set2, minProm	Scramble10	1	1	1662	minProm	4	set2	GATGGCTAAATTCTTATACGCTTA	-1.56555
Scramble10-1:1662, 4, set2, minProm	Scramble10	1	1	1662	minProm	4	set2	GATGGTGGGTTGTGAGTTTGGGCA	-0.458891
Scramble10-1:1662, 4, set2, minProm	Scramble10	1	1	1662	minProm	4	set2	GCTTCATAATTACTAAGATGTTTA	-0.454615
Scramble10-1:1662, 4, set2, minProm	Scramble10	1	1	1662	minProm	4	set2	GTTACATTCTGTCGAAGTCAGGCG	-0.400743
Scramble10-1:1662, 4, set2, minTK	Scramble10	1	1	1662	minTK	4	set2	AACAATGGGCTATATATTAGGTAA	-0.359617
Scramble10-1:1662, 4, set2, minTK	Scramble10	1	1	1662	minTK	4	set2	ACCGACTACTTTTGACCGTCCATC	-0.552071
Scramble10-1:1662, 4, set2, minTK	Scramble10	1	1	1662	minTK	4	set2	ATTGGTGAAATGTGTGGTAAGTTG	-0.630778
Scramble10-1:1662, 4, set2, minTK	Scramble10	1	1	1662	minTK	4	set2	GACAAAGGAACTGTAGGTTCGTAC	-0.535135
Scramble10-1:1662, 4, set2, minTK	Scramble10	1	1	1662	minTK	4	set2	GTTGCCCAGAGTGATATGCCCTCC	-0.609168
Scramble10-1:1995, 8, set2, minCMV	Scramble10	1	1	1995	minCMV	8	set2	AAGTCTTTCTTTTTAACACACGTC	-0.335269
Scramble10-1:1995, 8, set2, minCMV	Scramble10	1	1	1995	minCMV	8	set2	ATGAATGTAAGAGATGCGCATTAG	-0.0211991
Scramble10-1:1995, 8, set2, minCMV	Scramble10	1	1	1995	minCMV	8	set2	ATGGGTTAGAGGTGCCTTAGCGTA
Scramble10-1:1995, 8, set2, minCMV	Scramble10	1	1	1995	minCMV	8	set2	CATGCATTCACTTGACGATACTTA	-0.384666
Scramble10-1:1995, 8, set2, minCMV	Scramble10	1	1	1995	minCMV	8	set2	CCTTGACTATTGTAAGTTTGCTTC	-0.330312
Scramble10-1:1995, 8, set2, minCMV	Scramble10	1	1	1995	minCMV	8	set2	CTGTATGAGTTTTACCGTTATATG	-0.239433
Scramble10-1:1995, 8, set2, minCMV	Scramble10	1	1	1995	minCMV	8	set2	CTTTCATAGCTATTTGCGTAGTTG	0.264381
Scramble10-1:1995, 8, set2, minCMV	Scramble10	1	1	1995	minCMV	8	set2	GATTCTTGAATTGTCACGAATGAC	-0.0743561
Scramble10-1:1995, 8, set2, minCMV	Scramble10	1	1	1995	minCMV	8	set2	GCGGGTTGATTTTGACCGACGAAG	0.0390926
Scramble10-1:1995, 8, set2, minCMV	Scramble10	1	1	1995	minCMV	8	set2	GTTAGACACATGTGTCTTTACACA	-0.371778
Scramble10-1:1995, 8, set2, minProm	Scramble10	1	1	1995	minProm	8	set2	AAGGCTCGACTATAAATTAGGGTG	-0.513848
Scramble10-1:1995, 8, set2, minProm	Scramble10	1	1	1995	minProm	8	set2	AAGTATTTGCTTTTTGTTTCTTTC	-0.606215
Scramble10-1:1995, 8, set2, minProm	Scramble10	1	1	1995	minProm	8	set2	ACTTCTGGAAGGTACGCTTCCTTC	-0.465159
Scramble10-1:1995, 8, set2, minProm	Scramble10	1	1	1995	minProm	8	set2	ATCTAACTCACTCATATAAGTGAA	-0.438961
Scramble10-1:1995, 8, set2, minProm	Scramble10	1	1	1995	minProm	8	set2	ATGTACTTGCTTTACCCATGTATA	-0.607864
Scramble10-1:1995, 8, set2, minProm	Scramble10	1	1	1995	minProm	8	set2	ATGTGTGTATTTGTAGCTCATACG	-0.736835
Scramble10-1:1995, 8, set2, minProm	Scramble10	1	1	1995	minProm	8	set2	ATTGATTTCTTGGAAACATCCGTC	-0.325125
Scramble10-1:1995, 8, set2, minProm	Scramble10	1	1	1995	minProm	8	set2	ATTGCATGGTTTTAACCTCACTTC	-0.510425
Scramble10-1:1995, 8, set2, minProm	Scramble10	1	1	1995	minProm	8	set2	CATGGTCTCTCAGTTCCGTCTATC	-0.43399
Scramble10-1:1995, 8, set2, minProm	Scramble10	1	1	1995	minProm	8	set2	CATTAACTATGAGGTACTTCCGAA	-0.33591
Scramble10-1:1995, 8, set2, minProm	Scramble10	1	1	1995	minProm	8	set2	CTTGGTTGCCTGTATAGGCGCGAA	-0.409399
Scramble10-1:1995, 8, set2, minProm	Scramble10	1	1	1995	minProm	8	set2	GTTACTTGGCGGCTCCTATATTTA	-0.195464
Scramble10-1:1995, 8, set2, minTK	Scramble10	1	1	1995	minTK	8	set2	AACAGTTGAAGATGACGAACGTTG	-0.441178
Scramble10-1:1995, 8, set2, minTK	Scramble10	1	1	1995	minTK	8	set2	AATGATTTGCCTGTTAGGTCTACA	-0.394211
Scramble10-1:1995, 8, set2, minTK	Scramble10	1	1	1995	minTK	8	set2	ACGAATTGATTGCAAGTGTCGACG	-0.304628
Scramble10-1:1995, 8, set2, minTK	Scramble10	1	1	1995	minTK	8	set2	CACTCCGACACGTTACGTACTTCC	-0.194828
Scramble10-1:1995, 8, set2, minTK	Scramble10	1	1	1995	minTK	8	set2	CATACTGAAATTTTTACTCAGGTA	-0.354901
Scramble10-1:1995, 8, set2, minTK	Scramble10	1	1	1995	minTK	8	set2	CATTGACACCCTTATCCTACCATG	-0.816345
Scramble10-1:1995, 8, set2, minTK	Scramble10	1	1	1995	minTK	8	set2	CCGGAATAATTACACCGGCAGTTA	-0.400937
Scramble10-1:1995, 8, set2, minTK	Scramble10	1	1	1995	minTK	8	set2	CTTTCTGGGTTTCTAGTGCGTGAA	-0.455394
Scramble10-1:1995, 8, set2, minTK	Scramble10	1	1	1995	minTK	8	set2	GATTACTTCCGTTGTGTATATGCA	-0.389477
Scramble10-1:1995, 8, set2, minTK	Scramble10	1	1	1995	minTK	8	set2	GCTAAAGTATCTTATCCATACATG	-0.485586
Scramble10-1:1995, 8, set2, minTK	Scramble10	1	1	1995	minTK	8	set2	GCTTATCAAATATTACTAACGGTA	-0.519094
Scramble10-1:1995, 8, set2, minTK	Scramble10	1	1	1995	minTK	8	set2	GTTGCATGGTTTCTTATATGGGCG	-0.378641
Scramble10-1:1995, 8, set2, minTK	Scramble10	1	1	1995	minTK	8	set2	GTTTATTGATGGGTAACAACCAAA	-0.423981
Scramble10-1:330, 1, set1, minCMV	Scramble10	1	1	330	minCMV	1	set1	AACTACCGCTTTCACCCTTCCGAA	-0.390909
Scramble10-1:330, 1, set1, minCMV	Scramble10	1	1	330	minCMV	1	set1	AAGAAACGGTTTGATCGTTGTATA	-0.309951
Scramble10-1:330, 1, set1, minCMV	Scramble10	1	1	330	minCMV	1	set1	AAGGACGTATTAGTCGGTTATGCA	-0.351449
Scramble10-1:330, 1, set1, minCMV	Scramble10	1	1	330	minCMV	1	set1	AATAGTGACCTGCTAACGACGGTC	-0.267371
Scramble10-1:330, 1, set1, minCMV	Scramble10	1	1	330	minCMV	1	set1	AATGGATGATCATATCTTACGTTA	0.358186
Scramble10-1:330, 1, set1, minCMV	Scramble10	1	1	330	minCMV	1	set1	AATTCATGAACATTTGGAAGCGTG	-0.362567
Scramble10-1:330, 1, set1, minCMV	Scramble10	1	1	330	minCMV	1	set1	ATCTCATGCTGTGTTATTAGCTAG	-0.39491
Scramble10-1:330, 1, set1, minCMV	Scramble10	1	1	330	minCMV	1	set1	GTCGCTTAGTTTTATCTGAGCATA	-0.459307
Scramble10-1:330, 1, set1, minCMV	Scramble10	1	1	330	minCMV	1	set1	GTTAATCACTTAGTAATTTGTGTA	-0.241522
Scramble10-1:330, 1, set1, minCMV	Scramble10	1	1	330	minCMV	1	set1	GTTGCAGTATCATACATAAGTTTC	-0.35201
Scramble10-1:330, 1, set1, minProm	Scramble10	1	1	330	minProm	1	set1	AACAAATTCCGTTGCGGGACTTCA	-0.548536
Scramble10-1:330, 1, set1, minProm	Scramble10	1	1	330	minProm	1	set1	AACGCTTTACTACATATTTACGTA	-0.537778
Scramble10-1:330, 1, set1, minProm	Scramble10	1	1	330	minProm	1	set1	AAGAATTGACTGGTCGGGTCTTTC	-0.482962
Scramble10-1:330, 1, set1, minProm	Scramble10	1	1	330	minProm	1	set1	ATTGAATAAATTGGTCTTTAGTCG	-0.618703
Scramble10-1:330, 1, set1, minProm	Scramble10	1	1	330	minProm	1	set1	ATTGCCTAATTTCTAGGTTCTTAC	-0.713794
Scramble10-1:330, 1, set1, minProm	Scramble10	1	1	330	minProm	1	set1	CCTAAAGAAATTTATAGGAGTTTG	-0.555144
Scramble10-1:330, 1, set1, minProm	Scramble10	1	1	330	minProm	1	set1	CTTAAATAGTGAGGAATAAATTAG	-0.439266
Scramble10-1:330, 1, set1, minProm	Scramble10	1	1	330	minProm	1	set1	CTTTCCGTATTTGTAGTTTGTATC	-0.517202
Scramble10-1:330, 1, set1, minProm	Scramble10	1	1	330	minProm	1	set1	GATGATGGCAGGTTTATTAGCTCA	-0.267249
Scramble10-1:330, 1, set1, minProm	Scramble10	1	1	330	minProm	1	set1	GATTAATTGCTATATGTGTGTATC	-0.316183
Scramble10-1:330, 1, set1, minTK	Scramble10	1	1	330	minTK	1	set1	AAGAGAGGATCTGTTAGTTAGGTC	-0.596451
Scramble10-1:330, 1, set1, minTK	Scramble10	1	1	330	minTK	1	set1	ACGACTCTCTTACTCGTTTATATA	-0.316509
Scramble10-1:330, 1, set1, minTK	Scramble10	1	1	330	minTK	1	set1	ATGGCCTTTAGTCTTAGTAATGAC	-0.424274
Scramble10-1:330, 1, set1, minTK	Scramble10	1	1	330	minTK	1	set1	CAGTAAGTCTTGTTTAGATAGGAG	-0.371196
Scramble10-1:330, 1, set1, minTK	Scramble10	1	1	330	minTK	1	set1	CATGGCCGGCCATACCTATATTTC	-0.892813
Scramble10-1:330, 1, set1, minTK	Scramble10	1	1	330	minTK	1	set1	CTGTAATTAATTGTCCTTACTATC	-0.339496
Scramble10-1:330, 1, set1, minTK	Scramble10	1	1	330	minTK	1	set1	CTGTGATGGTTATAAATTCCCGTG	-0.672983
Scramble10-1:330, 1, set1, minTK	Scramble10	1	1	330	minTK	1	set1	CTTTAATTAATTCGAAGGAATTAG	0.00475695
Scramble10-1:330, 1, set1, minTK	Scramble10	1	1	330	minTK	1	set1	GTCACATTACCACTCCTTCGGACA	-0.284187
Scramble10-1:330, 1, set1, minTK	Scramble10	1	1	330	minTK	1	set1	GTGTAATTGTTAGATGGACGGTAG	-0.389441
Scramble10-1:663, 4, set1, minCMV	Scramble10	1	1	663	minCMV	4	set1	AATAATCAGAGTTTAATTACGTTA	-0.325937
Scramble10-1:663, 4, set1, minCMV	Scramble10	1	1	663	minCMV	4	set1	AATTGCGTAATACATAGATGTGTA	-0.261979
Scramble10-1:663, 4, set1, minCMV	Scramble10	1	1	663	minCMV	4	set1	ATCTCCTTACCATGTATTCCCTCG	-0.658263
Scramble10-1:663, 4, set1, minCMV	Scramble10	1	1	663	minCMV	4	set1	CACGAATTCACTGGCACTCCCTTG	-0.205818
Scramble10-1:663, 4, set1, minCMV	Scramble10	1	1	663	minCMV	4	set1	CTCAAACTCCTTTTTACATCGTTA	-0.4494
Scramble10-1:663, 4, set1, minCMV	Scramble10	1	1	663	minCMV	4	set1	CTTTATGAATTTTATATGTCGTTA	-0.230547
Scramble10-1:663, 4, set1, minCMV	Scramble10	1	1	663	minCMV	4	set1	GACGGTGTCATGGTTGCATAGTCG	-0.288225
Scramble10-1:663, 4, set1, minCMV	Scramble10	1	1	663	minCMV	4	set1	GAGACCTTATTAGTTAGTAATTTG	0.306964
Scramble10-1:663, 4, set1, minCMV	Scramble10	1	1	663	minCMV	4	set1	GCTGAATTGTTACTTAGGTCCAAG	-0.46477
Scramble10-1:663, 4, set1, minProm	Scramble10	1	1	663	minProm	4	set1	AACTCTGGCACTTTAAGGTCCATC	-0.336577
Scramble10-1:663, 4, set1, minProm	Scramble10	1	1	663	minProm	4	set1	AATAATTACTTATTACTGCCTGTC	-0.373351
Scramble10-1:663, 4, set1, minProm	Scramble10	1	1	663	minProm	4	set1	AATAGACTGCTGCGAACGACTTAG	-0.349128
Scramble10-1:663, 4, set1, minProm	Scramble10	1	1	663	minProm	4	set1	ACTGGTTAGATAGACGCTTATGAG	-0.472641
Scramble10-1:663, 4, set1, minProm	Scramble10	1	1	663	minProm	4	set1	ATGTATCACTCATTTATACAGGAC	-0.567111
Scramble10-1:663, 4, set1, minProm	Scramble10	1	1	663	minProm	4	set1	CATTACTTGTCTTTTGGTAATTCC	-0.392889
Scramble10-1:663, 4, set1, minTK	Scramble10	1	1	663	minTK	4	set1	AATAACTTATTACGTAGTTCTTAA	-0.0628213
Scramble10-1:663, 4, set1, minTK	Scramble10	1	1	663	minTK	4	set1	AATAGTCTCCCTTTCCTTACGAAC	-0.353375
Scramble10-1:663, 4, set1, minTK	Scramble10	1	1	663	minTK	4	set1	AATTCTTAGTTTCGCATTAATACG	-0.0236359
Scramble10-1:663, 4, set1, minTK	Scramble10	1	1	663	minTK	4	set1	ACTGGATAAAGTGTTCTTAGTTCA	-0.416402
Scramble10-1:663, 4, set1, minTK	Scramble10	1	1	663	minTK	4	set1	ATCACATTGAGTCTTACATGGATC	-0.444257
Scramble10-1:663, 4, set1, minTK	Scramble10	1	1	663	minTK	4	set1	ATGTCTGGATGGTAACGTAGTGAG	-0.16556
Scramble10-1:663, 4, set1, minTK	Scramble10	1	1	663	minTK	4	set1	CACGAATACTTTTGAATACGTAAC	-0.127195
Scramble10-1:663, 4, set1, minTK	Scramble10	1	1	663	minTK	4	set1	CTCTACTGATTGGTACTTCATGTG	-0.401203
Scramble10-1:663, 4, set1, minTK	Scramble10	1	1	663	minTK	4	set1	CTGACTTTATTTCTAAGTTCTATC	-0.196308
Scramble10-1:663, 4, set1, minTK	Scramble10	1	1	663	minTK	4	set1	GATTACGGGATTCTCACTCACATG	-0.280529
Scramble10-1:663, 4, set1, minTK	Scramble10	1	1	663	minTK	4	set1	GTTAATTACCTTGTTATGCGCGTA	-0.320196
Scramble10-1:663, 4, set1, minTK	Scramble10	1	1	663	minTK	4	set1	GTTGGATGCTGAGTACCTAATTAG	-0.356864
Scramble10-1:996, 8, set1, minCMV	Scramble10	1	1	996	minCMV	8	set1	ATCTACGTATTTTGACTATGTGCA	0.355475
Scramble10-1:996, 8, set1, minCMV	Scramble10	1	1	996	minCMV	8	set1	ATTTATTACTTACAAGTAAGGTAC	-0.148999
Scramble10-1:996, 8, set1, minCMV	Scramble10	1	1	996	minCMV	8	set1	CATTAATAATTTTAAATGCCTTTG	-0.648569
Scramble10-1:996, 8, set1, minCMV	Scramble10	1	1	996	minCMV	8	set1	CCGGGTTTGTGTTTTACTTATTAA	-0.321563
Scramble10-1:996, 8, set1, minCMV	Scramble10	1	1	996	minCMV	8	set1	CTTAGTTTAATTTGTAGTTATTTA	-0.327027
Scramble10-1:996, 8, set1, minCMV	Scramble10	1	1	996	minCMV	8	set1	CTTGCTTTACGGGTACTAAAGGTC	-0.530736
Scramble10-1:996, 8, set1, minCMV	Scramble10	1	1	996	minCMV	8	set1	GTCTATTTCATTTGTCTTCCTTTC	-0.149639
Scramble10-1:996, 8, set1, minCMV	Scramble10	1	1	996	minCMV	8	set1	GTTTGTTTCTGTCTCGTGTCTTTC	-0.48818
Scramble10-1:996, 8, set1, minProm	Scramble10	1	1	996	minProm	8	set1	ATCGGCGTATTTTTTACATATGTG	-0.377288
Scramble10-1:996, 8, set1, minProm	Scramble10	1	1	996	minProm	8	set1	ATTGATTACCGTGGTGTTCCCATA	-0.52968
Scramble10-1:996, 8, set1, minProm	Scramble10	1	1	996	minProm	8	set1	ATTGCTGTGATAGAAGTTTATATA	-0.387827
Scramble10-1:996, 8, set1, minProm	Scramble10	1	1	996	minProm	8	set1	ATTTATTTATGTCTCAGGCGGGTG	-0.51353
Scramble10-1:996, 8, set1, minProm	Scramble10	1	1	996	minProm	8	set1	ATTTGCGTGTTTTGTATAAAGATC	-0.423929
Scramble10-1:996, 8, set1, minProm	Scramble10	1	1	996	minProm	8	set1	GAGTGCTTCTTGTTAGGGTATGTG	-0.331704
Scramble10-1:996, 8, set1, minProm	Scramble10	1	1	996	minProm	8	set1	GATTCTTAATTGTAAACAACTTTG	-0.0788104
Scramble10-1:996, 8, set1, minProm	Scramble10	1	1	996	minProm	8	set1	GATTCTTGGAGGCTTATTAACTTA	-0.422004
Scramble10-1:996, 8, set1, minProm	Scramble10	1	1	996	minProm	8	set1	GATTGTTTGCTACATCTTTAGTCC	-0.604333
Scramble10-1:996, 8, set1, minProm	Scramble10	1	1	996	minProm	8	set1	GTCAACTTGTGGCGTATGTGGGTG	-0.665234
Scramble10-1:996, 8, set1, minProm	Scramble10	1	1	996	minProm	8	set1	GTCGAAGGAACGGTAACTTACTTG	-0.267031
Scramble10-1:996, 8, set1, minTK	Scramble10	1	1	996	minTK	8	set1	CCCAGTGAGTGGTGTGCATCGTTA	-0.423215
Scramble10-1:996, 8, set1, minTK	Scramble10	1	1	996	minTK	8	set1	CTCGATCTGTCTCTTATATGCGTG	-0.234521
Scramble10-1:996, 8, set1, minTK	Scramble10	1	1	996	minTK	8	set1	CTCGATGACTGGGGTGGTCCTATA	-0.54995
Scramble10-1:996, 8, set1, minTK	Scramble10	1	1	996	minTK	8	set1	GCGTACTGGCTATAAACTTCCTCA	-0.502251
Scramble10-1:996, 8, set1, minTK	Scramble10	1	1	996	minTK	8	set1	GTCTGCGAATTATTTCTAACTGTG	-0.408116
Scramble11-1:1330, 1, set2, minCMV	Scramble11	1	1	1330	minCMV	1	set2	AAGGCTGAGATTTAACTATGGTAG	0.412105
Scramble11-1:1330, 1, set2, minCMV	Scramble11	1	1	1330	minCMV	1	set2	AAGTAATACTCGGGAATTACTATG	-0.0679859
Scramble11-1:1330, 1, set2, minCMV	Scramble11	1	1	1330	minCMV	1	set2	AAGTATGTACGGGAAATTTCTAAA	-0.0235397
Scramble11-1:1330, 1, set2, minCMV	Scramble11	1	1	1330	minCMV	1	set2	AAGTCTGTCTGAGTTCGGAGTATA	-0.0340358
Scramble11-1:1330, 1, set2, minCMV	Scramble11	1	1	1330	minCMV	1	set2	ACGGCAGAACGTTTTGTGCCGGTG	0.0717351
Scramble11-1:1330, 1, set2, minCMV	Scramble11	1	1	1330	minCMV	1	set2	ACTTAATGATGAGTTGGATACATA	-0.0481143
Scramble11-1:1330, 1, set2, minCMV	Scramble11	1	1	1330	minCMV	1	set2	ACTTACTGATGTGACGGATCCGAC	-0.0588474
Scramble11-1:1330, 1, set2, minCMV	Scramble11	1	1	1330	minCMV	1	set2	ACTTCATACTGGTTTGGATATTAG	-0.099722
Scramble11-1:1330, 1, set2, minCMV	Scramble11	1	1	1330	minCMV	1	set2	ACTTCTTAGTGACGCGCATGGAAA	-0.0492212
Scramble11-1:1330, 1, set2, minCMV	Scramble11	1	1	1330	minCMV	1	set2	ATCGATTACCCTCAAATATATTCA	-0.102862
Scramble11-1:1330, 1, set2, minCMV	Scramble11	1	1	1330	minCMV	1	set2	ATCGGTTAGTGTCAAACATCTTCG	0.0248611
Scramble11-1:1330, 1, set2, minCMV	Scramble11	1	1	1330	minCMV	1	set2	ATTAACCAATGTCAAATACGCTTA	-0.0459981
Scramble11-1:1330, 1, set2, minCMV	Scramble11	1	1	1330	minCMV	1	set2	ATTTATGAGACAGACGCTTCGTTA	0.073471
Scramble11-1:1330, 1, set2, minCMV	Scramble11	1	1	1330	minCMV	1	set2	CACGATTGCTCGGTCCGTTCTATG	-0.225188
Scramble11-1:1330, 1, set2, minCMV	Scramble11	1	1	1330	minCMV	1	set2	CACTACGTACGATAACTTTGTATA	0.00517348
Scramble11-1:1330, 1, set2, minCMV	Scramble11	1	1	1330	minCMV	1	set2	CAGTGTTTGATAGAACGTAAGTAC	-0.0315358
Scramble11-1:1330, 1, set2, minCMV	Scramble11	1	1	1330	minCMV	1	set2	CCCTAATTACTACTCACTAATTTC	0.115333
Scramble11-1:1330, 1, set2, minCMV	Scramble11	1	1	1330	minCMV	1	set2	CTGGATTTGACACATATATATTCA	-0.0523989
Scramble11-1:1330, 1, set2, minCMV	Scramble11	1	1	1330	minCMV	1	set2	GCGACACTAAGATTAATTTCTAAG	-0.00959276
Scramble11-1:1330, 1, set2, minCMV	Scramble11	1	1	1330	minCMV	1	set2	GTGTATCTCTTTGATACTCGTTCA	-0.0612697
Scramble11-1:1330, 1, set2, minCMV	Scramble11	1	1	1330	minCMV	1	set2	GTTGATCGACTTTATACTACTTTC	0.0428884
Scramble11-1:1330, 1, set2, minProm	Scramble11	1	1	1330	minProm	1	set2	AATAACTGCTCGGTTATAAGTTCA	-0.527137
Scramble11-1:1330, 1, set2, minProm	Scramble11	1	1	1330	minProm	1	set2	AATGACCAAATGCGCCGATCTACC	-0.714625
Scramble11-1:1330, 1, set2, minProm	Scramble11	1	1	1330	minProm	1	set2	AATTACGTCTGTCTAAGTTAGTCG	-0.180953
Scramble11-1:1330, 1, set2, minProm	Scramble11	1	1	1330	minProm	1	set2	AATTGCTTCATATTTATAAATTTG	-0.365455
Scramble11-1:1330, 1, set2, minProm	Scramble11	1	1	1330	minProm	1	set2	ACGTCCTTATTTTATCCTACCACC	-0.701614
Scramble11-1:1330, 1, set2, minProm	Scramble11	1	1	1330	minProm	1	set2	ATTAAACTATTATTCATAAGTGTA	-0.419478
Scramble11-1:1330, 1, set2, minProm	Scramble11	1	1	1330	minProm	1	set2	CATACCTTGTGATTTGTAAATGTG	-0.412127
Scramble11-1:1330, 1, set2, minProm	Scramble11	1	1	1330	minProm	1	set2	CATTCTCGACTACATACTACTTCA	-0.131723
Scramble11-1:1330, 1, set2, minProm	Scramble11	1	1	1330	minProm	1	set2	CCGTGTTTAAGTTTAGTTTCTGTA	-0.412027
Scramble11-1:1330, 1, set2, minProm	Scramble11	1	1	1330	minProm	1	set2	CTGTACTACAGATTACTATCTGTA	-0.441538
Scramble11-1:1330, 1, set2, minTK	Scramble11	1	1	1330	minTK	1	set2	AAGGACTACAGTTTAGGTAACTTA	-0.0278423
Scramble11-1:1330, 1, set2, minTK	Scramble11	1	1	1330	minTK	1	set2	AATGATGAATTACAAATTTGCTTG	-0.436399
Scramble11-1:1330, 1, set2, minTK	Scramble11	1	1	1330	minTK	1	set2	ATTGGTCTGTTGCGTCGACAGTAA	-0.45017
Scramble11-1:1330, 1, set2, minTK	Scramble11	1	1	1330	minTK	1	set2	ATTTATCACCTAGGTAGTACTTTA	-0.0425623
Scramble11-1:1330, 1, set2, minTK	Scramble11	1	1	1330	minTK	1	set2	ATTTGCCGATTGTATGTTTGGTTG	-0.696115
Scramble11-1:1330, 1, set2, minTK	Scramble11	1	1	1330	minTK	1	set2	CCTTATCAAATTCTTACAAATGTC	-0.497601
Scramble11-1:1330, 1, set2, minTK	Scramble11	1	1	1330	minTK	1	set2	CTTTATCAATGGCACCGATCGTAA	-0.454124
Scramble11-1:1330, 1, set2, minTK	Scramble11	1	1	1330	minTK	1	set2	GACAGTTAGATTTATCGTCGGACA	-0.302182
Scramble11-1:1330, 1, set2, minTK	Scramble11	1	1	1330	minTK	1	set2	GTTAATCTATCTTAAATTAGGTTA	-0.344851
Scramble11-1:1663, 4, set2, minCMV	Scramble11	1	1	1663	minCMV	4	set2	AAGAAAGTGATGGAAGCAACCTTA	-0.0679512
Scramble11-1:1663, 4, set2, minCMV	Scramble11	1	1	1663	minCMV	4	set2	AAGTGTCACTTAGTAATGTAGGTC	-0.0976554
Scramble11-1:1663, 4, set2, minCMV	Scramble11	1	1	1663	minCMV	4	set2	AATTATGGGAGTGTTCCATAGACG	-0.0258059
Scramble11-1:1663, 4, set2, minCMV	Scramble11	1	1	1663	minCMV	4	set2	ACGAACTTGTTGTATATTTGTTTG	0.0326632
Scramble11-1:1663, 4, set2, minCMV	Scramble11	1	1	1663	minCMV	4	set2	ACTAGATGACTTTTAATTAAGTTC	-0.131986
Scramble11-1:1663, 4, set2, minCMV	Scramble11	1	1	1663	minCMV	4	set2	ACTTACTAGCGATGCGTGACGGTA	0.0822359
Scramble11-1:1663, 4, set2, minCMV	Scramble11	1	1	1663	minCMV	4	set2	ATCTGTCTATTTCGTGGTTACTAC	0.150015
Scramble11-1:1663, 4, set2, minCMV	Scramble11	1	1	1663	minCMV	4	set2	ATGACATAATGACTTAGATCTACA	0.216645
Scramble11-1:1663, 4, set2, minCMV	Scramble11	1	1	1663	minCMV	4	set2	ATGTCATAGTCGGAAACAACTGAG	0.101969
Scramble11-1:1663, 4, set2, minCMV	Scramble11	1	1	1663	minCMV	4	set2	ATGTCTTTAAGATGTGTGTACTTC	-0.00548794
Scramble11-1:1663, 4, set2, minCMV	Scramble11	1	1	1663	minCMV	4	set2	ATGTGCTTAACTGTTATGTATTCC	-0.177539
Scramble11-1:1663, 4, set2, minCMV	Scramble11	1	1	1663	minCMV	4	set2	ATTACTTTATCTCTTATTTGTTCA	0.0174363
Scramble11-1:1663, 4, set2, minCMV	Scramble11	1	1	1663	minCMV	4	set2	ATTTATTACCCTGATATTTCGTAA	-0.143004
Scramble11-1:1663, 4, set2, minCMV	Scramble11	1	1	1663	minCMV	4	set2	ATTTCCCACTCTGTTCTAAGTAAA	0.180763
Scramble11-1:1663, 4, set2, minCMV	Scramble11	1	1	1663	minCMV	4	set2	ATTTGTCTACGTTACATTACCTAG	-0.0195399
Scramble11-1:1663, 4, set2, minCMV	Scramble11	1	1	1663	minCMV	4	set2	ATTTGTGGAAGTTGTGCACGTTAC	-0.00769583
Scramble11-1:1663, 4, set2, minCMV	Scramble11	1	1	1663	minCMV	4	set2	CACTATGGACTTTAAGCTCACAAC	0.0571602
Scramble11-1:1663, 4, set2, minCMV	Scramble11	1	1	1663	minCMV	4	set2	CCCTCACTCTTGCTCCTAAGTTTG	0.189888
Scramble11-1:1663, 4, set2, minCMV	Scramble11	1	1	1663	minCMV	4	set2	CCCTCATGACGGCTTATAAGTTTA	0.0611878
Scramble11-1:1663, 4, set2, minCMV	Scramble11	1	1	1663	minCMV	4	set2	CCTTACTTATCGGTTACTTCGTCA	0.106341
Scramble11-1:1663, 4, set2, minCMV	Scramble11	1	1	1663	minCMV	4	set2	CCTTCCTACACTTTAGCTCGTATA	-0.171797
Scramble11-1:1663, 4, set2, minCMV	Scramble11	1	1	1663	minCMV	4	set2	CCTTGTTAATTATGTATTCATAAA	-0.0139171
Scramble11-1:1663, 4, set2, minCMV	Scramble11	1	1	1663	minCMV	4	set2	CTCGGTCTCTTTTTACTTTGGGCA	-0.206515
Scramble11-1:1663, 4, set2, minCMV	Scramble11	1	1	1663	minCMV	4	set2	CTGACCGAAAGTTTACCGTGTGAG	-0.0582317
Scramble11-1:1663, 4, set2, minCMV	Scramble11	1	1	1663	minCMV	4	set2	CTGGCCTTCTTTCATCGGACTACG	-0.22069
Scramble11-1:1663, 4, set2, minCMV	Scramble11	1	1	1663	minCMV	4	set2	CTTGAATAATTATTACCAAACTCG	0.0126184
Scramble11-1:1663, 4, set2, minCMV	Scramble11	1	1	1663	minCMV	4	set2	CTTTATCTAATTTACATTCATTCG	-0.0882695
Scramble11-1:1663, 4, set2, minCMV	Scramble11	1	1	1663	minCMV	4	set2	GACTCTTTGTGTGTCGGGTCGTCC	-0.136231
Scramble11-1:1663, 4, set2, minCMV	Scramble11	1	1	1663	minCMV	4	set2	GAGTGCGTCTTTTTACTTTATTCA	0.0343889
Scramble11-1:1663, 4, set2, minCMV	Scramble11	1	1	1663	minCMV	4	set2	GATGAATTATTAGTCATTTAGTAA	0.0910485
Scramble11-1:1663, 4, set2, minCMV	Scramble11	1	1	1663	minCMV	4	set2	GATTAACAATTACGTCGACATATC	0.0364441
Scramble11-1:1663, 4, set2, minCMV	Scramble11	1	1	1663	minCMV	4	set2	GCTGATCAACTGTTTGCTTCGTCC	-0.0668648
Scramble11-1:1663, 4, set2, minCMV	Scramble11	1	1	1663	minCMV	4	set2	GCTTCCCGGCTATTCCTTAGTTAG	-0.0827409
Scramble11-1:1663, 4, set2, minCMV	Scramble11	1	1	1663	minCMV	4	set2	GTCGGTGGCTGTCTTCCGTGTAAG	0.177126
Scramble11-1:1663, 4, set2, minCMV	Scramble11	1	1	1663	minCMV	4	set2	GTTTCAGAATTTTTAGGTCCTTCC	-0.00487086
Scramble11-1:1663, 4, set2, minCMV	Scramble11	1	1	1663	minCMV	4	set2	GTTTCATAATCGGATATACATTAA	0.0508274
Scramble11-1:1663, 4, set2, minProm	Scramble11	1	1	1663	minProm	4	set2	AATAATCTCTGGTTACGTAAGTAC	-0.14883
Scramble11-1:1663, 4, set2, minProm	Scramble11	1	1	1663	minProm	4	set2	AATTATCGATCTCGCACTTCGTAC	-0.503316
Scramble11-1:1663, 4, set2, minProm	Scramble11	1	1	1663	minProm	4	set2	ATTTAAGTCCTTTATACATATAAG	-0.452905
Scramble11-1:1663, 4, set2, minProm	Scramble11	1	1	1663	minProm	4	set2	CACTGTTTATTTCACGTATATTAA	-0.00452157
Scramble11-1:1663, 4, set2, minProm	Scramble11	1	1	1663	minProm	4	set2	CATTCATTGCTGCAAATGTATAAC	-0.195047
Scramble11-1:1663, 4, set2, minProm	Scramble11	1	1	1663	minProm	4	set2	GATAGATTCAGTGATAGTAGTGTC	-0.540145
Scramble11-1:1663, 4, set2, minProm	Scramble11	1	1	1663	minProm	4	set2	GTGGCATTCACTGACATATCCTAA	-0.54177
Scramble11-1:1663, 4, set2, minProm	Scramble11	1	1	1663	minProm	4	set2	GTTACTTTCTCGTATGCATGTTCA	-0.542892
Scramble11-1:1663, 4, set2, minTK	Scramble11	1	1	1663	minTK	4	set2	AACTAATACTCTGTTATTAATTCC	-0.434105
Scramble11-1:1663, 4, set2, minTK	Scramble11	1	1	1663	minTK	4	set2	ATTTATTAAATTTGTGTATATTTA	-0.379391
Scramble11-1:1663, 4, set2, minTK	Scramble11	1	1	1663	minTK	4	set2	ATTTGAGACCTATGAATATAGACC	-0.581731
Scramble11-1:1663, 4, set2, minTK	Scramble11	1	1	1663	minTK	4	set2	CACGCACGCACGGTCCCGCATGTA	-0.391942
Scramble11-1:1663, 4, set2, minTK	Scramble11	1	1	1663	minTK	4	set2	CTCTCCCACCCGGTTCCTTATTCG	-0.365279
Scramble11-1:1663, 4, set2, minTK	Scramble11	1	1	1663	minTK	4	set2	GCTAAATTGACTCGAATGAAGGAG	-0.33581
Scramble11-1:1996, 8, set2, minCMV	Scramble11	1	1	1996	minCMV	8	set2	AAGTGATAAAGAGAACCTTACTTA	-0.144441
Scramble11-1:1996, 8, set2, minCMV	Scramble11	1	1	1996	minCMV	8	set2	AAGTGCGTAATATAACGTTCTTTA	-0.316782
Scramble11-1:1996, 8, set2, minCMV	Scramble11	1	1	1996	minCMV	8	set2	AAGTGTGACCGATTTCGATATTCG	-0.185629
Scramble11-1:1996, 8, set2, minCMV	Scramble11	1	1	1996	minCMV	8	set2	AATACTCTAATTGTACTTCATTAC	-0.0142588
Scramble11-1:1996, 8, set2, minCMV	Scramble11	1	1	1996	minCMV	8	set2	ACCGATGGGCTTTTAATTTATTTC	-0.564311
Scramble11-1:1996, 8, set2, minCMV	Scramble11	1	1	1996	minCMV	8	set2	ACGTATTTGATGTAACGGAGTTAG	-0.254824
Scramble11-1:1996, 8, set2, minCMV	Scramble11	1	1	1996	minCMV	8	set2	ACTGGTCTCTTTCACACTCAGTCA	-0.285831
Scramble11-1:1996, 8, set2, minCMV	Scramble11	1	1	1996	minCMV	8	set2	ATCTCTGGGACAGTCGTAAACAAC	-0.0288919
Scramble11-1:1996, 8, set2, minCMV	Scramble11	1	1	1996	minCMV	8	set2	ATGTGACTAATAGAAACTCATTTA	-0.117089
Scramble11-1:1996, 8, set2, minCMV	Scramble11	1	1	1996	minCMV	8	set2	ATTGCACGATTAGTTGGATACATC	-0.198009
Scramble11-1:1996, 8, set2, minCMV	Scramble11	1	1	1996	minCMV	8	set2	ATTGGCTTGCCTGTAGTTCATTTG	-0.232405
Scramble11-1:1996, 8, set2, minCMV	Scramble11	1	1	1996	minCMV	8	set2	CCCAATCGGACTCTCGGTTAGGTC	-0.16865
Scramble11-1:1996, 8, set2, minCMV	Scramble11	1	1	1996	minCMV	8	set2	CCTGGATAGATTGAACGTTAGTAG	-0.215541
Scramble11-1:1996, 8, set2, minCMV	Scramble11	1	1	1996	minCMV	8	set2	CTTTATGACTTGTGTCTGTGTGAG	-0.252912
Scramble11-1:1996, 8, set2, minCMV	Scramble11	1	1	1996	minCMV	8	set2	GATACTTGAAGGGTTCCGCGTATG	-0.196373
Scramble11-1:1996, 8, set2, minCMV	Scramble11	1	1	1996	minCMV	8	set2	GATTCCCAAAGAGTTCTTCGGTAA	-0.0828967
Scramble11-1:1996, 8, set2, minCMV	Scramble11	1	1	1996	minCMV	8	set2	GATTGTTACATATATGGTAGCACA	-0.161583
Scramble11-1:1996, 8, set2, minCMV	Scramble11	1	1	1996	minCMV	8	set2	GCTTGTTAACCTTGTGCTTGGGAA	-0.0856991
Scramble11-1:1996, 8, set2, minCMV	Scramble11	1	1	1996	minCMV	8	set2	GTGAGTCGAACATAAATGACTTTG	-0.166186
Scramble11-1:1996, 8, set2, minCMV	Scramble11	1	1	1996	minCMV	8	set2	GTGTCCTTCTCTCTTGCTAGTTCC	-0.352636
Scramble11-1:1996, 8, set2, minProm	Scramble11	1	1	1996	minProm	8	set2	AAGTGAGTATCATTACTTTCGGAA	-0.45713
Scramble11-1:1996, 8, set2, minProm	Scramble11	1	1	1996	minProm	8	set2	ACGTGTTGGAGTTATGCGTAGTTG	-0.299843
Scramble11-1:1996, 8, set2, minProm	Scramble11	1	1	1996	minProm	8	set2	CATTCCGTCTCTGTACTTACTGTA	-0.466648
Scramble11-1:1996, 8, set2, minProm	Scramble11	1	1	1996	minProm	8	set2	CATTGTGTACTATTTGTACCGACA	0.201736
Scramble11-1:1996, 8, set2, minProm	Scramble11	1	1	1996	minProm	8	set2	CCTAGTTACTGAGATAGTTCCATG	-0.409228
Scramble11-1:1996, 8, set2, minProm	Scramble11	1	1	1996	minProm	8	set2	CCTTCATTAACATATATGAGGTTG	-0.743445
Scramble11-1:1996, 8, set2, minProm	Scramble11	1	1	1996	minProm	8	set2	GAGAACTAAACACGTGTAACTGAC	-0.313443
Scramble11-1:1996, 8, set2, minProm	Scramble11	1	1	1996	minProm	8	set2	GAGTAATACTCAGGTGGACCTATA	-0.443557
Scramble11-1:1996, 8, set2, minTK	Scramble11	1	1	1996	minTK	8	set2	ATGTATTTGTCTCGTGTTCGTGAA	0.190178
Scramble11-1:1996, 8, set2, minTK	Scramble11	1	1	1996	minTK	8	set2	ATTACAGTCTGAGACCTATATTAC	-0.508479
Scramble11-1:1996, 8, set2, minTK	Scramble11	1	1	1996	minTK	8	set2	ATTTGATAGTTATGACGTTATAAA	-0.229146
Scramble11-1:1996, 8, set2, minTK	Scramble11	1	1	1996	minTK	8	set2	CAGTGTCGGTGGCAACCGTATATA	-0.459583
Scramble11-1:1996, 8, set2, minTK	Scramble11	1	1	1996	minTK	8	set2	CATGATGAGTGTCTTCCACGGTCG	-0.49355
Scramble11-1:1996, 8, set2, minTK	Scramble11	1	1	1996	minTK	8	set2	CCGGATGTCTTATTAAGACCGAAA	-0.567023
Scramble11-1:1996, 8, set2, minTK	Scramble11	1	1	1996	minTK	8	set2	CCTGACTTCTTTGTTCGTTAGGAA	0.289615
Scramble11-1:1996, 8, set2, minTK	Scramble11	1	1	1996	minTK	8	set2	CTCGGAGACAGGGAAGGTTAGGTA	-0.241024
Scramble11-1:1996, 8, set2, minTK	Scramble11	1	1	1996	minTK	8	set2	CTGGGTTAACGAGTACGGTGTTTC	-0.418146
Scramble11-1:1996, 8, set2, minTK	Scramble11	1	1	1996	minTK	8	set2	CTGTGACGAAGTTTTCTGCATTTA	-0.373674
Scramble11-1:1996, 8, set2, minTK	Scramble11	1	1	1996	minTK	8	set2	GTGTATTGCAGGCATGCATCCAAA	-0.474687
Scramble11-1:1996, 8, set2, minTK	Scramble11	1	1	1996	minTK	8	set2	GTTGATGAATCTCTTATGAGCTAG	-0.461205
Scramble11-1:1996, 8, set2, minTK	Scramble11	1	1	1996	minTK	8	set2	GTTTACTTCCGTTTAGTATCCGCA	-0.255879
Scramble11-1:331, 1, set1, minCMV	Scramble11	1	1	331	minCMV	1	set1	AACAATGTGCTAGATCGTCAGTCG	0.00552007
Scramble11-1:331, 1, set1, minCMV	Scramble11	1	1	331	minCMV	1	set1	AAGTCTTTATTTGATCGGAATATA	-0.10812
Scramble11-1:331, 1, set1, minCMV	Scramble11	1	1	331	minCMV	1	set1	AATTGAGTCTGTCACCCTTGGTAA	0.0123812
Scramble11-1:331, 1, set1, minCMV	Scramble11	1	1	331	minCMV	1	set1	ACTAACTTCTGATAAGCGACCATA	0.0617797
Scramble11-1:331, 1, set1, minCMV	Scramble11	1	1	331	minCMV	1	set1	ACTACATAAATTTTCACTAACGTG	0.095023
Scramble11-1:331, 1, set1, minCMV	Scramble11	1	1	331	minCMV	1	set1	ACTGATCTCTTGTGACGATACACG	0.0606361
Scramble11-1:331, 1, set1, minCMV	Scramble11	1	1	331	minCMV	1	set1	ACTTATCACACTGACCGTACTATC	0.207544
Scramble11-1:331, 1, set1, minCMV	Scramble11	1	1	331	minCMV	1	set1	CACTCACTCAGTGATGCACGGTTC	-0.0548052
Scramble11-1:331, 1, set1, minCMV	Scramble11	1	1	331	minCMV	1	set1	CCCACCGTCTCTTATGGAAGCTTA	0.0957466
Scramble11-1:331, 1, set1, minCMV	Scramble11	1	1	331	minCMV	1	set1	GAGAATCGGAGGTTTATTTCTTCA	0.0736746
Scramble11-1:331, 1, set1, minCMV	Scramble11	1	1	331	minCMV	1	set1	GTTGATTGAATGTGTACTTAGTAC	0.145957
Scramble11-1:331, 1, set1, minCMV	Scramble11	1	1	331	minCMV	1	set1	GTTGCTTTATCGTATATTTCCGTC	0.117318
Scramble11-1:331, 1, set1, minCMV	Scramble11	1	1	331	minCMV	1	set1	GTTTGATACAGGTGTGTTAACGTC	0.170938
Scramble11-1:331, 1, set1, minProm	Scramble11	1	1	331	minProm	1	set1	CACAATGTGCTACTACGGTGTTCA	-0.71931
Scramble11-1:331, 1, set1, minProm	Scramble11	1	1	331	minProm	1	set1	GTGGGATTGTGATTAACGCCCGAC	-0.222937
Scramble11-1:331, 1, set1, minTK	Scramble11	1	1	331	minTK	1	set1	AAGTATGAACTATAAACTCGCATA	-0.44446
Scramble11-1:331, 1, set1, minTK	Scramble11	1	1	331	minTK	1	set1	ACTAACTTATTTTTTCTTCCCTTG	-0.330095
Scramble11-1:331, 1, set1, minTK	Scramble11	1	1	331	minTK	1	set1	ACTGCCTTATTATTTCTATACATA	-0.65494
Scramble11-1:331, 1, set1, minTK	Scramble11	1	1	331	minTK	1	set1	ATGAATGTGTCGCTCAGTCATTAA	-0.455207
Scramble11-1:331, 1, set1, minTK	Scramble11	1	1	331	minTK	1	set1	CAGGGTTACTCAGGCATGAATTAA	-0.389919
Scramble11-1:331, 1, set1, minTK	Scramble11	1	1	331	minTK	1	set1	GAGTCACTCCTTTATGTTAACTTA	-0.261593
Scramble11-1:331, 1, set1, minTK	Scramble11	1	1	331	minTK	1	set1	GATTAATGAAGGCAAGCATACTTG	-0.318922
Scramble11-1:664, 4, set1, minCMV	Scramble11	1	1	664	minCMV	4	set1	AATTCTCAGTCTTAAAGTTCTAAG	-0.142638
Scramble11-1:664, 4, set1, minCMV	Scramble11	1	1	664	minCMV	4	set1	ACTTGCGGGTTTCTTGTGTAGTAG	0.0523193
Scramble11-1:664, 4, set1, minCMV	Scramble11	1	1	664	minCMV	4	set1	ATCTCATAAATTTTAGTAAATTCA	-0.0348251
Scramble11-1:664, 4, set1, minCMV	Scramble11	1	1	664	minCMV	4	set1	ATGGGCTTATGATTAACTAGCGTG	0.0605216
Scramble11-1:664, 4, set1, minCMV	Scramble11	1	1	664	minCMV	4	set1	ATGTGCCAATCTTTAATAAATTAC	-0.472015
Scramble11-1:664, 4, set1, minCMV	Scramble11	1	1	664	minCMV	4	set1	ATTGCTTAATCTCTCACGACTTAA	-0.0422427
Scramble11-1:664, 4, set1, minCMV	Scramble11	1	1	664	minCMV	4	set1	CCCGAACTCCCACGTACACGGACA	0.123303
Scramble11-1:664, 4, set1, minCMV	Scramble11	1	1	664	minCMV	4	set1	CCTTACGTGACATGCGTGACTTTG	0.167667
Scramble11-1:664, 4, set1, minCMV	Scramble11	1	1	664	minCMV	4	set1	CTCTCTGTGATACTTATTAAGATG	0.10118
Scramble11-1:664, 4, set1, minCMV	Scramble11	1	1	664	minCMV	4	set1	CTGAAATGCATTCTCCGTTATGTG	-0.120234
Scramble11-1:664, 4, set1, minCMV	Scramble11	1	1	664	minCMV	4	set1	CTGTAACACTGATTAACGCGGGTC	0.0380715
Scramble11-1:664, 4, set1, minCMV	Scramble11	1	1	664	minCMV	4	set1	CTTGATCGGTGACGCACGAACAAG	0.0332738
Scramble11-1:664, 4, set1, minCMV	Scramble11	1	1	664	minCMV	4	set1	GACTAAGGCCTTGTTCGTCGCACA	-0.539648
Scramble11-1:664, 4, set1, minCMV	Scramble11	1	1	664	minCMV	4	set1	GCGTGTTTCAGTTGTCGGTGCTCC	-0.0675112
Scramble11-1:664, 4, set1, minCMV	Scramble11	1	1	664	minCMV	4	set1	GTCGCACAATCTTTACGGTAGGCG	-0.0560375
Scramble11-1:664, 4, set1, minCMV	Scramble11	1	1	664	minCMV	4	set1	GTTTAAGTGTTTCTTCGTTCGATA	-0.0762069
Scramble11-1:664, 4, set1, minProm	Scramble11	1	1	664	minProm	4	set1	AATTGTTTATGAGAAATTTCCGTC	-0.39125
Scramble11-1:664, 4, set1, minProm	Scramble11	1	1	664	minProm	4	set1	ACTTATGAAATAGTTCTATGCATA	-0.249256
Scramble11-1:664, 4, set1, minProm	Scramble11	1	1	664	minProm	4	set1	CTGTCTTGCTTATAAACGTCGGTA	-0.529998
Scramble11-1:664, 4, set1, minProm	Scramble11	1	1	664	minProm	4	set1	CTTGCTGACTCTTGTAGTCACAAA	-0.34066
Scramble11-1:664, 4, set1, minProm	Scramble11	1	1	664	minProm	4	set1	CTTTGTTAATGGGGCGTTACGATA	-0.446107
Scramble11-1:664, 4, set1, minProm	Scramble11	1	1	664	minProm	4	set1	GATAATTAATCTCTTCGATAGGTA	-0.377135
Scramble11-1:664, 4, set1, minTK	Scramble11	1	1	664	minTK	4	set1	CACTCATACATTTTAACGAACAAA	-0.384447
Scramble11-1:664, 4, set1, minTK	Scramble11	1	1	664	minTK	4	set1	CTTTATCTAAGGTAACCTTGGGTA	-0.419653
Scramble11-1:664, 4, set1, minTK	Scramble11	1	1	664	minTK	4	set1	GCTTACTAACGTTGCCTGTATTTG	-0.906825
Scramble11-1:664, 4, set1, minTK	Scramble11	1	1	664	minTK	4	set1	GTCTGTCAAACATTACGTACTACG	-0.289035
Scramble11-1:997, 8, set1, minCMV	Scramble11	1	1	997	minCMV	8	set1	ATTTATGTATCTGATCCATATACA	-0.711381
Scramble11-1:997, 8, set1, minCMV	Scramble11	1	1	997	minCMV	8	set1	CTCAAATACTGTGATGTTCCCGCG	-0.375941
Scramble11-1:997, 8, set1, minCMV	Scramble11	1	1	997	minCMV	8	set1	CTGAAAGAGACGCTTATTCCTTAC	-0.311591
Scramble11-1:997, 8, set1, minCMV	Scramble11	1	1	997	minCMV	8	set1	GTCACCTTCAGATATATAACTAAA	-0.408756
Scramble11-1:997, 8, set1, minCMV	Scramble11	1	1	997	minCMV	8	set1	GTTAATCACTTTTTCCGTTCCTAG	-0.0438585
Scramble11-1:997, 8, set1, minProm	Scramble11	1	1	997	minProm	8	set1	GTTAATGAGTCATGCATTCGTACA	-0.0750187
Scramble11-1:997, 8, set1, minTK	Scramble11	1	1	997	minTK	8	set1	CACAGTGGATGAGACATGCCTGAG	-0.501903
Scramble11-1:997, 8, set1, minTK	Scramble11	1	1	997	minTK	8	set1	CCTTGACGGTTTTTAGGATAGTTA	-0.402587
Scramble11-1:997, 8, set1, minTK	Scramble11	1	1	997	minTK	8	set1	CTCTCAGTACCAGAAGTATATGTC	-0.270868
Scramble12-1:1331, 1, set2, minCMV	Scramble12	1	1	1331	minCMV	1	set2	AATACAGAGTCTTTCGGACGCATA	-0.183736
Scramble12-1:1331, 1, set2, minCMV	Scramble12	1	1	1331	minCMV	1	set2	CAGTGTTACACACGAACGAGTATC	-0.18852
Scramble12-1:1331, 1, set2, minCMV	Scramble12	1	1	1331	minCMV	1	set2	GCTAATCTCCCAGATAGGTCGTCC	-0.346416
Scramble12-1:1331, 1, set2, minCMV	Scramble12	1	1	1331	minCMV	1	set2	GTTGATTTCTCTCTAGGGCGTTCG	-0.320486
Scramble12-1:1331, 1, set2, minProm	Scramble12	1	1	1331	minProm	1	set2	ATTGAACAGTGATTCAGGCAGGAG	-0.425489
Scramble12-1:1331, 1, set2, minProm	Scramble12	1	1	1331	minProm	1	set2	CACTATTTGTTATGTATATAGATA	-0.545826
Scramble12-1:1331, 1, set2, minProm	Scramble12	1	1	1331	minProm	1	set2	GATTAATTATTACGTATTACTTCC	-0.527998
Scramble12-1:1331, 1, set2, minTK	Scramble12	1	1	1331	minTK	1	set2	AATTCTGTCTCAGATACGTCGTAG	-0.297383
Scramble12-1:1331, 1, set2, minTK	Scramble12	1	1	1331	minTK	1	set2	ACTTCTTAAACTTACGGTCCTGAA	-0.309729
Scramble12-1:1331, 1, set2, minTK	Scramble12	1	1	1331	minTK	1	set2	ATGTACGAATGTTTTAGATGGTCA	-0.351406
Scramble12-1:1331, 1, set2, minTK	Scramble12	1	1	1331	minTK	1	set2	ATTTATCTATCTTTTGTTCATGAC	-0.59015
Scramble12-1:1331, 1, set2, minTK	Scramble12	1	1	1331	minTK	1	set2	CAGTGTTTGTGACATGGTTCGATC	-0.480438
Scramble12-1:1331, 1, set2, minTK	Scramble12	1	1	1331	minTK	1	set2	CTCACTCTCCTATTTGTTTAGTCA	-0.656878
Scramble12-1:1331, 1, set2, minTK	Scramble12	1	1	1331	minTK	1	set2	GTCTGATTCATTTTTCCATATATG	-0.257591
Scramble12-1:1331, 1, set2, minTK	Scramble12	1	1	1331	minTK	1	set2	GTTTCACGACCGTTCACTTATGTA	-0.526314
Scramble12-1:1664, 4, set2, minCMV	Scramble12	1	1	1664	minCMV	4	set2	AATAATGTATTGGTAACTTGCGCA	-0.293979
Scramble12-1:1664, 4, set2, minCMV	Scramble12	1	1	1664	minCMV	4	set2	ACTACAGGGATGCGACTTTGCGAA	0.297848
Scramble12-1:1664, 4, set2, minCMV	Scramble12	1	1	1664	minCMV	4	set2	CTCTCACTATTGCAACGTTACTTG	-0.255982
Scramble12-1:1664, 4, set2, minCMV	Scramble12	1	1	1664	minCMV	4	set2	CTGTATCACTTTCTACGTACTTCC	-0.251822
Scramble12-1:1664, 4, set2, minCMV	Scramble12	1	1	1664	minCMV	4	set2	CTTAATGGCCGACTCCTACCGAAA	-1.07507
Scramble12-1:1664, 4, set2, minProm	Scramble12	1	1	1664	minProm	4	set2	ACTGAATAATGGGAACGGCCTTTA	-0.528176
Scramble12-1:1664, 4, set2, minProm	Scramble12	1	1	1664	minProm	4	set2	ATTAATCTGTGTTTAAGTAGTATA	-0.510373
Scramble12-1:1664, 4, set2, minProm	Scramble12	1	1	1664	minProm	4	set2	CTCTCCGTGTTGGTAGTTTGTTTA	0.0278807
Scramble12-1:1664, 4, set2, minProm	Scramble12	1	1	1664	minProm	4	set2	CTGGGCTAGTTTTATCTACGTATA	-0.273984
Scramble12-1:1664, 4, set2, minProm	Scramble12	1	1	1664	minProm	4	set2	CTTAACTTCAGGTTAATATCCACA	-0.450983
Scramble12-1:1664, 4, set2, minProm	Scramble12	1	1	1664	minProm	4	set2	GTCTCTGAAAGGGTTATGTCTATG	-0.25422
Scramble12-1:1664, 4, set2, minProm	Scramble12	1	1	1664	minProm	4	set2	GTGAACTGCAGACAAGGGTCTATC	-0.171894
Scramble12-1:1664, 4, set2, minTK	Scramble12	1	1	1664	minTK	4	set2	ATCTCCTAATTGCATGGACCTAAC	-0.55458
Scramble12-1:1997, 8, set2, minCMV	Scramble12	1	1	1997	minCMV	8	set2	AATTCCTTGTGATTCACTAAGGCG	-0.244592
Scramble12-1:1997, 8, set2, minCMV	Scramble12	1	1	1997	minCMV	8	set2	ATCTCTTTAAGTTTCACGTACAAG	-0.438273
Scramble12-1:1997, 8, set2, minCMV	Scramble12	1	1	1997	minCMV	8	set2	CTTTCATAATTTTTTATTCGTTAG	-0.287882
Scramble12-1:1997, 8, set2, minCMV	Scramble12	1	1	1997	minCMV	8	set2	GATTACCTCCTGTGACGGCATTTA	-0.261883
Scramble12-1:1997, 8, set2, minTK	Scramble12	1	1	1997	minTK	8	set2	ATTAGTCGGTCGTTTCCAAGTATG	-0.344891
Scramble12-1:1997, 8, set2, minTK	Scramble12	1	1	1997	minTK	8	set2	CAGGGATGCCTTTAAAGATCGTAG	-0.41508
Scramble12-1:1997, 8, set2, minTK	Scramble12	1	1	1997	minTK	8	set2	CATTATGTGATTGGCGGGAATGAA	-0.252863
Scramble12-1:1997, 8, set2, minTK	Scramble12	1	1	1997	minTK	8	set2	GTCGATTGATTTTTACTTCGGATG	-0.574899
Scramble12-1:332, 1, set1, minCMV	Scramble12	1	1	332	minCMV	1	set1	CTGAGCTGATCGGTCATAAGGGTC	-0.405473
Scramble12-1:332, 1, set1, minCMV	Scramble12	1	1	332	minCMV	1	set1	CTGGATGTCTGTTTTAGTAATGTA	-0.474432
Scramble12-1:332, 1, set1, minCMV	Scramble12	1	1	332	minCMV	1	set1	CTGTCCGGGTGATGTCGGTATAAA	-0.339884
Scramble12-1:332, 1, set1, minCMV	Scramble12	1	1	332	minCMV	1	set1	GACTAACTAATTGATCCAAATGCC	-0.529962
Scramble12-1:332, 1, set1, minCMV	Scramble12	1	1	332	minCMV	1	set1	GAGTATGAACGGCTACCATGCGCA	-0.417171
Scramble12-1:332, 1, set1, minCMV	Scramble12	1	1	332	minCMV	1	set1	GCTTGTCTCTTTTAAATTTACAAA	-0.212049
Scramble12-1:332, 1, set1, minCMV	Scramble12	1	1	332	minCMV	1	set1	GTGGATGACAGGGTTCTTACTTCA	-0.22667
Scramble12-1:332, 1, set1, minCMV	Scramble12	1	1	332	minCMV	1	set1	GTGTGCCACAGTTTAGGGAGCAAA	-0.267121
Scramble12-1:332, 1, set1, minProm	Scramble12	1	1	332	minProm	1	set1	ATGTAATAAATGGGTCGAAATATG	-0.385258
Scramble12-1:332, 1, set1, minProm	Scramble12	1	1	332	minProm	1	set1	ATTTGATTGCTTCTTGCAAATTTA	-0.578252
Scramble12-1:332, 1, set1, minProm	Scramble12	1	1	332	minProm	1	set1	CTTTAACGGACTTTTCCAACTGCG	-0.478232
Scramble12-1:332, 1, set1, minTK	Scramble12	1	1	332	minTK	1	set1	ATTTACTTACTGTATATTTACAAC	-0.508521
Scramble12-1:332, 1, set1, minTK	Scramble12	1	1	332	minTK	1	set1	CCCTCCGTAATTTGTGGGCCTATC	-0.454623
Scramble12-1:332, 1, set1, minTK	Scramble12	1	1	332	minTK	1	set1	CTTAATTTATCAGATCCAAGTAAA	-0.212934
Scramble12-1:665, 4, set1, minCMV	Scramble12	1	1	665	minCMV	4	set1	AATAAATAGAGACAAATTAAGACG	-0.429316
Scramble12-1:665, 4, set1, minCMV	Scramble12	1	1	665	minCMV	4	set1	AATAGATAAATATGTGTAACTATG
Scramble12-1:665, 4, set1, minCMV	Scramble12	1	1	665	minCMV	4	set1	ATGTCCCAAAGGTAAGTATACATG	-0.317182
Scramble12-1:665, 4, set1, minCMV	Scramble12	1	1	665	minCMV	4	set1	ATTTCACGCATATAAAGGTAGTTG	-0.42677
Scramble12-1:665, 4, set1, minCMV	Scramble12	1	1	665	minCMV	4	set1	CATAATTAAATACGAGTGAATAAG	-0.482115
Scramble12-1:665, 4, set1, minCMV	Scramble12	1	1	665	minCMV	4	set1	CCCTAAGGGATACTTGCGTATGAC	-0.310737
Scramble12-1:665, 4, set1, minCMV	Scramble12	1	1	665	minCMV	4	set1	GTCAACGAAATATATGTAAGTTTA	-0.362593
Scramble12-1:665, 4, set1, minCMV	Scramble12	1	1	665	minCMV	4	set1	GTTGGTCGGACGCGTGTTTACAAA	-0.36107
Scramble12-1:665, 4, set1, minProm	Scramble12	1	1	665	minProm	4	set1	ATTGCTTTCATTCTAACTCGTTCG	-0.447431
Scramble12-1:665, 4, set1, minTK	Scramble12	1	1	665	minTK	4	set1	AATAATCGCATGTACAGATATTTA	-0.420497
Scramble12-1:665, 4, set1, minTK	Scramble12	1	1	665	minTK	4	set1	ATGTACGTGAGTGGAACAAGCGCC	-0.353158
Scramble12-1:665, 4, set1, minTK	Scramble12	1	1	665	minTK	4	set1	GAGAATTGGAGAGATATTACTGAA	-0.291765
Scramble12-1:665, 4, set1, minTK	Scramble12	1	1	665	minTK	4	set1	GTCGCTTGCCGAGAAGGATGGTAA	-0.459352
Scramble12-1:998, 8, set1, minCMV	Scramble12	1	1	998	minCMV	8	set1	AATTACTTCCCTCATCTATGCTCA	0.0523381
Scramble12-1:998, 8, set1, minCMV	Scramble12	1	1	998	minCMV	8	set1	ATGAGTCTAATGTTTGTGAGGGAA	-0.214046
Scramble12-1:998, 8, set1, minCMV	Scramble12	1	1	998	minCMV	8	set1	ATGAGTCTAATTTATATAACGGTG	-0.191652
Scramble12-1:998, 8, set1, minCMV	Scramble12	1	1	998	minCMV	8	set1	ATTACCTTAAGGTTTGTGAAGGAC	-0.358875
Scramble12-1:998, 8, set1, minCMV	Scramble12	1	1	998	minCMV	8	set1	CTCGATGGACGGGTTATTTCGTTC	-0.360691
Scramble12-1:998, 8, set1, minCMV	Scramble12	1	1	998	minCMV	8	set1	CTCTAACTCTCATGTCCGAATTTA	-0.241403
Scramble12-1:998, 8, set1, minProm	Scramble12	1	1	998	minProm	8	set1	AATGGCTGGCTATAAGTTTCGTTA	-0.991443
Scramble12-1:998, 8, set1, minProm	Scramble12	1	1	998	minProm	8	set1	ATTTAACACATATAAACATATGCA	-0.492518
Scramble12-1:998, 8, set1, minProm	Scramble12	1	1	998	minProm	8	set1	GATGGATTCTTTTTCCTATCTGAA	-0.436208
Scramble12-1:998, 8, set1, minProm	Scramble12	1	1	998	minProm	8	set1	GCTGCCTACACTTATCTTTCGTTA	-0.638341
Scramble12-1:998, 8, set1, minTK	Scramble12	1	1	998	minTK	8	set1	ACCTCATAATTTTTTCTGACTAAA	-0.443923
Scramble13-1:1332, 1, set2, minCMV	Scramble13	1	1	1332	minCMV	1	set2	AAGTGCGGCCTTTGAATAACGGTC	-0.439746
Scramble13-1:1332, 1, set2, minCMV	Scramble13	1	1	1332	minCMV	1	set2	ACCTCCTAATCTTGCGCTAATGTG	0.918417
Scramble13-1:1332, 1, set2, minCMV	Scramble13	1	1	1332	minCMV	1	set2	CACTCAGAGAGACTACGGACTTAC	-0.461385
Scramble13-1:1332, 1, set2, minCMV	Scramble13	1	1	1332	minCMV	1	set2	GTCACATGACCGTGTGTATAGACA	0.0970508
Scramble13-1:1332, 1, set2, minCMV	Scramble13	1	1	1332	minCMV	1	set2	GTCTATTACATTGTACGACCTAAC	0.321429
Scramble13-1:1332, 1, set2, minProm	Scramble13	1	1	1332	minProm	1	set2	AAGTATCACAGTTTAACGTATTAG	-0.421335
Scramble13-1:1332, 1, set2, minTK	Scramble13	1	1	1332	minTK	1	set2	ATCTCATTCAGTGTAATAAGTGTC	-0.572335
Scramble13-1:1332, 1, set2, minTK	Scramble13	1	1	1332	minTK	1	set2	ATCTCCCGGTTACGACTAACCAAG	-0.337077
Scramble13-1:1332, 1, set2, minTK	Scramble13	1	1	1332	minTK	1	set2	CAGTCCTAAAGATGCCCTTGCATG	-0.820123
Scramble13-1:1665, 4, set2, minCMV	Scramble13	1	1	1665	minCMV	4	set2	AACGGCTGCTTACTTACGTATATG	-0.152182
Scramble13-1:1665, 4, set2, minCMV	Scramble13	1	1	1665	minCMV	4	set2	AAGTGCTTACTATGTATTTCCTTC	-0.33386
Scramble13-1:1665, 4, set2, minCMV	Scramble13	1	1	1665	minCMV	4	set2	AATTGTTACAGGTTTACTTATGAA	0.34469
Scramble13-1:1665, 4, set2, minCMV	Scramble13	1	1	1665	minCMV	4	set2	ACCTCTTAGTGTTTTGTTAAGTCC	-0.565638
Scramble13-1:1665, 4, set2, minCMV	Scramble13	1	1	1665	minCMV	4	set2	ATGTGTTAAATTCATGTATGGTTC	-0.365251
Scramble13-1:1665, 4, set2, minCMV	Scramble13	1	1	1665	minCMV	4	set2	CATTACTGATTATTAGTTTGTTTG	-0.276553
Scramble13-1:1665, 4, set2, minCMV	Scramble13	1	1	1665	minCMV	4	set2	GACTCTTGATTGCTTGGTAAGTAG	-0.289204
Scramble13-1:1665, 4, set2, minCMV	Scramble13	1	1	1665	minCMV	4	set2	GAGTCTGTATCAGAAGGATCTACG	-0.300352
Scramble13-1:1665, 4, set2, minProm	Scramble13	1	1	1665	minProm	4	set2	GTGTCTGGCTGTGATATTAATTTG	-0.544316
Scramble13-1:1665, 4, set2, minTK	Scramble13	1	1	1665	minTK	4	set2	AACACCTACACTGTTGCATATGAC	-0.469621
Scramble13-1:1665, 4, set2, minTK	Scramble13	1	1	1665	minTK	4	set2	AAGTGTGACTGTTTCAGTTATTCG	-0.308983
Scramble13-1:1665, 4, set2, minTK	Scramble13	1	1	1665	minTK	4	set2	ATTAGTTTAATAGTAAGATATTCG	-0.512265
Scramble13-1:1998, 8, set2, minCMV	Scramble13	1	1	1998	minCMV	8	set2	ACGGAATTGTCTCTTATTTATGTG	-0.500814
Scramble13-1:1998, 8, set2, minCMV	Scramble13	1	1	1998	minCMV	8	set2	ATTTATTACATTTTCCGTTACGTA	-0.287272
Scramble13-1:1998, 8, set2, minCMV	Scramble13	1	1	1998	minCMV	8	set2	CATGGTTAAATATTTATACATGTC	-0.22566
Scramble13-1:1998, 8, set2, minCMV	Scramble13	1	1	1998	minCMV	8	set2	CATTGATTACTTTTCCTGACTTCA	-0.100903
Scramble13-1:1998, 8, set2, minCMV	Scramble13	1	1	1998	minCMV	8	set2	CTTTCCCTCCGTCATACTTCTTTG	-0.318157
Scramble13-1:1998, 8, set2, minCMV	Scramble13	1	1	1998	minCMV	8	set2	GCCTCTCTCTTTCACGTGAATTAG	-0.488974
Scramble13-1:1998, 8, set2, minCMV	Scramble13	1	1	1998	minCMV	8	set2	GCGAGTTGCACTTGTCGACCTTTG	-0.116465
Scramble13-1:1998, 8, set2, minCMV	Scramble13	1	1	1998	minCMV	8	set2	GTTTCCCTGATTGATGCGTCGTCG	-0.404759
Scramble13-1:1998, 8, set2, minProm	Scramble13	1	1	1998	minProm	8	set2	AATAGCTTCAGTTTTGGTTCTGAC	-0.481972
Scramble13-1:1998, 8, set2, minProm	Scramble13	1	1	1998	minProm	8	set2	ATTGAACGCAGGGGACCATATGAG	-0.492855
Scramble13-1:1998, 8, set2, minProm	Scramble13	1	1	1998	minProm	8	set2	CTTTATTTCCTTTTCGTTTATTTA	-0.708078
Scramble13-1:1998, 8, set2, minProm	Scramble13	1	1	1998	minProm	8	set2	GTCTGTGAACCGCATGTTTCGTCA	-0.655742
Scramble13-1:1998, 8, set2, minProm	Scramble13	1	1	1998	minProm	8	set2	GTTTATTTCTGATATCGATCTTTG	-0.365102
Scramble13-1:1998, 8, set2, minTK	Scramble13	1	1	1998	minTK	8	set2	CCTACTCTCTTGGATGTATGTATC	-0.232034
Scramble13-1:1998, 8, set2, minTK	Scramble13	1	1	1998	minTK	8	set2	CCTGCCTTGATATGCATATGGATA	-0.333013
Scramble13-1:333, 1, set1, minCMV	Scramble13	1	1	333	minCMV	1	set1	AATTGCGTCTGAGTCACAAAGATA	-0.327862
Scramble13-1:333, 1, set1, minCMV	Scramble13	1	1	333	minCMV	1	set1	CATAGACTCAGTCAACTTAATTTG	-0.099677
Scramble13-1:333, 1, set1, minCMV	Scramble13	1	1	333	minCMV	1	set1	GATTACCGACCTCATCTTTATAAA	-0.451848
Scramble13-1:333, 1, set1, minProm	Scramble13	1	1	333	minProm	1	set1	GCGAGTGGAACTCATAGTTCTTAA	-0.571082
Scramble13-1:333, 1, set1, minTK	Scramble13	1	1	333	minTK	1	set1	CAGTATGTCTGGCATCGTTATGCA	-0.34972
Scramble13-1:333, 1, set1, minTK	Scramble13	1	1	333	minTK	1	set1	GAGTGTTGCATGGGAATTTGTGTA	-0.375992
Scramble13-1:333, 1, set1, minTK	Scramble13	1	1	333	minTK	1	set1	GCGTCATAGTTGTATGTAAGGTAA	-0.3011
Scramble13-1:666, 4, set1, minCMV	Scramble13	1	1	666	minCMV	4	set1	AATACATTACTTTATGCAAACATA	-0.289935
Scramble13-1:666, 4, set1, minCMV	Scramble13	1	1	666	minCMV	4	set1	ATCTATGTGTGGGAAATGTATGTC	-0.265187
Scramble13-1:666, 4, set1, minCMV	Scramble13	1	1	666	minCMV	4	set1	CAGGACCAGTTAGAAGCTTGGTTA	0.193124
Scramble13-1:666, 4, set1, minCMV	Scramble13	1	1	666	minCMV	4	set1	CTTTATTGATCTTGTGCTACCACC	-0.409162
Scramble13-1:666, 4, set1, minCMV	Scramble13	1	1	666	minCMV	4	set1	GTCTAAGTCTTTTACATGAGTTAG	-0.388484
Scramble13-1:666, 4, set1, minProm	Scramble13	1	1	666	minProm	4	set1	ATTACACTATGATATGTTCCTGCA	-0.448554
Scramble13-1:666, 4, set1, minProm	Scramble13	1	1	666	minProm	4	set1	CTCGAATACATTTTAATATCCACG	-0.382048
Scramble13-1:666, 4, set1, minProm	Scramble13	1	1	666	minProm	4	set1	GACAACGAGCTGTGTATGTGTACA	-0.583331
Scramble13-1:666, 4, set1, minTK	Scramble13	1	1	666	minTK	4	set1	AATACTTGCATTTTAGCGAGTAAG	-0.238451
Scramble13-1:666, 4, set1, minTK	Scramble13	1	1	666	minTK	4	set1	CACTCCTAAAGTTAAATATCTTAC	-0.175185
Scramble13-1:666, 4, set1, minTK	Scramble13	1	1	666	minTK	4	set1	CTTTCTCGAATACGACCTTACGTA	-0.234283
Scramble13-1:999, 8, set1, minCMV	Scramble13	1	1	999	minCMV	8	set1	ATTTGTTGAATTTATCTATCTGAG	-0.528014
Scramble13-1:999, 8, set1, minCMV	Scramble13	1	1	999	minCMV	8	set1	CAGTATGAACTTTATACTTCCATA	-0.33823
Scramble13-1:999, 8, set1, minCMV	Scramble13	1	1	999	minCMV	8	set1	CATTGCTACCGATTTGCAAAGTTC	0.693426
Scramble13-1:999, 8, set1, minCMV	Scramble13	1	1	999	minCMV	8	set1	CTTTGCCTAACTCACCCTTACGTG	-0.129165
Scramble13-1:999, 8, set1, minCMV	Scramble13	1	1	999	minCMV	8	set1	GAGTGTTACTGTGAAATAAGTAAA	-0.343763
Scramble13-1:999, 8, set1, minCMV	Scramble13	1	1	999	minCMV	8	set1	GTTAAATTAATTCGAATTCCTGAG	-0.332565
Scramble13-1:999, 8, set1, minProm	Scramble13	1	1	999	minProm	8	set1	ACGGGTTGAAGTGGAATGCATTTA	-0.584094
Scramble13-1:999, 8, set1, minProm	Scramble13	1	1	999	minProm	8	set1	ACTTGTGAATCGTGCAGGTGGTTA	-0.412829
Scramble13-1:999, 8, set1, minProm	Scramble13	1	1	999	minProm	8	set1	CCGAAAGTGTTGTAAGTATATAAG	-0.37744
Scramble13-1:999, 8, set1, minProm	Scramble13	1	1	999	minProm	8	set1	CTTACCGTCCGTGTTACAAGCTTC	-0.435066
Scramble13-1:999, 8, set1, minProm	Scramble13	1	1	999	minProm	8	set1	GTGTGTGGCTTACATGCATGTATA	-0.184418
Scramble13-1:999, 8, set1, minTK	Scramble13	1	1	999	minTK	8	set1	CCCTCTGAATTTTTTGGTTGTGAC	-0.409998
Scramble13-1:999, 8, set1, minTK	Scramble13	1	1	999	minTK	8	set1	GTTTCCTGGTCACTCGCTTATTTC	-0.307058
Scramble16-1:1325, 1, set2, minCMV	Scramble16	1	1	1325	minCMV	1	set2	AAGACACTCATGGACGTTTATTTC	-0.288011
Scramble16-1:1325, 1, set2, minCMV	Scramble16	1	1	1325	minCMV	1	set2	AATTATTAGTCGTATCTACAGGCA	-0.439238
Scramble16-1:1325, 1, set2, minCMV	Scramble16	1	1	1325	minCMV	1	set2	ACCAGTTTAAGATAAATGCGTGAC	-0.438987
Scramble16-1:1325, 1, set2, minCMV	Scramble16	1	1	1325	minCMV	1	set2	ACTTATTGCTTAGATATATATTTG	-0.42757
Scramble16-1:1325, 1, set2, minCMV	Scramble16	1	1	1325	minCMV	1	set2	ACTTGATGATGTTACATGCGGGTG	-0.589232
Scramble16-1:1325, 1, set2, minCMV	Scramble16	1	1	1325	minCMV	1	set2	ATCAATTGGCTATTCGGAAGTTAC	-0.54699
Scramble16-1:1325, 1, set2, minCMV	Scramble16	1	1	1325	minCMV	1	set2	ATCGATTTCTCTCTTGTTTATTCA	0.352519
Scramble16-1:1325, 1, set2, minCMV	Scramble16	1	1	1325	minCMV	1	set2	ATGACCTTCTTTGAACCTTAGATG	-0.626767
Scramble16-1:1325, 1, set2, minCMV	Scramble16	1	1	1325	minCMV	1	set2	ATGTAAGACCCTTGTATGCAGTAC	-0.404704
Scramble16-1:1325, 1, set2, minCMV	Scramble16	1	1	1325	minCMV	1	set2	ATGTATGACACGCAACTATACACC	-0.441069
Scramble16-1:1325, 1, set2, minCMV	Scramble16	1	1	1325	minCMV	1	set2	ATTAAACAAAGTTACATAACTGTG	-0.351302
Scramble16-1:1325, 1, set2, minCMV	Scramble16	1	1	1325	minCMV	1	set2	ATTACTCGGTTTCATCTATCGGAG	-0.468741
Scramble16-1:1325, 1, set2, minCMV	Scramble16	1	1	1325	minCMV	1	set2	ATTGATGTGAGTGGAATTTATACA	-0.12098
Scramble16-1:1325, 1, set2, minCMV	Scramble16	1	1	1325	minCMV	1	set2	CCCTATCAAACTTGCCGATAGTTC	-0.513733
Scramble16-1:1325, 1, set2, minCMV	Scramble16	1	1	1325	minCMV	1	set2	CCCTATTAATTATACGTTCGCAAA	-0.421227
Scramble16-1:1325, 1, set2, minCMV	Scramble16	1	1	1325	minCMV	1	set2	CTCGGATTGCTTCTCGTAACGTAG	-0.580064
Scramble16-1:1325, 1, set2, minCMV	Scramble16	1	1	1325	minCMV	1	set2	CTCTGCTTCATGGATGCATATATA	-0.35116
Scramble16-1:1325, 1, set2, minCMV	Scramble16	1	1	1325	minCMV	1	set2	CTTAAATAACCGTGAATAAGCACA	-0.394857
Scramble16-1:1325, 1, set2, minCMV	Scramble16	1	1	1325	minCMV	1	set2	CTTAGATGGCTTTGAATAAATTCG	-0.546683
Scramble16-1:1325, 1, set2, minCMV	Scramble16	1	1	1325	minCMV	1	set2	CTTGGAGTAATGGGTCTTCGGTAG	-0.551034
Scramble16-1:1325, 1, set2, minCMV	Scramble16	1	1	1325	minCMV	1	set2	CTTTATGTGAGTGTAACGTGGTAC	0.0687119
Scramble16-1:1325, 1, set2, minCMV	Scramble16	1	1	1325	minCMV	1	set2	GAGAGCGGAATTTATGTAAAGATG	-0.305137
Scramble16-1:1325, 1, set2, minCMV	Scramble16	1	1	1325	minCMV	1	set2	GAGGATTGCATATGTGGGAATACA	-0.0804712
Scramble16-1:1325, 1, set2, minCMV	Scramble16	1	1	1325	minCMV	1	set2	GATAACTTAATTCGTCTTACTAAA	-0.343058
Scramble16-1:1325, 1, set2, minCMV	Scramble16	1	1	1325	minCMV	1	set2	GTCTATTGATGTCTCATAAGTACA	-0.471456
Scramble16-1:1325, 1, set2, minCMV	Scramble16	1	1	1325	minCMV	1	set2	GTGAATGACTTTTACCCTCGCTTC	-0.780192
Scramble16-1:1325, 1, set2, minCMV	Scramble16	1	1	1325	minCMV	1	set2	GTGGGTTGGTTATATCGGCATGAC	0.00117391
Scramble16-1:1325, 1, set2, minCMV	Scramble16	1	1	1325	minCMV	1	set2	GTGTGTTTCATTTTTGTTCGTATA	-0.491794
Scramble16-1:1325, 1, set2, minCMV	Scramble16	1	1	1325	minCMV	1	set2	GTTTCCTAATCTCAAAGGTGGACG	-0.190113
Scramble16-1:1325, 1, set2, minProm	Scramble16	1	1	1325	minProm	1	set2	AACGATGTCTCGGATCCGTGGATA	-0.580655
Scramble16-1:1325, 1, set2, minProm	Scramble16	1	1	1325	minProm	1	set2	AATTCATTAATACATACACGTTTG	-0.501517
Scramble16-1:1325, 1, set2, minProm	Scramble16	1	1	1325	minProm	1	set2	ACGGACTACCGGTATCCTAATTCC	-0.661065
Scramble16-1:1325, 1, set2, minProm	Scramble16	1	1	1325	minProm	1	set2	ATCAGTTAATTTCTCCTGTGTTCA	-0.181669
Scramble16-1:1325, 1, set2, minProm	Scramble16	1	1	1325	minProm	1	set2	ATCTGTCGGTTATAAATGACTTCA	-0.455452
Scramble16-1:1325, 1, set2, minProm	Scramble16	1	1	1325	minProm	1	set2	ATGTGTGTGACGTGAGTACGTTAC	-0.294306
Scramble16-1:1325, 1, set2, minProm	Scramble16	1	1	1325	minProm	1	set2	ATTTACCTAACAGGTCTTCATTTG	-0.261709
Scramble16-1:1325, 1, set2, minProm	Scramble16	1	1	1325	minProm	1	set2	ATTTGCTGATCTGATCTTTCGTTC	-0.361478
Scramble16-1:1325, 1, set2, minProm	Scramble16	1	1	1325	minProm	1	set2	CAGACTGTCACGGTTGCATGGACC	-0.570298
Scramble16-1:1325, 1, set2, minProm	Scramble16	1	1	1325	minProm	1	set2	CATAACCTCTTTCTTATGAAGTTG	-0.468663
Scramble16-1:1325, 1, set2, minProm	Scramble16	1	1	1325	minProm	1	set2	CATAGTTACATATTCCGATACAAC	-0.663836
Scramble16-1:1325, 1, set2, minProm	Scramble16	1	1	1325	minProm	1	set2	CCGTATCGAACAGGTCTTTGCTTC	-0.492457
Scramble16-1:1325, 1, set2, minProm	Scramble16	1	1	1325	minProm	1	set2	GACTAAGTACCATATACTACTTCG	-0.587522
Scramble16-1:1325, 1, set2, minProm	Scramble16	1	1	1325	minProm	1	set2	GAGGGATGGTTTGTCGTTCATGAA	-0.247085
Scramble16-1:1325, 1, set2, minProm	Scramble16	1	1	1325	minProm	1	set2	GTCACTGGGATTTATCTACCTGAC	-0.5767
Scramble16-1:1325, 1, set2, minProm	Scramble16	1	1	1325	minProm	1	set2	GTCAGTTGACCTCGCGTATGTTCA	-0.531713
Scramble16-1:1325, 1, set2, minProm	Scramble16	1	1	1325	minProm	1	set2	GTCTAATAACTTTGTCTTAGTATG	-0.457574
Scramble16-1:1325, 1, set2, minProm	Scramble16	1	1	1325	minProm	1	set2	GTGAGTGTGCTAGTTAGGCAGTAA	-0.539761
Scramble16-1:1325, 1, set2, minProm	Scramble16	1	1	1325	minProm	1	set2	GTGTCTGTCTCTCTTGGGAGGATC	-0.453871
Scramble16-1:1325, 1, set2, minTK	Scramble16	1	1	1325	minTK	1	set2	AACTCCTGCTCGGGTCTAAATTAC	-0.327888
Scramble16-1:1325, 1, set2, minTK	Scramble16	1	1	1325	minTK	1	set2	ACCAATTTGTTTCTTATTAATTAG	-0.596488
Scramble16-1:1325, 1, set2, minTK	Scramble16	1	1	1325	minTK	1	set2	ATCTATGTCCTGCACATATATGCA	-0.336799
Scramble16-1:1325, 1, set2, minTK	Scramble16	1	1	1325	minTK	1	set2	ATCTGCTTACGGTTACCTACCTCA	-0.51929
Scramble16-1:1325, 1, set2, minTK	Scramble16	1	1	1325	minTK	1	set2	ATGAATCTGATTTTAGTATATTCG	-0.446359
Scramble16-1:1325, 1, set2, minTK	Scramble16	1	1	1325	minTK	1	set2	ATGTAACAGTTTTATCCGCGTGAA	-0.525302
Scramble16-1:1325, 1, set2, minTK	Scramble16	1	1	1325	minTK	1	set2	ATGTGCGGATTAGTTATGAGTGAG	-0.520234
Scramble16-1:1325, 1, set2, minTK	Scramble16	1	1	1325	minTK	1	set2	ATTGATTTCTTTTACGGTCCCATA	-0.211756
Scramble16-1:1325, 1, set2, minTK	Scramble16	1	1	1325	minTK	1	set2	ATTTCATAGATACATATAAGTATA	-0.47398
Scramble16-1:1325, 1, set2, minTK	Scramble16	1	1	1325	minTK	1	set2	CACGGTCTGCTGGATAGTTATTAC	-1.01374
Scramble16-1:1325, 1, set2, minTK	Scramble16	1	1	1325	minTK	1	set2	CACTACTAAATTGGTGGTCGGATC	-0.518003
Scramble16-1:1325, 1, set2, minTK	Scramble16	1	1	1325	minTK	1	set2	CACTGTGGCATTTTCGTGCATTCG	-0.837658
Scramble16-1:1325, 1, set2, minTK	Scramble16	1	1	1325	minTK	1	set2	CATAACCTGTGGGTCCTTACTTTA	-0.524251
Scramble16-1:1325, 1, set2, minTK	Scramble16	1	1	1325	minTK	1	set2	CATTAATTACGGTTCCTTTCCGAA	-0.449185
Scramble16-1:1325, 1, set2, minTK	Scramble16	1	1	1325	minTK	1	set2	CCTGATTACTTTTTCAGACCTACA	-0.244928
Scramble16-1:1325, 1, set2, minTK	Scramble16	1	1	1325	minTK	1	set2	CTTAATGAATGTCAAACGTACATG	-0.475148
Scramble16-1:1325, 1, set2, minTK	Scramble16	1	1	1325	minTK	1	set2	GACTCATGCATGTTAGTTAAGAAC	-0.250684
Scramble16-1:1325, 1, set2, minTK	Scramble16	1	1	1325	minTK	1	set2	GATTCACGCTTATGCAGACATAAG	-0.437957
Scramble16-1:1325, 1, set2, minTK	Scramble16	1	1	1325	minTK	1	set2	GATTGCGGCCGTTGACGGTGTGAG	-0.395632
Scramble16-1:1325, 1, set2, minTK	Scramble16	1	1	1325	minTK	1	set2	GTCTACTTATCGGTTACTCGCTTG	-0.33041
Scramble16-1:1325, 1, set2, minTK	Scramble16	1	1	1325	minTK	1	set2	GTGGATCACAGAGGTCGGTCTATA	-0.472984
Scramble16-1:1325, 1, set2, minTK	Scramble16	1	1	1325	minTK	1	set2	GTGTACGTCCGGTTTATGTACAAA	-0.325666
Scramble16-1:1325, 1, set2, minTK	Scramble16	1	1	1325	minTK	1	set2	GTTAACCGGATGCAAACATATGTA	-0.485438
Scramble16-1:1325, 1, set2, minTK	Scramble16	1	1	1325	minTK	1	set2	GTTAGTTGCCCAGTTCCTTGTTCA	-1.49094
Scramble16-1:1325, 1, set2, minTK	Scramble16	1	1	1325	minTK	1	set2	GTTGGCTGGTTGCGTATATACTAA	-0.603212
Scramble16-1:1658, 4, set2, minCMV	Scramble16	1	1	1658	minCMV	4	set2	AAGTAAGGGCTTTTCCTGAAGGCA	-0.3384
Scramble16-1:1658, 4, set2, minCMV	Scramble16	1	1	1658	minCMV	4	set2	AAGTGTTTATTTTTTGCATAGTAA	-0.589725
Scramble16-1:1658, 4, set2, minCMV	Scramble16	1	1	1658	minCMV	4	set2	AATAACTAATTGTATGTATGTTCA	-0.613291
Scramble16-1:1658, 4, set2, minCMV	Scramble16	1	1	1658	minCMV	4	set2	AATTATGGCACATACGTTAACTTA	-0.412598
Scramble16-1:1658, 4, set2, minCMV	Scramble16	1	1	1658	minCMV	4	set2	ACCAAACGACCATTACTATATGAG	-0.772366
Scramble16-1:1658, 4, set2, minCMV	Scramble16	1	1	1658	minCMV	4	set2	ACCTGCTTAATTTTCCCGAGCTCC	-0.42951
Scramble16-1:1658, 4, set2, minCMV	Scramble16	1	1	1658	minCMV	4	set2	ATCAAATTGCCGCTAGCATCCTTA	-0.54441
Scramble16-1:1658, 4, set2, minCMV	Scramble16	1	1	1658	minCMV	4	set2	ATCAATCTATTTCGAATACATTTA	-0.364637
Scramble16-1:1658, 4, set2, minCMV	Scramble16	1	1	1658	minCMV	4	set2	ATCTGTGTCACAGGAGGACGTGTC	-0.631295
Scramble16-1:1658, 4, set2, minCMV	Scramble16	1	1	1658	minCMV	4	set2	ATGTACCTCCTGTAACTGAATGAA	-0.589998
Scramble16-1:1658, 4, set2, minCMV	Scramble16	1	1	1658	minCMV	4	set2	CACAAATTCATTTATCGACCGTAA	-0.596203
Scramble16-1:1658, 4, set2, minCMV	Scramble16	1	1	1658	minCMV	4	set2	CAGGCTTGGATTGATGGTCGGGAC	-0.464626
Scramble16-1:1658, 4, set2, minCMV	Scramble16	1	1	1658	minCMV	4	set2	CCCTCATTCTCTTAACTTCATTCA	-0.595483
Scramble16-1:1658, 4, set2, minCMV	Scramble16	1	1	1658	minCMV	4	set2	CTTAGAGTATTGGATCCACAGTTG	1.10533
Scramble16-1:1658, 4, set2, minCMV	Scramble16	1	1	1658	minCMV	4	set2	CTTGATTTATGTTACGGTTATTTA	0.642861
Scramble16-1:1658, 4, set2, minCMV	Scramble16	1	1	1658	minCMV	4	set2	CTTTGATAACGTGAAAGGCGTGTA	-0.495719
Scramble16-1:1658, 4, set2, minCMV	Scramble16	1	1	1658	minCMV	4	set2	GAGGATTTGACTGATATTCCTTTG	-0.222354
Scramble16-1:1658, 4, set2, minCMV	Scramble16	1	1	1658	minCMV	4	set2	GCGTCTGAAACACACGGTACTTCA	-0.229806
Scramble16-1:1658, 4, set2, minCMV	Scramble16	1	1	1658	minCMV	4	set2	GCGTCTGTACTTTTTATATACTTA	-0.626353
Scramble16-1:1658, 4, set2, minCMV	Scramble16	1	1	1658	minCMV	4	set2	GTCAATGGAATGTGTACAAATTAA	-0.33824
Scramble16-1:1658, 4, set2, minCMV	Scramble16	1	1	1658	minCMV	4	set2	GTCACTTGACTTGGACTATCGTAC	-0.799221
Scramble16-1:1658, 4, set2, minCMV	Scramble16	1	1	1658	minCMV	4	set2	GTGAATTAACTGCTAGCATGGATA	-0.286
Scramble16-1:1658, 4, set2, minCMV	Scramble16	1	1	1658	minCMV	4	set2	GTGTGATGCACGTGACTATATTCA	-0.517739
Scramble16-1:1658, 4, set2, minProm	Scramble16	1	1	1658	minProm	4	set2	ACCTCTCGGTGGCATACGTGGTTC	-0.380051
Scramble16-1:1658, 4, set2, minProm	Scramble16	1	1	1658	minProm	4	set2	ACCTGTTAAACTGAACCTTCTTAA	-0.823998
Scramble16-1:1658, 4, set2, minProm	Scramble16	1	1	1658	minProm	4	set2	ATTGACGGACTTCATATACATATG	-0.275242
Scramble16-1:1658, 4, set2, minProm	Scramble16	1	1	1658	minProm	4	set2	ATTTACGAAATTCGCCTAAATACA	-0.567323
Scramble16-1:1658, 4, set2, minProm	Scramble16	1	1	1658	minProm	4	set2	CACTATTAAAGTGATATGAACGAA	-0.497254
Scramble16-1:1658, 4, set2, minProm	Scramble16	1	1	1658	minProm	4	set2	CATGCATTGTCGGAAATTTATTCA	-0.315068
Scramble16-1:1658, 4, set2, minProm	Scramble16	1	1	1658	minProm	4	set2	CCTGATTGATCTTGTCCGTGCATG	0.180658
Scramble16-1:1658, 4, set2, minProm	Scramble16	1	1	1658	minProm	4	set2	CTCTATTAAATTTAAATTCCTGCG	-0.598051
Scramble16-1:1658, 4, set2, minProm	Scramble16	1	1	1658	minProm	4	set2	CTGTCATTACTTTTAGTACCCTTC	-0.547708
Scramble16-1:1658, 4, set2, minProm	Scramble16	1	1	1658	minProm	4	set2	CTTTAAGTGTGTTTTATGAGGACG	-0.582976
Scramble16-1:1658, 4, set2, minProm	Scramble16	1	1	1658	minProm	4	set2	CTTTAATTGTTATAAACTTCTATC	-0.767407
Scramble16-1:1658, 4, set2, minProm	Scramble16	1	1	1658	minProm	4	set2	GAGTATCGATTTTTTCTAAATTTA	-0.409944
Scramble16-1:1658, 4, set2, minProm	Scramble16	1	1	1658	minProm	4	set2	GCCGAATTAATTGGCAGTTCTTCC	-0.299818
Scramble16-1:1658, 4, set2, minProm	Scramble16	1	1	1658	minProm	4	set2	GTTAACGGCTTACTCGCGTGTTTG	-0.544053
Scramble16-1:1658, 4, set2, minProm	Scramble16	1	1	1658	minProm	4	set2	GTTTGTCGCCCGTGCCGGTGCTCA	-0.500129
Scramble16-1:1658, 4, set2, minTK	Scramble16	1	1	1658	minTK	4	set2	AACTCCTACTTGGTCATTTGTTAG	-0.458021
Scramble16-1:1658, 4, set2, minTK	Scramble16	1	1	1658	minTK	4	set2	AATAACCAAAGAGAACCTAACTTG	-0.597648
Scramble16-1:1658, 4, set2, minTK	Scramble16	1	1	1658	minTK	4	set2	AATACTCTGATATGAATAAGTTCC	-0.610085
Scramble16-1:1658, 4, set2, minTK	Scramble16	1	1	1658	minTK	4	set2	AATAGTGGCTGACTTCTATACTAA	-0.41274
Scramble16-1:1658, 4, set2, minTK	Scramble16	1	1	1658	minTK	4	set2	ACCAATTTATTTTATGTTAAGAAA	-0.703246
Scramble16-1:1658, 4, set2, minTK	Scramble16	1	1	1658	minTK	4	set2	ACTGATCGGTCTTACATTACTACC	-0.337646
Scramble16-1:1658, 4, set2, minTK	Scramble16	1	1	1658	minTK	4	set2	ACTTGTGTCTCTTAAGGTAATTAC	-1.02144
Scramble16-1:1658, 4, set2, minTK	Scramble16	1	1	1658	minTK	4	set2	ATTAATTTCTTATTAAGATACTCC	-0.499358
Scramble16-1:1658, 4, set2, minTK	Scramble16	1	1	1658	minTK	4	set2	CATGAATTACTTTTTCTTAATTTC	-0.371711
Scramble16-1:1658, 4, set2, minTK	Scramble16	1	1	1658	minTK	4	set2	CATTACTGCTCTTAAAGTTACATG	0.124449
Scramble16-1:1658, 4, set2, minTK	Scramble16	1	1	1658	minTK	4	set2	CCCAACGTCTTTTTCATTTATGCA	-0.574613
Scramble16-1:1658, 4, set2, minTK	Scramble16	1	1	1658	minTK	4	set2	GACTATTGACTTTTCCCTAAGGTG	-0.511495
Scramble16-1:1658, 4, set2, minTK	Scramble16	1	1	1658	minTK	4	set2	GAGTATGACCTTTATAGTAGTTCA	-0.284406
Scramble16-1:1658, 4, set2, minTK	Scramble16	1	1	1658	minTK	4	set2	GATTGATTAACTTACCGAAAGTAG	-0.515685
Scramble16-1:1658, 4, set2, minTK	Scramble16	1	1	1658	minTK	4	set2	GTCAGAGGAACTTTCGTTACGTAC	-0.517426
Scramble16-1:1991, 8, set2, minCMV	Scramble16	1	1	1991	minCMV	8	set2	AACAACGAGTTATTTGGAACTACC	-0.413571
Scramble16-1:1991, 8, set2, minCMV	Scramble16	1	1	1991	minCMV	8	set2	AACTGACAGATATTTGTACGTTCC	0.127658
Scramble16-1:1991, 8, set2, minCMV	Scramble16	1	1	1991	minCMV	8	set2	AAGGGTCAACTATGAGCGTGCTTG	-0.793634
Scramble16-1:1991, 8, set2, minCMV	Scramble16	1	1	1991	minCMV	8	set2	ACCGATTAGTTTTTTACATAGGTA	-0.615596
Scramble16-1:1991, 8, set2, minCMV	Scramble16	1	1	1991	minCMV	8	set2	ACCTGTCAGTGTCGTATTCAGAAG	-0.344635
Scramble16-1:1991, 8, set2, minCMV	Scramble16	1	1	1991	minCMV	8	set2	ATCAACGTATGACACATATATACA	-0.400754
Scramble16-1:1991, 8, set2, minCMV	Scramble16	1	1	1991	minCMV	8	set2	ATGGACGTCTGATAAATGTAGTAG	0.165891
Scramble16-1:1991, 8, set2, minCMV	Scramble16	1	1	1991	minCMV	8	set2	ATTACATGACTTTTTGGTAGGACA	-0.484125
Scramble16-1:1991, 8, set2, minCMV	Scramble16	1	1	1991	minCMV	8	set2	ATTGGTTTCTTAGTCATTACTGCG	-0.273731
Scramble16-1:1991, 8, set2, minCMV	Scramble16	1	1	1991	minCMV	8	set2	ATTTCCCAATTTTTTGCACATTTA	-0.379741
Scramble16-1:1991, 8, set2, minCMV	Scramble16	1	1	1991	minCMV	8	set2	CATAATTAGCGTCAAACGTCGACA	-0.090335
Scramble16-1:1991, 8, set2, minCMV	Scramble16	1	1	1991	minCMV	8	set2	CATGCTGAGAGTTATGCGTAGAAC	-0.546414
Scramble16-1:1991, 8, set2, minCMV	Scramble16	1	1	1991	minCMV	8	set2	CTCAGCTAGCTTCACATTTCTTAA	-0.391075
Scramble16-1:1991, 8, set2, minCMV	Scramble16	1	1	1991	minCMV	8	set2	CTTAGTCACTGTCACATGTATTTA	-0.0376679
Scramble16-1:1991, 8, set2, minCMV	Scramble16	1	1	1991	minCMV	8	set2	CTTTATTAATTTCTTCTTACTGCA	0.893068
Scramble16-1:1991, 8, set2, minCMV	Scramble16	1	1	1991	minCMV	8	set2	GATTACGTGAGGCATGTAACTACA	-0.162659
Scramble16-1:1991, 8, set2, minCMV	Scramble16	1	1	1991	minCMV	8	set2	GCCGGTTAATGACGTCTGTATTTC	-0.626168
Scramble16-1:1991, 8, set2, minCMV	Scramble16	1	1	1991	minCMV	8	set2	GTCGATTACTTGGACGTTTATGAA	-0.414202
Scramble16-1:1991, 8, set2, minCMV	Scramble16	1	1	1991	minCMV	8	set2	GTTAACCGCTGTCGAGGGCCCGTG	-0.508166
Scramble16-1:1991, 8, set2, minCMV	Scramble16	1	1	1991	minCMV	8	set2	GTTGGAGGACGTGTTGCGCGTTAA	-0.297218
Scramble16-1:1991, 8, set2, minProm	Scramble16	1	1	1991	minProm	8	set2	AATAAATGCAGTTGAGGTTACAAA	-0.502383
Scramble16-1:1991, 8, set2, minProm	Scramble16	1	1	1991	minProm	8	set2	AATTACTTGCCTTAAGCAAGCATA	-0.388921
Scramble16-1:1991, 8, set2, minProm	Scramble16	1	1	1991	minProm	8	set2	ACTGATTTATTGGATCCGCGCTCC	-0.837027
Scramble16-1:1991, 8, set2, minProm	Scramble16	1	1	1991	minProm	8	set2	ATTGCTTTGTTGGTTATGCCTTCC	-0.422014
Scramble16-1:1991, 8, set2, minProm	Scramble16	1	1	1991	minProm	8	set2	ATTTAAGGAAGATTTCTTCAGATC	-0.70366
Scramble16-1:1991, 8, set2, minProm	Scramble16	1	1	1991	minProm	8	set2	ATTTCTTGGCCTGGAGTATATGCA	-0.48281
Scramble16-1:1991, 8, set2, minProm	Scramble16	1	1	1991	minProm	8	set2	ATTTGACGCTTGTTTGCGTATGTA	-0.472327
Scramble16-1:1991, 8, set2, minProm	Scramble16	1	1	1991	minProm	8	set2	CAGTAACACTTTCAAATATCCATG	-0.377086
Scramble16-1:1991, 8, set2, minProm	Scramble16	1	1	1991	minProm	8	set2	CCTTATCTATTTCTTATGCCGTTC	-0.476209
Scramble16-1:1991, 8, set2, minProm	Scramble16	1	1	1991	minProm	8	set2	CTTGAACGGTTTTTAACGTAGATC	-0.497358
Scramble16-1:1991, 8, set2, minProm	Scramble16	1	1	1991	minProm	8	set2	GACTCACAGTGTTACATTCATACG	-0.365466
Scramble16-1:1991, 8, set2, minProm	Scramble16	1	1	1991	minProm	8	set2	GAGTGTGTGTCGGTCACGTAGGCG	-0.390541
Scramble16-1:1991, 8, set2, minProm	Scramble16	1	1	1991	minProm	8	set2	GTTGGCTTACCATACCCGTCTGTA	-0.413497
Scramble16-1:1991, 8, set2, minTK	Scramble16	1	1	1991	minTK	8	set2	ACGAAACTGTTTTTCGGTTGTGTC	0.34983
Scramble16-1:1991, 8, set2, minTK	Scramble16	1	1	1991	minTK	8	set2	ACGAAAGGCCCGCTCGTGTACATA	-0.60833
Scramble16-1:1991, 8, set2, minTK	Scramble16	1	1	1991	minTK	8	set2	ACTGATTTAACGTGTGCATCCTTC	-0.371948
Scramble16-1:1991, 8, set2, minTK	Scramble16	1	1	1991	minTK	8	set2	ATCGCATTATTATATGTGACTTAG	-0.283033
Scramble16-1:1991, 8, set2, minTK	Scramble16	1	1	1991	minTK	8	set2	ATCTATTTCCTACGTATTTCTGAA	-0.553798
Scramble16-1:1991, 8, set2, minTK	Scramble16	1	1	1991	minTK	8	set2	ATTGGTTTAACGTTAATGCCTGAA	-0.774685
Scramble16-1:1991, 8, set2, minTK	Scramble16	1	1	1991	minTK	8	set2	CAGAGTGACCTTTTCATTACTAAG	-0.583173
Scramble16-1:1991, 8, set2, minTK	Scramble16	1	1	1991	minTK	8	set2	CATGCTCACTTACTCACTTGTAAC	-0.400145
Scramble16-1:1991, 8, set2, minTK	Scramble16	1	1	1991	minTK	8	set2	CATTATGGGTTGTGAGGAAAGAAC	-0.300357
Scramble16-1:1991, 8, set2, minTK	Scramble16	1	1	1991	minTK	8	set2	CTGTCTGAATTGCACAGGCAGGTG	-0.307835
Scramble16-1:1991, 8, set2, minTK	Scramble16	1	1	1991	minTK	8	set2	CTTAGTTTATCATTCAGTTATAAA	-0.365262
Scramble16-1:1991, 8, set2, minTK	Scramble16	1	1	1991	minTK	8	set2	CTTTGTTTACGTGTCGTTAGTGAG	-0.290241
Scramble16-1:1991, 8, set2, minTK	Scramble16	1	1	1991	minTK	8	set2	GACTGTTAGAGTTAACGTCGTGTG	-0.456802
Scramble16-1:1991, 8, set2, minTK	Scramble16	1	1	1991	minTK	8	set2	GAGAATGGACTTGACACTTGGGTA	-0.574223
Scramble16-1:1991, 8, set2, minTK	Scramble16	1	1	1991	minTK	8	set2	GTTAATTAACGTCTAATTAGTAAC	-0.378246
Scramble16-1:326, 1, set1, minCMV	Scramble16	1	1	326	minCMV	1	set1	AAGGCTCACTTATTCCGTTAGTTA	0.308766
Scramble16-1:326, 1, set1, minCMV	Scramble16	1	1	326	minCMV	1	set1	AATTGTGGGTTACACCCTTGTGAC	-0.287642
Scramble16-1:326, 1, set1, minCMV	Scramble16	1	1	326	minCMV	1	set1	ATCAGCTTCCTGCTTCGTTCGACA	1.18878
Scramble16-1:326, 1, set1, minCMV	Scramble16	1	1	326	minCMV	1	set1	CAGTAACTAATGCGTATATCGGAA	-0.43358
Scramble16-1:326, 1, set1, minCMV	Scramble16	1	1	326	minCMV	1	set1	GATGATGTGATGTGTAGTCATTAG	0.0270349
Scramble16-1:326, 1, set1, minCMV	Scramble16	1	1	326	minCMV	1	set1	GCTGACTAGATGGACGCTTGGACG	-0.448336
Scramble16-1:326, 1, set1, minCMV	Scramble16	1	1	326	minCMV	1	set1	GTTAATGTATGAGGTGCATCGTTA	-0.717406
Scramble16-1:326, 1, set1, minProm	Scramble16	1	1	326	minProm	1	set1	AATTATTGATTTTTCCTATGGTAG	-0.490744
Scramble16-1:326, 1, set1, minProm	Scramble16	1	1	326	minProm	1	set1	AATTGCGTCAGGCTAAGTCGTACC	-0.288466
Scramble16-1:326, 1, set1, minProm	Scramble16	1	1	326	minProm	1	set1	GAGAGATTAATGCTTCGATGGTTA	-0.508257
Scramble16-1:326, 1, set1, minTK	Scramble16	1	1	326	minTK	1	set1	AATTCTGGCTGTGGTCGTAGGTTC	-0.620854
Scramble16-1:326, 1, set1, minTK	Scramble16	1	1	326	minTK	1	set1	ACTACTCGCCTGTTTATTACGGTC	-0.771051
Scramble16-1:326, 1, set1, minTK	Scramble16	1	1	326	minTK	1	set1	ATGTGTTACTCGTATCCACGGGCG	-0.632843
Scramble16-1:326, 1, set1, minTK	Scramble16	1	1	326	minTK	1	set1	ATTAGTTTGTGACATATGTCGTAA	-0.504773
Scramble16-1:326, 1, set1, minTK	Scramble16	1	1	326	minTK	1	set1	CTTTGTGTCATATTCGTTTCGGCA	-0.521736
Scramble16-1:659, 4, set1, minCMV	Scramble16	1	1	659	minCMV	4	set1	ACCAGCTTCTTTTTACTTACGGTG	-1.17505
Scramble16-1:659, 4, set1, minCMV	Scramble16	1	1	659	minCMV	4	set1	ACTTATGACTGTGTTGCGAGCGTG	-0.467052
Scramble16-1:659, 4, set1, minCMV	Scramble16	1	1	659	minCMV	4	set1	ATGAGTTTACCGCGCATTACTGCG	-0.375583
Scramble16-1:659, 4, set1, minCMV	Scramble16	1	1	659	minCMV	4	set1	ATGTATCGACTTTAACTATCGGTA	0.48811
Scramble16-1:659, 4, set1, minCMV	Scramble16	1	1	659	minCMV	4	set1	ATTACTTGCAGTGTTATGACTGCA	-0.388263
Scramble16-1:659, 4, set1, minCMV	Scramble16	1	1	659	minCMV	4	set1	ATTTGCTTGTGGCATGTTACGGTG	-0.510504
Scramble16-1:659, 4, set1, minCMV	Scramble16	1	1	659	minCMV	4	set1	GATGCTTTCTTGTTAACAACGGCC	-0.500468
Scramble16-1:659, 4, set1, minCMV	Scramble16	1	1	659	minCMV	4	set1	GTTACTCACATTTACCGAAATGCA	-0.47388
Scramble16-1:659, 4, set1, minProm	Scramble16	1	1	659	minProm	4	set1	ACTTGAGTATGTGTAGTTTGGACC	-0.489247
Scramble16-1:659, 4, set1, minProm	Scramble16	1	1	659	minProm	4	set1	ATGACCTGGAGTGTAACATCCACG	-0.738833
Scramble16-1:659, 4, set1, minProm	Scramble16	1	1	659	minProm	4	set1	GTCGGCTGATTGCTTCGAAATATC	-0.608924
Scramble16-1:659, 4, set1, minProm	Scramble16	1	1	659	minProm	4	set1	GTTACTTTGAGTGATATTAACATG	-0.248657
Scramble16-1:659, 4, set1, minProm	Scramble16	1	1	659	minProm	4	set1	GTTAGCCGGCCGTAACTATCTGTG	-0.889228
Scramble16-1:659, 4, set1, minTK	Scramble16	1	1	659	minTK	4	set1	AATACACACTCGCGTATTTGTGCA	-0.470661
Scramble16-1:659, 4, set1, minTK	Scramble16	1	1	659	minTK	4	set1	AATACATTAATTCTTATTTGGTTA	-0.450314
Scramble16-1:659, 4, set1, minTK	Scramble16	1	1	659	minTK	4	set1	ATGTCTTAGACTTGAGGTAACTTC	-0.380718
Scramble16-1:659, 4, set1, minTK	Scramble16	1	1	659	minTK	4	set1	ATTTCCTGGATATGTACGCAGTTG	-0.476582
Scramble16-1:659, 4, set1, minTK	Scramble16	1	1	659	minTK	4	set1	CATACTCAGATTCGAAGACATGTC	-0.458015
Scramble16-1:659, 4, set1, minTK	Scramble16	1	1	659	minTK	4	set1	CATTGTTAAACATGAGGAAGGTTG	-0.591809
Scramble16-1:659, 4, set1, minTK	Scramble16	1	1	659	minTK	4	set1	CCGGCTCTAATTTGTGGTACGTTG	-0.1996
Scramble16-1:659, 4, set1, minTK	Scramble16	1	1	659	minTK	4	set1	CTGAATGACCTTGGTACATAGATA	-0.31663
Scramble16-1:659, 4, set1, minTK	Scramble16	1	1	659	minTK	4	set1	CTGTACTTAATTCACCTTAATATA	-0.408117
Scramble16-1:659, 4, set1, minTK	Scramble16	1	1	659	minTK	4	set1	GATGCTCTGCGGTTCAGGCAGGCG	-0.46407
Scramble16-1:659, 4, set1, minTK	Scramble16	1	1	659	minTK	4	set1	GTGTAATTCTTTGTAATTCACAAG	-0.659096
Scramble16-1:659, 4, set1, minTK	Scramble16	1	1	659	minTK	4	set1	GTTAATTGCTGTTTACTAAGTATG	-0.35696
Scramble16-1:992, 8, set1, minCMV	Scramble16	1	1	992	minCMV	8	set1	AACTGTTTCACTTACATGCACAAC	-0.442695
Scramble16-1:992, 8, set1, minCMV	Scramble16	1	1	992	minCMV	8	set1	AATAAATGGTTAGTTGTGAATGCG	-0.508527
Scramble16-1:992, 8, set1, minCMV	Scramble16	1	1	992	minCMV	8	set1	ACTTATCGATGTTACCCACGTTTG	-0.37018
Scramble16-1:992, 8, set1, minCMV	Scramble16	1	1	992	minCMV	8	set1	ATTAGTGGGTGGTTTCTTACGTTG	-0.296162
Scramble16-1:992, 8, set1, minCMV	Scramble16	1	1	992	minCMV	8	set1	CATTGAGTACTGCATGCACCGTAA	-0.429555
Scramble16-1:992, 8, set1, minCMV	Scramble16	1	1	992	minCMV	8	set1	CCCAATTTACCGGGACCGCAGTCG	-0.488112
Scramble16-1:992, 8, set1, minCMV	Scramble16	1	1	992	minCMV	8	set1	CTGGAACAATTTGACGCACGTTTG	-0.206863
Scramble16-1:992, 8, set1, minCMV	Scramble16	1	1	992	minCMV	8	set1	GAGAATTAGCTGTAAGGGTGGTCC	-0.371859
Scramble16-1:992, 8, set1, minProm	Scramble16	1	1	992	minProm	8	set1	ATCTCCTGGTCTGTTGCAAATGCG	-0.547735
Scramble16-1:992, 8, set1, minProm	Scramble16	1	1	992	minProm	8	set1	CCGGGTGTATGGTGTGTTTGCTAA	-0.642107
Scramble16-1:992, 8, set1, minProm	Scramble16	1	1	992	minProm	8	set1	CTCACTCTATTGGATGTTACGACG	-0.108937
Scramble16-1:992, 8, set1, minProm	Scramble16	1	1	992	minProm	8	set1	CTTACTTTGTCACAAGTTTAGTAA	-0.527529
Scramble16-1:992, 8, set1, minProm	Scramble16	1	1	992	minProm	8	set1	GATTCTTTATCACTTCCTACGTCG	-0.467029
Scramble16-1:992, 8, set1, minProm	Scramble16	1	1	992	minProm	8	set1	GTTGCACTAATATTAAGGAATTAA	-0.73502
Scramble16-1:992, 8, set1, minTK	Scramble16	1	1	992	minTK	8	set1	ACGTACTTCTCGCTTACTCCTATC	-0.520682
Scramble16-1:992, 8, set1, minTK	Scramble16	1	1	992	minTK	8	set1	ATTAGCTGGTGGTGTCTGAGTACA	-0.362362
Scramble16-1:992, 8, set1, minTK	Scramble16	1	1	992	minTK	8	set1	CCTTGTCGGATTTGTGTTCAGGAA	-0.28415
Scramble16-1:992, 8, set1, minTK	Scramble16	1	1	992	minTK	8	set1	CTCAGTTGCTCTTGTATATAGGAG	-0.459761
Scramble16-1:992, 8, set1, minTK	Scramble16	1	1	992	minTK	8	set1	CTGAGATGCCTGCGTAGGTATTCC	-0.492739
Scramble16-1:992, 8, set1, minTK	Scramble16	1	1	992	minTK	8	set1	CTTGACGTGTGAGTTATGTCGTTG	-0.318449
Scramble16-1:992, 8, set1, minTK	Scramble16	1	1	992	minTK	8	set1	GACTATTACTGGCGCAGGTCTTTC	-0.422851
Scramble16-1:992, 8, set1, minTK	Scramble16	1	1	992	minTK	8	set1	GATAACTTCTGTCGTAGTCCCATG	-0.833551
Scramble16-1:992, 8, set1, minTK	Scramble16	1	1	992	minTK	8	set1	GCGTCTCGGTGTGAAGTTAATGTC	-0.66137
Scramble16-1:992, 8, set1, minTK	Scramble16	1	1	992	minTK	8	set1	GCTAATTAGCCTGTCATTTGTTCA	-0.49758
Scramble7-1:1326, 1, set2, minCMV	Scramble7	1	1	1326	minCMV	1	set2	ACTAGAGTGACTTAAGTATCCTCA	-0.519106
Scramble7-1:1326, 1, set2, minCMV	Scramble7	1	1	1326	minCMV	1	set2	ATGTAATAAAGTCGTCTTTCTACG	-0.433139
Scramble7-1:1326, 1, set2, minCMV	Scramble7	1	1	1326	minCMV	1	set2	ATTTAACGATGTGGCGTACAGATA	-0.383099
Scramble7-1:1326, 1, set2, minCMV	Scramble7	1	1	1326	minCMV	1	set2	CAGAGCCTAAGGTTAATTTACTCC	-0.480496
Scramble7-1:1326, 1, set2, minCMV	Scramble7	1	1	1326	minCMV	1	set2	CCTTGAGACTGGCTTCGAACCACA	-0.442757
Scramble7-1:1326, 1, set2, minCMV	Scramble7	1	1	1326	minCMV	1	set2	CTCGGAGGGTTTTATGTGAATTTG	-0.288417
Scramble7-1:1326, 1, set2, minCMV	Scramble7	1	1	1326	minCMV	1	set2	CTTAATGTGAGTGTCATTTGTGCC	-0.590566
Scramble7-1:1326, 1, set2, minCMV	Scramble7	1	1	1326	minCMV	1	set2	GATTCATAACGGCTTGTATAGTTG	-0.307934
Scramble7-1:1326, 1, set2, minCMV	Scramble7	1	1	1326	minCMV	1	set2	GCTGGTTTCCTTTTAATACACTTG	-0.379196
Scramble7-1:1326, 1, set2, minCMV	Scramble7	1	1	1326	minCMV	1	set2	GTTTATGTCCTTCTCCGGCCTACG	-0.170846
Scramble7-1:1326, 1, set2, minProm	Scramble7	1	1	1326	minProm	1	set2	AACGAACTAAGATGTATAAGTAAA	-0.492146
Scramble7-1:1326, 1, set2, minProm	Scramble7	1	1	1326	minProm	1	set2	AACTCTGTATTTTGCATATATGAA	-0.519259
Scramble7-1:1326, 1, set2, minProm	Scramble7	1	1	1326	minProm	1	set2	ACCGATGGGTTTGTTACTACTTTA	-0.466343
Scramble7-1:1326, 1, set2, minProm	Scramble7	1	1	1326	minProm	1	set2	ACCTCTTGCTGACTCAGTAATAAG	-0.424343
Scramble7-1:1326, 1, set2, minProm	Scramble7	1	1	1326	minProm	1	set2	ATTTATCTACTGCTAGTATCTTTG	-0.426406
Scramble7-1:1326, 1, set2, minProm	Scramble7	1	1	1326	minProm	1	set2	CATTCATACCTTCAAATAAATGCA	-0.529835
Scramble7-1:1326, 1, set2, minProm	Scramble7	1	1	1326	minProm	1	set2	CTCTACCAGATTTTTCTGCATTCC	-0.00848262
Scramble7-1:1326, 1, set2, minProm	Scramble7	1	1	1326	minProm	1	set2	CTCTCATGAATTTTCCTGTGTACA	-0.448145
Scramble7-1:1326, 1, set2, minProm	Scramble7	1	1	1326	minProm	1	set2	GTTTACTGACCTCATCTTTATTTG	-0.347487
Scramble7-1:1326, 1, set2, minTK	Scramble7	1	1	1326	minTK	1	set2	ACCAAATAAATGTTTCTTTGCAAG	-1.56733
Scramble7-1:1326, 1, set2, minTK	Scramble7	1	1	1326	minTK	1	set2	ATTAATTAACCATTAATATGCGTG	-0.450101
Scramble7-1:1326, 1, set2, minTK	Scramble7	1	1	1326	minTK	1	set2	CACGGATGACTTCATATATGTGAA	-0.324697
Scramble7-1:1326, 1, set2, minTK	Scramble7	1	1	1326	minTK	1	set2	CAGAGCTGAACAGAAGGATGCTTG	-0.363903
Scramble7-1:1326, 1, set2, minTK	Scramble7	1	1	1326	minTK	1	set2	CTTTGAGAATCGCTAATGAGGGCA	-0.444402
Scramble7-1:1326, 1, set2, minTK	Scramble7	1	1	1326	minTK	1	set2	GATTAAGAGTGGTTAGTAACTTCC	-0.172819
Scramble7-1:1326, 1, set2, minTK	Scramble7	1	1	1326	minTK	1	set2	GTCAATGAAATTCTACTATCTTAA	-0.569075
Scramble7-1:1659, 4, set2, minCMV	Scramble7	1	1	1659	minCMV	4	set2	AATTCTGGGTTTTTTACTAAGTCA	-0.338143
Scramble7-1:1659, 4, set2, minCMV	Scramble7	1	1	1659	minCMV	4	set2	ATTTACCTACTGTTTGTTCAGACC	-0.235165
Scramble7-1:1659, 4, set2, minCMV	Scramble7	1	1	1659	minCMV	4	set2	ATTTCCTAAATGTGAAGGTCTATG	-0.621319
Scramble7-1:1659, 4, set2, minCMV	Scramble7	1	1	1659	minCMV	4	set2	CTTGGCGTCTCATAAATTTATTTC	-0.312856
Scramble7-1:1659, 4, set2, minCMV	Scramble7	1	1	1659	minCMV	4	set2	GATAATTACATTCTACTGCCTTCG	-0.278568
Scramble7-1:1659, 4, set2, minCMV	Scramble7	1	1	1659	minCMV	4	set2	GATTAATTACTGGTTAGTCGCTCA	-0.361327
Scramble7-1:1659, 4, set2, minCMV	Scramble7	1	1	1659	minCMV	4	set2	GTTACCCAATTTTAAGGATGCGTG	-0.576539
Scramble7-1:1659, 4, set2, minProm	Scramble7	1	1	1659	minProm	4	set2	ATCTATTAGATTGAAGTTTCGGCC	-0.52989
Scramble7-1:1659, 4, set2, minProm	Scramble7	1	1	1659	minProm	4	set2	CCTTGTGTGTCTTTCCCAAATTCG	-0.47578
Scramble7-1:1659, 4, set2, minProm	Scramble7	1	1	1659	minProm	4	set2	CTTTATTTCAGATTTATTCCGATA	-0.444706
Scramble7-1:1659, 4, set2, minProm	Scramble7	1	1	1659	minProm	4	set2	GTCTGATGCAGTCATGGAAAGTCA	-0.400101
Scramble7-1:1659, 4, set2, minTK	Scramble7	1	1	1659	minTK	4	set2	ACCGAACGGTTTTGCGCTTAGATA	-0.901974
Scramble7-1:1659, 4, set2, minTK	Scramble7	1	1	1659	minTK	4	set2	ACGAACTGAAGGCTTCCATCCATC	-0.403505
Scramble7-1:1659, 4, set2, minTK	Scramble7	1	1	1659	minTK	4	set2	ACTTGCTACATTTGCAGTCAGATG	-0.421479
Scramble7-1:1659, 4, set2, minTK	Scramble7	1	1	1659	minTK	4	set2	ATTTCATTAACGTTCGTATGGTTC	-0.429644
Scramble7-1:1659, 4, set2, minTK	Scramble7	1	1	1659	minTK	4	set2	ATTTGTTTCTTGGTTCTATATTAG	-0.258588
Scramble7-1:1659, 4, set2, minTK	Scramble7	1	1	1659	minTK	4	set2	CTCACTCAACGATGTATAACGAAA	-0.381788
Scramble7-1:1659, 4, set2, minTK	Scramble7	1	1	1659	minTK	4	set2	GAGTGCTGAATGGACCTTTGTTAC	-0.578874
Scramble7-1:1659, 4, set2, minTK	Scramble7	1	1	1659	minTK	4	set2	GTGTGTGGGCGGCATGTGAAGACA	-0.452898
Scramble7-1:1659, 4, set2, minTK	Scramble7	1	1	1659	minTK	4	set2	GTTGGTTAGCTACTTGGATGGGAA	-0.572952
Scramble7-1:1992, 8, set2, minCMV	Scramble7	1	1	1992	minCMV	8	set2	ACTTGTCTCCGTGGCCCATCGTTC	-0.454056
Scramble7-1:1992, 8, set2, minCMV	Scramble7	1	1	1992	minCMV	8	set2	CAGAACGTGCTATGCCCAAGTATA	-0.272276
Scramble7-1:1992, 8, set2, minCMV	Scramble7	1	1	1992	minCMV	8	set2	CAGGACGAGATATGAGGTTAGGCA	-0.473673
Scramble7-1:1992, 8, set2, minCMV	Scramble7	1	1	1992	minCMV	8	set2	CTGGATTTAAGGTAAGGATGGATA	-0.451605
Scramble7-1:1992, 8, set2, minCMV	Scramble7	1	1	1992	minCMV	8	set2	GACGGTTGGTCTCTAGGATGTATC	-0.347044
Scramble7-1:1992, 8, set2, minCMV	Scramble7	1	1	1992	minCMV	8	set2	GACTCATTAATTTTTACGAGGATA	-0.250486
Scramble7-1:1992, 8, set2, minCMV	Scramble7	1	1	1992	minCMV	8	set2	GTCTCCTTCATATTTGGATGGGCC	-0.321494
Scramble7-1:1992, 8, set2, minCMV	Scramble7	1	1	1992	minCMV	8	set2	GTGACATAATTAGGTACTAGGTCG	-0.255861
Scramble7-1:1992, 8, set2, minProm	Scramble7	1	1	1992	minProm	8	set2	ATTGATCGGCCATGCGTTCCTAAG	-0.573959
Scramble7-1:1992, 8, set2, minProm	Scramble7	1	1	1992	minProm	8	set2	CAGAAATAACTTTGAATATAGATG	-0.415329
Scramble7-1:1992, 8, set2, minProm	Scramble7	1	1	1992	minProm	8	set2	CATTCTTACTTATTAGGTCGTATA	-0.442722
Scramble7-1:1992, 8, set2, minProm	Scramble7	1	1	1992	minProm	8	set2	GTTTCATGATGGCACCTTTGCGTG	-0.504083
Scramble7-1:1992, 8, set2, minTK	Scramble7	1	1	1992	minTK	8	set2	ACTTACCACTTAGGTCCAACGATA	-0.739946
Scramble7-1:1992, 8, set2, minTK	Scramble7	1	1	1992	minTK	8	set2	ATGGAATAATTTGATATGTGGGCG	-0.342451
Scramble7-1:1992, 8, set2, minTK	Scramble7	1	1	1992	minTK	8	set2	ATTAATGTGATTTGTGGTCGCTCG	-0.607235
Scramble7-1:1992, 8, set2, minTK	Scramble7	1	1	1992	minTK	8	set2	ATTTATTTGTTACATCTTTCCGAC	-0.475634
Scramble7-1:1992, 8, set2, minTK	Scramble7	1	1	1992	minTK	8	set2	ATTTGATAAATTCTACTTTAGTCA	-0.488369
Scramble7-1:1992, 8, set2, minTK	Scramble7	1	1	1992	minTK	8	set2	CTTACATGGTCTCACATTTACTTC	-0.393648
Scramble7-1:1992, 8, set2, minTK	Scramble7	1	1	1992	minTK	8	set2	CTTAGAGTACCATTTATGACTTAC	-0.502717
Scramble7-1:1992, 8, set2, minTK	Scramble7	1	1	1992	minTK	8	set2	GAGAGTCAATCGTGTATGTACAAG	-0.466285
Scramble7-1:327, 1, set1, minCMV	Scramble7	1	1	327	minCMV	1	set1	AATTCATTAATATTAAGACCGTTG	-0.218763
Scramble7-1:327, 1, set1, minCMV	Scramble7	1	1	327	minCMV	1	set1	ACCTCTCACTGTTTTGCAAATTAC	-0.173015
Scramble7-1:327, 1, set1, minCMV	Scramble7	1	1	327	minCMV	1	set1	ATTAAATGCTGTGTTGCACATTAG	-0.224242
Scramble7-1:327, 1, set1, minCMV	Scramble7	1	1	327	minCMV	1	set1	CATTCCGAATGACACATTAATTCG	-0.177604
Scramble7-1:327, 1, set1, minCMV	Scramble7	1	1	327	minCMV	1	set1	CCCAACCTGCCTCACACGACTTAG	-0.47306
Scramble7-1:327, 1, set1, minCMV	Scramble7	1	1	327	minCMV	1	set1	CCTGACCTCTTTGTTAGAACTTAC	-0.330496
Scramble7-1:327, 1, set1, minCMV	Scramble7	1	1	327	minCMV	1	set1	CTGACAGGCCCACTACGGTAGATG	-0.504262
Scramble7-1:327, 1, set1, minCMV	Scramble7	1	1	327	minCMV	1	set1	CTTAAATTCCCACTCATAAATTAG	-0.169108
Scramble7-1:327, 1, set1, minCMV	Scramble7	1	1	327	minCMV	1	set1	GACTACGGGTTGGTTCGTAATATC	-0.187073
Scramble7-1:327, 1, set1, minCMV	Scramble7	1	1	327	minCMV	1	set1	GTTTGCTACACGTTTCTATGGGTA	1.27499
Scramble7-1:327, 1, set1, minProm	Scramble7	1	1	327	minProm	1	set1	ACTTGAGTAATGCTCCGTACGTAC	-0.404002
Scramble7-1:327, 1, set1, minProm	Scramble7	1	1	327	minProm	1	set1	ATTAATGACTGGCGTGCGAAGTCG	-0.279411
Scramble7-1:327, 1, set1, minProm	Scramble7	1	1	327	minProm	1	set1	GAGTGTTTATGTCTCCCATGGGTA	-0.276653
Scramble7-1:327, 1, set1, minProm	Scramble7	1	1	327	minProm	1	set1	GTCTAATTATGTTTTCTTAACTAA	-0.388725
Scramble7-1:327, 1, set1, minProm	Scramble7	1	1	327	minProm	1	set1	GTTTCTTTATCATTTCGTACCATC	-0.463552
Scramble7-1:327, 1, set1, minTK	Scramble7	1	1	327	minTK	1	set1	ACCAGTTACTCGGACCGGTAGTTC	-0.52939
Scramble7-1:327, 1, set1, minTK	Scramble7	1	1	327	minTK	1	set1	ATTAACCTCTTAGGTCTTAATAAG	-0.667206
Scramble7-1:327, 1, set1, minTK	Scramble7	1	1	327	minTK	1	set1	CCTACTTAAATTGTCCCTTCGGCA	-0.532975
Scramble7-1:327, 1, set1, minTK	Scramble7	1	1	327	minTK	1	set1	CTCTACTGCTTGTTCGTGCCCATC	-0.475621
Scramble7-1:660, 4, set1, minCMV	Scramble7	1	1	660	minCMV	4	set1	ACTACTTGGTCTGAAGTTAGGAAG	0.0967416
Scramble7-1:660, 4, set1, minCMV	Scramble7	1	1	660	minCMV	4	set1	GATGATTTATCAGAAATTTCCGAA	-0.28986
Scramble7-1:660, 4, set1, minProm	Scramble7	1	1	660	minProm	4	set1	ACTTCTCGCTGTTTAGTAACCTAA	-0.230032
Scramble7-1:660, 4, set1, minProm	Scramble7	1	1	660	minProm	4	set1	ATTTGACAAACTGGTAGTTCGTTG	-0.353334
Scramble7-1:660, 4, set1, minProm	Scramble7	1	1	660	minProm	4	set1	CTTTGTCGGTGACTCACTCAGTTA	-0.217963
Scramble7-1:660, 4, set1, minProm	Scramble7	1	1	660	minProm	4	set1	GACGATTTGCTGGTTCTATATTTA	-0.227061
Scramble7-1:660, 4, set1, minProm	Scramble7	1	1	660	minProm	4	set1	GCTTGCCTATGGGAAACATATACA	-0.915183
Scramble7-1:660, 4, set1, minTK	Scramble7	1	1	660	minTK	4	set1	AATTACCAAATTTGTCCATATGCA	-0.453031
Scramble7-1:660, 4, set1, minTK	Scramble7	1	1	660	minTK	4	set1	ACGTATGAACGAGACGGACGTGCA	-0.46536
Scramble7-1:660, 4, set1, minTK	Scramble7	1	1	660	minTK	4	set1	ACTTCATTGATTTGTGTTAACATC	-0.419209
Scramble7-1:660, 4, set1, minTK	Scramble7	1	1	660	minTK	4	set1	ATTTCCGGAATGGACAGTCACTAC	-0.0771395
Scramble7-1:660, 4, set1, minTK	Scramble7	1	1	660	minTK	4	set1	CTTTAATTATTGCACGCTACGGCG	-0.285133
Scramble7-1:660, 4, set1, minTK	Scramble7	1	1	660	minTK	4	set1	GATTGTCGGAGATATATTCCTATC	-0.171681
Scramble7-1:993, 8, set1, minCMV	Scramble7	1	1	993	minCMV	8	set1	ATCTAACAGTTATTCCTTCCGTTA	-0.168685
Scramble7-1:993, 8, set1, minCMV	Scramble7	1	1	993	minCMV	8	set1	ATCTATGGACTTTTTATGAACAAG	-0.268753
Scramble7-1:993, 8, set1, minCMV	Scramble7	1	1	993	minCMV	8	set1	ATTTCAGACCCGCATCGGACTTTA	-0.324133
Scramble7-1:993, 8, set1, minCMV	Scramble7	1	1	993	minCMV	8	set1	CCTTATTAATTTCGTCCACGGTTA	-0.198968
Scramble7-1:993, 8, set1, minCMV	Scramble7	1	1	993	minCMV	8	set1	GACTCTGTGTCTTAACTTACTTCA	-0.215725
Scramble7-1:993, 8, set1, minCMV	Scramble7	1	1	993	minCMV	8	set1	GAGGCTTTCATATATCGTACTTAA	-0.42416
Scramble7-1:993, 8, set1, minCMV	Scramble7	1	1	993	minCMV	8	set1	GTCAGCGGGACGGATGGGTAGATA	-0.686058
Scramble7-1:993, 8, set1, minCMV	Scramble7	1	1	993	minCMV	8	set1	GTTACAGGATGGTGAGGTTCGTTG	-0.191815
Scramble7-1:993, 8, set1, minProm	Scramble7	1	1	993	minProm	8	set1	ACTTGCCTGTTTTTTGTAAATTTC	-0.666306
Scramble7-1:993, 8, set1, minTK	Scramble7	1	1	993	minTK	8	set1	AACTCCCGCTGTGAAGTGCGCAAA	-0.284739
Scramble7-1:993, 8, set1, minTK	Scramble7	1	1	993	minTK	8	set1	ACCTATCTATGTTAAACGAGGGTA	-0.374515
Scramble7-1:993, 8, set1, minTK	Scramble7	1	1	993	minTK	8	set1	ATGGGATTATGTCTACTTAGTATG	-0.468581
Scramble7-1:993, 8, set1, minTK	Scramble7	1	1	993	minTK	8	set1	ATGTGACTATGGCTTGTGCGCAAG	0.00367619
Scramble7-1:993, 8, set1, minTK	Scramble7	1	1	993	minTK	8	set1	CACAATGAGTTTTATCTTTGTTTC	0.300749
Scramble7-1:993, 8, set1, minTK	Scramble7	1	1	993	minTK	8	set1	CCTGGTGGATTTTACCTTCGTAAA	-0.278092
Scramble7-1:993, 8, set1, minTK	Scramble7	1	1	993	minTK	8	set1	GATTATTTAATATTTATATATGAA	-0.340189
Scramble7-1:993, 8, set1, minTK	Scramble7	1	1	993	minTK	8	set1	GTTACAGTATCGCTCGGTTATACA	-0.182476
Scramble8-1:1327, 1, set2, minCMV	Scramble8	1	1	1327	minCMV	1	set2	ACCTAAGTGTTATTTACGTCTATG	-0.194383
Scramble8-1:1327, 1, set2, minCMV	Scramble8	1	1	1327	minCMV	1	set2	ATCAGAGTCTTTTTCAGATGTTTG	-0.387691
Scramble8-1:1327, 1, set2, minCMV	Scramble8	1	1	1327	minCMV	1	set2	ATCGCTTACATGCGACGTACCTTC	-0.653871
Scramble8-1:1327, 1, set2, minCMV	Scramble8	1	1	1327	minCMV	1	set2	ATGGCTGACATGCTCCTTCCTTAA	-0.246019
Scramble8-1:1327, 1, set2, minCMV	Scramble8	1	1	1327	minCMV	1	set2	ATGTCTCGCAGATTCGGTCGGGTC	-0.292172
Scramble8-1:1327, 1, set2, minCMV	Scramble8	1	1	1327	minCMV	1	set2	CATTATCTCCGTTTTACAAGGGTG	-0.618896
Scramble8-1:1327, 1, set2, minCMV	Scramble8	1	1	1327	minCMV	1	set2	CATTCCCTCAGTTTAGTGAGTGTA	-0.330024
Scramble8-1:1327, 1, set2, minCMV	Scramble8	1	1	1327	minCMV	1	set2	CCCTGTTACAGTGTACGGTCGTAA	-0.352504
Scramble8-1:1327, 1, set2, minCMV	Scramble8	1	1	1327	minCMV	1	set2	CCTACCCTATCGTATATATATGCA	-0.465899
Scramble8-1:1327, 1, set2, minCMV	Scramble8	1	1	1327	minCMV	1	set2	CTTTCTTGGTCGCTTGGGAATGCC	-0.628902
Scramble8-1:1327, 1, set2, minCMV	Scramble8	1	1	1327	minCMV	1	set2	GAGGACCAACCTTTAACTCATTAC	-0.448687
Scramble8-1:1327, 1, set2, minCMV	Scramble8	1	1	1327	minCMV	1	set2	GCTTCCTGGTGGTTCAGATGTAAC	-0.157296
Scramble8-1:1327, 1, set2, minCMV	Scramble8	1	1	1327	minCMV	1	set2	GTTGAATTATCTGATATAAGTTCA	-0.247065
Scramble8-1:1327, 1, set2, minCMV	Scramble8	1	1	1327	minCMV	1	set2	GTTTGTCAAAGTCACAGTCCCTAG	-0.374584
Scramble8-1:1327, 1, set2, minProm	Scramble8	1	1	1327	minProm	1	set2	AACGCAGGGTCAGTACGGAAGGTG	-0.563095
Scramble8-1:1327, 1, set2, minProm	Scramble8	1	1	1327	minProm	1	set2	AAGTCCCAATTTTACGTAACCACA	-0.416169
Scramble8-1:1327, 1, set2, minProm	Scramble8	1	1	1327	minProm	1	set2	AATACTTTGTTTTATGGTACTTTC	-0.440669
Scramble8-1:1327, 1, set2, minProm	Scramble8	1	1	1327	minProm	1	set2	ATTGCCGAATCACGTACTTATTTC	-0.550497
Scramble8-1:1327, 1, set2, minProm	Scramble8	1	1	1327	minProm	1	set2	CCGAATTTCCTGTGTCGACGCTTG	-0.398162
Scramble8-1:1327, 1, set2, minProm	Scramble8	1	1	1327	minProm	1	set2	CTTTATGAGTTATTAGGGTGCGAC	-0.535605
Scramble8-1:1327, 1, set2, minProm	Scramble8	1	1	1327	minProm	1	set2	GACAGTTGGTCTCACATGTCGTCA	-0.763568
Scramble8-1:1327, 1, set2, minProm	Scramble8	1	1	1327	minProm	1	set2	GATACCCGATCGTATACTCGGATC	-0.580053
Scramble8-1:1327, 1, set2, minProm	Scramble8	1	1	1327	minProm	1	set2	GATACCGTATCGTGTGCAAAGTTG	-0.49849
Scramble8-1:1327, 1, set2, minProm	Scramble8	1	1	1327	minProm	1	set2	GCTTACTTATTGTTTCCTTCCTTC	-0.542965
Scramble8-1:1327, 1, set2, minProm	Scramble8	1	1	1327	minProm	1	set2	GCTTATGTATGTCTCGTTTGTTAG	-0.471119
Scramble8-1:1327, 1, set2, minProm	Scramble8	1	1	1327	minProm	1	set2	GTTTATTACCTTTGAGTTTACTCA	-0.394203
Scramble8-1:1327, 1, set2, minTK	Scramble8	1	1	1327	minTK	1	set2	AATTGCCACACAGGTGTTAGTGTA	-0.547093
Scramble8-1:1327, 1, set2, minTK	Scramble8	1	1	1327	minTK	1	set2	ATGTGCTTACTGTGTCCTAGCTTA	-0.52056
Scramble8-1:1327, 1, set2, minTK	Scramble8	1	1	1327	minTK	1	set2	ATTGGCTTCCGTGATCTGAAGTAC	-0.481167
Scramble8-1:1327, 1, set2, minTK	Scramble8	1	1	1327	minTK	1	set2	CACTATGAGACTTAACTATATGCA	-0.300228
Scramble8-1:1327, 1, set2, minTK	Scramble8	1	1	1327	minTK	1	set2	CACTCTCTATGTTTTCTGTCGTAC	-0.294551
Scramble8-1:1327, 1, set2, minTK	Scramble8	1	1	1327	minTK	1	set2	CATTGAGGATGTTTCGTTTATTCC	-0.341401
Scramble8-1:1327, 1, set2, minTK	Scramble8	1	1	1327	minTK	1	set2	CTCTAAGACAGTTTTGCATGTGTA	-0.346399
Scramble8-1:1327, 1, set2, minTK	Scramble8	1	1	1327	minTK	1	set2	CTCTGTTGCCCTCAAGCAAATTTA	-0.161945
Scramble8-1:1327, 1, set2, minTK	Scramble8	1	1	1327	minTK	1	set2	CTGGACTGGTGTTTTCGTTCTTTA	-0.327575
Scramble8-1:1327, 1, set2, minTK	Scramble8	1	1	1327	minTK	1	set2	CTGTGTTTCATATTCGTTCGGTTG	-0.38863
Scramble8-1:1327, 1, set2, minTK	Scramble8	1	1	1327	minTK	1	set2	CTTTATTGACTGCATAGAACGTCC	-0.956869
Scramble8-1:1327, 1, set2, minTK	Scramble8	1	1	1327	minTK	1	set2	GAGACCGAACGATATGTTTATAAA	-0.454896
Scramble8-1:1327, 1, set2, minTK	Scramble8	1	1	1327	minTK	1	set2	GATTCTCTGAGACTCCTACATTTA	-0.433291
Scramble8-1:1327, 1, set2, minTK	Scramble8	1	1	1327	minTK	1	set2	GATTCTTAAACTGACGTGCATTCG	-0.489406
Scramble8-1:1327, 1, set2, minTK	Scramble8	1	1	1327	minTK	1	set2	GCTTCATGACTTTAAACTTGTTAG	-0.345591
Scramble8-1:1327, 1, set2, minTK	Scramble8	1	1	1327	minTK	1	set2	GTGAACTTATTTCGAATATCCATA	-0.589215
Scramble8-1:1660, 4, set2, minCMV	Scramble8	1	1	1660	minCMV	4	set2	ACGAGTTTATTATGAGGTACGATG	-0.265929
Scramble8-1:1660, 4, set2, minCMV	Scramble8	1	1	1660	minCMV	4	set2	ACTGGTCGCTCTTTAACTTGTGTC	-0.575398
Scramble8-1:1660, 4, set2, minCMV	Scramble8	1	1	1660	minCMV	4	set2	ACTTGTGAAAGTTTAAGGCATTTG	-0.205976
Scramble8-1:1660, 4, set2, minCMV	Scramble8	1	1	1660	minCMV	4	set2	ATCAAATTACTTTACGTGTGTGTA	-0.190646
Scramble8-1:1660, 4, set2, minCMV	Scramble8	1	1	1660	minCMV	4	set2	CACACTGTGTTATTCAGGTATATA	-0.659559
Scramble8-1:1660, 4, set2, minCMV	Scramble8	1	1	1660	minCMV	4	set2	CAGAATTACTCTCGCACTAACTCC	-0.394186
Scramble8-1:1660, 4, set2, minCMV	Scramble8	1	1	1660	minCMV	4	set2	CAGTATGACATGGGACTTTGCGTC	-0.729972
Scramble8-1:1660, 4, set2, minCMV	Scramble8	1	1	1660	minCMV	4	set2	CATTCTTGAATTTTCACTTGCATA	-0.45099
Scramble8-1:1660, 4, set2, minCMV	Scramble8	1	1	1660	minCMV	4	set2	CCGTATGAATTATTTACTAGCTTA	-0.323738
Scramble8-1:1660, 4, set2, minCMV	Scramble8	1	1	1660	minCMV	4	set2	CTCACATGGAGTTGACTGTGTATG	-0.30935
Scramble8-1:1660, 4, set2, minCMV	Scramble8	1	1	1660	minCMV	4	set2	CTCTACCGATTGTACATTACGTAA	-0.105652
Scramble8-1:1660, 4, set2, minCMV	Scramble8	1	1	1660	minCMV	4	set2	CTGTACGTCATTTATCTATCCATC	-0.226816
Scramble8-1:1660, 4, set2, minCMV	Scramble8	1	1	1660	minCMV	4	set2	CTTTCATGACTATTAATAAATTCC	-0.696623
Scramble8-1:1660, 4, set2, minCMV	Scramble8	1	1	1660	minCMV	4	set2	GACAATTTAATACACGTGAATTAA	-0.0821145
Scramble8-1:1660, 4, set2, minCMV	Scramble8	1	1	1660	minCMV	4	set2	GAGACAGACCGTTGCGCGTGCTAC	-0.640767
Scramble8-1:1660, 4, set2, minCMV	Scramble8	1	1	1660	minCMV	4	set2	GAGAGTGGACCTCTAGCTTGGTAC	-0.215421
Scramble8-1:1660, 4, set2, minCMV	Scramble8	1	1	1660	minCMV	4	set2	GATTGTTGAACTCTTATGCCTGTA	-0.0835012
Scramble8-1:1660, 4, set2, minCMV	Scramble8	1	1	1660	minCMV	4	set2	GTTACATGATCATACATGAATTAG	-0.389143
Scramble8-1:1660, 4, set2, minCMV	Scramble8	1	1	1660	minCMV	4	set2	GTTGGTCAATCGTAACTTCCTGTG	0.731823
Scramble8-1:1660, 4, set2, minProm	Scramble8	1	1	1660	minProm	4	set2	AACGACTTATTTGTCCGATAGAAG	-0.427505
Scramble8-1:1660, 4, set2, minProm	Scramble8	1	1	1660	minProm	4	set2	AAGAATGGATTAGATACACCCTCC	-0.705092
Scramble8-1:1660, 4, set2, minProm	Scramble8	1	1	1660	minProm	4	set2	AAGTAACTATTATATAGGCCTTTA	-0.425116
Scramble8-1:1660, 4, set2, minProm	Scramble8	1	1	1660	minProm	4	set2	AATTATTACTTGTATAGTCGGTTA	-0.430633
Scramble8-1:1660, 4, set2, minProm	Scramble8	1	1	1660	minProm	4	set2	CCGAATTGCTCGCGCGTTACTTTC	-0.381561
Scramble8-1:1660, 4, set2, minProm	Scramble8	1	1	1660	minProm	4	set2	CTCTATGGACCTTTCGTTAGTATA	-0.458462
Scramble8-1:1660, 4, set2, minProm	Scramble8	1	1	1660	minProm	4	set2	CTTTAATGCTTATACACATCGATA	-0.496927
Scramble8-1:1660, 4, set2, minProm	Scramble8	1	1	1660	minProm	4	set2	GACACCCTCTGTCAAAGTTGTTAG	-0.578937
Scramble8-1:1660, 4, set2, minProm	Scramble8	1	1	1660	minProm	4	set2	GAGACCTTATTTGAAATAACCTAG	-0.392418
Scramble8-1:1660, 4, set2, minProm	Scramble8	1	1	1660	minProm	4	set2	GTGTCATTATTATGACCTTGTGAA	-0.454096
Scramble8-1:1660, 4, set2, minProm	Scramble8	1	1	1660	minProm	4	set2	GTTTCATGACCTGTTAGTCGGTCC	-0.224725
Scramble8-1:1660, 4, set2, minTK	Scramble8	1	1	1660	minTK	4	set2	AAGTCACAATCACATGTTCCCAAG	-0.295501
Scramble8-1:1660, 4, set2, minTK	Scramble8	1	1	1660	minTK	4	set2	AATGATGTGTTTTTTGTATATTCA	-0.674601
Scramble8-1:1660, 4, set2, minTK	Scramble8	1	1	1660	minTK	4	set2	ATGAGATTACTTTGCCGTTCGACA	-0.379802
Scramble8-1:1660, 4, set2, minTK	Scramble8	1	1	1660	minTK	4	set2	ATGTGTGTCCGTGTTGCAAACGTC	-0.566507
Scramble8-1:1660, 4, set2, minTK	Scramble8	1	1	1660	minTK	4	set2	ATTGCATAATTTGTTAGTACGGTG	-0.370266
Scramble8-1:1660, 4, set2, minTK	Scramble8	1	1	1660	minTK	4	set2	CCTTCCTAGCCGTTTGGAAGTGAC	-0.516022
Scramble8-1:1660, 4, set2, minTK	Scramble8	1	1	1660	minTK	4	set2	CTTAGCTAGTTTCTAGGGTCGGTC	-0.336674
Scramble8-1:1660, 4, set2, minTK	Scramble8	1	1	1660	minTK	4	set2	GACTCTTGACGACTTGTACCCGAG	-0.460578
Scramble8-1:1660, 4, set2, minTK	Scramble8	1	1	1660	minTK	4	set2	GATGATTTATTTTGTACTACGTCC	-0.466526
Scramble8-1:1660, 4, set2, minTK	Scramble8	1	1	1660	minTK	4	set2	GATTAACTAATTCATGCTAGTTTA	-0.380752
Scramble8-1:1660, 4, set2, minTK	Scramble8	1	1	1660	minTK	4	set2	GTGTGCGAGAGGTAACGTACCACC	-0.442959
Scramble8-1:1993, 8, set2, minCMV	Scramble8	1	1	1993	minCMV	8	set2	AACACTTTGTGATTTGTTACCAAA	-0.294413
Scramble8-1:1993, 8, set2, minCMV	Scramble8	1	1	1993	minCMV	8	set2	AACTCTTGATCATGAATTCATGAG	-0.360319
Scramble8-1:1993, 8, set2, minCMV	Scramble8	1	1	1993	minCMV	8	set2	AATACATAGTTGGTTGGATGTTAG	-0.318188
Scramble8-1:1993, 8, set2, minCMV	Scramble8	1	1	1993	minCMV	8	set2	ATGGGTTAAATTTATATACATTTC	-0.454251
Scramble8-1:1993, 8, set2, minCMV	Scramble8	1	1	1993	minCMV	8	set2	CATTAATAATTAGAAATATATTTG	-0.41722
Scramble8-1:1993, 8, set2, minCMV	Scramble8	1	1	1993	minCMV	8	set2	CCGGAATAGAGTTTAAGTTCCATA	0.103895
Scramble8-1:1993, 8, set2, minCMV	Scramble8	1	1	1993	minCMV	8	set2	CCTTACTTCCGGTTAAGGTGGTCA	0.0285184
Scramble8-1:1993, 8, set2, minCMV	Scramble8	1	1	1993	minCMV	8	set2	GTCAGTTAGTCATTCCGGCCTGTG	-0.417836
Scramble8-1:1993, 8, set2, minProm	Scramble8	1	1	1993	minProm	8	set2	AACGAATTGCTATATCGATATACC	-0.492855
Scramble8-1:1993, 8, set2, minProm	Scramble8	1	1	1993	minProm	8	set2	CATACACGCTTACGTAGAAACGTG	-0.520797
Scramble8-1:1993, 8, set2, minProm	Scramble8	1	1	1993	minProm	8	set2	CATAGCGTACTTTATCTATCGTAG	-0.51164
Scramble8-1:1993, 8, set2, minProm	Scramble8	1	1	1993	minProm	8	set2	CATGCCTTATTGTAACTTCATTTA	-0.665235
Scramble8-1:1993, 8, set2, minProm	Scramble8	1	1	1993	minProm	8	set2	CATTATTAACTTTTAATTCCTTTC	-0.424545
Scramble8-1:1993, 8, set2, minProm	Scramble8	1	1	1993	minProm	8	set2	CTCAGTCAGATTTTCGTACCTACA	-0.761184
Scramble8-1:1993, 8, set2, minProm	Scramble8	1	1	1993	minProm	8	set2	GACACCCTAATTCTCCTTTGTGTC	-0.320414
Scramble8-1:1993, 8, set2, minProm	Scramble8	1	1	1993	minProm	8	set2	GACGGATAGTGTGTAGTACGGACG	-0.44141
Scramble8-1:1993, 8, set2, minProm	Scramble8	1	1	1993	minProm	8	set2	GACTACGAACGGTTTGGGCAGGTA	-0.430928
Scramble8-1:1993, 8, set2, minProm	Scramble8	1	1	1993	minProm	8	set2	GATGAAGACATTCTAGTATAGTTG	-0.299197
Scramble8-1:1993, 8, set2, minProm	Scramble8	1	1	1993	minProm	8	set2	GATTATTTATGTCATGTATCCTCC	-0.514196
Scramble8-1:1993, 8, set2, minProm	Scramble8	1	1	1993	minProm	8	set2	GTGGGTTTCTCGTATCTATATATA	-0.50198
Scramble8-1:1993, 8, set2, minProm	Scramble8	1	1	1993	minProm	8	set2	GTTTATTTACTTTTAAGTACTATG	-0.0317568
Scramble8-1:1993, 8, set2, minTK	Scramble8	1	1	1993	minTK	8	set2	ACTAAATTGACATTTATTAATGTA	-0.325059
Scramble8-1:1993, 8, set2, minTK	Scramble8	1	1	1993	minTK	8	set2	ATGTATTTAACTCATGTTCACACA	-0.41606
Scramble8-1:1993, 8, set2, minTK	Scramble8	1	1	1993	minTK	8	set2	ATTAACGAGTTATATCCAACTTTG	-0.448323
Scramble8-1:1993, 8, set2, minTK	Scramble8	1	1	1993	minTK	8	set2	ATTTATGTAATTTGCGTAAACTTG	-0.475525
Scramble8-1:1993, 8, set2, minTK	Scramble8	1	1	1993	minTK	8	set2	CTGTAATAGCTGCTTCTATGCTAC	-0.228549
Scramble8-1:1993, 8, set2, minTK	Scramble8	1	1	1993	minTK	8	set2	GACTAAGTGATATTACGATGTAAC	-0.237185
Scramble8-1:1993, 8, set2, minTK	Scramble8	1	1	1993	minTK	8	set2	GACTGCCGACTGCACATAAACTTC	-0.724516
Scramble8-1:1993, 8, set2, minTK	Scramble8	1	1	1993	minTK	8	set2	GCCTGTCTATTGGTAAGTAGGTAC	-0.685077
Scramble8-1:1993, 8, set2, minTK	Scramble8	1	1	1993	minTK	8	set2	GCTAACCGCCGTTATGTTAGCGCC	-0.589792
Scramble8-1:1993, 8, set2, minTK	Scramble8	1	1	1993	minTK	8	set2	GTGTGCTAGCTTTATATTTAGGCA	-0.376747
Scramble8-1:328, 1, set1, minCMV	Scramble8	1	1	328	minCMV	1	set1	AATAGATGATCTTTTGCTCACGTG	-0.389473
Scramble8-1:328, 1, set1, minCMV	Scramble8	1	1	328	minCMV	1	set1	ACTTGCGAGAGGTATGTATGGTTC	-0.268644
Scramble8-1:328, 1, set1, minCMV	Scramble8	1	1	328	minCMV	1	set1	CTTAATTTACTTCGCCGGTAGTAG	-0.738143
Scramble8-1:328, 1, set1, minCMV	Scramble8	1	1	328	minCMV	1	set1	GAGTGACTGCTATATATTTAGTAC	-0.468352
Scramble8-1:328, 1, set1, minCMV	Scramble8	1	1	328	minCMV	1	set1	GCCTCAGTCCGTTATCTTTAGGTA	-0.764769
Scramble8-1:328, 1, set1, minCMV	Scramble8	1	1	328	minCMV	1	set1	GCGGATGGGTTTTAACGTTCGTTC	-0.284824
Scramble8-1:328, 1, set1, minCMV	Scramble8	1	1	328	minCMV	1	set1	GTCTCCTTCCCGTTCCCGTCTTAA	-0.494025
Scramble8-1:328, 1, set1, minProm	Scramble8	1	1	328	minProm	1	set1	AAGTCTCTATCGCAAATTAGTGTC	-0.482191
Scramble8-1:328, 1, set1, minProm	Scramble8	1	1	328	minProm	1	set1	ATTAATTTGTCGTTTACTCAGGCA	-0.0798781
Scramble8-1:328, 1, set1, minProm	Scramble8	1	1	328	minProm	1	set1	CTCGGTTGAATGTTTCCTACTTAA	-0.501817
Scramble8-1:328, 1, set1, minTK	Scramble8	1	1	328	minTK	1	set1	CAGGACTGCTGAGTTCTAAGTTAG	-0.519264
Scramble8-1:328, 1, set1, minTK	Scramble8	1	1	328	minTK	1	set1	CCCGACTTCCGGTTTGTTAGCGCC	-0.262198
Scramble8-1:328, 1, set1, minTK	Scramble8	1	1	328	minTK	1	set1	GTTAAATGCATGCTTGCTAATTTG	-0.700028
Scramble8-1:328, 1, set1, minTK	Scramble8	1	1	328	minTK	1	set1	GTTAAATGCATGGGCGCTAATTAC	-0.472745
Scramble8-1:328, 1, set1, minTK	Scramble8	1	1	328	minTK	1	set1	GTTTATTGATGTCTTGTACGGTTC	-0.300971
Scramble8-1:328, 1, set1, minTK	Scramble8	1	1	328	minTK	1	set1	GTTTATTTATCTTTTGCATCTTCC	-0.214773
Scramble8-1:661, 4, set1, minCMV	Scramble8	1	1	661	minCMV	4	set1	AAGAAACTGACTGGAACAACTAAC	-0.37009
Scramble8-1:661, 4, set1, minCMV	Scramble8	1	1	661	minCMV	4	set1	AATAGTTTAATGCTTAGATAGGAC	-0.294806
Scramble8-1:661, 4, set1, minCMV	Scramble8	1	1	661	minCMV	4	set1	ACTTCAGGCTTTTTAACGAAGGAA	-0.245278
Scramble8-1:661, 4, set1, minCMV	Scramble8	1	1	661	minCMV	4	set1	CAGGAAGTATTATTCACGTATTCA	-0.344073
Scramble8-1:661, 4, set1, minCMV	Scramble8	1	1	661	minCMV	4	set1	CAGGCAGTGTGTTTTAGTACTTTG	-0.273718
Scramble8-1:661, 4, set1, minCMV	Scramble8	1	1	661	minCMV	4	set1	CTTAATTGATTATTTCTATGGTCC	-0.343368
Scramble8-1:661, 4, set1, minCMV	Scramble8	1	1	661	minCMV	4	set1	GTTACCTTGCTTTGTAGTTAGACC	-0.356477
Scramble8-1:661, 4, set1, minCMV	Scramble8	1	1	661	minCMV	4	set1	GTTAGTTGACTTTACGCATCCTAC	-0.446139
Scramble8-1:661, 4, set1, minCMV	Scramble8	1	1	661	minCMV	4	set1	GTTGCTCTACTTCGTACATACAAC	-0.315979
Scramble8-1:661, 4, set1, minProm	Scramble8	1	1	661	minProm	4	set1	AACTCTTTCCTGCGTAGTTACTCA	-0.0818074
Scramble8-1:661, 4, set1, minProm	Scramble8	1	1	661	minProm	4	set1	AAGAAATAGATACACCGAAATTTG	-0.718538
Scramble8-1:661, 4, set1, minProm	Scramble8	1	1	661	minProm	4	set1	AATGCTCTCACTCTAGGTCGGGAA	-0.454102
Scramble8-1:661, 4, set1, minProm	Scramble8	1	1	661	minProm	4	set1	ACTGGTGAACTACGCATATGTACC	-0.255982
Scramble8-1:661, 4, set1, minProm	Scramble8	1	1	661	minProm	4	set1	ATTGATGACCTTTTCCGAACGATC	-0.365258
Scramble8-1:661, 4, set1, minProm	Scramble8	1	1	661	minProm	4	set1	CTTTATTAGCCAGTTAGTTAGATA	-0.587053
Scramble8-1:661, 4, set1, minProm	Scramble8	1	1	661	minProm	4	set1	GTGTGCCGCTCTCAACGTCAGTCG	-0.391529
Scramble8-1:661, 4, set1, minTK	Scramble8	1	1	661	minTK	4	set1	AATTATCAATTTCTCATTTAGTAA	-0.427055
Scramble8-1:661, 4, set1, minTK	Scramble8	1	1	661	minTK	4	set1	ACTTATTTCATACTTCGTAACTCA	-0.629963
Scramble8-1:661, 4, set1, minTK	Scramble8	1	1	661	minTK	4	set1	ATTACCCTCTCTTTACTATAGAAA	-0.455224
Scramble8-1:661, 4, set1, minTK	Scramble8	1	1	661	minTK	4	set1	CATAATGGACTATGCCTTTACTTA	-0.173782
Scramble8-1:661, 4, set1, minTK	Scramble8	1	1	661	minTK	4	set1	CCTAGTCTAACATGTACATGGACA	-0.404537
Scramble8-1:994, 8, set1, minCMV	Scramble8	1	1	994	minCMV	8	set1	AACTGTCTGAGGGACCGTCCTGTC	-0.277698
Scramble8-1:994, 8, set1, minCMV	Scramble8	1	1	994	minCMV	8	set1	AATAATGTCAGGGTTATGTAGATG	-0.243077
Scramble8-1:994, 8, set1, minCMV	Scramble8	1	1	994	minCMV	8	set1	ATCTGCGTGATTTTAGCAAGGACA	-0.286376
Scramble8-1:994, 8, set1, minCMV	Scramble8	1	1	994	minCMV	8	set1	ATGTGCGGGCGGTAAGCGTGGTTA	-0.295661
Scramble8-1:994, 8, set1, minCMV	Scramble8	1	1	994	minCMV	8	set1	GTCTCTTTCTTACGCGGTTGTTAG	-0.316578
Scramble8-1:994, 8, set1, minCMV	Scramble8	1	1	994	minCMV	8	set1	GTTTCCCTCATGTTAACTCGTTAA	-0.0211388
Scramble8-1:994, 8, set1, minProm	Scramble8	1	1	994	minProm	8	set1	AACTCTTTCACTTATATTACGTCC	-0.487691
Scramble8-1:994, 8, set1, minProm	Scramble8	1	1	994	minProm	8	set1	AATAATCACTTGGTTGCAAAGTAC	-0.495893
Scramble8-1:994, 8, set1, minProm	Scramble8	1	1	994	minProm	8	set1	ATTTATGGGTTTTATGTTCAGACA	-0.505488
Scramble8-1:994, 8, set1, minProm	Scramble8	1	1	994	minProm	8	set1	CATAGATAAATGTTCCTTCATTCA	-0.430014
Scramble8-1:994, 8, set1, minProm	Scramble8	1	1	994	minProm	8	set1	GCGAATGAATCTTGTGGTTCCAAA	-0.388812
Scramble8-1:994, 8, set1, minProm	Scramble8	1	1	994	minProm	8	set1	GTGGCACTACGTTTTACTCATACA	-0.934592
Scramble8-1:994, 8, set1, minTK	Scramble8	1	1	994	minTK	8	set1	AAGTATGAGTGTCTTATTTGGGCC	-0.364916
Scramble8-1:994, 8, set1, minTK	Scramble8	1	1	994	minTK	8	set1	CTCTCTGTGTCTTGTCTGCCCATC	-0.744564
Scramble8-1:994, 8, set1, minTK	Scramble8	1	1	994	minTK	8	set1	GTCTGCTGGTGGTTTATTTCGTTC	-0.267777
Scramble8-1:994, 8, set1, minTK	Scramble8	1	1	994	minTK	8	set1	GTGTGCCGGTTTCTTATTCCCAAA	-0.702445
Scramble9-1:1328, 1, set2, minCMV	Scramble9	1	1	1328	minCMV	1	set2	ATCGCTCTATCTTTAAGATGGTAC	0.000517395
Scramble9-1:1328, 1, set2, minCMV	Scramble9	1	1	1328	minCMV	1	set2	ATTGATGTATCTTTTACTTGGGAA	0.156398
Scramble9-1:1328, 1, set2, minCMV	Scramble9	1	1	1328	minCMV	1	set2	ATTGCATAATGTTTTGTTAGTATG	-0.186466
Scramble9-1:1328, 1, set2, minCMV	Scramble9	1	1	1328	minCMV	1	set2	ATTTGTGTCAGGCGTATGAACGTG	-0.150626
Scramble9-1:1328, 1, set2, minCMV	Scramble9	1	1	1328	minCMV	1	set2	ATTTGTGTGCGTGACCTATCTAAA	-0.0344904
Scramble9-1:1328, 1, set2, minCMV	Scramble9	1	1	1328	minCMV	1	set2	CCTAATTGCTTTGGTATATATTTC	-0.000605949
Scramble9-1:1328, 1, set2, minCMV	Scramble9	1	1	1328	minCMV	1	set2	GATACTTTGTTATAAGCTCCGTTG	-0.0468611
Scramble9-1:1328, 1, set2, minCMV	Scramble9	1	1	1328	minCMV	1	set2	GATTCATGATTTTTTACGTCTTAA	0.0549114
Scramble9-1:1328, 1, set2, minCMV	Scramble9	1	1	1328	minCMV	1	set2	GCCTCCTTGTGTTTAGTTAGGACC	-0.373094
Scramble9-1:1328, 1, set2, minCMV	Scramble9	1	1	1328	minCMV	1	set2	GCTAGTGTATGTTGTCCATACATG	-0.0439693
Scramble9-1:1328, 1, set2, minProm	Scramble9	1	1	1328	minProm	1	set2	ACGTATTGCAGACTTACACGTTAG	-0.172963
Scramble9-1:1328, 1, set2, minProm	Scramble9	1	1	1328	minProm	1	set2	ATGACTTAATCTTTAGTATATACC	-0.248333
Scramble9-1:1328, 1, set2, minProm	Scramble9	1	1	1328	minProm	1	set2	CATTCATTATGTTATGGTCGTTTG	-0.370067
Scramble9-1:1328, 1, set2, minProm	Scramble9	1	1	1328	minProm	1	set2	CTTGATGGCAGTTTACTATCTACA	-0.704544
Scramble9-1:1328, 1, set2, minProm	Scramble9	1	1	1328	minProm	1	set2	GATGAACGCACGTTCGTTTAGTAC	-0.12596
Scramble9-1:1328, 1, set2, minProm	Scramble9	1	1	1328	minProm	1	set2	GATGATTAATGTTTCCCTCATTAG	-0.249419
Scramble9-1:1328, 1, set2, minProm	Scramble9	1	1	1328	minProm	1	set2	GTCAACTGGCTTTGAACGTACGTA	-0.293812
Scramble9-1:1328, 1, set2, minTK	Scramble9	1	1	1328	minTK	1	set2	AAGAGAGTGACATACGTTCGTGAA	-0.185722
Scramble9-1:1328, 1, set2, minTK	Scramble9	1	1	1328	minTK	1	set2	AATGGACAATGTGGAGCGTGTACC	-0.281232
Scramble9-1:1328, 1, set2, minTK	Scramble9	1	1	1328	minTK	1	set2	ATCTCCTGCCGTTTTCCATGTTTA	-0.446569
Scramble9-1:1328, 1, set2, minTK	Scramble9	1	1	1328	minTK	1	set2	ATCTGCTTGTTTTAAATGTAGGAC	-0.2485
Scramble9-1:1328, 1, set2, minTK	Scramble9	1	1	1328	minTK	1	set2	CTGTGCGAATTGTACCCTTCTTAA	-0.351915
Scramble9-1:1328, 1, set2, minTK	Scramble9	1	1	1328	minTK	1	set2	CTTGATTTAAGGTGAGTGCAGTTA	-0.366772
Scramble9-1:1328, 1, set2, minTK	Scramble9	1	1	1328	minTK	1	set2	CTTGGTTGCCTACTCACTCATGTC	-0.127548
Scramble9-1:1328, 1, set2, minTK	Scramble9	1	1	1328	minTK	1	set2	CTTTCTGAGATTCGTCTAAATTTG	-0.510307
Scramble9-1:1328, 1, set2, minTK	Scramble9	1	1	1328	minTK	1	set2	GATAACGTGTTTTTAGCGCATGCA	-0.251092
Scramble9-1:1328, 1, set2, minTK	Scramble9	1	1	1328	minTK	1	set2	GATTGCGTCAGTTGAATATGTTCA	0.195538
Scramble9-1:1328, 1, set2, minTK	Scramble9	1	1	1328	minTK	1	set2	GCTAGTGAACCAGGTGGACCTTTA	-0.300638
Scramble9-1:1328, 1, set2, minTK	Scramble9	1	1	1328	minTK	1	set2	GTCACACGAATATACATACGCACA	-0.0424123
Scramble9-1:1328, 1, set2, minTK	Scramble9	1	1	1328	minTK	1	set2	GTCTCACAGATATTTATTTGGAAG	-0.58259
Scramble9-1:1328, 1, set2, minTK	Scramble9	1	1	1328	minTK	1	set2	GTTTCTCAAAGTTTACTTCCGATC	-0.2153
Scramble9-1:1661, 4, set2, minCMV	Scramble9	1	1	1661	minCMV	4	set2	AAGAGATGGTCGGGTATATCTGTA	-0.21159
Scramble9-1:1661, 4, set2, minCMV	Scramble9	1	1	1661	minCMV	4	set2	AATAGATTCCCGTTCCGAACCAAC	0.394064
Scramble9-1:1661, 4, set2, minCMV	Scramble9	1	1	1661	minCMV	4	set2	AATTGACGGACATAACTTAATGTA	-0.2139
Scramble9-1:1661, 4, set2, minCMV	Scramble9	1	1	1661	minCMV	4	set2	ATGGATCTCAGTCACCTTACCTAA	-0.351921
Scramble9-1:1661, 4, set2, minCMV	Scramble9	1	1	1661	minCMV	4	set2	ATGTGCGTAATATAACTATGCTAA	-0.0859273
Scramble9-1:1661, 4, set2, minCMV	Scramble9	1	1	1661	minCMV	4	set2	CATTAAGTCCTGCATCTTCCTGTA	-0.121423
Scramble9-1:1661, 4, set2, minCMV	Scramble9	1	1	1661	minCMV	4	set2	CCTAAATAGTGTTTAGTGTCCATG	-0.449773
Scramble9-1:1661, 4, set2, minCMV	Scramble9	1	1	1661	minCMV	4	set2	CCTTGCTTCCCAGTTGGGACGTCA	-0.143872
Scramble9-1:1661, 4, set2, minCMV	Scramble9	1	1	1661	minCMV	4	set2	GTGTACGAGATTTAAGGTTATTAA	-0.110693
Scramble9-1:1661, 4, set2, minProm	Scramble9	1	1	1661	minProm	4	set2	AAGGGTTTGAGATTACGTCATAAC	0.0960669
Scramble9-1:1661, 4, set2, minProm	Scramble9	1	1	1661	minProm	4	set2	AATTCTTAGTCATGAGTTCACGTA	-0.320981
Scramble9-1:1661, 4, set2, minProm	Scramble9	1	1	1661	minProm	4	set2	ATTAATTTATCTTTTATATAGTAA	-0.407185
Scramble9-1:1661, 4, set2, minProm	Scramble9	1	1	1661	minProm	4	set2	ATTTGTCAGATTCATACGACGGAC	-0.491661
Scramble9-1:1661, 4, set2, minProm	Scramble9	1	1	1661	minProm	4	set2	GACGGCCTGTCAGATCGTTCTTAC	-0.490651
Scramble9-1:1661, 4, set2, minProm	Scramble9	1	1	1661	minProm	4	set2	GAGGCTGTGTGTGTCCTGTACTTC	-0.483135
Scramble9-1:1661, 4, set2, minProm	Scramble9	1	1	1661	minProm	4	set2	GCTAATTTACTTTAAGTGACGGCA	-0.311416
Scramble9-1:1661, 4, set2, minProm	Scramble9	1	1	1661	minProm	4	set2	GTCGATCAAATATATCTACGCTTG	-0.264589
Scramble9-1:1661, 4, set2, minProm	Scramble9	1	1	1661	minProm	4	set2	GTTAATTTGAGGGTACTACGTTAG	-0.28067
Scramble9-1:1661, 4, set2, minTK	Scramble9	1	1	1661	minTK	4	set2	AACTACTACTTTCACGTTCGTTTA	-0.0778322
Scramble9-1:1661, 4, set2, minTK	Scramble9	1	1	1661	minTK	4	set2	AACTCAGAGACATACGTTAATATG	-0.42504
Scramble9-1:1661, 4, set2, minTK	Scramble9	1	1	1661	minTK	4	set2	AATTGTCAAATACTTATGTCGTTA	-0.257677
Scramble9-1:1661, 4, set2, minTK	Scramble9	1	1	1661	minTK	4	set2	ATTGATTAATTTTATCTATATGAG	-0.423045
Scramble9-1:1661, 4, set2, minTK	Scramble9	1	1	1661	minTK	4	set2	ATTTAAGAATCGTGTCCATATAAC	-0.367996
Scramble9-1:1661, 4, set2, minTK	Scramble9	1	1	1661	minTK	4	set2	ATTTGTTTAACGCATGTGAGGAAG	-0.599161
Scramble9-1:1661, 4, set2, minTK	Scramble9	1	1	1661	minTK	4	set2	GAGACTTAATTACGTCCTTCCTAA	-0.309843
Scramble9-1:1661, 4, set2, minTK	Scramble9	1	1	1661	minTK	4	set2	GATTATTAATTTGTAACTTATGTC	-0.37024
Scramble9-1:1661, 4, set2, minTK	Scramble9	1	1	1661	minTK	4	set2	GTCAGTCAGATAGTACTGTCTTTA	-0.445133
Scramble9-1:1994, 8, set2, minCMV	Scramble9	1	1	1994	minCMV	8	set2	AATGGCGAATTTGTAACAAACACA	-0.0603911
Scramble9-1:1994, 8, set2, minCMV	Scramble9	1	1	1994	minCMV	8	set2	AATTCTTTATCGTATGTTTGGGTC	-0.0666653
Scramble9-1:1994, 8, set2, minCMV	Scramble9	1	1	1994	minCMV	8	set2	ATTTCATGAATTCTTGGATGTACG	-0.0942699
Scramble9-1:1994, 8, set2, minCMV	Scramble9	1	1	1994	minCMV	8	set2	CCTTCCTAATTTTTCACGTAGGTG	-0.123181
Scramble9-1:1994, 8, set2, minCMV	Scramble9	1	1	1994	minCMV	8	set2	GTCAATTTATTGTTTCTATGCGTA	0.00492233
Scramble9-1:1994, 8, set2, minCMV	Scramble9	1	1	1994	minCMV	8	set2	GTGAGCCGCACTGGCCCTAGCATC	-0.10378
Scramble9-1:1994, 8, set2, minProm	Scramble9	1	1	1994	minProm	8	set2	ACTGCACTCCGTGGCACATATGTG	-0.494702
Scramble9-1:1994, 8, set2, minProm	Scramble9	1	1	1994	minProm	8	set2	GTCAATCACTTTTTAATTAGTAAG	-0.52737
Scramble9-1:1994, 8, set2, minTK	Scramble9	1	1	1994	minTK	8	set2	AAGGATGTGTCGCGTGCAACCTTC	-0.185403
Scramble9-1:1994, 8, set2, minTK	Scramble9	1	1	1994	minTK	8	set2	ATCTAATAGTGTTTTGCTTAGATA	-0.233603
Scramble9-1:1994, 8, set2, minTK	Scramble9	1	1	1994	minTK	8	set2	ATTTCTTAAACTTTTAGGTCTATC	-0.242141
Scramble9-1:1994, 8, set2, minTK	Scramble9	1	1	1994	minTK	8	set2	ATTTGTGTCTCTTGTGCTTATAAG	-0.369123
Scramble9-1:1994, 8, set2, minTK	Scramble9	1	1	1994	minTK	8	set2	CATAAATTCACTCAAGCACGTTAA	-0.232767
Scramble9-1:329, 1, set1, minCMV	Scramble9	1	1	329	minCMV	1	set1	AAGAGCTAGATTTAACTTAAGTCC	-0.605273
Scramble9-1:329, 1, set1, minCMV	Scramble9	1	1	329	minCMV	1	set1	AAGTCTCTCACTTGTAGGTATGCC	-0.565585
Scramble9-1:329, 1, set1, minCMV	Scramble9	1	1	329	minCMV	1	set1	ATGTGAGGCCTGGGAATTAAGATC	-0.429305
Scramble9-1:329, 1, set1, minCMV	Scramble9	1	1	329	minCMV	1	set1	CATAGCTGATTAGTAGTTAGCGAC	-0.204429
Scramble9-1:329, 1, set1, minCMV	Scramble9	1	1	329	minCMV	1	set1	CCCGCACTAATTCACACGTCCATG	-0.253005
Scramble9-1:329, 1, set1, minCMV	Scramble9	1	1	329	minCMV	1	set1	CTGTATGACCTAGATGGATCGTAG	-0.388924
Scramble9-1:329, 1, set1, minCMV	Scramble9	1	1	329	minCMV	1	set1	CTTTATGTAATGTTTAGAAGCTCA	-0.329496
Scramble9-1:329, 1, set1, minProm	Scramble9	1	1	329	minProm	1	set1	AATTGCGACAGAGTTGGTTACACC	-0.546601
Scramble9-1:329, 1, set1, minProm	Scramble9	1	1	329	minProm	1	set1	ATTAGTCTCTTACTTGTTTGTTTG	-0.419846
Scramble9-1:329, 1, set1, minProm	Scramble9	1	1	329	minProm	1	set1	CTTGGCTACTTGTTTAGGTATTAG	-0.291338
Scramble9-1:329, 1, set1, minProm	Scramble9	1	1	329	minProm	1	set1	CTTTCTGACATGCTTACTCCTTTG	-0.266536
Scramble9-1:329, 1, set1, minProm	Scramble9	1	1	329	minProm	1	set1	GTCTATTTCACTGAAGTTTCTATG	-0.417834
Scramble9-1:329, 1, set1, minProm	Scramble9	1	1	329	minProm	1	set1	GTGGGTGAGCCTTATACACGTTTA	-0.391688
Scramble9-1:329, 1, set1, minTK	Scramble9	1	1	329	minTK	1	set1	AAGGATGTGCTACGTCCGCAGGTC	-0.13028
Scramble9-1:329, 1, set1, minTK	Scramble9	1	1	329	minTK	1	set1	AATACACTCATGTATACAAAGTTA	-0.367804
Scramble9-1:329, 1, set1, minTK	Scramble9	1	1	329	minTK	1	set1	ACTTATTGACTGGTTAGATATTTG	-0.400032
Scramble9-1:329, 1, set1, minTK	Scramble9	1	1	329	minTK	1	set1	ATGGCCGACCCTCTCGCATGTTCG	-0.309108
Scramble9-1:329, 1, set1, minTK	Scramble9	1	1	329	minTK	1	set1	ATTTACCGGTGTCGTATTAAGACC	-0.483421
Scramble9-1:329, 1, set1, minTK	Scramble9	1	1	329	minTK	1	set1	CCCTACTTGCTGGATAGGAGTACA	-0.241725
Scramble9-1:329, 1, set1, minTK	Scramble9	1	1	329	minTK	1	set1	CTCAGCTTATGTTTACTTAACTTG	-0.322605
Scramble9-1:329, 1, set1, minTK	Scramble9	1	1	329	minTK	1	set1	CTTTGATTAATGCAACCATACTTC	-0.299637
Scramble9-1:662, 4, set1, minCMV	Scramble9	1	1	662	minCMV	4	set1	ACCACCGTCATGTGCATAAATTCA	-0.352027
Scramble9-1:662, 4, set1, minCMV	Scramble9	1	1	662	minCMV	4	set1	ACTGCCGAATTTTATGTAACGATG	-0.401886
Scramble9-1:662, 4, set1, minCMV	Scramble9	1	1	662	minCMV	4	set1	ACTGGTGGCACGCTAGTAAAGAAC	-0.13163
Scramble9-1:662, 4, set1, minCMV	Scramble9	1	1	662	minCMV	4	set1	GACTGTTTAACGTACCTATACAAA	-0.483578
Scramble9-1:662, 4, set1, minCMV	Scramble9	1	1	662	minCMV	4	set1	GCGACACGGCTTTACCGACGTATG	-0.467368
Scramble9-1:662, 4, set1, minCMV	Scramble9	1	1	662	minCMV	4	set1	GCTGGTTTCTTTTATGTGTCCTTA	-0.419506
Scramble9-1:662, 4, set1, minCMV	Scramble9	1	1	662	minCMV	4	set1	GTGACATGGTGGCTAGTATGTGCG	-0.393563
Scramble9-1:662, 4, set1, minCMV	Scramble9	1	1	662	minCMV	4	set1	GTGTGCCAACTTGTTCTACATATC	-0.545711
Scramble9-1:662, 4, set1, minProm	Scramble9	1	1	662	minProm	4	set1	ACTTGTTTGCGATTTGTTTATGTG	-0.34625
Scramble9-1:662, 4, set1, minProm	Scramble9	1	1	662	minProm	4	set1	ATCAGCTAAATATACAGATCCTAC	-0.618833
Scramble9-1:662, 4, set1, minProm	Scramble9	1	1	662	minProm	4	set1	ATGTGAGTCTTTTTCCTGTCGTTG	-0.626781
Scramble9-1:662, 4, set1, minProm	Scramble9	1	1	662	minProm	4	set1	ATTAGTCTATGTCACATATATATA	-0.551456
Scramble9-1:662, 4, set1, minProm	Scramble9	1	1	662	minProm	4	set1	CAGGGATTACTTCGAACTTACAAA	-0.553772
Scramble9-1:662, 4, set1, minProm	Scramble9	1	1	662	minProm	4	set1	CTTGGCCGAAGGGAAATACCGTTG	-0.540795
Scramble9-1:662, 4, set1, minProm	Scramble9	1	1	662	minProm	4	set1	GAGTAATGGCTGTTTCCGAATACA	-0.417182
Scramble9-1:662, 4, set1, minProm	Scramble9	1	1	662	minProm	4	set1	GTTGGCTACATACTTGGGACGTTC	-0.457748
Scramble9-1:662, 4, set1, minTK	Scramble9	1	1	662	minTK	4	set1	AACAGCTTGACGGTTCGTTGTATA	-0.648956
Scramble9-1:662, 4, set1, minTK	Scramble9	1	1	662	minTK	4	set1	CTGAAAGAGCTTGTTGCTCCTAAC	-0.374427
Scramble9-1:662, 4, set1, minTK	Scramble9	1	1	662	minTK	4	set1	CTTTCATTGATGTATCGGCATTAA	-0.446193
Scramble9-1:662, 4, set1, minTK	Scramble9	1	1	662	minTK	4	set1	CTTTCTTTCTCTCGCCCTCATAAC	-0.414764
Scramble9-1:995, 8, set1, minCMV	Scramble9	1	1	995	minCMV	8	set1	AAGAATGTACTGTGTGGTTACGAA	-0.0405079
Scramble9-1:995, 8, set1, minCMV	Scramble9	1	1	995	minCMV	8	set1	AAGTGCGGAATATACCTAACTTTG	-0.57853
Scramble9-1:995, 8, set1, minCMV	Scramble9	1	1	995	minCMV	8	set1	ATTTACGTGTCAGTCGCGTGGGTG	-0.239318
Scramble9-1:995, 8, set1, minCMV	Scramble9	1	1	995	minCMV	8	set1	CTCAATGTAATATTTAGTTCCGAG	-0.249644
Scramble9-1:995, 8, set1, minCMV	Scramble9	1	1	995	minCMV	8	set1	CTTTGTGGCTTGTAAATTTACGAA	-0.39574
Scramble9-1:995, 8, set1, minCMV	Scramble9	1	1	995	minCMV	8	set1	GATTCTCGGATTCGAATTTCCTCC	-0.276571
Scramble9-1:995, 8, set1, minCMV	Scramble9	1	1	995	minCMV	8	set1	GTGTACTGCTTTTTAACTTATATA	-0.451097
Scramble9-1:995, 8, set1, minProm	Scramble9	1	1	995	minProm	8	set1	AATAGTTACTTGGGTCTTCGGGAG	-0.533744
Scramble9-1:995, 8, set1, minProm	Scramble9	1	1	995	minProm	8	set1	ATTTCCGAGAGATTTATACGGTCA	-0.754873
Scramble9-1:995, 8, set1, minProm	Scramble9	1	1	995	minProm	8	set1	CTGTGTTTCTTTCTTGCAAATAAA	-0.403581
Scramble9-1:995, 8, set1, minProm	Scramble9	1	1	995	minProm	8	set1	GTGTATCGCTCTTTTGGTTAGTTA	-0.475093
Scramble9-1:995, 8, set1, minTK	Scramble9	1	1	995	minTK	8	set1	ACGAGTTTAATGGTCGGTAATTAC	-0.413167
Scramble9-1:995, 8, set1, minTK	Scramble9	1	1	995	minTK	8	set1	CAGGAAGTCTTAGTTGTGTGGATC	-0.172213
Scramble9-1:995, 8, set1, minTK	Scramble9	1	1	995	minTK	8	set1	CTCACCTAACTTTATGTTTATTAA	-0.804247
Scramble9-1:995, 8, set1, minTK	Scramble9	1	1	995	minTK	8	set1	GCCGGTGACCTGCATCTAAGTTTA	-1.49678
Scramble9-1:995, 8, set1, minTK	Scramble9	1	1	995	minTK	8	set1	GCTTAATTATGTTTAGTACCGTAG	-0.713608
Spacer1:2053, 1, set1, minCMV	Spacer1	1		2053	minCMV	1	set1	AACTCTCTGCTAGAAGTTAGTGCG	-0.298045
Spacer1:2053, 1, set1, minCMV	Spacer1	1		2053	minCMV	1	set1	AAGGATGGCTTGTGTATAAGGTTA	-0.325527
Spacer1:2053, 1, set1, minCMV	Spacer1	1		2053	minCMV	1	set1	AAGGGTTAAACAGGAGTTTCGTTA	-0.508422
Spacer1:2053, 1, set1, minCMV	Spacer1	1		2053	minCMV	1	set1	AATAATTAAACGTATGCAAAGGTA	-0.383951
Spacer1:2053, 1, set1, minCMV	Spacer1	1		2053	minCMV	1	set1	AATAATTTAATGCTAGTGAAGACC	-0.309832
Spacer1:2053, 1, set1, minCMV	Spacer1	1		2053	minCMV	1	set1	ACGGATCACCTGTTAATGCAGAAC	-0.476003
Spacer1:2053, 1, set1, minCMV	Spacer1	1		2053	minCMV	1	set1	ACGTACTAACCACGACTTCGTATC	-0.462425
Spacer1:2053, 1, set1, minCMV	Spacer1	1		2053	minCMV	1	set1	ACGTCTCTAATAGAACGTCCTTTA	-0.304178
Spacer1:2053, 1, set1, minCMV	Spacer1	1		2053	minCMV	1	set1	ACTAGCGTAACTGGAATGTATTCC	-0.281518
Spacer1:2053, 1, set1, minCMV	Spacer1	1		2053	minCMV	1	set1	ATGAGTGTGAGTGACGTGTACGCG	-0.266444
Spacer1:2053, 1, set1, minCMV	Spacer1	1		2053	minCMV	1	set1	ATTAAATGATGTGACATATAGTAC	-0.423501
Spacer1:2053, 1, set1, minCMV	Spacer1	1		2053	minCMV	1	set1	ATTTCATAGCGGTTCCTGCGCGTG	-0.341822
Spacer1:2053, 1, set1, minCMV	Spacer1	1		2053	minCMV	1	set1	CATAATTAATTGTGTCTTAGTTCC	-0.422374
Spacer1:2053, 1, set1, minCMV	Spacer1	1		2053	minCMV	1	set1	CCTAGTCAAATGGTTACACGGAAC	-0.165763
Spacer1:2053, 1, set1, minCMV	Spacer1	1		2053	minCMV	1	set1	CCTAGTGGAAGTTTCATTTATTAA	-0.448817
Spacer1:2053, 1, set1, minCMV	Spacer1	1		2053	minCMV	1	set1	CCTGACCTAACTTAACTTACTGTA	-0.184786
Spacer1:2053, 1, set1, minCMV	Spacer1	1		2053	minCMV	1	set1	CCTGGCGTCTTGGAACGAACTTTA	-0.405801
Spacer1:2053, 1, set1, minCMV	Spacer1	1		2053	minCMV	1	set1	CCTTGCGTATCACGCACTAGCAAC	-0.244711
Spacer1:2053, 1, set1, minCMV	Spacer1	1		2053	minCMV	1	set1	CTGGCAGTACTGCTAGGTAGTACC	-0.311372
Spacer1:2053, 1, set1, minCMV	Spacer1	1		2053	minCMV	1	set1	CTGTCTCTCATGTTAACGCACTCC	-0.291308
Spacer1:2053, 1, set1, minCMV	Spacer1	1		2053	minCMV	1	set1	CTTAATTAAATTGATCCATGCACA	-0.27736
Spacer1:2053, 1, set1, minCMV	Spacer1	1		2053	minCMV	1	set1	CTTTCCGGGTTAGATAGACGGATC	0.535576
Spacer1:2053, 1, set1, minCMV	Spacer1	1		2053	minCMV	1	set1	GACAGTTAGATTTATGTGAAGTCA	-0.291762
Spacer1:2053, 1, set1, minCMV	Spacer1	1		2053	minCMV	1	set1	GACGCTTAGATTTTACTGCATTTA	-0.309672
Spacer1:2053, 1, set1, minCMV	Spacer1	1		2053	minCMV	1	set1	GACGGACTGCTACATACGACCTAC	-0.598286
Spacer1:2053, 1, set1, minCMV	Spacer1	1		2053	minCMV	1	set1	GATTATTTGTCGGATGGTCGGTTA	-0.289763
Spacer1:2053, 1, set1, minCMV	Spacer1	1		2053	minCMV	1	set1	GCTTGATACTCTTTCATTAATTAA	-0.459233
Spacer1:2053, 1, set1, minCMV	Spacer1	1		2053	minCMV	1	set1	GTCTCCTTACGTTGAGTACGGACC	-0.317483
Spacer1:2053, 1, set1, minCMV	Spacer1	1		2053	minCMV	1	set1	GTTACTCACTTATTTGCTAAGTTA	-0.322075
Spacer1:2053, 1, set1, minCMV	Spacer1	1		2053	minCMV	1	set1	GTTTCCTTCTGACTCATGTAGAAG	-0.320668
Spacer1:2053, 1, set1, minProm	Spacer1	1		2053	minProm	1	set1	ATCTGCTAATCTTTAAGAAGTATG	-0.368244
Spacer1:2053, 1, set1, minProm	Spacer1	1		2053	minProm	1	set1	ATTTGTTAGTCACATCTACACGAA	-0.252336
Spacer1:2053, 1, set1, minProm	Spacer1	1		2053	minProm	1	set1	CAGAAACGGATGGTTATTTATGTG	-0.0285039
Spacer1:2053, 1, set1, minProm	Spacer1	1		2053	minProm	1	set1	CAGACACAATTTGATAGACACGAC	-0.474191
Spacer1:2053, 1, set1, minProm	Spacer1	1		2053	minProm	1	set1	CCCGCTCAACTTTATGGTCACGAA	-0.71133
Spacer1:2053, 1, set1, minProm	Spacer1	1		2053	minProm	1	set1	CCCTCTCGCTTAGGAAGAACGAAA	-0.349131
Spacer1:2053, 1, set1, minProm	Spacer1	1		2053	minProm	1	set1	CCTAAATTGACTTATATTAAGGAC	-0.513794
Spacer1:2053, 1, set1, minProm	Spacer1	1		2053	minProm	1	set1	CTCTCTGGATTTTGAACGTCTATC	-0.332776
Spacer1:2053, 1, set1, minProm	Spacer1	1		2053	minProm	1	set1	CTGGAATAACTTGTAAGGCGCTCA	-0.569991
Spacer1:2053, 1, set1, minProm	Spacer1	1		2053	minProm	1	set1	CTTAAAGTCCTTTTTCTGTAGTTC	-0.50546
Spacer1:2053, 1, set1, minProm	Spacer1	1		2053	minProm	1	set1	GATTGTGAACCATGAGTTTATATA	-0.661812
Spacer1:2053, 1, set1, minProm	Spacer1	1		2053	minProm	1	set1	GTGTGATTACCTTTTGTGTCTAAA	-0.41371
Spacer1:2053, 1, set1, minTK	Spacer1	1		2053	minTK	1	set1	AACAACTGGCTATACATTCAGTTG	-0.349387
Spacer1:2053, 1, set1, minTK	Spacer1	1		2053	minTK	1	set1	ACGGCATTGCGTTATGTTAATTCC	-0.460689
Spacer1:2053, 1, set1, minTK	Spacer1	1		2053	minTK	1	set1	ATCGACTGGTTGGAACTATAGTCA	-0.444769
Spacer1:2053, 1, set1, minTK	Spacer1	1		2053	minTK	1	set1	ATGACAGACTGTGTCATTTATTCG	-0.519815
Spacer1:2053, 1, set1, minTK	Spacer1	1		2053	minTK	1	set1	ATGGCATAACCAGGTCCTTGGTAG	-0.667251
Spacer1:2053, 1, set1, minTK	Spacer1	1		2053	minTK	1	set1	ATTTATCGATGGCATCCAAGTTTC	-0.498156
Spacer1:2053, 1, set1, minTK	Spacer1	1		2053	minTK	1	set1	ATTTATTTGTTTCGTCTTCAGTAC	-0.372508
Spacer1:2053, 1, set1, minTK	Spacer1	1		2053	minTK	1	set1	CATTATTAATCTGGCCTGTACTCC	-0.597861
Spacer1:2053, 1, set1, minTK	Spacer1	1		2053	minTK	1	set1	CCCAGTTTAATTGATAGTTCTGTC	-0.486113
Spacer1:2053, 1, set1, minTK	Spacer1	1		2053	minTK	1	set1	CCCGCTTAAATTGGTGGGAGGTCA	-0.704599
Spacer1:2053, 1, set1, minTK	Spacer1	1		2053	minTK	1	set1	CTTTCTGTCATGCGCCTAACTGTG	-0.505212
Spacer1:2053, 1, set1, minTK	Spacer1	1		2053	minTK	1	set1	GAGGCATAACTGGGTCCTACTTTG	-0.392405
Spacer1:2053, 1, set1, minTK	Spacer1	1		2053	minTK	1	set1	GAGGCTTTAACTGATGCTCATTTA	-0.385132
Spacer1:2053, 1, set1, minTK	Spacer1	1		2053	minTK	1	set1	GATTGATTCTCAGGTATACCTTAC	-0.529192
Spacer1:2053, 1, set1, minTK	Spacer1	1		2053	minTK	1	set1	GCTAATTACTGATTAACTAACGTA	-0.572266
Spacer1:2053, 1, set1, minTK	Spacer1	1		2053	minTK	1	set1	GCTGGTCTATGTGATCCACACTCA	-0.453453
Spacer1:2053, 1, set1, minTK	Spacer1	1		2053	minTK	1	set1	GCTTAATAAATGGTAATAAATTTG	-0.557135
Spacer1:2053, 1, set1, minTK	Spacer1	1		2053	minTK	1	set1	GTGGGTGGAAGTGATCTATAGTAA	-0.307878
Spacer1:2053, 1, set1, minTK	Spacer1	1		2053	minTK	1	set1	GTGTATTAAACTTATGCTTATACA	-0.523507
Spacer1:2059, 4, set1, minCMV	Spacer1	1		2059	minCMV	4	set1	AACGATCGCCTTCGTGTATGGACC	-0.63822
Spacer1:2059, 4, set1, minCMV	Spacer1	1		2059	minCMV	4	set1	AATTATTTACTATATGCTAGCATA	-0.457512
Spacer1:2059, 4, set1, minCMV	Spacer1	1		2059	minCMV	4	set1	ACCAAACTCTGTTATGTTTCCGTA	-0.519455
Spacer1:2059, 4, set1, minCMV	Spacer1	1		2059	minCMV	4	set1	ACTAATCTCTCGTTTGCAAATTCA	-0.37542
Spacer1:2059, 4, set1, minCMV	Spacer1	1		2059	minCMV	4	set1	ATCTACGTCTTGGGTCCGCGTACA	-0.346016
Spacer1:2059, 4, set1, minCMV	Spacer1	1		2059	minCMV	4	set1	ATGAACGTGCTTTGAACTCATGAA	-0.594063
Spacer1:2059, 4, set1, minCMV	Spacer1	1		2059	minCMV	4	set1	ATGTCCCTCTGTGGACCTTGTACC	-0.194601
Spacer1:2059, 4, set1, minCMV	Spacer1	1		2059	minCMV	4	set1	ATTGATGAACGTGTAATGTGTGAG	-0.552448
Spacer1:2059, 4, set1, minCMV	Spacer1	1		2059	minCMV	4	set1	ATTGATTTCAGTTGTCTTTGGATG	-0.432499
Spacer1:2059, 4, set1, minCMV	Spacer1	1		2059	minCMV	4	set1	ATTTATGACACTTTAGCTTAGTTA	-0.339529
Spacer1:2059, 4, set1, minCMV	Spacer1	1		2059	minCMV	4	set1	CATTATTGACCTTATATTCATTTC	-0.37089
Spacer1:2059, 4, set1, minCMV	Spacer1	1		2059	minCMV	4	set1	CCCAACTGGTTGGAAGCGAGTATG	-0.375645
Spacer1:2059, 4, set1, minCMV	Spacer1	1		2059	minCMV	4	set1	CCCGGCTAAAGGTTAGTAAATACC	-0.57717
Spacer1:2059, 4, set1, minCMV	Spacer1	1		2059	minCMV	4	set1	CTGACTGGATCATTAGCAAATAAC	-0.0493484
Spacer1:2059, 4, set1, minCMV	Spacer1	1		2059	minCMV	4	set1	GACGGTTTATCGTTTAGTACGTTA	-0.411077
Spacer1:2059, 4, set1, minCMV	Spacer1	1		2059	minCMV	4	set1	GCGGCTCGGTTGTGAAGAAACAAA	-0.544502
Spacer1:2059, 4, set1, minCMV	Spacer1	1		2059	minCMV	4	set1	GTTGCTTACCCGTGACCTACTTTG	-0.297861
Spacer1:2059, 4, set1, minProm	Spacer1	1		2059	minProm	4	set1	AACTGCCACTTGTTTGGGAAGTTC	-0.560186
Spacer1:2059, 4, set1, minProm	Spacer1	1		2059	minProm	4	set1	AATAAATGATTTGAAATGTGTACG	-0.361654
Spacer1:2059, 4, set1, minProm	Spacer1	1		2059	minProm	4	set1	AATGGCTTCACTTATCTGAGTATA	-0.425214
Spacer1:2059, 4, set1, minProm	Spacer1	1		2059	minProm	4	set1	AATTACTTCACTGTCGTATCCTCG	-0.42547
Spacer1:2059, 4, set1, minProm	Spacer1	1		2059	minProm	4	set1	ATCAAACTCATTTTAATTTCTATG	-0.478019
Spacer1:2059, 4, set1, minProm	Spacer1	1		2059	minProm	4	set1	ATCTGTGACTGTCGAGTTTCTGTA	-0.425168
Spacer1:2059, 4, set1, minProm	Spacer1	1		2059	minProm	4	set1	ATGGCAGAATCTCTTGTGACTACG	-0.357522
Spacer1:2059, 4, set1, minProm	Spacer1	1		2059	minProm	4	set1	ATGTCATGACTTTTACTACCTATG	-0.400175
Spacer1:2059, 4, set1, minProm	Spacer1	1		2059	minProm	4	set1	CATAAATAAATAGGCCGTAATAAA	-0.362738
Spacer1:2059, 4, set1, minProm	Spacer1	1		2059	minProm	4	set1	CATTGCCACTCATAACCTAGTGTA	-0.56644
Spacer1:2059, 4, set1, minProm	Spacer1	1		2059	minProm	4	set1	CCGGACGGACCACATGTTTCCAAC	-0.376118
Spacer1:2059, 4, set1, minProm	Spacer1	1		2059	minProm	4	set1	CTCAAATGCTGTGGTGGAAAGTTC	-0.314033
Spacer1:2059, 4, set1, minProm	Spacer1	1		2059	minProm	4	set1	CTCACCCAACGTCATGTATAGATC	-0.285927
Spacer1:2059, 4, set1, minProm	Spacer1	1		2059	minProm	4	set1	CTCTGCGTATTTTTCGCTACTATA	-0.572176
Spacer1:2059, 4, set1, minProm	Spacer1	1		2059	minProm	4	set1	CTGTGTTAATTGTTTACGAATTAC	-0.361688
Spacer1:2059, 4, set1, minProm	Spacer1	1		2059	minProm	4	set1	CTTACTTAGTGTTAAAGGAATTCA	-0.499902
Spacer1:2059, 4, set1, minProm	Spacer1	1		2059	minProm	4	set1	CTTTATTAATCGGTAATTTATTTG	-0.539987
Spacer1:2059, 4, set1, minProm	Spacer1	1		2059	minProm	4	set1	GTCTGTTGATCGGGTATTCATGAG	-0.405494
Spacer1:2059, 4, set1, minProm	Spacer1	1		2059	minProm	4	set1	GTTTAACACTTAGATAGTCCTTCC	-0.476702
Spacer1:2059, 4, set1, minProm	Spacer1	1		2059	minProm	4	set1	GTTTAATTGATGGAACGTTATGTA	-0.609879
Spacer1:2059, 4, set1, minProm	Spacer1	1		2059	minProm	4	set1	GTTTCTTTGTTTGTTACAAAGTTG	-0.361983
Spacer1:2059, 4, set1, minTK	Spacer1	1		2059	minTK	4	set1	AACAGTCTCTTTCGCGGTACGTTG	-0.23896
Spacer1:2059, 4, set1, minTK	Spacer1	1		2059	minTK	4	set1	AAGTGATAACTATACGTACCCTTG	-0.45179
Spacer1:2059, 4, set1, minTK	Spacer1	1		2059	minTK	4	set1	ACGAGTCGGTTACGTGTTTCGTTA	-0.0530051
Spacer1:2059, 4, set1, minTK	Spacer1	1		2059	minTK	4	set1	ACTGCATAATTTCGTATGAGTGCA	-0.356144
Spacer1:2059, 4, set1, minTK	Spacer1	1		2059	minTK	4	set1	ACTGCTTTAATTTGTCGACAGTTA	-0.526987
Spacer1:2059, 4, set1, minTK	Spacer1	1		2059	minTK	4	set1	ATCGCATAATTATTTCTTTGTTAA	-0.392067
Spacer1:2059, 4, set1, minTK	Spacer1	1		2059	minTK	4	set1	ATGAAATAAATTCTAGTACGCTCA	-0.392257
Spacer1:2059, 4, set1, minTK	Spacer1	1		2059	minTK	4	set1	ATGGATCTGTTTCATATTTATATG	-0.441983
Spacer1:2059, 4, set1, minTK	Spacer1	1		2059	minTK	4	set1	ATGGATTTACTGGAAGGTTACTAC	-0.560532
Spacer1:2059, 4, set1, minTK	Spacer1	1		2059	minTK	4	set1	ATTAATCGAATTTTACGGCCTTCA	-0.475104
Spacer1:2059, 4, set1, minTK	Spacer1	1		2059	minTK	4	set1	ATTGATGTCCTGTGTATGACTTAG	-0.367922
Spacer1:2059, 4, set1, minTK	Spacer1	1		2059	minTK	4	set1	ATTTAATAACGGTTCGTTTCTGAG	-0.521707
Spacer1:2059, 4, set1, minTK	Spacer1	1		2059	minTK	4	set1	CCTAGTCAGTTTGTACCAAGTTTG	-0.397061
Spacer1:2059, 4, set1, minTK	Spacer1	1		2059	minTK	4	set1	CTCAAACAACTTCACCCGTACTTA	-0.22109
Spacer1:2059, 4, set1, minTK	Spacer1	1		2059	minTK	4	set1	CTTACACTCACTTAACGACACGTG	-0.271959
Spacer1:2059, 4, set1, minTK	Spacer1	1		2059	minTK	4	set1	GAGGATTGACTGGATACATATGTG	-0.685249
Spacer1:2059, 4, set1, minTK	Spacer1	1		2059	minTK	4	set1	GCTTCTCTAATGTGTCTTCCCTAG	-0.358052
Spacer1:2059, 4, set1, minTK	Spacer1	1		2059	minTK	4	set1	GTCACTTTCTTTTTTGTTTATACC	-0.333128
Spacer1:2059, 4, set1, minTK	Spacer1	1		2059	minTK	4	set1	GTCTGATGGATTGACAGATCTAAG	-0.398937
Spacer1:2059, 4, set1, minTK	Spacer1	1		2059	minTK	4	set1	GTGTATGAGATTTTAATATATTAA	-0.341345
Spacer1:2059, 4, set1, minTK	Spacer1	1		2059	minTK	4	set1	GTGTGTCAGTTACAACTGTCTGTG	-0.487381
Spacer1:2059, 4, set1, minTK	Spacer1	1		2059	minTK	4	set1	GTTAAATGGTGGGTTGTTACGACC	-0.357964
Spacer1:2065, 8, set1, minCMV	Spacer1	1		2065	minCMV	8	set1	AACACAGGACGTTTCACGAGCTAG	-0.202937
Spacer1:2065, 8, set1, minCMV	Spacer1	1		2065	minCMV	8	set1	AATAAATTAATTCTACTTACTATA	-0.430793
Spacer1:2065, 8, set1, minCMV	Spacer1	1		2065	minCMV	8	set1	AATAATTTGAGGGTAAGGCCGTCG	-0.4992
Spacer1:2065, 8, set1, minCMV	Spacer1	1		2065	minCMV	8	set1	AATGACTAATTATGCGGTAAGTTC	-0.309184
Spacer1:2065, 8, set1, minCMV	Spacer1	1		2065	minCMV	8	set1	ACGGGAGTGATTGAAGGTTCCTAG	-0.389782
Spacer1:2065, 8, set1, minCMV	Spacer1	1		2065	minCMV	8	set1	ACTTACTACAGAGTTCTAACGTAG	-0.429523
Spacer1:2065, 8, set1, minCMV	Spacer1	1		2065	minCMV	8	set1	ATCGATGTACTTTTCAGTTCGTAG	-0.35591
Spacer1:2065, 8, set1, minCMV	Spacer1	1		2065	minCMV	8	set1	ATGTATTAACTGGGTATAAGTGTG	0.0634731
Spacer1:2065, 8, set1, minCMV	Spacer1	1		2065	minCMV	8	set1	ATTAAATACAGACTTATATATATG	-0.589566
Spacer1:2065, 8, set1, minCMV	Spacer1	1		2065	minCMV	8	set1	ATTGGTTGCTGGTAAGTACATATC	0.652118
Spacer1:2065, 8, set1, minCMV	Spacer1	1		2065	minCMV	8	set1	ATTTATTGCAGATGCCTATACGAG	-0.437229
Spacer1:2065, 8, set1, minCMV	Spacer1	1		2065	minCMV	8	set1	ATTTGATGGAGGTTTCTTACTTAG	-0.171352
Spacer1:2065, 8, set1, minCMV	Spacer1	1		2065	minCMV	8	set1	CCTGATTTATCGCTTATATGTGTA	-0.156477
Spacer1:2065, 8, set1, minCMV	Spacer1	1		2065	minCMV	8	set1	CTTACAGACATACAAATTCATATG	-0.420175
Spacer1:2065, 8, set1, minCMV	Spacer1	1		2065	minCMV	8	set1	CTTTACGTCATGTATCCATACTTA	-0.286641
Spacer1:2065, 8, set1, minCMV	Spacer1	1		2065	minCMV	8	set1	GATGAATAATTGGTACGAACTTCC	0.81046
Spacer1:2065, 8, set1, minCMV	Spacer1	1		2065	minCMV	8	set1	GTCAACTAGAGTCAAACATGTGTC	-0.476836
Spacer1:2065, 8, set1, minCMV	Spacer1	1		2065	minCMV	8	set1	GTCGATTTCCCATTTGCACAGTTC	-0.299111
Spacer1:2065, 8, set1, minCMV	Spacer1	1		2065	minCMV	8	set1	GTGGAATTCTCTTAAGGTCATTTA	-0.438343
Spacer1:2065, 8, set1, minProm	Spacer1	1		2065	minProm	8	set1	AATGAATGCTTATTAAGTAAGTTG	-0.413526
Spacer1:2065, 8, set1, minProm	Spacer1	1		2065	minProm	8	set1	ACGAGTCGCATGGATGTAAGGACA	-0.314081
Spacer1:2065, 8, set1, minProm	Spacer1	1		2065	minProm	8	set1	ACGGAATGGTTAGGTGTTAATATA	-0.524159
Spacer1:2065, 8, set1, minProm	Spacer1	1		2065	minProm	8	set1	ACGTAATAATCACTACCATCCATG	-0.410202
Spacer1:2065, 8, set1, minProm	Spacer1	1		2065	minProm	8	set1	ACGTGTCTCTCGCTTCTTCGCATA	-0.564831
Spacer1:2065, 8, set1, minProm	Spacer1	1		2065	minProm	8	set1	ATTTATTGAATAGTTCCTAGTTTA	-0.48674
Spacer1:2065, 8, set1, minProm	Spacer1	1		2065	minProm	8	set1	CCTTCCTTGTTAGTTGTAAACGTA	-0.545847
Spacer1:2065, 8, set1, minProm	Spacer1	1		2065	minProm	8	set1	CCTTGTCTCCTTTTACTTACTTTC	-0.341318
Spacer1:2065, 8, set1, minProm	Spacer1	1		2065	minProm	8	set1	CTTTCTCGGTCACTTGCGACCTTA	-0.455974
Spacer1:2065, 8, set1, minProm	Spacer1	1		2065	minProm	8	set1	GCGGCCGGATTGTACAGATGCTTG	-0.592212
Spacer1:2065, 8, set1, minProm	Spacer1	1		2065	minProm	8	set1	GTGTCCTAGTCGGTTATTCCGATC	-0.569155
Spacer1:2065, 8, set1, minProm	Spacer1	1		2065	minProm	8	set1	GTTACTCAATTTGTTGTTAATTTC	-0.369634
Spacer1:2065, 8, set1, minProm	Spacer1	1		2065	minProm	8	set1	GTTTATTTACTGGTTACTCCTGAC	-0.363277
Spacer1:2065, 8, set1, minTK	Spacer1	1		2065	minTK	8	set1	AACAAAGGACTGGTTATTAATGCC	-0.335617
Spacer1:2065, 8, set1, minTK	Spacer1	1		2065	minTK	8	set1	AAGTCTTGAATTTATGTTCCGGTC	-0.315744
Spacer1:2065, 8, set1, minTK	Spacer1	1		2065	minTK	8	set1	AATTAATTACTTTTTCTGCGTATA	-0.296079
Spacer1:2065, 8, set1, minTK	Spacer1	1		2065	minTK	8	set1	AATTAATTGTTACTCGTTTAGATA	-0.396925
Spacer1:2065, 8, set1, minTK	Spacer1	1		2065	minTK	8	set1	AATTCATTCAGTTGTGGGCAGGTA	-0.498147
Spacer1:2065, 8, set1, minTK	Spacer1	1		2065	minTK	8	set1	ACGAAAGTGAGGTGAGGTAGTATA	-0.59138
Spacer1:2065, 8, set1, minTK	Spacer1	1		2065	minTK	8	set1	ATCTCACGCTTATGTGTTCCTTAA	-0.201545
Spacer1:2065, 8, set1, minTK	Spacer1	1		2065	minTK	8	set1	ATGAATCTAATTTAACTTTCTTAA	-0.310886
Spacer1:2065, 8, set1, minTK	Spacer1	1		2065	minTK	8	set1	ATGGGAGTACTATTTATGCCTTAA	-0.482172
Spacer1:2065, 8, set1, minTK	Spacer1	1		2065	minTK	8	set1	ATGTAACTCAGGGGCGTAAACTAC	-0.560721
Spacer1:2065, 8, set1, minTK	Spacer1	1		2065	minTK	8	set1	ATTAACTTATCGTTCGCGCCCATC	-0.346053
Spacer1:2065, 8, set1, minTK	Spacer1	1		2065	minTK	8	set1	ATTGCTCGATCACATACTTGCGAG	-0.377381
Spacer1:2065, 8, set1, minTK	Spacer1	1		2065	minTK	8	set1	CACACTCTCATTCGTATAAATGAG	-0.302128
Spacer1:2065, 8, set1, minTK	Spacer1	1		2065	minTK	8	set1	CAGAAAGAAACAGTAATTTATGCA	-0.339554
Spacer1:2065, 8, set1, minTK	Spacer1	1		2065	minTK	8	set1	CATACCTGCTGTCTCAGACCGGTG	-0.444006
Spacer1:2065, 8, set1, minTK	Spacer1	1		2065	minTK	8	set1	CCGGCTCACCCTTTCATTAAGAAC	0.299534
Spacer1:2065, 8, set1, minTK	Spacer1	1		2065	minTK	8	set1	CCTACATTGTCTTAACTGCGCTTG	-0.701635
Spacer1:2065, 8, set1, minTK	Spacer1	1		2065	minTK	8	set1	GATAGCCAGTTTGTCATTAGTGTA	-0.651996
Spacer1:2065, 8, set1, minTK	Spacer1	1		2065	minTK	8	set1	GATGATTGCTGGGAAGTTCATATA	-0.365178
Spacer1:2065, 8, set1, minTK	Spacer1	1		2065	minTK	8	set1	GCCAATGAACTGCTACGTCACTTA	-0.591107
Spacer1:2065, 8, set1, minTK	Spacer1	1		2065	minTK	8	set1	GCTGACGGCTGTCATGCTACTTCG	-0.386041
Spacer1:2065, 8, set1, minTK	Spacer1	1		2065	minTK	8	set1	GTCTATGAGTCGTTTGTTAACGCA	-0.512152
Spacer1:2065, 8, set1, minTK	Spacer1	1		2065	minTK	8	set1	GTCTCACACCCTCGTGCACGGGCG	-0.456199
Spacer1:2065, 8, set1, minTK	Spacer1	1		2065	minTK	8	set1	GTTTGCTTGATGTTTGTTTAGTTG	-0.452431
Spacer1:2071, 1, set2, minCMV	Spacer1	1		2071	minCMV	1	set2	AAGGGTTTATTTTTTATATCGGAC	-0.23888
Spacer1:2071, 1, set2, minCMV	Spacer1	1		2071	minCMV	1	set2	AATTCTCTGTTTCTTGTTTATTAA	-0.226271
Spacer1:2071, 1, set2, minCMV	Spacer1	1		2071	minCMV	1	set2	ACGGATGAATTACGTCTTTATATA	-0.0795263
Spacer1:2071, 1, set2, minCMV	Spacer1	1		2071	minCMV	1	set2	ATCGCTGTCTTGTTTGTAAATTTC	-0.630574
Spacer1:2071, 1, set2, minCMV	Spacer1	1		2071	minCMV	1	set2	ATGAAATACTCGCATGGTCCTATG	-0.532957
Spacer1:2071, 1, set2, minCMV	Spacer1	1		2071	minCMV	1	set2	ATTAAACACATATTTCCGTACGAA	-0.506962
Spacer1:2071, 1, set2, minCMV	Spacer1	1		2071	minCMV	1	set2	ATTAGTGTCTTTGTCCCGTCGTAA	-0.310241
Spacer1:2071, 1, set2, minCMV	Spacer1	1		2071	minCMV	1	set2	CATTGCGGCAGTCAACTTTACGTC	-0.444121
Spacer1:2071, 1, set2, minCMV	Spacer1	1		2071	minCMV	1	set2	CTCAATCACTGTTTTGTATAGTAC	-0.46255
Spacer1:2071, 1, set2, minCMV	Spacer1	1		2071	minCMV	1	set2	CTGAACGGATTTCATCTAACCGTC	-0.464228
Spacer1:2071, 1, set2, minCMV	Spacer1	1		2071	minCMV	1	set2	CTGTCATACACTTTACGTCATTCC	0.43364
Spacer1:2071, 1, set2, minCMV	Spacer1	1		2071	minCMV	1	set2	GACTGAGGGTTTCATATGTACGAA	-0.571741
Spacer1:2071, 1, set2, minCMV	Spacer1	1		2071	minCMV	1	set2	GATTGTTAATTAGGCGCTTAGTTA	-0.468381
Spacer1:2071, 1, set2, minCMV	Spacer1	1		2071	minCMV	1	set2	GCGTAACGACGTTTAATATAGATA	-0.494053
Spacer1:2071, 1, set2, minCMV	Spacer1	1		2071	minCMV	1	set2	GTTAGTCGGTCTTTAGTGACGTCC	-0.215558
Spacer1:2071, 1, set2, minProm	Spacer1	1		2071	minProm	1	set2	AATAATGTATTTTTCATATACTTG	-0.742932
Spacer1:2071, 1, set2, minProm	Spacer1	1		2071	minProm	1	set2	AATACATTGCGTCGTCCATCCAAA	-0.302238
Spacer1:2071, 1, set2, minProm	Spacer1	1		2071	minProm	1	set2	AATGAATGATGTCATGTGCACACC	0.00788191
Spacer1:2071, 1, set2, minProm	Spacer1	1		2071	minProm	1	set2	ATCTCCTTATCATTACCGAATTAA	-0.474614
Spacer1:2071, 1, set2, minProm	Spacer1	1		2071	minProm	1	set2	ATGTATGGGTTGGACATGTATTTC	-0.640098
Spacer1:2071, 1, set2, minProm	Spacer1	1		2071	minProm	1	set2	ATTGAACAAACATTACGGTCGACC	-0.413373
Spacer1:2071, 1, set2, minProm	Spacer1	1		2071	minProm	1	set2	ATTGAATAATTAGGCGTATAGAAA	-0.536239
Spacer1:2071, 1, set2, minProm	Spacer1	1		2071	minProm	1	set2	ATTGGTCTCTGTGTCCTTTCGTTA	-0.340276
Spacer1:2071, 1, set2, minProm	Spacer1	1		2071	minProm	1	set2	ATTTGTCTAATTTTTCCATCGACA	-0.593484
Spacer1:2071, 1, set2, minProm	Spacer1	1		2071	minProm	1	set2	CACTAATACTCTCTCGTTTACGTA	-0.332073
Spacer1:2071, 1, set2, minProm	Spacer1	1		2071	minProm	1	set2	CATACAGTATTTTATATTCGTTAC	-0.354809
Spacer1:2071, 1, set2, minProm	Spacer1	1		2071	minProm	1	set2	CATGCTCTATTTGTAGCTTATAAA	-0.355521
Spacer1:2071, 1, set2, minProm	Spacer1	1		2071	minProm	1	set2	CCGTACGAATTACTTGTATAGTTC	-0.288791
Spacer1:2071, 1, set2, minProm	Spacer1	1		2071	minProm	1	set2	CTCGCTTTCCCGTACGCTCGTAAC	-0.466699
Spacer1:2071, 1, set2, minProm	Spacer1	1		2071	minProm	1	set2	CTTGCCGAGTGTGTACCGTCGGTC	-0.836888
Spacer1:2071, 1, set2, minProm	Spacer1	1		2071	minProm	1	set2	GATTATTGATCATTTAGAAGGGCC	-0.689751
Spacer1:2071, 1, set2, minProm	Spacer1	1		2071	minProm	1	set2	GTCTAATAAAGTCTACTTTATGTA	-0.451421
Spacer1:2071, 1, set2, minProm	Spacer1	1		2071	minProm	1	set2	GTTACTGGCCTTCTTGGGAAGGCA	-0.586198
Spacer1:2071, 1, set2, minTK	Spacer1	1		2071	minTK	1	set2	AATGGCTTCACGCGCGCGAGTTCC	-0.318458
Spacer1:2071, 1, set2, minTK	Spacer1	1		2071	minTK	1	set2	AATTCCTACTTTTTCCCAAACGTA	-0.330368
Spacer1:2071, 1, set2, minTK	Spacer1	1		2071	minTK	1	set2	ACCTGTTTCACTCTTGTAAATTTA	-0.172008
Spacer1:2071, 1, set2, minTK	Spacer1	1		2071	minTK	1	set2	ACTTATCAACTTGTTATGTACTCC	-0.284165
Spacer1:2071, 1, set2, minTK	Spacer1	1		2071	minTK	1	set2	ATCTCCGGACTGGTTGTTTACATA	-0.29517
Spacer1:2071, 1, set2, minTK	Spacer1	1		2071	minTK	1	set2	ATGTATTAATTTCATCGTACTGCA	-0.470814
Spacer1:2071, 1, set2, minTK	Spacer1	1		2071	minTK	1	set2	ATTAATTAATCATTAGTTTAGGAG	-0.679695
Spacer1:2071, 1, set2, minTK	Spacer1	1		2071	minTK	1	set2	ATTAGCCAACCTTTACTTTGGGTC	-1.35101
Spacer1:2071, 1, set2, minTK	Spacer1	1		2071	minTK	1	set2	ATTGAATTAACATGCGCACATTAG	-0.58224
Spacer1:2071, 1, set2, minTK	Spacer1	1		2071	minTK	1	set2	CCCTCAGGCATTGTTCTTTCGGCC	-0.319657
Spacer1:2071, 1, set2, minTK	Spacer1	1		2071	minTK	1	set2	CCTGCTCAGACTCACCTATGTGCA	-0.17857
Spacer1:2071, 1, set2, minTK	Spacer1	1		2071	minTK	1	set2	CTGGCATAGATATATATATCCATG	-0.514062
Spacer1:2071, 1, set2, minTK	Spacer1	1		2071	minTK	1	set2	CTGTATTACTTATATAGACCTGTG	-0.391117
Spacer1:2071, 1, set2, minTK	Spacer1	1		2071	minTK	1	set2	GAGGCATTACTTTTAATTCATATC	-0.264471
Spacer1:2071, 1, set2, minTK	Spacer1	1		2071	minTK	1	set2	GCTGCATAACTATGAGTTAACTAC	-0.398838
Spacer1:2071, 1, set2, minTK	Spacer1	1		2071	minTK	1	set2	GTGAATTTGTTGGAAGCTACTAAG	-0.466109
Spacer1:2071, 1, set2, minTK	Spacer1	1		2071	minTK	1	set2	GTGGATTTCACGTAACCGTAGGTG	-0.589711
Spacer1:2071, 1, set2, minTK	Spacer1	1		2071	minTK	1	set2	GTTAATCGGACGTGTAGGTCCTTC	-0.3954
Spacer1:2071, 1, set2, minTK	Spacer1	1		2071	minTK	1	set2	GTTTATTTAACTGATGTTTCGGCG	-0.469017
Spacer1:2077, 4, set2, minCMV	Spacer1	1		2077	minCMV	4	set2	ACCGAACTCTCTGGCCCGCCCATG	-0.719314
Spacer1:2077, 4, set2, minCMV	Spacer1	1		2077	minCMV	4	set2	ACGAATCGATGTTAAGGTACTGTC	-0.0961507
Spacer1:2077, 4, set2, minCMV	Spacer1	1		2077	minCMV	4	set2	ACGACCCGCTCTGTTCTAAATGTA	-0.503151
Spacer1:2077, 4, set2, minCMV	Spacer1	1		2077	minCMV	4	set2	ACTGACTACTGGCGTGGTTGCTCC	-0.467904
Spacer1:2077, 4, set2, minCMV	Spacer1	1		2077	minCMV	4	set2	ATCAGTGAGTTTGGAAGTACCTAA	-0.393369
Spacer1:2077, 4, set2, minCMV	Spacer1	1		2077	minCMV	4	set2	ATTAAACAGATTCTAATATGCGAG	-0.395393
Spacer1:2077, 4, set2, minCMV	Spacer1	1		2077	minCMV	4	set2	ATTACTGTCATGGGAGTTAATGCG	-0.286335
Spacer1:2077, 4, set2, minCMV	Spacer1	1		2077	minCMV	4	set2	ATTGATTTGCGATTTCTTCGGTTA	-0.384747
Spacer1:2077, 4, set2, minCMV	Spacer1	1		2077	minCMV	4	set2	ATTGCTTAGTCTTTTCCAAGTTAC	-0.466769
Spacer1:2077, 4, set2, minCMV	Spacer1	1		2077	minCMV	4	set2	ATTTGACTCCGTTTTGCATGCGTA	0.296292
Spacer1:2077, 4, set2, minCMV	Spacer1	1		2077	minCMV	4	set2	CATTCTTTCAGGGACCTAAGGTTC	-0.451779
Spacer1:2077, 4, set2, minCMV	Spacer1	1		2077	minCMV	4	set2	CCTTAACTCTTGTACATTTACAAC	-0.426054
Spacer1:2077, 4, set2, minCMV	Spacer1	1		2077	minCMV	4	set2	CTTGGATAATGGGGAAGTCGGTTA	-0.41522
Spacer1:2077, 4, set2, minCMV	Spacer1	1		2077	minCMV	4	set2	GTTAGCCGATCTTTTGTAAACACC	-0.577791
Spacer1:2077, 4, set2, minCMV	Spacer1	1		2077	minCMV	4	set2	GTTTGTTTCCTTTGACTTCGTATA	-0.37509
Spacer1:2077, 4, set2, minProm	Spacer1	1		2077	minProm	4	set2	AAGGATTTCTCATGCGTTTGGTTA	-0.347766
Spacer1:2077, 4, set2, minProm	Spacer1	1		2077	minProm	4	set2	AAGGGCGTCATTTTTCTGAATTTA	-0.382921
Spacer1:2077, 4, set2, minProm	Spacer1	1		2077	minProm	4	set2	AATTGTTTGCTTCTAATTAATTTC	-0.540362
Spacer1:2077, 4, set2, minProm	Spacer1	1		2077	minProm	4	set2	ACGTGACAACTAGATCGTTGTTCG	-0.561604
Spacer1:2077, 4, set2, minProm	Spacer1	1		2077	minProm	4	set2	ATTAATGGGTGTTTAATATGTTAA	-0.458111
Spacer1:2077, 4, set2, minProm	Spacer1	1		2077	minProm	4	set2	CACTCATTGTTGTGAATGCATGAA	-0.332768
Spacer1:2077, 4, set2, minProm	Spacer1	1		2077	minProm	4	set2	CTCGCTTACTTTGAAGGGACTGCC	-0.541862
Spacer1:2077, 4, set2, minProm	Spacer1	1		2077	minProm	4	set2	CTGGACCAACTTTTAATATACTTG	-0.499793
Spacer1:2077, 4, set2, minProm	Spacer1	1		2077	minProm	4	set2	CTTAAAGGATCTTAAATTTGTTTG	-0.388426
Spacer1:2077, 4, set2, minProm	Spacer1	1		2077	minProm	4	set2	GCTTGCGTATTTCTTCTTTCTTTC	-0.613777
Spacer1:2077, 4, set2, minProm	Spacer1	1		2077	minProm	4	set2	GTTACAGTGCCTCATAGGTGTGCA	-0.517763
Spacer1:2077, 4, set2, minTK	Spacer1	1		2077	minTK	4	set2	AATGATCTGATATATGCATCTAAA	-0.458694
Spacer1:2077, 4, set2, minTK	Spacer1	1		2077	minTK	4	set2	AATGATGGCTGTTGTACACATGTG	-0.410313
Spacer1:2077, 4, set2, minTK	Spacer1	1		2077	minTK	4	set2	ATTAATTGACCGTTCATGTCTTCA	-0.542839
Spacer1:2077, 4, set2, minTK	Spacer1	1		2077	minTK	4	set2	ATTTACTAACGAGGAAGTTCGTCA	-0.547805
Spacer1:2077, 4, set2, minTK	Spacer1	1		2077	minTK	4	set2	CACGGCTAATCGGTAATTAGTATA	-0.568959
Spacer1:2077, 4, set2, minTK	Spacer1	1		2077	minTK	4	set2	CAGTAATGAAGTCATACGAGGTCA	-0.41872
Spacer1:2077, 4, set2, minTK	Spacer1	1		2077	minTK	4	set2	CATAAACGGTTTGTTATGCGCGCA	-0.505301
Spacer1:2077, 4, set2, minTK	Spacer1	1		2077	minTK	4	set2	CATAAATAGTGTGTTCTAACCATG	-0.419877
Spacer1:2077, 4, set2, minTK	Spacer1	1		2077	minTK	4	set2	CCCAACGTGTTATAACTTTATGAG	-0.593091
Spacer1:2083, 8, set2, minCMV	Spacer1	1		2083	minCMV	8	set2	AACGGAGAGAGGTAAAGATCGTAG	-0.44404
Spacer1:2083, 8, set2, minCMV	Spacer1	1		2083	minCMV	8	set2	AATAAATTACCTTATGTACGTTAC	-0.384272
Spacer1:2083, 8, set2, minCMV	Spacer1	1		2083	minCMV	8	set2	AATGACTTGCCTCATATAAGGGTA	-0.252282
Spacer1:2083, 8, set2, minCMV	Spacer1	1		2083	minCMV	8	set2	AATTCTTTCTTTTATACAAGTATG	-0.590055
Spacer1:2083, 8, set2, minCMV	Spacer1	1		2083	minCMV	8	set2	ACGTGTTGCTGGGTACTGTCGGAA	-0.654945
Spacer1:2083, 8, set2, minCMV	Spacer1	1		2083	minCMV	8	set2	ACTGCTTTAATATGTAGGACGTTA	-0.500686
Spacer1:2083, 8, set2, minCMV	Spacer1	1		2083	minCMV	8	set2	ACTTCACAGTTTCATATATAGTCA	-0.324205
Spacer1:2083, 8, set2, minCMV	Spacer1	1		2083	minCMV	8	set2	ACTTGTTAGTGGTTAAGTCATGAG	0.785037
Spacer1:2083, 8, set2, minCMV	Spacer1	1		2083	minCMV	8	set2	ATGGCTGAACGATATCCTACTTCA	-0.534031
Spacer1:2083, 8, set2, minCMV	Spacer1	1		2083	minCMV	8	set2	ATTAAATTCTTACGTGCTTGGTAG	-0.398593
Spacer1:2083, 8, set2, minCMV	Spacer1	1		2083	minCMV	8	set2	ATTACTGGAATGTATATTAACGTG	1.17605
Spacer1:2083, 8, set2, minCMV	Spacer1	1		2083	minCMV	8	set2	ATTTGTCTATTGCTTGTTTCGTCA	-0.588838
Spacer1:2083, 8, set2, minCMV	Spacer1	1		2083	minCMV	8	set2	CACTAAGTCATTTGAAGTTCTACG	-0.6212
Spacer1:2083, 8, set2, minCMV	Spacer1	1		2083	minCMV	8	set2	CATGCTCAGTTGGTAGGTCAGGAA	-0.476615
Spacer1:2083, 8, set2, minCMV	Spacer1	1		2083	minCMV	8	set2	CATTATTGATCGGTTGTTACGTCA	-0.056252
Spacer1:2083, 8, set2, minCMV	Spacer1	1		2083	minCMV	8	set2	CCTTATGTAAGTTTTATGTGTTCG	-0.463435
Spacer1:2083, 8, set2, minCMV	Spacer1	1		2083	minCMV	8	set2	CTCAATTTGTCACGCAGTACGTTG	-0.520965
Spacer1:2083, 8, set2, minCMV	Spacer1	1		2083	minCMV	8	set2	CTCAGTTTGCCTCATCTGTGTTTA	-0.825017
Spacer1:2083, 8, set2, minCMV	Spacer1	1		2083	minCMV	8	set2	CTTGACGTCATTGTTCTTCGTGAG	-0.249002
Spacer1:2083, 8, set2, minCMV	Spacer1	1		2083	minCMV	8	set2	CTTGGTTAACCACTTGGAACCGCG	-0.594199
Spacer1:2083, 8, set2, minCMV	Spacer1	1		2083	minCMV	8	set2	GCCTATGTACGACTCCCGTCTTTG	-0.411962
Spacer1:2083, 8, set2, minCMV	Spacer1	1		2083	minCMV	8	set2	GCCTGTCTACTTGTAAGATGCACA	-0.618184
Spacer1:2083, 8, set2, minCMV	Spacer1	1		2083	minCMV	8	set2	GTGAAAGGCCCATTTGTATAGTTG	-0.326251
Spacer1:2083, 8, set2, minCMV	Spacer1	1		2083	minCMV	8	set2	GTGTGTTTGCTATAAACATCTACG	-0.402739
Spacer1:2083, 8, set2, minCMV	Spacer1	1		2083	minCMV	8	set2	GTTAATCGGTCTTTAGTTCATAAA	-0.0844842
Spacer1:2083, 8, set2, minProm	Spacer1	1		2083	minProm	8	set2	AACAAATTGTTATATACAACTTTC	-0.243566
Spacer1:2083, 8, set2, minProm	Spacer1	1		2083	minProm	8	set2	AAGGATGTGCTATTCGTAAGCGTG	-0.451071
Spacer1:2083, 8, set2, minProm	Spacer1	1		2083	minProm	8	set2	AAGGGCTTCTGGCTACCAACGATA	-0.62295
Spacer1:2083, 8, set2, minProm	Spacer1	1		2083	minProm	8	set2	AAGTATTAATGACTTGTAAAGGTA	-0.346189
Spacer1:2083, 8, set2, minProm	Spacer1	1		2083	minProm	8	set2	AATGGATTCCTGGACGTTAGTGCG	-0.460305
Spacer1:2083, 8, set2, minProm	Spacer1	1		2083	minProm	8	set2	ACCGAAGAGTTAGTTGCTTGCATA	-0.6638
Spacer1:2083, 8, set2, minProm	Spacer1	1		2083	minProm	8	set2	ACTAATTTATTTCTTCCGAAGTCG	-0.420084
Spacer1:2083, 8, set2, minProm	Spacer1	1		2083	minProm	8	set2	ACTTAAGTGTTAGATGCGACCTTC	-0.346391
Spacer1:2083, 8, set2, minProm	Spacer1	1		2083	minProm	8	set2	ATGGATTAGTTTTTCGGGTCTACG	-0.323252
Spacer1:2083, 8, set2, minProm	Spacer1	1		2083	minProm	8	set2	ATGTATGGACTTTAACTGAGTTAG	-0.757793
Spacer1:2083, 8, set2, minProm	Spacer1	1		2083	minProm	8	set2	ATTGATCGGTTGCGAGGGTCCTAA	-0.293492
Spacer1:2083, 8, set2, minProm	Spacer1	1		2083	minProm	8	set2	ATTTATTTATTTCGTAGGAATTCC	-0.551841
Spacer1:2083, 8, set2, minProm	Spacer1	1		2083	minProm	8	set2	CATGGAGACAGTTTTGGACCCTCA	-0.546962
Spacer1:2083, 8, set2, minProm	Spacer1	1		2083	minProm	8	set2	CTCACACTCTCTGACATTACGTTG	-0.229882
Spacer1:2083, 8, set2, minProm	Spacer1	1		2083	minProm	8	set2	CTCTATTACTTTGGCCGAAGGATG	-0.537762
Spacer1:2083, 8, set2, minProm	Spacer1	1		2083	minProm	8	set2	CTGTACTTAATAGGTCCGTATAAG	-0.272222
Spacer1:2083, 8, set2, minProm	Spacer1	1		2083	minProm	8	set2	CTGTGTGTAATGTTCCTTAATTAG	-0.752302
Spacer1:2083, 8, set2, minProm	Spacer1	1		2083	minProm	8	set2	CTTAATTAATTGGTTATTTCCTCC	-0.497588
Spacer1:2083, 8, set2, minProm	Spacer1	1		2083	minProm	8	set2	CTTGCATAATGTCACATTAAGGTC	-0.583983
Spacer1:2083, 8, set2, minProm	Spacer1	1		2083	minProm	8	set2	GCGTATTTCCTGGTAACTACTACG	-0.547835
Spacer1:2083, 8, set2, minProm	Spacer1	1		2083	minProm	8	set2	GCTGAATTCATATATGTGACGTTC	-0.464005
Spacer1:2083, 8, set2, minProm	Spacer1	1		2083	minProm	8	set2	GTCAATTGATCACTTCGAACGTAA	-0.447271
Spacer1:2083, 8, set2, minProm	Spacer1	1		2083	minProm	8	set2	GTCTGAGTCATGCTCCTTAGTTCG	-0.381356
Spacer1:2083, 8, set2, minProm	Spacer1	1		2083	minProm	8	set2	GTGTGATTCATATATGTGAGTTTC	-0.415958
Spacer1:2083, 8, set2, minProm	Spacer1	1		2083	minProm	8	set2	GTTTGTTAATGGGGTCTTTATGTC	-0.518085
Spacer1:2083, 8, set2, minTK	Spacer1	1		2083	minTK	8	set2	AACGAAGAATTAGGACTGCATACC	-0.215138
Spacer1:2083, 8, set2, minTK	Spacer1	1		2083	minTK	8	set2	ATCACACAACGATTTAGTCAGTTA	-0.54672
Spacer1:2083, 8, set2, minTK	Spacer1	1		2083	minTK	8	set2	ATCGACTTGCTGCACGCATCTGAC	-0.663654
Spacer1:2083, 8, set2, minTK	Spacer1	1		2083	minTK	8	set2	ATTAACGTGACGTTAGTTTACTTG	-0.391557
Spacer1:2083, 8, set2, minTK	Spacer1	1		2083	minTK	8	set2	CAGTGCCTATCTTGTCGATGTTCA	-0.487829
Spacer1:2083, 8, set2, minTK	Spacer1	1		2083	minTK	8	set2	CATGCATACACGTTTCGATACTAA	-0.418015
Spacer1:2083, 8, set2, minTK	Spacer1	1		2083	minTK	8	set2	CCTAACTTCTCTTTTATACACAAA	-0.411299
Spacer1:2083, 8, set2, minTK	Spacer1	1		2083	minTK	8	set2	CTCAGATGAAGGTATGCGCCCGAG	-0.53522
Spacer1:2083, 8, set2, minTK	Spacer1	1		2083	minTK	8	set2	CTGTCTTTACGACGACCTTCGGAG	-0.279833
Spacer1:2083, 8, set2, minTK	Spacer1	1		2083	minTK	8	set2	GACACATTGTTATAAAGAACTTCA	-0.399891
Spacer1:2083, 8, set2, minTK	Spacer1	1		2083	minTK	8	set2	GACACCCAATTGGGTACTTAGATC	-0.514638
Spacer1:2083, 8, set2, minTK	Spacer1	1		2083	minTK	8	set2	GATTAACACATTCTTCGTTCTTCA	-0.433672
Spacer1:2083, 8, set2, minTK	Spacer1	1		2083	minTK	8	set2	GTTTCACAGTTTTGTCTTCGCGTA	-0.383072
Spacer1:2089, 1, set3, minCMV	Spacer1	1		2089	minCMV	1	set3	AATAATTTCATTGGACTACCCAAG	-0.550698
Spacer1:2089, 1, set3, minCMV	Spacer1	1		2089	minCMV	1	set3	AATTCAGAGTTGGTAAGATGTATC	-0.302349
Spacer1:2089, 1, set3, minCMV	Spacer1	1		2089	minCMV	1	set3	ACCGAACAGTTGTGAATGAATATA	-0.647516
Spacer1:2089, 1, set3, minCMV	Spacer1	1		2089	minCMV	1	set3	ACTAAATACACATTACGTTATTTA	-0.387422
Spacer1:2089, 1, set3, minCMV	Spacer1	1		2089	minCMV	1	set3	ATCACTTGCCTATTAGTATCCTCG	-0.329368
Spacer1:2089, 1, set3, minCMV	Spacer1	1		2089	minCMV	1	set3	ATCTACCACTCTTATATGCCTACA	-0.454368
Spacer1:2089, 1, set3, minCMV	Spacer1	1		2089	minCMV	1	set3	ATCTATGTCTTTTATCTAAGTAAA	-0.334914
Spacer1:2089, 1, set3, minCMV	Spacer1	1		2089	minCMV	1	set3	ATGAGCTTCCGGCATAGTTATTTA	-0.321796
Spacer1:2089, 1, set3, minCMV	Spacer1	1		2089	minCMV	1	set3	ATTTGCTTGTTACGCCGTCGGGCA	-0.229644
Spacer1:2089, 1, set3, minCMV	Spacer1	1		2089	minCMV	1	set3	CATACCGTAAGATACATTCATTTA	-0.272625
Spacer1:2089, 1, set3, minCMV	Spacer1	1		2089	minCMV	1	set3	CCCTACTGGACGTTCGGAAATACC	0.89233
Spacer1:2089, 1, set3, minCMV	Spacer1	1		2089	minCMV	1	set3	CTGAACTGGTTGGTTACGTCTACC	-0.744024
Spacer1:2089, 1, set3, minCMV	Spacer1	1		2089	minCMV	1	set3	GCTACCTACCGTTGACGTAGGTTG	-0.297099
Spacer1:2089, 1, set3, minCMV	Spacer1	1		2089	minCMV	1	set3	GCTACTTAAAGTGGTACATATTTA	-0.343748
Spacer1:2089, 1, set3, minCMV	Spacer1	1		2089	minCMV	1	set3	GTGTCTGAGCGGGAAGCTTCCGCA	-0.355342
Spacer1:2089, 1, set3, minCMV	Spacer1	1		2089	minCMV	1	set3	GTTTATCTATCTTTTATTTATGTG	-0.30291
Spacer1:2089, 1, set3, minProm	Spacer1	1		2089	minProm	1	set3	AAGACTTTCACTCTACGGTGCACG	-0.493633
Spacer1:2089, 1, set3, minProm	Spacer1	1		2089	minProm	1	set3	AATTGTCTACGGTATACACAGTAG	-0.368156
Spacer1:2089, 1, set3, minProm	Spacer1	1		2089	minProm	1	set3	ACCAATTGGTTTCATAGGTCTTAA	-0.629419
Spacer1:2089, 1, set3, minProm	Spacer1	1		2089	minProm	1	set3	ATCGATTGACCGTGCACGACGGTA	-0.510135
Spacer1:2089, 1, set3, minProm	Spacer1	1		2089	minProm	1	set3	ATGTACGACTTATATACTCCCGAG	-0.442631
Spacer1:2089, 1, set3, minProm	Spacer1	1		2089	minProm	1	set3	CATGCCTTGCTAGACCTTTGGATG	-0.556722
Spacer1:2089, 1, set3, minProm	Spacer1	1		2089	minProm	1	set3	CTTTCTGAGATTTGTGGGTATATG	-0.581641
Spacer1:2089, 1, set3, minProm	Spacer1	1		2089	minProm	1	set3	GACACAGTAATGTTACTTTCGACC	-0.449098
Spacer1:2089, 1, set3, minProm	Spacer1	1		2089	minProm	1	set3	GTGGATCTGTCATACCTTTATATA	-0.489143
Spacer1:2089, 1, set3, minTK	Spacer1	1		2089	minTK	1	set3	ACGAACCGCCCTTTCGCGTGTATG	-0.499749
Spacer1:2089, 1, set3, minTK	Spacer1	1		2089	minTK	1	set3	ATGGGAGGACGTCTAATAACTGTA	-0.370127
Spacer1:2089, 1, set3, minTK	Spacer1	1		2089	minTK	1	set3	CCCTACGACTGGTTTACAACTTCC	-0.80582
Spacer1:2089, 1, set3, minTK	Spacer1	1		2089	minTK	1	set3	CCGGATGTCCGTTTAGGTCGTAAA	-0.39173
Spacer1:2089, 1, set3, minTK	Spacer1	1		2089	minTK	1	set3	CCTGATTGGATTTGTATGCATTTG	-0.606474
Spacer1:2089, 1, set3, minTK	Spacer1	1		2089	minTK	1	set3	CCTTCTGTCATGTTTGGGCACATC	-0.4745
Spacer1:2089, 1, set3, minTK	Spacer1	1		2089	minTK	1	set3	CTCGATCTCCCTTTCCTACGGTCA	-0.360552
Spacer1:2089, 1, set3, minTK	Spacer1	1		2089	minTK	1	set3	CTGTACCACCTTTACACTAGCACG	-0.453354
Spacer1:2089, 1, set3, minTK	Spacer1	1		2089	minTK	1	set3	CTTTATTAGCTGGAACGTTGGGCA	-0.286425
Spacer1:2089, 1, set3, minTK	Spacer1	1		2089	minTK	1	set3	GAGGCTCTCCTACTTCTTTGTATG	-0.358154
Spacer1:2089, 1, set3, minTK	Spacer1	1		2089	minTK	1	set3	GATGATTTGTTTCTCATGTCTTCC	-0.268952
Spacer1:2089, 1, set3, minTK	Spacer1	1		2089	minTK	1	set3	GCGACCGTGAGTCACATGTGTTTC	-0.518303
Spacer1:2089, 1, set3, minTK	Spacer1	1		2089	minTK	1	set3	GTCGATTTCATTGATATTTCTGTA	-0.15113
Spacer1:2089, 1, set3, minTK	Spacer1	1		2089	minTK	1	set3	GTGTCAGTGTTTTTCATTAATATA	-0.377578
Spacer1:2095, 4, set3, minCMV	Spacer1	1		2095	minCMV	4	set3	AAGTCAGAATGTCGTCTGTGGTTA	-0.231475
Spacer1:2095, 4, set3, minCMV	Spacer1	1		2095	minCMV	4	set3	AATAACTGGTTATGTACGTGTAAG	-0.499678
Spacer1:2095, 4, set3, minCMV	Spacer1	1		2095	minCMV	4	set3	AATACTTTAATTGTTGGAAGTTAG	-0.477974
Spacer1:2095, 4, set3, minCMV	Spacer1	1		2095	minCMV	4	set3	ACGTCCCTGCTTGTTATATACGCC	-0.260527
Spacer1:2095, 4, set3, minCMV	Spacer1	1		2095	minCMV	4	set3	ACTACTCTGATGGTCGTATGTACA	0.328911
Spacer1:2095, 4, set3, minCMV	Spacer1	1		2095	minCMV	4	set3	ATCGACTAAACATGTACTTAGTCC	-0.429328
Spacer1:2095, 4, set3, minCMV	Spacer1	1		2095	minCMV	4	set3	ATGTACTTAATACTTATTTAGTCC	-0.212792
Spacer1:2095, 4, set3, minCMV	Spacer1	1		2095	minCMV	4	set3	ATGTACTTATGTTTCACACGCTTC	-0.29136
Spacer1:2095, 4, set3, minCMV	Spacer1	1		2095	minCMV	4	set3	ATTGATTGGTTGTTTATTAAGACG	-0.459166
Spacer1:2095, 4, set3, minCMV	Spacer1	1		2095	minCMV	4	set3	ATTTCATTAATTTTTGCTCCGAAG	-0.133848
Spacer1:2095, 4, set3, minCMV	Spacer1	1		2095	minCMV	4	set3	ATTTGCTAAACTTTCCGTTATATG	-0.436916
Spacer1:2095, 4, set3, minCMV	Spacer1	1		2095	minCMV	4	set3	CACAATTAGATGTTTCTTAGTAAC	-0.594612
Spacer1:2095, 4, set3, minCMV	Spacer1	1		2095	minCMV	4	set3	CCTTGTTGGATGTTACTGACTAAA	-0.316142
Spacer1:2095, 4, set3, minCMV	Spacer1	1		2095	minCMV	4	set3	CTCGGCGTGTTGGACAGATGTATA	-0.499027
Spacer1:2095, 4, set3, minCMV	Spacer1	1		2095	minCMV	4	set3	CTTTAACAACTGGACCGTCAGTAA	-0.395241
Spacer1:2095, 4, set3, minCMV	Spacer1	1		2095	minCMV	4	set3	CTTTGACAATTATGCGTTTAGTTA	0.161996
Spacer1:2095, 4, set3, minCMV	Spacer1	1		2095	minCMV	4	set3	CTTTGTCGGCTGTTTGGGAGTTCC	-0.322088
Spacer1:2095, 4, set3, minCMV	Spacer1	1		2095	minCMV	4	set3	GTTACCTTCATTTTTCTATATATA	-0.377832
Spacer1:2095, 4, set3, minCMV	Spacer1	1		2095	minCMV	4	set3	GTTTAATGCACTCGTATTAACGTG	-0.501838
Spacer1:2095, 4, set3, minProm	Spacer1	1		2095	minProm	4	set3	AATGCTGTGTCGCACCTGCCGTTC	-0.462394
Spacer1:2095, 4, set3, minProm	Spacer1	1		2095	minProm	4	set3	ACGTAACAATTGTGTATTACCACG	-0.303269
Spacer1:2095, 4, set3, minProm	Spacer1	1		2095	minProm	4	set3	ATGGCATGCTTTCTTGGTCATTAA	-0.279821
Spacer1:2095, 4, set3, minProm	Spacer1	1		2095	minProm	4	set3	ATTAGCCGCTGGCGAGGGAGTTTA	-0.543524
Spacer1:2095, 4, set3, minProm	Spacer1	1		2095	minProm	4	set3	ATTGAACTATCTTTTCTACCGTTG	-0.410789
Spacer1:2095, 4, set3, minProm	Spacer1	1		2095	minProm	4	set3	ATTGCCTAGCTTCAAATTTACTAC	-0.602841
Spacer1:2095, 4, set3, minProm	Spacer1	1		2095	minProm	4	set3	CAGAGCGACTCTGTCGTTTCGACA	-0.684002
Spacer1:2095, 4, set3, minProm	Spacer1	1		2095	minProm	4	set3	CCGACTTGACTACATACTAGCGTG	-0.431534
Spacer1:2095, 4, set3, minProm	Spacer1	1		2095	minProm	4	set3	GAGTCTTAACTTTTTCGGCCTTCA	-0.534498
Spacer1:2095, 4, set3, minProm	Spacer1	1		2095	minProm	4	set3	GTCGATCTGTCACGTGCATCCGTC	-0.2457
Spacer1:2095, 4, set3, minProm	Spacer1	1		2095	minProm	4	set3	GTCTCTCAGATGCTAAGAAGGTTC	-0.600834
Spacer1:2095, 4, set3, minProm	Spacer1	1		2095	minProm	4	set3	GTTGGAGTCATATTAAGGCGGAAA	-0.622151
Spacer1:2095, 4, set3, minTK	Spacer1	1		2095	minTK	4	set3	ATGAATGGCCCATATGGTACTTAG	-0.603399
Spacer1:2095, 4, set3, minTK	Spacer1	1		2095	minTK	4	set3	ATTAACTGGCTACTTCCACAGTAA	-0.534645
Spacer1:2095, 4, set3, minTK	Spacer1	1		2095	minTK	4	set3	CATTGACTCATTTAAATGTGTACG	-0.263713
Spacer1:2095, 4, set3, minTK	Spacer1	1		2095	minTK	4	set3	CATTGTTAACTATAAGTTAATGAC	-0.260651
Spacer1:2095, 4, set3, minTK	Spacer1	1		2095	minTK	4	set3	CTCGAACTGATGGGTCTAAATGTA	-0.537326
Spacer1:2095, 4, set3, minTK	Spacer1	1		2095	minTK	4	set3	CTTAATTGATGGTGACCACATATC	-0.307884
Spacer1:2095, 4, set3, minTK	Spacer1	1		2095	minTK	4	set3	CTTAGCTGGACGTGCCTTCATTTC	-0.215952
Spacer1:2095, 4, set3, minTK	Spacer1	1		2095	minTK	4	set3	CTTTACGTCTTTTATCGTTGTGCG	-0.324839
Spacer1:2095, 4, set3, minTK	Spacer1	1		2095	minTK	4	set3	GAGACATAAATGTTTACTAATTCA	-0.361904
Spacer1:2095, 4, set3, minTK	Spacer1	1		2095	minTK	4	set3	GCCTCATTGAGACATCTTAGTTAA	-0.399155
Spacer1:2095, 4, set3, minTK	Spacer1	1		2095	minTK	4	set3	GTTAACTGACTTTAAAGTTGTTTG	-0.414239
Spacer1:2101, 8, set3, minCMV	Spacer1	1		2101	minCMV	8	set3	AACGACCTAATGGGCATTCGTTTC	-0.432129
Spacer1:2101, 8, set3, minCMV	Spacer1	1		2101	minCMV	8	set3	AAGGCACAAAGGTGCATGTATTAC	-0.388008
Spacer1:2101, 8, set3, minCMV	Spacer1	1		2101	minCMV	8	set3	ATCTAATGATTTCATCGTACCTAC	-0.177555
Spacer1:2101, 8, set3, minCMV	Spacer1	1		2101	minCMV	8	set3	ATGAATCTACCTGTTGTAAATATG	-0.339889
Spacer1:2101, 8, set3, minCMV	Spacer1	1		2101	minCMV	8	set3	ATGAGATAATTGCAAAGAACTTAA	1.18829
Spacer1:2101, 8, set3, minCMV	Spacer1	1		2101	minCMV	8	set3	ATGTAATGGTTACTAATGAATAAA	-0.386916
Spacer1:2101, 8, set3, minCMV	Spacer1	1		2101	minCMV	8	set3	ATTGCTCTAAGGTAAGCTTGCTTC	-0.392454
Spacer1:2101, 8, set3, minCMV	Spacer1	1		2101	minCMV	8	set3	CATACACAGAGTTTTCGTCAGTTA	-0.325551
Spacer1:2101, 8, set3, minCMV	Spacer1	1		2101	minCMV	8	set3	CATTCTGACTTTTTAAGGAAGTAA	-0.298166
Spacer1:2101, 8, set3, minCMV	Spacer1	1		2101	minCMV	8	set3	CATTGTTACTCTGTTACTAATTTC	-0.394986
Spacer1:2101, 8, set3, minCMV	Spacer1	1		2101	minCMV	8	set3	CCCTCATTCCTGTACGGGTAGAAG	-0.560323
Spacer1:2101, 8, set3, minCMV	Spacer1	1		2101	minCMV	8	set3	CTCAAATTATTTCGAACGTGTATA	-0.40169
Spacer1:2101, 8, set3, minCMV	Spacer1	1		2101	minCMV	8	set3	CTCTATGTCTTGGTAGTGCATGCA	-0.474646
Spacer1:2101, 8, set3, minCMV	Spacer1	1		2101	minCMV	8	set3	CTGACACACACAGACAGTAGTATC	-0.36612
Spacer1:2101, 8, set3, minCMV	Spacer1	1		2101	minCMV	8	set3	CTGAGTTGGTTTCGTATATAGTTA	-0.3744
Spacer1:2101, 8, set3, minCMV	Spacer1	1		2101	minCMV	8	set3	CTTGAAGTATGAGGCATTTGCTCG	-0.51918
Spacer1:2101, 8, set3, minCMV	Spacer1	1		2101	minCMV	8	set3	GACTCCGACTCTTGTACTTCTGCC	-0.344466
Spacer1:2101, 8, set3, minCMV	Spacer1	1		2101	minCMV	8	set3	GAGGGATGAACTTGTACGTATGTG	0.251649
Spacer1:2101, 8, set3, minCMV	Spacer1	1		2101	minCMV	8	set3	GATAATTTACCTGGTGTTAGGTCG	-0.264223
Spacer1:2101, 8, set3, minCMV	Spacer1	1		2101	minCMV	8	set3	GATTATTAGATGCACGTGAGTGTA	-0.178021
Spacer1:2101, 8, set3, minCMV	Spacer1	1		2101	minCMV	8	set3	GTCTCTTTATGACTTCTGTATTCC	-0.629333
Spacer1:2101, 8, set3, minCMV	Spacer1	1		2101	minCMV	8	set3	GTGTGTCAGCGTTTCCGTTATACA	-0.365817
Spacer1:2101, 8, set3, minProm	Spacer1	1		2101	minProm	8	set3	AACTCTGGGTTTTTAAGGTATAAA	-0.616885
Spacer1:2101, 8, set3, minProm	Spacer1	1		2101	minProm	8	set3	AAGTAAGTGTTATACATTTCTTTG	-0.531456
Spacer1:2101, 8, set3, minProm	Spacer1	1		2101	minProm	8	set3	AATTATCACATGTACGCTTCCGTC	-0.216061
Spacer1:2101, 8, set3, minProm	Spacer1	1		2101	minProm	8	set3	AATTATGACTTATTCATTACTGCG	-0.355899
Spacer1:2101, 8, set3, minProm	Spacer1	1		2101	minProm	8	set3	ACTGATTTGTTATTTGTATATAAA	-0.315798
Spacer1:2101, 8, set3, minProm	Spacer1	1		2101	minProm	8	set3	ATCTAAGTGTCTCTCAGTTATATG	-0.466874
Spacer1:2101, 8, set3, minProm	Spacer1	1		2101	minProm	8	set3	ATTAATTAAATAGTTACGTGGGTG	-0.378561
Spacer1:2101, 8, set3, minProm	Spacer1	1		2101	minProm	8	set3	ATTACTGGAATTCGTCGATCGTCC	-0.412428
Spacer1:2101, 8, set3, minProm	Spacer1	1		2101	minProm	8	set3	CAGTCCGGGTTGTTTATTTGGACA	-1.05754
Spacer1:2101, 8, set3, minProm	Spacer1	1		2101	minProm	8	set3	CATTATGTCCTTGAAATACCTAAA	-0.305325
Spacer1:2101, 8, set3, minProm	Spacer1	1		2101	minProm	8	set3	CCGAAATGCCTGCTCGCTCCTTAA	-0.532695
Spacer1:2101, 8, set3, minProm	Spacer1	1		2101	minProm	8	set3	CTCAGTTAGTGTTAAATGAGTATG	-0.580082
Spacer1:2101, 8, set3, minProm	Spacer1	1		2101	minProm	8	set3	CTCGCATAATGTTACAGAAGGAAG	-0.283941
Spacer1:2101, 8, set3, minProm	Spacer1	1		2101	minProm	8	set3	CTGAAATTGTGGTTAATTTATGCC	-0.452819
Spacer1:2101, 8, set3, minProm	Spacer1	1		2101	minProm	8	set3	GACTGTGGCACGCTAGCGCACGAA	-0.453255
Spacer1:2101, 8, set3, minProm	Spacer1	1		2101	minProm	8	set3	GAGGAAGAGATACGACCAAGCGTC	-0.618228
Spacer1:2101, 8, set3, minProm	Spacer1	1		2101	minProm	8	set3	GATTCTCGGTCTTTTATATCTTTA	-0.633653
Spacer1:2101, 8, set3, minProm	Spacer1	1		2101	minProm	8	set3	GTCTAAGTCATATTTCCAAGCAAG	-0.471663
Spacer1:2101, 8, set3, minProm	Spacer1	1		2101	minProm	8	set3	GTCTGTGTCTTAGGCGTGTGCATC	-0.626688
Spacer1:2101, 8, set3, minTK	Spacer1	1		2101	minTK	8	set3	AACACACGACTGTTTGTTTCTTCA	-0.487049
Spacer1:2101, 8, set3, minTK	Spacer1	1		2101	minTK	8	set3	AACTCCCGGTCGCGTCGATCTTAA
Spacer1:2101, 8, set3, minTK	Spacer1	1		2101	minTK	8	set3	AATAGTCTCATGTGAGTGAAGATA	-0.443466
Spacer1:2101, 8, set3, minTK	Spacer1	1		2101	minTK	8	set3	ACGGACGGCTGGCATATATCTTTC	-0.70399
Spacer1:2101, 8, set3, minTK	Spacer1	1		2101	minTK	8	set3	ACTTGTTGACTACTTCTTCGTTAA	-0.270874
Spacer1:2101, 8, set3, minTK	Spacer1	1		2101	minTK	8	set3	ATGTAATAGTTGTTTGTATAGATG	-0.465436
Spacer1:2101, 8, set3, minTK	Spacer1	1		2101	minTK	8	set3	ATTAATTAGATTTTTACACATACG	-0.348865
Spacer1:2101, 8, set3, minTK	Spacer1	1		2101	minTK	8	set3	ATTTGTTAGCTGCACAGGACTTTG	-0.352018
Spacer1:2101, 8, set3, minTK	Spacer1	1		2101	minTK	8	set3	CAGGAATTGTTTTGAGCGCCGATC	-0.509256
Spacer1:2101, 8, set3, minTK	Spacer1	1		2101	minTK	8	set3	CAGGGATTAATAGTCGCTTGCATC	-0.762602
Spacer1:2101, 8, set3, minTK	Spacer1	1		2101	minTK	8	set3	CATTACGTAACTCTCAGTAATATA	-0.254327
Spacer1:2101, 8, set3, minTK	Spacer1	1		2101	minTK	8	set3	CCGTATCTGCCATATCTGCCTTTC	-0.61359
Spacer1:2101, 8, set3, minTK	Spacer1	1		2101	minTK	8	set3	CTCTGACAATCTCATCCTTATACA	-0.315824
Spacer1:2101, 8, set3, minTK	Spacer1	1		2101	minTK	8	set3	CTTTCTTAAATATTTCTTCGCAAC	-0.629569
Spacer1:2101, 8, set3, minTK	Spacer1	1		2101	minTK	8	set3	GACTCATTAACATTTGGTTACTCG	-0.167527
Spacer1:2101, 8, set3, minTK	Spacer1	1		2101	minTK	8	set3	GCGTACGTGTGGGATATTTATGAG	-0.723301
Spacer1:2101, 8, set3, minTK	Spacer1	1		2101	minTK	8	set3	GTTAAACTCACAGGTAGTCGTTCG	-0.317998
Spacer1:2101, 8, set3, minTK	Spacer1	1		2101	minTK	8	set3	GTTGGAGGCATTTGACTACGGTCG	-0.438129
Spacer2:2054, 1, set1, minCMV	Spacer2	1		2054	minCMV	1	set1	AACGCAGTAACGTATACGTATGAC	-0.42816
Spacer2:2054, 1, set1, minCMV	Spacer2	1		2054	minCMV	1	set1	AAGTATCGATGTTATACTTACTTG	-0.292302
Spacer2:2054, 1, set1, minCMV	Spacer2	1		2054	minCMV	1	set1	ACTAACTTGTTATTACCTCGCTCA	-0.194978
Spacer2:2054, 1, set1, minCMV	Spacer2	1		2054	minCMV	1	set1	ACTTATGGGTTTCGTATAACTGCA	-0.483533
Spacer2:2054, 1, set1, minCMV	Spacer2	1		2054	minCMV	1	set1	ATCAATTTGAGTGTCATTCATTAC	-0.374368
Spacer2:2054, 1, set1, minCMV	Spacer2	1		2054	minCMV	1	set1	ATCTAACTCTGAGTTGTTCATTCA	0.369201
Spacer2:2054, 1, set1, minCMV	Spacer2	1		2054	minCMV	1	set1	ATCTGAGGATTTGTTGTTTCTTTG	-0.42696
Spacer2:2054, 1, set1, minCMV	Spacer2	1		2054	minCMV	1	set1	ATGAAATTGATTTATGGGCAGTAC	-0.454048
Spacer2:2054, 1, set1, minCMV	Spacer2	1		2054	minCMV	1	set1	ATGAGAGAAACTTTACTAACGTCC	-0.289819
Spacer2:2054, 1, set1, minCMV	Spacer2	1		2054	minCMV	1	set1	ATGGACTGGCGATATATATCCATG	-0.283918
Spacer2:2054, 1, set1, minCMV	Spacer2	1		2054	minCMV	1	set1	ATGTATCTACTTTTACTTAGGTTA	0.86248
Spacer2:2054, 1, set1, minCMV	Spacer2	1		2054	minCMV	1	set1	ATGTGTCGGATTGTAACATACTTG	-0.308894
Spacer2:2054, 1, set1, minCMV	Spacer2	1		2054	minCMV	1	set1	CATGCTTAATCTCTTGCTTATGCA	-0.355219
Spacer2:2054, 1, set1, minCMV	Spacer2	1		2054	minCMV	1	set1	CCCTGTGGACCTCAAGGGTCTGAC	-0.150521
Spacer2:2054, 1, set1, minCMV	Spacer2	1		2054	minCMV	1	set1	CCGGAACGAATGCTTCCGTACTAA	-0.275095
Spacer2:2054, 1, set1, minCMV	Spacer2	1		2054	minCMV	1	set1	CTCTCTTTATTAGACATTCGTATC	0.459955
Spacer2:2054, 1, set1, minCMV	Spacer2	1		2054	minCMV	1	set1	CTTAACTAATCAGGTCGTTGTAAC	-0.268901
Spacer2:2054, 1, set1, minCMV	Spacer2	1		2054	minCMV	1	set1	CTTAATTTATCTTGACCACGCTTA	-0.358501
Spacer2:2054, 1, set1, minCMV	Spacer2	1		2054	minCMV	1	set1	GAGGCTGAATTAGGTGCTCATTTG	-0.462751
Spacer2:2054, 1, set1, minCMV	Spacer2	1		2054	minCMV	1	set1	GATTCTTTCCGTGGCATGCACTTA	-0.482418
Spacer2:2054, 1, set1, minCMV	Spacer2	1		2054	minCMV	1	set1	GTGACTTGGACTTTACTTAAGTAA	-0.320324
Spacer2:2054, 1, set1, minCMV	Spacer2	1		2054	minCMV	1	set1	GTTTAATTATTTCATCGGTGTATA	0.126291
Spacer2:2054, 1, set1, minProm	Spacer2	1		2054	minProm	1	set1	AACACTTTGTTGGAACTGTGGGCC	-0.514048
Spacer2:2054, 1, set1, minProm	Spacer2	1		2054	minProm	1	set1	AACTGTTTGTTGGTTGGTAGTTAC	-0.294161
Spacer2:2054, 1, set1, minProm	Spacer2	1		2054	minProm	1	set1	AAGTCAGTGTTGGTCATAAATTAA	-0.490069
Spacer2:2054, 1, set1, minProm	Spacer2	1		2054	minProm	1	set1	ACCTGAGAAACACTAGCATATAAC	-0.490076
Spacer2:2054, 1, set1, minProm	Spacer2	1		2054	minProm	1	set1	ATTTCTGGATTTTTAATTCACTCC	-0.435638
Spacer2:2054, 1, set1, minProm	Spacer2	1		2054	minProm	1	set1	CCCGATTTCTGGGAAATGCACTAC	-0.408108
Spacer2:2054, 1, set1, minProm	Spacer2	1		2054	minProm	1	set1	CCTAATGGCATATTCGCATACAAG	-0.451572
Spacer2:2054, 1, set1, minProm	Spacer2	1		2054	minProm	1	set1	CTGAATCAGCTTCGTGCAAATTCA	-0.379571
Spacer2:2054, 1, set1, minProm	Spacer2	1		2054	minProm	1	set1	CTGTATTAACTTGTTCTTAATTAA	-0.366857
Spacer2:2054, 1, set1, minProm	Spacer2	1		2054	minProm	1	set1	CTTGCATAGTTTCTTGGTCATTAA	-0.541518
Spacer2:2054, 1, set1, minProm	Spacer2	1		2054	minProm	1	set1	CTTGCTTTATCTCACAGGTAGTCG	-0.445893
Spacer2:2054, 1, set1, minProm	Spacer2	1		2054	minProm	1	set1	GATTGTGGATGTTTTACTCGTTCC	-0.534167
Spacer2:2054, 1, set1, minProm	Spacer2	1		2054	minProm	1	set1	GCCTATGTATGTTTAGCTAACAAA	-0.601834
Spacer2:2054, 1, set1, minProm	Spacer2	1		2054	minProm	1	set1	GCCTGCGTCACACAAACGCGGAAC	-0.442046
Spacer2:2054, 1, set1, minProm	Spacer2	1		2054	minProm	1	set1	GTCGGTGGATTGTGTGGTAGGGTG	-0.416096
Spacer2:2054, 1, set1, minTK	Spacer2	1		2054	minTK	1	set1	AATTACTGGTTACACGCAACTAAG	-0.329247
Spacer2:2054, 1, set1, minTK	Spacer2	1		2054	minTK	1	set1	ACCTATTTCAGGTAAACTTGCACC	-0.561276
Spacer2:2054, 1, set1, minTK	Spacer2	1		2054	minTK	1	set1	ATTTCACTCACGGAACGATACGTG	-0.380825
Spacer2:2054, 1, set1, minTK	Spacer2	1		2054	minTK	1	set1	CAGAATCGATTTTTCCTATGTGAA	-0.309202
Spacer2:2054, 1, set1, minTK	Spacer2	1		2054	minTK	1	set1	CATTAATTCATACTTCTATGCTAA	-0.228221
Spacer2:2054, 1, set1, minTK	Spacer2	1		2054	minTK	1	set1	CATTATCAATGATTTATTTCTTTA	-0.279205
Spacer2:2054, 1, set1, minTK	Spacer2	1		2054	minTK	1	set1	CCTTGATAGTTATGTCGGTGGATA	-0.402184
Spacer2:2054, 1, set1, minTK	Spacer2	1		2054	minTK	1	set1	CTTGCTTAGCGTCTTATGCGGATG	-0.415826
Spacer2:2054, 1, set1, minTK	Spacer2	1		2054	minTK	1	set1	CTTGGTGGGCTTGTAATATCGGAC	-0.672752
Spacer2:2054, 1, set1, minTK	Spacer2	1		2054	minTK	1	set1	GATTCAGAACCATTAGGGTCTATC	-0.390548
Spacer2:2054, 1, set1, minTK	Spacer2	1		2054	minTK	1	set1	GCGTGATTATTGTATACATCGGTA	-0.37767
Spacer2:2054, 1, set1, minTK	Spacer2	1		2054	minTK	1	set1	GTCAGATACACGGTTGCTTGGTTG	-0.450586
Spacer2:2054, 1, set1, minTK	Spacer2	1		2054	minTK	1	set1	GTGTGTCTGTTTCACCTATGGTTA	-0.323315
Spacer2:2054, 1, set1, minTK	Spacer2	1		2054	minTK	1	set1	GTTAACTTATGTGGACTAAGGATA	-0.538059
Spacer2:2060, 4, set1, minCMV	Spacer2	1		2060	minCMV	4	set1	AAGGGTGTGTTGTTACTATGTGTA	-0.265939
Spacer2:2060, 4, set1, minCMV	Spacer2	1		2060	minCMV	4	set1	AAGTAATGCTGGTTCCTGCGTACG	-0.31517
Spacer2:2060, 4, set1, minCMV	Spacer2	1		2060	minCMV	4	set1	AAGTCAGTATTGCTCGTACAGTAA	-0.19727
Spacer2:2060, 4, set1, minCMV	Spacer2	1		2060	minCMV	4	set1	AATTACCTATCTGAACTTAAGTTA	-0.288176
Spacer2:2060, 4, set1, minCMV	Spacer2	1		2060	minCMV	4	set1	AATTGATTATGTTTAATTAATAAG	-0.459916
Spacer2:2060, 4, set1, minCMV	Spacer2	1		2060	minCMV	4	set1	AATTGTCAATTATTTCTGACGTAG	-0.21123
Spacer2:2060, 4, set1, minCMV	Spacer2	1		2060	minCMV	4	set1	ACTCGTTTAACACATATATGCAAA	-0.380938
Spacer2:2060, 4, set1, minCMV	Spacer2	1		2060	minCMV	4	set1	ATCGCTTTATTTTTACTGTGGTTC	-0.397388
Spacer2:2060, 4, set1, minCMV	Spacer2	1		2060	minCMV	4	set1	ATTTCTTTATGGTGTGTTCCTATC	-0.522563
Spacer2:2060, 4, set1, minCMV	Spacer2	1		2060	minCMV	4	set1	ATTTGCTTCTTTTATCTGTGGGCA	-0.234429
Spacer2:2060, 4, set1, minCMV	Spacer2	1		2060	minCMV	4	set1	CACAATCGCTCTGGAAGATCCGTA	-0.0197865
Spacer2:2060, 4, set1, minCMV	Spacer2	1		2060	minCMV	4	set1	CATTCTGAGTTATTAGTAAGGACA	-0.350914
Spacer2:2060, 4, set1, minCMV	Spacer2	1		2060	minCMV	4	set1	CCCACTCTACGTCGAAGTTATTAA	0.0626314
Spacer2:2060, 4, set1, minCMV	Spacer2	1		2060	minCMV	4	set1	CCCGCCTGCTTTCACGTTTAGAAA	-0.608989
Spacer2:2060, 4, set1, minCMV	Spacer2	1		2060	minCMV	4	set1	CCCTATGTCAGATGTATTCATTTG	-0.413602
Spacer2:2060, 4, set1, minCMV	Spacer2	1		2060	minCMV	4	set1	CCGTCTTAAATTGAACGTTCTACA	-0.349018
Spacer2:2060, 4, set1, minCMV	Spacer2	1		2060	minCMV	4	set1	CTTGGTTAAACTGTCGCATATATA	-0.424358
Spacer2:2060, 4, set1, minCMV	Spacer2	1		2060	minCMV	4	set1	CTTTAAGTCATTGTTATGTATTTC	-0.322254
Spacer2:2060, 4, set1, minCMV	Spacer2	1		2060	minCMV	4	set1	GCTACTGTGATATACCTTCGTTAC	-0.213515
Spacer2:2060, 4, set1, minCMV	Spacer2	1		2060	minCMV	4	set1	GTTTAATACTCATTTATATGGTCC	-0.449229
Spacer2:2060, 4, set1, minProm	Spacer2	1		2060	minProm	4	set1	AATTATTTAATTCGTAGTTCCTTC	-0.50828
Spacer2:2060, 4, set1, minProm	Spacer2	1		2060	minProm	4	set1	ACTTATTTCATTGTTATTTACTTG	-0.439247
Spacer2:2060, 4, set1, minProm	Spacer2	1		2060	minProm	4	set1	ACTTCAGTCCGATTAGTGTAGGTA	-0.454369
[truncated: 27,101 more rows]

## Sheet: S5D
unit	promoter	hek_rep1_transcription	hek_rep2_transcription		FBS 0%	Atf4:521			ELK1:390			ERG:392			TGIF1:1760			NFAT5:102			BHLHB3:1504
Atf4:521	minCMV	35.9545	32.9237			rep 1	rep 2	rep 3	rep 1	rep 2	rep 3	rep 1	rep 2	rep 3	rep 1	rep 2	rep 3	rep 1	rep 2	rep 3	rep 1	rep 2	rep 3
ELK1:390	minCMV	5.15608	5.49543			5.80249	8.91754	3.26166	2.70255	2.98125	2.28264	1.50464	2.39329	1.24101	0.07339	0.05262	0.05007	1.75822	3.38873	0.84527	0.79912	0.82339	0.4396
ERG:392	minCMV	3.12548	3.24413			5.72951	7.77456	3.81218	3.00914	3.62029	2.56808	2.03282	2.32422	1.43729	0.05175	0.06864	0.04546	0.94399	1.88288	0.9655	1.12108	1.08101	0.66855
TGIF1:1760	minCMV	0.477859	0.470804			7.20296	7.0205	5.60017	3.05568	2.90787	2.66616	2.36439	2.22833	1.75096	0.05748	0.07102	0.05546	1.85452	2.95124	0.77872	1.23631	1.33804	0.70901
NFAT5:102	minCMV	1.03457	0.83667			8.14944	8.77177	4.58969	2.14256	3.75427	2.55302	1.5494	2.92526	1.99149	0.0447	0.09553	0.05385	1.25115	1.35306	0.72738	1.7437	0.95395	0.65087
BHLHB3:1504	minCMV	9.32625	10.2126			7.62656	6.00257	3.61087	2.93958	3.28509	2.16852	2.29641	2.45099	1.52333	0.05118	0.0957	0.05258	1.13014	2.1405	0.86623	0.92388	1.36143	0.52237
						6.65708	6.56441	4.46537	3.56806	3.7519	2.78673	2.36918	2.61194	1.41474	0.061	0.08868	0.04303	1.15684	1.66206	0.8291	1.4531	1.1292	0.56674
						6.90453	8.08026	5.31711	3.22145	3.30519	2.48183	2.56148	2.10096	1.77244	0.06737	0.0681	0.05554	1.8571	1.12754	0.78392	0.58876	1.10043	0.48237
						4.14459	10.7649	5.63881	2.84439	3.32002	2.47038	1.94747	2.39949	1.83259	0.03979	0.07582	0.05624	1.11316	1.62697	0.68479	1.19402	1.01923	0.73784
						5.0083	9.62834		2.72468	3.26858		1.5005	2.54036		0.03824	0.08467		0.82392	1.6969		1.03073	1.53811
						5.51157	7.51165		3.06728	3.73152		2	2.62515		0.06035	0.07454		0.63261	1.78643		1.11211	1.17584
						4.6436	8.02751		2.72135	2.9503		2.44689	2.50281		0.05966	0.06902		1.07097	2.19184		1.08097	1.21045
						9.57517	5.91108		3.32259	3.07763		2.55564	2.14864		0.05967	0.05096		0.80518	1.95518		0.93986	1.61402
							12.2059			3.51162			2.35203			0.11651			1.80871			1.29082
							9.36174			3.99651			2.51182			0.06295			2.16511			1.07006
							6.45496			2.9381			2.92576			0.0664			1.9491			1.05393
							6.70697			3.03667			2.42882			0.06506			1.49594			1.03843
							7.39252			3.18111			2.24624			0.0825			1.66115			1.05115
							12.4293			3.14385			3.108			0.06703			1.2869			1.14453
							8.4489			3.18999			3.02138			0.06388			0.99636			1.19508
							6.58794			3.05385			2.10007			0.08671			1.42205			1.02738
						Raw Fluc/Rluc
