# Supplementary material for: A massively parallel reporter assay library to screen short synthetic promoters in mammalian cells
Source: Nat Commun. 2024 Nov 28;15:10353. doi: 10.1038/s41467-024-54502-9 (PMC11604768; doi:10.1038/s41467-024-54502-9)
Supplement: Supplementary file 12 — Source Data [file 41467_2024_54502_MOESM12_ESM.zip › Source Data/Figure S6.xls]

## Sheet: S6A
architecture	motif	neg_ctrl	tre	id	promoter	period	spacer	rank_fbs1	rank_fbs2	rank_fbs3	rank_fbs_all
DUXA-1:1231, 1, set2, minCMV	DUXA	0	1	1231	minCMV	1	set2	31	46	31	35
IRF5-1:1083, 1, set2, minCMV	IRF5	0	1	1083	minCMV	1	set2	42	33	34	36
IRF5-1:1416, 4, set2, minCMV	IRF5	0	1	1416	minCMV	4	set2	38	28	30	32
IRF5-1:1749, 8, set2, minCMV	IRF5	0	1	1749	minCMV	8	set2	47	40	43	44
IRF5-1:417, 4, set1, minCMV	IRF5	0	1	417	minCMV	4	set1	49	36	38	41
IRF5-1:750, 8, set1, minCMV	IRF5	0	1	750	minCMV	8	set1	62	53	54	60
IRF5-1:84, 1, set1, minCMV	IRF5	0	1	84	minCMV	1	set1	59	49	47	55
IRF5-2:1417, 4, set2, minCMV	IRF5	0	2	1417	minCMV	4	set2	57	52	53	58
IRF9-1:1087, 1, set2, minCMV	IRF9	0	1	1087	minCMV	1	set2	52	39	48	47
IRF9-1:1420, 4, set2, minCMV	IRF9	0	1	1420	minCMV	4	set2	50	35	45	43
IRF9-1:1753, 8, set2, minCMV	IRF9	0	1	1753	minCMV	8	set2	54	38	46	48
IRF9-1:421, 4, set1, minCMV	IRF9	0	1	421	minCMV	4	set1	44	29	39	39
IRF9-1:754, 8, set1, minCMV	IRF9	0	1	754	minCMV	8	set1	55	43	52	53
IRF9-1:88, 1, set1, minCMV	IRF9	0	1	88	minCMV	1	set1	46	34	40	40
MEOX2-1:1588, 4, set2, minCMV	MEOX2	0	1	1588	minCMV	4	set2	34	55	44	46
Promega_AP1:1999, 1, None, minCMV	Promega_AP1	0		1999	minCMV	1	None	41	50	55	52
Promega_AP1:2017, 4, None, minCMV	Promega_AP1	0		2017	minCMV	4	None	48	57	60	59
Promega_AP1:2035, 8, None, minCMV	Promega_AP1	0		2035	minCMV	8	None	40	54	51	51
Promega_SRE:2012, 1, None, minCMV	Promega_SRE	0		2012	minCMV	1	None	24	24	25	25
Promega_SRE:2012, 1, None, minProm	Promega_SRE	0		2012	minProm	1	None	21	21	22	22
Promega_SRE:2012, 1, None, minTK	Promega_SRE	0		2012	minTK	1	None	45	48	57	54
Promega_SRE:2030, 4, None, minCMV	Promega_SRE	0		2030	minCMV	4	None	19	18	18	20
Promega_SRE:2030, 4, None, minProm	Promega_SRE	0		2030	minProm	4	None	3	2	6	2
Promega_SRE:2030, 4, None, minTK	Promega_SRE	0		2030	minTK	4	None	27	26	26	28
Promega_SRE:2048, 8, None, minCMV	Promega_SRE	0		2048	minCMV	8	None	15	15	15	16
Promega_SRE:2048, 8, None, minProm	Promega_SRE	0		2048	minProm	8	None	14	11	14	15
Promega_SRE:2048, 8, None, minTK	Promega_SRE	0		2048	minTK	8	None	26	25	27	27
Promega_SRF:2013, 1, None, minCMV	Promega_SRF	0		2013	minCMV	1	None	22	23	21	23
Promega_SRF:2013, 1, None, minProm	Promega_SRF	0		2013	minProm	1	None	25	22	23	24
Promega_SRF:2031, 4, None, minCMV	Promega_SRF	0		2031	minCMV	4	None	16	16	17	17
Promega_SRF:2031, 4, None, minProm	Promega_SRF	0		2031	minProm	4	None	11	8	11	11
Promega_SRF:2031, 4, None, minTK	Promega_SRF	0		2031	minTK	4	None	33	41	42	37
Promega_SRF:2049, 8, None, minCMV	Promega_SRF	0		2049	minCMV	8	None	13	14	13	14
Promega_SRF:2049, 8, None, minProm	Promega_SRF	0		2049	minProm	8	None	18	17	19	19
Promega_SRF:2049, 8, None, minTK	Promega_SRF	0		2049	minTK	8	None	28	30	29	30
SRF-1:758, 8, set1, minCMV	SRF	0	1	758	minCMV	8	set1	35	44	35	38
SRF-1:758, 8, set1, minProm	SRF	0	1	758	minProm	8	set1	43	45	50	49
THRB-1:1315, 1, set2, minCMV	THRB	0	1	1315	minCMV	1	set2	8	9	7	8
THRB-1:1315, 1, set2, minProm	THRB	0	1	1315	minProm	1	set2	9	10	9	9
THRB-1:1315, 1, set2, minTK	THRB	0	1	1315	minTK	1	set2	23	27	24	26
THRB-1:1648, 4, set2, minCMV	THRB	0	1	1648	minCMV	4	set2	10	13	10	12
THRB-1:1648, 4, set2, minProm	THRB	0	1	1648	minProm	4	set2	20	20	20	21
THRB-1:1648, 4, set2, minTK	THRB	0	1	1648	minTK	4	set2	37	47	41	42
THRB-1:1981, 8, set2, minCMV	THRB	0	1	1981	minCMV	8	set2	4	3	3	3
THRB-1:1981, 8, set2, minProm	THRB	0	1	1981	minProm	8	set2	7	7	8	7
THRB-1:1981, 8, set2, minTK	THRB	0	1	1981	minTK	8	set2	29	32	28	29
THRB-1:316, 1, set1, minCMV	THRB	0	1	316	minCMV	1	set1	1	1	1	1
THRB-1:316, 1, set1, minProm	THRB	0	1	316	minProm	1	set1	12	12	12	13
THRB-1:316, 1, set1, minTK	THRB	0	1	316	minTK	1	set1	32	37	36	33
THRB-1:649, 4, set1, minCMV	THRB	0	1	649	minCMV	4	set1	5	4	2	4
THRB-1:649, 4, set1, minProm	THRB	0	1	649	minProm	4	set1	17	19	16	18
THRB-1:649, 4, set1, minTK	THRB	0	1	649	minTK	4	set1	36	51	37	45
THRB-1:982, 8, set1, minCMV	THRB	0	1	982	minCMV	8	set1	6	5	5	6
THRB-1:982, 8, set1, minProm	THRB	0	1	982	minProm	8	set1	2	6	4	5
THRB-1:982, 8, set1, minTK	THRB	0	1	982	minTK	8	set1	30	42	33	34

## Sheet: S6B
architecture	motif	neg_ctrl	tre	id	promoter	period	spacer	rank_forsk1	rank_forsk2	rank_forsk3	rank_forsk_all
CEBPB-1:1189, 1, set2, minCMV	CEBPB	0	1	1189	minCMV	1	set2	41	41	42	41
CEBPB-1:1522, 4, set2, minCMV	CEBPB	0	1	1522	minCMV	4	set2	45	44	47	46
CREB3-1:1192, 1, set2, minProm	CREB3	0	1	1192	minProm	1	set2	46	47	45	47
CREB3-1:1192, 1, set2, minTK	CREB3	0	1	1192	minTK	1	set2	55	58	61	58
CREB3-1:1525, 4, set2, minProm	CREB3	0	1	1525	minProm	4	set2	44	45	46	45
CREB3-1:1525, 4, set2, minTK	CREB3	0	1	1525	minTK	4	set2	48	51	54	53
CREB3-1:1858, 8, set2, minProm	CREB3	0	1	1858	minProm	8	set2	42	43	43	43
CREB3-1:1858, 8, set2, minTK	CREB3	0	1	1858	minTK	8	set2	47	48	52	50
CREB3-1:193, 1, set1, minCMV	CREB3	0	1	193	minCMV	1	set1	40	39	37	38
CREB3-1:193, 1, set1, minProm	CREB3	0	1	193	minProm	1	set1	31	32	34	32
CREB3-1:193, 1, set1, minTK	CREB3	0	1	193	minTK	1	set1	38	40	39	40
CREB3-1:526, 4, set1, minCMV	CREB3	0	1	526	minCMV	4	set1	35	37	36	35
CREB3-1:526, 4, set1, minProm	CREB3	0	1	526	minProm	4	set1	32	31	30	31
CREB3-1:526, 4, set1, minTK	CREB3	0	1	526	minTK	4	set1	34	36	40	37
CREB3-1:859, 8, set1, minCMV	CREB3	0	1	859	minCMV	8	set1	30	30	31	30
CREB3-1:859, 8, set1, minProm	CREB3	0	1	859	minProm	8	set1	28	28	29	29
CREB3-1:859, 8, set1, minTK	CREB3	0	1	859	minTK	8	set1	36	38	38	39
CREB3L1-1:1856, 8, set2, minCMV	CREB3L1	0	1	1856	minCMV	8	set2	50	46	49	49
CREB3L1-1:191, 1, set1, minCMV	CREB3L1	0	1	191	minCMV	1	set1	58	56	53	55
CREB3L1-1:524, 4, set1, minCMV	CREB3L1	0	1	524	minCMV	4	set1	56	57	56	56
CREB3L1-1:857, 8, set1, minCMV	CREB3L1	0	1	857	minCMV	8	set1	53	49	50	52
GMEB2-1:1139, 1, set2, minCMV	GMEB2	0	1	1139	minCMV	1	set2	43	42	41	42
GMEB2-1:140, 1, set1, minCMV	GMEB2	0	1	140	minCMV	1	set1	33	33	33	33
GMEB2-1:1472, 4, set2, minCMV	GMEB2	0	1	1472	minCMV	4	set2	39	35	35	36
GMEB2-1:1805, 8, set2, minCMV	GMEB2	0	1	1805	minCMV	8	set2	52	50	48	51
GMEB2-1:473, 4, set1, minCMV	GMEB2	0	1	473	minCMV	4	set1	29	29	28	28
GMEB2-1:806, 8, set1, minCMV	GMEB2	0	1	806	minCMV	8	set1	37	34	32	34
HOMEZ-1:1410, 4, set2, minCMV	HOMEZ	0	1	1410	minCMV	4	set2	51	54	51	54
LHX6-2:1918, 8, set2, minCMV	LHX6	0	2	1918	minCMV	8	set2	49	52	44	48
Mafb-1:1199, 1, set2, minCMV	Mafb	0	1	1199	minCMV	1	set2	26	25	20	25
Mafb-1:1199, 1, set2, minProm	Mafb	0	1	1199	minProm	1	set2	12	11	10	11
Mafb-1:1199, 1, set2, minTK	Mafb	0	1	1199	minTK	1	set2	22	24	26	24
Mafb-1:1532, 4, set2, minCMV	Mafb	0	1	1532	minCMV	4	set2	27	27	25	27
Mafb-1:1532, 4, set2, minProm	Mafb	0	1	1532	minProm	4	set2	10	10	9	9
Mafb-1:1532, 4, set2, minTK	Mafb	0	1	1532	minTK	4	set2	23	22	24	23
Mafb-1:1865, 8, set2, minCMV	Mafb	0	1	1865	minCMV	8	set2	17	15	15	15
Mafb-1:1865, 8, set2, minProm	Mafb	0	1	1865	minProm	8	set2	14	14	14	14
Mafb-1:1865, 8, set2, minTK	Mafb	0	1	1865	minTK	8	set2	24	20	22	22
Mafb-1:200, 1, set1, minCMV	Mafb	0	1	200	minCMV	1	set1	21	19	17	18
Mafb-1:200, 1, set1, minProm	Mafb	0	1	200	minProm	1	set1	8	8	6	7
Mafb-1:200, 1, set1, minTK	Mafb	0	1	200	minTK	1	set1	15	18	21	19
Mafb-1:533, 4, set1, minCMV	Mafb	0	1	533	minCMV	4	set1	20	17	16	16
Mafb-1:533, 4, set1, minProm	Mafb	0	1	533	minProm	4	set1	4	3	3	3
Mafb-1:533, 4, set1, minTK	Mafb	0	1	533	minTK	4	set1	16	23	19	20
Mafb-1:866, 8, set1, minCMV	Mafb	0	1	866	minCMV	8	set1	13	13	12	13
Mafb-1:866, 8, set1, minProm	Mafb	0	1	866	minProm	8	set1	18	16	18	17
Mafb-1:866, 8, set1, minTK	Mafb	0	1	866	minTK	8	set1	19	21	23	21
Promega_CRE:2002, 1, None, minCMV	Promega_CRE	0		2002	minCMV	1	None	5	5	5	4
Promega_CRE:2002, 1, None, minProm	Promega_CRE	0		2002	minProm	1	None	1	1	1	1
Promega_CRE:2002, 1, None, minTK	Promega_CRE	0		2002	minTK	1	None	3	4	8	5
Promega_CRE:2020, 4, None, minCMV	Promega_CRE	0		2020	minCMV	4	None	6	6	4	6
Promega_CRE:2020, 4, None, minProm	Promega_CRE	0		2020	minProm	4	None	7	7	7	8
Promega_CRE:2020, 4, None, minTK	Promega_CRE	0		2020	minTK	4	None	25	26	27	26
Promega_CRE:2038, 8, None, minCMV	Promega_CRE	0		2038	minCMV	8	None	11	12	11	12
Promega_CRE:2038, 8, None, minProm	Promega_CRE	0		2038	minProm	8	None	2	2	2	2
Promega_CRE:2038, 8, None, minTK	Promega_CRE	0		2038	minTK	8	None	9	9	13	10
XBP1-2:1202, 1, set2, minCMV	XBP1	0	2	1202	minCMV	1	set2	57	59	60	59
XBP1-2:1202, 1, set2, minTK	XBP1	0	2	1202	minTK	1	set2	59	55	59	57
