# Supplementary material for: A massively parallel reporter assay library to screen short synthetic promoters in mammalian cells
Source: Nat Commun. 2024 Nov 28;15:10353. doi: 10.1038/s41467-024-54502-9 (PMC11604768; doi:10.1038/s41467-024-54502-9)
Supplement: Supplementary file 12 — Source Data [file 41467_2024_54502_MOESM12_ESM.zip › Source Data/Figure S7.xls]

## Sheet: S7A
architecture	motif	neg_ctrl	tre	id	promoter	period	spacer	statistic	pval	fdr	log2fc
ALX3-1:1223, 1, set2, minCMV	ALX3	0	1	1223	minCMV	1	set2	0.330723	0.565234	0.932404	0.223691
ALX3-1:1223, 1, set2, minProm	ALX3	0	1	1223	minProm	1	set2	0.0575655	0.810386	0.979295	-0.136977
ALX3-1:1223, 1, set2, minTK	ALX3	0	1	1223	minTK	1	set2	1.12695	0.288427	0.804684	0.420475
ALX3-1:1556, 4, set2, minCMV	ALX3	0	1	1556	minCMV	4	set2	0.133323	0.715011	0.966919	0.201523
ALX3-1:1556, 4, set2, minProm	ALX3	0	1	1556	minProm	4	set2	0.497248	0.480712	0.906599	0.290818
ALX3-1:1556, 4, set2, minTK	ALX3	0	1	1556	minTK	4	set2	0.123008	0.725795	0.967297	-0.182042
ALX3-1:1889, 8, set2, minCMV	ALX3	0	1	1889	minCMV	8	set2	1.38917	0.238545	0.75632	1.02677
ALX3-1:1889, 8, set2, minProm	ALX3	0	1	1889	minProm	8	set2	1.066	0.301852	0.81189	0.571442
ALX3-1:1889, 8, set2, minTK	ALX3	0	1	1889	minTK	8	set2	3.10514	0.0780455	0.469803	-0.667684
ALX3-1:224, 1, set1, minCMV	ALX3	0	1	224	minCMV	1	set1	0.359055	0.549032	0.928921	0.325974
ALX3-1:224, 1, set1, minProm	ALX3	0	1	224	minProm	1	set1	0.662251	0.415766	0.879133	-0.348302
ALX3-1:224, 1, set1, minTK	ALX3	0	1	224	minTK	1	set1	0.0731702	0.786776	0.977439	0.119659
ALX3-1:557, 4, set1, minCMV	ALX3	0	1	557	minCMV	4	set1	1.82041	0.177264	0.687556	0.819526
ALX3-1:557, 4, set1, minProm	ALX3	0	1	557	minProm	4	set1	2.56971	0.108927	0.553197	-1.8322
ALX3-1:557, 4, set1, minTK	ALX3	0	1	557	minTK	4	set1	0.491784	0.483133	0.906842	0.380224
ALX3-1:890, 8, set1, minCMV	ALX3	0	1	890	minCMV	8	set1	0.00262348	0.95915	0.998494	-0.0271374
ALX3-1:890, 8, set1, minProm	ALX3	0	1	890	minProm	8	set1	0.00976789	0.921271	0.995287	0.0642561
ALX3-1:890, 8, set1, minTK	ALX3	0	1	890	minTK	8	set1	0.405606	0.524208	0.923277	-0.34901
ALX4-1:1224, 1, set2, minCMV	ALX4	0	1	1224	minCMV	1	set2	0.82233	0.3645	0.854975	0.311549
ALX4-1:1224, 1, set2, minProm	ALX4	0	1	1224	minProm	1	set2	0.14178	0.706518	0.964844	0.131524
ALX4-1:1224, 1, set2, minTK	ALX4	0	1	1224	minTK	1	set2	0.290276	0.590044	0.941674	0.179974
ALX4-1:1557, 4, set2, minCMV	ALX4	0	1	1557	minCMV	4	set2	0.0218885	0.882384	0.992855	0.0510289
ALX4-1:1557, 4, set2, minProm	ALX4	0	1	1557	minProm	4	set2	0.736868	0.390666	0.868771	-0.330243
ALX4-1:1557, 4, set2, minTK	ALX4	0	1	1557	minTK	4	set2	0.00458812	0.945996	0.997437	-0.0213013
ALX4-1:1890, 8, set2, minCMV	ALX4	0	1	1890	minCMV	8	set2	0.722875	0.395203	0.869363	0.329243
ALX4-1:1890, 8, set2, minProm	ALX4	0	1	1890	minProm	8	set2	0.121572	0.727336	0.96768	0.157814
ALX4-1:1890, 8, set2, minTK	ALX4	0	1	1890	minTK	8	set2	0.683142	0.408507	0.87645	0.296789
ALX4-1:225, 1, set1, minCMV	ALX4	0	1	225	minCMV	1	set1	0.433566	0.510244	0.915344	0.259071
ALX4-1:225, 1, set1, minProm	ALX4	0	1	225	minProm	1	set1	0.233456	0.628973	0.948902	-0.310565
ALX4-1:225, 1, set1, minTK	ALX4	0	1	225	minTK	1	set1	0.401077	0.526533	0.923426	-0.240216
ALX4-1:558, 4, set1, minCMV	ALX4	0	1	558	minCMV	4	set1	0.416258	0.51881	0.921422	0.32318
ALX4-1:558, 4, set1, minProm	ALX4	0	1	558	minProm	4	set1	0.545239	0.46027	0.901475	0.50421
ALX4-1:558, 4, set1, minTK	ALX4	0	1	558	minTK	4	set1	0.551903	0.457541	0.900874	0.304254
ALX4-1:891, 8, set1, minCMV	ALX4	0	1	891	minCMV	8	set1	0.0546187	0.815213	0.979295	-0.116057
ALX4-1:891, 8, set1, minProm	ALX4	0	1	891	minProm	8	set1	1.12196	0.289497	0.805582	0.385923
ALX4-1:891, 8, set1, minTK	ALX4	0	1	891	minTK	8	set1	0.874802	0.349629	0.849677	-0.908965
AR-1:1266, 1, set2, minCMV	AR	0	1	1266	minCMV	1	set2	2.26838	0.132038	0.60533	0.191606
AR-1:1266, 1, set2, minProm	AR	0	1	1266	minProm	1	set2	0.878514	0.348609	0.849677	0.0997297
AR-1:1266, 1, set2, minTK	AR	0	1	1266	minTK	1	set2	1.57158	0.209978	0.728173	0.127735
AR-1:1599, 4, set2, minCMV	AR	0	1	1599	minCMV	4	set2	0.884611	0.346942	0.848356	0.102211
AR-1:1599, 4, set2, minProm	AR	0	1	1599	minProm	4	set2	0.0511484	0.821077	0.979295	-0.0247023
AR-1:1599, 4, set2, minTK	AR	0	1	1599	minTK	4	set2	0.0711304	0.789698	0.977439	-0.0313092
AR-1:1932, 8, set2, minCMV	AR	0	1	1932	minCMV	8	set2	4.73596	0.0295384	0.270645	0.232503
AR-1:1932, 8, set2, minProm	AR	0	1	1932	minProm	8	set2	0.13073	0.717676	0.966954	0.0437717
AR-1:1932, 8, set2, minTK	AR	0	1	1932	minTK	8	set2	1.91016	0.166945	0.671557	-0.158874
AR-1:267, 1, set1, minCMV	AR	0	1	267	minCMV	1	set1	0.572472	0.449278	0.897733	0.0942389
AR-1:267, 1, set1, minProm	AR	0	1	267	minProm	1	set1	1.81645	0.177736	0.687726	-0.186576
AR-1:267, 1, set1, minTK	AR	0	1	267	minTK	1	set1	0.240459	0.623875	0.948902	-0.0627485
AR-1:600, 4, set1, minCMV	AR	0	1	600	minCMV	4	set1	0.160354	0.688831	0.960519	-0.0422733
AR-1:600, 4, set1, minProm	AR	0	1	600	minProm	4	set1	0.297646	0.585362	0.940146	-0.0674336
AR-1:600, 4, set1, minTK	AR	0	1	600	minTK	4	set1	0.200914	0.653984	0.954987	-0.0541653
AR-1:933, 8, set1, minCMV	AR	0	1	933	minCMV	8	set1	2.19562	0.138403	0.617585	0.160894
AR-1:933, 8, set1, minProm	AR	0	1	933	minProm	8	set1	0.0680179	0.794245	0.977483	0.0365937
AR-1:933, 8, set1, minTK	AR	0	1	933	minTK	8	set1	2.34466	0.125713	0.593297	-0.184224
AR-2:1267, 1, set2, minCMV	AR	0	2	1267	minCMV	1	set2	0.355468	0.551034	0.929085	0.0699502
AR-2:1267, 1, set2, minProm	AR	0	2	1267	minProm	1	set2	0.507948	0.476029	0.906599	0.0780375
AR-2:1267, 1, set2, minTK	AR	0	2	1267	minTK	1	set2	2.00539	0.156741	0.653798	-0.145418
AR-2:1600, 4, set2, minCMV	AR	0	2	1600	minCMV	4	set2	9.58095	0.00196607	0.035092	0.377195
AR-2:1600, 4, set2, minProm	AR	0	2	1600	minProm	4	set2	0.495365	0.481544	0.906599	0.0729514
AR-2:1600, 4, set2, minTK	AR	0	2	1600	minTK	4	set2	0.0837549	0.772272	0.975969	-0.0301794
AR-2:1933, 8, set2, minCMV	AR	0	2	1933	minCMV	8	set2	0.0543084	0.815729	0.979295	0.0244809
AR-2:1933, 8, set2, minProm	AR	0	2	1933	minProm	8	set2	0.0328482	0.856179	0.98796	0.0181546
AR-2:1933, 8, set2, minTK	AR	0	2	1933	minTK	8	set2	0.126571	0.722014	0.966954	-0.035116
AR-2:268, 1, set1, minCMV	AR	0	2	268	minCMV	1	set1	0.39876	0.52773	0.923858	-0.0726321
AR-2:268, 1, set1, minProm	AR	0	2	268	minProm	1	set1	0.00046	0.982881	1	0.00265109
AR-2:268, 1, set1, minTK	AR	0	2	268	minTK	1	set1	0.210938	0.646033	0.954429	0.0513474
AR-2:601, 4, set1, minCMV	AR	0	2	601	minCMV	4	set1	2.46755	0.116219	0.57054	0.162814
AR-2:601, 4, set1, minProm	AR	0	2	601	minProm	4	set1	0.0303403	0.86172	0.990056	-0.0199387
AR-2:601, 4, set1, minTK	AR	0	2	601	minTK	4	set1	0.374379	0.540627	0.92736	-0.0707751
AR-2:934, 8, set1, minCMV	AR	0	2	934	minCMV	8	set1	0.0127631	0.910051	0.995104	-0.0152139
AR-2:934, 8, set1, minProm	AR	0	2	934	minProm	8	set1	3.21374	0.0730226	0.456172	-0.22404
AR-2:934, 8, set1, minTK	AR	0	2	934	minTK	8	set1	0.414282	0.519804	0.922039	-0.0789211
ARNTL-1:1168, 1, set2, minCMV	ARNTL	0	1	1168	minCMV	1	set2	2.69285	0.100799	0.528078	0.354308
ARNTL-1:1168, 1, set2, minProm	ARNTL	0	1	1168	minProm	1	set2	2.90817	0.0881318	0.497891	-0.318907
ARNTL-1:1168, 1, set2, minTK	ARNTL	0	1	1168	minTK	1	set2	1.09553	0.29525	0.806939	0.179823
ARNTL-1:1501, 4, set2, minCMV	ARNTL	0	1	1501	minCMV	4	set2	2.33442	0.126542	0.594485	0.317062
ARNTL-1:1501, 4, set2, minProm	ARNTL	0	1	1501	minProm	4	set2	4.8e-05	0.994473	1	-0.00154842
ARNTL-1:1501, 4, set2, minTK	ARNTL	0	1	1501	minTK	4	set2	3.51567	0.060791	0.419862	0.273887
ARNTL-1:169, 1, set1, minCMV	ARNTL	0	1	169	minCMV	1	set1	3.91781	0.047777	0.36946	0.407555
ARNTL-1:169, 1, set1, minProm	ARNTL	0	1	169	minProm	1	set1	0.301882	0.582705	0.939524	-0.121912
ARNTL-1:169, 1, set1, minTK	ARNTL	0	1	169	minTK	1	set1	0.462362	0.496522	0.912365	0.155259
ARNTL-1:1834, 8, set2, minCMV	ARNTL	0	1	1834	minCMV	8	set2	1.21813	0.269728	0.786109	0.282083
ARNTL-1:1834, 8, set2, minProm	ARNTL	0	1	1834	minProm	8	set2	0.170464	0.6797	0.959555	-0.116787
ARNTL-1:1834, 8, set2, minTK	ARNTL	0	1	1834	minTK	8	set2	0.983449	0.321349	0.829374	-0.234866
ARNTL-1:502, 4, set1, minCMV	ARNTL	0	1	502	minCMV	4	set1	2.09068	0.148201	0.63946	0.35572
ARNTL-1:502, 4, set1, minProm	ARNTL	0	1	502	minProm	4	set1	2.37027	0.123666	0.586791	-0.334806
ARNTL-1:502, 4, set1, minTK	ARNTL	0	1	502	minTK	4	set1	0.0187301	0.891143	0.993706	0.0232297
ARNTL-1:835, 8, set1, minCMV	ARNTL	0	1	835	minCMV	8	set1	1.35403	0.244575	0.763055	0.303888
ARNTL-1:835, 8, set1, minProm	ARNTL	0	1	835	minProm	8	set1	0.000777	0.977761	1	-0.00934697
ARNTL-1:835, 8, set1, minTK	ARNTL	0	1	835	minTK	8	set1	0.256625	0.612448	0.946954	0.17104
ATF4-1:1185, 1, set2, minCMV	ATF4	0	1	1185	minCMV	1	set2	101.126	8.63e-24	8.28e-22	1.97965
ATF4-1:1185, 1, set2, minProm	ATF4	0	1	1185	minProm	1	set2	50.9617	9.42e-13	6.09e-11	1.18594
ATF4-1:1185, 1, set2, minTK	ATF4	0	1	1185	minTK	1	set2	46.4281	9.5e-12	5.61e-10	1.2416
ATF4-1:1518, 4, set2, minCMV	ATF4	0	1	1518	minCMV	4	set2	117.137	2.68e-27	2.94e-25	1.94261
ATF4-1:1518, 4, set2, minProm	ATF4	0	1	1518	minProm	4	set2	36.406	1.6e-09	8.27e-08	1.05826
ATF4-1:1518, 4, set2, minTK	ATF4	0	1	1518	minTK	4	set2	18.8949	1.38e-05	0.000456	0.842727
ATF4-1:1851, 8, set2, minCMV	ATF4	0	1	1851	minCMV	8	set2	116.153	4.4e-27	4.74e-25	2.0492
ATF4-1:1851, 8, set2, minProm	ATF4	0	1	1851	minProm	8	set2	24.6428	6.9e-07	2.77e-05	1.29446
ATF4-1:1851, 8, set2, minTK	ATF4	0	1	1851	minTK	8	set2	35.8808	2.1e-09	1.06e-07	1.01939
ATF4-1:186, 1, set1, minCMV	ATF4	0	1	186	minCMV	1	set1	56.0746	6.98e-14	4.81e-12	2.00348
ATF4-1:186, 1, set1, minProm	ATF4	0	1	186	minProm	1	set1	11.9861	0.000536	0.0117532	1.03707
ATF4-1:186, 1, set1, minTK	ATF4	0	1	186	minTK	1	set1	12.1447	0.000492	0.0108723	1.01221
ATF4-1:519, 4, set1, minCMV	ATF4	0	1	519	minCMV	4	set1	58.0865	2.51e-14	1.88e-12	1.95817
ATF4-1:519, 4, set1, minProm	ATF4	0	1	519	minProm	4	set1	17.2963	3.2e-05	0.000972	1.18161
ATF4-1:519, 4, set1, minTK	ATF4	0	1	519	minTK	4	set1	14.7172	0.000125	0.00329148	1.12568
ATF4-1:852, 8, set1, minCMV	ATF4	0	1	852	minCMV	8	set1	50.4326	1.23e-12	7.73e-11	2.11917
ATF4-1:852, 8, set1, minProm	ATF4	0	1	852	minProm	8	set1	15.8258	6.95e-05	0.00194716	1.45254
ATF4-1:852, 8, set1, minTK	ATF4	0	1	852	minTK	8	set1	25.946	3.51e-07	1.43e-05	1.01789
ATF7-1:1186, 1, set2, minCMV	ATF7	0	1	1186	minCMV	1	set2	1.41605	0.234054	0.754167	0.23197
ATF7-1:1186, 1, set2, minProm	ATF7	0	1	1186	minProm	1	set2	4.39409	0.0360637	0.30662	-0.429809
ATF7-1:1186, 1, set2, minTK	ATF7	0	1	1186	minTK	1	set2	1.21767	0.269818	0.786109	-0.22854
ATF7-1:1519, 4, set2, minCMV	ATF7	0	1	1519	minCMV	4	set2	0.0475341	0.827411	0.98097	0.0455981
ATF7-1:1519, 4, set2, minProm	ATF7	0	1	1519	minProm	4	set2	4.98283	0.0256	0.247327	-0.39981
ATF7-1:1519, 4, set2, minTK	ATF7	0	1	1519	minTK	4	set2	2.5085	0.113234	0.565249	-0.360308
ATF7-1:1852, 8, set2, minCMV	ATF7	0	1	1852	minCMV	8	set2	0.0436737	0.834462	0.981983	0.0446639
ATF7-1:1852, 8, set2, minProm	ATF7	0	1	1852	minProm	8	set2	3.67377	0.055275	0.404516	-0.385707
ATF7-1:1852, 8, set2, minTK	ATF7	0	1	1852	minTK	8	set2	2.15633	0.141984	0.628198	-0.278685
ATF7-1:187, 1, set1, minCMV	ATF7	0	1	187	minCMV	1	set1	0.0352946	0.85098	0.987156	-0.0454805
ATF7-1:187, 1, set1, minProm	ATF7	0	1	187	minProm	1	set1	1.09133	0.296176	0.806965	-0.245443
ATF7-1:187, 1, set1, minTK	ATF7	0	1	187	minTK	1	set1	0.681736	0.408989	0.876546	-0.171142
ATF7-1:520, 4, set1, minCMV	ATF7	0	1	520	minCMV	4	set1	1.73e-07	0.999668	1	9.23325e-05
ATF7-1:520, 4, set1, minProm	ATF7	0	1	520	minProm	4	set1	6.7321	0.00946932	0.120127	-0.537671
ATF7-1:520, 4, set1, minTK	ATF7	0	1	520	minTK	4	set1	2.11651	0.145718	0.634547	-0.334024
ATF7-1:853, 8, set1, minCMV	ATF7	0	1	853	minCMV	8	set1	0.0907279	0.763254	0.975969	-0.0654396
ATF7-1:853, 8, set1, minProm	ATF7	0	1	853	minProm	8	set1	3.71726	0.0538526	0.398379	-0.483458
ATF7-1:853, 8, set1, minTK	ATF7	0	1	853	minTK	8	set1	2.32028	0.127697	0.596413	-0.341304
Ar-1:1268, 1, set2, minCMV	Ar	0	1	1268	minCMV	1	set2	3.2475	0.0715326	0.451862	0.190913
Ar-1:1268, 1, set2, minProm	Ar	0	1	1268	minProm	1	set2	0.0166844	0.897225	0.993706	0.0155564
Ar-1:1268, 1, set2, minTK	Ar	0	1	1268	minTK	1	set2	0.479867	0.488483	0.910772	0.0700793
Ar-1:1601, 4, set2, minCMV	Ar	0	1	1601	minCMV	4	set2	0.780782	0.376902	0.859822	0.0976196
Ar-1:1601, 4, set2, minProm	Ar	0	1	1601	minProm	4	set2	0.0498741	0.823282	0.980218	-0.0231897
Ar-1:1601, 4, set2, minTK	Ar	0	1	1601	minTK	4	set2	0.370035	0.542985	0.927979	-0.064033
Ar-1:1934, 8, set2, minCMV	Ar	0	1	1934	minCMV	8	set2	0.587353	0.443445	0.893811	-0.0782098
Ar-1:1934, 8, set2, minProm	Ar	0	1	1934	minProm	8	set2	3.58737	0.0582203	0.410931	-0.222718
Ar-1:1934, 8, set2, minTK	Ar	0	1	1934	minTK	8	set2	0.00868223	0.925762	0.995287	0.0101667
Ar-1:269, 1, set1, minCMV	Ar	0	1	269	minCMV	1	set1	1.67843	0.195133	0.713179	0.153218
Ar-1:269, 1, set1, minProm	Ar	0	1	269	minProm	1	set1	0.784465	0.375779	0.859644	-0.0997552
Ar-1:269, 1, set1, minTK	Ar	0	1	269	minTK	1	set1	0.937541	0.332911	0.837392	0.113543
Ar-1:602, 4, set1, minCMV	Ar	0	1	602	minCMV	4	set1	6.53674	0.0105669	0.130348	0.434534
Ar-1:602, 4, set1, minProm	Ar	0	1	602	minProm	4	set1	0.642244	0.422899	0.880905	-0.11068
Ar-1:602, 4, set1, minTK	Ar	0	1	602	minTK	4	set1	0.826095	0.363404	0.854601	0.10788
Ar-1:935, 8, set1, minCMV	Ar	0	1	935	minCMV	8	set1	0.024157	0.876486	0.992855	0.0209231
Ar-1:935, 8, set1, minProm	Ar	0	1	935	minProm	8	set1	0.0100708	0.920064	0.995287	0.015736
Ar-1:935, 8, set1, minTK	Ar	0	1	935	minTK	8	set1	2.536	0.111276	0.559439	-0.198086
Ascl2-1:1169, 1, set2, minCMV	Ascl2	0	1	1169	minCMV	1	set2	0.215698	0.642337	0.953396	0.0787587
Ascl2-1:1169, 1, set2, minProm	Ascl2	0	1	1169	minProm	1	set2	0.0374392	0.846574	0.985396	0.0382843
Ascl2-1:1169, 1, set2, minTK	Ascl2	0	1	1169	minTK	1	set2	0.220999	0.638279	0.950995	0.0997034
Ascl2-1:1502, 4, set2, minCMV	Ascl2	0	1	1502	minCMV	4	set2	0.305887	0.580215	0.939236	-0.136132
Ascl2-1:1502, 4, set2, minProm	Ascl2	0	1	1502	minProm	4	set2	0.890186	0.345427	0.847351	-0.178103
Ascl2-1:1502, 4, set2, minTK	Ascl2	0	1	1502	minTK	4	set2	0.810963	0.367836	0.857003	0.174111
Ascl2-1:170, 1, set1, minCMV	Ascl2	0	1	170	minCMV	1	set1	1.69294	0.193213	0.711781	0.300743
Ascl2-1:170, 1, set1, minProm	Ascl2	0	1	170	minProm	1	set1	0.708476	0.39995	0.869363	-0.320577
Ascl2-1:170, 1, set1, minTK	Ascl2	0	1	170	minTK	1	set1	0.00376389	0.95108	0.998274	0.0176251
Ascl2-1:1835, 8, set2, minCMV	Ascl2	0	1	1835	minCMV	8	set2	0.195686	0.658226	0.954987	0.100492
Ascl2-1:1835, 8, set2, minProm	Ascl2	0	1	1835	minProm	8	set2	0.186705	0.665673	0.95636	0.0998695
Ascl2-1:1835, 8, set2, minTK	Ascl2	0	1	1835	minTK	8	set2	1.71189	0.19074	0.705837	-0.264664
Ascl2-1:503, 4, set1, minCMV	Ascl2	0	1	503	minCMV	4	set1	0.00354266	0.952538	0.998274	-0.0159753
Ascl2-1:503, 4, set1, minProm	Ascl2	0	1	503	minProm	4	set1	0.281148	0.59595	0.943306	-0.131209
Ascl2-1:503, 4, set1, minTK	Ascl2	0	1	503	minTK	4	set1	0.32487	0.568695	0.934633	-0.190241
Ascl2-1:836, 8, set1, minCMV	Ascl2	0	1	836	minCMV	8	set1	3.68842	0.0547915	0.401456	-0.506201
Ascl2-1:836, 8, set1, minProm	Ascl2	0	1	836	minProm	8	set1	0.300669	0.583463	0.939539	0.159367
Ascl2-1:836, 8, set1, minTK	Ascl2	0	1	836	minTK	8	set1	0.30358	0.581647	0.939524	0.149407
Atf4-1:1187, 1, set2, minCMV	Atf4	0	1	1187	minCMV	1	set2	124.866	5.45e-29	6.08e-27	1.33685
Atf4-1:1187, 1, set2, minProm	Atf4	0	1	1187	minProm	1	set2	28.1643	1.11e-07	4.78e-06	0.852716
Atf4-1:1187, 1, set2, minTK	Atf4	0	1	1187	minTK	1	set2	35.0088	3.28e-09	1.65e-07	0.909028
Atf4-1:1520, 4, set2, minCMV	Atf4	0	1	1520	minCMV	4	set2	88.4549	5.2e-21	4.7e-19	1.32842
Atf4-1:1520, 4, set2, minProm	Atf4	0	1	1520	minProm	4	set2	34.5009	4.26e-09	2.08e-07	0.839526
Atf4-1:1520, 4, set2, minTK	Atf4	0	1	1520	minTK	4	set2	33.8348	6e-09	2.86e-07	0.851617
Atf4-1:1853, 8, set2, minCMV	Atf4	0	1	1853	minCMV	8	set2	56.1255	6.8e-14	4.74e-12	1.24627
Atf4-1:1853, 8, set2, minProm	Atf4	0	1	1853	minProm	8	set2	17.6738	2.62e-05	0.000809	0.728324
Atf4-1:1853, 8, set2, minTK	Atf4	0	1	1853	minTK	8	set2	39.7155	2.94e-10	1.63e-08	0.802028
Atf4-1:188, 1, set1, minCMV	Atf4	0	1	188	minCMV	1	set1	63.0034	2.06e-15	1.56e-13	1.35058
Atf4-1:188, 1, set1, minProm	Atf4	0	1	188	minProm	1	set1	31.819	1.69e-08	7.53e-07	0.878135
Atf4-1:188, 1, set1, minTK	Atf4	0	1	188	minTK	1	set1	21.8005	3.03e-06	0.00011	0.882795
Atf4-1:521, 4, set1, minCMV	Atf4	0	1	521	minCMV	4	set1	52.1201	5.22e-13	3.48e-11	1.33129
Atf4-1:521, 4, set1, minProm	Atf4	0	1	521	minProm	4	set1	23.2595	1.42e-06	5.47e-05	0.840738
Atf4-1:521, 4, set1, minTK	Atf4	0	1	521	minTK	4	set1	23.4981	1.25e-06	4.89e-05	0.852506
Atf4-1:854, 8, set1, minCMV	Atf4	0	1	854	minCMV	8	set1	34.006	5.49e-09	2.64e-07	1.28831
Atf4-1:854, 8, set1, minProm	Atf4	0	1	854	minProm	8	set1	19.3675	1.08e-05	0.000362	0.766716
Atf4-1:854, 8, set1, minTK	Atf4	0	1	854	minTK	8	set1	23.7501	1.1e-06	4.35e-05	0.796496
Atoh1-1:1170, 1, set2, minCMV	Atoh1	0	1	1170	minCMV	1	set2	0.127201	0.721352	0.966954	-0.0643535
Atoh1-1:1170, 1, set2, minProm	Atoh1	0	1	1170	minProm	1	set2	1.44145	0.229905	0.747282	0.287994
Atoh1-1:1170, 1, set2, minTK	Atoh1	0	1	1170	minTK	1	set2	0.0988019	0.753272	0.974707	0.0722606
Atoh1-1:1503, 4, set2, minCMV	Atoh1	0	1	1503	minCMV	4	set2	0.00829239	0.927443	0.995287	0.0202259
Atoh1-1:1503, 4, set2, minProm	Atoh1	0	1	1503	minProm	4	set2	5.58905	0.0180731	0.193772	-0.51179
Atoh1-1:1503, 4, set2, minTK	Atoh1	0	1	1503	minTK	4	set2	1.23738	0.265977	0.78251	-0.227164
Atoh1-1:171, 1, set1, minCMV	Atoh1	0	1	171	minCMV	1	set1	0.0917862	0.761918	0.975969	-0.063948
Atoh1-1:171, 1, set1, minProm	Atoh1	0	1	171	minProm	1	set1	0.0690819	0.792678	0.977439	0.0591069
Atoh1-1:171, 1, set1, minTK	Atoh1	0	1	171	minTK	1	set1	1.34533	0.246096	0.765078	0.343454
Atoh1-1:1836, 8, set2, minCMV	Atoh1	0	1	1836	minCMV	8	set2	0.266364	0.605782	0.945541	0.12952
Atoh1-1:1836, 8, set2, minProm	Atoh1	0	1	1836	minProm	8	set2	0.190007	0.662911	0.956145	-0.0942645
Atoh1-1:1836, 8, set2, minTK	Atoh1	0	1	1836	minTK	8	set2	1.52214	0.217296	0.735756	-0.264486
Atoh1-1:504, 4, set1, minCMV	Atoh1	0	1	504	minCMV	4	set1	0.261139	0.609338	0.946934	0.137772
Atoh1-1:504, 4, set1, minProm	Atoh1	0	1	504	minProm	4	set1	0.0172192	0.8956	0.993706	-0.028282
Atoh1-1:504, 4, set1, minTK	Atoh1	0	1	504	minTK	4	set1	0.0826709	0.77371	0.975969	0.0785158
Atoh1-1:837, 8, set1, minCMV	Atoh1	0	1	837	minCMV	8	set1	0.240175	0.62408	0.948902	-0.131844
Atoh1-1:837, 8, set1, minProm	Atoh1	0	1	837	minProm	8	set1	0.476419	0.490049	0.911258	-0.165679
Atoh1-1:837, 8, set1, minTK	Atoh1	0	1	837	minTK	8	set1	0.00272674	0.958355	0.998494	-0.0178929
BARHL2-1:1225, 1, set2, minCMV	BARHL2	0	1	1225	minCMV	1	set2	0.109104	0.741166	0.973209	0.105054
BARHL2-1:1225, 1, set2, minProm	BARHL2	0	1	1225	minProm	1	set2	0.0123125	0.911647	0.995104	0.018471
BARHL2-1:1225, 1, set2, minTK	BARHL2	0	1	1225	minTK	1	set2	3.75743	0.0525734	0.3908	-0.335671
BARHL2-1:1558, 4, set2, minCMV	BARHL2	0	1	1558	minCMV	4	set2	3.69781	0.0544839	0.401116	0.292547
BARHL2-1:1558, 4, set2, minProm	BARHL2	0	1	1558	minProm	4	set2	0.0446748	0.832603	0.981983	-0.0431825
BARHL2-1:1558, 4, set2, minTK	BARHL2	0	1	1558	minTK	4	set2	3.22656	0.0724529	0.454918	-0.334066
BARHL2-1:1891, 8, set2, minCMV	BARHL2	0	1	1891	minCMV	8	set2	0.0116668	0.913985	0.995287	-0.0260531
BARHL2-1:1891, 8, set2, minProm	BARHL2	0	1	1891	minProm	8	set2	0.0124744	0.91107	0.995104	-0.0198042
BARHL2-1:1891, 8, set2, minTK	BARHL2	0	1	1891	minTK	8	set2	5.12922	0.0235262	0.23488	-0.404569
BARHL2-1:226, 1, set1, minCMV	BARHL2	0	1	226	minCMV	1	set1	0.963628	0.326275	0.835415	0.199037
BARHL2-1:226, 1, set1, minProm	BARHL2	0	1	226	minProm	1	set1	0.0183356	0.892288	0.993706	0.0311478
BARHL2-1:226, 1, set1, minTK	BARHL2	0	1	226	minTK	1	set1	0.180382	0.671045	0.95819	-0.09033
BARHL2-1:559, 4, set1, minCMV	BARHL2	0	1	559	minCMV	4	set1	1.51405	0.218522	0.735756	0.257042
BARHL2-1:559, 4, set1, minProm	BARHL2	0	1	559	minProm	4	set1	0.206307	0.649677	0.954924	0.0810872
BARHL2-1:559, 4, set1, minTK	BARHL2	0	1	559	minTK	4	set1	2.15033	0.14254	0.628198	-0.307076
BARHL2-1:892, 8, set1, minCMV	BARHL2	0	1	892	minCMV	8	set1	0.609036	0.435151	0.89117	0.139056
BARHL2-1:892, 8, set1, minProm	BARHL2	0	1	892	minProm	8	set1	0.0961796	0.756463	0.974707	0.058433
BARHL2-1:892, 8, set1, minTK	BARHL2	0	1	892	minTK	8	set1	0.225558	0.634837	0.950475	-0.094036
BARHL2-2:1226, 1, set2, minCMV	BARHL2	0	2	1226	minCMV	1	set2	0.871612	0.350509	0.849677	0.197242
BARHL2-2:1226, 1, set2, minProm	BARHL2	0	2	1226	minProm	1	set2	0.0100791	0.920031	0.995287	0.0183012
BARHL2-2:1226, 1, set2, minTK	BARHL2	0	2	1226	minTK	1	set2	0.0342802	0.853112	0.987904	0.0312727
BARHL2-2:1559, 4, set2, minCMV	BARHL2	0	2	1559	minCMV	4	set2	0.0512365	0.820926	0.979295	-0.0423925
BARHL2-2:1559, 4, set2, minProm	BARHL2	0	2	1559	minProm	4	set2	0.333447	0.563636	0.931054	0.110845
BARHL2-2:1559, 4, set2, minTK	BARHL2	0	2	1559	minTK	4	set2	0.0245693	0.875445	0.992839	0.0282913
BARHL2-2:1892, 8, set2, minCMV	BARHL2	0	2	1892	minCMV	8	set2	1.12104	0.289695	0.805582	0.226871
BARHL2-2:1892, 8, set2, minProm	BARHL2	0	2	1892	minProm	8	set2	0.376288	0.539597	0.92736	-0.128501
BARHL2-2:1892, 8, set2, minTK	BARHL2	0	2	1892	minTK	8	set2	0.589055	0.442785	0.893811	-0.127015
BARHL2-2:227, 1, set1, minCMV	BARHL2	0	2	227	minCMV	1	set1	3.604	0.0576406	0.410096	0.294559
BARHL2-2:227, 1, set1, minProm	BARHL2	0	2	227	minProm	1	set1	0.291698	0.589135	0.941674	-0.0904618
BARHL2-2:227, 1, set1, minTK	BARHL2	0	2	227	minTK	1	set1	1.36795	0.242164	0.75941	-0.191871
BARHL2-2:560, 4, set1, minCMV	BARHL2	0	2	560	minCMV	4	set1	0.957244	0.327882	0.836045	0.14606
BARHL2-2:560, 4, set1, minProm	BARHL2	0	2	560	minProm	4	set1	0.0960982	0.756563	0.974707	0.048678
BARHL2-2:560, 4, set1, minTK	BARHL2	0	2	560	minTK	4	set1	0.391102	0.531721	0.925161	-0.091976
BARHL2-2:893, 8, set1, minCMV	BARHL2	0	2	893	minCMV	8	set1	0.097737	0.754562	0.974707	0.0471372
BARHL2-2:893, 8, set1, minProm	BARHL2	0	2	893	minProm	8	set1	1.68565	0.194175	0.713061	0.157024
BARHL2-2:893, 8, set1, minTK	BARHL2	0	2	893	minTK	8	set1	2.73987	0.0978728	0.523199	-0.230661
BARX1-1:1227, 1, set2, minCMV	BARX1	0	1	1227	minCMV	1	set2	0.23449	0.628214	0.948902	0.0970723
BARX1-1:1227, 1, set2, minProm	BARX1	0	1	1227	minProm	1	set2	0.352681	0.552599	0.929085	-0.10287
BARX1-1:1227, 1, set2, minTK	BARX1	0	1	1227	minTK	1	set2	0.549051	0.458706	0.900874	-0.114777
BARX1-1:1560, 4, set2, minCMV	BARX1	0	1	1560	minCMV	4	set2	1.0897	0.296537	0.806965	0.166028
BARX1-1:1560, 4, set2, minProm	BARX1	0	1	1560	minProm	4	set2	0.359667	0.548691	0.928816	0.0800722
BARX1-1:1560, 4, set2, minTK	BARX1	0	1	1560	minTK	4	set2	0.0109221	0.916766	0.995287	0.0134398
BARX1-1:1893, 8, set2, minCMV	BARX1	0	1	1893	minCMV	8	set2	1.20383	0.272558	0.786554	0.243455
BARX1-1:1893, 8, set2, minProm	BARX1	0	1	1893	minProm	8	set2	0.101651	0.749857	0.974707	-0.0494812
BARX1-1:1893, 8, set2, minTK	BARX1	0	1	1893	minTK	8	set2	0.416287	0.518796	0.921422	-0.123606
BARX1-1:228, 1, set1, minCMV	BARX1	0	1	228	minCMV	1	set1	2.47844	0.115417	0.57054	0.42077
BARX1-1:228, 1, set1, minProm	BARX1	0	1	228	minProm	1	set1	0.0161082	0.899005	0.993862	-0.0380857
BARX1-1:228, 1, set1, minTK	BARX1	0	1	228	minTK	1	set1	0.0702985	0.790903	0.977439	-0.0721284
BARX1-1:561, 4, set1, minCMV	BARX1	0	1	561	minCMV	4	set1	1.4242	0.232714	0.751637	0.267995
BARX1-1:561, 4, set1, minProm	BARX1	0	1	561	minProm	4	set1	3.18968	0.0741045	0.459134	-0.392419
BARX1-1:561, 4, set1, minTK	BARX1	0	1	561	minTK	4	set1	1.67104	0.196119	0.715168	-0.276379
BARX1-1:894, 8, set1, minCMV	BARX1	0	1	894	minCMV	8	set1	4.7072	0.0300365	0.273236	0.649609
BARX1-1:894, 8, set1, minProm	BARX1	0	1	894	minProm	8	set1	2.38015	0.122886	0.584897	-0.375431
BARX1-1:894, 8, set1, minTK	BARX1	0	1	894	minTK	8	set1	0.244978	0.620634	0.948801	-0.124587
BATF3-1:1188, 1, set2, minCMV	BATF3	0	1	1188	minCMV	1	set2	8.05e-10	0	0
BATF3-1:1854, 8, set2, minTK	BATF3	0	1	1854	minTK	8	set2	-8.61e-10	1	1
BATF3-1:189, 1, set1, minCMV	BATF3	0	1	189	minCMV	1	set1	8.63e-09	0	0
BATF3-1:189, 1, set1, minProm	BATF3	0	1	189	minProm	1	set1	0.00247861	0.960293	0.998494	0.0319802
BATF3-1:189, 1, set1, minTK	BATF3	0	1	189	minTK	1	set1	1.42765	0.232148	0.751637	-0.378621
BATF3-1:522, 4, set1, minCMV	BATF3	0	1	522	minCMV	4	set1	-1.23e-09	1	1
BATF3-1:522, 4, set1, minProm	BATF3	0	1	522	minProm	4	set1	0.0617351	0	0
BATF3-1:855, 8, set1, minCMV	BATF3	0	1	855	minCMV	8	set1	0.0217616	0.882723	0.992855	0.115614
BCL6B-1:1, 1, set1, minCMV	BCL6B	0	1	1	minCMV	1	set1	0.659748	0.416649	0.879133	0.135905
BCL6B-1:1, 1, set1, minProm	BCL6B	0	1	1	minProm	1	set1	0.00640604	0.936207	0.997246	-0.0148797
BCL6B-1:1, 1, set1, minTK	BCL6B	0	1	1	minTK	1	set1	0.572404	0.449305	0.897733	-0.118863
BCL6B-1:1000, 1, set2, minCMV	BCL6B	0	1	1000	minCMV	1	set2	1.73088	0.188299	0.702402	0.313101
BCL6B-1:1000, 1, set2, minProm	BCL6B	0	1	1000	minProm	1	set2	0.000211	0.988419	1	0.00295664
BCL6B-1:1000, 1, set2, minTK	BCL6B	0	1	1000	minTK	1	set2	1.33944	0.247133	0.765221	-0.187647
BCL6B-1:1333, 4, set2, minCMV	BCL6B	0	1	1333	minCMV	4	set2	1.58607	0.207888	0.727811	0.199719
BCL6B-1:1333, 4, set2, minProm	BCL6B	0	1	1333	minProm	4	set2	0.173649	0.676889	0.959555	0.082087
BCL6B-1:1333, 4, set2, minTK	BCL6B	0	1	1333	minTK	4	set2	0.332197	0.564368	0.931478	-0.0949313
BCL6B-1:1666, 8, set2, minCMV	BCL6B	0	1	1666	minCMV	8	set2	2.07558	0.149673	0.642651	0.239166
BCL6B-1:1666, 8, set2, minProm	BCL6B	0	1	1666	minProm	8	set2	2.23434	0.134974	0.613429	-0.279163
BCL6B-1:1666, 8, set2, minTK	BCL6B	0	1	1666	minTK	8	set2	0.000197	0.988806	1	-0.00199494
BCL6B-1:334, 4, set1, minCMV	BCL6B	0	1	334	minCMV	4	set1	3.14201	0.0762995	0.465685	0.29853
BCL6B-1:334, 4, set1, minProm	BCL6B	0	1	334	minProm	4	set1	0.210082	0.646703	0.954429	0.0766613
BCL6B-1:334, 4, set1, minTK	BCL6B	0	1	334	minTK	4	set1	2.93632	0.0866077	0.493972	-0.273411
BCL6B-1:667, 8, set1, minCMV	BCL6B	0	1	667	minCMV	8	set1	0.761737	0.382786	0.862384	0.211585
BCL6B-1:667, 8, set1, minProm	BCL6B	0	1	667	minProm	8	set1	1.51123	0.218952	0.735756	0.187008
BCL6B-1:667, 8, set1, minTK	BCL6B	0	1	667	minTK	8	set1	0.481565	0.487714	0.910772	-0.0982707
BHLHB3-1:1171, 1, set2, minCMV	BHLHB3	0	1	1171	minCMV	1	set2	25.9523	3.5e-07	1.43e-05	0.783126
BHLHB3-1:1171, 1, set2, minProm	BHLHB3	0	1	1171	minProm	1	set2	2.34802	0.125442	0.592929	0.230505
BHLHB3-1:1171, 1, set2, minTK	BHLHB3	0	1	1171	minTK	1	set2	0.465878	0.49489	0.912365	0.0982416
BHLHB3-1:1504, 4, set2, minCMV	BHLHB3	0	1	1504	minCMV	4	set2	32.9793	9.31e-09	4.3e-07	0.811951
BHLHB3-1:1504, 4, set2, minProm	BHLHB3	0	1	1504	minProm	4	set2	4.04202	0.0443807	0.352218	0.328465
BHLHB3-1:1504, 4, set2, minTK	BHLHB3	0	1	1504	minTK	4	set2	9.13696	0.00250497	0.0429623	0.381324
BHLHB3-1:172, 1, set1, minCMV	BHLHB3	0	1	172	minCMV	1	set1	51.2734	8.04e-13	5.25e-11	0.996463
BHLHB3-1:172, 1, set1, minProm	BHLHB3	0	1	172	minProm	1	set1	15.5445	8.06e-05	0.00223892	0.606191
BHLHB3-1:172, 1, set1, minTK	BHLHB3	0	1	172	minTK	1	set1	9.87219	0.00167796	0.0306627	0.450126
BHLHB3-1:1837, 8, set2, minCMV	BHLHB3	0	1	1837	minCMV	8	set2	50.6781	1.09e-12	6.96e-11	0.85666
BHLHB3-1:1837, 8, set2, minProm	BHLHB3	0	1	1837	minProm	8	set2	5.06478	0.0244169	0.240641	0.299539
BHLHB3-1:1837, 8, set2, minTK	BHLHB3	0	1	1837	minTK	8	set2	4.48953	0.034103	0.295334	0.292993
BHLHB3-1:505, 4, set1, minCMV	BHLHB3	0	1	505	minCMV	4	set1	34.6314	3.98e-09	1.97e-07	1.10331
BHLHB3-1:505, 4, set1, minProm	BHLHB3	0	1	505	minProm	4	set1	9.89571	0.00165665	0.0303636	0.479033
BHLHB3-1:505, 4, set1, minTK	BHLHB3	0	1	505	minTK	4	set1	7.60179	0.00583104	0.0856521	0.536527
BHLHB3-1:838, 8, set1, minCMV	BHLHB3	0	1	838	minCMV	8	set1	26.0915	3.26e-07	1.34e-05	1.04707
BHLHB3-1:838, 8, set1, minProm	BHLHB3	0	1	838	minProm	8	set1	4.83846	0.0278318	0.2625	0.391986
BHLHB3-1:838, 8, set1, minTK	BHLHB3	0	1	838	minTK	8	set1	16.746	4.27e-05	0.00126751	0.643805
BHLHE23-1:1172, 1, set2, minCMV	BHLHE23	0	1	1172	minCMV	1	set2	0.166497	0.683244	0.959555	0.0919323
BHLHE23-1:1172, 1, set2, minProm	BHLHE23	0	1	1172	minProm	1	set2	0.00452453	0.946371	0.997437	-0.014464
BHLHE23-1:1172, 1, set2, minTK	BHLHE23	0	1	1172	minTK	1	set2	2.33169	0.126764	0.594769	0.312502
BHLHE23-1:1505, 4, set2, minCMV	BHLHE23	0	1	1505	minCMV	4	set2	0.455027	0.499957	0.912365	-0.218892
BHLHE23-1:1505, 4, set2, minProm	BHLHE23	0	1	1505	minProm	4	set2	0.936923	0.33307	0.83745	0.229028
BHLHE23-1:1505, 4, set2, minTK	BHLHE23	0	1	1505	minTK	4	set2	0.0574603	0.810556	0.979295	-0.0599382
BHLHE23-1:173, 1, set1, minCMV	BHLHE23	0	1	173	minCMV	1	set1	0.28954	0.590515	0.941674	0.117228
BHLHE23-1:173, 1, set1, minProm	BHLHE23	0	1	173	minProm	1	set1	0.00172434	0.966877	0.999701	-0.00944369
BHLHE23-1:173, 1, set1, minTK	BHLHE23	0	1	173	minTK	1	set1	0.486885	0.48532	0.90824	-0.185756
BHLHE23-1:1838, 8, set2, minCMV	BHLHE23	0	1	1838	minCMV	8	set2	0.704894	0.401144	0.870411	0.258186
BHLHE23-1:1838, 8, set2, minProm	BHLHE23	0	1	1838	minProm	8	set2	1.01822	0.312942	0.817597	-0.255598
BHLHE23-1:1838, 8, set2, minTK	BHLHE23	0	1	1838	minTK	8	set2	0.336071	0.562106	0.930709	0.137504
BHLHE23-1:506, 4, set1, minCMV	BHLHE23	0	1	506	minCMV	4	set1	0.774529	0.37882	0.859822	-0.254151
BHLHE23-1:506, 4, set1, minProm	BHLHE23	0	1	506	minProm	4	set1	1.2991	0.254378	0.770765	0.293469
BHLHE23-1:506, 4, set1, minTK	BHLHE23	0	1	506	minTK	4	set1	1.54074	0.214508	0.733748	-0.322407
BHLHE23-1:839, 8, set1, minCMV	BHLHE23	0	1	839	minCMV	8	set1	0.338015	0.560977	0.930709	-0.146576
BHLHE23-1:839, 8, set1, minProm	BHLHE23	0	1	839	minProm	8	set1	1.53266	0.215713	0.734798	-0.314788
BHLHE23-1:839, 8, set1, minTK	BHLHE23	0	1	839	minTK	8	set1	0.101449	0.750097	0.974707	-0.0683328
Barhl1-1:1228, 1, set2, minCMV	Barhl1	0	1	1228	minCMV	1	set2	0.0401859	0.841118	0.983108	-0.0301382
Barhl1-1:1228, 1, set2, minProm	Barhl1	0	1	1228	minProm	1	set2	2.13227	0.144227	0.630772	0.249821
Barhl1-1:1228, 1, set2, minTK	Barhl1	0	1	1228	minTK	1	set2	0.0913351	0.762487	0.975969	-0.0508427
Barhl1-1:1561, 4, set2, minCMV	Barhl1	0	1	1561	minCMV	4	set2	1.02612	0.311072	0.81702	0.140107
Barhl1-1:1561, 4, set2, minProm	Barhl1	0	1	1561	minProm	4	set2	0.0273993	0.868529	0.991589	0.0278803
Barhl1-1:1561, 4, set2, minTK	Barhl1	0	1	1561	minTK	4	set2	0.0843995	0.771421	0.975969	-0.0430509
Barhl1-1:1894, 8, set2, minCMV	Barhl1	0	1	1894	minCMV	8	set2	0.55487	0.456335	0.900641	0.173835
Barhl1-1:1894, 8, set2, minProm	Barhl1	0	1	1894	minProm	8	set2	0.901828	0.342292	0.844046	-0.140763
Barhl1-1:1894, 8, set2, minTK	Barhl1	0	1	1894	minTK	8	set2	0.120733	0.72824	0.968673	-0.0475691
Barhl1-1:229, 1, set1, minCMV	Barhl1	0	1	229	minCMV	1	set1	0.298734	0.584677	0.940146	-0.0746872
Barhl1-1:229, 1, set1, minProm	Barhl1	0	1	229	minProm	1	set1	2.46521	0.116392	0.57054	-0.304015
Barhl1-1:229, 1, set1, minTK	Barhl1	0	1	229	minTK	1	set1	5.20671	0.0224999	0.226475	-0.343934
Barhl1-1:562, 4, set1, minCMV	Barhl1	0	1	562	minCMV	4	set1	1.02298	0.311813	0.81702	-0.179283
Barhl1-1:562, 4, set1, minProm	Barhl1	0	1	562	minProm	4	set1	1.99449	0.157872	0.656285	0.246275
Barhl1-1:562, 4, set1, minTK	Barhl1	0	1	562	minTK	4	set1	0.000697	0.978937	1	0.00371284
Barhl1-1:895, 8, set1, minCMV	Barhl1	0	1	895	minCMV	8	set1	1.5368	0.215095	0.734798	0.192386
Barhl1-1:895, 8, set1, minProm	Barhl1	0	1	895	minProm	8	set1	0.512858	0.473904	0.906599	-0.10982
Barhl1-1:895, 8, set1, minTK	Barhl1	0	1	895	minTK	8	set1	0.179579	0.671735	0.958882	0.0566652
CEBPB-1:1189, 1, set2, minCMV	CEBPB	0	1	1189	minCMV	1	set2	1.98245	0.159132	0.659739	0.290143
CEBPB-1:1189, 1, set2, minProm	CEBPB	0	1	1189	minProm	1	set2	1.14508	0.284581	0.799536	0.250284
CEBPB-1:1189, 1, set2, minTK	CEBPB	0	1	1189	minTK	1	set2	0.348289	0.555083	0.930383	0.106195
CEBPB-1:1522, 4, set2, minCMV	CEBPB	0	1	1522	minCMV	4	set2	2.21837	0.136377	0.61401	0.282305
CEBPB-1:1522, 4, set2, minProm	CEBPB	0	1	1522	minProm	4	set2	0.233913	0.628638	0.948902	-0.107764
CEBPB-1:1522, 4, set2, minTK	CEBPB	0	1	1522	minTK	4	set2	0.0796897	0.777718	0.975969	0.0646987
CEBPB-1:1855, 8, set2, minCMV	CEBPB	0	1	1855	minCMV	8	set2	3.61446	0.0572793	0.409424	0.294156
CEBPB-1:1855, 8, set2, minProm	CEBPB	0	1	1855	minProm	8	set2	1.0991	0.294464	0.806939	0.236535
CEBPB-1:1855, 8, set2, minTK	CEBPB	0	1	1855	minTK	8	set2	0.898735	0.343121	0.84575	-0.186655
CEBPB-1:190, 1, set1, minCMV	CEBPB	0	1	190	minCMV	1	set1	2.99238	0.0836569	0.48602	0.415519
CEBPB-1:190, 1, set1, minProm	CEBPB	0	1	190	minProm	1	set1	0.0495917	0.823775	0.980419	-0.0661812
CEBPB-1:190, 1, set1, minTK	CEBPB	0	1	190	minTK	1	set1	0.911606	0.339689	0.84056	0.241055
CEBPB-1:523, 4, set1, minCMV	CEBPB	0	1	523	minCMV	4	set1	2.6188	0.105604	0.543058	0.42645
CEBPB-1:523, 4, set1, minProm	CEBPB	0	1	523	minProm	4	set1	0.196809	0.657309	0.954987	0.126975
CEBPB-1:523, 4, set1, minTK	CEBPB	0	1	523	minTK	4	set1	5.73158	0.0166624	0.183676	-0.576606
CEBPB-1:856, 8, set1, minCMV	CEBPB	0	1	856	minCMV	8	set1	1.08283	0.298065	0.808769	0.276748
CEBPB-1:856, 8, set1, minProm	CEBPB	0	1	856	minProm	8	set1	0.00336844	0.953718	0.998274	-0.0130664
CEBPB-1:856, 8, set1, minTK	CEBPB	0	1	856	minTK	8	set1	1.29559	0.25502	0.771343	-0.328195
CENPB-1:1036, 1, set2, minCMV	CENPB	0	1	1036	minCMV	1	set2	3.2102	0.0731807	0.456172	-0.263027
CENPB-1:1036, 1, set2, minProm	CENPB	0	1	1036	minProm	1	set2	0.190557	0.662453	0.956145	0.0538803
CENPB-1:1036, 1, set2, minTK	CENPB	0	1	1036	minTK	1	set2	3.35395	0.0670439	0.438859	-0.292034
CENPB-1:1369, 4, set2, minCMV	CENPB	0	1	1369	minCMV	4	set2	0.380237	0.537476	0.92736	-0.107255
CENPB-1:1369, 4, set2, minProm	CENPB	0	1	1369	minProm	4	set2	1.06141	0.302894	0.81189	-0.149382
CENPB-1:1369, 4, set2, minTK	CENPB	0	1	1369	minTK	4	set2	2.88986	0.0891384	0.498858	-0.206321
CENPB-1:1702, 8, set2, minCMV	CENPB	0	1	1702	minCMV	8	set2	0.808802	0.368475	0.857003	-0.133438
CENPB-1:1702, 8, set2, minProm	CENPB	0	1	1702	minProm	8	set2	0.652054	0.419379	0.880167	-0.120904
CENPB-1:1702, 8, set2, minTK	CENPB	0	1	1702	minTK	8	set2	1.59812	0.206171	0.727807	-0.190554
CENPB-1:37, 1, set1, minCMV	CENPB	0	1	37	minCMV	1	set1	5.56382	0.0183354	0.194774	-0.284808
CENPB-1:37, 1, set1, minProm	CENPB	0	1	37	minProm	1	set1	0.589142	0.442751	0.893811	-0.103553
CENPB-1:37, 1, set1, minTK	CENPB	0	1	37	minTK	1	set1	1.83278	0.175799	0.68561	-0.166354
CENPB-1:370, 4, set1, minCMV	CENPB	0	1	370	minCMV	4	set1	0.0409103	0.839711	0.982984	-0.0313814
CENPB-1:370, 4, set1, minProm	CENPB	0	1	370	minProm	4	set1	0.46938	0.493272	0.911982	-0.095422
CENPB-1:370, 4, set1, minTK	CENPB	0	1	370	minTK	4	set1	1.97714	0.159692	0.660736	-0.191516
CENPB-1:703, 8, set1, minCMV	CENPB	0	1	703	minCMV	8	set1	5.69407	0.0170223	0.186006	-0.300114
CENPB-1:703, 8, set1, minProm	CENPB	0	1	703	minProm	8	set1	2.58044	0.108192	0.550826	-0.197776
CENPB-1:703, 8, set1, minTK	CENPB	0	1	703	minTK	8	set1	1.37091	0.241655	0.75857	-0.1442
CLOCK-1:1173, 1, set2, minCMV	CLOCK	0	1	1173	minCMV	1	set2	2.99063	0.0837474	0.48602	-0.25812
CLOCK-1:1173, 1, set2, minProm	CLOCK	0	1	1173	minProm	1	set2	0.710619	0.399238	0.869363	-0.129222
CLOCK-1:1173, 1, set2, minTK	CLOCK	0	1	1173	minTK	1	set2	1.15529	0.282444	0.796795	-0.161335
CLOCK-1:1506, 4, set2, minCMV	CLOCK	0	1	1506	minCMV	4	set2	1.03118	0.309882	0.81624	-0.162475
CLOCK-1:1506, 4, set2, minProm	CLOCK	0	1	1506	minProm	4	set2	1.58283	0.208353	0.72811	-0.223031
CLOCK-1:1506, 4, set2, minTK	CLOCK	0	1	1506	minTK	4	set2	2.0399	0.15322	0.647844	-0.225123
CLOCK-1:174, 1, set1, minCMV	CLOCK	0	1	174	minCMV	1	set1	1.48135	0.223564	0.742386	-0.273358
CLOCK-1:174, 1, set1, minProm	CLOCK	0	1	174	minProm	1	set1	0.258209	0.611353	0.946954	-0.149263
CLOCK-1:174, 1, set1, minTK	CLOCK	0	1	174	minTK	1	set1	0.712987	0.398454	0.869363	-0.21217
CLOCK-1:1839, 8, set2, minCMV	CLOCK	0	1	1839	minCMV	8	set2	1.42859	0.231995	0.751637	-0.210483
CLOCK-1:1839, 8, set2, minProm	CLOCK	0	1	1839	minProm	8	set2	0.433823	0.510119	0.915344	-0.110225
CLOCK-1:1839, 8, set2, minTK	CLOCK	0	1	1839	minTK	8	set2	1.81149	0.17833	0.687726	-0.234287
CLOCK-1:507, 4, set1, minCMV	CLOCK	0	1	507	minCMV	4	set1	0.444253	0.505077	0.913721	-0.169187
CLOCK-1:507, 4, set1, minProm	CLOCK	0	1	507	minProm	4	set1	1.28999	0.256049	0.772309	-0.276426
CLOCK-1:507, 4, set1, minTK	CLOCK	0	1	507	minTK	4	set1	7.91e-06	0.997756	1	0.000956507
CLOCK-1:840, 8, set1, minCMV	CLOCK	0	1	840	minCMV	8	set1	0.867045	0.351775	0.849775	-0.30176
CLOCK-1:840, 8, set1, minProm	CLOCK	0	1	840	minProm	8	set1	0.191943	0.661305	0.956145	0.0912387
CLOCK-1:840, 8, set1, minTK	CLOCK	0	1	840	minTK	8	set1	0.086982	0.76805	0.975969	0.0879052
CREB3-1:1192, 1, set2, minCMV	CREB3	0	1	1192	minCMV	1	set2	0.456887	0.499082	0.912365	0.139221
CREB3-1:1192, 1, set2, minProm	CREB3	0	1	1192	minProm	1	set2	3.1092	0.0778513	0.469558	-0.366956
CREB3-1:1192, 1, set2, minTK	CREB3	0	1	1192	minTK	1	set2	1.01208	0.314404	0.819372	-0.199663
CREB3-1:1525, 4, set2, minCMV	CREB3	0	1	1525	minCMV	4	set2	0.34111	0.559189	0.930709	0.106629
CREB3-1:1525, 4, set2, minProm	CREB3	0	1	1525	minProm	4	set2	3.79504	0.0514045	0.384907	-0.374817
CREB3-1:1525, 4, set2, minTK	CREB3	0	1	1525	minTK	4	set2	0.529312	0.466896	0.904632	-0.128101
CREB3-1:1858, 8, set2, minCMV	CREB3	0	1	1858	minCMV	8	set2	1.21998	0.269365	0.786076	0.183989
CREB3-1:1858, 8, set2, minProm	CREB3	0	1	1858	minProm	8	set2	4.25485	0.0391383	0.323431	-0.421497
CREB3-1:1858, 8, set2, minTK	CREB3	0	1	1858	minTK	8	set2	0.814581	0.366769	0.857003	-0.180808
CREB3-1:193, 1, set1, minCMV	CREB3	0	1	193	minCMV	1	set1	0.00179253	0.966229	0.999701	-0.0115759
CREB3-1:193, 1, set1, minProm	CREB3	0	1	193	minProm	1	set1	1.50911	0.219275	0.735756	-0.365644
CREB3-1:193, 1, set1, minTK	CREB3	0	1	193	minTK	1	set1	0.30848	0.578614	0.938176	-0.13465
CREB3-1:526, 4, set1, minCMV	CREB3	0	1	526	minCMV	4	set1	0.0796222	0.77781	0.975969	0.0539095
CREB3-1:526, 4, set1, minProm	CREB3	0	1	526	minProm	4	set1	1.12151	0.289594	0.805582	-0.296435
CREB3-1:526, 4, set1, minTK	CREB3	0	1	526	minTK	4	set1	0.969877	0.324711	0.833497	-0.222437
CREB3-1:859, 8, set1, minCMV	CREB3	0	1	859	minCMV	8	set1	0.000459	0.982908	1	-0.00515556
CREB3-1:859, 8, set1, minProm	CREB3	0	1	859	minProm	8	set1	1.42532	0.232531	0.751637	-0.293469
CREB3-1:859, 8, set1, minTK	CREB3	0	1	859	minTK	8	set1	0.890536	0.345332	0.847351	-0.25257
CREB3L1-1:1190, 1, set2, minCMV	CREB3L1	0	1	1190	minCMV	1	set2	8.80464	0.00300465	0.0498416	0.539745
CREB3L1-1:1190, 1, set2, minProm	CREB3L1	0	1	1190	minProm	1	set2	0.381726	0.536681	0.92736	0.131489
CREB3L1-1:1190, 1, set2, minTK	CREB3L1	0	1	1190	minTK	1	set2	3.53661	0.0600279	0.417881	0.277004
CREB3L1-1:1523, 4, set2, minCMV	CREB3L1	0	1	1523	minCMV	4	set2	7.46574	0.00628843	0.0902126	0.483113
CREB3L1-1:1523, 4, set2, minProm	CREB3L1	0	1	1523	minProm	4	set2	0.00573673	0.939625	0.997437	-0.0145541
CREB3L1-1:1523, 4, set2, minTK	CREB3L1	0	1	1523	minTK	4	set2	4.65371	0.0309865	0.277846	0.2915
CREB3L1-1:1856, 8, set2, minCMV	CREB3L1	0	1	1856	minCMV	8	set2	6.95399	0.00836326	0.109723	0.425663
CREB3L1-1:1856, 8, set2, minProm	CREB3L1	0	1	1856	minProm	8	set2	0.0986523	0.753453	0.974707	-0.0511748
CREB3L1-1:1856, 8, set2, minTK	CREB3L1	0	1	1856	minTK	8	set2	0.0230106	0.879429	0.992855	0.0255277
CREB3L1-1:191, 1, set1, minCMV	CREB3L1	0	1	191	minCMV	1	set1	5.9618	0.0146191	0.168092	0.563087
CREB3L1-1:191, 1, set1, minProm	CREB3L1	0	1	191	minProm	1	set1	0.503337	0.478037	0.906599	-0.117387
CREB3L1-1:191, 1, set1, minTK	CREB3L1	0	1	191	minTK	1	set1	2.1963	0.138343	0.617585	0.261632
CREB3L1-1:524, 4, set1, minCMV	CREB3L1	0	1	524	minCMV	4	set1	7.48256	0.00622995	0.0899845	0.580965
CREB3L1-1:524, 4, set1, minProm	CREB3L1	0	1	524	minProm	4	set1	0.295371	0.586799	0.940146	-0.111436
CREB3L1-1:524, 4, set1, minTK	CREB3L1	0	1	524	minTK	4	set1	0.022258	0.881403	0.992855	-0.0340255
CREB3L1-1:857, 8, set1, minCMV	CREB3L1	0	1	857	minCMV	8	set1	1.85151	0.173608	0.681555	0.351233
CREB3L1-1:857, 8, set1, minProm	CREB3L1	0	1	857	minProm	8	set1	0.00694601	0.933579	0.996207	-0.0198763
CREB3L1-1:857, 8, set1, minTK	CREB3L1	0	1	857	minTK	8	set1	0.0124043	0.911319	0.995104	-0.0313012
CREB3L1-2:1191, 1, set2, minCMV	CREB3L1	0	2	1191	minCMV	1	set2	2.74308	0.0976761	0.522869	0.387039
CREB3L1-2:1191, 1, set2, minProm	CREB3L1	0	2	1191	minProm	1	set2	0.20789	0.648426	0.954528	-0.204875
CREB3L1-2:1191, 1, set2, minTK	CREB3L1	0	2	1191	minTK	1	set2	0.0330068	0.855836	0.98796	0.0944938
CREB3L1-2:1524, 4, set2, minCMV	CREB3L1	0	2	1524	minCMV	4	set2	0.0083595	0.927151	0.995287	0.0338461
CREB3L1-2:1524, 4, set2, minProm	CREB3L1	0	2	1524	minProm	4	set2	0.103672	0.747467	0.974707	-0.154351
CREB3L1-2:1524, 4, set2, minTK	CREB3L1	0	2	1524	minTK	4	set2	0.09682	0.75568	0.974707	0.145751
CREB3L1-2:1857, 8, set2, minCMV	CREB3L1	0	2	1857	minCMV	8	set2	0.378734	0.538282	0.92736	-0.450237
CREB3L1-2:1857, 8, set2, minProm	CREB3L1	0	2	1857	minProm	8	set2	1.30329	0.253614	0.770765	-0.95226
CREB3L1-2:1857, 8, set2, minTK	CREB3L1	0	2	1857	minTK	8	set2	0.255362	0.613325	0.946954	-0.209018
CREB3L1-2:192, 1, set1, minCMV	CREB3L1	0	2	192	minCMV	1	set1	0.0253213	0.873569	0.992839	0.168027
CREB3L1-2:192, 1, set1, minProm	CREB3L1	0	2	192	minProm	1	set1	0.102018	0.749421	0.974707	0.160527
CREB3L1-2:192, 1, set1, minTK	CREB3L1	0	2	192	minTK	1	set1	0.219799	0.639193	0.952121	0.439184
CREB3L1-2:525, 4, set1, minCMV	CREB3L1	0	2	525	minCMV	4	set1	0.666306	0.414342	0.879133	0.515447
CREB3L1-2:525, 4, set1, minProm	CREB3L1	0	2	525	minProm	4	set1	2.08272	0.148975	0.64055	0.864429
CREB3L1-2:525, 4, set1, minTK	CREB3L1	0	2	525	minTK	4	set1	0.0306187	0.861094	0.990056	-0.135515
CREB3L1-2:858, 8, set1, minCMV	CREB3L1	0	2	858	minCMV	8	set1	0.0450041	0.831997	0.981983	0.132803
CREB3L1-2:858, 8, set1, minProm	CREB3L1	0	2	858	minProm	8	set1	0.0161073	0.899008	0.993862	-0.119904
CREB3L1-2:858, 8, set1, minTK	CREB3L1	0	2	858	minTK	8	set1	0.318263	0.572653	0.936226	-0.341507
CTCF-1:1001, 1, set2, minCMV	CTCF	0	1	1001	minCMV	1	set2	0.0561077	0.812757	0.979295	-0.0544713
CTCF-1:1001, 1, set2, minProm	CTCF	0	1	1001	minProm	1	set2	0.0273165	0.868726	0.99163	-0.0443012
CTCF-1:1001, 1, set2, minTK	CTCF	0	1	1001	minTK	1	set2	0.253076	0.614918	0.947834	-0.141716
CTCF-1:1334, 4, set2, minCMV	CTCF	0	1	1334	minCMV	4	set2	0.0299573	0.862587	0.990515	0.0342901
CTCF-1:1334, 4, set2, minProm	CTCF	0	1	1334	minProm	4	set2	0.316907	0.573472	0.936468	-0.136107
CTCF-1:1334, 4, set2, minTK	CTCF	0	1	1334	minTK	4	set2	0.200675	0.654177	0.954987	-0.140534
CTCF-1:1667, 8, set2, minCMV	CTCF	0	1	1667	minCMV	8	set2	0.0415109	0.838555	0.982841	-0.0452108
CTCF-1:1667, 8, set2, minProm	CTCF	0	1	1667	minProm	8	set2	0.00751205	0.930932	0.995287	-0.0207702
CTCF-1:1667, 8, set2, minTK	CTCF	0	1	1667	minTK	8	set2	0.114988	0.734536	0.970339	-0.0756841
CTCF-1:2, 1, set1, minCMV	CTCF	0	1	2	minCMV	1	set1	0.56638	0.451701	0.898945	0.309729
CTCF-1:2, 1, set1, minProm	CTCF	0	1	2	minProm	1	set1	0.646967	0.421199	0.880167	0.201397
CTCF-1:2, 1, set1, minTK	CTCF	0	1	2	minTK	1	set1	0.13885	0.709427	0.966041	0.101699
CTCF-1:335, 4, set1, minCMV	CTCF	0	1	335	minCMV	4	set1	0.00100724	0.974682	1	0.00846832
CTCF-1:335, 4, set1, minProm	CTCF	0	1	335	minProm	4	set1	0.865236	0.352278	0.850017	-0.261297
CTCF-1:335, 4, set1, minTK	CTCF	0	1	335	minTK	4	set1	0.0697495	0.791702	0.977439	-0.0687122
CTCF-1:668, 8, set1, minCMV	CTCF	0	1	668	minCMV	8	set1	0.777893	0.377786	0.859822	-0.169231
CTCF-1:668, 8, set1, minProm	CTCF	0	1	668	minProm	8	set1	0.123416	0.725359	0.967002	-0.0668114
CTCF-1:668, 8, set1, minTK	CTCF	0	1	668	minTK	8	set1	1.46446	0.226222	0.742386	0.211334
CUX1-1:1040, 1, set2, minCMV	CUX1	0	1	1040	minCMV	1	set2	4.38977	0.0361552	0.30662	0.420933
CUX1-1:1040, 1, set2, minProm	CUX1	0	1	1040	minProm	1	set2	2.52682	0.111926	0.560541	0.220618
CUX1-1:1040, 1, set2, minTK	CUX1	0	1	1040	minTK	1	set2	0.00327444	0.954368	0.998274	0.00698842
CUX1-1:1373, 4, set2, minCMV	CUX1	0	1	1373	minCMV	4	set2	2.23704	0.134739	0.612813	0.172428
CUX1-1:1373, 4, set2, minProm	CUX1	0	1	1373	minProm	4	set2	4.92608	0.0264543	0.2534	-0.273315
CUX1-1:1373, 4, set2, minTK	CUX1	0	1	1373	minTK	4	set2	1.02258	0.311907	0.81702	-0.126766
CUX1-1:1706, 8, set2, minCMV	CUX1	0	1	1706	minCMV	8	set2	1.03448	0.309109	0.815612	0.190877
CUX1-1:1706, 8, set2, minProm	CUX1	0	1	1706	minProm	8	set2	1.20608	0.272109	0.786554	-0.137995
CUX1-1:1706, 8, set2, minTK	CUX1	0	1	1706	minTK	8	set2	1.20017	0.273287	0.786736	-0.141524
CUX1-1:374, 4, set1, minCMV	CUX1	0	1	374	minCMV	4	set1	0.251648	0.615917	0.948134	0.10748
CUX1-1:374, 4, set1, minProm	CUX1	0	1	374	minProm	4	set1	0.0770337	0.781358	0.976109	-0.0423189
CUX1-1:374, 4, set1, minTK	CUX1	0	1	374	minTK	4	set1	1.36449	0.24276	0.760096	-0.183714
CUX1-1:41, 1, set1, minCMV	CUX1	0	1	41	minCMV	1	set1	1.88142	0.170173	0.676331	0.176947
CUX1-1:41, 1, set1, minProm	CUX1	0	1	41	minProm	1	set1	0.254423	0.613978	0.946954	-0.073767
CUX1-1:41, 1, set1, minTK	CUX1	0	1	41	minTK	1	set1	0.12935	0.719107	0.966954	0.0466582
CUX1-1:707, 8, set1, minCMV	CUX1	0	1	707	minCMV	8	set1	0.0601625	0.806239	0.979295	0.035531
CUX1-1:707, 8, set1, minProm	CUX1	0	1	707	minProm	8	set1	1.20014	0.273295	0.786736	-0.194513
CUX1-1:707, 8, set1, minTK	CUX1	0	1	707	minTK	8	set1	1.08906	0.296679	0.806965	-0.174206
CUX1-2:1041, 1, set2, minCMV	CUX1	0	2	1041	minCMV	1	set2	3.47402	0.0623398	0.425296	0.344379
CUX1-2:1041, 1, set2, minProm	CUX1	0	2	1041	minProm	1	set2	0.853363	0.355603	0.85017	0.115696
CUX1-2:1041, 1, set2, minTK	CUX1	0	2	1041	minTK	1	set2	0.48931	0.484235	0.90719	-0.0854785
CUX1-2:1374, 4, set2, minCMV	CUX1	0	2	1374	minCMV	4	set2	0.882604	0.34749	0.848682	0.12291
CUX1-2:1374, 4, set2, minProm	CUX1	0	2	1374	minProm	4	set2	0.599395	0.438809	0.892514	0.106219
CUX1-2:1374, 4, set2, minTK	CUX1	0	2	1374	minTK	4	set2	0.239233	0.624761	0.948902	0.0541166
CUX1-2:1707, 8, set2, minCMV	CUX1	0	2	1707	minCMV	8	set2	0.184854	0.667234	0.957172	0.0667436
CUX1-2:1707, 8, set2, minProm	CUX1	0	2	1707	minProm	8	set2	4.28073	0.0385468	0.319834	0.250055
CUX1-2:1707, 8, set2, minTK	CUX1	0	2	1707	minTK	8	set2	0.524227	0.469044	0.906092	0.0861959
CUX1-2:375, 4, set1, minCMV	CUX1	0	2	375	minCMV	4	set1	0.740647	0.389454	0.868771	0.117008
CUX1-2:375, 4, set1, minProm	CUX1	0	2	375	minProm	4	set1	0.244935	0.620665	0.948801	0.0687425
CUX1-2:375, 4, set1, minTK	CUX1	0	2	375	minTK	4	set1	0.561703	0.453575	0.899331	0.109059
CUX1-2:42, 1, set1, minCMV	CUX1	0	2	42	minCMV	1	set1	0.442552	0.505893	0.914317	0.0863405
CUX1-2:42, 1, set1, minProm	CUX1	0	2	42	minProm	1	set1	0.197504	0.656743	0.954987	-0.0599053
CUX1-2:42, 1, set1, minTK	CUX1	0	2	42	minTK	1	set1	1.46973	0.225389	0.742386	-0.155923
CUX1-2:708, 8, set1, minCMV	CUX1	0	2	708	minCMV	8	set1	0.0164993	0.897793	0.993706	-0.0232134
CUX1-2:708, 8, set1, minProm	CUX1	0	2	708	minProm	8	set1	2.41815	0.119937	0.577125	0.265823
CUX1-2:708, 8, set1, minTK	CUX1	0	2	708	minTK	8	set1	0.555476	0.456089	0.900641	-0.112269
CUX1-3:1042, 1, set2, minCMV	CUX1	0	3	1042	minCMV	1	set2	0.0549155	0.814721	0.979295	-0.04443
CUX1-3:1042, 1, set2, minProm	CUX1	0	3	1042	minProm	1	set2	0.103379	0.747812	0.974707	-0.0640518
CUX1-3:1042, 1, set2, minTK	CUX1	0	3	1042	minTK	1	set2	0.448933	0.502842	0.912365	-0.138002
CUX1-3:1375, 4, set2, minCMV	CUX1	0	3	1375	minCMV	4	set2	0.00910128	0.923997	0.995287	0.0194049
CUX1-3:1375, 4, set2, minProm	CUX1	0	3	1375	minProm	4	set2	0.164922	0.684664	0.959562	-0.0863426
CUX1-3:1375, 4, set2, minTK	CUX1	0	3	1375	minTK	4	set2	0.00842057	0.926886	0.995287	0.0179465
CUX1-3:1708, 8, set2, minCMV	CUX1	0	3	1708	minCMV	8	set2	1.69252	0.193269	0.711781	0.256856
CUX1-3:1708, 8, set2, minProm	CUX1	0	3	1708	minProm	8	set2	1.00023	0.317255	0.820879	-0.198114
CUX1-3:1708, 8, set2, minTK	CUX1	0	3	1708	minTK	8	set2	0.101643	0.749867	0.974707	-0.0868372
CUX1-3:376, 4, set1, minCMV	CUX1	0	3	376	minCMV	4	set1	0.000991	0.974881	1	-0.00841183
CUX1-3:376, 4, set1, minProm	CUX1	0	3	376	minProm	4	set1	0.052012	0.819599	0.979295	0.0607426
CUX1-3:376, 4, set1, minTK	CUX1	0	3	376	minTK	4	set1	0.0430672	0.835599	0.981983	-0.0653371
CUX1-3:43, 1, set1, minCMV	CUX1	0	3	43	minCMV	1	set1	1.97691	0.159717	0.660736	0.297008
CUX1-3:43, 1, set1, minProm	CUX1	0	3	43	minProm	1	set1	5.0991	0.0239382	0.236684	-0.657045
CUX1-3:43, 1, set1, minTK	CUX1	0	3	43	minTK	1	set1	0.888212	0.345962	0.847649	-0.213038
CUX1-3:709, 8, set1, minCMV	CUX1	0	3	709	minCMV	8	set1	0.318355	0.572598	0.936226	-0.175107
CUX1-3:709, 8, set1, minProm	CUX1	0	3	709	minProm	8	set1	0.00294583	0.956716	0.998494	-0.0174291
CUX1-3:709, 8, set1, minTK	CUX1	0	3	709	minTK	8	set1	1.56469	0.21098	0.728173	-0.455021
CUX2-1:1043, 1, set2, minCMV	CUX2	0	1	1043	minCMV	1	set2	0.0496996	0.823587	0.980384	0.0375466
CUX2-1:1043, 1, set2, minProm	CUX2	0	1	1043	minProm	1	set2	0.667927	0.413775	0.879133	0.139914
CUX2-1:1043, 1, set2, minTK	CUX2	0	1	1043	minTK	1	set2	1.40383	0.236084	0.75537	-0.183151
CUX2-1:1376, 4, set2, minCMV	CUX2	0	1	1376	minCMV	4	set2	0.00236527	0.961211	0.998494	0.00719527
CUX2-1:1376, 4, set2, minProm	CUX2	0	1	1376	minProm	4	set2	0.131104	0.71729	0.966919	-0.0586979
CUX2-1:1376, 4, set2, minTK	CUX2	0	1	1376	minTK	4	set2	0.657744	0.417358	0.879401	0.117556
CUX2-1:1709, 8, set2, minCMV	CUX2	0	1	1709	minCMV	8	set2	0.372753	0.541508	0.927436	0.103249
CUX2-1:1709, 8, set2, minProm	CUX2	0	1	1709	minProm	8	set2	0.0778968	0.780168	0.975969	-0.0405704
CUX2-1:1709, 8, set2, minTK	CUX2	0	1	1709	minTK	8	set2	0.634157	0.425835	0.884814	-0.110095
CUX2-1:377, 4, set1, minCMV	CUX2	0	1	377	minCMV	4	set1	0.00430349	0.947695	0.997749	-0.0137024
CUX2-1:377, 4, set1, minProm	CUX2	0	1	377	minProm	4	set1	2.29e-05	0.99618	1	-0.000947851
CUX2-1:377, 4, set1, minTK	CUX2	0	1	377	minTK	4	set1	0.676932	0.410645	0.878311	-0.177396
CUX2-1:44, 1, set1, minCMV	CUX2	0	1	44	minCMV	1	set1	0.555757	0.455975	0.900641	-0.19899
CUX2-1:44, 1, set1, minProm	CUX2	0	1	44	minProm	1	set1	0.033266	0.855277	0.98796	-0.0453756
CUX2-1:44, 1, set1, minTK	CUX2	0	1	44	minTK	1	set1	0.21606	0.642059	0.953396	0.107339
CUX2-1:710, 8, set1, minCMV	CUX2	0	1	710	minCMV	8	set1	0.19662	0.657463	0.954987	-0.14252
CUX2-1:710, 8, set1, minProm	CUX2	0	1	710	minProm	8	set1	0.862003	0.353179	0.850065	0.216283
CUX2-1:710, 8, set1, minTK	CUX2	0	1	710	minTK	8	set1	0.00534677	0.941709	0.997437	0.0189125
Creb5-1:1193, 1, set2, minCMV	Creb5	0	1	1193	minCMV	1	set2	0.0609146	0.805056	0.979295	0.0463832
Creb5-1:1193, 1, set2, minProm	Creb5	0	1	1193	minProm	1	set2	3.97528	0.0461728	0.361214	-0.36645
Creb5-1:1193, 1, set2, minTK	Creb5	0	1	1193	minTK	1	set2	3.31676	0.0685767	0.444878	-0.332753
Creb5-1:1526, 4, set2, minCMV	Creb5	0	1	1526	minCMV	4	set2	0.00158671	0.968226	0.999753	0.007267
Creb5-1:1526, 4, set2, minProm	Creb5	0	1	1526	minProm	4	set2	4.77676	0.0288464	0.268359	-0.351809
Creb5-1:1526, 4, set2, minTK	Creb5	0	1	1526	minTK	4	set2	1.87444	0.170967	0.676683	-0.238806
Creb5-1:1859, 8, set2, minCMV	Creb5	0	1	1859	minCMV	8	set2	0.212026	0.645184	0.954377	0.0767877
Creb5-1:1859, 8, set2, minProm	Creb5	0	1	1859	minProm	8	set2	4.87241	0.0272894	0.258975	-0.426867
Creb5-1:1859, 8, set2, minTK	Creb5	0	1	1859	minTK	8	set2	1.64649	0.199437	0.719755	-0.220419
Creb5-1:194, 1, set1, minCMV	Creb5	0	1	194	minCMV	1	set1	0.00496359	0.943833	0.997437	-0.0168188
Creb5-1:194, 1, set1, minProm	Creb5	0	1	194	minProm	1	set1	0.311446	0.576794	0.937515	-0.150902
Creb5-1:194, 1, set1, minTK	Creb5	0	1	194	minTK	1	set1	3.22275	0.0726217	0.455462	-0.438927
Creb5-1:527, 4, set1, minCMV	Creb5	0	1	527	minCMV	4	set1	0.0611667	0.804661	0.979295	-0.0634418
Creb5-1:527, 4, set1, minProm	Creb5	0	1	527	minProm	4	set1	1.10587	0.292982	0.806939	-0.270366
Creb5-1:527, 4, set1, minTK	Creb5	0	1	527	minTK	4	set1	1.56694	0.210653	0.728173	-0.31445
Creb5-1:860, 8, set1, minCMV	Creb5	0	1	860	minCMV	8	set1	0.11018	0.739939	0.972917	-0.0971933
Creb5-1:860, 8, set1, minProm	Creb5	0	1	860	minProm	8	set1	2.024	0.15483	0.649357	-0.347351
Creb5-1:860, 8, set1, minTK	Creb5	0	1	860	minTK	8	set1	3.07449	0.0795297	0.47455	-0.432323
DBP-1:1194, 1, set2, minCMV	DBP	0	1	1194	minCMV	1	set2	5.8209	0.0158368	0.178419	0.416964
DBP-1:1194, 1, set2, minProm	DBP	0	1	1194	minProm	1	set2	0.128451	0.720044	0.966954	0.0706258
DBP-1:1194, 1, set2, minTK	DBP	0	1	1194	minTK	1	set2	0.353333	0.552232	0.929085	0.106665
DBP-1:1527, 4, set2, minCMV	DBP	0	1	1527	minCMV	4	set2	5.34585	0.0207717	0.215343	0.333314
DBP-1:1527, 4, set2, minProm	DBP	0	1	1527	minProm	4	set2	0.0019785	0.964521	0.999371	-0.0102865
DBP-1:1527, 4, set2, minTK	DBP	0	1	1527	minTK	4	set2	0.338812	0.560516	0.930709	0.113896
DBP-1:1860, 8, set2, minCMV	DBP	0	1	1860	minCMV	8	set2	4.29499	0.0382248	0.31872	0.415066
DBP-1:1860, 8, set2, minProm	DBP	0	1	1860	minProm	8	set2	0.00312607	0.955413	0.998494	-0.0113496
DBP-1:1860, 8, set2, minTK	DBP	0	1	1860	minTK	8	set2	0.167724	0.682143	0.959555	0.0945586
DBP-1:195, 1, set1, minCMV	DBP	0	1	195	minCMV	1	set1	0.157517	0.691453	0.960961	0.138905
DBP-1:195, 1, set1, minProm	DBP	0	1	195	minProm	1	set1	0.00448886	0.946582	0.997437	-0.0213059
DBP-1:195, 1, set1, minTK	DBP	0	1	195	minTK	1	set1	0.126481	0.722109	0.966954	0.0893827
DBP-1:528, 4, set1, minCMV	DBP	0	1	528	minCMV	4	set1	0.615223	0.432828	0.889648	0.224176
DBP-1:528, 4, set1, minProm	DBP	0	1	528	minProm	4	set1	0.0743863	0.785054	0.976555	-0.0769148
DBP-1:528, 4, set1, minTK	DBP	0	1	528	minTK	4	set1	0.243797	0.621477	0.948902	0.12237
DBP-1:861, 8, set1, minCMV	DBP	0	1	861	minCMV	8	set1	1.8223	0.17704	0.687122	0.324277
DBP-1:861, 8, set1, minProm	DBP	0	1	861	minProm	8	set1	0.000159	0.989949	1	0.00352619
DBP-1:861, 8, set1, minTK	DBP	0	1	861	minTK	8	set1	0.53941	0.462677	0.901674	-0.170416
DPRX-1:1229, 1, set2, minCMV	DPRX	0	1	1229	minCMV	1	set2	0.048441	0.825799	0.98097	-0.0411892
DPRX-1:1229, 1, set2, minProm	DPRX	0	1	1229	minProm	1	set2	0.025188	0.8739	0.992839	0.0291573
DPRX-1:1229, 1, set2, minTK	DPRX	0	1	1229	minTK	1	set2	0.0466467	0.829005	0.981054	-0.0397717
DPRX-1:1562, 4, set2, minCMV	DPRX	0	1	1562	minCMV	4	set2	0.246891	0.619273	0.948134	0.126329
DPRX-1:1562, 4, set2, minProm	DPRX	0	1	1562	minProm	4	set2	0.176257	0.67461	0.959296	-0.0740802
DPRX-1:1562, 4, set2, minTK	DPRX	0	1	1562	minTK	4	set2	0.82241	0.364476	0.854975	0.164546
DPRX-1:1895, 8, set2, minCMV	DPRX	0	1	1895	minCMV	8	set2	0.368533	0.543805	0.928382	-0.110361
DPRX-1:1895, 8, set2, minProm	DPRX	0	1	1895	minProm	8	set2	0.917055	0.33825	0.84049	-0.168502
DPRX-1:1895, 8, set2, minTK	DPRX	0	1	1895	minTK	8	set2	0.000335	0.985395	1	-0.0028501
DPRX-1:230, 1, set1, minCMV	DPRX	0	1	230	minCMV	1	set1	0.0329383	0.855984	0.98796	-0.0425118
DPRX-1:230, 1, set1, minProm	DPRX	0	1	230	minProm	1	set1	0.540031	0.46242	0.901674	0.201513
DPRX-1:230, 1, set1, minTK	DPRX	0	1	230	minTK	1	set1	1.46614	0.225956	0.742386	-0.270673
DPRX-1:563, 4, set1, minCMV	DPRX	0	1	563	minCMV	4	set1	0.479528	0.488636	0.910772	-0.185612
DPRX-1:563, 4, set1, minProm	DPRX	0	1	563	minProm	4	set1	0.275336	0.599775	0.944581	-0.121355
DPRX-1:563, 4, set1, minTK	DPRX	0	1	563	minTK	4	set1	1.16591	0.280244	0.794046	-0.261274
DPRX-1:896, 8, set1, minCMV	DPRX	0	1	896	minCMV	8	set1	0.191944	0.661303	0.956145	0.119786
DPRX-1:896, 8, set1, minProm	DPRX	0	1	896	minProm	8	set1	0.0439243	0.833994	0.981983	-0.0486358
DPRX-1:896, 8, set1, minTK	DPRX	0	1	896	minTK	8	set1	0.673797	0.411731	0.878813	0.210811
DRGX-1:1230, 1, set2, minCMV	DRGX	0	1	1230	minCMV	1	set2	3.52533	0.0604379	0.41887	0.493565
DRGX-1:1230, 1, set2, minProm	DRGX	0	1	1230	minProm	1	set2	1.20889	0.271552	0.786554	0.319849
DRGX-1:1230, 1, set2, minTK	DRGX	0	1	1230	minTK	1	set2	1.83305	0.175767	0.68561	-0.3545
DRGX-1:1563, 4, set2, minCMV	DRGX	0	1	1563	minCMV	4	set2	1.7708	0.183283	0.695401	0.461806
DRGX-1:1563, 4, set2, minProm	DRGX	0	1	1563	minProm	4	set2	0.15307	0.695618	0.961959	-0.121995
DRGX-1:1563, 4, set2, minTK	DRGX	0	1	1563	minTK	4	set2	0.333895	0.563375	0.931054	0.17264
DRGX-1:1896, 8, set2, minCMV	DRGX	0	1	1896	minCMV	8	set2	1.24162	0.265158	0.782078	0.313918
DRGX-1:1896, 8, set2, minProm	DRGX	0	1	1896	minProm	8	set2	0.808944	0.368433	0.857003	0.298818
DRGX-1:1896, 8, set2, minTK	DRGX	0	1	1896	minTK	8	set2	1.16679	0.280061	0.794046	0.335033
DRGX-1:231, 1, set1, minCMV	DRGX	0	1	231	minCMV	1	set1	0.0190876	0.890115	0.993706	-0.0711753
DRGX-1:231, 1, set1, minProm	DRGX	0	1	231	minProm	1	set1	1.1758	0.278212	0.792123	-0.394512
DRGX-1:231, 1, set1, minTK	DRGX	0	1	231	minTK	1	set1	0.356993	0.550181	0.929085	-0.201199
DRGX-1:564, 4, set1, minCMV	DRGX	0	1	564	minCMV	4	set1	8.39373	0.00376517	0.0603606	1.31412
DRGX-1:564, 4, set1, minProm	DRGX	0	1	564	minProm	4	set1	0.000616	0.980194	1	0.00960801
DRGX-1:564, 4, set1, minTK	DRGX	0	1	564	minTK	4	set1	1.97378	0.160047	0.6613	-0.625077
DRGX-1:897, 8, set1, minCMV	DRGX	0	1	897	minCMV	8	set1	0.107722	0.742752	0.974285	0.157195
DRGX-1:897, 8, set1, minProm	DRGX	0	1	897	minProm	8	set1	0.0434575	0.834866	0.981983	0.0597398
DRGX-1:897, 8, set1, minTK	DRGX	0	1	897	minTK	8	set1	0.279196	0.597229	0.943454	0.163123
DUXA-1:1231, 1, set2, minCMV	DUXA	0	1	1231	minCMV	1	set2	2.14311	0.143212	0.628286	0.650038
DUXA-1:1231, 1, set2, minProm	DUXA	0	1	1231	minProm	1	set2	0.180524	0.670923	0.95819	-0.206893
DUXA-1:1231, 1, set2, minTK	DUXA	0	1	1231	minTK	1	set2	0.194179	0.659461	0.956102	0.112951
DUXA-1:1564, 4, set2, minCMV	DUXA	0	1	1564	minCMV	4	set2	0.0288727	0.865073	0.990663	0.0636633
DUXA-1:1564, 4, set2, minProm	DUXA	0	1	1564	minProm	4	set2	0.262044	0.608719	0.946519	0.212786
DUXA-1:1564, 4, set2, minTK	DUXA	0	1	1564	minTK	4	set2	1.18926	0.27548	0.790394	-0.383455
DUXA-1:1897, 8, set2, minCMV	DUXA	0	1	1897	minCMV	8	set2	1.58925	0.207433	0.727811	0.432882
DUXA-1:1897, 8, set2, minProm	DUXA	0	1	1897	minProm	8	set2	2.46339	0.116527	0.57054	0.504764
DUXA-1:1897, 8, set2, minTK	DUXA	0	1	1897	minTK	8	set2	0.838686	0.359773	0.852898	-0.251003
DUXA-1:232, 1, set1, minCMV	DUXA	0	1	232	minCMV	1	set1	1.3246	0.249767	0.767938	0.313357
DUXA-1:232, 1, set1, minProm	DUXA	0	1	232	minProm	1	set1	0.00475314	0.945035	0.997437	0.0214163
DUXA-1:232, 1, set1, minTK	DUXA	0	1	232	minTK	1	set1	0.174517	0.676128	0.959555	0.187149
DUXA-1:565, 4, set1, minCMV	DUXA	0	1	565	minCMV	4	set1	0.477433	0.489587	0.910929	0.248867
DUXA-1:565, 4, set1, minProm	DUXA	0	1	565	minProm	4	set1	0.0577502	0.810088	0.979295	-0.110371
DUXA-1:565, 4, set1, minTK	DUXA	0	1	565	minTK	4	set1	2.38293	0.122668	0.584767	-0.605341
DUXA-1:898, 8, set1, minCMV	DUXA	0	1	898	minCMV	8	set1	0.514389	0.473245	0.906599	0.225171
DUXA-1:898, 8, set1, minProm	DUXA	0	1	898	minProm	8	set1	0.350207	0.553996	0.930049	-0.211105
DUXA-1:898, 8, set1, minTK	DUXA	0	1	898	minTK	8	set1	0.0158251	0.899892	0.994078	-0.0468843
E2F2-1:1046, 1, set2, minCMV	E2F2	0	1	1046	minCMV	1	set2	6.79797	0.00912614	0.117685	0.341913
E2F2-1:1046, 1, set2, minProm	E2F2	0	1	1046	minProm	1	set2	0.844119	0.358221	0.851521	0.0910948
E2F2-1:1046, 1, set2, minTK	E2F2	0	1	1046	minTK	1	set2	2.49931	0.113896	0.566713	0.143781
E2F2-1:1379, 4, set2, minCMV	E2F2	0	1	1379	minCMV	4	set2	9.00378	0.00269422	0.0458241	0.284279
E2F2-1:1379, 4, set2, minProm	E2F2	0	1	1379	minProm	4	set2	2.96197	0.0852438	0.490931	0.182094
E2F2-1:1379, 4, set2, minTK	E2F2	0	1	1379	minTK	4	set2	0.088472	0.766129	0.975969	-0.0295151
E2F2-1:1712, 8, set2, minCMV	E2F2	0	1	1712	minCMV	8	set2	5.78633	0.0161512	0.180171	0.232335
E2F2-1:1712, 8, set2, minProm	E2F2	0	1	1712	minProm	8	set2	0.344734	0.557109	0.930383	0.060376
E2F2-1:1712, 8, set2, minTK	E2F2	0	1	1712	minTK	8	set2	0.565859	0.451909	0.898945	0.0783288
E2F2-1:380, 4, set1, minCMV	E2F2	0	1	380	minCMV	4	set1	14.8194	0.000118	0.00315844	0.397617
E2F2-1:380, 4, set1, minProm	E2F2	0	1	380	minProm	4	set1	0.601881	0.437861	0.892514	0.0925129
E2F2-1:380, 4, set1, minTK	E2F2	0	1	380	minTK	4	set1	0.134115	0.714204	0.966731	-0.041718
E2F2-1:47, 1, set1, minCMV	E2F2	0	1	47	minCMV	1	set1	5.45768	0.0194825	0.205537	0.246509
E2F2-1:47, 1, set1, minProm	E2F2	0	1	47	minProm	1	set1	0.432766	0.510635	0.915344	0.0742342
E2F2-1:47, 1, set1, minTK	E2F2	0	1	47	minTK	1	set1	0.409369	0.52229	0.922354	0.0680714
E2F2-1:713, 8, set1, minCMV	E2F2	0	1	713	minCMV	8	set1	4.76548	0.029036	0.269086	0.259265
E2F2-1:713, 8, set1, minProm	E2F2	0	1	713	minProm	8	set1	0.0150695	0.902299	0.994312	0.0142268
E2F2-1:713, 8, set1, minTK	E2F2	0	1	713	minTK	8	set1	0.0107975	0.91724	0.995287	-0.0106556
E2F2-2:714, 8, set1, minCMV	E2F2	0	2	714	minCMV	8	set1	0.501777	0.47872	0.906599	0.36943
E2F2-2:714, 8, set1, minTK	E2F2	0	2	714	minTK	8	set1	-1.2e-10	1	1
E2F3-1:1048, 1, set2, minCMV	E2F3	0	1	1048	minCMV	1	set2	0.85473	0.355218	0.85017	0.127222
E2F3-1:1048, 1, set2, minProm	E2F3	0	1	1048	minProm	1	set2	1.36531	0.242619	0.760096	-0.20047
E2F3-1:1048, 1, set2, minTK	E2F3	0	1	1048	minTK	1	set2	0.081554	0.775202	0.975969	-0.0436537
E2F3-1:1381, 4, set2, minCMV	E2F3	0	1	1381	minCMV	4	set2	0.767668	0.38094	0.860231	0.144986
E2F3-1:1381, 4, set2, minProm	E2F3	0	1	1381	minProm	4	set2	0.592305	0.441529	0.893811	0.144124
E2F3-1:1381, 4, set2, minTK	E2F3	0	1	1381	minTK	4	set2	0.0992609	0.752718	0.974707	0.0506789
E2F3-1:1714, 8, set2, minCMV	E2F3	0	1	1714	minCMV	8	set2	4.7526	0.0292541	0.269238	0.272412
E2F3-1:1714, 8, set2, minProm	E2F3	0	1	1714	minProm	8	set2	0.128272	0.72023	0.966954	0.0506028
E2F3-1:1714, 8, set2, minTK	E2F3	0	1	1714	minTK	8	set2	0.532758	0.46545	0.903528	-0.10443
E2F3-1:382, 4, set1, minCMV	E2F3	0	1	382	minCMV	4	set1	12.8351	0.00034	0.00783362	0.577744
E2F3-1:382, 4, set1, minProm	E2F3	0	1	382	minProm	4	set1	0.318162	0.572714	0.936226	-0.103912
E2F3-1:382, 4, set1, minTK	E2F3	0	1	382	minTK	4	set1	0.222798	0.636916	0.950995	-0.0731085
E2F3-1:49, 1, set1, minCMV	E2F3	0	1	49	minCMV	1	set1	0.363592	0.546518	0.928816	0.103984
E2F3-1:49, 1, set1, minProm	E2F3	0	1	49	minProm	1	set1	0.00600727	0.938221	0.997437	-0.0148009
E2F3-1:49, 1, set1, minTK	E2F3	0	1	49	minTK	1	set1	0.941066	0.332004	0.837392	-0.180094
E2F3-1:715, 8, set1, minCMV	E2F3	0	1	715	minCMV	8	set1	1.95704	0.16183	0.664825	0.203492
E2F3-1:715, 8, set1, minProm	E2F3	0	1	715	minProm	8	set1	0.0233481	0.878555	0.992855	0.024192
E2F3-1:715, 8, set1, minTK	E2F3	0	1	715	minTK	8	set1	0.637734	0.424533	0.883005	-0.137431
E2F3-2:716, 8, set1, minCMV	E2F3	0	2	716	minCMV	8	set1	-2.69e-08	1	1
E2F7-1:1050, 1, set2, minCMV	E2F7	0	1	1050	minCMV	1	set2	0.336521	0.561844	0.930709	0.10943
E2F7-1:1050, 1, set2, minProm	E2F7	0	1	1050	minProm	1	set2	0.589169	0.44274	0.893811	-0.217643
E2F7-1:1050, 1, set2, minTK	E2F7	0	1	1050	minTK	1	set2	0.225332	0.635007	0.950498	0.109527
E2F7-1:1383, 4, set2, minCMV	E2F7	0	1	1383	minCMV	4	set2	0.000297	0.98624	1	0.00426513
E2F7-1:1383, 4, set2, minProm	E2F7	0	1	1383	minProm	4	set2	0.0471943	0.828019	0.98097	-0.0641697
E2F7-1:1383, 4, set2, minTK	E2F7	0	1	1383	minTK	4	set2	1.75766	0.184917	0.697843	-0.337781
E2F7-1:1716, 8, set2, minCMV	E2F7	0	1	1716	minCMV	8	set2	0.235578	0.627419	0.948902	0.127309
E2F7-1:1716, 8, set2, minProm	E2F7	0	1	1716	minProm	8	set2	0.65081	0.419823	0.880167	-0.186466
E2F7-1:1716, 8, set2, minTK	E2F7	0	1	1716	minTK	8	set2	0.676231	0.410888	0.87843	-0.187009
E2F7-1:384, 4, set1, minCMV	E2F7	0	1	384	minCMV	4	set1	0.711163	0.399058	0.869363	-0.270909
E2F7-1:384, 4, set1, minProm	E2F7	0	1	384	minProm	4	set1	0.123956	0.724783	0.967002	0.100866
E2F7-1:384, 4, set1, minTK	E2F7	0	1	384	minTK	4	set1	0.371623	0.542121	0.92771	-0.193015
E2F7-1:51, 1, set1, minCMV	E2F7	0	1	51	minCMV	1	set1	0.0329137	0.856037	0.98796	-0.0544153
E2F7-1:51, 1, set1, minProm	E2F7	0	1	51	minProm	1	set1	0.246747	0.619375	0.948134	-0.129529
E2F7-1:51, 1, set1, minTK	E2F7	0	1	51	minTK	1	set1	0.0144076	0.904458	0.994432	0.0335221
E2F7-1:717, 8, set1, minCMV	E2F7	0	1	717	minCMV	8	set1	0.000733	0.978408	1	0.00825038
E2F7-1:717, 8, set1, minProm	E2F7	0	1	717	minProm	8	set1	0.0950719	0.757826	0.975687	-0.0877688
E2F7-1:717, 8, set1, minTK	E2F7	0	1	717	minTK	8	set1	10.8878	0.000968	0.0189885	-0.654468
EBF1-1:1051, 1, set2, minCMV	EBF1	0	1	1051	minCMV	1	set2	13.6698	0.000218	0.00539558	0.47756
EBF1-1:1051, 1, set2, minProm	EBF1	0	1	1051	minProm	1	set2	1.22091	0.269181	0.785912	-0.17957
EBF1-1:1051, 1, set2, minTK	EBF1	0	1	1051	minTK	1	set2	0.207945	0.648383	0.954528	0.0782926
EBF1-1:1384, 4, set2, minCMV	EBF1	0	1	1384	minCMV	4	set2	10.9757	0.000923	0.0182258	0.533962
EBF1-1:1384, 4, set2, minProm	EBF1	0	1	1384	minProm	4	set2	0.701162	0.402394	0.871498	-0.162246
EBF1-1:1384, 4, set2, minTK	EBF1	0	1	1384	minTK	4	set2	0.0545035	0.815404	0.979295	0.0386667
EBF1-1:1717, 8, set2, minCMV	EBF1	0	1	1717	minCMV	8	set2	2.02634	0.154593	0.649248	0.256142
EBF1-1:1717, 8, set2, minProm	EBF1	0	1	1717	minProm	8	set2	0.601771	0.437903	0.892514	0.105238
EBF1-1:1717, 8, set2, minTK	EBF1	0	1	1717	minTK	8	set2	0.939215	0.33248	0.837392	-0.157131
EBF1-1:385, 4, set1, minCMV	EBF1	0	1	385	minCMV	4	set1	6.3508	0.0117328	0.140977	0.438912
EBF1-1:385, 4, set1, minProm	EBF1	0	1	385	minProm	4	set1	0.0541708	0.815958	0.979295	-0.0498578
EBF1-1:385, 4, set1, minTK	EBF1	0	1	385	minTK	4	set1	1.47437	0.224657	0.742386	-0.240461
EBF1-1:52, 1, set1, minCMV	EBF1	0	1	52	minCMV	1	set1	8.55004	0.00345515	0.0565723	0.54668
EBF1-1:52, 1, set1, minProm	EBF1	0	1	52	minProm	1	set1	0.160801	0.68842	0.960519	0.0731074
EBF1-1:52, 1, set1, minTK	EBF1	0	1	52	minTK	1	set1	0.28627	0.592621	0.943306	-0.110295
EBF1-1:718, 8, set1, minCMV	EBF1	0	1	718	minCMV	8	set1	6.26242	0.0123325	0.147894	0.46229
EBF1-1:718, 8, set1, minProm	EBF1	0	1	718	minProm	8	set1	1.18043	0.277269	0.791094	-0.218798
EBF1-1:718, 8, set1, minTK	EBF1	0	1	718	minTK	8	set1	0.00379221	0.950897	0.998274	-0.0116612
EGR1-1:1002, 1, set2, minCMV	EGR1	0	1	1002	minCMV	1	set2	7.26324	0.00703802	0.0971089	0.315751
EGR1-1:1002, 1, set2, minProm	EGR1	0	1	1002	minProm	1	set2	0.50605	0.476854	0.906599	-0.11814
EGR1-1:1002, 1, set2, minTK	EGR1	0	1	1002	minTK	1	set2	0.00681711	0.934197	0.99652	-0.0101942
EGR1-1:1335, 4, set2, minCMV	EGR1	0	1	1335	minCMV	4	set2	10.4159	0.00124938	0.0237498	0.460915
EGR1-1:1335, 4, set2, minProm	EGR1	0	1	1335	minProm	4	set2	0.20021	0.654551	0.954987	0.0586542
EGR1-1:1335, 4, set2, minTK	EGR1	0	1	1335	minTK	4	set2	0.00245843	0.960455	0.998494	0.00708405
EGR1-1:1668, 8, set2, minCMV	EGR1	0	1	1668	minCMV	8	set2	3.62501	0.0569173	0.409189	0.257019
EGR1-1:1668, 8, set2, minProm	EGR1	0	1	1668	minProm	8	set2	0.981117	0.321923	0.829983	-0.13895
EGR1-1:1668, 8, set2, minTK	EGR1	0	1	1668	minTK	8	set2	1.10473	0.293231	0.806939	-0.159318
EGR1-1:3, 1, set1, minCMV	EGR1	0	1	3	minCMV	1	set1	21.6569	3.26e-06	0.000117	0.610453
EGR1-1:3, 1, set1, minProm	EGR1	0	1	3	minProm	1	set1	0.0866145	0.768526	0.975969	0.0429889
EGR1-1:3, 1, set1, minTK	EGR1	0	1	3	minTK	1	set1	0.792126	0.373458	0.859644	0.123684
EGR1-1:336, 4, set1, minCMV	EGR1	0	1	336	minCMV	4	set1	5.20881	0.0224727	0.226475	0.498624
EGR1-1:336, 4, set1, minProm	EGR1	0	1	336	minProm	4	set1	0.961993	0.326685	0.835489	0.162182
EGR1-1:336, 4, set1, minTK	EGR1	0	1	336	minTK	4	set1	0.0902088	0.763912	0.975969	-0.0438937
EGR1-1:669, 8, set1, minCMV	EGR1	0	1	669	minCMV	8	set1	5.11835	0.0236742	0.235276	0.388495
EGR1-1:669, 8, set1, minProm	EGR1	0	1	669	minProm	8	set1	7.55807	0.0059742	0.0869249	0.705184
EGR1-1:669, 8, set1, minTK	EGR1	0	1	669	minTK	8	set1	0.458369	0.498387	0.912365	-0.11642
EHF-1:1052, 1, set2, minCMV	EHF	0	1	1052	minCMV	1	set2	2.78245	0.0953022	0.516252	0.22772
EHF-1:1052, 1, set2, minProm	EHF	0	1	1052	minProm	1	set2	3.84377	0.0499313	0.378813	-0.252514
EHF-1:1052, 1, set2, minTK	EHF	0	1	1052	minTK	1	set2	6.71086	0.00958274	0.121316	-0.354112
EHF-1:1385, 4, set2, minCMV	EHF	0	1	1385	minCMV	4	set2	1.80636	0.178946	0.688057	0.189288
EHF-1:1385, 4, set2, minProm	EHF	0	1	1385	minProm	4	set2	0.452465	0.501167	0.912365	-0.0932524
EHF-1:1385, 4, set2, minTK	EHF	0	1	1385	minTK	4	set2	4.92851	0.0264171	0.2534	-0.298329
EHF-1:1718, 8, set2, minCMV	EHF	0	1	1718	minCMV	8	set2	0.890522	0.345336	0.847351	0.157341
EHF-1:1718, 8, set2, minProm	EHF	0	1	1718	minProm	8	set2	3.27681	0.0702655	0.448964	-0.290249
EHF-1:1718, 8, set2, minTK	EHF	0	1	1718	minTK	8	set2	0.360127	0.548436	0.928816	-0.0976885
EHF-1:386, 4, set1, minCMV	EHF	0	1	386	minCMV	4	set1	2.94223	0.0862917	0.493266	0.274812
EHF-1:386, 4, set1, minProm	EHF	0	1	386	minProm	4	set1	1.93021	0.164736	0.668525	-0.314197
EHF-1:386, 4, set1, minTK	EHF	0	1	386	minTK	4	set1	2.10583	0.146739	0.635834	-0.287319
EHF-1:53, 1, set1, minCMV	EHF	0	1	53	minCMV	1	set1	4.33992	0.0372286	0.312273	0.34401
EHF-1:53, 1, set1, minProm	EHF	0	1	53	minProm	1	set1	0.81201	0.367527	0.857003	-0.174675
EHF-1:53, 1, set1, minTK	EHF	0	1	53	minTK	1	set1	0.0280527	0.866985	0.991301	-0.0276854
EHF-1:719, 8, set1, minCMV	EHF	0	1	719	minCMV	8	set1	1.33425	0.24805	0.765221	0.214412
EHF-1:719, 8, set1, minProm	EHF	0	1	719	minProm	8	set1	1.96763	0.1607	0.662214	-0.244115
EHF-1:719, 8, set1, minTK	EHF	0	1	719	minTK	8	set1	6.05395	0.0138753	0.161792	-0.409555
ELF1-1:1053, 1, set2, minCMV	ELF1	0	1	1053	minCMV	1	set2	2.4542	0.117211	0.571623	0.221942
ELF1-1:1053, 1, set2, minProm	ELF1	0	1	1053	minProm	1	set2	1.75314	0.185483	0.698052	-0.195231
ELF1-1:1053, 1, set2, minTK	ELF1	0	1	1053	minTK	1	set2	1.31821	0.250913	0.768431	-0.172433
ELF1-1:1386, 4, set2, minCMV	ELF1	0	1	1386	minCMV	4	set2	3.18167	0.0744684	0.460459	0.24035
ELF1-1:1386, 4, set2, minProm	ELF1	0	1	1386	minProm	4	set2	2.64919	0.103603	0.538273	-0.248999
ELF1-1:1386, 4, set2, minTK	ELF1	0	1	1386	minTK	4	set2	2.33586	0.126425	0.594485	-0.255814
ELF1-1:1719, 8, set2, minCMV	ELF1	0	1	1719	minCMV	8	set2	1.59444	0.206693	0.727807	0.206237
ELF1-1:1719, 8, set2, minProm	ELF1	0	1	1719	minProm	8	set2	3.77869	0.0519093	0.387741	-0.292955
ELF1-1:1719, 8, set2, minTK	ELF1	0	1	1719	minTK	8	set2	1.66598	0.196798	0.716621	-0.183114
ELF1-1:387, 4, set1, minCMV	ELF1	0	1	387	minCMV	4	set1	1.56916	0.210329	0.728173	0.215832
ELF1-1:387, 4, set1, minProm	ELF1	0	1	387	minProm	4	set1	2.63018	0.10485	0.541443	-0.34026
ELF1-1:387, 4, set1, minTK	ELF1	0	1	387	minTK	4	set1	2.50495	0.113489	0.565706	-0.285375
ELF1-1:54, 1, set1, minCMV	ELF1	0	1	54	minCMV	1	set1	5.03615	0.0248236	0.242702	0.360269
ELF1-1:54, 1, set1, minProm	ELF1	0	1	54	minProm	1	set1	0.0212174	0.884188	0.992855	-0.0254807
ELF1-1:54, 1, set1, minTK	ELF1	0	1	54	minTK	1	set1	0.664738	0.414892	0.879133	-0.151502
ELF1-1:720, 8, set1, minCMV	ELF1	0	1	720	minCMV	8	set1	1.5768	0.209222	0.728173	0.24092
ELF1-1:720, 8, set1, minProm	ELF1	0	1	720	minProm	8	set1	1.251	0.263362	0.781558	-0.185024
ELF1-1:720, 8, set1, minTK	ELF1	0	1	720	minTK	8	set1	0.285306	0.593244	0.943306	-0.115876
ELF1-2:1054, 1, set2, minCMV	ELF1	0	2	1054	minCMV	1	set2	6.08056	0.0136678	0.159848	0.271674
ELF1-2:1054, 1, set2, minProm	ELF1	0	2	1054	minProm	1	set2	3.45511	0.0630564	0.425727	-0.268239
ELF1-2:1054, 1, set2, minTK	ELF1	0	2	1054	minTK	1	set2	2.71158	0.0996225	0.525901	-0.241719
ELF1-2:1387, 4, set2, minCMV	ELF1	0	2	1387	minCMV	4	set2	3.50773	0.0610829	0.420931	0.301368
ELF1-2:1387, 4, set2, minProm	ELF1	0	2	1387	minProm	4	set2	2.08589	0.148666	0.639989	-0.221712
ELF1-2:1387, 4, set2, minTK	ELF1	0	2	1387	minTK	4	set2	4.90956	0.0267084	0.254652	-0.30847
ELF1-2:1720, 8, set2, minCMV	ELF1	0	2	1720	minCMV	8	set2	0.542745	0.461297	0.901475	0.114895
ELF1-2:1720, 8, set2, minProm	ELF1	0	2	1720	minProm	8	set2	3.84162	0.0499952	0.378813	-0.306611
ELF1-2:1720, 8, set2, minTK	ELF1	0	2	1720	minTK	8	set2	1.7469	0.186267	0.699198	-0.217533
ELF1-2:388, 4, set1, minCMV	ELF1	0	2	388	minCMV	4	set1	1.01773	0.313057	0.817597	0.160873
ELF1-2:388, 4, set1, minProm	ELF1	0	2	388	minProm	4	set1	5.56689	0.0183032	0.194774	-0.363645
ELF1-2:388, 4, set1, minTK	ELF1	0	2	388	minTK	4	set1	1.79823	0.179926	0.690111	-0.221546
ELF1-2:55, 1, set1, minCMV	ELF1	0	2	55	minCMV	1	set1	3.15858	0.075529	0.464678	0.273956
ELF1-2:55, 1, set1, minProm	ELF1	0	2	55	minProm	1	set1	3.58885	0.0581687	0.410931	-0.382264
ELF1-2:55, 1, set1, minTK	ELF1	0	2	55	minTK	1	set1	1.38945	0.238498	0.75632	-0.177489
ELF1-2:721, 8, set1, minCMV	ELF1	0	2	721	minCMV	8	set1	2.8558	0.0910449	0.504982	0.266012
ELF1-2:721, 8, set1, minProm	ELF1	0	2	721	minProm	8	set1	0.769609	0.380338	0.859822	-0.146067
ELF1-2:721, 8, set1, minTK	ELF1	0	2	721	minTK	8	set1	3.87826	0.0489154	0.373319	-0.31961
ELF3-1:1055, 1, set2, minCMV	ELF3	0	1	1055	minCMV	1	set2	3.27106	0.070512	0.449112	0.240542
ELF3-1:1055, 1, set2, minProm	ELF3	0	1	1055	minProm	1	set2	8.5081	0.0035357	0.057586	-0.42503
ELF3-1:1055, 1, set2, minTK	ELF3	0	1	1055	minTK	1	set2	8.58643	0.00338678	0.0556011	-0.346284
ELF3-1:1388, 4, set2, minCMV	ELF3	0	1	1388	minCMV	4	set2	3.5519	0.0594772	0.415771	0.252619
ELF3-1:1388, 4, set2, minProm	ELF3	0	1	1388	minProm	4	set2	3.48857	0.0617941	0.423455	-0.300154
ELF3-1:1388, 4, set2, minTK	ELF3	0	1	1388	minTK	4	set2	1.11826	0.290293	0.805955	-0.15602
ELF3-1:1721, 8, set2, minCMV	ELF3	0	1	1721	minCMV	8	set2	3.43075	0.063993	0.427328	0.239334
ELF3-1:1721, 8, set2, minProm	ELF3	0	1	1721	minProm	8	set2	3.37105	0.0663513	0.436185	-0.278289
ELF3-1:1721, 8, set2, minTK	ELF3	0	1	1721	minTK	8	set2	2.11456	0.145904	0.634677	-0.22017
ELF3-1:389, 4, set1, minCMV	ELF3	0	1	389	minCMV	4	set1	1.84786	0.174033	0.682351	0.206458
ELF3-1:389, 4, set1, minProm	ELF3	0	1	389	minProm	4	set1	1.23299	0.266825	0.782734	-0.159493
ELF3-1:389, 4, set1, minTK	ELF3	0	1	389	minTK	4	set1	0.469858	0.493053	0.911982	-0.132443
ELF3-1:56, 1, set1, minCMV	ELF3	0	1	56	minCMV	1	set1	3.84027	0.0500354	0.378813	0.315083
ELF3-1:56, 1, set1, minProm	ELF3	0	1	56	minProm	1	set1	1.11633	0.29071	0.805955	-0.149149
ELF3-1:56, 1, set1, minTK	ELF3	0	1	56	minTK	1	set1	1.26314	0.261058	0.777726	-0.18276
ELF3-1:722, 8, set1, minCMV	ELF3	0	1	722	minCMV	8	set1	2.77667	0.0956469	0.516252	0.263483
ELF3-1:722, 8, set1, minProm	ELF3	0	1	722	minProm	8	set1	2.38057	0.122853	0.584897	-0.253924
ELF3-1:722, 8, set1, minTK	ELF3	0	1	722	minTK	8	set1	0.147921	0.70053	0.962812	-0.0710548
ELK1-1:1056, 1, set2, minCMV	ELK1	0	1	1056	minCMV	1	set2	6.15154	0.0131298	0.154735	0.261401
ELK1-1:1056, 1, set2, minProm	ELK1	0	1	1056	minProm	1	set2	5.79554	0.0160669	0.179856	-0.315968
ELK1-1:1056, 1, set2, minTK	ELK1	0	1	1056	minTK	1	set2	0.922128	0.336917	0.839209	-0.138249
ELK1-1:1389, 4, set2, minCMV	ELK1	0	1	1389	minCMV	4	set2	1.66269	0.197241	0.717028	0.190638
ELK1-1:1389, 4, set2, minProm	ELK1	0	1	1389	minProm	4	set2	4.94479	0.0261695	0.251851	-0.318754
ELK1-1:1389, 4, set2, minTK	ELK1	0	1	1389	minTK	4	set2	4.17773	0.0409586	0.334868	-0.278286
ELK1-1:1722, 8, set2, minCMV	ELK1	0	1	1722	minCMV	8	set2	1.74909	0.185991	0.698888	0.214737
ELK1-1:1722, 8, set2, minProm	ELK1	0	1	1722	minProm	8	set2	3.12918	0.0769024	0.467506	-0.290486
ELK1-1:1722, 8, set2, minTK	ELK1	0	1	1722	minTK	8	set2	3.43194	0.0639471	0.427328	-0.30756
ELK1-1:390, 4, set1, minCMV	ELK1	0	1	390	minCMV	4	set1	2.16723	0.14098	0.62635	0.286422
ELK1-1:390, 4, set1, minProm	ELK1	0	1	390	minProm	4	set1	0.206434	0.649577	0.954924	-0.0879299
ELK1-1:390, 4, set1, minTK	ELK1	0	1	390	minTK	4	set1	1.73516	0.187753	0.701218	-0.265718
ELK1-1:57, 1, set1, minCMV	ELK1	0	1	57	minCMV	1	set1	0.535291	0.464391	0.903138	0.131195
ELK1-1:57, 1, set1, minProm	ELK1	0	1	57	minProm	1	set1	1.05338	0.304731	0.81189	-0.162684
ELK1-1:57, 1, set1, minTK	ELK1	0	1	57	minTK	1	set1	0.73846	0.390155	0.868771	-0.161112
ELK1-1:723, 8, set1, minCMV	ELK1	0	1	723	minCMV	8	set1	1.10911	0.292275	0.806939	0.222171
ELK1-1:723, 8, set1, minProm	ELK1	0	1	723	minProm	8	set1	3.65317	0.0559628	0.405202	-0.42253
ELK1-1:723, 8, set1, minTK	ELK1	0	1	723	minTK	8	set1	0.565362	0.452108	0.898945	-0.157583
ELK1-2:1057, 1, set2, minCMV	ELK1	0	2	1057	minCMV	1	set2	0.132418	0.715938	0.966919	0.0581364
ELK1-2:1057, 1, set2, minProm	ELK1	0	2	1057	minProm	1	set2	2.95777	0.0854655	0.490931	-0.334476
ELK1-2:1057, 1, set2, minTK	ELK1	0	2	1057	minTK	1	set2	2.7955	0.0945293	0.514548	-0.353252
ELK1-2:1390, 4, set2, minCMV	ELK1	0	2	1390	minCMV	4	set2	0.077802	0.780298	0.975969	0.0852178
ELK1-2:1390, 4, set2, minProm	ELK1	0	2	1390	minProm	4	set2	0.583796	0.444828	0.894074	-0.20097
ELK1-2:1390, 4, set2, minTK	ELK1	0	2	1390	minTK	4	set2	4.22859	0.0397484	0.327152	-0.548317
ELK1-2:1723, 8, set2, minCMV	ELK1	0	2	1723	minCMV	8	set2	0.0236227	0.877849	0.992855	0.0501479
ELK1-2:1723, 8, set2, minProm	ELK1	0	2	1723	minProm	8	set2	1.20453	0.272419	0.786554	-0.400996
ELK1-2:1723, 8, set2, minTK	ELK1	0	2	1723	minTK	8	set2	3.57818	0.0585434	0.410931	-0.525136
ELK1-2:391, 4, set1, minCMV	ELK1	0	2	391	minCMV	4	set1	0.0999541	0.751885	0.974707	0.0673725
ELK1-2:391, 4, set1, minProm	ELK1	0	2	391	minProm	4	set1	2.5987	0.106952	0.547237	-0.433476
ELK1-2:391, 4, set1, minTK	ELK1	0	2	391	minTK	4	set1	1.32201	0.250232	0.768431	-0.275866
ELK1-2:58, 1, set1, minCMV	ELK1	0	2	58	minCMV	1	set1	-8.43e-08	1	1	3.93856e-05
ELK1-2:58, 1, set1, minProm	ELK1	0	2	58	minProm	1	set1	5.97435	0.0145154	0.167527	-0.493314
ELK1-2:58, 1, set1, minTK	ELK1	0	2	58	minTK	1	set1	2.95971	0.0853631	0.490931	-0.325123
ELK1-2:724, 8, set1, minCMV	ELK1	0	2	724	minCMV	8	set1	0.148532	0.699942	0.962812	0.0885452
ELK1-2:724, 8, set1, minProm	ELK1	0	2	724	minProm	8	set1	0.107535	0.742968	0.974285	-0.0988488
ELK1-2:724, 8, set1, minTK	ELK1	0	2	724	minTK	8	set1	1.8251	0.176707	0.686485	-0.320449
EMX1-1:1232, 1, set2, minCMV	EMX1	0	1	1232	minCMV	1	set2	0.206196	0.649765	0.954924	-0.174726
EMX1-1:1232, 1, set2, minProm	EMX1	0	1	1232	minProm	1	set2	0.407073	0.523459	0.922513	0.275997
EMX1-1:1232, 1, set2, minTK	EMX1	0	1	1232	minTK	1	set2	0.132807	0.715539	0.966919	0.188778
EMX1-1:1565, 4, set2, minCMV	EMX1	0	1	1565	minCMV	4	set2	0.0398146	0.841843	0.983123	0.10274
EMX1-1:1565, 4, set2, minProm	EMX1	0	1	1565	minProm	4	set2	0.556259	0.455771	0.900641	0.607725
EMX1-1:1565, 4, set2, minTK	EMX1	0	1	1565	minTK	4	set2	1.58169	0.208518	0.728173	-0.667581
EMX1-1:1898, 8, set2, minCMV	EMX1	0	1	1898	minCMV	8	set2	0.290574	0.589853	0.941674	-0.245829
EMX1-1:1898, 8, set2, minProm	EMX1	0	1	1898	minProm	8	set2	0.172906	0.677542	0.959555	0.307277
EMX1-1:1898, 8, set2, minTK	EMX1	0	1	1898	minTK	8	set2	4.70813	0.0300202	0.273236	-1.04792
EMX1-1:233, 1, set1, minCMV	EMX1	0	1	233	minCMV	1	set1	0.547684	0.459266	0.900923	-0.335873
EMX1-1:233, 1, set1, minProm	EMX1	0	1	233	minProm	1	set1	0.109346	0.74089	0.973062	0.219642
EMX1-1:233, 1, set1, minTK	EMX1	0	1	233	minTK	1	set1	0.376497	0.539484	0.92736	-0.296945
EMX1-1:566, 4, set1, minCMV	EMX1	0	1	566	minCMV	4	set1	0.607407	0.435766	0.89117	0.352648
EMX1-1:566, 4, set1, minProm	EMX1	0	1	566	minProm	4	set1	0.760347	0.38322	0.862384	-0.444108
EMX1-1:566, 4, set1, minTK	EMX1	0	1	566	minTK	4	set1	0.26736	0.605108	0.945541	0.238134
EMX1-1:899, 8, set1, minCMV	EMX1	0	1	899	minCMV	8	set1	0.199171	0.655391	0.954987	0.149096
EMX1-1:899, 8, set1, minProm	EMX1	0	1	899	minProm	8	set1	0.116374	0.733001	0.970339	0.145435
EMX1-1:899, 8, set1, minTK	EMX1	0	1	899	minTK	8	set1	0.075408	0.78362	0.976338	0.130654
EN1-1:1233, 1, set2, minCMV	EN1	0	1	1233	minCMV	1	set2	4.7647	0.0290492	0.269086	0.819468
EN1-1:1233, 1, set2, minProm	EN1	0	1	1233	minProm	1	set2	0.000881	0.976323	1	-0.00939224
EN1-1:1233, 1, set2, minTK	EN1	0	1	1233	minTK	1	set2	0.924526	0.336289	0.839209	-0.286789
EN1-1:1566, 4, set2, minCMV	EN1	0	1	1566	minCMV	4	set2	6.41651	0.0113064	0.136926	0.681497
EN1-1:1566, 4, set2, minProm	EN1	0	1	1566	minProm	4	set2	0.0188183	0.890889	0.993706	0.059633
EN1-1:1566, 4, set2, minTK	EN1	0	1	1566	minTK	4	set2	0.664298	0.415047	0.879133	0.230595
EN1-1:1899, 8, set2, minCMV	EN1	0	1	1899	minCMV	8	set2	4.4717	0.0344607	0.297792	0.604891
EN1-1:1899, 8, set2, minProm	EN1	0	1	1899	minProm	8	set2	0.890447	0.345356	0.847351	0.277221
EN1-1:1899, 8, set2, minTK	EN1	0	1	1899	minTK	8	set2	1.95625	0.161914	0.664825	0.471662
EN1-1:234, 1, set1, minCMV	EN1	0	1	234	minCMV	1	set1	0.108318	0.742067	0.973983	0.114799
EN1-1:234, 1, set1, minProm	EN1	0	1	234	minProm	1	set1	0.460876	0.497215	0.912365	-0.205974
EN1-1:234, 1, set1, minTK	EN1	0	1	234	minTK	1	set1	0.141163	0.707128	0.964844	-0.126856
EN1-1:567, 4, set1, minCMV	EN1	0	1	567	minCMV	4	set1	0.597476	0.439543	0.892514	0.183682
EN1-1:567, 4, set1, minProm	EN1	0	1	567	minProm	4	set1	2.33115	0.126808	0.594769	-0.510281
EN1-1:567, 4, set1, minTK	EN1	0	1	567	minTK	4	set1	0.941873	0.331797	0.837392	-0.33356
EN1-1:900, 8, set1, minCMV	EN1	0	1	900	minCMV	8	set1	7.67725	0.00559215	0.0833393	0.679579
EN1-1:900, 8, set1, minProm	EN1	0	1	900	minProm	8	set1	1.61201	0.204209	0.725603	-0.434995
EN1-1:900, 8, set1, minTK	EN1	0	1	900	minTK	8	set1	0.807426	0.368882	0.857003	-0.294941
EN1-2:1234, 1, set2, minCMV	EN1	0	2	1234	minCMV	1	set2	0.00991214	0.920694	0.995287	-0.031764
EN1-2:1234, 1, set2, minProm	EN1	0	2	1234	minProm	1	set2	0.786142	0.375269	0.859644	-0.323766
EN1-2:1234, 1, set2, minTK	EN1	0	2	1234	minTK	1	set2	2.82523	0.0927934	0.509617	-0.429768
EN1-2:1567, 4, set2, minCMV	EN1	0	2	1567	minCMV	4	set2	0.0379112	0.845621	0.984661	-0.0556251
EN1-2:1567, 4, set2, minProm	EN1	0	2	1567	minProm	4	set2	0.222475	0.637161	0.950995	0.160019
EN1-2:1567, 4, set2, minTK	EN1	0	2	1567	minTK	4	set2	0.0234251	0.878357	0.992855	0.0959666
EN1-2:1900, 8, set2, minCMV	EN1	0	2	1900	minCMV	8	set2	0.00921746	0.923515	0.995287	0.0322672
EN1-2:1900, 8, set2, minProm	EN1	0	2	1900	minProm	8	set2	0.770034	0.380207	0.859822	-0.274262
EN1-2:1900, 8, set2, minTK	EN1	0	2	1900	minTK	8	set2	0.342823	0.558204	0.930709	-0.171065
EN1-2:235, 1, set1, minCMV	EN1	0	2	235	minCMV	1	set1	0.420832	0.516522	0.920594	-0.241707
EN1-2:235, 1, set1, minProm	EN1	0	2	235	minProm	1	set1	0.242262	0.622577	0.948902	0.162424
EN1-2:235, 1, set1, minTK	EN1	0	2	235	minTK	1	set1	2.26074	0.13269	0.607093	-0.469363
EN1-2:568, 4, set1, minCMV	EN1	0	2	568	minCMV	4	set1	0.76223	0.382632	0.862384	0.233152
EN1-2:568, 4, set1, minProm	EN1	0	2	568	minProm	4	set1	0.00169423	0.967167	0.999701	0.0128856
EN1-2:568, 4, set1, minTK	EN1	0	2	568	minTK	4	set1	0.0468984	0.828551	0.981054	-0.065838
EN1-2:901, 8, set1, minCMV	EN1	0	2	901	minCMV	8	set1	0.154421	0.694346	0.961959	-0.114197
EN1-2:901, 8, set1, minProm	EN1	0	2	901	minProm	8	set1	1.21731	0.269889	0.786109	0.325704
EN1-2:901, 8, set1, minTK	EN1	0	2	901	minTK	8	set1	0.0853079	0.770229	0.975969	0.0880683
EOMES-1:1142, 1, set2, minCMV	EOMES	0	1	1142	minCMV	1	set2	4.53861	0.0331386	0.289845	0.31666
EOMES-1:1142, 1, set2, minProm	EOMES	0	1	1142	minProm	1	set2	0.0024012	0.960918	0.998494	0.00688168
EOMES-1:1142, 1, set2, minTK	EOMES	0	1	1142	minTK	1	set2	0.634613	0.425668	0.884768	0.104769
EOMES-1:143, 1, set1, minCMV	EOMES	0	1	143	minCMV	1	set1	0.000779	0.977732	1	0.00492511
EOMES-1:143, 1, set1, minProm	EOMES	0	1	143	minProm	1	set1	0.0277333	0.867737	0.991518	-0.03469
EOMES-1:143, 1, set1, minTK	EOMES	0	1	143	minTK	1	set1	0.937966	0.332802	0.837392	0.164974
EOMES-1:1475, 4, set2, minCMV	EOMES	0	1	1475	minCMV	4	set2	0.0596137	0.807108	0.979295	-0.0395007
EOMES-1:1475, 4, set2, minProm	EOMES	0	1	1475	minProm	4	set2	3.53301	0.0601583	0.418315	-0.320612
EOMES-1:1475, 4, set2, minTK	EOMES	0	1	1475	minTK	4	set2	0.204092	0.651438	0.954987	0.0630803
EOMES-1:1808, 8, set2, minCMV	EOMES	0	1	1808	minCMV	8	set2	0.504943	0.477336	0.906599	0.111815
EOMES-1:1808, 8, set2, minProm	EOMES	0	1	1808	minProm	8	set2	0.122208	0.726652	0.967609	-0.0657506
EOMES-1:1808, 8, set2, minTK	EOMES	0	1	1808	minTK	8	set2	0.845587	0.357804	0.850858	-0.171714
EOMES-1:476, 4, set1, minCMV	EOMES	0	1	476	minCMV	4	set1	0.380925	0.537108	0.92736	-0.125808
EOMES-1:476, 4, set1, minProm	EOMES	0	1	476	minProm	4	set1	0.299805	0.584005	0.939746	0.106641
EOMES-1:476, 4, set1, minTK	EOMES	0	1	476	minTK	4	set1	0.383076	0.535961	0.92736	-0.154719
EOMES-1:809, 8, set1, minCMV	EOMES	0	1	809	minCMV	8	set1	0.124742	0.723947	0.967002	-0.0882783
EOMES-1:809, 8, set1, minProm	EOMES	0	1	809	minProm	8	set1	0.152851	0.695826	0.962029	-0.0770625
EOMES-1:809, 8, set1, minTK	EOMES	0	1	809	minTK	8	set1	0.643601	0.42241	0.880905	-0.158523
EOMES-2:1143, 1, set2, minCMV	EOMES	0	2	1143	minCMV	1	set2	0.0046547	0.945606	0.997437	-0.00819554
EOMES-2:1143, 1, set2, minProm	EOMES	0	2	1143	minProm	1	set2	0.362851	0.546927	0.928816	0.0727951
EOMES-2:1143, 1, set2, minTK	EOMES	0	2	1143	minTK	1	set2	1.46605	0.225971	0.742386	-0.150539
EOMES-2:144, 1, set1, minCMV	EOMES	0	2	144	minCMV	1	set1	2.94373	0.0862116	0.493266	0.199396
EOMES-2:144, 1, set1, minProm	EOMES	0	2	144	minProm	1	set1	0.0119596	0.912917	0.995104	0.0138829
EOMES-2:144, 1, set1, minTK	EOMES	0	2	144	minTK	1	set1	0.941262	0.331954	0.837392	-0.127977
EOMES-2:1476, 4, set2, minCMV	EOMES	0	2	1476	minCMV	4	set2	7.21812	0.00721712	0.0992659	0.317728
EOMES-2:1476, 4, set2, minProm	EOMES	0	2	1476	minProm	4	set2	1.26049	0.261559	0.778087	0.133359
EOMES-2:1476, 4, set2, minTK	EOMES	0	2	1476	minTK	4	set2	0.694276	0.404714	0.873928	-0.107466
EOMES-2:1809, 8, set2, minCMV	EOMES	0	2	1809	minCMV	8	set2	0.448446	0.503074	0.912365	0.109394
EOMES-2:1809, 8, set2, minProm	EOMES	0	2	1809	minProm	8	set2	0.660538	0.41637	0.879133	0.101895
EOMES-2:1809, 8, set2, minTK	EOMES	0	2	1809	minTK	8	set2	0.352396	0.55276	0.929085	-0.073654
EOMES-2:477, 4, set1, minCMV	EOMES	0	2	477	minCMV	4	set1	1.49698	0.221137	0.738726	0.141992
EOMES-2:477, 4, set1, minProm	EOMES	0	2	477	minProm	4	set1	2.09548	0.147735	0.6379	0.178805
EOMES-2:477, 4, set1, minTK	EOMES	0	2	477	minTK	4	set1	0.178621	0.672561	0.959296	0.0499256
EOMES-2:810, 8, set1, minCMV	EOMES	0	2	810	minCMV	8	set1	1.05028	0.305443	0.812176	0.133662
EOMES-2:810, 8, set1, minProm	EOMES	0	2	810	minProm	8	set1	0.534647	0.46466	0.903138	-0.0990667
EOMES-2:810, 8, set1, minTK	EOMES	0	2	810	minTK	8	set1	0.0700996	0.791192	0.977439	0.0339549
ERG-1:1058, 1, set2, minCMV	ERG	0	1	1058	minCMV	1	set2	3.23438	0.0721075	0.453627	0.300342
ERG-1:1058, 1, set2, minProm	ERG	0	1	1058	minProm	1	set2	0.957405	0.327842	0.836045	-0.138546
ERG-1:1058, 1, set2, minTK	ERG	0	1	1058	minTK	1	set2	1.37603	0.240778	0.757119	-0.14809
ERG-1:1391, 4, set2, minCMV	ERG	0	1	1391	minCMV	4	set2	7.63776	0.00571589	0.0843644	0.347567
ERG-1:1391, 4, set2, minProm	ERG	0	1	1391	minProm	4	set2	1.5697	0.21025	0.728173	-0.188319
ERG-1:1391, 4, set2, minTK	ERG	0	1	1391	minTK	4	set2	3.95642	0.046693	0.364752	-0.318758
ERG-1:1724, 8, set2, minCMV	ERG	0	1	1724	minCMV	8	set2	3.90134	0.0482477	0.371695	0.296291
ERG-1:1724, 8, set2, minProm	ERG	0	1	1724	minProm	8	set2	4.92315	0.0264992	0.253434	-0.328933
ERG-1:1724, 8, set2, minTK	ERG	0	1	1724	minTK	8	set2	1.03179	0.309739	0.81624	-0.17202
ERG-1:392, 4, set1, minCMV	ERG	0	1	392	minCMV	4	set1	4.60445	0.0318891	0.282131	0.320088
ERG-1:392, 4, set1, minProm	ERG	0	1	392	minProm	4	set1	0.888868	0.345784	0.847551	-0.173205
ERG-1:392, 4, set1, minTK	ERG	0	1	392	minTK	4	set1	1.24246	0.264998	0.782078	-0.181312
ERG-1:59, 1, set1, minCMV	ERG	0	1	59	minCMV	1	set1	2.73929	0.097908	0.523199	0.247935
ERG-1:59, 1, set1, minProm	ERG	0	1	59	minProm	1	set1	5.44067	0.0196731	0.206484	-0.38198
ERG-1:59, 1, set1, minTK	ERG	0	1	59	minTK	1	set1	3.66471	0.0555763	0.404565	-0.299961
ERG-1:725, 8, set1, minCMV	ERG	0	1	725	minCMV	8	set1	1.62291	0.202686	0.723963	0.250839
ERG-1:725, 8, set1, minProm	ERG	0	1	725	minProm	8	set1	1.12243	0.289396	0.805582	-0.200451
ERG-1:725, 8, set1, minTK	ERG	0	1	725	minTK	8	set1	1.39549	0.23748	0.756297	-0.249155
ERG-2:1059, 1, set2, minCMV	ERG	0	2	1059	minCMV	1	set2	4.38453	0.0362664	0.307139	0.350851
ERG-2:1059, 1, set2, minProm	ERG	0	2	1059	minProm	1	set2	0.113806	0.735852	0.970339	-0.0584929
ERG-2:1059, 1, set2, minTK	ERG	0	2	1059	minTK	1	set2	4.58693	0.0322166	0.283802	-0.343706
ERG-2:1392, 4, set2, minCMV	ERG	0	2	1392	minCMV	4	set2	5.03998	0.0247687	0.242702	0.349381
ERG-2:1392, 4, set2, minProm	ERG	0	2	1392	minProm	4	set2	3.01728	0.0823814	0.483115	-0.277659
ERG-2:1392, 4, set2, minTK	ERG	0	2	1392	minTK	4	set2	1.78973	0.180959	0.691427	-0.233693
ERG-2:1725, 8, set2, minCMV	ERG	0	2	1725	minCMV	8	set2	3.66086	0.0557048	0.404565	0.347323
ERG-2:1725, 8, set2, minProm	ERG	0	2	1725	minProm	8	set2	2.36497	0.124086	0.588331	-0.300436
ERG-2:1725, 8, set2, minTK	ERG	0	2	1725	minTK	8	set2	1.33564	0.247805	0.765221	-0.201459
ERG-2:393, 4, set1, minCMV	ERG	0	2	393	minCMV	4	set1	8.0608	0.00452332	0.070146	0.359988
ERG-2:393, 4, set1, minProm	ERG	0	2	393	minProm	4	set1	1.2036	0.272604	0.786554	-0.190432
ERG-2:393, 4, set1, minTK	ERG	0	2	393	minTK	4	set1	2.95278	0.0857302	0.491947	-0.24215
ERG-2:60, 1, set1, minCMV	ERG	0	2	60	minCMV	1	set1	5.79393	0.0160816	0.179856	0.332278
ERG-2:60, 1, set1, minProm	ERG	0	2	60	minProm	1	set1	1.81014	0.178491	0.687726	-0.243554
ERG-2:60, 1, set1, minTK	ERG	0	2	60	minTK	1	set1	2.90202	0.0884689	0.497891	-0.307526
ERG-2:726, 8, set1, minCMV	ERG	0	2	726	minCMV	8	set1	2.14502	0.143033	0.628198	0.254328
ERG-2:726, 8, set1, minProm	ERG	0	2	726	minProm	8	set1	0.536411	0.463924	0.903137	-0.154131
ERG-2:726, 8, set1, minTK	ERG	0	2	726	minTK	8	set1	1.66503	0.196925	0.716621	-0.210213
ESR1-1:1269, 1, set2, minCMV	ESR1	0	1	1269	minCMV	1	set2	0.0713176	0.789428	0.977439	0.0520573
ESR1-1:1269, 1, set2, minProm	ESR1	0	1	1269	minProm	1	set2	0.200296	0.654482	0.954987	-0.0808354
ESR1-1:1269, 1, set2, minTK	ESR1	0	1	1269	minTK	1	set2	0.367763	0.544226	0.928466	-0.100169
ESR1-1:1602, 4, set2, minCMV	ESR1	0	1	1602	minCMV	4	set2	0.297692	0.585333	0.940146	0.117836
ESR1-1:1602, 4, set2, minProm	ESR1	0	1	1602	minProm	4	set2	2.29638	0.129676	0.600913	0.45113
ESR1-1:1602, 4, set2, minTK	ESR1	0	1	1602	minTK	4	set2	3.46534	0.0626678	0.425718	-0.47768
ESR1-1:1935, 8, set2, minCMV	ESR1	0	1	1935	minCMV	8	set2	0.0854142	0.77009	0.975969	0.0638578
ESR1-1:1935, 8, set2, minProm	ESR1	0	1	1935	minProm	8	set2	0.597479	0.439541	0.892514	-0.194077
ESR1-1:1935, 8, set2, minTK	ESR1	0	1	1935	minTK	8	set2	0.842522	0.358677	0.851943	0.194394
ESR1-1:270, 1, set1, minCMV	ESR1	0	1	270	minCMV	1	set1	1.48328	0.223263	0.742386	0.214306
ESR1-1:270, 1, set1, minProm	ESR1	0	1	270	minProm	1	set1	0.658944	0.416933	0.879133	-0.16356
ESR1-1:270, 1, set1, minTK	ESR1	0	1	270	minTK	1	set1	3.6352	0.0565699	0.407675	-0.357536
ESR1-1:603, 4, set1, minCMV	ESR1	0	1	603	minCMV	4	set1	0.148501	0.699972	0.962812	-0.0775329
ESR1-1:603, 4, set1, minProm	ESR1	0	1	603	minProm	4	set1	0.698914	0.403149	0.871687	0.184585
ESR1-1:603, 4, set1, minTK	ESR1	0	1	603	minTK	4	set1	0.421611	0.516134	0.920245	-0.118796
ESR1-1:936, 8, set1, minCMV	ESR1	0	1	936	minCMV	8	set1	0.287091	0.592091	0.943045	0.128888
ESR1-1:936, 8, set1, minProm	ESR1	0	1	936	minProm	8	set1	0.0750206	0.784162	0.976338	-0.0772452
ESR1-1:936, 8, set1, minTK	ESR1	0	1	936	minTK	8	set1	0.784713	0.375704	0.859644	-0.303437
ESRRA-1:1270, 1, set2, minCMV	ESRRA	0	1	1270	minCMV	1	set2	0.032893	0.856082	0.98796	-0.0185353
ESRRA-1:1270, 1, set2, minProm	ESRRA	0	1	1270	minProm	1	set2	0.274283	0.600473	0.944581	-0.0606193
ESRRA-1:1270, 1, set2, minTK	ESRRA	0	1	1270	minTK	1	set2	1.10657	0.292828	0.806939	-0.135868
ESRRA-1:1603, 4, set2, minCMV	ESRRA	0	1	1603	minCMV	4	set2	1.76468	0.184042	0.696216	-0.138309
ESRRA-1:1603, 4, set2, minProm	ESRRA	0	1	1603	minProm	4	set2	0.89805	0.343305	0.845864	-0.115799
ESRRA-1:1603, 4, set2, minTK	ESRRA	0	1	1603	minTK	4	set2	0.274115	0.600585	0.944581	-0.0642918
ESRRA-1:1936, 8, set2, minCMV	ESRRA	0	1	1936	minCMV	8	set2	0.000228	0.987942	1	-0.00200687
ESRRA-1:1936, 8, set2, minProm	ESRRA	0	1	1936	minProm	8	set2	0.387675	0.533524	0.926687	-0.0730468
ESRRA-1:1936, 8, set2, minTK	ESRRA	0	1	1936	minTK	8	set2	1.64256	0.199975	0.720143	-0.15531
ESRRA-1:271, 1, set1, minCMV	ESRRA	0	1	271	minCMV	1	set1	0.0310965	0.860025	0.990056	-0.0219566
ESRRA-1:271, 1, set1, minProm	ESRRA	0	1	271	minProm	1	set1	2.02634	0.154592	0.649248	-0.197067
ESRRA-1:271, 1, set1, minTK	ESRRA	0	1	271	minTK	1	set1	2.38979	0.12213	0.583572	-0.192911
ESRRA-1:604, 4, set1, minCMV	ESRRA	0	1	604	minCMV	4	set1	0.859282	0.35394	0.85017	-0.117842
ESRRA-1:604, 4, set1, minProm	ESRRA	0	1	604	minProm	4	set1	1.26841	0.260065	0.776079	-0.14671
ESRRA-1:604, 4, set1, minTK	ESRRA	0	1	604	minTK	4	set1	0.146432	0.701969	0.962933	-0.0425569
ESRRA-1:937, 8, set1, minCMV	ESRRA	0	1	937	minCMV	8	set1	0.0332831	0.85524	0.98796	0.0257664
ESRRA-1:937, 8, set1, minProm	ESRRA	0	1	937	minProm	8	set1	1.89907	0.168182	0.67314	-0.179532
ESRRA-1:937, 8, set1, minTK	ESRRA	0	1	937	minTK	8	set1	1.02294	0.311822	0.81702	-0.132097
ESRRA-2:1271, 1, set2, minCMV	ESRRA	0	2	1271	minCMV	1	set2	0.00893606	0.924688	0.995287	0.0121118
ESRRA-2:1271, 1, set2, minProm	ESRRA	0	2	1271	minProm	1	set2	0.533801	0.465013	0.903253	-0.087883
ESRRA-2:1271, 1, set2, minTK	ESRRA	0	2	1271	minTK	1	set2	0.167878	0.682004	0.959555	-0.047651
ESRRA-2:1604, 4, set2, minCMV	ESRRA	0	2	1604	minCMV	4	set2	0.618117	0.431748	0.889648	0.0861447
ESRRA-2:1604, 4, set2, minProm	ESRRA	0	2	1604	minProm	4	set2	0.092612	0.760882	0.975969	0.0360386
ESRRA-2:1604, 4, set2, minTK	ESRRA	0	2	1604	minTK	4	set2	0.0498714	0.823287	0.980218	0.0260994
ESRRA-2:1937, 8, set2, minCMV	ESRRA	0	2	1937	minCMV	8	set2	0.303973	0.581403	0.939524	0.0635731
ESRRA-2:1937, 8, set2, minProm	ESRRA	0	2	1937	minProm	8	set2	2.76065	0.0966089	0.519876	-0.209047
ESRRA-2:1937, 8, set2, minTK	ESRRA	0	2	1937	minTK	8	set2	2.62639	0.1051	0.541535	-0.182838
ESRRA-2:272, 1, set1, minCMV	ESRRA	0	2	272	minCMV	1	set1	0.231829	0.630171	0.948902	0.0586982
ESRRA-2:272, 1, set1, minProm	ESRRA	0	2	272	minProm	1	set1	2.34151	0.125967	0.593584	-0.256631
ESRRA-2:272, 1, set1, minTK	ESRRA	0	2	272	minTK	1	set1	0.408644	0.522658	0.922354	-0.0927284
ESRRA-2:605, 4, set1, minCMV	ESRRA	0	2	605	minCMV	4	set1	0.00105235	0.974121	1	0.00451951
ESRRA-2:605, 4, set1, minProm	ESRRA	0	2	605	minProm	4	set1	0.759875	0.383368	0.862384	-0.147929
ESRRA-2:605, 4, set1, minTK	ESRRA	0	2	605	minTK	4	set1	0.26839	0.604414	0.945541	-0.0777922
ESRRA-2:938, 8, set1, minCMV	ESRRA	0	2	938	minCMV	8	set1	0.83943	0.35956	0.85289	0.146454
ESRRA-2:938, 8, set1, minProm	ESRRA	0	2	938	minProm	8	set1	0.0413955	0.838776	0.982841	-0.0376993
ESRRA-2:938, 8, set1, minTK	ESRRA	0	2	938	minTK	8	set1	1.18126	0.2771	0.790977	-0.160329
ESRRB-1:1272, 1, set2, minCMV	ESRRB	0	1	1272	minCMV	1	set2	0.62277	0.43002	0.888471	0.135926
ESRRB-1:1272, 1, set2, minProm	ESRRB	0	1	1272	minProm	1	set2	0.148827	0.699659	0.962812	0.0775774
ESRRB-1:1272, 1, set2, minTK	ESRRB	0	1	1272	minTK	1	set2	0.0332238	0.855368	0.98796	0.0343562
ESRRB-1:1605, 4, set2, minCMV	ESRRB	0	1	1605	minCMV	4	set2	0.017542	0.894631	0.993706	-0.0233449
ESRRB-1:1605, 4, set2, minProm	ESRRB	0	1	1605	minProm	4	set2	1.08236	0.298171	0.808769	-0.203921
ESRRB-1:1605, 4, set2, minTK	ESRRB	0	1	1605	minTK	4	set2	0.0977163	0.754588	0.974707	-0.0561474
ESRRB-1:1938, 8, set2, minCMV	ESRRB	0	1	1938	minCMV	8	set2	0.0342212	0.853237	0.987904	0.0519935
ESRRB-1:1938, 8, set2, minProm	ESRRB	0	1	1938	minProm	8	set2	0.299732	0.584051	0.939746	0.0870873
ESRRB-1:1938, 8, set2, minTK	ESRRB	0	1	1938	minTK	8	set2	0.0964695	0.756108	0.974707	-0.0616652
ESRRB-1:273, 1, set1, minCMV	ESRRB	0	1	273	minCMV	1	set1	0.0429638	0.835793	0.981983	0.0645692
ESRRB-1:273, 1, set1, minProm	ESRRB	0	1	273	minProm	1	set1	0.18906	0.6637	0.956145	-0.109485
ESRRB-1:273, 1, set1, minTK	ESRRB	0	1	273	minTK	1	set1	0.239771	0.624371	0.948902	-0.133052
ESRRB-1:606, 4, set1, minCMV	ESRRB	0	1	606	minCMV	4	set1	0.0110207	0.916392	0.995287	0.0187138
ESRRB-1:606, 4, set1, minProm	ESRRB	0	1	606	minProm	4	set1	0.512924	0.473876	0.906599	-0.25275
ESRRB-1:606, 4, set1, minTK	ESRRB	0	1	606	minTK	4	set1	0.0768996	0.781544	0.976109	-0.0783303
ESRRB-1:939, 8, set1, minCMV	ESRRB	0	1	939	minCMV	8	set1	0.000673	0.979304	1	-0.00980971
ESRRB-1:939, 8, set1, minProm	ESRRB	0	1	939	minProm	8	set1	0.919535	0.337597	0.839209	-0.248062
ESRRB-1:939, 8, set1, minTK	ESRRB	0	1	939	minTK	8	set1	0.0937863	0.759418	0.975969	-0.0738618
ESRRG-1:1273, 1, set2, minCMV	ESRRG	0	1	1273	minCMV	1	set2	0.0988419	0.753224	0.974707	-0.0382002
ESRRG-1:1273, 1, set2, minProm	ESRRG	0	1	1273	minProm	1	set2	0.0083429	0.927223	0.995287	-0.010878
ESRRG-1:1273, 1, set2, minTK	ESRRG	0	1	1273	minTK	1	set2	0.248155	0.618377	0.948134	0.0520468
ESRRG-1:1606, 4, set2, minCMV	ESRRG	0	1	1606	minCMV	4	set2	0.0868407	0.768233	0.975969	0.03505
ESRRG-1:1606, 4, set2, minProm	ESRRG	0	1	1606	minProm	4	set2	0.444632	0.504895	0.913662	0.0784606
ESRRG-1:1606, 4, set2, minTK	ESRRG	0	1	1606	minTK	4	set2	0.0724584	0.78779	0.977439	-0.0301451
ESRRG-1:1939, 8, set2, minCMV	ESRRG	0	1	1939	minCMV	8	set2	0.0407321	0.840056	0.982984	-0.0232093
ESRRG-1:1939, 8, set2, minProm	ESRRG	0	1	1939	minProm	8	set2	0.294825	0.587145	0.940146	-0.0696613
ESRRG-1:1939, 8, set2, minTK	ESRRG	0	1	1939	minTK	8	set2	2.1099	0.146349	0.635039	-0.173194
ESRRG-1:274, 1, set1, minCMV	ESRRG	0	1	274	minCMV	1	set1	3.01078	0.0827124	0.484131	0.252799
ESRRG-1:274, 1, set1, minProm	ESRRG	0	1	274	minProm	1	set1	1.28298	0.257346	0.773803	-0.146464
ESRRG-1:274, 1, set1, minTK	ESRRG	0	1	274	minTK	1	set1	1.12747	0.288315	0.804684	-0.141514
ESRRG-1:607, 4, set1, minCMV	ESRRG	0	1	607	minCMV	4	set1	5.01	0.0252013	0.244835	0.344002
ESRRG-1:607, 4, set1, minProm	ESRRG	0	1	607	minProm	4	set1	3.28151	0.0700646	0.448964	-0.278535
ESRRG-1:607, 4, set1, minTK	ESRRG	0	1	607	minTK	4	set1	0.239157	0.624815	0.948902	-0.0819916
ESRRG-1:940, 8, set1, minCMV	ESRRG	0	1	940	minCMV	8	set1	0.509365	0.475414	0.906599	0.111215
ESRRG-1:940, 8, set1, minProm	ESRRG	0	1	940	minProm	8	set1	0.78554	0.375452	0.859644	0.122977
ESRRG-1:940, 8, set1, minTK	ESRRG	0	1	940	minTK	8	set1	0.71572	0.397552	0.869363	-0.122531
ESRRG-2:1274, 1, set2, minCMV	ESRRG	0	2	1274	minCMV	1	set2	0.0275318	0.868214	0.991518	0.0172711
ESRRG-2:1274, 1, set2, minProm	ESRRG	0	2	1274	minProm	1	set2	1.02873	0.310458	0.816486	0.107535
ESRRG-2:1274, 1, set2, minTK	ESRRG	0	2	1274	minTK	1	set2	0.339316	0.560225	0.930709	-0.0675112
ESRRG-2:1607, 4, set2, minCMV	ESRRG	0	2	1607	minCMV	4	set2	1.71488	0.190354	0.705837	0.156503
ESRRG-2:1607, 4, set2, minProm	ESRRG	0	2	1607	minProm	4	set2	0.00757696	0.930635	0.995287	0.00980663
ESRRG-2:1607, 4, set2, minTK	ESRRG	0	2	1607	minTK	4	set2	1.05197	0.305054	0.81189	-0.10984
ESRRG-2:1940, 8, set2, minCMV	ESRRG	0	2	1940	minCMV	8	set2	0.316612	0.573651	0.93651	-0.0625467
ESRRG-2:1940, 8, set2, minProm	ESRRG	0	2	1940	minProm	8	set2	1.41592	0.234076	0.754167	-0.134052
ESRRG-2:1940, 8, set2, minTK	ESRRG	0	2	1940	minTK	8	set2	7.44113	0.00637498	0.0904087	-0.315655
ESRRG-2:275, 1, set1, minCMV	ESRRG	0	2	275	minCMV	1	set1	1.71206	0.190718	0.705837	0.149326
ESRRG-2:275, 1, set1, minProm	ESRRG	0	2	275	minProm	1	set1	0.169795	0.680294	0.959555	-0.0490163
ESRRG-2:275, 1, set1, minTK	ESRRG	0	2	275	minTK	1	set1	1.49282	0.221779	0.739027	0.136964
ESRRG-2:608, 4, set1, minCMV	ESRRG	0	2	608	minCMV	4	set1	0.0748442	0.78441	0.976338	0.040066
ESRRG-2:608, 4, set1, minProm	ESRRG	0	2	608	minProm	4	set1	0.401534	0.526298	0.923277	-0.0795829
ESRRG-2:608, 4, set1, minTK	ESRRG	0	2	608	minTK	4	set1	2.37346	0.123413	0.586498	-0.18842
ESRRG-2:941, 8, set1, minCMV	ESRRG	0	2	941	minCMV	8	set1	0.600999	0.438197	0.892514	-0.0842748
ESRRG-2:941, 8, set1, minProm	ESRRG	0	2	941	minProm	8	set1	3.32854	0.0680875	0.444035	-0.206161
ESRRG-2:941, 8, set1, minTK	ESRRG	0	2	941	minTK	8	set1	1.37577	0.240823	0.757119	-0.136178
ETS1-1:1060, 1, set2, minCMV	ETS1	0	1	1060	minCMV	1	set2	5.18973	0.0227207	0.22795	0.227859
ETS1-1:1060, 1, set2, minProm	ETS1	0	1	1060	minProm	1	set2	17.9886	2.22e-05	0.000703	-0.408165
ETS1-1:1060, 1, set2, minTK	ETS1	0	1	1060	minTK	1	set2	6.51688	0.0106855	0.131481	-0.245974
ETS1-1:1393, 4, set2, minCMV	ETS1	0	1	1393	minCMV	4	set2	0.365086	0.545695	0.928816	0.0569299
ETS1-1:1393, 4, set2, minProm	ETS1	0	1	1393	minProm	4	set2	8.44683	0.00365679	0.059242	-0.287701
ETS1-1:1393, 4, set2, minTK	ETS1	0	1	1393	minTK	4	set2	14.4892	0.000141	0.00363664	-0.382601
ETS1-1:1726, 8, set2, minCMV	ETS1	0	1	1726	minCMV	8	set2	0.000883	0.976293	1	-0.00262359
ETS1-1:1726, 8, set2, minProm	ETS1	0	1	1726	minProm	8	set2	12.9821	0.000314	0.00739811	-0.357974
ETS1-1:1726, 8, set2, minTK	ETS1	0	1	1726	minTK	8	set2	11.5127	0.000691	0.0144361	-0.327004
ETS1-1:394, 4, set1, minCMV	ETS1	0	1	394	minCMV	4	set1	2.31885	0.127815	0.596413	0.147808
ETS1-1:394, 4, set1, minProm	ETS1	0	1	394	minProm	4	set1	3.04553	0.0809598	0.478567	-0.224094
ETS1-1:394, 4, set1, minTK	ETS1	0	1	394	minTK	4	set1	6.90252	0.00860743	0.112686	-0.298412
ETS1-1:61, 1, set1, minCMV	ETS1	0	1	61	minCMV	1	set1	5.25508	0.0218828	0.223561	0.243695
ETS1-1:61, 1, set1, minProm	ETS1	0	1	61	minProm	1	set1	14.7751	0.000121	0.0032057	-0.392417
ETS1-1:61, 1, set1, minTK	ETS1	0	1	61	minTK	1	set1	13.1778	0.000283	0.00679435	-0.387517
ETS1-1:727, 8, set1, minCMV	ETS1	0	1	727	minCMV	8	set1	0.416962	0.518457	0.921422	0.0779257
ETS1-1:727, 8, set1, minProm	ETS1	0	1	727	minProm	8	set1	6.40513	0.0113791	0.137265	-0.319156
ETS1-1:727, 8, set1, minTK	ETS1	0	1	727	minTK	8	set1	12.277	0.000459	0.0102018	-0.416658
ETS1-2:1061, 1, set2, minCMV	ETS1	0	2	1061	minCMV	1	set2	11.3094	0.000771	0.0159499	0.329434
ETS1-2:1061, 1, set2, minProm	ETS1	0	2	1061	minProm	1	set2	14.0661	0.000177	0.00440535	-0.438059
ETS1-2:1061, 1, set2, minTK	ETS1	0	2	1061	minTK	1	set2	8.43835	0.0036739	0.0593625	-0.331697
ETS1-2:1394, 4, set2, minCMV	ETS1	0	2	1394	minCMV	4	set2	2.89354	0.0889354	0.4986	0.205409
ETS1-2:1394, 4, set2, minProm	ETS1	0	2	1394	minProm	4	set2	6.04302	0.0139614	0.161979	-0.312012
ETS1-2:1394, 4, set2, minTK	ETS1	0	2	1394	minTK	4	set2	6.79372	0.00914789	0.117685	-0.315676
ETS1-2:1727, 8, set2, minCMV	ETS1	0	2	1727	minCMV	8	set2	0.0224281	0.880954	0.992855	0.0157201
ETS1-2:1727, 8, set2, minProm	ETS1	0	2	1727	minProm	8	set2	2.55971	0.109619	0.554628	-0.21189
ETS1-2:1727, 8, set2, minTK	ETS1	0	2	1727	minTK	8	set2	11.2171	0.00081	0.016588	-0.440388
ETS1-2:395, 4, set1, minCMV	ETS1	0	2	395	minCMV	4	set1	1.17829	0.277703	0.791964	0.143913
ETS1-2:395, 4, set1, minProm	ETS1	0	2	395	minProm	4	set1	9.12641	0.00251946	0.0430904	-0.381867
ETS1-2:395, 4, set1, minTK	ETS1	0	2	395	minTK	4	set1	5.88608	0.015261	0.173846	-0.346641
ETS1-2:62, 1, set1, minCMV	ETS1	0	2	62	minCMV	1	set1	9.54581	0.00200407	0.0356666	0.37206
ETS1-2:62, 1, set1, minProm	ETS1	0	2	62	minProm	1	set1	3.42622	0.0641689	0.427328	-0.278979
ETS1-2:62, 1, set1, minTK	ETS1	0	2	62	minTK	1	set1	3.91969	0.0477236	0.36946	-0.258547
ETS1-2:728, 8, set1, minCMV	ETS1	0	2	728	minCMV	8	set1	1.08997	0.296478	0.806965	0.123132
ETS1-2:728, 8, set1, minProm	ETS1	0	2	728	minProm	8	set1	3.32841	0.0680927	0.444035	-0.225343
ETS1-2:728, 8, set1, minTK	ETS1	0	2	728	minTK	8	set1	2.83276	0.0923593	0.508657	-0.209177
ETV2-1:1062, 1, set2, minCMV	ETV2	0	1	1062	minCMV	1	set2	9.65505	0.00188832	0.0338025	0.384914
ETV2-1:1062, 1, set2, minProm	ETV2	0	1	1062	minProm	1	set2	7.41801	0.00645743	0.0911463	-0.392559
ETV2-1:1062, 1, set2, minTK	ETV2	0	1	1062	minTK	1	set2	3.39066	0.0655668	0.432882	-0.267647
ETV2-1:1395, 4, set2, minCMV	ETV2	0	1	1395	minCMV	4	set2	2.30263	0.129155	0.600314	0.208227
ETV2-1:1395, 4, set2, minProm	ETV2	0	1	1395	minProm	4	set2	0.535323	0.464378	0.903138	-0.109745
ETV2-1:1395, 4, set2, minTK	ETV2	0	1	1395	minTK	4	set2	0.626317	0.42871	0.887185	-0.123651
ETV2-1:1728, 8, set2, minCMV	ETV2	0	1	1728	minCMV	8	set2	3.41571	0.0645786	0.428226	0.277173
ETV2-1:1728, 8, set2, minProm	ETV2	0	1	1728	minProm	8	set2	1.6342	0.201123	0.720848	-0.217864
ETV2-1:1728, 8, set2, minTK	ETV2	0	1	1728	minTK	8	set2	2.55014	0.110284	0.555948	-0.206359
ETV2-1:396, 4, set1, minCMV	ETV2	0	1	396	minCMV	4	set1	0.851953	0.356	0.85017	0.191643
ETV2-1:396, 4, set1, minProm	ETV2	0	1	396	minProm	4	set1	0.149363	0.699145	0.962812	-0.0811714
ETV2-1:396, 4, set1, minTK	ETV2	0	1	396	minTK	4	set1	0.0682725	0.793869	0.977439	-0.0559745
ETV2-1:63, 1, set1, minCMV	ETV2	0	1	63	minCMV	1	set1	2.83737	0.0920946	0.508051	0.33604
ETV2-1:63, 1, set1, minProm	ETV2	0	1	63	minProm	1	set1	1.59231	0.206996	0.727811	-0.202023
ETV2-1:63, 1, set1, minTK	ETV2	0	1	63	minTK	1	set1	0.21297	0.644449	0.954313	-0.0827338
ETV2-1:729, 8, set1, minCMV	ETV2	0	1	729	minCMV	8	set1	3.14498	0.0761611	0.465685	0.307256
ETV2-1:729, 8, set1, minProm	ETV2	0	1	729	minProm	8	set1	0.947865	0.330263	0.83653	-0.227433
ETV2-1:729, 8, set1, minTK	ETV2	0	1	729	minTK	8	set1	4.00095	0.0454747	0.357509	-0.35539
ETV6-1:1063, 1, set2, minCMV	ETV6	0	1	1063	minCMV	1	set2	6.64046	0.00996879	0.124661	0.298684
ETV6-1:1063, 1, set2, minProm	ETV6	0	1	1063	minProm	1	set2	1.85901	0.17274	0.679885	-0.18103
ETV6-1:1063, 1, set2, minTK	ETV6	0	1	1063	minTK	1	set2	3.70441	0.0542687	0.400493	-0.256146
ETV6-1:1396, 4, set2, minCMV	ETV6	0	1	1396	minCMV	4	set2	3.39938	0.0652209	0.431526	0.270098
ETV6-1:1396, 4, set2, minProm	ETV6	0	1	1396	minProm	4	set2	7.47618	0.00625207	0.0899845	-0.414231
ETV6-1:1396, 4, set2, minTK	ETV6	0	1	1396	minTK	4	set2	1.24588	0.264341	0.781905	-0.178162
ETV6-1:1729, 8, set2, minCMV	ETV6	0	1	1729	minCMV	8	set2	2.38855	0.122227	0.583572	0.217037
ETV6-1:1729, 8, set2, minProm	ETV6	0	1	1729	minProm	8	set2	1.02563	0.311188	0.81702	-0.126796
ETV6-1:1729, 8, set2, minTK	ETV6	0	1	1729	minTK	8	set2	3.22014	0.0727374	0.455722	-0.260861
ETV6-1:397, 4, set1, minCMV	ETV6	0	1	397	minCMV	4	set1	4.06429	0.0437991	0.351079	0.298705
ETV6-1:397, 4, set1, minProm	ETV6	0	1	397	minProm	4	set1	2.48513	0.114927	0.570454	-0.277612
ETV6-1:397, 4, set1, minTK	ETV6	0	1	397	minTK	4	set1	3.44421	0.0634738	0.4264	-0.261585
ETV6-1:64, 1, set1, minCMV	ETV6	0	1	64	minCMV	1	set1	3.2675	0.0706653	0.449601	0.257663
ETV6-1:64, 1, set1, minProm	ETV6	0	1	64	minProm	1	set1	2.15451	0.142151	0.628198	-0.216238
ETV6-1:64, 1, set1, minTK	ETV6	0	1	64	minTK	1	set1	6.99273	0.00818412	0.108299	-0.371316
ETV6-1:730, 8, set1, minCMV	ETV6	0	1	730	minCMV	8	set1	3.79699	0.0513449	0.384907	0.326259
ETV6-1:730, 8, set1, minProm	ETV6	0	1	730	minProm	8	set1	0.778278	0.377668	0.859822	-0.142786
ETV6-1:730, 8, set1, minTK	ETV6	0	1	730	minTK	8	set1	2.86995	0.0902477	0.502832	-0.266413
Esrra-1:1275, 1, set2, minCMV	Esrra	0	1	1275	minCMV	1	set2	0.910886	0.339879	0.84056	0.098877
Esrra-1:1275, 1, set2, minProm	Esrra	0	1	1275	minProm	1	set2	0.383445	0.535765	0.92736	0.0704876
Esrra-1:1275, 1, set2, minTK	Esrra	0	1	1275	minTK	1	set2	0.124172	0.724553	0.967002	-0.0382445
Esrra-1:1608, 4, set2, minCMV	Esrra	0	1	1608	minCMV	4	set2	0.626427	0.428669	0.887185	0.0948689
Esrra-1:1608, 4, set2, minProm	Esrra	0	1	1608	minProm	4	set2	0.0712403	0.789539	0.977439	-0.0309251
Esrra-1:1608, 4, set2, minTK	Esrra	0	1	1608	minTK	4	set2	0.488137	0.484759	0.907723	-0.0776008
Esrra-1:1941, 8, set2, minCMV	Esrra	0	1	1941	minCMV	8	set2	0.979322	0.322366	0.830604	0.106057
Esrra-1:1941, 8, set2, minProm	Esrra	0	1	1941	minProm	8	set2	0.351765	0.553116	0.929428	-0.0696337
Esrra-1:1941, 8, set2, minTK	Esrra	0	1	1941	minTK	8	set2	1.95076	0.162505	0.665932	0.152099
Esrra-1:276, 1, set1, minCMV	Esrra	0	1	276	minCMV	1	set1	0.171475	0.678805	0.959555	0.0599396
Esrra-1:276, 1, set1, minProm	Esrra	0	1	276	minProm	1	set1	0.889088	0.345725	0.847551	-0.138024
Esrra-1:276, 1, set1, minTK	Esrra	0	1	276	minTK	1	set1	0.689286	0.406407	0.87537	-0.115903
Esrra-1:609, 4, set1, minCMV	Esrra	0	1	609	minCMV	4	set1	0.00207644	0.963655	0.999129	0.00556619
Esrra-1:609, 4, set1, minProm	Esrra	0	1	609	minProm	4	set1	0.053137	0.817692	0.979295	-0.0315816
Esrra-1:609, 4, set1, minTK	Esrra	0	1	609	minTK	4	set1	0.91464	0.338886	0.84056	-0.128288
Esrra-1:942, 8, set1, minCMV	Esrra	0	1	942	minCMV	8	set1	0.48179	0.487613	0.910772	-0.119043
Esrra-1:942, 8, set1, minProm	Esrra	0	1	942	minProm	8	set1	1.83202	0.175889	0.68561	-0.231534
Esrra-1:942, 8, set1, minTK	Esrra	0	1	942	minTK	8	set1	0.0627032	0.802273	0.979295	0.0306726
FOXB1-1:1203, 1, set2, minCMV	FOXB1	0	1	1203	minCMV	1	set2	11.7135	0.00062	0.0131825	0.393914
FOXB1-1:1203, 1, set2, minProm	FOXB1	0	1	1203	minProm	1	set2	2.70355	0.100125	0.526795	0.222447
FOXB1-1:1203, 1, set2, minTK	FOXB1	0	1	1203	minTK	1	set2	0.319387	0.571976	0.936017	0.0655523
FOXB1-1:1536, 4, set2, minCMV	FOXB1	0	1	1536	minCMV	4	set2	21.9838	2.75e-06	0.000102	0.554542
FOXB1-1:1536, 4, set2, minProm	FOXB1	0	1	1536	minProm	4	set2	0.182589	0.669158	0.957641	0.0579308
FOXB1-1:1536, 4, set2, minTK	FOXB1	0	1	1536	minTK	4	set2	0.0124029	0.911324	0.995104	-0.0134932
FOXB1-1:1869, 8, set2, minCMV	FOXB1	0	1	1869	minCMV	8	set2	11.979	0.000538	0.0117566	0.361397
FOXB1-1:1869, 8, set2, minProm	FOXB1	0	1	1869	minProm	8	set2	0.334585	0.562972	0.930954	-0.0783972
FOXB1-1:1869, 8, set2, minTK	FOXB1	0	1	1869	minTK	8	set2	0.0311569	0.859891	0.990056	0.0212917
FOXB1-1:204, 1, set1, minCMV	FOXB1	0	1	204	minCMV	1	set1	5.03762	0.0248026	0.242702	0.370548
FOXB1-1:204, 1, set1, minProm	FOXB1	0	1	204	minProm	1	set1	0.407907	0.523034	0.922354	0.0821465
FOXB1-1:204, 1, set1, minTK	FOXB1	0	1	204	minTK	1	set1	1.72324	0.189277	0.704799	-0.213306
FOXB1-1:537, 4, set1, minCMV	FOXB1	0	1	537	minCMV	4	set1	8.14476	0.00431858	0.06799	0.365508
FOXB1-1:537, 4, set1, minProm	FOXB1	0	1	537	minProm	4	set1	0.423418	0.515236	0.919637	-0.110346
FOXB1-1:537, 4, set1, minTK	FOXB1	0	1	537	minTK	4	set1	0.780071	0.37712	0.859822	-0.122993
FOXB1-1:870, 8, set1, minCMV	FOXB1	0	1	870	minCMV	8	set1	3.23686	0.0719985	0.453627	0.282172
FOXB1-1:870, 8, set1, minProm	FOXB1	0	1	870	minProm	8	set1	0.0466492	0.829	0.981054	0.032929
FOXB1-1:870, 8, set1, minTK	FOXB1	0	1	870	minTK	8	set1	0.0175444	0.894624	0.993706	0.0220295
FOXB1-2:1204, 1, set2, minCMV	FOXB1	0	2	1204	minCMV	1	set2	0.0693073	0.792348	0.977439	0.208926
FOXB1-2:1204, 1, set2, minProm	FOXB1	0	2	1204	minProm	1	set2	0.314201	0.575113	0.936635	0.347724
FOXB1-2:1204, 1, set2, minTK	FOXB1	0	2	1204	minTK	1	set2	0.225857	0.634613	0.950475	-0.267585
FOXB1-2:1537, 4, set2, minCMV	FOXB1	0	2	1537	minCMV	4	set2	3.81149	0.0509023	0.382078	0.762908
FOXB1-2:1537, 4, set2, minProm	FOXB1	0	2	1537	minProm	4	set2	1.58728	0.207715	0.727811	0.447541
FOXB1-2:1537, 4, set2, minTK	FOXB1	0	2	1537	minTK	4	set2	0.177415	0.673604	0.959296	-0.195173
FOXB1-2:1870, 8, set2, minCMV	FOXB1	0	2	1870	minCMV	8	set2	2.89695	0.0887474	0.498312	0.807288
FOXB1-2:1870, 8, set2, minProm	FOXB1	0	2	1870	minProm	8	set2	0.0167168	0.897125	0.993706	-0.0765103
FOXB1-2:1870, 8, set2, minTK	FOXB1	0	2	1870	minTK	8	set2	1.09756	0.294802	0.806939	-0.432008
FOXB1-2:205, 1, set1, minCMV	FOXB1	0	2	205	minCMV	1	set1	0.190465	0.66253	0.956145	-0.307739
FOXB1-2:205, 1, set1, minProm	FOXB1	0	2	205	minProm	1	set1	0.0059298	0.938619	0.997437	-0.0534118
FOXB1-2:205, 1, set1, minTK	FOXB1	0	2	205	minTK	1	set1	0.52576	0.468395	0.906092	0.457543
FOXB1-2:538, 4, set1, minCMV	FOXB1	0	2	538	minCMV	4	set1	0.294545	0.587322	0.940146	0.315427
FOXB1-2:538, 4, set1, minProm	FOXB1	0	2	538	minProm	4	set1	0.0349987	0.851598	0.987469	0.0703515
FOXB1-2:538, 4, set1, minTK	FOXB1	0	2	538	minTK	4	set1	0.471655	0.492227	0.911602	-0.371271
FOXB1-2:871, 8, set1, minCMV	FOXB1	0	2	871	minCMV	8	set1	13.023	0.000308	0.00726632	1.40137
FOXB1-2:871, 8, set1, minProm	FOXB1	0	2	871	minProm	8	set1	0.158381	0.690651	0.960519	-0.176256
FOXB1-2:871, 8, set1, minTK	FOXB1	0	2	871	minTK	8	set1	0.000817	0.977199	1	0.0130558
FOXC1-1:1205, 1, set2, minCMV	FOXC1	0	1	1205	minCMV	1	set2	4.63761	0.0312785	0.278738	0.35296
FOXC1-1:1205, 1, set2, minProm	FOXC1	0	1	1205	minProm	1	set2	0.00270273	0.958538	0.998494	0.00880088
FOXC1-1:1205, 1, set2, minTK	FOXC1	0	1	1205	minTK	1	set2	1.4663	0.225931	0.742386	-0.171944
FOXC1-1:1538, 4, set2, minCMV	FOXC1	0	1	1538	minCMV	4	set2	2.12371	0.145035	0.632917	0.290639
FOXC1-1:1538, 4, set2, minProm	FOXC1	0	1	1538	minProm	4	set2	2.39217	0.121944	0.583572	0.250551
FOXC1-1:1538, 4, set2, minTK	FOXC1	0	1	1538	minTK	4	set2	1.80444	0.179176	0.688057	-0.274612
FOXC1-1:1871, 8, set2, minCMV	FOXC1	0	1	1871	minCMV	8	set2	0.541476	0.461821	0.901674	0.118403
FOXC1-1:1871, 8, set2, minProm	FOXC1	0	1	1871	minProm	8	set2	0.770361	0.380105	0.859822	-0.157788
FOXC1-1:1871, 8, set2, minTK	FOXC1	0	1	1871	minTK	8	set2	2.64755	0.10371	0.538273	-0.310929
FOXC1-1:206, 1, set1, minCMV	FOXC1	0	1	206	minCMV	1	set1	3.26493	0.070776	0.449601	0.292123
FOXC1-1:206, 1, set1, minProm	FOXC1	0	1	206	minProm	1	set1	0.378516	0.538399	0.92736	-0.128094
FOXC1-1:206, 1, set1, minTK	FOXC1	0	1	206	minTK	1	set1	2.99428	0.083559	0.48602	-0.350587
FOXC1-1:539, 4, set1, minCMV	FOXC1	0	1	539	minCMV	4	set1	0.254752	0.613749	0.946954	0.0929104
FOXC1-1:539, 4, set1, minProm	FOXC1	0	1	539	minProm	4	set1	1.05502	0.304354	0.81189	0.209095
FOXC1-1:539, 4, set1, minTK	FOXC1	0	1	539	minTK	4	set1	0.030369	0.861656	0.990056	-0.0329188
FOXC1-1:872, 8, set1, minCMV	FOXC1	0	1	872	minCMV	8	set1	2.02884	0.154339	0.649068	0.26153
FOXC1-1:872, 8, set1, minProm	FOXC1	0	1	872	minProm	8	set1	1.04542	0.306564	0.813794	0.217195
FOXC1-1:872, 8, set1, minTK	FOXC1	0	1	872	minTK	8	set1	1.88076	0.170248	0.676331	0.376806
FOXC1-2:1206, 1, set2, minCMV	FOXC1	0	2	1206	minCMV	1	set2	1.73246	0.188097	0.702075	0.328981
FOXC1-2:1206, 1, set2, minProm	FOXC1	0	2	1206	minProm	1	set2	0.0818869	0.774756	0.975969	0.0699863
FOXC1-2:1206, 1, set2, minTK	FOXC1	0	2	1206	minTK	1	set2	0.000477	0.982569	1	-0.0056073
FOXC1-2:1539, 4, set2, minCMV	FOXC1	0	2	1539	minCMV	4	set2	2.99637	0.0834512	0.48602	0.35582
FOXC1-2:1539, 4, set2, minProm	FOXC1	0	2	1539	minProm	4	set2	0.69707	0.40377	0.872325	-0.178948
FOXC1-2:1539, 4, set2, minTK	FOXC1	0	2	1539	minTK	4	set2	0.0787809	0.778956	0.975969	0.0620759
FOXC1-2:1872, 8, set2, minCMV	FOXC1	0	2	1872	minCMV	8	set2	0.273736	0.600837	0.944581	0.0951968
FOXC1-2:1872, 8, set2, minProm	FOXC1	0	2	1872	minProm	8	set2	1.53275	0.2157	0.734798	-0.27674
FOXC1-2:1872, 8, set2, minTK	FOXC1	0	2	1872	minTK	8	set2	1.87273	0.171163	0.676715	-0.344586
FOXC1-2:207, 1, set1, minCMV	FOXC1	0	2	207	minCMV	1	set1	3.62633	0.056872	0.409189	0.463707
FOXC1-2:207, 1, set1, minProm	FOXC1	0	2	207	minProm	1	set1	0.0848571	0.77082	0.975969	0.070882
FOXC1-2:207, 1, set1, minTK	FOXC1	0	2	207	minTK	1	set1	0.336707	0.561736	0.930709	-0.163163
FOXC1-2:540, 4, set1, minCMV	FOXC1	0	2	540	minCMV	4	set1	1.36206	0.243181	0.760471	0.271298
FOXC1-2:540, 4, set1, minProm	FOXC1	0	2	540	minProm	4	set1	0.115312	0.734176	0.970339	-0.0818418
FOXC1-2:540, 4, set1, minTK	FOXC1	0	2	540	minTK	4	set1	0.0587351	0.808506	0.979295	-0.0717282
FOXC1-2:873, 8, set1, minCMV	FOXC1	0	2	873	minCMV	8	set1	0.00440596	0.947077	0.997437	-0.0153646
FOXC1-2:873, 8, set1, minProm	FOXC1	0	2	873	minProm	8	set1	0.0888073	0.765699	0.975969	0.098743
FOXC1-2:873, 8, set1, minTK	FOXC1	0	2	873	minTK	8	set1	4.34455	0.0371277	0.312273	-0.436819
FOXC1-3:1207, 1, set2, minCMV	FOXC1	0	3	1207	minCMV	1	set2	2.81823	0.093199	0.510019	0.381799
FOXC1-3:1207, 1, set2, minProm	FOXC1	0	3	1207	minProm	1	set2	0.184394	0.667624	0.957172	0.111571
FOXC1-3:1207, 1, set2, minTK	FOXC1	0	3	1207	minTK	1	set2	0.496179	0.481184	0.906599	-0.171733
FOXC1-3:1540, 4, set2, minCMV	FOXC1	0	3	1540	minCMV	4	set2	1.02047	0.312407	0.81702	0.270781
FOXC1-3:1540, 4, set2, minProm	FOXC1	0	3	1540	minProm	4	set2	1.4208	0.233271	0.752647	0.319822
FOXC1-3:1540, 4, set2, minTK	FOXC1	0	3	1540	minTK	4	set2	0.00181567	0.966012	0.999701	-0.0122638
FOXC1-3:1873, 8, set2, minCMV	FOXC1	0	3	1873	minCMV	8	set2	0.651971	0.419409	0.880167	0.22814
FOXC1-3:1873, 8, set2, minProm	FOXC1	0	3	1873	minProm	8	set2	0.141595	0.706701	0.964844	0.100432
FOXC1-3:1873, 8, set2, minTK	FOXC1	0	3	1873	minTK	8	set2	0.060986	0.804944	0.979295	-0.0628827
FOXC1-3:208, 1, set1, minCMV	FOXC1	0	3	208	minCMV	1	set1	2.73761	0.0980113	0.523295	0.37354
FOXC1-3:208, 1, set1, minProm	FOXC1	0	3	208	minProm	1	set1	0.305257	0.580605	0.939372	-0.172885
FOXC1-3:208, 1, set1, minTK	FOXC1	0	3	208	minTK	1	set1	0.540017	0.462426	0.901674	-0.305975
FOXC1-3:541, 4, set1, minCMV	FOXC1	0	3	541	minCMV	4	set1	0.357726	0.549772	0.929085	0.207988
FOXC1-3:541, 4, set1, minProm	FOXC1	0	3	541	minProm	4	set1	0.73169	0.392336	0.869127	0.342625
FOXC1-3:541, 4, set1, minTK	FOXC1	0	3	541	minTK	4	set1	0.0233091	0.878656	0.992855	-0.0501352
FOXC1-3:874, 8, set1, minCMV	FOXC1	0	3	874	minCMV	8	set1	3.59219	0.0580519	0.410931	0.44813
FOXC1-3:874, 8, set1, minProm	FOXC1	0	3	874	minProm	8	set1	0.0816446	0.775081	0.975969	-0.100928
FOXC1-3:874, 8, set1, minTK	FOXC1	0	3	874	minTK	8	set1	0.0575144	0.810469	0.979295	0.0765933
FOXC2-1:1208, 1, set2, minCMV	FOXC2	0	1	1208	minCMV	1	set2	0.440285	0.506985	0.914842	0.117717
FOXC2-1:1208, 1, set2, minProm	FOXC2	0	1	1208	minProm	1	set2	0.518046	0.471676	0.906599	-0.124059
FOXC2-1:1208, 1, set2, minTK	FOXC2	0	1	1208	minTK	1	set2	0.00143725	0.969759	0.999801	-0.00680625
FOXC2-1:1541, 4, set2, minCMV	FOXC2	0	1	1541	minCMV	4	set2	0.478271	0.489206	0.910772	0.110066
FOXC2-1:1541, 4, set2, minProm	FOXC2	0	1	1541	minProm	4	set2	0.0573136	0.810793	0.979295	-0.0474773
FOXC2-1:1541, 4, set2, minTK	FOXC2	0	1	1541	minTK	4	set2	0.0263192	0.871123	0.991969	0.0285659
FOXC2-1:1874, 8, set2, minCMV	FOXC2	0	1	1874	minCMV	8	set2	0.359645	0.548703	0.928816	0.0884181
FOXC2-1:1874, 8, set2, minProm	FOXC2	0	1	1874	minProm	8	set2	0.0632644	0.801409	0.979295	0.0495714
FOXC2-1:1874, 8, set2, minTK	FOXC2	0	1	1874	minTK	8	set2	0.0932627	0.76007	0.975969	-0.0564235
FOXC2-1:209, 1, set1, minCMV	FOXC2	0	1	209	minCMV	1	set1	3.19922	0.0736734	0.457709	0.342959
FOXC2-1:209, 1, set1, minProm	FOXC2	0	1	209	minProm	1	set1	0.017741	0.894039	0.993706	-0.0281711
FOXC2-1:209, 1, set1, minTK	FOXC2	0	1	209	minTK	1	set1	1.6345	0.201082	0.720848	-0.251365
FOXC2-1:542, 4, set1, minCMV	FOXC2	0	1	542	minCMV	4	set1	5.64972	0.0174582	0.189053	0.451839
FOXC2-1:542, 4, set1, minProm	FOXC2	0	1	542	minProm	4	set1	1.46642	0.225912	0.742386	0.28076
FOXC2-1:542, 4, set1, minTK	FOXC2	0	1	542	minTK	4	set1	0.0331261	0.855578	0.98796	-0.0455827
FOXC2-1:875, 8, set1, minCMV	FOXC2	0	1	875	minCMV	8	set1	1.8105	0.178449	0.687726	0.280497
FOXC2-1:875, 8, set1, minProm	FOXC2	0	1	875	minProm	8	set1	1.39392	0.237744	0.756297	-0.318601
FOXC2-1:875, 8, set1, minTK	FOXC2	0	1	875	minTK	8	set1	1.40067	0.236611	0.755688	-0.319434
FOXC2-2:1209, 1, set2, minCMV	FOXC2	0	2	1209	minCMV	1	set2	2.51852	0.112516	0.562122	0.256809
FOXC2-2:1209, 1, set2, minProm	FOXC2	0	2	1209	minProm	1	set2	1.8059	0.179	0.688057	0.235553
FOXC2-2:1209, 1, set2, minTK	FOXC2	0	2	1209	minTK	1	set2	1.91303	0.166628	0.671557	-0.22723
FOXC2-2:1542, 4, set2, minCMV	FOXC2	0	2	1542	minCMV	4	set2	3.45133	0.0632009	0.425964	0.28095
FOXC2-2:1542, 4, set2, minProm	FOXC2	0	2	1542	minProm	4	set2	0.00644875	0.935995	0.997246	-0.0157364
FOXC2-2:1542, 4, set2, minTK	FOXC2	0	2	1542	minTK	4	set2	0.833328	0.361312	0.853938	-0.139113
FOXC2-2:1875, 8, set2, minCMV	FOXC2	0	2	1875	minCMV	8	set2	0.870497	0.350818	0.849677	0.15597
FOXC2-2:1875, 8, set2, minProm	FOXC2	0	2	1875	minProm	8	set2	1.06448	0.302196	0.81189	0.177925
FOXC2-2:1875, 8, set2, minTK	FOXC2	0	2	1875	minTK	8	set2	0.00506489	0.943264	0.997437	0.0119834
FOXC2-2:210, 1, set1, minCMV	FOXC2	0	2	210	minCMV	1	set1	1.07618	0.299554	0.810961	0.205747
FOXC2-2:210, 1, set1, minProm	FOXC2	0	2	210	minProm	1	set1	0.0242753	0.876187	0.992855	-0.027104
FOXC2-2:210, 1, set1, minTK	FOXC2	0	2	210	minTK	1	set1	0.0883073	0.76634	0.975969	0.0572764
FOXC2-2:543, 4, set1, minCMV	FOXC2	0	2	543	minCMV	4	set1	1.0435	0.307009	0.814271	0.185065
FOXC2-2:543, 4, set1, minProm	FOXC2	0	2	543	minProm	4	set1	0.632123	0.426578	0.885758	-0.176303
FOXC2-2:543, 4, set1, minTK	FOXC2	0	2	543	minTK	4	set1	0.0477333	0.827056	0.98097	0.0439565
FOXC2-2:876, 8, set1, minCMV	FOXC2	0	2	876	minCMV	8	set1	2.10029	0.147271	0.637241	0.295107
FOXC2-2:876, 8, set1, minProm	FOXC2	0	2	876	minProm	8	set1	0.00370712	0.95145	0.998274	0.0127456
FOXC2-2:876, 8, set1, minTK	FOXC2	0	2	876	minTK	8	set1	4.11799	0.0424294	0.342968	-0.385392
FOXD2-1:1210, 1, set2, minCMV	FOXD2	0	1	1210	minCMV	1	set2	0.00632598	0.936606	0.997246	-0.0240259
FOXD2-1:1210, 1, set2, minProm	FOXD2	0	1	1210	minProm	1	set2	0.147659	0.700783	0.962812	-0.137822
FOXD2-1:1210, 1, set2, minTK	FOXD2	0	1	1210	minTK	1	set2	0.0107315	0.917493	0.995287	0.027657
FOXD2-1:1543, 4, set2, minCMV	FOXD2	0	1	1543	minCMV	4	set2	0.00565728	0.940044	0.997437	0.0251499
FOXD2-1:1543, 4, set2, minProm	FOXD2	0	1	1543	minProm	4	set2	1.17725	0.277916	0.792123	0.410185
FOXD2-1:1543, 4, set2, minTK	FOXD2	0	1	1543	minTK	4	set2	0.00954551	0.92217	0.995287	0.0297117
FOXD2-1:1876, 8, set2, minCMV	FOXD2	0	1	1876	minCMV	8	set2	0.0079747	0.928843	0.995287	-0.0368261
FOXD2-1:1876, 8, set2, minProm	FOXD2	0	1	1876	minProm	8	set2	0.000129	0.990953	1	-0.00665351
FOXD2-1:1876, 8, set2, minTK	FOXD2	0	1	1876	minTK	8	set2	0.0296588	0.863267	0.990631	-0.0538265
FOXD2-1:211, 1, set1, minCMV	FOXD2	0	1	211	minCMV	1	set1	1.6791	0.195044	0.713179	-0.527255
FOXD2-1:211, 1, set1, minProm	FOXD2	0	1	211	minProm	1	set1	0.000466	0.982785	1	0.00785773
FOXD2-1:211, 1, set1, minTK	FOXD2	0	1	211	minTK	1	set1	3.77078	0.0521552	0.388848	-0.7705
FOXD2-1:544, 4, set1, minCMV	FOXD2	0	1	544	minCMV	4	set1	1.11534	0.290925	0.805955	0.420054
FOXD2-1:544, 4, set1, minProm	FOXD2	0	1	544	minProm	4	set1	0.937929	0.332811	0.837392	0.52618
FOXD2-1:544, 4, set1, minTK	FOXD2	0	1	544	minTK	4	set1	0.000353	0.985011	1	0.00880454
FOXD2-1:877, 8, set1, minCMV	FOXD2	0	1	877	minCMV	8	set1	0.176586	0.674324	0.959296	0.170637
FOXD2-1:877, 8, set1, minProm	FOXD2	0	1	877	minProm	8	set1	1.40187	0.23641	0.755688	0.690185
FOXD2-1:877, 8, set1, minTK	FOXD2	0	1	877	minTK	8	set1	0.0198033	0.888088	0.993706	-0.0427704
FOXD3-1:1211, 1, set2, minCMV	FOXD3	0	1	1211	minCMV	1	set2	0.505004	0.47731	0.906599	0.33599
FOXD3-1:1211, 1, set2, minProm	FOXD3	0	1	1211	minProm	1	set2	0.131333	0.717054	0.966919	0.175299
FOXD3-1:1211, 1, set2, minTK	FOXD3	0	1	1211	minTK	1	set2	0.0119948	0.912789	0.995104	-0.0262761
FOXD3-1:1544, 4, set2, minCMV	FOXD3	0	1	1544	minCMV	4	set2	0.116087	0.733318	0.970339	-0.0829012
FOXD3-1:1544, 4, set2, minProm	FOXD3	0	1	1544	minProm	4	set2	0.215764	0.642287	0.953396	-0.179391
FOXD3-1:1544, 4, set2, minTK	FOXD3	0	1	1544	minTK	4	set2	0.148301	0.700164	0.962812	-0.113355
FOXD3-1:1877, 8, set2, minCMV	FOXD3	0	1	1877	minCMV	8	set2	0.163567	0.685893	0.95976	0.13181
FOXD3-1:1877, 8, set2, minProm	FOXD3	0	1	1877	minProm	8	set2	0.126593	0.721991	0.966954	0.128979
FOXD3-1:1877, 8, set2, minTK	FOXD3	0	1	1877	minTK	8	set2	1.50516	0.219879	0.736047	-0.364855
FOXD3-1:212, 1, set1, minCMV	FOXD3	0	1	212	minCMV	1	set1	0.268767	0.60416	0.945541	0.138225
FOXD3-1:212, 1, set1, minProm	FOXD3	0	1	212	minProm	1	set1	0.0853116	0.770224	0.975969	-0.109723
FOXD3-1:212, 1, set1, minTK	FOXD3	0	1	212	minTK	1	set1	0.876806	0.349078	0.849677	-0.369774
FOXD3-1:545, 4, set1, minCMV	FOXD3	0	1	545	minCMV	4	set1	0.255736	0.613065	0.946954	-0.154476
FOXD3-1:545, 4, set1, minProm	FOXD3	0	1	545	minProm	4	set1	0.0566317	0.811901	0.979295	-0.0880875
FOXD3-1:545, 4, set1, minTK	FOXD3	0	1	545	minTK	4	set1	1.29732	0.254704	0.770765	-0.451078
FOXD3-1:878, 8, set1, minCMV	FOXD3	0	1	878	minCMV	8	set1	0.316998	0.573417	0.936468	0.166527
FOXD3-1:878, 8, set1, minProm	FOXD3	0	1	878	minProm	8	set1	0.155252	0.693566	0.961959	0.139999
FOXD3-1:878, 8, set1, minTK	FOXD3	0	1	878	minTK	8	set1	1.78784	0.18119	0.691427	-0.38743
FOXG1-1:1212, 1, set2, minCMV	FOXG1	0	1	1212	minCMV	1	set2	1.28174	0.257576	0.774115	0.357815
FOXG1-1:1212, 1, set2, minProm	FOXG1	0	1	1212	minProm	1	set2	0.0997613	0.752116	0.974707	-0.0586387
FOXG1-1:1212, 1, set2, minTK	FOXG1	0	1	1212	minTK	1	set2	0.806645	0.369114	0.857003	-0.19929
FOXG1-1:1545, 4, set2, minCMV	FOXG1	0	1	1545	minCMV	4	set2	1.67019	0.196233	0.715168	0.28892
FOXG1-1:1545, 4, set2, minProm	FOXG1	0	1	1545	minProm	4	set2	0.361429	0.547714	0.928816	-0.0919317
FOXG1-1:1545, 4, set2, minTK	FOXG1	0	1	1545	minTK	4	set2	1.5017	0.22041	0.736699	-0.207775
FOXG1-1:1878, 8, set2, minCMV	FOXG1	0	1	1878	minCMV	8	set2	0.111009	0.738999	0.97245	0.0805283
FOXG1-1:1878, 8, set2, minProm	FOXG1	0	1	1878	minProm	8	set2	0.0672981	0.795312	0.978098	-0.056757
FOXG1-1:1878, 8, set2, minTK	FOXG1	0	1	1878	minTK	8	set2	4.36822	0.0366151	0.309665	-0.522769
FOXG1-1:213, 1, set1, minCMV	FOXG1	0	1	213	minCMV	1	set1	0.0122391	0.91191	0.995104	0.0468911
FOXG1-1:213, 1, set1, minProm	FOXG1	0	1	213	minProm	1	set1	0.376291	0.539595	0.92736	-0.204563
FOXG1-1:213, 1, set1, minTK	FOXG1	0	1	213	minTK	1	set1	1.20478	0.272368	0.786554	-0.374324
FOXG1-1:546, 4, set1, minCMV	FOXG1	0	1	546	minCMV	4	set1	1.09839	0.294619	0.806939	0.248149
FOXG1-1:546, 4, set1, minProm	FOXG1	0	1	546	minProm	4	set1	0.398518	0.527856	0.923858	0.127285
FOXG1-1:546, 4, set1, minTK	FOXG1	0	1	546	minTK	4	set1	0.159935	0.689217	0.960519	0.0773625
FOXG1-1:879, 8, set1, minCMV	FOXG1	0	1	879	minCMV	8	set1	0.0871829	0.767789	0.975969	0.11131
FOXG1-1:879, 8, set1, minProm	FOXG1	0	1	879	minProm	8	set1	1.76198	0.184378	0.696237	0.338293
FOXG1-1:879, 8, set1, minTK	FOXG1	0	1	879	minTK	8	set1	3.58307	0.0583713	0.410931	-0.679063
FOXG1-2:1213, 1, set2, minCMV	FOXG1	0	2	1213	minCMV	1	set2	0.0564381	0.812217	0.979295	0.0395272
FOXG1-2:1213, 1, set2, minProm	FOXG1	0	2	1213	minProm	1	set2	0.471699	0.492206	0.911602	0.0975089
FOXG1-2:1213, 1, set2, minTK	FOXG1	0	2	1213	minTK	1	set2	0.169611	0.680458	0.959555	-0.0582249
FOXG1-2:1546, 4, set2, minCMV	FOXG1	0	2	1546	minCMV	4	set2	0.149853	0.698676	0.962812	0.0469833
FOXG1-2:1546, 4, set2, minProm	FOXG1	0	2	1546	minProm	4	set2	0.320854	0.571095	0.935073	-0.0716609
FOXG1-2:1546, 4, set2, minTK	FOXG1	0	2	1546	minTK	4	set2	1.56497	0.210939	0.728173	-0.172248
FOXG1-2:1879, 8, set2, minCMV	FOXG1	0	2	1879	minCMV	8	set2	0.0840602	0.771869	0.975969	0.0432572
FOXG1-2:1879, 8, set2, minProm	FOXG1	0	2	1879	minProm	8	set2	2.63399	0.104598	0.541057	-0.222599
FOXG1-2:1879, 8, set2, minTK	FOXG1	0	2	1879	minTK	8	set2	0.000459	0.9829	1	0.00290111
FOXG1-2:214, 1, set1, minCMV	FOXG1	0	2	214	minCMV	1	set1	14.1043	0.000173	0.00435201	0.681781
FOXG1-2:214, 1, set1, minProm	FOXG1	0	2	214	minProm	1	set1	1.43333	0.231221	0.749576	-0.190411
FOXG1-2:214, 1, set1, minTK	FOXG1	0	2	214	minTK	1	set1	4.08961	0.0431475	0.347216	-0.264862
FOXG1-2:547, 4, set1, minCMV	FOXG1	0	2	547	minCMV	4	set1	0.00218981	0.962676	0.998679	0.00701711
FOXG1-2:547, 4, set1, minProm	FOXG1	0	2	547	minProm	4	set1	0.166206	0.683506	0.959555	0.0577652
FOXG1-2:547, 4, set1, minTK	FOXG1	0	2	547	minTK	4	set1	0.306402	0.579897	0.939236	-0.0975234
FOXG1-2:880, 8, set1, minCMV	FOXG1	0	2	880	minCMV	8	set1	0.845703	0.357771	0.850858	-0.148557
FOXG1-2:880, 8, set1, minProm	FOXG1	0	2	880	minProm	8	set1	0.548781	0.458816	0.900874	-0.125
FOXG1-2:880, 8, set1, minTK	FOXG1	0	2	880	minTK	8	set1	0.27276	0.601486	0.944581	-0.0818158
FOXI1-1:1214, 1, set2, minCMV	FOXI1	0	1	1214	minCMV	1	set2	0.960638	0.327026	0.835554	0.235225
FOXI1-1:1214, 1, set2, minProm	FOXI1	0	1	1214	minProm	1	set2	0.0560625	0.812831	0.979295	0.04685
FOXI1-1:1214, 1, set2, minTK	FOXI1	0	1	1214	minTK	1	set2	2.82112	0.0930317	0.509965	-0.352317
FOXI1-1:1547, 4, set2, minCMV	FOXI1	0	1	1547	minCMV	4	set2	1.72018	0.18967	0.705376	0.381348
FOXI1-1:1547, 4, set2, minProm	FOXI1	0	1	1547	minProm	4	set2	0.921427	0.337101	0.839209	0.269005
FOXI1-1:1547, 4, set2, minTK	FOXI1	0	1	1547	minTK	4	set2	0.197914	0.65641	0.954987	0.117201
FOXI1-1:1880, 8, set2, minCMV	FOXI1	0	1	1880	minCMV	8	set2	0.0873322	0.767596	0.975969	0.134407
FOXI1-1:1880, 8, set2, minProm	FOXI1	0	1	1880	minProm	8	set2	0.756124	0.384544	0.862976	-0.230771
FOXI1-1:1880, 8, set2, minTK	FOXI1	0	1	1880	minTK	8	set2	0.0977543	0.754541	0.974707	0.0950168
FOXI1-1:215, 1, set1, minCMV	FOXI1	0	1	215	minCMV	1	set1	3.63692	0.0565115	0.407675	0.366103
FOXI1-1:215, 1, set1, minProm	FOXI1	0	1	215	minProm	1	set1	0.240817	0.623617	0.948902	-0.111229
FOXI1-1:215, 1, set1, minTK	FOXI1	0	1	215	minTK	1	set1	0.0839832	0.77197	0.975969	-0.0616492
FOXI1-1:548, 4, set1, minCMV	FOXI1	0	1	548	minCMV	4	set1	3.00895	0.0828061	0.484219	0.329232
FOXI1-1:548, 4, set1, minProm	FOXI1	0	1	548	minProm	4	set1	1.93763	0.163926	0.668525	-0.318178
FOXI1-1:548, 4, set1, minTK	FOXI1	0	1	548	minTK	4	set1	1.20126	0.273069	0.786736	0.240395
FOXI1-1:881, 8, set1, minCMV	FOXI1	0	1	881	minCMV	8	set1	1.45542	0.22766	0.743779	0.357981
FOXI1-1:881, 8, set1, minProm	FOXI1	0	1	881	minProm	8	set1	0.720025	0.396136	0.869363	0.212403
FOXI1-1:881, 8, set1, minTK	FOXI1	0	1	881	minTK	8	set1	0.112993	0.736762	0.970339	-0.0773922
FOXJ2-1:1215, 1, set2, minCMV	FOXJ2	0	1	1215	minCMV	1	set2	2.59293	0.107342	0.547861	0.27356
FOXJ2-1:1215, 1, set2, minProm	FOXJ2	0	1	1215	minProm	1	set2	0.310655	0.577279	0.937562	-0.0925389
FOXJ2-1:1215, 1, set2, minTK	FOXJ2	0	1	1215	minTK	1	set2	2.44018	0.118263	0.57266	-0.245172
FOXJ2-1:1548, 4, set2, minCMV	FOXJ2	0	1	1548	minCMV	4	set2	3.36561	0.0665707	0.43716	0.253705
FOXJ2-1:1548, 4, set2, minProm	FOXJ2	0	1	1548	minProm	4	set2	0.524301	0.469013	0.906092	-0.118891
FOXJ2-1:1548, 4, set2, minTK	FOXJ2	0	1	1548	minTK	4	set2	0.259061	0.610766	0.946954	0.0983767
FOXJ2-1:1881, 8, set2, minCMV	FOXJ2	0	1	1881	minCMV	8	set2	7.96764	0.00476209	0.0732813	0.511976
FOXJ2-1:1881, 8, set2, minProm	FOXJ2	0	1	1881	minProm	8	set2	5.3461	0.0207687	0.215343	-0.393885
FOXJ2-1:1881, 8, set2, minTK	FOXJ2	0	1	1881	minTK	8	set2	1.25842	0.261951	0.778877	-0.167266
FOXJ2-1:216, 1, set1, minCMV	FOXJ2	0	1	216	minCMV	1	set1	8.0605	0.00452407	0.070146	0.443257
FOXJ2-1:216, 1, set1, minProm	FOXJ2	0	1	216	minProm	1	set1	0.948549	0.330089	0.83653	-0.217644
FOXJ2-1:216, 1, set1, minTK	FOXJ2	0	1	216	minTK	1	set1	2.89235	0.0890008	0.4986	0.313875
FOXJ2-1:549, 4, set1, minCMV	FOXJ2	0	1	549	minCMV	4	set1	4.05442	0.0440559	0.351405	0.355575
FOXJ2-1:549, 4, set1, minProm	FOXJ2	0	1	549	minProm	4	set1	0.425076	0.514415	0.918973	0.144583
FOXJ2-1:549, 4, set1, minTK	FOXJ2	0	1	549	minTK	4	set1	0.495911	0.481302	0.906599	0.115317
FOXJ2-1:882, 8, set1, minCMV	FOXJ2	0	1	882	minCMV	8	set1	1.05565	0.30421	0.81189	0.173235
FOXJ2-1:882, 8, set1, minProm	FOXJ2	0	1	882	minProm	8	set1	0.703337	0.401665	0.870534	0.16667
FOXJ2-1:882, 8, set1, minTK	FOXJ2	0	1	882	minTK	8	set1	3.07489	0.07951	0.47455	0.297036
FOXJ2-2:1216, 1, set2, minCMV	FOXJ2	0	2	1216	minCMV	1	set2	5.8599	0.0154897	0.175473	0.379391
FOXJ2-2:1216, 1, set2, minProm	FOXJ2	0	2	1216	minProm	1	set2	0.0851174	0.770479	0.975969	-0.050598
FOXJ2-2:1216, 1, set2, minTK	FOXJ2	0	2	1216	minTK	1	set2	0.0118732	0.913231	0.995104	-0.0173383
FOXJ2-2:1549, 4, set2, minCMV	FOXJ2	0	2	1549	minCMV	4	set2	8.14521	0.00431751	0.06799	0.476346
FOXJ2-2:1549, 4, set2, minProm	FOXJ2	0	2	1549	minProm	4	set2	0.384979	0.534951	0.92736	0.0982896
FOXJ2-2:1549, 4, set2, minTK	FOXJ2	0	2	1549	minTK	4	set2	0.158864	0.690205	0.960519	0.0658555
FOXJ2-2:1882, 8, set2, minCMV	FOXJ2	0	2	1882	minCMV	8	set2	26.9828	2.05e-07	8.75e-06	1.07525
FOXJ2-2:1882, 8, set2, minProm	FOXJ2	0	2	1882	minProm	8	set2	0.132999	0.715342	0.966919	-0.0674381
FOXJ2-2:1882, 8, set2, minTK	FOXJ2	0	2	1882	minTK	8	set2	0.393566	0.530431	0.924978	-0.103608
FOXJ2-2:217, 1, set1, minCMV	FOXJ2	0	2	217	minCMV	1	set1	2.6138	0.105938	0.544317	0.293567
FOXJ2-2:217, 1, set1, minProm	FOXJ2	0	2	217	minProm	1	set1	0.0212656	0.884058	0.992855	0.0287806
FOXJ2-2:217, 1, set1, minTK	FOXJ2	0	2	217	minTK	1	set1	0.627024	0.428449	0.887185	-0.11758
FOXJ2-2:550, 4, set1, minCMV	FOXJ2	0	2	550	minCMV	4	set1	0.717189	0.397068	0.869363	0.165173
FOXJ2-2:550, 4, set1, minProm	FOXJ2	0	2	550	minProm	4	set1	0.449933	0.502367	0.912365	0.121536
FOXJ2-2:550, 4, set1, minTK	FOXJ2	0	2	550	minTK	4	set1	0.0697729	0.791668	0.977439	-0.0447179
FOXJ2-2:883, 8, set1, minCMV	FOXJ2	0	2	883	minCMV	8	set1	3.17424	0.0748082	0.462038	0.312502
FOXJ2-2:883, 8, set1, minProm	FOXJ2	0	2	883	minProm	8	set1	1.23565	0.266311	0.782537	-0.198047
FOXJ2-2:883, 8, set1, minTK	FOXJ2	0	2	883	minTK	8	set1	0.0153783	0.901308	0.994078	-0.0230436
FOXL1-1:1217, 1, set2, minCMV	FOXL1	0	1	1217	minCMV	1	set2	9.26631	0.00233408	0.0405613	0.528586
FOXL1-1:1217, 1, set2, minProm	FOXL1	0	1	1217	minProm	1	set2	0.0847	0.771026	0.975969	-0.052817
FOXL1-1:1217, 1, set2, minTK	FOXL1	0	1	1217	minTK	1	set2	0.0132636	0.908312	0.994942	-0.0199742
FOXL1-1:1550, 4, set2, minCMV	FOXL1	0	1	1550	minCMV	4	set2	2.46746	0.116226	0.57054	0.285737
FOXL1-1:1550, 4, set2, minProm	FOXL1	0	1	1550	minProm	4	set2	0.638095	0.424401	0.883005	0.18586
FOXL1-1:1550, 4, set2, minTK	FOXL1	0	1	1550	minTK	4	set2	0.611377	0.43427	0.891055	0.181316
FOXL1-1:1883, 8, set2, minCMV	FOXL1	0	1	1883	minCMV	8	set2	2.58393	0.107953	0.550068	0.321902
FOXL1-1:1883, 8, set2, minProm	FOXL1	0	1	1883	minProm	8	set2	0.672857	0.412057	0.878813	0.161587
FOXL1-1:1883, 8, set2, minTK	FOXL1	0	1	1883	minTK	8	set2	0.363522	0.546557	0.928816	0.118027
FOXL1-1:218, 1, set1, minCMV	FOXL1	0	1	218	minCMV	1	set1	5.92992	0.0148859	0.170204	0.565154
FOXL1-1:218, 1, set1, minProm	FOXL1	0	1	218	minProm	1	set1	0.00126456	0.971633	1	-0.00766451
FOXL1-1:218, 1, set1, minTK	FOXL1	0	1	218	minTK	1	set1	0.70403	0.401433	0.870534	-0.203052
FOXL1-1:551, 4, set1, minCMV	FOXL1	0	1	551	minCMV	4	set1	0.768471	0.380691	0.860231	0.169883
FOXL1-1:551, 4, set1, minProm	FOXL1	0	1	551	minProm	4	set1	2.94633	0.0860729	0.493027	0.390979
FOXL1-1:551, 4, set1, minTK	FOXL1	0	1	551	minTK	4	set1	0.668324	0.413636	0.879133	-0.202035
FOXL1-1:884, 8, set1, minCMV	FOXL1	0	1	884	minCMV	8	set1	1.94516	0.163109	0.666328	0.27747
FOXL1-1:884, 8, set1, minProm	FOXL1	0	1	884	minProm	8	set1	21.9719	2.77e-06	0.000102	1.41345
FOXL1-1:884, 8, set1, minTK	FOXL1	0	1	884	minTK	8	set1	0.0032952	0.954224	0.998274	-0.0128976
FOXO1-1:1218, 1, set2, minCMV	FOXO1	0	1	1218	minCMV	1	set2	0.920429	0.337362	0.839209	0.544039
FOXO1-1:1218, 1, set2, minProm	FOXO1	0	1	1218	minProm	1	set2	6.08e-09	0	0
FOXO1-1:1218, 1, set2, minTK	FOXO1	0	1	1218	minTK	1	set2	0.408617	0.522672	0.922354	0.407162
FOXO1-1:1551, 4, set2, minCMV	FOXO1	0	1	1551	minCMV	4	set2	0.570084	0.450226	0.898136	-0.264671
FOXO1-1:1551, 4, set2, minProm	FOXO1	0	1	1551	minProm	4	set2	0.852135	0.355949	0.85017	-0.770239
FOXO1-1:1551, 4, set2, minTK	FOXO1	0	1	1551	minTK	4	set2	1.1454	0.284514	0.799536	-0.680348
FOXO1-1:1884, 8, set2, minCMV	FOXO1	0	1	1884	minCMV	8	set2	3.16418	0.0752702	0.463549	0.812964
FOXO1-1:1884, 8, set2, minProm	FOXO1	0	1	1884	minProm	8	set2	0.39192	0.531292	0.925161	-0.373054
FOXO1-1:1884, 8, set2, minTK	FOXO1	0	1	1884	minTK	8	set2	0.450349	0.502169	0.912365	-0.316656
FOXO1-1:219, 1, set1, minCMV	FOXO1	0	1	219	minCMV	1	set1	0.607143	0.435866	0.89117	0.264925
FOXO1-1:219, 1, set1, minProm	FOXO1	0	1	219	minProm	1	set1	1.10265	0.293685	0.806939	-0.496085
FOXO1-1:219, 1, set1, minTK	FOXO1	0	1	219	minTK	1	set1	0.000334	0.985411	1	-0.00423747
FOXO1-1:552, 4, set1, minCMV	FOXO1	0	1	552	minCMV	4	set1	0.041087	0.83937	0.982984	-0.0994812
FOXO1-1:552, 4, set1, minProm	FOXO1	0	1	552	minProm	4	set1	0.733351	0.391799	0.869127	0.446508
FOXO1-1:552, 4, set1, minTK	FOXO1	0	1	552	minTK	4	set1	0.370921	0.542503	0.927979	0.197376
FOXO1-1:885, 8, set1, minCMV	FOXO1	0	1	885	minCMV	8	set1	0.410815	0.521556	0.922239	0.208857
FOXO1-1:885, 8, set1, minProm	FOXO1	0	1	885	minProm	8	set1	0.539278	0.462732	0.901674	0.224619
FOXO1-1:885, 8, set1, minTK	FOXO1	0	1	885	minTK	8	set1	0.816997	0.36606	0.856557	0.319518
FOXO6-1:1219, 1, set2, minCMV	FOXO6	0	1	1219	minCMV	1	set2	0.531538	0.465961	0.903664	-0.187463
FOXO6-1:1219, 1, set2, minProm	FOXO6	0	1	1219	minProm	1	set2	0.0176953	0.894175	0.993706	-0.0337055
FOXO6-1:1219, 1, set2, minTK	FOXO6	0	1	1219	minTK	1	set2	0.748691	0.386891	0.866658	-0.226458
FOXO6-1:1552, 4, set2, minCMV	FOXO6	0	1	1552	minCMV	4	set2	0.0531408	0.817686	0.979295	-0.054963
FOXO6-1:1552, 4, set2, minProm	FOXO6	0	1	1552	minProm	4	set2	1.70991	0.190998	0.706036	-0.324893
FOXO6-1:1552, 4, set2, minTK	FOXO6	0	1	1552	minTK	4	set2	0.0960573	0.756613	0.974707	-0.0733139
FOXO6-1:1885, 8, set2, minCMV	FOXO6	0	1	1885	minCMV	8	set2	0.00104583	0.974201	1	0.00636352
FOXO6-1:1885, 8, set2, minProm	FOXO6	0	1	1885	minProm	8	set2	0.0478127	0.826914	0.98097	-0.0516123
FOXO6-1:1885, 8, set2, minTK	FOXO6	0	1	1885	minTK	8	set2	0.0921785	0.761426	0.975969	-0.0619381
FOXO6-1:220, 1, set1, minCMV	FOXO6	0	1	220	minCMV	1	set1	0.514653	0.473132	0.906599	0.182164
FOXO6-1:220, 1, set1, minProm	FOXO6	0	1	220	minProm	1	set1	0.143172	0.705148	0.964844	0.102199
FOXO6-1:220, 1, set1, minTK	FOXO6	0	1	220	minTK	1	set1	0.402378	0.525864	0.923277	-0.208072
FOXO6-1:553, 4, set1, minCMV	FOXO6	0	1	553	minCMV	4	set1	0.722941	0.395181	0.869363	0.200418
FOXO6-1:553, 4, set1, minProm	FOXO6	0	1	553	minProm	4	set1	0.45358	0.50064	0.912365	-0.15511
FOXO6-1:553, 4, set1, minTK	FOXO6	0	1	553	minTK	4	set1	0.0183296	0.892306	0.993706	-0.0321514
FOXO6-1:886, 8, set1, minCMV	FOXO6	0	1	886	minCMV	8	set1	0.214539	0.643233	0.953743	-0.096252
FOXO6-1:886, 8, set1, minProm	FOXO6	0	1	886	minProm	8	set1	0.248067	0.61844	0.948134	-0.140538
FOXO6-1:886, 8, set1, minTK	FOXO6	0	1	886	minTK	8	set1	0.45728	0.498898	0.912365	-0.148686
Foxg1-1:1220, 1, set2, minCMV	Foxg1	0	1	1220	minCMV	1	set2	3.15241	0.0758147	0.46487	0.220722
Foxg1-1:1220, 1, set2, minProm	Foxg1	0	1	1220	minProm	1	set2	0.614025	0.433276	0.890035	0.0923443
Foxg1-1:1220, 1, set2, minTK	Foxg1	0	1	1220	minTK	1	set2	1.55644	0.212188	0.728653	0.142332
Foxg1-1:1553, 4, set2, minCMV	Foxg1	0	1	1553	minCMV	4	set2	2.037	0.153513	0.647844	0.155732
Foxg1-1:1553, 4, set2, minProm	Foxg1	0	1	1553	minProm	4	set2	0.0969152	0.755563	0.974707	0.0331753
Foxg1-1:1553, 4, set2, minTK	Foxg1	0	1	1553	minTK	4	set2	0.0355206	0.850509	0.986872	-0.0197243
Foxg1-1:1886, 8, set2, minCMV	Foxg1	0	1	1886	minCMV	8	set2	0.0197522	0.888231	0.993706	-0.0175429
Foxg1-1:1886, 8, set2, minProm	Foxg1	0	1	1886	minProm	8	set2	0.414992	0.519446	0.922039	0.071159
Foxg1-1:1886, 8, set2, minTK	Foxg1	0	1	1886	minTK	8	set2	0.208291	0.648111	0.954528	-0.0525953
Foxg1-1:221, 1, set1, minCMV	Foxg1	0	1	221	minCMV	1	set1	6.43052	0.0112176	0.136119	0.505151
Foxg1-1:221, 1, set1, minProm	Foxg1	0	1	221	minProm	1	set1	0.242218	0.622609	0.948902	-0.0972064
Foxg1-1:221, 1, set1, minTK	Foxg1	0	1	221	minTK	1	set1	0.461369	0.496985	0.912365	0.12955
Foxg1-1:554, 4, set1, minCMV	Foxg1	0	1	554	minCMV	4	set1	0.0516099	0.820285	0.979295	0.0315526
Foxg1-1:554, 4, set1, minProm	Foxg1	0	1	554	minProm	4	set1	0.0370858	0.84729	0.985441	-0.0243889
Foxg1-1:554, 4, set1, minTK	Foxg1	0	1	554	minTK	4	set1	0.0144266	0.904395	0.994432	0.0170784
Foxg1-1:887, 8, set1, minCMV	Foxg1	0	1	887	minCMV	8	set1	1.33182	0.248482	0.765221	0.299967
Foxg1-1:887, 8, set1, minProm	Foxg1	0	1	887	minProm	8	set1	7.26869	0.00701668	0.0970325	-0.448629
Foxg1-1:887, 8, set1, minTK	Foxg1	0	1	887	minTK	8	set1	4.0162	0.0450653	0.356102	-0.364074
Foxg1-2:1221, 1, set2, minCMV	Foxg1	0	2	1221	minCMV	1	set2	0.562942	0.453077	0.899331	-0.113927
Foxg1-2:1221, 1, set2, minProm	Foxg1	0	2	1221	minProm	1	set2	2.77769	0.0955859	0.516252	0.255357
Foxg1-2:1221, 1, set2, minTK	Foxg1	0	2	1221	minTK	1	set2	1.14681	0.284219	0.799536	-0.170285
Foxg1-2:1554, 4, set2, minCMV	Foxg1	0	2	1554	minCMV	4	set2	0.221464	0.637927	0.950995	-0.0683848
Foxg1-2:1554, 4, set2, minProm	Foxg1	0	2	1554	minProm	4	set2	0.282088	0.595336	0.943306	0.0879425
Foxg1-2:1554, 4, set2, minTK	Foxg1	0	2	1554	minTK	4	set2	0.209947	0.646809	0.954429	-0.0619567
Foxg1-2:1887, 8, set2, minCMV	Foxg1	0	2	1887	minCMV	8	set2	11.2613	0.000791	0.0162578	0.770722
Foxg1-2:1887, 8, set2, minProm	Foxg1	0	2	1887	minProm	8	set2	2.76e-05	0.995812	1	0.000826664
Foxg1-2:1887, 8, set2, minTK	Foxg1	0	2	1887	minTK	8	set2	0.0291471	0.86444	0.990663	-0.0280001
Foxg1-2:222, 1, set1, minCMV	Foxg1	0	2	222	minCMV	1	set1	0.855964	0.354871	0.85017	0.14782
Foxg1-2:222, 1, set1, minProm	Foxg1	0	2	222	minProm	1	set1	1.86042	0.172576	0.679677	-0.256053
Foxg1-2:222, 1, set1, minTK	Foxg1	0	2	222	minTK	1	set1	0.00375016	0.951169	0.998274	0.0116811
Foxg1-2:555, 4, set1, minCMV	Foxg1	0	2	555	minCMV	4	set1	1.2225	0.26887	0.785766	0.220664
Foxg1-2:555, 4, set1, minProm	Foxg1	0	2	555	minProm	4	set1	0.759035	0.383631	0.862384	-0.14949
Foxg1-2:555, 4, set1, minTK	Foxg1	0	2	555	minTK	4	set1	0.0681501	0.79405	0.977439	0.0462297
Foxg1-2:888, 8, set1, minCMV	Foxg1	0	2	888	minCMV	8	set1	1.53086	0.215984	0.734798	-0.221714
Foxg1-2:888, 8, set1, minProm	Foxg1	0	2	888	minProm	8	set1	2.34489	0.125694	0.593297	-0.268992
Foxg1-2:888, 8, set1, minTK	Foxg1	0	2	888	minTK	8	set1	0.549737	0.458425	0.900874	0.107626
Foxj3-1:1222, 1, set2, minCMV	Foxj3	0	1	1222	minCMV	1	set2	0.645875	0.421591	0.880167	0.109171
Foxj3-1:1222, 1, set2, minProm	Foxj3	0	1	1222	minProm	1	set2	0.0816172	0.775118	0.975969	0.0346727
Foxj3-1:1222, 1, set2, minTK	Foxj3	0	1	1222	minTK	1	set2	0.00157656	0.968328	0.999753	0.00538314
Foxj3-1:1555, 4, set2, minCMV	Foxj3	0	1	1555	minCMV	4	set2	3.76293	0.0524008	0.389989	0.370643
Foxj3-1:1555, 4, set2, minProm	Foxj3	0	1	1555	minProm	4	set2	1.65786	0.197893	0.717697	-0.174771
Foxj3-1:1555, 4, set2, minTK	Foxj3	0	1	1555	minTK	4	set2	1.22301	0.26877	0.785766	-0.154064
Foxj3-1:1888, 8, set2, minCMV	Foxj3	0	1	1888	minCMV	8	set2	4.35892	0.0368155	0.310545	-0.273874
Foxj3-1:1888, 8, set2, minProm	Foxj3	0	1	1888	minProm	8	set2	0.0167211	0.897112	0.993706	-0.0183118
Foxj3-1:1888, 8, set2, minTK	Foxj3	0	1	1888	minTK	8	set2	1.34888	0.245474	0.764305	-0.169406
Foxj3-1:223, 1, set1, minCMV	Foxj3	0	1	223	minCMV	1	set1	0.00241962	0.960768	0.998494	-0.00815266
Foxj3-1:223, 1, set1, minProm	Foxj3	0	1	223	minProm	1	set1	0.27413	0.600575	0.944581	0.0855383
Foxj3-1:223, 1, set1, minTK	Foxj3	0	1	223	minTK	1	set1	0.476291	0.490107	0.911258	0.119871
Foxj3-1:556, 4, set1, minCMV	Foxj3	0	1	556	minCMV	4	set1	5.44696	0.0196024	0.206447	-0.346205
Foxj3-1:556, 4, set1, minProm	Foxj3	0	1	556	minProm	4	set1	0.0153224	0.901487	0.994096	-0.0243714
Foxj3-1:556, 4, set1, minTK	Foxj3	0	1	556	minTK	4	set1	0.142545	0.705764	0.964844	0.0650502
Foxj3-1:889, 8, set1, minCMV	Foxj3	0	1	889	minCMV	8	set1	3.15305	0.0757851	0.46487	-0.316186
Foxj3-1:889, 8, set1, minProm	Foxj3	0	1	889	minProm	8	set1	0.601323	0.438074	0.892514	-0.132376
Foxj3-1:889, 8, set1, minTK	Foxj3	0	1	889	minTK	8	set1	0.655461	0.418167	0.880167	-0.148008
GATA3-1:1071, 1, set2, minCMV	GATA3	0	1	1071	minCMV	1	set2	0.77642	0.378238	0.859822	0.170813
GATA3-1:1071, 1, set2, minProm	GATA3	0	1	1071	minProm	1	set2	1.03989	0.307848	0.814572	-0.182899
GATA3-1:1071, 1, set2, minTK	GATA3	0	1	1071	minTK	1	set2	0.000484	0.982454	1	-0.00407345
GATA3-1:1404, 4, set2, minCMV	GATA3	0	1	1404	minCMV	4	set2	1.27061	0.259653	0.775423	0.274301
GATA3-1:1404, 4, set2, minProm	GATA3	0	1	1404	minProm	4	set2	0.117048	0.732258	0.970339	-0.067103
GATA3-1:1404, 4, set2, minTK	GATA3	0	1	1404	minTK	4	set2	0.146563	0.701842	0.962933	0.0699219
GATA3-1:1737, 8, set2, minCMV	GATA3	0	1	1737	minCMV	8	set2	0.175657	0.675133	0.959296	-0.0750947
GATA3-1:1737, 8, set2, minProm	GATA3	0	1	1737	minProm	8	set2	0.0527428	0.818358	0.979295	-0.0365755
GATA3-1:1737, 8, set2, minTK	GATA3	0	1	1737	minTK	8	set2	0.288939	0.590901	0.941757	-0.0872515
GATA3-1:405, 4, set1, minCMV	GATA3	0	1	405	minCMV	4	set1	0.0468196	0.828693	0.981054	-0.0480547
GATA3-1:405, 4, set1, minProm	GATA3	0	1	405	minProm	4	set1	0.181367	0.670201	0.957653	0.0974117
GATA3-1:405, 4, set1, minTK	GATA3	0	1	405	minTK	4	set1	0.534956	0.464531	0.903138	-0.15143
GATA3-1:72, 1, set1, minCMV	GATA3	0	1	72	minCMV	1	set1	0.210286	0.646543	0.954429	0.0861166
GATA3-1:72, 1, set1, minProm	GATA3	0	1	72	minProm	1	set1	0.000225	0.988032	1	0.0025904
GATA3-1:72, 1, set1, minTK	GATA3	0	1	72	minTK	1	set1	0.357143	0.550097	0.929085	0.126311
GATA3-1:738, 8, set1, minCMV	GATA3	0	1	738	minCMV	8	set1	1.28359	0.257233	0.773803	0.332212
GATA3-1:738, 8, set1, minProm	GATA3	0	1	738	minProm	8	set1	0.000345	0.985189	1	-0.00482334
GATA3-1:738, 8, set1, minTK	GATA3	0	1	738	minTK	8	set1	0.884967	0.346845	0.848356	-0.214854
GBX2-1:1568, 4, set2, minTK	GBX2	0	1	1568	minTK	4	set2	0.326859	0	0
GBX2-1:236, 1, set1, minCMV	GBX2	0	1	236	minCMV	1	set1	0.113542	0.736147	0.970339	0.199223
GBX2-1:236, 1, set1, minProm	GBX2	0	1	236	minProm	1	set1
GBX2-1:236, 1, set1, minTK	GBX2	0	1	236	minTK	1	set1	0.0970974	0.755341	0.974707	0.228799
GBX2-1:569, 4, set1, minCMV	GBX2	0	1	569	minCMV	4	set1	0.216636	0.641615	0.953396	0.212535
GBX2-1:569, 4, set1, minProm	GBX2	0	1	569	minProm	4	set1	9.39e-12	0	0
GBX2-1:569, 4, set1, minTK	GBX2	0	1	569	minTK	4	set1	0.782688	0.37632	0.859822	-0.418752
GBX2-1:902, 8, set1, minCMV	GBX2	0	1	902	minCMV	8	set1	0.765836	0.381508	0.860882	0.471856
GBX2-1:902, 8, set1, minProm	GBX2	0	1	902	minProm	8	set1	0.402823	0.525635	0.923277	-0.381902
GBX2-1:902, 8, set1, minTK	GBX2	0	1	902	minTK	8	set1	0.162257	0.687087	0.960519	0.280629
GCM1-1:1072, 1, set2, minCMV	GCM1	0	1	1072	minCMV	1	set2	0.0222685	0.881375	0.992855	-0.0197948
GCM1-1:1072, 1, set2, minProm	GCM1	0	1	1072	minProm	1	set2	0.628449	0.427925	0.886756	-0.0933616
GCM1-1:1072, 1, set2, minTK	GCM1	0	1	1072	minTK	1	set2	0.00664705	0.935021	0.996879	-0.00954493
GCM1-1:1405, 4, set2, minCMV	GCM1	0	1	1405	minCMV	4	set2	0.130427	0.71799	0.966954	-0.0574435
GCM1-1:1405, 4, set2, minProm	GCM1	0	1	1405	minProm	4	set2	0.0382414	0.844959	0.984263	-0.023287
GCM1-1:1405, 4, set2, minTK	GCM1	0	1	1405	minTK	4	set2	0.552153	0.457439	0.900874	-0.0879999
GCM1-1:1738, 8, set2, minCMV	GCM1	0	1	1738	minCMV	8	set2	3.4209	0.0643758	0.427779	0.280928
GCM1-1:1738, 8, set2, minProm	GCM1	0	1	1738	minProm	8	set2	0.722806	0.395225	0.869363	-0.110422
GCM1-1:1738, 8, set2, minTK	GCM1	0	1	1738	minTK	8	set2	0.00818757	0.927902	0.995287	0.0101191
GCM1-1:406, 4, set1, minCMV	GCM1	0	1	406	minCMV	4	set1	0.199895	0.654806	0.954987	-0.0684943
GCM1-1:406, 4, set1, minProm	GCM1	0	1	406	minProm	4	set1	0.161512	0.687768	0.960519	-0.0554537
GCM1-1:406, 4, set1, minTK	GCM1	0	1	406	minTK	4	set1	0.338768	0.560541	0.930709	-0.0807029
GCM1-1:73, 1, set1, minCMV	GCM1	0	1	73	minCMV	1	set1	0.0183375	0.892283	0.993706	-0.0193629
GCM1-1:73, 1, set1, minProm	GCM1	0	1	73	minProm	1	set1	0.514536	0.473182	0.906599	-0.0970167
GCM1-1:73, 1, set1, minTK	GCM1	0	1	73	minTK	1	set1	3.07223	0.0796403	0.474706	-0.230392
GCM1-1:739, 8, set1, minCMV	GCM1	0	1	739	minCMV	8	set1	1.0209	0.312305	0.81702	0.150003
GCM1-1:739, 8, set1, minProm	GCM1	0	1	739	minProm	8	set1	0.673544	0.411819	0.878813	-0.119913
GCM1-1:739, 8, set1, minTK	GCM1	0	1	739	minTK	8	set1	0.197217	0.656976	0.954987	0.0525986
GLI2-1:1003, 1, set2, minCMV	GLI2	0	1	1003	minCMV	1	set2	0.210773	0.646162	0.954429	-0.0835532
GLI2-1:1003, 1, set2, minProm	GLI2	0	1	1003	minProm	1	set2	0.0540738	0.81612	0.979295	-0.0363563
GLI2-1:1003, 1, set2, minTK	GLI2	0	1	1003	minTK	1	set2	1.03078	0.309976	0.81624	-0.179515
GLI2-1:1336, 4, set2, minCMV	GLI2	0	1	1336	minCMV	4	set2	0.497588	0.480562	0.906599	0.123615
GLI2-1:1336, 4, set2, minProm	GLI2	0	1	1336	minProm	4	set2	0.00829316	0.92744	0.995287	-0.015481
GLI2-1:1336, 4, set2, minTK	GLI2	0	1	1336	minTK	4	set2	0.362878	0.546912	0.928816	-0.0834596
GLI2-1:1669, 8, set2, minCMV	GLI2	0	1	1669	minCMV	8	set2	0.000355	0.984958	1	0.0026145
GLI2-1:1669, 8, set2, minProm	GLI2	0	1	1669	minProm	8	set2	0.188595	0.664089	0.956145	0.0516867
GLI2-1:1669, 8, set2, minTK	GLI2	0	1	1669	minTK	8	set2	1.23765	0.265924	0.78251	-0.153971
GLI2-1:337, 4, set1, minCMV	GLI2	0	1	337	minCMV	4	set1	1.89406	0.168745	0.674541	0.179236
GLI2-1:337, 4, set1, minProm	GLI2	0	1	337	minProm	4	set1	0.707509	0.400272	0.869363	-0.126235
GLI2-1:337, 4, set1, minTK	GLI2	0	1	337	minTK	4	set1	0.00844773	0.926768	0.995287	-0.012638
GLI2-1:4, 1, set1, minCMV	GLI2	0	1	4	minCMV	1	set1	0.0302724	0.861874	0.990056	-0.024068
GLI2-1:4, 1, set1, minProm	GLI2	0	1	4	minProm	1	set1	0.0591759	0.807803	0.979295	-0.0315097
GLI2-1:4, 1, set1, minTK	GLI2	0	1	4	minTK	1	set1	0.296999	0.58577	0.940146	-0.082247
GLI2-1:670, 8, set1, minCMV	GLI2	0	1	670	minCMV	8	set1	0.846045	0.357674	0.850858	0.136059
GLI2-1:670, 8, set1, minProm	GLI2	0	1	670	minProm	8	set1	5.28675	0.0214883	0.221002	-0.37548
GLI2-1:670, 8, set1, minTK	GLI2	0	1	670	minTK	8	set1	4.06087	0.043888	0.351333	-0.320634
GLI2-2:1004, 1, set2, minCMV	GLI2	0	2	1004	minCMV	1	set2	1.00078	0.317121	0.820877	0.160551
GLI2-2:1004, 1, set2, minProm	GLI2	0	2	1004	minProm	1	set2	1.17486	0.278404	0.792123	0.178062
GLI2-2:1004, 1, set2, minTK	GLI2	0	2	1004	minTK	1	set2	0.218118	0.640478	0.953111	-0.0759592
GLI2-2:1337, 4, set2, minCMV	GLI2	0	2	1337	minCMV	4	set2	0.0701211	0.791161	0.977439	-0.0331423
GLI2-2:1337, 4, set2, minProm	GLI2	0	2	1337	minProm	4	set2	0.406043	0.523985	0.923176	-0.105319
GLI2-2:1337, 4, set2, minTK	GLI2	0	2	1337	minTK	4	set2	0.92763	0.335479	0.839209	0.151717
GLI2-2:1670, 8, set2, minCMV	GLI2	0	2	1670	minCMV	8	set2	1.55686	0.212125	0.728653	0.20452
GLI2-2:1670, 8, set2, minProm	GLI2	0	2	1670	minProm	8	set2	0.0175246	0.894683	0.993706	-0.0223219
GLI2-2:1670, 8, set2, minTK	GLI2	0	2	1670	minTK	8	set2	1.57075	0.210099	0.728173	-0.189106
GLI2-2:338, 4, set1, minCMV	GLI2	0	2	338	minCMV	4	set1	1.09535	0.295288	0.806939	0.22795
GLI2-2:338, 4, set1, minProm	GLI2	0	2	338	minProm	4	set1	0.0700165	0.791313	0.977439	0.0489236
GLI2-2:338, 4, set1, minTK	GLI2	0	2	338	minTK	4	set1	0.0644766	0.799555	0.979295	-0.0415188
GLI2-2:5, 1, set1, minCMV	GLI2	0	2	5	minCMV	1	set1	0.615938	0.432561	0.889648	0.1327
GLI2-2:5, 1, set1, minProm	GLI2	0	2	5	minProm	1	set1	0.492441	0.482841	0.906842	0.109994
GLI2-2:5, 1, set1, minTK	GLI2	0	2	5	minTK	1	set1	1.45062	0.228428	0.744453	-0.181461
GLI2-2:671, 8, set1, minCMV	GLI2	0	2	671	minCMV	8	set1	0.803686	0.369994	0.857537	-0.140525
GLI2-2:671, 8, set1, minProm	GLI2	0	2	671	minProm	8	set1	0.000697	0.978938	1	0.00484439
GLI2-2:671, 8, set1, minTK	GLI2	0	2	671	minTK	8	set1	0.0503735	0.822415	0.980115	0.0332265
GLIS1-1:1005, 1, set2, minCMV	GLIS1	0	1	1005	minCMV	1	set2	1.28046	0.257813	0.774203	0.581502
GLIS1-1:1005, 1, set2, minProm	GLIS1	0	1	1005	minProm	1	set2	0.790833	0.373848	0.859644	0.483828
GLIS1-1:1005, 1, set2, minTK	GLIS1	0	1	1005	minTK	1	set2	0.285778	0.592939	0.943306	0.184449
GLIS1-1:1338, 4, set2, minCMV	GLIS1	0	1	1338	minCMV	4	set2	0.0120734	0.912505	0.995104	-0.0598041
GLIS1-1:1338, 4, set2, minProm	GLIS1	0	1	1338	minProm	4	set2	2.87457	0.089989	0.502302	0.840197
GLIS1-1:1338, 4, set2, minTK	GLIS1	0	1	1338	minTK	4	set2	1.85619	0.173065	0.680294	-0.893117
GLIS1-1:1671, 8, set2, minTK	GLIS1	0	1	1671	minTK	8	set2	2.8e-11	0	0
GLIS2-1:1006, 1, set2, minCMV	GLIS2	0	1	1006	minCMV	1	set2	9.27636	0.00232131	0.040491	0.552234
GLIS2-1:1006, 1, set2, minProm	GLIS2	0	1	1006	minProm	1	set2	0.18155	0.670045	0.957653	0.0842423
GLIS2-1:1006, 1, set2, minTK	GLIS2	0	1	1006	minTK	1	set2	0.322489	0.570116	0.934716	-0.1288
GLIS2-1:1339, 4, set2, minCMV	GLIS2	0	1	1339	minCMV	4	set2	3.27672	0.0702694	0.448964	0.411007
GLIS2-1:1339, 4, set2, minProm	GLIS2	0	1	1339	minProm	4	set2	0.248511	0.618125	0.948134	0.115151
GLIS2-1:1339, 4, set2, minTK	GLIS2	0	1	1339	minTK	4	set2	0.211787	0.64537	0.954377	-0.094075
GLIS2-1:1672, 8, set2, minCMV	GLIS2	0	1	1672	minCMV	8	set2	0.43342	0.510316	0.915344	0.269321
GLIS2-1:1672, 8, set2, minProm	GLIS2	0	1	1672	minProm	8	set2	0.369352	0.543358	0.928274	-0.209602
GLIS2-1:1672, 8, set2, minTK	GLIS2	0	1	1672	minTK	8	set2	0.548619	0.458882	0.900874	0.328782
GLIS2-1:340, 4, set1, minCMV	GLIS2	0	1	340	minCMV	4	set1	1.25427	0.262739	0.780463	-0.699749
GLIS2-1:673, 8, set1, minTK	GLIS2	0	1	673	minTK	8	set1
GLIS2-1:7, 1, set1, minCMV	GLIS2	0	1	7	minCMV	1	set1	9.03e-12	0	0
GLIS2-1:7, 1, set1, minProm	GLIS2	0	1	7	minProm	1	set1	0.252962	0	0
GLIS2-1:7, 1, set1, minTK	GLIS2	0	1	7	minTK	1	set1	-4.18e-09	1	1
GMEB2-1:1139, 1, set2, minCMV	GMEB2	0	1	1139	minCMV	1	set2	3.54726	0.0596437	0.41615	0.336067
GMEB2-1:1139, 1, set2, minProm	GMEB2	0	1	1139	minProm	1	set2	4.30061	0.0380987	0.318267	-0.502468
GMEB2-1:1139, 1, set2, minTK	GMEB2	0	1	1139	minTK	1	set2	0.254684	0.613796	0.946954	-0.0946835
GMEB2-1:140, 1, set1, minCMV	GMEB2	0	1	140	minCMV	1	set1	1.65976	0.197636	0.717609	0.242991
GMEB2-1:140, 1, set1, minProm	GMEB2	0	1	140	minProm	1	set1	0.168945	0.681051	0.959555	-0.0922717
GMEB2-1:140, 1, set1, minTK	GMEB2	0	1	140	minTK	1	set1	0.0728179	0.787277	0.977439	0.0682109
GMEB2-1:1472, 4, set2, minCMV	GMEB2	0	1	1472	minCMV	4	set2	4.75935	0.0291395	0.269238	0.372108
GMEB2-1:1472, 4, set2, minProm	GMEB2	0	1	1472	minProm	4	set2	0.00885648	0.925023	0.995287	-0.019762
GMEB2-1:1472, 4, set2, minTK	GMEB2	0	1	1472	minTK	4	set2	1.02451	0.311451	0.81702	0.197199
GMEB2-1:1805, 8, set2, minCMV	GMEB2	0	1	1805	minCMV	8	set2	0.789559	0.374234	0.859644	0.203842
GMEB2-1:1805, 8, set2, minProm	GMEB2	0	1	1805	minProm	8	set2	1.71122	0.190828	0.705837	-0.298584
GMEB2-1:1805, 8, set2, minTK	GMEB2	0	1	1805	minTK	8	set2	1.01096	0.314672	0.819565	-0.196245
GMEB2-1:473, 4, set1, minCMV	GMEB2	0	1	473	minCMV	4	set1	0.550311	0.458191	0.900874	0.165077
GMEB2-1:473, 4, set1, minProm	GMEB2	0	1	473	minProm	4	set1	1.93e-06	0.998892	1	-0.000350575
GMEB2-1:473, 4, set1, minTK	GMEB2	0	1	473	minTK	4	set1	0.213749	0.643845	0.954197	-0.100543
GMEB2-1:806, 8, set1, minCMV	GMEB2	0	1	806	minCMV	8	set1	0.0812947	0.77555	0.975969	0.0694428
GMEB2-1:806, 8, set1, minProm	GMEB2	0	1	806	minProm	8	set1	0.101362	0.750201	0.974707	-0.0827928
GMEB2-1:806, 8, set1, minTK	GMEB2	0	1	806	minTK	8	set1	1.34692	0.245818	0.764861	-0.341837
GMEB2-2:1140, 1, set2, minCMV	GMEB2	0	2	1140	minCMV	1	set2	10.6822	0.0010817	0.0210179	0.456553
GMEB2-2:1140, 1, set2, minProm	GMEB2	0	2	1140	minProm	1	set2	0.234159	0.628457	0.948902	0.0688154
GMEB2-2:1140, 1, set2, minTK	GMEB2	0	2	1140	minTK	1	set2	2.21441	0.136728	0.61401	0.203759
GMEB2-2:141, 1, set1, minCMV	GMEB2	0	2	141	minCMV	1	set1	10.1213	0.00146569	0.0273537	0.448365
GMEB2-2:141, 1, set1, minProm	GMEB2	0	2	141	minProm	1	set1	0.0341467	0.853395	0.987904	0.0253851
GMEB2-2:141, 1, set1, minTK	GMEB2	0	2	141	minTK	1	set1	0.0102461	0.919374	0.995287	0.0160964
GMEB2-2:1473, 4, set2, minCMV	GMEB2	0	2	1473	minCMV	4	set2	5.5906	0.0180571	0.193772	0.376532
GMEB2-2:1473, 4, set2, minProm	GMEB2	0	2	1473	minProm	4	set2	0.968487	0.325058	0.83359	-0.144585
GMEB2-2:1473, 4, set2, minTK	GMEB2	0	2	1473	minTK	4	set2	0.65301	0.419039	0.880167	-0.12088
GMEB2-2:1806, 8, set2, minCMV	GMEB2	0	2	1806	minCMV	8	set2	8.43252	0.0036857	0.0593968	0.402588
GMEB2-2:1806, 8, set2, minProm	GMEB2	0	2	1806	minProm	8	set2	0.0329	0.856066	0.98796	0.0246064
GMEB2-2:1806, 8, set2, minTK	GMEB2	0	2	1806	minTK	8	set2	0.0319286	0.858185	0.989531	0.0224576
GMEB2-2:474, 4, set1, minCMV	GMEB2	0	2	474	minCMV	4	set1	13.0654	0.000301	0.0071528	0.532169
GMEB2-2:474, 4, set1, minProm	GMEB2	0	2	474	minProm	4	set1	1.39212	0.238048	0.75632	0.258778
GMEB2-2:474, 4, set1, minTK	GMEB2	0	2	474	minTK	4	set1	0.00955736	0.922121	0.995287	0.0157459
GMEB2-2:807, 8, set1, minCMV	GMEB2	0	2	807	minCMV	8	set1	7.43677	0.00639045	0.0904087	0.621572
GMEB2-2:807, 8, set1, minProm	GMEB2	0	2	807	minProm	8	set1	0.0926374	0.760851	0.975969	0.0566833
GMEB2-2:807, 8, set1, minTK	GMEB2	0	2	807	minTK	8	set1	0.686615	0.407318	0.87537	-0.156985
GMEB2-3:1141, 1, set2, minCMV	GMEB2	0	3	1141	minCMV	1	set2	7.97827	0.00473421	0.0732193	0.466167
GMEB2-3:1141, 1, set2, minProm	GMEB2	0	3	1141	minProm	1	set2	0.390559	0.532006	0.925161	0.115626
GMEB2-3:1141, 1, set2, minTK	GMEB2	0	3	1141	minTK	1	set2	0.373782	0.54095	0.92736	-0.0930519
GMEB2-3:142, 1, set1, minCMV	GMEB2	0	3	142	minCMV	1	set1	6.68246	0.0097366	0.122933	0.423928
GMEB2-3:142, 1, set1, minProm	GMEB2	0	3	142	minProm	1	set1	0.0822704	0.774244	0.975969	0.0446753
GMEB2-3:142, 1, set1, minTK	GMEB2	0	3	142	minTK	1	set1	0.127513	0.721024	0.966954	0.0671514
GMEB2-3:1474, 4, set2, minCMV	GMEB2	0	3	1474	minCMV	4	set2	2.1476	0.142793	0.628198	0.28085
GMEB2-3:1474, 4, set2, minProm	GMEB2	0	3	1474	minProm	4	set2	0.907473	0.340786	0.841345	-0.199223
GMEB2-3:1474, 4, set2, minTK	GMEB2	0	3	1474	minTK	4	set2	9.08e-05	0.992397	1	0.00165009
GMEB2-3:1807, 8, set2, minCMV	GMEB2	0	3	1807	minCMV	8	set2	3.21078	0.0731545	0.456172	0.345655
GMEB2-3:1807, 8, set2, minProm	GMEB2	0	3	1807	minProm	8	set2	0.380728	0.537214	0.92736	-0.108764
GMEB2-3:1807, 8, set2, minTK	GMEB2	0	3	1807	minTK	8	set2	0.0355043	0.850543	0.986872	-0.0438681
GMEB2-3:475, 4, set1, minCMV	GMEB2	0	3	475	minCMV	4	set1	9.73713	0.00180583	0.0326111	0.472248
GMEB2-3:475, 4, set1, minProm	GMEB2	0	3	475	minProm	4	set1	0.68724	0.407105	0.87537	-0.198062
GMEB2-3:475, 4, set1, minTK	GMEB2	0	3	475	minTK	4	set1	0.403715	0.525177	0.923277	0.125399
GMEB2-3:808, 8, set1, minCMV	GMEB2	0	3	808	minCMV	8	set1	3.2612	0.070937	0.449952	0.279633
GMEB2-3:808, 8, set1, minProm	GMEB2	0	3	808	minProm	8	set1	0.0057875	0.939359	0.997437	0.0124163
GMEB2-3:808, 8, set1, minTK	GMEB2	0	3	808	minTK	8	set1	1.56534	0.210885	0.728173	-0.176522
GRHL1-1:1037, 1, set2, minCMV	GRHL1	0	1	1037	minCMV	1	set2	6.79398	0.00914656	0.117685	-0.386292
GRHL1-1:1037, 1, set2, minProm	GRHL1	0	1	1037	minProm	1	set2	3.45407	0.0630963	0.425727	-0.272349
GRHL1-1:1037, 1, set2, minTK	GRHL1	0	1	1037	minTK	1	set2	0.943975	0.331258	0.837392	-0.144692
GRHL1-1:1370, 4, set2, minCMV	GRHL1	0	1	1370	minCMV	4	set2	3.45887	0.0629131	0.425727	-0.319373
GRHL1-1:1370, 4, set2, minProm	GRHL1	0	1	1370	minProm	4	set2	0.00145979	0.969522	0.999801	-0.00580727
GRHL1-1:1370, 4, set2, minTK	GRHL1	0	1	1370	minTK	4	set2	0.311813	0.57657	0.937515	-0.0758902
GRHL1-1:1703, 8, set2, minCMV	GRHL1	0	1	1703	minCMV	8	set2	1.28493	0.256984	0.773803	-0.202992
GRHL1-1:1703, 8, set2, minProm	GRHL1	0	1	1703	minProm	8	set2	2.65587	0.103168	0.537737	-0.265844
GRHL1-1:1703, 8, set2, minTK	GRHL1	0	1	1703	minTK	8	set2	8.42712	0.00369665	0.0594174	-0.526103
GRHL1-1:371, 4, set1, minCMV	GRHL1	0	1	371	minCMV	4	set1	2.06273	0.15094	0.644037	-0.216698
GRHL1-1:371, 4, set1, minProm	GRHL1	0	1	371	minProm	4	set1	0.345066	0.55692	0.930383	0.0971428
GRHL1-1:371, 4, set1, minTK	GRHL1	0	1	371	minTK	4	set1	1.27294	0.259217	0.775423	-0.172625
GRHL1-1:38, 1, set1, minCMV	GRHL1	0	1	38	minCMV	1	set1	0.0534178	0.817219	0.979295	-0.0387047
GRHL1-1:38, 1, set1, minProm	GRHL1	0	1	38	minProm	1	set1	0.0866144	0.768526	0.975969	-0.0475251
GRHL1-1:38, 1, set1, minTK	GRHL1	0	1	38	minTK	1	set1	0.85576	0.354928	0.85017	-0.157569
GRHL1-1:704, 8, set1, minCMV	GRHL1	0	1	704	minCMV	8	set1	0.361435	0.54771	0.928816	-0.0995717
GRHL1-1:704, 8, set1, minProm	GRHL1	0	1	704	minProm	8	set1	0.0170744	0.896037	0.993706	-0.0200614
GRHL1-1:704, 8, set1, minTK	GRHL1	0	1	704	minTK	8	set1	0.095948	0.756747	0.974707	-0.048824
GRHL1-2:1038, 1, set2, minCMV	GRHL1	0	2	1038	minCMV	1	set2	0.439878	0.507181	0.914842	-0.13474
GRHL1-2:1038, 1, set2, minProm	GRHL1	0	2	1038	minProm	1	set2	0.275127	0.599913	0.944581	0.110785
GRHL1-2:1038, 1, set2, minTK	GRHL1	0	2	1038	minTK	1	set2	2.84127	0.0918718	0.507503	-0.315874
GRHL1-2:1371, 4, set2, minCMV	GRHL1	0	2	1371	minCMV	4	set2	0.165723	0.683942	0.959555	-0.120322
GRHL1-2:1371, 4, set2, minProm	GRHL1	0	2	1371	minProm	4	set2	0.854756	0.35521	0.85017	-0.203902
GRHL1-2:1371, 4, set2, minTK	GRHL1	0	2	1371	minTK	4	set2	1.95487	0.162063	0.664825	-0.283138
GRHL1-2:1704, 8, set2, minCMV	GRHL1	0	2	1704	minCMV	8	set2	0.102329	0.749052	0.974707	0.0706404
GRHL1-2:1704, 8, set2, minProm	GRHL1	0	2	1704	minProm	8	set2	0.876343	0.349205	0.849677	-0.22422
GRHL1-2:1704, 8, set2, minTK	GRHL1	0	2	1704	minTK	8	set2	0.821411	0.364768	0.855164	-0.210412
GRHL1-2:372, 4, set1, minCMV	GRHL1	0	2	372	minCMV	4	set1	0.391405	0.531562	0.925161	-0.18677
GRHL1-2:372, 4, set1, minProm	GRHL1	0	2	372	minProm	4	set1	0.0684446	0.793615	0.977439	-0.083905
GRHL1-2:372, 4, set1, minTK	GRHL1	0	2	372	minTK	4	set1	1.3324	0.248379	0.765221	-0.339105
GRHL1-2:39, 1, set1, minCMV	GRHL1	0	2	39	minCMV	1	set1	0.328314	0.566653	0.93291	0.190796
GRHL1-2:39, 1, set1, minProm	GRHL1	0	2	39	minProm	1	set1	0.000361	0.984846	1	-0.00473362
GRHL1-2:39, 1, set1, minTK	GRHL1	0	2	39	minTK	1	set1	0.00767872	0.930172	0.995287	-0.0232875
GRHL1-2:705, 8, set1, minCMV	GRHL1	0	2	705	minCMV	8	set1	0.658913	0.416944	0.879133	-0.200007
GRHL1-2:705, 8, set1, minProm	GRHL1	0	2	705	minProm	8	set1	1.90763	0.167227	0.671557	-0.30861
GRHL1-2:705, 8, set1, minTK	GRHL1	0	2	705	minTK	8	set1	0.00418714	0.948406	0.997809	0.0168109
HES5-1:1174, 1, set2, minCMV	HES5	0	1	1174	minCMV	1	set2	0.0723099	0.788003	0.977439	-0.0751441
HES5-1:1174, 1, set2, minProm	HES5	0	1	1174	minProm	1	set2	0.361768	0.547526	0.928816	-0.164091
HES5-1:1174, 1, set2, minTK	HES5	0	1	1174	minTK	1	set2	2.01143	0.156118	0.651721	-0.512129
HES5-1:1507, 4, set2, minCMV	HES5	0	1	1507	minCMV	4	set2	0.0549859	0.814604	0.979295	0.0801443
HES5-1:1507, 4, set2, minProm	HES5	0	1	1507	minProm	4	set2	0.276269	0.599157	0.944581	-0.129563
HES5-1:1507, 4, set2, minTK	HES5	0	1	1507	minTK	4	set2	0.00848936	0.926589	0.995287	-0.0287153
HES5-1:175, 1, set1, minCMV	HES5	0	1	175	minCMV	1	set1	0.0129607	0.909361	0.995104	-0.0502095
HES5-1:175, 1, set1, minProm	HES5	0	1	175	minProm	1	set1	0.00742343	0.93134	0.995287	-0.0308413
HES5-1:175, 1, set1, minTK	HES5	0	1	175	minTK	1	set1	0.18229	0.669413	0.957641	-0.147652
HES5-1:1840, 8, set2, minCMV	HES5	0	1	1840	minCMV	8	set2	0.0154948	0.900937	0.994078	0.0391214
HES5-1:1840, 8, set2, minProm	HES5	0	1	1840	minProm	8	set2	0.000591	0.980606	1	-0.00835394
HES5-1:1840, 8, set2, minTK	HES5	0	1	1840	minTK	8	set2	2.07002	0.15022	0.642892	-0.399541
HES5-1:508, 4, set1, minCMV	HES5	0	1	508	minCMV	4	set1	0.0137213	0.906751	0.994942	0.031819
HES5-1:508, 4, set1, minProm	HES5	0	1	508	minProm	4	set1	0.0170697	0.896051	0.993706	-0.0805123
HES5-1:508, 4, set1, minTK	HES5	0	1	508	minTK	4	set1	0.0079482	0.928961	0.995287	0.026625
HES5-1:841, 8, set1, minCMV	HES5	0	1	841	minCMV	8	set1	0.135017	0.713286	0.966731	-0.199557
HES5-1:841, 8, set1, minProm	HES5	0	1	841	minProm	8	set1	0.87326	0.350054	0.849677	-0.381869
HES5-1:841, 8, set1, minTK	HES5	0	1	841	minTK	8	set1	0.101746	0.749744	0.974707	-0.146211
HESX1-1:1236, 1, set2, minCMV	HESX1	0	1	1236	minCMV	1	set2	1.64159	0.200107	0.720168	0.275732
HESX1-1:1236, 1, set2, minProm	HESX1	0	1	1236	minProm	1	set2	0.856414	0.354744	0.85017	0.220113
HESX1-1:1236, 1, set2, minTK	HESX1	0	1	1236	minTK	1	set2	0.495723	0.481385	0.906599	0.195935
HESX1-1:1569, 4, set2, minCMV	HESX1	0	1	1569	minCMV	4	set2	3.13527	0.0766157	0.467017	0.426879
HESX1-1:1569, 4, set2, minProm	HESX1	0	1	1569	minProm	4	set2	1.21292	0.270755	0.786554	-0.377779
HESX1-1:1569, 4, set2, minTK	HESX1	0	1	1569	minTK	4	set2	0.00363496	0.951924	0.998274	0.0129833
HESX1-1:1902, 8, set2, minCMV	HESX1	0	1	1902	minCMV	8	set2	0.446651	0.50393	0.91338	0.184058
HESX1-1:1902, 8, set2, minProm	HESX1	0	1	1902	minProm	8	set2	0.711138	0.399066	0.869363	0.194734
HESX1-1:1902, 8, set2, minTK	HESX1	0	1	1902	minTK	8	set2	0.0214668	0.883514	0.992855	0.0400762
HESX1-1:237, 1, set1, minCMV	HESX1	0	1	237	minCMV	1	set1	1.58629	0.207858	0.727811	0.247646
HESX1-1:237, 1, set1, minProm	HESX1	0	1	237	minProm	1	set1	0.0524699	0.81882	0.979295	0.0495572
HESX1-1:237, 1, set1, minTK	HESX1	0	1	237	minTK	1	set1	1.33557	0.247817	0.765221	0.274372
HESX1-1:570, 4, set1, minCMV	HESX1	0	1	570	minCMV	4	set1	0.0459769	0.830218	0.981806	0.0564397
HESX1-1:570, 4, set1, minProm	HESX1	0	1	570	minProm	4	set1	0.455316	0.499821	0.912365	-0.189755
HESX1-1:570, 4, set1, minTK	HESX1	0	1	570	minTK	4	set1	0.101141	0.750465	0.974707	-0.0887431
HESX1-1:903, 8, set1, minCMV	HESX1	0	1	903	minCMV	8	set1	1.76923	0.183477	0.695401	0.503947
HESX1-1:903, 8, set1, minProm	HESX1	0	1	903	minProm	8	set1	0.0612542	0.804524	0.979295	0.0682864
HESX1-1:903, 8, set1, minTK	HESX1	0	1	903	minTK	8	set1	0.453528	0.500664	0.912365	-0.196826
HEY2-1:1175, 1, set2, minCMV	HEY2	0	1	1175	minCMV	1	set2	0.00707586	0.932963	0.995895	0.0129499
HEY2-1:1175, 1, set2, minProm	HEY2	0	1	1175	minProm	1	set2	5.07361	0.0242927	0.239803	-0.376926
HEY2-1:1175, 1, set2, minTK	HEY2	0	1	1175	minTK	1	set2	8.08682	0.00445883	0.0697587	-0.370066
HEY2-1:1508, 4, set2, minCMV	HEY2	0	1	1508	minCMV	4	set2	1.30056	0.254111	0.770765	0.183397
HEY2-1:1508, 4, set2, minProm	HEY2	0	1	1508	minProm	4	set2	7.75807	0.00534731	0.0800792	-0.393138
HEY2-1:1508, 4, set2, minTK	HEY2	0	1	1508	minTK	4	set2	2.47959	0.115333	0.57054	-0.224784
HEY2-1:176, 1, set1, minCMV	HEY2	0	1	176	minCMV	1	set1	0.0189038	0.890643	0.993706	-0.0312567
HEY2-1:176, 1, set1, minProm	HEY2	0	1	176	minProm	1	set1	1.13042	0.287686	0.8038	-0.238583
HEY2-1:176, 1, set1, minTK	HEY2	0	1	176	minTK	1	set1	2.46193	0.116635	0.57054	-0.270614
HEY2-1:1841, 8, set2, minCMV	HEY2	0	1	1841	minCMV	8	set2	0.0113337	0.915217	0.995287	-0.0169373
HEY2-1:1841, 8, set2, minProm	HEY2	0	1	1841	minProm	8	set2	3.99694	0.045583	0.357902	-0.341239
HEY2-1:1841, 8, set2, minTK	HEY2	0	1	1841	minTK	8	set2	4.49592	0.0339758	0.295066	-0.293468
HEY2-1:509, 4, set1, minCMV	HEY2	0	1	509	minCMV	4	set1	0.00118377	0.972553	1	0.00683367
HEY2-1:509, 4, set1, minProm	HEY2	0	1	509	minProm	4	set1	3.08125	0.0791998	0.474387	-0.288972
HEY2-1:509, 4, set1, minTK	HEY2	0	1	509	minTK	4	set1	2.5608	0.109543	0.554628	-0.2971
HEY2-1:842, 8, set1, minCMV	HEY2	0	1	842	minCMV	8	set1	0.0629307	0.801922	0.979295	-0.0412497
HEY2-1:842, 8, set1, minProm	HEY2	0	1	842	minProm	8	set1	0.545831	0.460026	0.901475	-0.192077
HEY2-1:842, 8, set1, minTK	HEY2	0	1	842	minTK	8	set1	0.737397	0.390496	0.868771	-0.190558
HINFP1-1:341, 4, set1, minCMV	HINFP1	0	1	341	minCMV	4	set1	1.05e-10	0	0
HINFP1-2:1008, 1, set2, minCMV	HINFP1	0	2	1008	minCMV	1	set2	0.238448	0.625329	0.948902	0.113472
HINFP1-2:1008, 1, set2, minProm	HINFP1	0	2	1008	minProm	1	set2	0.233389	0.629022	0.948902	-0.120666
HINFP1-2:1008, 1, set2, minTK	HINFP1	0	2	1008	minTK	1	set2	1.08839	0.296828	0.806965	0.209553
HINFP1-2:1341, 4, set2, minCMV	HINFP1	0	2	1341	minCMV	4	set2	0.0265128	0.870654	0.991803	0.0394325
HINFP1-2:1341, 4, set2, minProm	HINFP1	0	2	1341	minProm	4	set2	0.000909	0.975954	1	-0.00986331
HINFP1-2:1341, 4, set2, minTK	HINFP1	0	2	1341	minTK	4	set2	0.16961	0.680458	0.959555	-0.121527
HINFP1-2:1674, 8, set2, minCMV	HINFP1	0	2	1674	minCMV	8	set2	0.166636	0.683119	0.959555	0.107715
HINFP1-2:1674, 8, set2, minProm	HINFP1	0	2	1674	minProm	8	set2	0.254722	0.613769	0.946954	0.130672
HINFP1-2:1674, 8, set2, minTK	HINFP1	0	2	1674	minTK	8	set2	0.0132974	0.908196	0.994942	0.0324127
HINFP1-2:342, 4, set1, minCMV	HINFP1	0	2	342	minCMV	4	set1	0.303241	0.581858	0.939524	-0.182845
HINFP1-2:342, 4, set1, minProm	HINFP1	0	2	342	minProm	4	set1	0.0585758	0.808761	0.979295	0.11394
HINFP1-2:342, 4, set1, minTK	HINFP1	0	2	342	minTK	4	set1	0.38632	0.53424	0.927269	0.227016
HINFP1-2:675, 8, set1, minCMV	HINFP1	0	2	675	minCMV	8	set1	0.602177	0.437748	0.892514	-0.289895
HINFP1-2:675, 8, set1, minProm	HINFP1	0	2	675	minProm	8	set1	0.310403	0.577433	0.937562	0.187367
HINFP1-2:675, 8, set1, minTK	HINFP1	0	2	675	minTK	8	set1	0.0073361	0.931744	0.995287	0.0391171
HINFP1-2:9, 1, set1, minCMV	HINFP1	0	2	9	minCMV	1	set1	0.210276	0.646551	0.954429	0.152742
HINFP1-2:9, 1, set1, minProm	HINFP1	0	2	9	minProm	1	set1	0.11384	0.735814	0.970339	-0.113907
HINFP1-2:9, 1, set1, minTK	HINFP1	0	2	9	minTK	1	set1	0.0903264	0.763763	0.975969	-0.0980043
HMBOX1-1:1237, 1, set2, minCMV	HMBOX1	0	1	1237	minCMV	1	set2	0.327246	0.567285	0.933113	-0.112229
HMBOX1-1:1237, 1, set2, minProm	HMBOX1	0	1	1237	minProm	1	set2	0.0622466	0.80298	0.979295	-0.0577736
HMBOX1-1:1237, 1, set2, minTK	HMBOX1	0	1	1237	minTK	1	set2	0.0999323	0.751911	0.974707	-0.0727534
HMBOX1-1:1570, 4, set2, minCMV	HMBOX1	0	1	1570	minCMV	4	set2	0.0246093	0.875344	0.992839	-0.0480235
HMBOX1-1:1570, 4, set2, minProm	HMBOX1	0	1	1570	minProm	4	set2	0.00231728	0.961606	0.998494	0.0118396
HMBOX1-1:1570, 4, set2, minTK	HMBOX1	0	1	1570	minTK	4	set2	0.114185	0.735429	0.970339	0.0841266
HMBOX1-1:1903, 8, set2, minCMV	HMBOX1	0	1	1903	minCMV	8	set2	0.0371337	0.847193	0.985441	0.0536689
HMBOX1-1:1903, 8, set2, minProm	HMBOX1	0	1	1903	minProm	8	set2	1.33624	0.247699	0.765221	-0.357694
HMBOX1-1:1903, 8, set2, minTK	HMBOX1	0	1	1903	minTK	8	set2	0.489511	0.484146	0.90719	0.173605
HMBOX1-1:238, 1, set1, minCMV	HMBOX1	0	1	238	minCMV	1	set1	0.00531403	0.941888	0.997437	-0.0218157
HMBOX1-1:238, 1, set1, minProm	HMBOX1	0	1	238	minProm	1	set1	1.34093	0.24687	0.765221	-0.357937
HMBOX1-1:238, 1, set1, minTK	HMBOX1	0	1	238	minTK	1	set1	1.45427	0.227844	0.743779	-0.31013
HMBOX1-1:571, 4, set1, minCMV	HMBOX1	0	1	571	minCMV	4	set1	1e-05	0.997476	1	-0.000983918
HMBOX1-1:571, 4, set1, minProm	HMBOX1	0	1	571	minProm	4	set1	0.418626	0.517624	0.920746	-0.213101
HMBOX1-1:571, 4, set1, minTK	HMBOX1	0	1	571	minTK	4	set1	3.44e-05	0.995318	1	0.00189393
HMBOX1-1:904, 8, set1, minCMV	HMBOX1	0	1	904	minCMV	8	set1	0.1035	0.747669	0.974707	0.0757379
HMBOX1-1:904, 8, set1, minProm	HMBOX1	0	1	904	minProm	8	set1	0.00580287	0.939279	0.997437	0.0242485
HMBOX1-1:904, 8, set1, minTK	HMBOX1	0	1	904	minTK	8	set1	0.010585	0.918055	0.995287	0.0294123
HNF1A-1:1238, 1, set2, minCMV	HNF1A	0	1	1238	minCMV	1	set2	0.0310574	0.860112	0.990056	-0.0387065
HNF1A-1:1238, 1, set2, minProm	HNF1A	0	1	1238	minProm	1	set2	0.113975	0.735663	0.970339	0.0750444
HNF1A-1:1238, 1, set2, minTK	HNF1A	0	1	1238	minTK	1	set2	0.826345	0.363332	0.854601	0.270908
HNF1A-1:1571, 4, set2, minCMV	HNF1A	0	1	1571	minCMV	4	set2	0.0978089	0.754475	0.974707	-0.0633047
HNF1A-1:1571, 4, set2, minProm	HNF1A	0	1	1571	minProm	4	set2	0.07728	0.781018	0.976109	0.0820489
HNF1A-1:1571, 4, set2, minTK	HNF1A	0	1	1571	minTK	4	set2	9.43384	0.00213018	0.0378015	-0.622213
HNF1A-1:1904, 8, set2, minCMV	HNF1A	0	1	1904	minCMV	8	set2	0.121735	0.727161	0.96768	-0.0788626
HNF1A-1:1904, 8, set2, minProm	HNF1A	0	1	1904	minProm	8	set2	0.112717	0.737071	0.970356	-0.0830078
HNF1A-1:1904, 8, set2, minTK	HNF1A	0	1	1904	minTK	8	set2	0.166396	0.683335	0.959555	-0.107931
HNF1A-1:239, 1, set1, minCMV	HNF1A	0	1	239	minCMV	1	set1	0.0801632	0.777076	0.975969	-0.0706579
HNF1A-1:239, 1, set1, minProm	HNF1A	0	1	239	minProm	1	set1	0.0136249	0.907077	0.994942	-0.0293879
HNF1A-1:239, 1, set1, minTK	HNF1A	0	1	239	minTK	1	set1	0.23124	0.630606	0.948902	-0.121091
HNF1A-1:572, 4, set1, minCMV	HNF1A	0	1	572	minCMV	4	set1	0.0490679	0.824693	0.98097	0.0575913
HNF1A-1:572, 4, set1, minProm	HNF1A	0	1	572	minProm	4	set1	1.94942	0.162649	0.665932	-0.45931
HNF1A-1:572, 4, set1, minTK	HNF1A	0	1	572	minTK	4	set1	1.30851	0.252665	0.770672	-0.340186
HNF1A-1:905, 8, set1, minCMV	HNF1A	0	1	905	minCMV	8	set1	0.707928	0.400132	0.869363	0.228896
HNF1A-1:905, 8, set1, minProm	HNF1A	0	1	905	minProm	8	set1	0.428711	0.512622	0.917104	-0.149551
HNF1A-1:905, 8, set1, minTK	HNF1A	0	1	905	minTK	8	set1	0.268837	0.604113	0.945541	0.145255
HNF4A-1:1276, 1, set2, minCMV	HNF4A	0	1	1276	minCMV	1	set2	0.89063	0.345307	0.847351	0.157235
HNF4A-1:1276, 1, set2, minProm	HNF4A	0	1	1276	minProm	1	set2	0.806418	0.369181	0.857003	-0.140398
HNF4A-1:1276, 1, set2, minTK	HNF4A	0	1	1276	minTK	1	set2	0.000267	0.986957	1	-0.00269914
HNF4A-1:1609, 4, set2, minCMV	HNF4A	0	1	1609	minCMV	4	set2	1.03993	0.307838	0.814572	0.197533
HNF4A-1:1609, 4, set2, minProm	HNF4A	0	1	1609	minProm	4	set2	0.267705	0.604875	0.945541	0.0930174
HNF4A-1:1609, 4, set2, minTK	HNF4A	0	1	1609	minTK	4	set2	0.420056	0.516909	0.920622	-0.161989
HNF4A-1:1942, 8, set2, minCMV	HNF4A	0	1	1942	minCMV	8	set2	0.707588	0.400246	0.869363	0.198839
HNF4A-1:1942, 8, set2, minProm	HNF4A	0	1	1942	minProm	8	set2	0.127103	0.721455	0.966954	0.0705749
HNF4A-1:1942, 8, set2, minTK	HNF4A	0	1	1942	minTK	8	set2	5.71629	0.0168082	0.184619	-0.407367
HNF4A-1:277, 1, set1, minCMV	HNF4A	0	1	277	minCMV	1	set1	0.206524	0.649505	0.954924	0.0751177
HNF4A-1:277, 1, set1, minProm	HNF4A	0	1	277	minProm	1	set1	0.65011	0.420073	0.880167	-0.133036
HNF4A-1:277, 1, set1, minTK	HNF4A	0	1	277	minTK	1	set1	0.0985036	0.753633	0.974707	0.0520865
HNF4A-1:610, 4, set1, minCMV	HNF4A	0	1	610	minCMV	4	set1	0.00347068	0.953022	0.998274	0.00992125
HNF4A-1:610, 4, set1, minProm	HNF4A	0	1	610	minProm	4	set1	0.0366548	0.84817	0.985988	-0.0322248
HNF4A-1:610, 4, set1, minTK	HNF4A	0	1	610	minTK	4	set1	0.00179955	0.966163	0.999701	-0.00714398
HNF4A-1:943, 8, set1, minCMV	HNF4A	0	1	943	minCMV	8	set1	0.3305	0.565365	0.932404	-0.109818
HNF4A-1:943, 8, set1, minProm	HNF4A	0	1	943	minProm	8	set1	0.0132588	0.908329	0.994942	0.0177975
HNF4A-1:943, 8, set1, minTK	HNF4A	0	1	943	minTK	8	set1	5.74075	0.0165757	0.183379	-0.411851
HNF4A-2:1277, 1, set2, minCMV	HNF4A	0	2	1277	minCMV	1	set2	0.374576	0.540521	0.92736	0.113586
HNF4A-2:1277, 1, set2, minProm	HNF4A	0	2	1277	minProm	1	set2	0.863068	0.352882	0.850017	0.165146
HNF4A-2:1277, 1, set2, minTK	HNF4A	0	2	1277	minTK	1	set2	0.141825	0.706473	0.964844	-0.0608652
HNF4A-2:1610, 4, set2, minCMV	HNF4A	0	2	1610	minCMV	4	set2	0.00537455	0.941558	0.997437	0.0127642
HNF4A-2:1610, 4, set2, minProm	HNF4A	0	2	1610	minProm	4	set2	0.660417	0.416413	0.879133	-0.162611
HNF4A-2:1610, 4, set2, minTK	HNF4A	0	2	1610	minTK	4	set2	0.118796	0.730344	0.969581	0.0588741
HNF4A-2:1943, 8, set2, minCMV	HNF4A	0	2	1943	minCMV	8	set2	4.04142	0.0443966	0.352218	-0.394664
HNF4A-2:1943, 8, set2, minProm	HNF4A	0	2	1943	minProm	8	set2	0.0770826	0.781291	0.976109	0.0495674
HNF4A-2:1943, 8, set2, minTK	HNF4A	0	2	1943	minTK	8	set2	1.18706	0.275923	0.790394	-0.188189
HNF4A-2:278, 1, set1, minCMV	HNF4A	0	2	278	minCMV	1	set1	1.05765	0.303752	0.81189	0.155045
HNF4A-2:278, 1, set1, minProm	HNF4A	0	2	278	minProm	1	set1	0.37701	0.539208	0.92736	-0.101073
HNF4A-2:278, 1, set1, minTK	HNF4A	0	2	278	minTK	1	set1	0.302581	0.582269	0.939524	0.0864968
HNF4A-2:611, 4, set1, minCMV	HNF4A	0	2	611	minCMV	4	set1	0.00754913	0.930762	0.995287	0.0137558
HNF4A-2:611, 4, set1, minProm	HNF4A	0	2	611	minProm	4	set1	0.123509	0.725259	0.967002	-0.0730044
HNF4A-2:611, 4, set1, minTK	HNF4A	0	2	611	minTK	4	set1	0.381327	0.536894	0.92736	0.118616
HNF4A-2:944, 8, set1, minCMV	HNF4A	0	2	944	minCMV	8	set1	5.38649	0.0202933	0.211187	0.588382
HNF4A-2:944, 8, set1, minProm	HNF4A	0	2	944	minProm	8	set1	0.0354893	0.850574	0.986872	0.0355651
HNF4A-2:944, 8, set1, minTK	HNF4A	0	2	944	minTK	8	set1	3.0708	0.0797105	0.474706	-0.263358
HNF4A-3:1278, 1, set2, minCMV	HNF4A	0	3	1278	minCMV	1	set2	4.16085	0.0413687	0.337771	0.357312
HNF4A-3:1278, 1, set2, minProm	HNF4A	0	3	1278	minProm	1	set2	0.121702	0.727196	0.96768	0.0577318
HNF4A-3:1278, 1, set2, minTK	HNF4A	0	3	1278	minTK	1	set2	0.0717459	0.788812	0.977439	0.0490705
HNF4A-3:1611, 4, set2, minCMV	HNF4A	0	3	1611	minCMV	4	set2	3.27134	0.0705	0.449112	0.378879
HNF4A-3:1611, 4, set2, minProm	HNF4A	0	3	1611	minProm	4	set2	0.645981	0.421553	0.880167	-0.165336
HNF4A-3:1611, 4, set2, minTK	HNF4A	0	3	1611	minTK	4	set2	0.304543	0.581048	0.939524	0.107535
HNF4A-3:1944, 8, set2, minCMV	HNF4A	0	3	1944	minCMV	8	set2	2.96357	0.0851596	0.490931	0.333137
HNF4A-3:1944, 8, set2, minProm	HNF4A	0	3	1944	minProm	8	set2	1.78862	0.181094	0.691427	0.249113
HNF4A-3:1944, 8, set2, minTK	HNF4A	0	3	1944	minTK	8	set2	0.0583207	0.80917	0.979295	0.0512971
HNF4A-3:279, 1, set1, minCMV	HNF4A	0	3	279	minCMV	1	set1	1.19352	0.274621	0.788668	0.193954
HNF4A-3:279, 1, set1, minProm	HNF4A	0	3	279	minProm	1	set1	0.00503237	0.943446	0.997437	-0.0131391
HNF4A-3:279, 1, set1, minTK	HNF4A	0	3	279	minTK	1	set1	0.279293	0.597165	0.943454	-0.0962625
HNF4A-3:612, 4, set1, minCMV	HNF4A	0	3	612	minCMV	4	set1	1.35506	0.244396	0.763055	0.227769
HNF4A-3:612, 4, set1, minProm	HNF4A	0	3	612	minProm	4	set1	1.23535	0.266368	0.782537	0.200943
HNF4A-3:612, 4, set1, minTK	HNF4A	0	3	612	minTK	4	set1	0.0787623	0.778982	0.975969	0.0431383
HNF4A-3:945, 8, set1, minCMV	HNF4A	0	3	945	minCMV	8	set1	0.700665	0.402561	0.871552	0.155806
HNF4A-3:945, 8, set1, minProm	HNF4A	0	3	945	minProm	8	set1	0.0241652	0.876465	0.992855	-0.0268226
HNF4A-3:945, 8, set1, minTK	HNF4A	0	3	945	minTK	8	set1	0.0223326	0.881206	0.992855	-0.0274671
HNF4A-4:1279, 1, set2, minCMV	HNF4A	0	4	1279	minCMV	1	set2	0.529158	0.466961	0.904632	0.280095
HNF4A-4:1279, 1, set2, minProm	HNF4A	0	4	1279	minProm	1	set2	0.0514956	0.820481	0.979295	-0.065082
HNF4A-4:1279, 1, set2, minTK	HNF4A	0	4	1279	minTK	1	set2	0.449922	0.502372	0.912365	-0.211562
HNF4A-4:1612, 4, set2, minCMV	HNF4A	0	4	1612	minCMV	4	set2	0.506035	0.476861	0.906599	0.220119
HNF4A-4:1612, 4, set2, minProm	HNF4A	0	4	1612	minProm	4	set2	0.0385258	0.844391	0.984263	-0.0557376
HNF4A-4:1612, 4, set2, minTK	HNF4A	0	4	1612	minTK	4	set2	0.318912	0.572262	0.936226	0.257448
HNF4A-4:1945, 8, set2, minCMV	HNF4A	0	4	1945	minCMV	8	set2	0.0112029	0.915707	0.995287	0.0408624
HNF4A-4:1945, 8, set2, minProm	HNF4A	0	4	1945	minProm	8	set2	1.31497	0.251497	0.769019	-0.334636
HNF4A-4:1945, 8, set2, minTK	HNF4A	0	4	1945	minTK	8	set2	0.000356	0.984957	1	0.0068226
HNF4A-4:280, 1, set1, minCMV	HNF4A	0	4	280	minCMV	1	set1	2.06862	0.150357	0.642892	0.256968
HNF4A-4:280, 1, set1, minProm	HNF4A	0	4	280	minProm	1	set1	0.230507	0.631148	0.949119	-0.0879467
HNF4A-4:280, 1, set1, minTK	HNF4A	0	4	280	minTK	1	set1	1.54138	0.214413	0.733748	-0.242624
HNF4A-4:613, 4, set1, minCMV	HNF4A	0	4	613	minCMV	4	set1	1.09045	0.296371	0.806965	0.208828
HNF4A-4:613, 4, set1, minProm	HNF4A	0	4	613	minProm	4	set1	1.56719	0.210615	0.728173	-0.280329
HNF4A-4:613, 4, set1, minTK	HNF4A	0	4	613	minTK	4	set1	1.73639	0.187596	0.70106	-0.213276
HNF4A-4:946, 8, set1, minCMV	HNF4A	0	4	946	minCMV	8	set1	2.74325	0.0976659	0.522869	0.234097
HNF4A-4:946, 8, set1, minProm	HNF4A	0	4	946	minProm	8	set1	0.0581095	0.809509	0.979295	-0.0427012
HNF4A-4:946, 8, set1, minTK	HNF4A	0	4	946	minTK	8	set1	0.0220793	0.881876	0.992855	-0.0246415
HNF4A-5:1280, 1, set2, minCMV	HNF4A	0	5	1280	minCMV	1	set2	6.6799	0.00975058	0.122933	0.372393
HNF4A-5:1280, 1, set2, minProm	HNF4A	0	5	1280	minProm	1	set2	2.62591	0.105132	0.541535	-0.22023
HNF4A-5:1280, 1, set2, minTK	HNF4A	0	5	1280	minTK	1	set2	1.53276	0.215698	0.734798	-0.176486
HNF4A-5:1613, 4, set2, minCMV	HNF4A	0	5	1613	minCMV	4	set2	2.84055	0.0919126	0.507503	0.291219
HNF4A-5:1613, 4, set2, minProm	HNF4A	0	5	1613	minProm	4	set2	0.397126	0.528577	0.923858	0.110507
HNF4A-5:1613, 4, set2, minTK	HNF4A	0	5	1613	minTK	4	set2	0.00761732	0.930451	0.995287	0.0118086
HNF4A-5:1946, 8, set2, minCMV	HNF4A	0	5	1946	minCMV	8	set2	1.17368	0.278647	0.792447	-0.149701
HNF4A-5:1946, 8, set2, minProm	HNF4A	0	5	1946	minProm	8	set2	0.234121	0.628485	0.948902	-0.0839368
HNF4A-5:1946, 8, set2, minTK	HNF4A	0	5	1946	minTK	8	set2	0.353146	0.552338	0.929085	0.0826072
HNF4A-5:281, 1, set1, minCMV	HNF4A	0	5	281	minCMV	1	set1	0.521905	0.47003	0.906092	0.118432
HNF4A-5:281, 1, set1, minProm	HNF4A	0	5	281	minProm	1	set1	8.77e-06	0.997637	1	0.00046599
HNF4A-5:281, 1, set1, minTK	HNF4A	0	5	281	minTK	1	set1	0.437592	0.508287	0.914842	-0.101443
HNF4A-5:614, 4, set1, minCMV	HNF4A	0	5	614	minCMV	4	set1	0.0145816	0.903886	0.994324	0.0184603
HNF4A-5:614, 4, set1, minProm	HNF4A	0	5	614	minProm	4	set1	0.301502	0.582942	0.939524	0.0816889
HNF4A-5:614, 4, set1, minTK	HNF4A	0	5	614	minTK	4	set1	0.000585	0.980696	1	-0.00319278
HNF4A-5:947, 8, set1, minCMV	HNF4A	0	5	947	minCMV	8	set1	0.161823	0.687483	0.960519	0.0530876
HNF4A-5:947, 8, set1, minProm	HNF4A	0	5	947	minProm	8	set1	0.321056	0.570974	0.935073	-0.0992806
HNF4A-5:947, 8, set1, minTK	HNF4A	0	5	947	minTK	8	set1	0.0302133	0.862007	0.990056	0.0269074
HOMEZ-1:1077, 1, set2, minCMV	HOMEZ	0	1	1077	minCMV	1	set2	0.147086	0.701336	0.962926	0.095769
HOMEZ-1:1077, 1, set2, minProm	HOMEZ	0	1	1077	minProm	1	set2	0.819684	0.365273	0.855694	-0.206059
HOMEZ-1:1077, 1, set2, minTK	HOMEZ	0	1	1077	minTK	1	set2	0.542763	0.46129	0.901475	-0.132804
HOMEZ-1:1410, 4, set2, minCMV	HOMEZ	0	1	1410	minCMV	4	set2	0.354046	0.551832	0.929085	0.133309
HOMEZ-1:1410, 4, set2, minProm	HOMEZ	0	1	1410	minProm	4	set2	0.177094	0.673882	0.959296	0.0959187
HOMEZ-1:1410, 4, set2, minTK	HOMEZ	0	1	1410	minTK	4	set2	0.0466791	0.828946	0.981054	0.0482576
HOMEZ-1:1743, 8, set2, minCMV	HOMEZ	0	1	1743	minCMV	8	set2	0.495859	0.481325	0.906599	-0.150154
HOMEZ-1:1743, 8, set2, minProm	HOMEZ	0	1	1743	minProm	8	set2	0.320061	0.571571	0.935602	0.100582
HOMEZ-1:1743, 8, set2, minTK	HOMEZ	0	1	1743	minTK	8	set2	3.68e-06	0.99847	1	0.000689608
HOMEZ-1:411, 4, set1, minCMV	HOMEZ	0	1	411	minCMV	4	set1	1.98e-05	0.996449	1	0.00108923
HOMEZ-1:411, 4, set1, minProm	HOMEZ	0	1	411	minProm	4	set1	0.255437	0.613272	0.946954	-0.159673
HOMEZ-1:411, 4, set1, minTK	HOMEZ	0	1	411	minTK	4	set1	0.154454	0.694315	0.961959	0.0983679
HOMEZ-1:744, 8, set1, minCMV	HOMEZ	0	1	744	minCMV	8	set1	0.227409	0.633451	0.949535	-0.160479
HOMEZ-1:744, 8, set1, minProm	HOMEZ	0	1	744	minProm	8	set1	0.399619	0.527286	0.923691	-0.202709
HOMEZ-1:744, 8, set1, minTK	HOMEZ	0	1	744	minTK	8	set1	0.694032	0.404796	0.873928	-0.231187
HOMEZ-1:78, 1, set1, minCMV	HOMEZ	0	1	78	minCMV	1	set1	1.30231	0.253792	0.770765	-0.295795
HOMEZ-1:78, 1, set1, minProm	HOMEZ	0	1	78	minProm	1	set1	1.07168	0.300566	0.81189	-0.280246
HOMEZ-1:78, 1, set1, minTK	HOMEZ	0	1	78	minTK	1	set1	0.490845	0.48355	0.906842	-0.155001
HOXA10-1:1239, 1, set2, minCMV	HOXA10	0	1	1239	minCMV	1	set2	2.23971	0.134507	0.612645	0.214841
HOXA10-1:1239, 1, set2, minProm	HOXA10	0	1	1239	minProm	1	set2	1.61588	0.203667	0.724534	-0.196888
HOXA10-1:1239, 1, set2, minTK	HOXA10	0	1	1239	minTK	1	set2	0.975348	0.32335	0.831528	0.170942
HOXA10-1:1572, 4, set2, minCMV	HOXA10	0	1	1572	minCMV	4	set2	3.0865	0.0789446	0.473359	0.245058
HOXA10-1:1572, 4, set2, minProm	HOXA10	0	1	1572	minProm	4	set2	1.8645	0.172106	0.67837	-0.219461
HOXA10-1:1572, 4, set2, minTK	HOXA10	0	1	1572	minTK	4	set2	0.0180299	0.893185	0.993706	-0.024116
HOXA10-1:1905, 8, set2, minCMV	HOXA10	0	1	1905	minCMV	8	set2	3.11069	0.0777802	0.469558	0.337352
HOXA10-1:1905, 8, set2, minProm	HOXA10	0	1	1905	minProm	8	set2	5.92125	0.0149593	0.170725	-0.4546
HOXA10-1:1905, 8, set2, minTK	HOXA10	0	1	1905	minTK	8	set2	0.334329	0.563121	0.930954	-0.10555
HOXA10-1:240, 1, set1, minCMV	HOXA10	0	1	240	minCMV	1	set1	0.577133	0.447438	0.89581	0.164297
HOXA10-1:240, 1, set1, minProm	HOXA10	0	1	240	minProm	1	set1	0.373241	0.541243	0.92736	-0.142991
HOXA10-1:240, 1, set1, minTK	HOXA10	0	1	240	minTK	1	set1	0.389367	0.532632	0.925661	-0.158162
HOXA10-1:573, 4, set1, minCMV	HOXA10	0	1	573	minCMV	4	set1	0.579013	0.4467	0.895672	0.12932
HOXA10-1:573, 4, set1, minProm	HOXA10	0	1	573	minProm	4	set1	0.417272	0.518301	0.921422	-0.125988
HOXA10-1:573, 4, set1, minTK	HOXA10	0	1	573	minTK	4	set1	0.687622	0.406975	0.87537	-0.145509
HOXA10-1:906, 8, set1, minCMV	HOXA10	0	1	906	minCMV	8	set1	0.172239	0.678129	0.959555	-0.0894933
HOXA10-1:906, 8, set1, minProm	HOXA10	0	1	906	minProm	8	set1	1.0904	0.296383	0.806965	-0.216507
HOXA10-1:906, 8, set1, minTK	HOXA10	0	1	906	minTK	8	set1	0.00263156	0.959087	0.998494	0.0103145
HOXA10-2:1240, 1, set2, minCMV	HOXA10	0	2	1240	minCMV	1	set2	0.797099	0.371962	0.857622	0.165575
HOXA10-2:1240, 1, set2, minProm	HOXA10	0	2	1240	minProm	1	set2	0.09211	0.761512	0.975969	-0.0681268
HOXA10-2:1240, 1, set2, minTK	HOXA10	0	2	1240	minTK	1	set2	0.00208176	0.963608	0.999129	0.00933477
HOXA10-2:1573, 4, set2, minCMV	HOXA10	0	2	1573	minCMV	4	set2	0.733686	0.391691	0.869127	0.193732
HOXA10-2:1573, 4, set2, minProm	HOXA10	0	2	1573	minProm	4	set2	0.0035392	0.952561	0.998274	-0.0135869
HOXA10-2:1573, 4, set2, minTK	HOXA10	0	2	1573	minTK	4	set2	0.351439	0.5533	0.929483	-0.117115
HOXA10-2:1906, 8, set2, minCMV	HOXA10	0	2	1906	minCMV	8	set2	0.00115671	0.972869	1	0.00787168
HOXA10-2:1906, 8, set2, minProm	HOXA10	0	2	1906	minProm	8	set2	1.41227	0.23468	0.754167	-0.291436
HOXA10-2:1906, 8, set2, minTK	HOXA10	0	2	1906	minTK	8	set2	0.0213753	0.883761	0.992855	0.0283063
HOXA10-2:241, 1, set1, minCMV	HOXA10	0	2	241	minCMV	1	set1	0.166313	0.68341	0.959555	-0.105461
HOXA10-2:241, 1, set1, minProm	HOXA10	0	2	241	minProm	1	set1	0.563678	0.452782	0.899121	-0.184479
HOXA10-2:241, 1, set1, minTK	HOXA10	0	2	241	minTK	1	set1	5.58806	0.0180833	0.193772	-0.551129
HOXA10-2:574, 4, set1, minCMV	HOXA10	0	2	574	minCMV	4	set1	0.0819537	0.774667	0.975969	-0.0710605
HOXA10-2:574, 4, set1, minProm	HOXA10	0	2	574	minProm	4	set1	0.392553	0.530961	0.925161	-0.21434
HOXA10-2:574, 4, set1, minTK	HOXA10	0	2	574	minTK	4	set1	0.462222	0.496587	0.912365	-0.15114
HOXA10-2:907, 8, set1, minCMV	HOXA10	0	2	907	minCMV	8	set1	1.29132	0.255805	0.772309	0.287664
HOXA10-2:907, 8, set1, minProm	HOXA10	0	2	907	minProm	8	set1	0.00146676	0.96945	0.999801	-0.0113011
HOXA10-2:907, 8, set1, minTK	HOXA10	0	2	907	minTK	8	set1	1.31701	0.251129	0.768661	-0.357917
HOXA13-1:1241, 1, set2, minCMV	HOXA13	0	1	1241	minCMV	1	set2	11.0356	0.000894	0.0177028	0.443721
HOXA13-1:1241, 1, set2, minProm	HOXA13	0	1	1241	minProm	1	set2	0.767074	0.381124	0.860331	-0.147187
HOXA13-1:1241, 1, set2, minTK	HOXA13	0	1	1241	minTK	1	set2	0.12272	0.726103	0.967297	0.05279
HOXA13-1:1574, 4, set2, minCMV	HOXA13	0	1	1574	minCMV	4	set2	11.1185	0.000855	0.0172058	0.546004
HOXA13-1:1574, 4, set2, minProm	HOXA13	0	1	1574	minProm	4	set2	0.570053	0.450238	0.898136	-0.128834
HOXA13-1:1574, 4, set2, minTK	HOXA13	0	1	1574	minTK	4	set2	0.853776	0.355486	0.85017	-0.166001
HOXA13-1:1907, 8, set2, minCMV	HOXA13	0	1	1907	minCMV	8	set2	16.1199	5.95e-05	0.00169009	0.595313
HOXA13-1:1907, 8, set2, minProm	HOXA13	0	1	1907	minProm	8	set2	0.56907	0.450629	0.898286	0.180291
HOXA13-1:1907, 8, set2, minTK	HOXA13	0	1	1907	minTK	8	set2	0.0822553	0.774264	0.975969	0.0448004
HOXA13-1:242, 1, set1, minCMV	HOXA13	0	1	242	minCMV	1	set1	7.07301	0.00782537	0.105137	0.548924
HOXA13-1:242, 1, set1, minProm	HOXA13	0	1	242	minProm	1	set1	0.0126215	0.91055	0.995104	-0.0241864
HOXA13-1:242, 1, set1, minTK	HOXA13	0	1	242	minTK	1	set1	0.265256	0.606532	0.945541	0.0996485
HOXA13-1:575, 4, set1, minCMV	HOXA13	0	1	575	minCMV	4	set1	7.40175	0.00651603	0.0917625	0.476329
HOXA13-1:575, 4, set1, minProm	HOXA13	0	1	575	minProm	4	set1	0.518051	0.471674	0.906599	0.143699
HOXA13-1:575, 4, set1, minTK	HOXA13	0	1	575	minTK	4	set1	0.256774	0.612345	0.946954	0.0962067
HOXA13-1:908, 8, set1, minCMV	HOXA13	0	1	908	minCMV	8	set1	9.2559	0.00234738	0.0405965	0.588785
HOXA13-1:908, 8, set1, minProm	HOXA13	0	1	908	minProm	8	set1	0.345738	0.556536	0.930383	-0.130234
HOXA13-1:908, 8, set1, minTK	HOXA13	0	1	908	minTK	8	set1	0.0258649	0.872231	0.99231	-0.0341831
HOXA13-2:1242, 1, set2, minCMV	HOXA13	0	2	1242	minCMV	1	set2	0.00169672	0.967143	0.999701	0.00702758
HOXA13-2:1242, 1, set2, minProm	HOXA13	0	2	1242	minProm	1	set2	0.00795588	0.928926	0.995287	0.0174646
HOXA13-2:1242, 1, set2, minTK	HOXA13	0	2	1242	minTK	1	set2	0.00268113	0.958704	0.998494	-0.0107968
HOXA13-2:1575, 4, set2, minCMV	HOXA13	0	2	1575	minCMV	4	set2	1.49608	0.221275	0.738751	0.285756
HOXA13-2:1575, 4, set2, minProm	HOXA13	0	2	1575	minProm	4	set2	0.711431	0.398969	0.869363	0.163123
HOXA13-2:1575, 4, set2, minTK	HOXA13	0	2	1575	minTK	4	set2	0.42883	0.512564	0.917104	0.116891
HOXA13-2:1908, 8, set2, minCMV	HOXA13	0	2	1908	minCMV	8	set2	1.40593	0.235733	0.75537	0.205618
HOXA13-2:1908, 8, set2, minProm	HOXA13	0	2	1908	minProm	8	set2	0.0181327	0.892882	0.993706	-0.0238575
HOXA13-2:1908, 8, set2, minTK	HOXA13	0	2	1908	minTK	8	set2	1.4231	0.232893	0.751822	-0.209787
HOXA13-2:243, 1, set1, minCMV	HOXA13	0	2	243	minCMV	1	set1	1.68138	0.194741	0.713179	0.321676
HOXA13-2:243, 1, set1, minProm	HOXA13	0	2	243	minProm	1	set1	0.169018	0.680986	0.959555	-0.0901309
HOXA13-2:243, 1, set1, minTK	HOXA13	0	2	243	minTK	1	set1	0.0591049	0.807916	0.979295	-0.0486761
HOXA13-2:576, 4, set1, minCMV	HOXA13	0	2	576	minCMV	4	set1	0.245161	0.620503	0.948801	0.0976598
HOXA13-2:576, 4, set1, minProm	HOXA13	0	2	576	minProm	4	set1	0.000829	0.977033	1	-0.00697778
HOXA13-2:576, 4, set1, minTK	HOXA13	0	2	576	minTK	4	set1	0.253159	0.614859	0.947834	-0.0985077
HOXA13-2:909, 8, set1, minCMV	HOXA13	0	2	909	minCMV	8	set1	0.132368	0.715989	0.966919	0.0773001
HOXA13-2:909, 8, set1, minProm	HOXA13	0	2	909	minProm	8	set1	0.798691	0.371485	0.857537	-0.229515
HOXA13-2:909, 8, set1, minTK	HOXA13	0	2	909	minTK	8	set1	1.80436	0.179186	0.688057	-0.298279
HOXC10-1:1243, 1, set2, minCMV	HOXC10	0	1	1243	minCMV	1	set2	1.60702	0.204911	0.727255	0.168968
HOXC10-1:1243, 1, set2, minProm	HOXC10	0	1	1243	minProm	1	set2	0.812838	0.367283	0.857003	-0.151497
HOXC10-1:1243, 1, set2, minTK	HOXC10	0	1	1243	minTK	1	set2	0.612378	0.433894	0.890893	-0.128737
HOXC10-1:1576, 4, set2, minCMV	HOXC10	0	1	1576	minCMV	4	set2	0.000444	0.983187	1	0.0039875
HOXC10-1:1576, 4, set2, minProm	HOXC10	0	1	1576	minProm	4	set2	3.57994	0.0584814	0.410931	-0.337796
HOXC10-1:1576, 4, set2, minTK	HOXC10	0	1	1576	minTK	4	set2	0.346563	0.556065	0.930383	0.104159
HOXC10-1:1909, 8, set2, minCMV	HOXC10	0	1	1909	minCMV	8	set2	3.25813	0.0710703	0.450332	0.253959
HOXC10-1:1909, 8, set2, minProm	HOXC10	0	1	1909	minProm	8	set2	0.0213123	0.883931	0.992855	-0.026623
HOXC10-1:1909, 8, set2, minTK	HOXC10	0	1	1909	minTK	8	set2	4.75682	0.0291824	0.269238	-0.375475
HOXC10-1:244, 1, set1, minCMV	HOXC10	0	1	244	minCMV	1	set1	7.77369	0.00530125	0.0799747	0.796375
HOXC10-1:244, 1, set1, minProm	HOXC10	0	1	244	minProm	1	set1	0.0288816	0.865053	0.990663	-0.0383836
HOXC10-1:244, 1, set1, minTK	HOXC10	0	1	244	minTK	1	set1	0.684916	0.407899	0.876312	0.186019
[truncated: 4,143 more rows]

## Sheet: S7B - ZnSO4
architecture	motif	neg_ctrl	tre	id	promoter	period	spacer	statistic	pval	fdr	log2fc
ALX3-1:1223, 1, set2, minCMV	ALX3	0	1	1223	minCMV	1	set2	0.347559	0.555498	0.849081	0.214201
ALX3-1:1223, 1, set2, minProm	ALX3	0	1	1223	minProm	1	set2	0.00716836	0.932527	0.98337	-0.0481593
ALX3-1:1223, 1, set2, minTK	ALX3	0	1	1223	minTK	1	set2	0.130181	0.718244	0.921721	0.189207
ALX3-1:1556, 4, set2, minCMV	ALX3	0	1	1556	minCMV	4	set2	0.0291431	0.864449	0.966445	-0.0987865
ALX3-1:1556, 4, set2, minProm	ALX3	0	1	1556	minProm	4	set2	0.0485799	0.825553	0.955674	-0.112459
ALX3-1:1556, 4, set2, minTK	ALX3	0	1	1556	minTK	4	set2	1.23157	0.267103	0.647026	-0.685822
ALX3-1:1889, 8, set2, minCMV	ALX3	0	1	1889	minCMV	8	set2	0.669658	0.413171	0.76497	0.755804
ALX3-1:1889, 8, set2, minProm	ALX3	0	1	1889	minProm	8	set2	1.58187	0.208492	0.582942	0.690924
ALX3-1:1889, 8, set2, minTK	ALX3	0	1	1889	minTK	8	set2	0.699444	0.402971	0.759668	0.299093
ALX3-1:224, 1, set1, minCMV	ALX3	0	1	224	minCMV	1	set1	0.608477	0.435362	0.779911	-0.416468
ALX3-1:224, 1, set1, minProm	ALX3	0	1	224	minProm	1	set1	0.582956	0.445156	0.785783	0.340498
ALX3-1:224, 1, set1, minTK	ALX3	0	1	224	minTK	1	set1	0.00231873	0.961594	0.992627	0.0251011
ALX3-1:557, 4, set1, minCMV	ALX3	0	1	557	minCMV	4	set1	0.910181	0.340066	0.708039	0.575533
ALX3-1:557, 4, set1, minProm	ALX3	0	1	557	minProm	4	set1	0.394595	0.529894	0.835528	0.486502
ALX3-1:557, 4, set1, minTK	ALX3	0	1	557	minTK	4	set1	3.45992	0.0628735	0.294915	1.12899
ALX3-1:890, 8, set1, minCMV	ALX3	0	1	890	minCMV	8	set1	0.0595315	0.807238	0.950005	0.158729
ALX3-1:890, 8, set1, minProm	ALX3	0	1	890	minProm	8	set1	1.20698	0.271931	0.653615	-0.713328
ALX3-1:890, 8, set1, minTK	ALX3	0	1	890	minTK	8	set1	0.0894468	0.764882	0.937779	0.160593
ALX4-1:1224, 1, set2, minCMV	ALX4	0	1	1224	minCMV	1	set2	2.70887	0.0997918	0.388044	-0.590584
ALX4-1:1224, 1, set2, minProm	ALX4	0	1	1224	minProm	1	set2	5.07115	0.0243272	0.153199	0.859096
ALX4-1:1224, 1, set2, minTK	ALX4	0	1	1224	minTK	1	set2	6.90663	0.00858766	0.0699314	-1.01873
ALX4-1:1557, 4, set2, minCMV	ALX4	0	1	1557	minCMV	4	set2	0.00023	0.9879	0.999033	-0.00507414
ALX4-1:1557, 4, set2, minProm	ALX4	0	1	1557	minProm	4	set2	0.737236	0.390548	0.749601	0.354446
ALX4-1:1557, 4, set2, minTK	ALX4	0	1	1557	minTK	4	set2	0.0613166	0.804427	0.949477	-0.088347
ALX4-1:1890, 8, set2, minCMV	ALX4	0	1	1890	minCMV	8	set2	0.220666	0.638533	0.890653	-0.19299
ALX4-1:1890, 8, set2, minProm	ALX4	0	1	1890	minProm	8	set2	0.503157	0.478116	0.805829	0.309008
ALX4-1:1890, 8, set2, minTK	ALX4	0	1	1890	minTK	8	set2	1.80025	0.179682	0.541166	-0.582367
ALX4-1:225, 1, set1, minCMV	ALX4	0	1	225	minCMV	1	set1	1.85225	0.173522	0.531662	-0.597095
ALX4-1:225, 1, set1, minProm	ALX4	0	1	225	minProm	1	set1	0.362905	0.546897	0.846596	-0.42692
ALX4-1:225, 1, set1, minTK	ALX4	0	1	225	minTK	1	set1	0.577508	0.447291	0.788506	-0.305048
ALX4-1:558, 4, set1, minCMV	ALX4	0	1	558	minCMV	4	set1	0.0884447	0.766164	0.937779	0.151237
ALX4-1:558, 4, set1, minProm	ALX4	0	1	558	minProm	4	set1	4.16511	0.0412648	0.224416	-1.77767
ALX4-1:558, 4, set1, minTK	ALX4	0	1	558	minTK	4	set1	0.0120552	0.912571	0.980996	0.0438213
ALX4-1:891, 8, set1, minCMV	ALX4	0	1	891	minCMV	8	set1	0.55672	0.455585	0.790738	-0.358765
ALX4-1:891, 8, set1, minProm	ALX4	0	1	891	minProm	8	set1	1.30287	0.25369	0.632165	-0.479561
ALX4-1:891, 8, set1, minTK	ALX4	0	1	891	minTK	8	set1	0.693452	0.404993	0.760445	0.727336
AR-1:1266, 1, set2, minCMV	AR	0	1	1266	minCMV	1	set2	0.00829567	0.927429	0.982691	0.0115662
AR-1:1266, 1, set2, minProm	AR	0	1	1266	minProm	1	set2	0.403582	0.525245	0.833783	0.0705461
AR-1:1266, 1, set2, minTK	AR	0	1	1266	minTK	1	set2	5.87185	0.0153849	0.107589	-0.256032
AR-1:1599, 4, set2, minCMV	AR	0	1	1599	minCMV	4	set2	0.0603196	0.805992	0.949609	-0.0267955
AR-1:1599, 4, set2, minProm	AR	0	1	1599	minProm	4	set2	0.101207	0.750386	0.937256	0.0349651
AR-1:1599, 4, set2, minTK	AR	0	1	1599	minTK	4	set2	2.20987	0.13713	0.465181	-0.181842
AR-1:1932, 8, set2, minCMV	AR	0	1	1932	minCMV	8	set2	0.398473	0.527879	0.834667	-0.0692806
AR-1:1932, 8, set2, minProm	AR	0	1	1932	minProm	8	set2	0.00987037	0.920861	0.982308	-0.0123945
AR-1:1932, 8, set2, minTK	AR	0	1	1932	minTK	8	set2	7.16115	0.00744996	0.063316	-0.318194
AR-1:267, 1, set1, minCMV	AR	0	1	267	minCMV	1	set1	1.67509	0.195578	0.566439	0.16875
AR-1:267, 1, set1, minProm	AR	0	1	267	minProm	1	set1	0.166679	0.68308	0.910972	0.0605492
AR-1:267, 1, set1, minTK	AR	0	1	267	minTK	1	set1	0.132139	0.716224	0.921607	-0.0490419
AR-1:600, 4, set1, minCMV	AR	0	1	600	minCMV	4	set1	0.115173	0.73433	0.929263	0.0371587
AR-1:600, 4, set1, minProm	AR	0	1	600	minProm	4	set1	1.46201	0.226611	0.603059	-0.153167
AR-1:600, 4, set1, minTK	AR	0	1	600	minTK	4	set1	0.843618	0.358364	0.723087	-0.11701
AR-1:933, 8, set1, minCMV	AR	0	1	933	minCMV	8	set1	0.0525552	0.818675	0.952655	0.0260148
AR-1:933, 8, set1, minProm	AR	0	1	933	minProm	8	set1	7.12232	0.007613	0.0641205	0.384043
AR-1:933, 8, set1, minTK	AR	0	1	933	minTK	8	set1	1.10889	0.292324	0.67123	-0.126003
AR-2:1267, 1, set2, minCMV	AR	0	2	1267	minCMV	1	set2	2.21827	0.136386	0.463682	-0.177534
AR-2:1267, 1, set2, minProm	AR	0	2	1267	minProm	1	set2	1.26262	0.261155	0.640373	-0.134306
AR-2:1267, 1, set2, minTK	AR	0	2	1267	minTK	1	set2	5.01077	0.0251901	0.157023	-0.244232
AR-2:1600, 4, set2, minCMV	AR	0	2	1600	minCMV	4	set2	0.000583	0.980731	0.99716	0.0029148
AR-2:1600, 4, set2, minProm	AR	0	2	1600	minProm	4	set2	0.447693	0.503433	0.819991	-0.0738191
AR-2:1600, 4, set2, minTK	AR	0	2	1600	minTK	4	set2	2.62911	0.104921	0.401378	-0.179193
AR-2:1933, 8, set2, minCMV	AR	0	2	1933	minCMV	8	set2	1.54258	0.214234	0.59119	-0.136133
AR-2:1933, 8, set2, minProm	AR	0	2	1933	minProm	8	set2	1.53804	0.214909	0.59252	-0.130563
AR-2:1933, 8, set2, minTK	AR	0	2	1933	minTK	8	set2	7.44375	0.0063657	0.0557566	-0.294389
AR-2:268, 1, set1, minCMV	AR	0	2	268	minCMV	1	set1	0.0481735	0.826273	0.955966	0.0259756
AR-2:268, 1, set1, minProm	AR	0	2	268	minProm	1	set1	1.68057	0.194849	0.565983	-0.165092
AR-2:268, 1, set1, minTK	AR	0	2	268	minTK	1	set1	0.639482	0.423898	0.77141	-0.0997722
AR-2:601, 4, set1, minCMV	AR	0	2	601	minCMV	4	set1	0.179487	0.671814	0.904592	-0.0445239
AR-2:601, 4, set1, minProm	AR	0	2	601	minProm	4	set1	0.346011	0.55638	0.849552	-0.0742845
AR-2:601, 4, set1, minTK	AR	0	2	601	minTK	4	set1	2.37462	0.123322	0.439208	-0.185767
AR-2:934, 8, set1, minCMV	AR	0	2	934	minCMV	8	set1	0.00495536	0.94388	0.98827	-0.00974477
AR-2:934, 8, set1, minProm	AR	0	2	934	minProm	8	set1	0.00135805	0.970603	0.994245	-0.00470428
AR-2:934, 8, set1, minTK	AR	0	2	934	minTK	8	set1	9.44342	0.00211908	0.0231928	-0.397286
ARNTL-1:1168, 1, set2, minCMV	ARNTL	0	1	1168	minCMV	1	set2	0.0740486	0.785531	0.945342	0.0602306
ARNTL-1:1168, 1, set2, minProm	ARNTL	0	1	1168	minProm	1	set2	0.358903	0.549116	0.847523	0.114702
ARNTL-1:1168, 1, set2, minTK	ARNTL	0	1	1168	minTK	1	set2	0.453857	0.500509	0.81843	-0.123502
ARNTL-1:1501, 4, set2, minCMV	ARNTL	0	1	1501	minCMV	4	set2	0.0907255	0.763257	0.937779	0.063526
ARNTL-1:1501, 4, set2, minProm	ARNTL	0	1	1501	minProm	4	set2	0.0491989	0.824463	0.955133	-0.0512248
ARNTL-1:1501, 4, set2, minTK	ARNTL	0	1	1501	minTK	4	set2	2.00083	0.157213	0.504066	-0.219071
ARNTL-1:169, 1, set1, minCMV	ARNTL	0	1	169	minCMV	1	set1	0.0915803	0.762178	0.937779	0.0635234
ARNTL-1:169, 1, set1, minProm	ARNTL	0	1	169	minProm	1	set1	1.87681	0.170698	0.528001	-0.305581
ARNTL-1:169, 1, set1, minTK	ARNTL	0	1	169	minTK	1	set1	0.940262	0.33221	0.701435	-0.242985
ARNTL-1:1834, 8, set2, minCMV	ARNTL	0	1	1834	minCMV	8	set2	0.110236	0.739875	0.931672	0.0857738
ARNTL-1:1834, 8, set2, minProm	ARNTL	0	1	1834	minProm	8	set2	0.38992	0.532341	0.837425	-0.178044
ARNTL-1:1834, 8, set2, minTK	ARNTL	0	1	1834	minTK	8	set2	1.47359	0.22478	0.602462	-0.308089
ARNTL-1:502, 4, set1, minCMV	ARNTL	0	1	502	minCMV	4	set1	0.856364	0.354758	0.720015	0.231566
ARNTL-1:502, 4, set1, minProm	ARNTL	0	1	502	minProm	4	set1	0.0881205	0.76658	0.937779	-0.0696907
ARNTL-1:502, 4, set1, minTK	ARNTL	0	1	502	minTK	4	set1	3.5689	0.0588713	0.284174	-0.338764
ARNTL-1:835, 8, set1, minCMV	ARNTL	0	1	835	minCMV	8	set1	0.0301269	0.862203	0.966201	0.0465171
ARNTL-1:835, 8, set1, minProm	ARNTL	0	1	835	minProm	8	set1	1.12147	0.289602	0.667821	0.378925
ARNTL-1:835, 8, set1, minTK	ARNTL	0	1	835	minTK	8	set1	0.0303298	0.861744	0.966201	0.0610313
ATF4-1:1185, 1, set2, minCMV	ATF4	0	1	1185	minCMV	1	set2	6.58485	0.010285	0.080038	-0.562786
ATF4-1:1185, 1, set2, minProm	ATF4	0	1	1185	minProm	1	set2	14.6251	0.000131	0.00220096	-0.761425
ATF4-1:1185, 1, set2, minTK	ATF4	0	1	1185	minTK	1	set2	12.7024	0.000365	0.00527593	-0.747114
ATF4-1:1518, 4, set2, minCMV	ATF4	0	1	1518	minCMV	4	set2	15.5093	8.21e-05	0.00148262	-0.770343
ATF4-1:1518, 4, set2, minProm	ATF4	0	1	1518	minProm	4	set2	9.70563	0.00183705	0.0208109	-0.649567
ATF4-1:1518, 4, set2, minTK	ATF4	0	1	1518	minTK	4	set2	10.9665	0.000928	0.0115078	-0.750458
ATF4-1:1851, 8, set2, minCMV	ATF4	0	1	1851	minCMV	8	set2	8.80826	0.0029987	0.0305847	-0.616494
ATF4-1:1851, 8, set2, minProm	ATF4	0	1	1851	minProm	8	set2	3.07906	0.0793065	0.337685	-0.536917
ATF4-1:1851, 8, set2, minTK	ATF4	0	1	1851	minTK	8	set2	12.8741	0.000333	0.00490553	-0.704121
ATF4-1:186, 1, set1, minCMV	ATF4	0	1	186	minCMV	1	set1	6.53941	0.010551	0.0814883	-0.766537
ATF4-1:186, 1, set1, minProm	ATF4	0	1	186	minProm	1	set1	5.48483	0.0191822	0.127328	-0.824749
ATF4-1:186, 1, set1, minTK	ATF4	0	1	186	minTK	1	set1	3.66538	0.0555539	0.274197	-0.652382
ATF4-1:519, 4, set1, minCMV	ATF4	0	1	519	minCMV	4	set1	3.79821	0.0513075	0.262305	-0.526105
ATF4-1:519, 4, set1, minProm	ATF4	0	1	519	minProm	4	set1	5.54974	0.0184834	0.123625	-0.782463
ATF4-1:519, 4, set1, minTK	ATF4	0	1	519	minTK	4	set1	4.99366	0.0254404	0.157941	-0.760212
ATF4-1:852, 8, set1, minCMV	ATF4	0	1	852	minCMV	8	set1	3.24555	0.0716175	0.319109	-0.591769
ATF4-1:852, 8, set1, minProm	ATF4	0	1	852	minProm	8	set1	1.50244	0.220296	0.599166	-0.514286
ATF4-1:852, 8, set1, minTK	ATF4	0	1	852	minTK	8	set1	18.6618	1.56e-05	0.000345	-1.00973
ATF7-1:1186, 1, set2, minCMV	ATF7	0	1	1186	minCMV	1	set2	12.2011	0.000478	0.00664961	-0.725782
ATF7-1:1186, 1, set2, minProm	ATF7	0	1	1186	minProm	1	set2	16.1714	5.79e-05	0.0010907	-0.904686
ATF7-1:1186, 1, set2, minTK	ATF7	0	1	1186	minTK	1	set2	13.115	0.000293	0.00441937	-0.804455
ATF7-1:1519, 4, set2, minCMV	ATF7	0	1	1519	minCMV	4	set2	5.44282	0.0196489	0.130005	-0.522317
ATF7-1:1519, 4, set2, minProm	ATF7	0	1	1519	minProm	4	set2	12.4989	0.000407	0.00577394	-0.666909
ATF7-1:1519, 4, set2, minTK	ATF7	0	1	1519	minTK	4	set2	5.3798	0.0203712	0.133774	-0.565279
ATF7-1:1852, 8, set2, minCMV	ATF7	0	1	1852	minCMV	8	set2	10.452	0.00122519	0.0146071	-0.74431
ATF7-1:1852, 8, set2, minProm	ATF7	0	1	1852	minProm	8	set2	15.6106	7.78e-05	0.00142198	-0.818965
ATF7-1:1852, 8, set2, minTK	ATF7	0	1	1852	minTK	8	set2	12.0067	0.00053	0.0072488	-0.697172
ATF7-1:187, 1, set1, minCMV	ATF7	0	1	187	minCMV	1	set1	2.85508	0.0910854	0.367341	-0.428443
ATF7-1:187, 1, set1, minProm	ATF7	0	1	187	minProm	1	set1	7.11254	0.00765465	0.064383	-0.646231
ATF7-1:187, 1, set1, minTK	ATF7	0	1	187	minTK	1	set1	8.6051	0.00335224	0.0333054	-0.671489
ATF7-1:520, 4, set1, minCMV	ATF7	0	1	520	minCMV	4	set1	2.94676	0.08605	0.352937	-0.413983
ATF7-1:520, 4, set1, minProm	ATF7	0	1	520	minProm	4	set1	12.8853	0.000331	0.00488795	-0.785747
ATF7-1:520, 4, set1, minTK	ATF7	0	1	520	minTK	4	set1	10.9899	0.000916	0.0114096	-0.761426
ATF7-1:853, 8, set1, minCMV	ATF7	0	1	853	minCMV	8	set1	4.20418	0.0403246	0.220565	-0.460262
ATF7-1:853, 8, set1, minProm	ATF7	0	1	853	minProm	8	set1	6.09318	0.0135705	0.0981423	-0.646443
ATF7-1:853, 8, set1, minTK	ATF7	0	1	853	minTK	8	set1	8.17386	0.00424984	0.0403932	-0.688732
Ar-1:1268, 1, set2, minCMV	Ar	0	1	1268	minCMV	1	set2	0.0905706	0.763453	0.937779	-0.0317038
Ar-1:1268, 1, set2, minProm	Ar	0	1	1268	minProm	1	set2	0.424083	0.514907	0.826811	-0.0820671
Ar-1:1268, 1, set2, minTK	Ar	0	1	1268	minTK	1	set2	6.62083	0.0100793	0.0789167	-0.273191
Ar-1:1601, 4, set2, minCMV	Ar	0	1	1601	minCMV	4	set2	0.307571	0.579175	0.862296	0.0616214
Ar-1:1601, 4, set2, minProm	Ar	0	1	1601	minProm	4	set2	2.40548	0.120911	0.433842	-0.175881
Ar-1:1601, 4, set2, minTK	Ar	0	1	1601	minTK	4	set2	3.3161	0.0686045	0.312097	-0.200056
Ar-1:1934, 8, set2, minCMV	Ar	0	1	1934	minCMV	8	set2	0.00319464	0.954927	0.991486	-0.00575941
Ar-1:1934, 8, set2, minProm	Ar	0	1	1934	minProm	8	set2	5.09235	0.0240316	0.151805	-0.280894
Ar-1:1934, 8, set2, minTK	Ar	0	1	1934	minTK	8	set2	0.0954735	0.757331	0.937779	-0.0350587
Ar-1:269, 1, set1, minCMV	Ar	0	1	269	minCMV	1	set1	0.374586	0.540515	0.842325	0.0734636
Ar-1:269, 1, set1, minProm	Ar	0	1	269	minProm	1	set1	1.08837	0.296832	0.673272	0.123398
Ar-1:269, 1, set1, minTK	Ar	0	1	269	minTK	1	set1	0.981205	0.321901	0.695847	-0.115942
Ar-1:602, 4, set1, minCMV	Ar	0	1	602	minCMV	4	set1	0.286373	0.592554	0.867911	-0.0941102
Ar-1:602, 4, set1, minProm	Ar	0	1	602	minProm	4	set1	1.07273	0.300329	0.676887	-0.152693
Ar-1:602, 4, set1, minTK	Ar	0	1	602	minTK	4	set1	1.17338	0.278707	0.657419	0.133245
Ar-1:935, 8, set1, minCMV	Ar	0	1	935	minCMV	8	set1	3.17837	0.0746193	0.32631	0.243663
Ar-1:935, 8, set1, minProm	Ar	0	1	935	minProm	8	set1	2.57175	0.108787	0.408784	-0.271061
Ar-1:935, 8, set1, minTK	Ar	0	1	935	minTK	8	set1	1.47512	0.22454	0.602462	-0.162034
Ascl2-1:1169, 1, set2, minCMV	Ascl2	0	1	1169	minCMV	1	set2	0.0923886	0.761162	0.937779	0.0514473
Ascl2-1:1169, 1, set2, minProm	Ascl2	0	1	1169	minProm	1	set2	7.66226	0.00563879	0.0507657	0.603492
Ascl2-1:1169, 1, set2, minTK	Ascl2	0	1	1169	minTK	1	set2	0.878993	0.348478	0.713731	0.21069
Ascl2-1:1502, 4, set2, minCMV	Ascl2	0	1	1502	minCMV	4	set2	0.473824	0.491233	0.816766	0.173737
Ascl2-1:1502, 4, set2, minProm	Ascl2	0	1	1502	minProm	4	set2	0.0900948	0.764057	0.937779	0.0605077
Ascl2-1:1502, 4, set2, minTK	Ascl2	0	1	1502	minTK	4	set2	0.0175505	0.894606	0.976476	0.0282607
Ascl2-1:170, 1, set1, minCMV	Ascl2	0	1	170	minCMV	1	set1	0.996826	0.31808	0.692066	0.246608
Ascl2-1:170, 1, set1, minProm	Ascl2	0	1	170	minProm	1	set1	5.04986	0.0246279	0.154301	0.866449
Ascl2-1:170, 1, set1, minTK	Ascl2	0	1	170	minTK	1	set1	0.133597	0.714732	0.920749	-0.116534
Ascl2-1:1835, 8, set2, minCMV	Ascl2	0	1	1835	minCMV	8	set2	2.53929	0.111044	0.414137	0.349532
Ascl2-1:1835, 8, set2, minProm	Ascl2	0	1	1835	minProm	8	set2	0.109087	0.741186	0.932558	-0.0792243
Ascl2-1:1835, 8, set2, minTK	Ascl2	0	1	1835	minTK	8	set2	0.000872	0.976447	0.995143	0.00612124
Ascl2-1:503, 4, set1, minCMV	Ascl2	0	1	503	minCMV	4	set1	0.00218485	0.962719	0.992627	-0.0124054
Ascl2-1:503, 4, set1, minProm	Ascl2	0	1	503	minProm	4	set1	0.415533	0.519175	0.829218	0.164968
Ascl2-1:503, 4, set1, minTK	Ascl2	0	1	503	minTK	4	set1	1.86585	0.171951	0.529953	0.473728
Ascl2-1:836, 8, set1, minCMV	Ascl2	0	1	836	minCMV	8	set1	0.55381	0.456765	0.790738	0.186827
Ascl2-1:836, 8, set1, minProm	Ascl2	0	1	836	minProm	8	set1	0.9608	0.326985	0.699593	0.320376
Ascl2-1:836, 8, set1, minTK	Ascl2	0	1	836	minTK	8	set1	0.766057	0.38144	0.742649	0.258837
Atf4-1:1187, 1, set2, minCMV	Atf4	0	1	1187	minCMV	1	set2	31.2155	2.31e-08	7.42e-07	-0.732297
Atf4-1:1187, 1, set2, minProm	Atf4	0	1	1187	minProm	1	set2	20.3083	6.59e-06	0.000153	-0.804501
Atf4-1:1187, 1, set2, minTK	Atf4	0	1	1187	minTK	1	set2	15.8448	6.88e-05	0.00126776	-0.674649
Atf4-1:1520, 4, set2, minCMV	Atf4	0	1	1520	minCMV	4	set2	19.2187	1.17e-05	0.000262	-0.677717
Atf4-1:1520, 4, set2, minProm	Atf4	0	1	1520	minProm	4	set2	31.6777	1.82e-08	5.91e-07	-0.915697
Atf4-1:1520, 4, set2, minTK	Atf4	0	1	1520	minTK	4	set2	31.566	1.93e-08	6.23e-07	-0.928841
Atf4-1:1853, 8, set2, minCMV	Atf4	0	1	1853	minCMV	8	set2	14.0774	0.000175	0.00284222	-0.69074
Atf4-1:1853, 8, set2, minProm	Atf4	0	1	1853	minProm	8	set2	17.2726	3.24e-05	0.000654	-0.801245
Atf4-1:1853, 8, set2, minTK	Atf4	0	1	1853	minTK	8	set2	29.9838	4.36e-08	1.36e-06	-0.781927
Atf4-1:188, 1, set1, minCMV	Atf4	0	1	188	minCMV	1	set1	14.7475	0.000123	0.00209055	-0.726879
Atf4-1:188, 1, set1, minProm	Atf4	0	1	188	minProm	1	set1	25.7513	3.88e-07	1.11e-05	-0.886896
Atf4-1:188, 1, set1, minTK	Atf4	0	1	188	minTK	1	set1	15.9888	6.37e-05	0.00117843	-0.855092
Atf4-1:521, 4, set1, minCMV	Atf4	0	1	521	minCMV	4	set1	9.17572	0.00245247	0.0260522	-0.619942
Atf4-1:521, 4, set1, minProm	Atf4	0	1	521	minProm	4	set1	22.5343	2.06e-06	5.19e-05	-0.943239
Atf4-1:521, 4, set1, minTK	Atf4	0	1	521	minTK	4	set1	18.5385	1.67e-05	0.000362	-0.853503
Atf4-1:854, 8, set1, minCMV	Atf4	0	1	854	minCMV	8	set1	9.03829	0.00264383	0.0276073	-0.74201
Atf4-1:854, 8, set1, minProm	Atf4	0	1	854	minProm	8	set1	20.4802	6.03e-06	0.000141	-0.869997
Atf4-1:854, 8, set1, minTK	Atf4	0	1	854	minTK	8	set1	14.5027	0.00014	0.00232882	-0.698274
Atoh1-1:1170, 1, set2, minCMV	Atoh1	0	1	1170	minCMV	1	set2	0.000879	0.976354	0.995143	-0.0055996
Atoh1-1:1170, 1, set2, minProm	Atoh1	0	1	1170	minProm	1	set2	5.7649	0.0163494	0.113174	0.57093
Atoh1-1:1170, 1, set2, minTK	Atoh1	0	1	1170	minTK	1	set2	1.33579	0.247777	0.627223	0.293816
Atoh1-1:1503, 4, set2, minCMV	Atoh1	0	1	1503	minCMV	4	set2	0.35323	0.552291	0.848809	0.13614
Atoh1-1:1503, 4, set2, minProm	Atoh1	0	1	1503	minProm	4	set2	0.00176679	0.966472	0.993111	0.00974115
Atoh1-1:1503, 4, set2, minTK	Atoh1	0	1	1503	minTK	4	set2	0.0620665	0.803259	0.949011	0.0583642
Atoh1-1:171, 1, set1, minCMV	Atoh1	0	1	171	minCMV	1	set1	0.147504	0.700932	0.916465	0.0808137
Atoh1-1:171, 1, set1, minProm	Atoh1	0	1	171	minProm	1	set1	3.63235	0.0566668	0.27857	0.464737
Atoh1-1:171, 1, set1, minTK	Atoh1	0	1	171	minTK	1	set1	0.441138	0.506574	0.820824	0.206332
Atoh1-1:1836, 8, set2, minCMV	Atoh1	0	1	1836	minCMV	8	set2	0.461198	0.497065	0.817585	0.175341
Atoh1-1:1836, 8, set2, minProm	Atoh1	0	1	1836	minProm	8	set2	9.16786	0.00246303	0.0261192	0.703046
Atoh1-1:1836, 8, set2, minTK	Atoh1	0	1	1836	minTK	8	set2	1.41095	0.234898	0.610616	-0.270453
Atoh1-1:504, 4, set1, minCMV	Atoh1	0	1	504	minCMV	4	set1	1.27461	0.258904	0.638421	-0.301827
Atoh1-1:504, 4, set1, minProm	Atoh1	0	1	504	minProm	4	set1	2.62394	0.105263	0.401686	0.339126
Atoh1-1:504, 4, set1, minTK	Atoh1	0	1	504	minTK	4	set1	0.363304	0.546677	0.846556	0.176234
Atoh1-1:837, 8, set1, minCMV	Atoh1	0	1	837	minCMV	8	set1	0.172738	0.67769	0.907554	0.116384
Atoh1-1:837, 8, set1, minProm	Atoh1	0	1	837	minProm	8	set1	1.83948	0.175012	0.533922	0.338683
Atoh1-1:837, 8, set1, minTK	Atoh1	0	1	837	minTK	8	set1	0.00776925	0.929763	0.982691	-0.0345257
BARHL2-1:1225, 1, set2, minCMV	BARHL2	0	1	1225	minCMV	1	set2	1.1829	0.276767	0.656504	-0.36388
BARHL2-1:1225, 1, set2, minProm	BARHL2	0	1	1225	minProm	1	set2	1.76466	0.184044	0.549447	0.23648
BARHL2-1:1225, 1, set2, minTK	BARHL2	0	1	1225	minTK	1	set2	0.0645765	0.799404	0.947867	0.0464393
BARHL2-1:1558, 4, set2, minCMV	BARHL2	0	1	1558	minCMV	4	set2	0.00999556	0.920362	0.982308	-0.0149372
BARHL2-1:1558, 4, set2, minProm	BARHL2	0	1	1558	minProm	4	set2	0.0479346	0.826697	0.956127	-0.0451379
BARHL2-1:1558, 4, set2, minTK	BARHL2	0	1	1558	minTK	4	set2	0.191724	0.661486	0.900097	-0.0842453
BARHL2-1:1891, 8, set2, minCMV	BARHL2	0	1	1891	minCMV	8	set2	4.94387	0.0261833	0.160766	-0.576257
BARHL2-1:1891, 8, set2, minProm	BARHL2	0	1	1891	minProm	8	set2	0.173093	0.677378	0.907506	-0.0824082
BARHL2-1:1891, 8, set2, minTK	BARHL2	0	1	1891	minTK	8	set2	0.884146	0.347069	0.71345	-0.185123
BARHL2-1:226, 1, set1, minCMV	BARHL2	0	1	226	minCMV	1	set1	0.292401	0.588686	0.867129	0.111242
BARHL2-1:226, 1, set1, minProm	BARHL2	0	1	226	minProm	1	set1	0.664956	0.414816	0.76544	0.189037
BARHL2-1:226, 1, set1, minTK	BARHL2	0	1	226	minTK	1	set1	0.897677	0.343405	0.71078	-0.20863
BARHL2-1:559, 4, set1, minCMV	BARHL2	0	1	559	minCMV	4	set1	2.13823	0.143667	0.476172	0.31274
BARHL2-1:559, 4, set1, minProm	BARHL2	0	1	559	minProm	4	set1	0.40267	0.525714	0.834294	-0.119749
BARHL2-1:559, 4, set1, minTK	BARHL2	0	1	559	minTK	4	set1	0.966011	0.325677	0.699425	-0.223565
BARHL2-1:892, 8, set1, minCMV	BARHL2	0	1	892	minCMV	8	set1	3.61	0.0574331	0.281212	0.339172
BARHL2-1:892, 8, set1, minProm	BARHL2	0	1	892	minProm	8	set1	0.345503	0.55667	0.849552	-0.126722
BARHL2-1:892, 8, set1, minTK	BARHL2	0	1	892	minTK	8	set1	0.149137	0.699361	0.915281	-0.0830913
BARHL2-2:1226, 1, set2, minCMV	BARHL2	0	2	1226	minCMV	1	set2	2.79503	0.094557	0.37533	0.357295
BARHL2-2:1226, 1, set2, minProm	BARHL2	0	2	1226	minProm	1	set2	0.160763	0.688455	0.912791	0.0787863
BARHL2-2:1226, 1, set2, minTK	BARHL2	0	2	1226	minTK	1	set2	0.02772	0.867769	0.967748	0.0310336
BARHL2-2:1559, 4, set2, minCMV	BARHL2	0	2	1559	minCMV	4	set2	0.61985	0.431103	0.776466	0.15697
BARHL2-2:1559, 4, set2, minProm	BARHL2	0	2	1559	minProm	4	set2	0.0253318	0.873543	0.96937	0.0321765
BARHL2-2:1559, 4, set2, minTK	BARHL2	0	2	1559	minTK	4	set2	0.00178037	0.966344	0.993111	-0.00830544
BARHL2-2:1892, 8, set2, minCMV	BARHL2	0	2	1892	minCMV	8	set2	0.408741	0.522609	0.831732	-0.142733
BARHL2-2:1892, 8, set2, minProm	BARHL2	0	2	1892	minProm	8	set2	0.0443763	0.833155	0.957168	0.0498106
BARHL2-2:1892, 8, set2, minTK	BARHL2	0	2	1892	minTK	8	set2	0.35699	0.550183	0.847594	0.0969098
BARHL2-2:227, 1, set1, minCMV	BARHL2	0	2	227	minCMV	1	set1	9.76191	0.00178164	0.0203333	0.495395
BARHL2-2:227, 1, set1, minProm	BARHL2	0	2	227	minProm	1	set1	1.10481	0.293213	0.672266	0.185872
BARHL2-2:227, 1, set1, minTK	BARHL2	0	2	227	minTK	1	set1	0.559157	0.4546	0.790738	-0.127734
BARHL2-2:560, 4, set1, minCMV	BARHL2	0	2	560	minCMV	4	set1	3.21447	0.0729899	0.323033	0.26982
BARHL2-2:560, 4, set1, minProm	BARHL2	0	2	560	minProm	4	set1	0.731845	0.392286	0.750884	0.139674
BARHL2-2:560, 4, set1, minTK	BARHL2	0	2	560	minTK	4	set1	0.0843462	0.771492	0.939442	-0.0480304
BARHL2-2:893, 8, set1, minCMV	BARHL2	0	2	893	minCMV	8	set1	1.72442	0.189125	0.557212	0.209009
BARHL2-2:893, 8, set1, minProm	BARHL2	0	2	893	minProm	8	set1	0.816526	0.366198	0.729071	0.113167
BARHL2-2:893, 8, set1, minTK	BARHL2	0	2	893	minTK	8	set1	8.72738	0.00313466	0.031656	-0.432976
BARX1-1:1227, 1, set2, minCMV	BARX1	0	1	1227	minCMV	1	set2	0.00951149	0.922308	0.982308	0.0195797
BARX1-1:1227, 1, set2, minProm	BARX1	0	1	1227	minProm	1	set2	0.445982	0.504249	0.820381	0.128794
BARX1-1:1227, 1, set2, minTK	BARX1	0	1	1227	minTK	1	set2	1.70895	0.191121	0.559069	-0.210346
BARX1-1:1560, 4, set2, minCMV	BARX1	0	1	1560	minCMV	4	set2	11.1714	0.000831	0.0106037	0.553399
BARX1-1:1560, 4, set2, minProm	BARX1	0	1	1560	minProm	4	set2	1.53234	0.215762	0.593009	0.180694
BARX1-1:1560, 4, set2, minTK	BARX1	0	1	1560	minTK	4	set2	0.608999	0.435165	0.779911	0.10786
BARX1-1:1893, 8, set2, minCMV	BARX1	0	1	1893	minCMV	8	set2	0.10648	0.744187	0.934802	-0.0758341
BARX1-1:1893, 8, set2, minProm	BARX1	0	1	1893	minProm	8	set2	0.693005	0.405144	0.760497	0.137178
BARX1-1:1893, 8, set2, minTK	BARX1	0	1	1893	minTK	8	set2	0.473384	0.491435	0.816766	-0.148157
BARX1-1:228, 1, set1, minCMV	BARX1	0	1	228	minCMV	1	set1	8.96934	0.00274548	0.0283862	0.902958
BARX1-1:228, 1, set1, minProm	BARX1	0	1	228	minProm	1	set1	0.011906	0.913112	0.980996	-0.0349875
BARX1-1:228, 1, set1, minTK	BARX1	0	1	228	minTK	1	set1	0.360255	0.548365	0.84746	-0.179227
BARX1-1:561, 4, set1, minCMV	BARX1	0	1	561	minCMV	4	set1	1.14566	0.28446	0.664023	0.235382
BARX1-1:561, 4, set1, minProm	BARX1	0	1	561	minProm	4	set1	1.37721	0.240576	0.616759	-0.269534
BARX1-1:561, 4, set1, minTK	BARX1	0	1	561	minTK	4	set1	0.356963	0.550198	0.847594	-0.134245
BARX1-1:894, 8, set1, minCMV	BARX1	0	1	894	minCMV	8	set1	4.70243	0.03012	0.177995	0.640628
BARX1-1:894, 8, set1, minProm	BARX1	0	1	894	minProm	8	set1	0.16071	0.688504	0.912791	0.107794
BARX1-1:894, 8, set1, minTK	BARX1	0	1	894	minTK	8	set1	0.215011	0.642868	0.893236	0.1229
BATF3-1:1188, 1, set2, minCMV	BATF3	0	1	1188	minCMV	1	set2	1.27e-09	0	0
BATF3-1:1854, 8, set2, minTK	BATF3	0	1	1854	minTK	8	set2	0.618175	0.431726	0.776561	-0.999179
BATF3-1:189, 1, set1, minCMV	BATF3	0	1	189	minCMV	1	set1	1.69e-09	0	0
BATF3-1:189, 1, set1, minProm	BATF3	0	1	189	minProm	1	set1	3.03798	0.0813371	0.340758	-1.34289
BATF3-1:189, 1, set1, minTK	BATF3	0	1	189	minTK	1	set1	9.92536	0.00163017	0.0187439	-1.16109
BATF3-1:522, 4, set1, minCMV	BATF3	0	1	522	minCMV	4	set1	7.19e-11	0	0
BATF3-1:522, 4, set1, minProm	BATF3	0	1	522	minProm	4	set1	1.19e-09	0	0
BATF3-1:855, 8, set1, minCMV	BATF3	0	1	855	minCMV	8	set1	0.421821	0.51603	0.827696	-0.52061
BCL6B-1:1, 1, set1, minCMV	BCL6B	0	1	1	minCMV	1	set1	2.8991	0.0886288	0.361148	0.289099
BCL6B-1:1, 1, set1, minProm	BCL6B	0	1	1	minProm	1	set1	0.554264	0.456581	0.790738	0.141862
BCL6B-1:1, 1, set1, minTK	BCL6B	0	1	1	minTK	1	set1	1.54442	0.213961	0.590701	0.210987
BCL6B-1:1000, 1, set2, minCMV	BCL6B	0	1	1000	minCMV	1	set2	5.56e-05	0.994052	1	0.0019348
BCL6B-1:1000, 1, set2, minProm	BCL6B	0	1	1000	minProm	1	set2	0.0572411	0.810911	0.951035	-0.0516786
BCL6B-1:1000, 1, set2, minTK	BCL6B	0	1	1000	minTK	1	set2	1.49562	0.221347	0.599766	0.209798
BCL6B-1:1333, 4, set2, minCMV	BCL6B	0	1	1333	minCMV	4	set2	6.29344	0.0121186	0.090301	0.40786
BCL6B-1:1333, 4, set2, minProm	BCL6B	0	1	1333	minProm	4	set2	0.019175	0.889866	0.975845	0.0275071
BCL6B-1:1333, 4, set2, minTK	BCL6B	0	1	1333	minTK	4	set2	0.74501	0.388061	0.748618	0.16172
BCL6B-1:1666, 8, set2, minCMV	BCL6B	0	1	1666	minCMV	8	set2	6.58642	0.0102759	0.080038	0.425821
BCL6B-1:1666, 8, set2, minProm	BCL6B	0	1	1666	minProm	8	set2	0.426804	0.513561	0.825322	0.121522
BCL6B-1:1666, 8, set2, minTK	BCL6B	0	1	1666	minTK	8	set2	0.190816	0.662239	0.900386	-0.0675864
BCL6B-1:334, 4, set1, minCMV	BCL6B	0	1	334	minCMV	4	set1	17.049	3.64e-05	0.000721	0.709389
BCL6B-1:334, 4, set1, minProm	BCL6B	0	1	334	minProm	4	set1	2.53261	0.111516	0.414974	0.277042
BCL6B-1:334, 4, set1, minTK	BCL6B	0	1	334	minTK	4	set1	0.562463	0.45327	0.790738	-0.133424
BCL6B-1:667, 8, set1, minCMV	BCL6B	0	1	667	minCMV	8	set1	1.73054	0.188342	0.556398	-0.328145
BCL6B-1:667, 8, set1, minProm	BCL6B	0	1	667	minProm	8	set1	0.110356	0.739739	0.931672	0.0534336
BCL6B-1:667, 8, set1, minTK	BCL6B	0	1	667	minTK	8	set1	0.591174	0.441966	0.783618	0.113016
BHLHB3-1:1171, 1, set2, minCMV	BHLHB3	0	1	1171	minCMV	1	set2	9.59218	0.00195408	0.0219343	-0.512574
BHLHB3-1:1171, 1, set2, minProm	BHLHB3	0	1	1171	minProm	1	set2	12.5541	0.000395	0.00565809	-0.60504
BHLHB3-1:1171, 1, set2, minTK	BHLHB3	0	1	1171	minTK	1	set2	14.9474	0.000111	0.00190665	-0.622916
BHLHB3-1:1504, 4, set2, minCMV	BHLHB3	0	1	1504	minCMV	4	set2	11.221	0.000809	0.010389	-0.511926
BHLHB3-1:1504, 4, set2, minProm	BHLHB3	0	1	1504	minProm	4	set2	6.27566	0.0122408	0.0909984	-0.46268
BHLHB3-1:1504, 4, set2, minTK	BHLHB3	0	1	1504	minTK	4	set2	15.0263	0.000106	0.00184935	-0.563792
BHLHB3-1:172, 1, set1, minCMV	BHLHB3	0	1	172	minCMV	1	set1	24.0601	9.34e-07	2.54e-05	-0.759735
BHLHB3-1:172, 1, set1, minProm	BHLHB3	0	1	172	minProm	1	set1	25.9621	3.48e-07	1.01e-05	-0.909086
BHLHB3-1:172, 1, set1, minTK	BHLHB3	0	1	172	minTK	1	set1	24.2046	8.66e-07	2.36e-05	-0.816555
BHLHB3-1:1837, 8, set2, minCMV	BHLHB3	0	1	1837	minCMV	8	set2	25.1064	5.43e-07	1.51e-05	-0.656916
BHLHB3-1:1837, 8, set2, minProm	BHLHB3	0	1	1837	minProm	8	set2	21.5717	3.41e-06	8.37e-05	-0.701927
BHLHB3-1:1837, 8, set2, minTK	BHLHB3	0	1	1837	minTK	8	set2	15.3414	8.97e-05	0.00158774	-0.607606
BHLHB3-1:505, 4, set1, minCMV	BHLHB3	0	1	505	minCMV	4	set1	9.97205	0.00158935	0.0184124	-0.652408
BHLHB3-1:505, 4, set1, minProm	BHLHB3	0	1	505	minProm	4	set1	18.3816	1.81e-05	0.000387	-0.769798
BHLHB3-1:505, 4, set1, minTK	BHLHB3	0	1	505	minTK	4	set1	13.7077	0.000214	0.00337105	-0.820368
BHLHB3-1:838, 8, set1, minCMV	BHLHB3	0	1	838	minCMV	8	set1	10.8917	0.000966	0.0118337	-0.754568
BHLHB3-1:838, 8, set1, minProm	BHLHB3	0	1	838	minProm	8	set1	13.7634	0.000207	0.00328099	-0.765052
BHLHB3-1:838, 8, set1, minTK	BHLHB3	0	1	838	minTK	8	set1	11.1957	0.00082	0.0105096	-0.622667
BHLHE23-1:1172, 1, set2, minCMV	BHLHE23	0	1	1172	minCMV	1	set2	0.668348	0.413628	0.76497	0.194263
BHLHE23-1:1172, 1, set2, minProm	BHLHE23	0	1	1172	minProm	1	set2	3.24705	0.0715523	0.319065	0.393169
BHLHE23-1:1172, 1, set2, minTK	BHLHE23	0	1	1172	minTK	1	set2	0.922401	0.336845	0.705399	0.202357
BHLHE23-1:1505, 4, set2, minCMV	BHLHE23	0	1	1505	minCMV	4	set2	0.00582667	0.939154	0.987061	-0.0273013
BHLHE23-1:1505, 4, set2, minProm	BHLHE23	0	1	1505	minProm	4	set2	1.24526	0.26446	0.645377	0.283867
BHLHE23-1:1505, 4, set2, minTK	BHLHE23	0	1	1505	minTK	4	set2	2.32985	0.126914	0.445796	0.377459
BHLHE23-1:173, 1, set1, minCMV	BHLHE23	0	1	173	minCMV	1	set1	4.37918	0.0363804	0.204932	0.452096
BHLHE23-1:173, 1, set1, minProm	BHLHE23	0	1	173	minProm	1	set1	1.15232	0.283064	0.662979	0.270408
BHLHE23-1:173, 1, set1, minTK	BHLHE23	0	1	173	minTK	1	set1	4.4581	0.0347361	0.197951	0.5947
BHLHE23-1:1838, 8, set2, minCMV	BHLHE23	0	1	1838	minCMV	8	set2	0.515221	0.472887	0.802301	0.238394
BHLHE23-1:1838, 8, set2, minProm	BHLHE23	0	1	1838	minProm	8	set2	0.0301358	0.862183	0.966201	-0.046478
BHLHE23-1:1838, 8, set2, minTK	BHLHE23	0	1	1838	minTK	8	set2	0.172716	0.67771	0.907554	0.110954
BHLHE23-1:506, 4, set1, minCMV	BHLHE23	0	1	506	minCMV	4	set1	6.4075	0.0113639	0.0857185	-0.744517
BHLHE23-1:506, 4, set1, minProm	BHLHE23	0	1	506	minProm	4	set1	0.81767	0.365862	0.728932	0.244476
BHLHE23-1:506, 4, set1, minTK	BHLHE23	0	1	506	minTK	4	set1	8.2989	0.00396692	0.0384178	-0.829461
BHLHE23-1:839, 8, set1, minCMV	BHLHE23	0	1	839	minCMV	8	set1	3.15474	0.0757068	0.328528	0.457465
BHLHE23-1:839, 8, set1, minProm	BHLHE23	0	1	839	minProm	8	set1	0.016049	0.89919	0.977346	0.0317711
BHLHE23-1:839, 8, set1, minTK	BHLHE23	0	1	839	minTK	8	set1	2.4152	0.120163	0.432474	0.363336
Barhl1-1:1228, 1, set2, minCMV	Barhl1	0	1	1228	minCMV	1	set2	8.03849	0.00457938	0.042993	0.457253
Barhl1-1:1228, 1, set2, minProm	Barhl1	0	1	1228	minProm	1	set2	8.93966	0.00279045	0.0286991	0.574555
Barhl1-1:1228, 1, set2, minTK	Barhl1	0	1	1228	minTK	1	set2	3.06419	0.0800348	0.337916	0.308851
Barhl1-1:1561, 4, set2, minCMV	Barhl1	0	1	1561	minCMV	4	set2	0.736092	0.390916	0.749601	0.131646
Barhl1-1:1561, 4, set2, minProm	Barhl1	0	1	1561	minProm	4	set2	3.2312	0.0722478	0.320677	0.320545
Barhl1-1:1561, 4, set2, minTK	Barhl1	0	1	1561	minTK	4	set2	0.0972574	0.755146	0.937256	-0.0484512
Barhl1-1:1894, 8, set2, minCMV	Barhl1	0	1	1894	minCMV	8	set2	0.0333952	0.854999	0.964399	-0.047257
Barhl1-1:1894, 8, set2, minProm	Barhl1	0	1	1894	minProm	8	set2	0.0349329	0.851736	0.96275	-0.0293777
Barhl1-1:1894, 8, set2, minTK	Barhl1	0	1	1894	minTK	8	set2	0.0797908	0.777581	0.941516	0.0408419
Barhl1-1:229, 1, set1, minCMV	Barhl1	0	1	229	minCMV	1	set1	6.43846	0.0111675	0.0846526	0.363919
Barhl1-1:229, 1, set1, minProm	Barhl1	0	1	229	minProm	1	set1	0.774737	0.378756	0.739917	-0.184757
Barhl1-1:229, 1, set1, minTK	Barhl1	0	1	229	minTK	1	set1	0.569813	0.450333	0.790677	0.114083
Barhl1-1:562, 4, set1, minCMV	Barhl1	0	1	562	minCMV	4	set1	2.62509	0.105187	0.401686	0.299876
Barhl1-1:562, 4, set1, minProm	Barhl1	0	1	562	minProm	4	set1	1.00417	0.316304	0.690404	0.186599
Barhl1-1:562, 4, set1, minTK	Barhl1	0	1	562	minTK	4	set1	0.0422831	0.837081	0.957168	0.031955
Barhl1-1:895, 8, set1, minCMV	Barhl1	0	1	895	minCMV	8	set1	3.90575	0.0481212	0.251459	0.307217
Barhl1-1:895, 8, set1, minProm	Barhl1	0	1	895	minProm	8	set1	0.128174	0.720333	0.922003	-0.0595459
Barhl1-1:895, 8, set1, minTK	Barhl1	0	1	895	minTK	8	set1	1.22162	0.269043	0.64934	-0.158469
CEBPB-1:1189, 1, set2, minCMV	CEBPB	0	1	1189	minCMV	1	set2	0.149289	0.699216	0.915281	0.0839516
CEBPB-1:1189, 1, set2, minProm	CEBPB	0	1	1189	minProm	1	set2	0.0750009	0.78419	0.94503	-0.0641239
CEBPB-1:1189, 1, set2, minTK	CEBPB	0	1	1189	minTK	1	set2	0.86043	0.353618	0.719594	0.181503
CEBPB-1:1522, 4, set2, minCMV	CEBPB	0	1	1522	minCMV	4	set2	0.00595497	0.938489	0.986641	0.0150321
CEBPB-1:1522, 4, set2, minProm	CEBPB	0	1	1522	minProm	4	set2	0.217667	0.640824	0.892415	-0.12047
CEBPB-1:1522, 4, set2, minTK	CEBPB	0	1	1522	minTK	4	set2	0.0466311	0.829033	0.957168	0.051892
CEBPB-1:1855, 8, set2, minCMV	CEBPB	0	1	1855	minCMV	8	set2	0.364923	0.545785	0.845601	0.0976625
CEBPB-1:1855, 8, set2, minProm	CEBPB	0	1	1855	minProm	8	set2	0.000163	0.989806	0.999081	-0.0030153
CEBPB-1:1855, 8, set2, minTK	CEBPB	0	1	1855	minTK	8	set2	1.71779	0.189977	0.558382	-0.262636
CEBPB-1:190, 1, set1, minCMV	CEBPB	0	1	190	minCMV	1	set1	0.00411497	0.948852	0.989294	0.0159284
CEBPB-1:190, 1, set1, minProm	CEBPB	0	1	190	minProm	1	set1	0.00805278	0.928496	0.982691	-0.0279977
CEBPB-1:190, 1, set1, minTK	CEBPB	0	1	190	minTK	1	set1	0.236371	0.626839	0.882881	-0.140412
CEBPB-1:523, 4, set1, minCMV	CEBPB	0	1	523	minCMV	4	set1	1.8979	0.168314	0.524327	0.371225
CEBPB-1:523, 4, set1, minProm	CEBPB	0	1	523	minProm	4	set1	0.0434547	0.834872	0.957168	0.0716056
CEBPB-1:523, 4, set1, minTK	CEBPB	0	1	523	minTK	4	set1	6.94e-05	0.993354	1	-0.00208732
CEBPB-1:856, 8, set1, minCMV	CEBPB	0	1	856	minCMV	8	set1	1.67951	0.194989	0.566067	0.338832
CEBPB-1:856, 8, set1, minProm	CEBPB	0	1	856	minProm	8	set1	1.46814	0.22564	0.602462	0.29024
CEBPB-1:856, 8, set1, minTK	CEBPB	0	1	856	minTK	8	set1	0.337545	0.56125	0.851764	-0.188888
CENPB-1:1036, 1, set2, minCMV	CENPB	0	1	1036	minCMV	1	set2	2.37871	0.122999	0.438955	-0.235076
CENPB-1:1036, 1, set2, minProm	CENPB	0	1	1036	minProm	1	set2	1.42826	0.232049	0.608132	0.156692
CENPB-1:1036, 1, set2, minTK	CENPB	0	1	1036	minTK	1	set2	1.4906	0.222124	0.601076	-0.213587
CENPB-1:1369, 4, set2, minCMV	CENPB	0	1	1369	minCMV	4	set2	0.0124349	0.91121	0.98083	0.0205169
CENPB-1:1369, 4, set2, minProm	CENPB	0	1	1369	minProm	4	set2	0.0695164	0.792042	0.945768	0.0403252
CENPB-1:1369, 4, set2, minTK	CENPB	0	1	1369	minTK	4	set2	3.42729	0.0641272	0.29693	-0.23466
CENPB-1:1702, 8, set2, minCMV	CENPB	0	1	1702	minCMV	8	set2	0.085816	0.769565	0.938084	0.0447182
CENPB-1:1702, 8, set2, minProm	CENPB	0	1	1702	minProm	8	set2	1.19119	0.275089	0.655519	-0.172061
CENPB-1:1702, 8, set2, minTK	CENPB	0	1	1702	minTK	8	set2	0.92519	0.336116	0.704972	-0.146841
CENPB-1:37, 1, set1, minCMV	CENPB	0	1	37	minCMV	1	set1	3.86176	0.0493984	0.255955	-0.241258
CENPB-1:37, 1, set1, minProm	CENPB	0	1	37	minProm	1	set1	1.47787	0.224108	0.602462	-0.178165
CENPB-1:37, 1, set1, minTK	CENPB	0	1	37	minTK	1	set1	2.3541	0.124954	0.4422	-0.195873
CENPB-1:370, 4, set1, minCMV	CENPB	0	1	370	minCMV	4	set1	2.27605	0.131386	0.454998	-0.238814
CENPB-1:370, 4, set1, minProm	CENPB	0	1	370	minProm	4	set1	0.494329	0.482003	0.808991	-0.105967
CENPB-1:370, 4, set1, minTK	CENPB	0	1	370	minTK	4	set1	1.68703	0.193993	0.564778	-0.191917
CENPB-1:703, 8, set1, minCMV	CENPB	0	1	703	minCMV	8	set1	4.54755	0.0329658	0.190414	-0.281186
CENPB-1:703, 8, set1, minProm	CENPB	0	1	703	minProm	8	set1	2.57258	0.10873	0.408784	0.200621
CENPB-1:703, 8, set1, minTK	CENPB	0	1	703	minTK	8	set1	2.24782	0.133802	0.458475	-0.189461
CLOCK-1:1173, 1, set2, minCMV	CLOCK	0	1	1173	minCMV	1	set2	5.51261	0.0188799	0.125457	-0.358243
CLOCK-1:1173, 1, set2, minProm	CLOCK	0	1	1173	minProm	1	set2	3.06464	0.0800127	0.337916	-0.286243
CLOCK-1:1173, 1, set2, minTK	CLOCK	0	1	1173	minTK	1	set2	0.0141344	0.905364	0.978686	-0.019417
CLOCK-1:1506, 4, set2, minCMV	CLOCK	0	1	1506	minCMV	4	set2	15.1875	9.73e-05	0.00171749	-0.647111
CLOCK-1:1506, 4, set2, minProm	CLOCK	0	1	1506	minProm	4	set2	0.91713	0.33823	0.70655	-0.182531
CLOCK-1:1506, 4, set2, minTK	CLOCK	0	1	1506	minTK	4	set2	5.59874	0.0179734	0.121005	-0.385192
CLOCK-1:174, 1, set1, minCMV	CLOCK	0	1	174	minCMV	1	set1	6.10151	0.0135067	0.0978273	-0.57721
CLOCK-1:174, 1, set1, minProm	CLOCK	0	1	174	minProm	1	set1	2.79483	0.0945688	0.37533	-0.547261
CLOCK-1:174, 1, set1, minTK	CLOCK	0	1	174	minTK	1	set1	4.04676	0.0442563	0.236702	-0.539219
CLOCK-1:1839, 8, set2, minCMV	CLOCK	0	1	1839	minCMV	8	set2	12.6652	0.000373	0.00536933	-0.666649
CLOCK-1:1839, 8, set2, minProm	CLOCK	0	1	1839	minProm	8	set2	7.38267	0.00658553	0.0571237	-0.506969
CLOCK-1:1839, 8, set2, minTK	CLOCK	0	1	1839	minTK	8	set2	0.139232	0.709045	0.919829	-0.0655231
CLOCK-1:507, 4, set1, minCMV	CLOCK	0	1	507	minCMV	4	set1	3.71807	0.0538266	0.269572	-0.515419
CLOCK-1:507, 4, set1, minProm	CLOCK	0	1	507	minProm	4	set1	3.85768	0.0495188	0.256146	-0.526702
CLOCK-1:507, 4, set1, minTK	CLOCK	0	1	507	minTK	4	set1	1.09384	0.295622	0.672951	-0.289438
CLOCK-1:840, 8, set1, minCMV	CLOCK	0	1	840	minCMV	8	set1	2.45266	0.117326	0.42702	-0.51609
CLOCK-1:840, 8, set1, minProm	CLOCK	0	1	840	minProm	8	set1	0.985035	0.320959	0.695373	0.217329
CLOCK-1:840, 8, set1, minTK	CLOCK	0	1	840	minTK	8	set1	4.05701	0.0439884	0.235679	-0.685918
CREB3-1:1192, 1, set2, minCMV	CREB3	0	1	1192	minCMV	1	set2	5.85938	0.0154943	0.108108	-0.531147
CREB3-1:1192, 1, set2, minProm	CREB3	0	1	1192	minProm	1	set2	6.19264	0.0128282	0.094217	-0.5466
CREB3-1:1192, 1, set2, minTK	CREB3	0	1	1192	minTK	1	set2	18.9473	1.34e-05	0.0003	-0.918465
CREB3-1:1525, 4, set2, minCMV	CREB3	0	1	1525	minCMV	4	set2	7.45752	0.0063172	0.0554901	-0.511682
CREB3-1:1525, 4, set2, minProm	CREB3	0	1	1525	minProm	4	set2	6.06492	0.0137893	0.0989422	-0.507851
CREB3-1:1525, 4, set2, minTK	CREB3	0	1	1525	minTK	4	set2	8.16367	0.00427378	0.040433	-0.535822
CREB3-1:1858, 8, set2, minCMV	CREB3	0	1	1858	minCMV	8	set2	13.2175	0.000277	0.00421546	-0.640394
CREB3-1:1858, 8, set2, minProm	CREB3	0	1	1858	minProm	8	set2	11.5076	0.000693	0.00921167	-0.736873
CREB3-1:1858, 8, set2, minTK	CREB3	0	1	1858	minTK	8	set2	10.0085	0.00155821	0.0181201	-0.696667
CREB3-1:193, 1, set1, minCMV	CREB3	0	1	193	minCMV	1	set1	1.98942	0.158401	0.506006	-0.392788
CREB3-1:193, 1, set1, minProm	CREB3	0	1	193	minProm	1	set1	4.45585	0.0347818	0.197951	-0.660641
CREB3-1:193, 1, set1, minTK	CREB3	0	1	193	minTK	1	set1	2.58505	0.107877	0.407358	-0.430361
CREB3-1:526, 4, set1, minCMV	CREB3	0	1	526	minCMV	4	set1	1.15703	0.282082	0.662072	-0.205099
CREB3-1:526, 4, set1, minProm	CREB3	0	1	526	minProm	4	set1	3.17347	0.0748432	0.326376	-0.512046
CREB3-1:526, 4, set1, minTK	CREB3	0	1	526	minTK	4	set1	7.42286	0.00644005	0.0562474	-0.664917
CREB3-1:859, 8, set1, minCMV	CREB3	0	1	859	minCMV	8	set1	0.793201	0.373134	0.733603	-0.218206
CREB3-1:859, 8, set1, minProm	CREB3	0	1	859	minProm	8	set1	6.69985	0.00964209	0.0763902	-0.673255
CREB3-1:859, 8, set1, minTK	CREB3	0	1	859	minTK	8	set1	5.43431	0.0197449	0.130382	-0.656639
CREB3L1-1:1190, 1, set2, minCMV	CREB3L1	0	1	1190	minCMV	1	set2	0.452464	0.501167	0.818613	0.125291
CREB3L1-1:1190, 1, set2, minProm	CREB3L1	0	1	1190	minProm	1	set2	1.05361	0.304677	0.681003	-0.231348
CREB3L1-1:1190, 1, set2, minTK	CREB3L1	0	1	1190	minTK	1	set2	1.40742	0.235485	0.610849	-0.186562
CREB3L1-1:1523, 4, set2, minCMV	CREB3L1	0	1	1523	minCMV	4	set2	0.0041511	0.948629	0.989294	-0.0117503
CREB3L1-1:1523, 4, set2, minProm	CREB3L1	0	1	1523	minProm	4	set2	0.462213	0.496592	0.817585	-0.142176
CREB3L1-1:1523, 4, set2, minTK	CREB3L1	0	1	1523	minTK	4	set2	0.469561	0.493189	0.817181	-0.0987419
CREB3L1-1:1856, 8, set2, minCMV	CREB3L1	0	1	1856	minCMV	8	set2	0.0403001	0.840895	0.957877	-0.0334241
CREB3L1-1:1856, 8, set2, minProm	CREB3L1	0	1	1856	minProm	8	set2	1.17796	0.277771	0.657322	-0.18927
CREB3L1-1:1856, 8, set2, minTK	CREB3L1	0	1	1856	minTK	8	set2	0.860128	0.353703	0.719594	-0.165611
CREB3L1-1:191, 1, set1, minCMV	CREB3L1	0	1	191	minCMV	1	set1	0.714799	0.397855	0.756153	0.202283
CREB3L1-1:191, 1, set1, minProm	CREB3L1	0	1	191	minProm	1	set1	2.24699	0.133875	0.458475	-0.260176
CREB3L1-1:191, 1, set1, minTK	CREB3L1	0	1	191	minTK	1	set1	0.228916	0.632329	0.886926	-0.0900432
CREB3L1-1:524, 4, set1, minCMV	CREB3L1	0	1	524	minCMV	4	set1	0.72492	0.394535	0.753716	0.187043
CREB3L1-1:524, 4, set1, minProm	CREB3L1	0	1	524	minProm	4	set1	0.000394	0.984154	0.998688	-0.00416479
CREB3L1-1:524, 4, set1, minTK	CREB3L1	0	1	524	minTK	4	set1	1.75391	0.185386	0.551487	-0.298395
CREB3L1-1:857, 8, set1, minCMV	CREB3L1	0	1	857	minCMV	8	set1	0.436385	0.508872	0.821955	0.174346
CREB3L1-1:857, 8, set1, minProm	CREB3L1	0	1	857	minProm	8	set1	0.266014	0.606018	0.874079	-0.136311
CREB3L1-1:857, 8, set1, minTK	CREB3L1	0	1	857	minTK	8	set1	0.237217	0.626223	0.882288	0.145173
CREB3L1-2:1191, 1, set2, minCMV	CREB3L1	0	2	1191	minCMV	1	set2	0.732978	0.39192	0.750884	-0.204702
CREB3L1-2:1191, 1, set2, minProm	CREB3L1	0	2	1191	minProm	1	set2	0.0552269	0.814206	0.95179	0.114428
CREB3L1-2:1191, 1, set2, minTK	CREB3L1	0	2	1191	minTK	1	set2	0.587913	0.443227	0.784537	-0.433928
CREB3L1-2:1524, 4, set2, minCMV	CREB3L1	0	2	1524	minCMV	4	set2	1.44889	0.228706	0.605622	0.429307
CREB3L1-2:1524, 4, set2, minProm	CREB3L1	0	2	1524	minProm	4	set2	0.630461	0.427186	0.773439	-0.454656
CREB3L1-2:1524, 4, set2, minTK	CREB3L1	0	2	1524	minTK	4	set2	0.623775	0.429648	0.775737	-0.447041
CREB3L1-2:1857, 8, set2, minCMV	CREB3L1	0	2	1857	minCMV	8	set2	0.00636779	0.936398	0.986358	0.0587276
CREB3L1-2:1857, 8, set2, minProm	CREB3L1	0	2	1857	minProm	8	set2	0.015887	0.899697	0.977403	0.109754
CREB3L1-2:1857, 8, set2, minTK	CREB3L1	0	2	1857	minTK	8	set2	0.00161553	0.967939	0.993111	-0.0176249
CREB3L1-2:192, 1, set1, minCMV	CREB3L1	0	2	192	minCMV	1	set1	3e-05	0.995632	1	0.00593606
CREB3L1-2:192, 1, set1, minProm	CREB3L1	0	2	192	minProm	1	set1	0.0916868	0.762044	0.937779	0.163804
CREB3L1-2:192, 1, set1, minTK	CREB3L1	0	2	192	minTK	1	set1	1.06292	0.302551	0.678964	0.922687
CREB3L1-2:525, 4, set1, minCMV	CREB3L1	0	2	525	minCMV	4	set1	0.00106072	0.974018	0.995081	0.0251625
CREB3L1-2:525, 4, set1, minProm	CREB3L1	0	2	525	minProm	4	set1	0.183437	0.668436	0.902616	0.234018
CREB3L1-2:525, 4, set1, minTK	CREB3L1	0	2	525	minTK	4	set1	0.0798932	0.777442	0.941516	-0.218416
CREB3L1-2:858, 8, set1, minCMV	CREB3L1	0	2	858	minCMV	8	set1	0.0313461	0.85947	0.965599	0.107668
CREB3L1-2:858, 8, set1, minProm	CREB3L1	0	2	858	minProm	8	set1	5.52e-09	0	0
CREB3L1-2:858, 8, set1, minTK	CREB3L1	0	2	858	minTK	8	set1	0.00192587	0.964996	0.993111	-0.0235501
CTCF-1:1001, 1, set2, minCMV	CTCF	0	1	1001	minCMV	1	set2	1.03107	0.309906	0.685519	0.240362
CTCF-1:1001, 1, set2, minProm	CTCF	0	1	1001	minProm	1	set2	0.173993	0.676587	0.907288	0.129358
CTCF-1:1001, 1, set2, minTK	CTCF	0	1	1001	minTK	1	set2	3.70042	0.0543988	0.27076	-0.600559
CTCF-1:1334, 4, set2, minCMV	CTCF	0	1	1334	minCMV	4	set2	0.682664	0.408671	0.762455	0.164081
CTCF-1:1334, 4, set2, minProm	CTCF	0	1	1334	minProm	4	set2	0.0309216	0.860415	0.965599	0.0468796
CTCF-1:1334, 4, set2, minTK	CTCF	0	1	1334	minTK	4	set2	0.328964	0.56627	0.855115	0.18173
CTCF-1:1667, 8, set2, minCMV	CTCF	0	1	1667	minCMV	8	set2	0.618009	0.431788	0.776561	0.163796
CTCF-1:1667, 8, set2, minProm	CTCF	0	1	1667	minProm	8	set2	6.75818	0.00933188	0.0748012	-0.689969
CTCF-1:1667, 8, set2, minTK	CTCF	0	1	1667	minTK	8	set2	0.0192033	0.889785	0.975845	0.0321172
CTCF-1:2, 1, set1, minCMV	CTCF	0	1	2	minCMV	1	set1	2.57521	0.10855	0.408414	-0.675804
CTCF-1:2, 1, set1, minProm	CTCF	0	1	2	minProm	1	set1	0.0259311	0.872069	0.968548	0.0437712
CTCF-1:2, 1, set1, minTK	CTCF	0	1	2	minTK	1	set1	0.361437	0.547709	0.84686	-0.176561
CTCF-1:335, 4, set1, minCMV	CTCF	0	1	335	minCMV	4	set1	0.398694	0.527765	0.834667	0.170248
CTCF-1:335, 4, set1, minProm	CTCF	0	1	335	minProm	4	set1	0.00897011	0.924545	0.982308	-0.0285449
CTCF-1:335, 4, set1, minTK	CTCF	0	1	335	minTK	4	set1	0.359182	0.548961	0.847523	-0.166359
CTCF-1:668, 8, set1, minCMV	CTCF	0	1	668	minCMV	8	set1	1.09867	0.294559	0.672792	0.20198
CTCF-1:668, 8, set1, minProm	CTCF	0	1	668	minProm	8	set1	0.483803	0.486705	0.81294	0.134527
CTCF-1:668, 8, set1, minTK	CTCF	0	1	668	minTK	8	set1	0.398648	0.527789	0.834667	0.120386
CUX1-1:1040, 1, set2, minCMV	CUX1	0	1	1040	minCMV	1	set2	1.81298	0.178151	0.538842	-0.276446
CUX1-1:1040, 1, set2, minProm	CUX1	0	1	1040	minProm	1	set2	0.453999	0.500442	0.81843	-0.097839
CUX1-1:1040, 1, set2, minTK	CUX1	0	1	1040	minTK	1	set2	0.0752012	0.783909	0.944877	0.0355769
CUX1-1:1373, 4, set2, minCMV	CUX1	0	1	1373	minCMV	4	set2	0.190484	0.662514	0.900561	-0.0519621
CUX1-1:1373, 4, set2, minProm	CUX1	0	1	1373	minProm	4	set2	0.223769	0.636183	0.889381	-0.063206
CUX1-1:1373, 4, set2, minTK	CUX1	0	1	1373	minTK	4	set2	0.0679928	0.794282	0.946885	0.035451
CUX1-1:1706, 8, set2, minCMV	CUX1	0	1	1706	minCMV	8	set2	1.06772	0.30146	0.678458	-0.203724
CUX1-1:1706, 8, set2, minProm	CUX1	0	1	1706	minProm	8	set2	0.466123	0.494776	0.817181	-0.0893454
CUX1-1:1706, 8, set2, minTK	CUX1	0	1	1706	minTK	8	set2	4.12334	0.0422955	0.228604	-0.279265
CUX1-1:374, 4, set1, minCMV	CUX1	0	1	374	minCMV	4	set1	0.281921	0.595445	0.86969	-0.124422
CUX1-1:374, 4, set1, minProm	CUX1	0	1	374	minProm	4	set1	0.916788	0.33832	0.70655	0.160887
CUX1-1:374, 4, set1, minTK	CUX1	0	1	374	minTK	4	set1	0.000196	0.988838	0.999033	-0.00225065
CUX1-1:41, 1, set1, minCMV	CUX1	0	1	41	minCMV	1	set1	0.22309	0.636695	0.889895	0.0615504
CUX1-1:41, 1, set1, minProm	CUX1	0	1	41	minProm	1	set1	1.63322	0.201258	0.572891	0.208315
CUX1-1:41, 1, set1, minTK	CUX1	0	1	41	minTK	1	set1	0.010976	0.916561	0.982308	-0.016059
CUX1-1:707, 8, set1, minCMV	CUX1	0	1	707	minCMV	8	set1	0.0917118	0.762012	0.937779	-0.0467239
CUX1-1:707, 8, set1, minProm	CUX1	0	1	707	minProm	8	set1	0.683789	0.408285	0.762258	0.151519
CUX1-1:707, 8, set1, minTK	CUX1	0	1	707	minTK	8	set1	3.44677	0.0633754	0.295449	0.327412
CUX1-2:1041, 1, set2, minCMV	CUX1	0	2	1041	minCMV	1	set2	4.57113	0.0325151	0.188164	-0.404331
CUX1-2:1041, 1, set2, minProm	CUX1	0	2	1041	minProm	1	set2	0.000189	0.989017	0.999033	-0.00170876
CUX1-2:1041, 1, set2, minTK	CUX1	0	2	1041	minTK	1	set2	1.17991	0.277375	0.657306	-0.145583
CUX1-2:1374, 4, set2, minCMV	CUX1	0	2	1374	minCMV	4	set2	0.313081	0.575796	0.861534	0.0736996
CUX1-2:1374, 4, set2, minProm	CUX1	0	2	1374	minProm	4	set2	0.99985	0.317347	0.691612	-0.14181
CUX1-2:1374, 4, set2, minTK	CUX1	0	2	1374	minTK	4	set2	2.5763	0.108475	0.408414	-0.192146
CUX1-2:1707, 8, set2, minCMV	CUX1	0	2	1707	minCMV	8	set2	0.0371785	0.847102	0.960496	0.0314871
CUX1-2:1707, 8, set2, minProm	CUX1	0	2	1707	minProm	8	set2	4.08e-06	0.998389	1	-0.000264013
CUX1-2:1707, 8, set2, minTK	CUX1	0	2	1707	minTK	8	set2	3.99557	0.0456201	0.242308	-0.268935
CUX1-2:375, 4, set1, minCMV	CUX1	0	2	375	minCMV	4	set1	4.05974	0.0439173	0.235504	0.281433
CUX1-2:375, 4, set1, minProm	CUX1	0	2	375	minProm	4	set1	0.110643	0.739413	0.931672	0.0479538
CUX1-2:375, 4, set1, minTK	CUX1	0	2	375	minTK	4	set1	0.0602795	0.806055	0.949609	-0.038812
CUX1-2:42, 1, set1, minCMV	CUX1	0	2	42	minCMV	1	set1	1.49815	0.220957	0.599766	0.171645
CUX1-2:42, 1, set1, minProm	CUX1	0	2	42	minProm	1	set1	1.84049	0.174894	0.533922	0.190853
CUX1-2:42, 1, set1, minTK	CUX1	0	2	42	minTK	1	set1	0.000876	0.97639	0.995143	-0.00414848
CUX1-2:708, 8, set1, minCMV	CUX1	0	2	708	minCMV	8	set1	0.00214067	0.963097	0.992684	-0.00864814
CUX1-2:708, 8, set1, minProm	CUX1	0	2	708	minProm	8	set1	0.381534	0.536784	0.840135	0.116301
CUX1-2:708, 8, set1, minTK	CUX1	0	2	708	minTK	8	set1	6.65992	0.00986054	0.0775207	0.397248
CUX1-3:1042, 1, set2, minCMV	CUX1	0	3	1042	minCMV	1	set2	1.58397	0.20819	0.582364	0.23836
CUX1-3:1042, 1, set2, minProm	CUX1	0	3	1042	minProm	1	set2	0.494108	0.4821	0.808991	0.16129
CUX1-3:1042, 1, set2, minTK	CUX1	0	3	1042	minTK	1	set2	5.21419	0.0224033	0.142895	-0.516654
CUX1-3:1375, 4, set2, minCMV	CUX1	0	3	1375	minCMV	4	set2	0.704739	0.401196	0.757718	0.162972
CUX1-3:1375, 4, set2, minProm	CUX1	0	3	1375	minProm	4	set2	0.642498	0.422808	0.770434	0.179145
CUX1-3:1375, 4, set2, minTK	CUX1	0	3	1375	minTK	4	set2	2.05509	0.151699	0.492559	0.313403
CUX1-3:1708, 8, set2, minCMV	CUX1	0	3	1708	minCMV	8	set2	10.8887	0.000968	0.0118337	0.643626
CUX1-3:1708, 8, set2, minProm	CUX1	0	3	1708	minProm	8	set2	3.30228	0.0691839	0.312575	-0.374197
CUX1-3:1708, 8, set2, minTK	CUX1	0	3	1708	minTK	8	set2	0.0323871	0.857181	0.965394	-0.0501951
CUX1-3:376, 4, set1, minCMV	CUX1	0	3	376	minCMV	4	set1	1.86183	0.172414	0.530812	0.353478
CUX1-3:376, 4, set1, minProm	CUX1	0	3	376	minProm	4	set1	1.19378	0.274568	0.655207	0.33944
CUX1-3:376, 4, set1, minTK	CUX1	0	3	376	minTK	4	set1	0.0271501	0.869123	0.967748	-0.0604344
CUX1-3:43, 1, set1, minCMV	CUX1	0	3	43	minCMV	1	set1	4.96253	0.0259022	0.159518	0.485893
CUX1-3:43, 1, set1, minProm	CUX1	0	3	43	minProm	1	set1	0.00878748	0.925314	0.982686	0.0278396
CUX1-3:43, 1, set1, minTK	CUX1	0	3	43	minTK	1	set1	0.0222517	0.881419	0.971818	-0.0332204
CUX1-3:709, 8, set1, minCMV	CUX1	0	3	709	minCMV	8	set1	0.0178532	0.893706	0.976192	-0.0430621
CUX1-3:709, 8, set1, minProm	CUX1	0	3	709	minProm	8	set1	0.336113	0.562081	0.851764	-0.208283
CUX1-3:709, 8, set1, minTK	CUX1	0	3	709	minTK	8	set1	0.0174551	0.894891	0.976476	-0.0454604
CUX2-1:1043, 1, set2, minCMV	CUX2	0	1	1043	minCMV	1	set2	0.178049	0.673056	0.905657	0.0727878
CUX2-1:1043, 1, set2, minProm	CUX2	0	1	1043	minProm	1	set2	9.5e-07	0.999222	1	-0.00022506
CUX2-1:1043, 1, set2, minTK	CUX2	0	1	1043	minTK	1	set2	0.119612	0.729456	0.926341	-0.0564181
CUX2-1:1376, 4, set2, minCMV	CUX2	0	1	1376	minCMV	4	set2	1.14431	0.284744	0.664023	0.161839
CUX2-1:1376, 4, set2, minProm	CUX2	0	1	1376	minProm	4	set2	0.0414842	0.838606	0.957168	0.0346607
CUX2-1:1376, 4, set2, minTK	CUX2	0	1	1376	minTK	4	set2	0.0487794	0.825201	0.955447	0.0363646
CUX2-1:1709, 8, set2, minCMV	CUX2	0	1	1709	minCMV	8	set2	0.00431003	0.947656	0.989294	-0.0116269
CUX2-1:1709, 8, set2, minProm	CUX2	0	1	1709	minProm	8	set2	0.335859	0.562229	0.851764	0.0918843
CUX2-1:1709, 8, set2, minTK	CUX2	0	1	1709	minTK	8	set2	0.924501	0.336296	0.704972	-0.144791
CUX2-1:377, 4, set1, minCMV	CUX2	0	1	377	minCMV	4	set1	1.06527	0.302017	0.678902	0.216827
CUX2-1:377, 4, set1, minProm	CUX2	0	1	377	minProm	4	set1	2.16274	0.141393	0.471821	-0.319139
CUX2-1:377, 4, set1, minTK	CUX2	0	1	377	minTK	4	set1	0.511177	0.47463	0.803581	-0.163102
CUX2-1:44, 1, set1, minCMV	CUX2	0	1	44	minCMV	1	set1	1.40331	0.236169	0.611332	0.29791
CUX2-1:44, 1, set1, minProm	CUX2	0	1	44	minProm	1	set1	3.97095	0.0462916	0.245026	0.523893
CUX2-1:44, 1, set1, minTK	CUX2	0	1	44	minTK	1	set1	0.107308	0.74323	0.933981	-0.0952328
CUX2-1:710, 8, set1, minCMV	CUX2	0	1	710	minCMV	8	set1	0.104736	0.746219	0.935893	-0.1186
CUX2-1:710, 8, set1, minProm	CUX2	0	1	710	minProm	8	set1	0.0514795	0.820509	0.953508	0.0568646
CUX2-1:710, 8, set1, minTK	CUX2	0	1	710	minTK	8	set1	0.239773	0.62437	0.882063	-0.129442
Creb5-1:1193, 1, set2, minCMV	Creb5	0	1	1193	minCMV	1	set2	3.69077	0.0547144	0.271315	-0.370496
Creb5-1:1193, 1, set2, minProm	Creb5	0	1	1193	minProm	1	set2	4.68557	0.0304169	0.179117	-0.404629
Creb5-1:1193, 1, set2, minTK	Creb5	0	1	1193	minTK	1	set2	2.75187	0.097141	0.380629	-0.328159
Creb5-1:1526, 4, set2, minCMV	Creb5	0	1	1526	minCMV	4	set2	3.94412	0.0470354	0.247733	-0.363627
Creb5-1:1526, 4, set2, minProm	Creb5	0	1	1526	minProm	4	set2	9.42363	0.00214207	0.0234027	-0.522705
Creb5-1:1526, 4, set2, minTK	Creb5	0	1	1526	minTK	4	set2	2.64982	0.103561	0.397914	-0.2864
Creb5-1:1859, 8, set2, minCMV	Creb5	0	1	1859	minCMV	8	set2	9.55405	0.00199508	0.0222724	-0.526809
Creb5-1:1859, 8, set2, minProm	Creb5	0	1	1859	minProm	8	set2	10.6421	0.00110542	0.0133608	-0.63101
Creb5-1:1859, 8, set2, minTK	Creb5	0	1	1859	minTK	8	set2	10.0607	0.00151466	0.0177143	-0.586226
Creb5-1:194, 1, set1, minCMV	Creb5	0	1	194	minCMV	1	set1	1.39217	0.238038	0.612754	-0.28856
Creb5-1:194, 1, set1, minProm	Creb5	0	1	194	minProm	1	set1	3.50537	0.0611701	0.290475	-0.518244
Creb5-1:194, 1, set1, minTK	Creb5	0	1	194	minTK	1	set1	2.25509	0.133176	0.458108	-0.384985
Creb5-1:527, 4, set1, minCMV	Creb5	0	1	527	minCMV	4	set1	1.04148	0.307478	0.683284	-0.267105
Creb5-1:527, 4, set1, minProm	Creb5	0	1	527	minProm	4	set1	2.84496	0.0916608	0.368806	-0.471846
Creb5-1:527, 4, set1, minTK	Creb5	0	1	527	minTK	4	set1	6.63935	0.00997503	0.0782206	-0.686477
Creb5-1:860, 8, set1, minCMV	Creb5	0	1	860	minCMV	8	set1	2.79384	0.0946273	0.37533	-0.50407
Creb5-1:860, 8, set1, minProm	Creb5	0	1	860	minProm	8	set1	4.45563	0.0347864	0.197951	-0.529327
Creb5-1:860, 8, set1, minTK	Creb5	0	1	860	minTK	8	set1	9.06258	0.00260894	0.0273827	-0.7735
DBP-1:1194, 1, set2, minCMV	DBP	0	1	1194	minCMV	1	set2	11.3161	0.000768	0.0100164	-0.635516
DBP-1:1194, 1, set2, minProm	DBP	0	1	1194	minProm	1	set2	7.82471	0.00515366	0.0474415	-0.627485
DBP-1:1194, 1, set2, minTK	DBP	0	1	1194	minTK	1	set2	0.994612	0.318618	0.6925	-0.193553
DBP-1:1527, 4, set2, minCMV	DBP	0	1	1527	minCMV	4	set2	14.3532	0.000152	0.00250099	-0.586832
DBP-1:1527, 4, set2, minProm	DBP	0	1	1527	minProm	4	set2	8.51104	0.00352997	0.034734	-0.74222
DBP-1:1527, 4, set2, minTK	DBP	0	1	1527	minTK	4	set2	6.49288	0.0108308	0.0827125	-0.532601
DBP-1:1860, 8, set2, minCMV	DBP	0	1	1860	minCMV	8	set2	11.4094	0.000731	0.00969038	-0.725568
DBP-1:1860, 8, set2, minProm	DBP	0	1	1860	minProm	8	set2	5.76082	0.0163874	0.113309	-0.516601
DBP-1:1860, 8, set2, minTK	DBP	0	1	1860	minTK	8	set2	2.16434	0.141245	0.471595	-0.36734
DBP-1:195, 1, set1, minCMV	DBP	0	1	195	minCMV	1	set1	0.375027	0.540277	0.842168	-0.227521
DBP-1:195, 1, set1, minProm	DBP	0	1	195	minProm	1	set1	0.53751	0.463466	0.795995	-0.280296
DBP-1:195, 1, set1, minTK	DBP	0	1	195	minTK	1	set1	1.11911	0.29011	0.667821	-0.311593
DBP-1:528, 4, set1, minCMV	DBP	0	1	528	minCMV	4	set1	2.47403	0.115741	0.423255	-0.479943
DBP-1:528, 4, set1, minProm	DBP	0	1	528	minProm	4	set1	0.186125	0.666161	0.901312	-0.13749
DBP-1:528, 4, set1, minTK	DBP	0	1	528	minTK	4	set1	2.14978	0.14259	0.474014	-0.381027
DBP-1:861, 8, set1, minCMV	DBP	0	1	861	minCMV	8	set1	5.602	0.01794	0.121005	-0.60868
DBP-1:861, 8, set1, minProm	DBP	0	1	861	minProm	8	set1	1.91481	0.16643	0.520774	-0.414482
DBP-1:861, 8, set1, minTK	DBP	0	1	861	minTK	8	set1	2.87781	0.0898083	0.363639	-0.430877
DPRX-1:1229, 1, set2, minCMV	DPRX	0	1	1229	minCMV	1	set2	0.874013	0.349847	0.71459	-0.178367
DPRX-1:1229, 1, set2, minProm	DPRX	0	1	1229	minProm	1	set2	1.39946	0.236815	0.611971	0.247287
DPRX-1:1229, 1, set2, minTK	DPRX	0	1	1229	minTK	1	set2	0.400796	0.526679	0.834375	-0.135395
DPRX-1:1562, 4, set2, minCMV	DPRX	0	1	1562	minCMV	4	set2	1.48912	0.222354	0.601382	-0.32614
DPRX-1:1562, 4, set2, minProm	DPRX	0	1	1562	minProm	4	set2	0.0712798	0.789482	0.945707	-0.0528961
DPRX-1:1562, 4, set2, minTK	DPRX	0	1	1562	minTK	4	set2	0.434913	0.509588	0.822521	0.126275
DPRX-1:1895, 8, set2, minCMV	DPRX	0	1	1895	minCMV	8	set2	2.57512	0.108556	0.408414	0.293829
DPRX-1:1895, 8, set2, minProm	DPRX	0	1	1895	minProm	8	set2	0.167779	0.682093	0.910446	-0.076742
DPRX-1:1895, 8, set2, minTK	DPRX	0	1	1895	minTK	8	set2	0.00100355	0.974728	0.995081	-0.00519846
DPRX-1:230, 1, set1, minCMV	DPRX	0	1	230	minCMV	1	set1	0.00726281	0.932085	0.983333	-0.0213501
DPRX-1:230, 1, set1, minProm	DPRX	0	1	230	minProm	1	set1	0.348946	0.554711	0.848901	0.189464
DPRX-1:230, 1, set1, minTK	DPRX	0	1	230	minTK	1	set1	1.36141	0.243294	0.621131	-0.295972
DPRX-1:563, 4, set1, minCMV	DPRX	0	1	563	minCMV	4	set1	22.6336	1.96e-06	5.01e-05	1.37409
DPRX-1:563, 4, set1, minProm	DPRX	0	1	563	minProm	4	set1	0.335472	0.562454	0.851764	-0.138526
DPRX-1:563, 4, set1, minTK	DPRX	0	1	563	minTK	4	set1	0.192054	0.661213	0.900097	-0.112698
DPRX-1:896, 8, set1, minCMV	DPRX	0	1	896	minCMV	8	set1	2.60247	0.106697	0.404645	0.475496
DPRX-1:896, 8, set1, minProm	DPRX	0	1	896	minProm	8	set1	0.0921817	0.761422	0.937779	0.0741196
DPRX-1:896, 8, set1, minTK	DPRX	0	1	896	minTK	8	set1	0.0403969	0.840707	0.957877	0.0581327
DRGX-1:1230, 1, set2, minCMV	DRGX	0	1	1230	minCMV	1	set2	1.11328	0.29137	0.66929	0.291834
DRGX-1:1230, 1, set2, minProm	DRGX	0	1	1230	minProm	1	set2	0.0198846	0.88786	0.975391	0.0412747
DRGX-1:1230, 1, set2, minTK	DRGX	0	1	1230	minTK	1	set2	0.0073973	0.93146	0.983012	-0.0248223
DRGX-1:1563, 4, set2, minCMV	DRGX	0	1	1563	minCMV	4	set2	1.21949	0.269461	0.64984	0.423677
DRGX-1:1563, 4, set2, minProm	DRGX	0	1	1563	minProm	4	set2	1.42648	0.23234	0.608132	0.39052
DRGX-1:1563, 4, set2, minTK	DRGX	0	1	1563	minTK	4	set2	0.00230893	0.961675	0.992627	-0.0158469
DRGX-1:1896, 8, set2, minCMV	DRGX	0	1	1896	minCMV	8	set2	0.500516	0.479274	0.806581	0.222016
DRGX-1:1896, 8, set2, minProm	DRGX	0	1	1896	minProm	8	set2	0.00548379	0.940969	0.987571	-0.0267352
DRGX-1:1896, 8, set2, minTK	DRGX	0	1	1896	minTK	8	set2	0.124236	0.724485	0.924429	0.123864
DRGX-1:231, 1, set1, minCMV	DRGX	0	1	231	minCMV	1	set1	0.00234947	0.961341	0.992627	0.0265584
DRGX-1:231, 1, set1, minProm	DRGX	0	1	231	minProm	1	set1	0.0362685	0.848962	0.960853	0.0805583
DRGX-1:231, 1, set1, minTK	DRGX	0	1	231	minTK	1	set1	0.0866322	0.768503	0.937779	0.110004
DRGX-1:564, 4, set1, minCMV	DRGX	0	1	564	minCMV	4	set1	0.0422434	0.837157	0.957168	-0.101754
DRGX-1:564, 4, set1, minProm	DRGX	0	1	564	minProm	4	set1	1.57525	0.209446	0.583219	-0.522047
DRGX-1:564, 4, set1, minTK	DRGX	0	1	564	minTK	4	set1	0.250914	0.616432	0.879594	0.252772
DRGX-1:897, 8, set1, minCMV	DRGX	0	1	897	minCMV	8	set1	0.00296089	0.956605	0.991523	-0.0279214
DRGX-1:897, 8, set1, minProm	DRGX	0	1	897	minProm	8	set1	3.12379	0.0771573	0.331318	0.477388
DRGX-1:897, 8, set1, minTK	DRGX	0	1	897	minTK	8	set1	5.21827	0.0223508	0.142834	0.688238
DUXA-1:1231, 1, set2, minCMV	DUXA	0	1	1231	minCMV	1	set2	2.80936	0.0937159	0.373889	0.749331
DUXA-1:1231, 1, set2, minProm	DUXA	0	1	1231	minProm	1	set2	1.1667	0.28008	0.659139	-0.563029
DUXA-1:1231, 1, set2, minTK	DUXA	0	1	1231	minTK	1	set2	0.0015784	0.968309	0.993111	0.012139
DUXA-1:1564, 4, set2, minCMV	DUXA	0	1	1564	minCMV	4	set2	0.260164	0.610007	0.875923	-0.204402
DUXA-1:1564, 4, set2, minProm	DUXA	0	1	1564	minProm	4	set2	1.65049	0.198893	0.570145	0.69766
DUXA-1:1564, 4, set2, minTK	DUXA	0	1	1564	minTK	4	set2	2.36829	0.123822	0.440481	-0.639616
DUXA-1:1897, 8, set2, minCMV	DUXA	0	1	1897	minCMV	8	set2	0.0984304	0.753721	0.937256	0.106941
DUXA-1:1897, 8, set2, minProm	DUXA	0	1	1897	minProm	8	set2	0.182267	0.669432	0.903314	-0.14731
DUXA-1:1897, 8, set2, minTK	DUXA	0	1	1897	minTK	8	set2	0.0298417	0.86285	0.966201	0.0486704
DUXA-1:232, 1, set1, minCMV	DUXA	0	1	232	minCMV	1	set1	1.81899	0.177433	0.538194	-0.440725
DUXA-1:232, 1, set1, minProm	DUXA	0	1	232	minProm	1	set1	1.06461	0.302166	0.678902	-0.330814
DUXA-1:232, 1, set1, minTK	DUXA	0	1	232	minTK	1	set1	0.714123	0.398079	0.756153	0.314707
DUXA-1:565, 4, set1, minCMV	DUXA	0	1	565	minCMV	4	set1	0.160126	0.68904	0.912971	0.13489
DUXA-1:565, 4, set1, minProm	DUXA	0	1	565	minProm	4	set1	0.063744	0.800673	0.948328	-0.104005
DUXA-1:565, 4, set1, minTK	DUXA	0	1	565	minTK	4	set1	0.0011033	0.973502	0.995064	-0.0138454
DUXA-1:898, 8, set1, minCMV	DUXA	0	1	898	minCMV	8	set1	3.17851	0.0746129	0.32631	-0.632436
DUXA-1:898, 8, set1, minProm	DUXA	0	1	898	minProm	8	set1	0.00101628	0.974568	0.995081	0.0101329
DUXA-1:898, 8, set1, minTK	DUXA	0	1	898	minTK	8	set1	0.279809	0.596826	0.86969	-0.209334
E2F2-1:1046, 1, set2, minCMV	E2F2	0	1	1046	minCMV	1	set2	4.6478	0.0310934	0.182008	-0.292936
E2F2-1:1046, 1, set2, minProm	E2F2	0	1	1046	minProm	1	set2	2.3592	0.124546	0.442031	-0.154615
E2F2-1:1046, 1, set2, minTK	E2F2	0	1	1046	minTK	1	set2	8.28563	0.003996	0.0385172	-0.295245
E2F2-1:1379, 4, set2, minCMV	E2F2	0	1	1379	minCMV	4	set2	5.92681	0.0149122	0.104522	-0.249033
E2F2-1:1379, 4, set2, minProm	E2F2	0	1	1379	minProm	4	set2	0.241037	0.623458	0.881629	-0.053341
E2F2-1:1379, 4, set2, minTK	E2F2	0	1	1379	minTK	4	set2	6.39388	0.0114514	0.0861663	-0.265019
E2F2-1:1712, 8, set2, minCMV	E2F2	0	1	1712	minCMV	8	set2	0.659712	0.416662	0.766561	-0.081766
E2F2-1:1712, 8, set2, minProm	E2F2	0	1	1712	minProm	8	set2	1.22418	0.268542	0.648652	-0.119373
E2F2-1:1712, 8, set2, minTK	E2F2	0	1	1712	minTK	8	set2	6.59534	0.0102246	0.0797922	-0.284195
E2F2-1:380, 4, set1, minCMV	E2F2	0	1	380	minCMV	4	set1	4.50229	0.0338495	0.194421	-0.233086
E2F2-1:380, 4, set1, minProm	E2F2	0	1	380	minProm	4	set1	3.69571	0.0545524	0.270997	-0.241208
E2F2-1:380, 4, set1, minTK	E2F2	0	1	380	minTK	4	set1	4.79494	0.0285434	0.171652	-0.274352
E2F2-1:47, 1, set1, minCMV	E2F2	0	1	47	minCMV	1	set1	5.45247	0.0195407	0.129428	-0.257412
E2F2-1:47, 1, set1, minProm	E2F2	0	1	47	minProm	1	set1	0.201181	0.653769	0.897851	-0.0535823
E2F2-1:47, 1, set1, minTK	E2F2	0	1	47	minTK	1	set1	3.62167	0.0570316	0.280139	-0.212473
E2F2-1:713, 8, set1, minCMV	E2F2	0	1	713	minCMV	8	set1	3.73719	0.0532139	0.267983	-0.242157
E2F2-1:713, 8, set1, minProm	E2F2	0	1	713	minProm	8	set1	0.137196	0.711084	0.920138	-0.0456027
E2F2-1:713, 8, set1, minTK	E2F2	0	1	713	minTK	8	set1	2.32213	0.127545	0.44699	-0.166048
E2F2-2:714, 8, set1, minCMV	E2F2	0	2	714	minCMV	8	set1	2.93686	0.0865791	0.354295	0.894742
E2F2-2:714, 8, set1, minTK	E2F2	0	2	714	minTK	8	set1	-2.34e-11	1	1
E2F3-1:1048, 1, set2, minCMV	E2F3	0	1	1048	minCMV	1	set2	0.52557	0.468475	0.798789	-0.105644
E2F3-1:1048, 1, set2, minProm	E2F3	0	1	1048	minProm	1	set2	0.00472781	0.945181	0.98827	0.0123847
E2F3-1:1048, 1, set2, minTK	E2F3	0	1	1048	minTK	1	set2	0.169287	0.680746	0.909835	-0.0649203
E2F3-1:1381, 4, set2, minCMV	E2F3	0	1	1381	minCMV	4	set2	2.08795	0.148465	0.486434	-0.249372
E2F3-1:1381, 4, set2, minProm	E2F3	0	1	1381	minProm	4	set2	0.270499	0.602997	0.870817	-0.101398
E2F3-1:1381, 4, set2, minTK	E2F3	0	1	1381	minTK	4	set2	0.317465	0.573135	0.860644	-0.0967346
E2F3-1:1714, 8, set2, minCMV	E2F3	0	1	1714	minCMV	8	set2	1.50581	0.219779	0.598688	-0.162316
E2F3-1:1714, 8, set2, minProm	E2F3	0	1	1714	minProm	8	set2	1.52814	0.216391	0.593409	-0.191187
E2F3-1:1714, 8, set2, minTK	E2F3	0	1	1714	minTK	8	set2	0.444618	0.504902	0.820711	0.102522
E2F3-1:382, 4, set1, minCMV	E2F3	0	1	382	minCMV	4	set1	1.52274	0.217206	0.593785	-0.211086
E2F3-1:382, 4, set1, minProm	E2F3	0	1	382	minProm	4	set1	0.0261988	0.871416	0.968415	-0.0333424
E2F3-1:382, 4, set1, minTK	E2F3	0	1	382	minTK	4	set1	1.60062	0.205816	0.579188	-0.225802
E2F3-1:49, 1, set1, minCMV	E2F3	0	1	49	minCMV	1	set1	0.183892	0.668049	0.902338	-0.0759434
E2F3-1:49, 1, set1, minProm	E2F3	0	1	49	minProm	1	set1	0.0369279	0.847612	0.960496	0.0412546
E2F3-1:49, 1, set1, minTK	E2F3	0	1	49	minTK	1	set1	0.657003	0.41762	0.766722	0.166379
E2F3-1:715, 8, set1, minCMV	E2F3	0	1	715	minCMV	8	set1	0.0864219	0.768776	0.937779	-0.0460883
E2F3-1:715, 8, set1, minProm	E2F3	0	1	715	minProm	8	set1	1.47922	0.223897	0.602462	0.199214
E2F3-1:715, 8, set1, minTK	E2F3	0	1	715	minTK	8	set1	0.618173	0.431727	0.776561	-0.139851
E2F3-2:716, 8, set1, minCMV	E2F3	0	2	716	minCMV	8	set1	1.16e-11	0	0
E2F7-1:1050, 1, set2, minCMV	E2F7	0	1	1050	minCMV	1	set2	0.387789	0.533464	0.838145	-0.123545
E2F7-1:1050, 1, set2, minProm	E2F7	0	1	1050	minProm	1	set2	0.677239	0.410539	0.764233	-0.279378
E2F7-1:1050, 1, set2, minTK	E2F7	0	1	1050	minTK	1	set2	0.157567	0.691406	0.913244	0.0994347
E2F7-1:1383, 4, set2, minCMV	E2F7	0	1	1383	minCMV	4	set2	0.140504	0.70778	0.91952	-0.0936962
E2F7-1:1383, 4, set2, minProm	E2F7	0	1	1383	minProm	4	set2	0.430398	0.511794	0.824564	-0.197653
E2F7-1:1383, 4, set2, minTK	E2F7	0	1	1383	minTK	4	set2	1.52499	0.216866	0.593649	0.312192
E2F7-1:1716, 8, set2, minCMV	E2F7	0	1	1716	minCMV	8	set2	0.068379	0.793712	0.946657	0.0678617
E2F7-1:1716, 8, set2, minProm	E2F7	0	1	1716	minProm	8	set2	0.00172142	0.966905	0.993111	-0.00961669
E2F7-1:1716, 8, set2, minTK	E2F7	0	1	1716	minTK	8	set2	0.0059604	0.938462	0.986641	0.01858
E2F7-1:384, 4, set1, minCMV	E2F7	0	1	384	minCMV	4	set1	0.399009	0.527601	0.834667	-0.211228
E2F7-1:384, 4, set1, minProm	E2F7	0	1	384	minProm	4	set1	0.188984	0.663764	0.901312	0.124213
E2F7-1:384, 4, set1, minTK	E2F7	0	1	384	minTK	4	set1	1.18451	0.27644	0.656359	0.357787
E2F7-1:51, 1, set1, minCMV	E2F7	0	1	51	minCMV	1	set1	1.23463	0.266509	0.646528	-0.33418
E2F7-1:51, 1, set1, minProm	E2F7	0	1	51	minProm	1	set1	0.423217	0.515336	0.827232	0.165238
E2F7-1:51, 1, set1, minTK	E2F7	0	1	51	minTK	1	set1	0.698229	0.403379	0.759796	-0.238501
E2F7-1:717, 8, set1, minCMV	E2F7	0	1	717	minCMV	8	set1	0.0163414	0.898281	0.977223	0.0401098
E2F7-1:717, 8, set1, minProm	E2F7	0	1	717	minProm	8	set1	0.155724	0.693124	0.913502	0.118652
E2F7-1:717, 8, set1, minTK	E2F7	0	1	717	minTK	8	set1	3.91831	0.0477628	0.250438	0.371259
EBF1-1:1051, 1, set2, minCMV	EBF1	0	1	1051	minCMV	1	set2	1.97107	0.160334	0.50876	0.187962
EBF1-1:1051, 1, set2, minProm	EBF1	0	1	1051	minProm	1	set2	0.419875	0.516999	0.828603	0.11296
EBF1-1:1051, 1, set2, minTK	EBF1	0	1	1051	minTK	1	set2	0.000232	0.987839	0.999033	0.00272033
EBF1-1:1384, 4, set2, minCMV	EBF1	0	1	1384	minCMV	4	set2	0.369962	0.543025	0.843454	0.102201
EBF1-1:1384, 4, set2, minProm	EBF1	0	1	1384	minProm	4	set2	4.15614	0.0414839	0.225209	-0.426584
EBF1-1:1384, 4, set2, minTK	EBF1	0	1	1384	minTK	4	set2	0.00472387	0.945204	0.98827	-0.0122683
EBF1-1:1717, 8, set2, minCMV	EBF1	0	1	1717	minCMV	8	set2	0.256132	0.61279	0.87807	-0.0937721
EBF1-1:1717, 8, set2, minProm	EBF1	0	1	1717	minProm	8	set2	0.226735	0.633956	0.888065	0.0679061
EBF1-1:1717, 8, set2, minTK	EBF1	0	1	1717	minTK	8	set2	0.961406	0.326833	0.699593	0.166589
EBF1-1:385, 4, set1, minCMV	EBF1	0	1	385	minCMV	4	set1	3.78704	0.0516508	0.263374	0.346129
EBF1-1:385, 4, set1, minProm	EBF1	0	1	385	minProm	4	set1	0.315781	0.574154	0.861081	-0.127498
EBF1-1:385, 4, set1, minTK	EBF1	0	1	385	minTK	4	set1	0.000983	0.974985	0.995081	0.00644321
EBF1-1:52, 1, set1, minCMV	EBF1	0	1	52	minCMV	1	set1	0.0409538	0.839627	0.957524	0.0403429
EBF1-1:52, 1, set1, minProm	EBF1	0	1	52	minProm	1	set1	0.540144	0.462373	0.794784	-0.151038
EBF1-1:52, 1, set1, minTK	EBF1	0	1	52	minTK	1	set1	0.0547155	0.815052	0.95179	-0.0565953
EBF1-1:718, 8, set1, minCMV	EBF1	0	1	718	minCMV	8	set1	1.09098	0.296255	0.673272	0.197771
EBF1-1:718, 8, set1, minProm	EBF1	0	1	718	minProm	8	set1	1.25731	0.262162	0.642418	-0.241877
EBF1-1:718, 8, set1, minTK	EBF1	0	1	718	minTK	8	set1	0.0242001	0.876377	0.969716	-0.0317962
EGR1-1:1002, 1, set2, minCMV	EGR1	0	1	1002	minCMV	1	set2	19.8515	8.37e-06	0.000193	0.524817
EGR1-1:1002, 1, set2, minProm	EGR1	0	1	1002	minProm	1	set2	0.168334	0.681596	0.910361	-0.0740343
EGR1-1:1002, 1, set2, minTK	EGR1	0	1	1002	minTK	1	set2	0.738688	0.390081	0.749601	-0.111819
EGR1-1:1335, 4, set2, minCMV	EGR1	0	1	1335	minCMV	4	set2	6.12963	0.0132934	0.096823	0.351757
EGR1-1:1335, 4, set2, minProm	EGR1	0	1	1335	minProm	4	set2	0.00941949	0.922683	0.982308	-0.0137381
EGR1-1:1335, 4, set2, minTK	EGR1	0	1	1335	minTK	4	set2	0.153793	0.694937	0.914117	-0.0585269
EGR1-1:1668, 8, set2, minCMV	EGR1	0	1	1668	minCMV	8	set2	13.4259	0.000248	0.00381906	0.495498
EGR1-1:1668, 8, set2, minProm	EGR1	0	1	1668	minProm	8	set2	1.44727	0.228966	0.605697	0.180714
EGR1-1:1668, 8, set2, minTK	EGR1	0	1	1668	minTK	8	set2	0.144992	0.703368	0.917891	0.0629022
EGR1-1:3, 1, set1, minCMV	EGR1	0	1	3	minCMV	1	set1	11.1271	0.000851	0.0107929	0.433523
EGR1-1:3, 1, set1, minProm	EGR1	0	1	3	minProm	1	set1	0.00107589	0.973833	0.995081	0.00531148
EGR1-1:3, 1, set1, minTK	EGR1	0	1	3	minTK	1	set1	2.0047	0.156813	0.503849	-0.21361
EGR1-1:336, 4, set1, minCMV	EGR1	0	1	336	minCMV	4	set1	0.0404253	0.840651	0.957877	0.043632
EGR1-1:336, 4, set1, minProm	EGR1	0	1	336	minProm	4	set1	0.00481101	0.944702	0.98827	-0.0120125
EGR1-1:336, 4, set1, minTK	EGR1	0	1	336	minTK	4	set1	0.00324083	0.954602	0.991486	-0.00880039
EGR1-1:669, 8, set1, minCMV	EGR1	0	1	669	minCMV	8	set1	0.827194	0.363085	0.727296	0.159191
EGR1-1:669, 8, set1, minProm	EGR1	0	1	669	minProm	8	set1	1.10512	0.293146	0.672266	-0.287056
EGR1-1:669, 8, set1, minTK	EGR1	0	1	669	minTK	8	set1	0.825994	0.363433	0.727341	-0.16061
EHF-1:1052, 1, set2, minCMV	EHF	0	1	1052	minCMV	1	set2	2.60254	0.106693	0.404645	0.219618
EHF-1:1052, 1, set2, minProm	EHF	0	1	1052	minProm	1	set2	7.98321	0.00472131	0.0439225	-0.390322
EHF-1:1052, 1, set2, minTK	EHF	0	1	1052	minTK	1	set2	18.2547	1.93e-05	0.000409	-0.623001
EHF-1:1385, 4, set2, minCMV	EHF	0	1	1385	minCMV	4	set2	3.3156	0.0686252	0.312097	0.25231
EHF-1:1385, 4, set2, minProm	EHF	0	1	1385	minProm	4	set2	4.25826	0.0390598	0.215285	-0.29069
EHF-1:1385, 4, set2, minTK	EHF	0	1	1385	minTK	4	set2	19.2422	1.15e-05	0.000261	-0.646801
EHF-1:1718, 8, set2, minCMV	EHF	0	1	1718	minCMV	8	set2	12.3936	0.000431	0.00603903	0.580331
EHF-1:1718, 8, set2, minProm	EHF	0	1	1718	minProm	8	set2	2.48882	0.114658	0.420801	-0.273744
EHF-1:1718, 8, set2, minTK	EHF	0	1	1718	minTK	8	set2	3.18477	0.0743274	0.325746	-0.305982
EHF-1:386, 4, set1, minCMV	EHF	0	1	386	minCMV	4	set1	2.04258	0.15295	0.495575	0.229369
EHF-1:386, 4, set1, minProm	EHF	0	1	386	minProm	4	set1	0.917308	0.338183	0.70655	-0.227692
EHF-1:386, 4, set1, minTK	EHF	0	1	386	minTK	4	set1	5.97254	0.0145304	0.102666	-0.511157
EHF-1:53, 1, set1, minCMV	EHF	0	1	53	minCMV	1	set1	5.68999	0.017062	0.117051	0.391587
EHF-1:53, 1, set1, minProm	EHF	0	1	53	minProm	1	set1	1.93293	0.164438	0.516973	-0.284482
EHF-1:53, 1, set1, minTK	EHF	0	1	53	minTK	1	set1	8.62077	0.00332352	0.0331812	-0.545699
EHF-1:719, 8, set1, minCMV	EHF	0	1	719	minCMV	8	set1	3.29028	0.0696913	0.313943	0.334283
EHF-1:719, 8, set1, minProm	EHF	0	1	719	minProm	8	set1	2.47113	0.115955	0.423255	-0.300268
EHF-1:719, 8, set1, minTK	EHF	0	1	719	minTK	8	set1	13.5065	0.000238	0.00370494	-0.650137
ELF1-1:1053, 1, set2, minCMV	ELF1	0	1	1053	minCMV	1	set2	7.14678	0.00750985	0.0635788	0.372786
ELF1-1:1053, 1, set2, minProm	ELF1	0	1	1053	minProm	1	set2	5.2968	0.0213647	0.138229	-0.353942
ELF1-1:1053, 1, set2, minTK	ELF1	0	1	1053	minTK	1	set2	4.36404	0.0367051	0.206135	-0.334179
ELF1-1:1386, 4, set2, minCMV	ELF1	0	1	1386	minCMV	4	set2	1.97207	0.160229	0.50876	0.191696
ELF1-1:1386, 4, set2, minProm	ELF1	0	1	1386	minProm	4	set2	5.53289	0.0186623	0.124415	-0.373341
ELF1-1:1386, 4, set2, minTK	ELF1	0	1	1386	minTK	4	set2	9.5972	0.00194874	0.0219343	-0.565713
ELF1-1:1719, 8, set2, minCMV	ELF1	0	1	1719	minCMV	8	set2	4.37673	0.0364328	0.205039	0.338592
ELF1-1:1719, 8, set2, minProm	ELF1	0	1	1719	minProm	8	set2	0.448419	0.503087	0.819991	-0.103335
ELF1-1:1719, 8, set2, minTK	ELF1	0	1	1719	minTK	8	set2	12.1236	0.000498	0.0068849	-0.546161
ELF1-1:387, 4, set1, minCMV	ELF1	0	1	387	minCMV	4	set1	0.630203	0.427281	0.773439	0.137523
ELF1-1:387, 4, set1, minProm	ELF1	0	1	387	minProm	4	set1	0.668182	0.413686	0.76497	-0.172605
ELF1-1:387, 4, set1, minTK	ELF1	0	1	387	minTK	4	set1	12.8897	0.00033	0.00488795	-0.715763
ELF1-1:54, 1, set1, minCMV	ELF1	0	1	54	minCMV	1	set1	3.11887	0.0773905	0.331596	0.27992
ELF1-1:54, 1, set1, minProm	ELF1	0	1	54	minProm	1	set1	2.17552	0.140222	0.469959	-0.270212
ELF1-1:54, 1, set1, minTK	ELF1	0	1	54	minTK	1	set1	3.09124	0.0787147	0.335631	-0.357897
ELF1-1:720, 8, set1, minCMV	ELF1	0	1	720	minCMV	8	set1	5.69471	0.0170161	0.116867	0.454317
ELF1-1:720, 8, set1, minProm	ELF1	0	1	720	minProm	8	set1	5.61615	0.0177957	0.120715	-0.437664
ELF1-1:720, 8, set1, minTK	ELF1	0	1	720	minTK	8	set1	0.554676	0.456413	0.790738	-0.173482
ELF1-2:1054, 1, set2, minCMV	ELF1	0	2	1054	minCMV	1	set2	0.999008	0.317551	0.691624	0.109859
ELF1-2:1054, 1, set2, minProm	ELF1	0	2	1054	minProm	1	set2	12.8402	0.000339	0.00495954	-0.553897
ELF1-2:1054, 1, set2, minTK	ELF1	0	2	1054	minTK	1	set2	16.0429	6.19e-05	0.00114864	-0.627877
ELF1-2:1387, 4, set2, minCMV	ELF1	0	2	1387	minCMV	4	set2	3.21369	0.0730245	0.323033	0.288733
ELF1-2:1387, 4, set2, minProm	ELF1	0	2	1387	minProm	4	set2	4.03528	0.0445582	0.237695	-0.320721
ELF1-2:1387, 4, set2, minTK	ELF1	0	2	1387	minTK	4	set2	16.6396	4.52e-05	0.00087	-0.609067
ELF1-2:1720, 8, set2, minCMV	ELF1	0	2	1720	minCMV	8	set2	3.26693	0.0706897	0.316986	0.28178
ELF1-2:1720, 8, set2, minProm	ELF1	0	2	1720	minProm	8	set2	6.81222	0.00905359	0.0730003	-0.420413
ELF1-2:1720, 8, set2, minTK	ELF1	0	2	1720	minTK	8	set2	9.90294	0.00165015	0.0189381	-0.555498
ELF1-2:388, 4, set1, minCMV	ELF1	0	2	388	minCMV	4	set1	1.05717	0.303861	0.680109	0.161779
ELF1-2:388, 4, set1, minProm	ELF1	0	2	388	minProm	4	set1	10.621	0.00111812	0.0134878	-0.508401
ELF1-2:388, 4, set1, minTK	ELF1	0	2	388	minTK	4	set1	11.1183	0.000855	0.0108214	-0.595182
ELF1-2:55, 1, set1, minCMV	ELF1	0	2	55	minCMV	1	set1	0.660681	0.416319	0.766477	0.12747
ELF1-2:55, 1, set1, minProm	ELF1	0	2	55	minProm	1	set1	7.2778	0.00698122	0.0602032	-0.572451
ELF1-2:55, 1, set1, minTK	ELF1	0	2	55	minTK	1	set1	17.8906	2.34e-05	0.000485	-0.685692
ELF1-2:721, 8, set1, minCMV	ELF1	0	2	721	minCMV	8	set1	0.847599	0.357232	0.721515	0.146387
ELF1-2:721, 8, set1, minProm	ELF1	0	2	721	minProm	8	set1	2.26088	0.132678	0.458108	-0.272586
ELF1-2:721, 8, set1, minTK	ELF1	0	2	721	minTK	8	set1	12.5054	0.000406	0.00577394	-0.59497
ELF3-1:1055, 1, set2, minCMV	ELF3	0	1	1055	minCMV	1	set2	1.38958	0.238476	0.613423	0.159427
ELF3-1:1055, 1, set2, minProm	ELF3	0	1	1055	minProm	1	set2	8.60845	0.00334608	0.0333054	-0.44841
ELF3-1:1055, 1, set2, minTK	ELF3	0	1	1055	minTK	1	set2	31.8226	1.69e-08	5.52e-07	-0.716702
ELF3-1:1388, 4, set2, minCMV	ELF3	0	1	1388	minCMV	4	set2	2.35601	0.124801	0.442154	0.205841
ELF3-1:1388, 4, set2, minProm	ELF3	0	1	1388	minProm	4	set2	8.24274	0.00409153	0.0393146	-0.484319
ELF3-1:1388, 4, set2, minTK	ELF3	0	1	1388	minTK	4	set2	9.89663	0.00165582	0.0189678	-0.481842
ELF3-1:1721, 8, set2, minCMV	ELF3	0	1	1721	minCMV	8	set2	4.47254	0.0344437	0.196913	0.275244
ELF3-1:1721, 8, set2, minProm	ELF3	0	1	1721	minProm	8	set2	6.45315	0.0110756	0.0841633	-0.400145
ELF3-1:1721, 8, set2, minTK	ELF3	0	1	1721	minTK	8	set2	25.5857	4.23e-07	1.21e-05	-0.843802
ELF3-1:389, 4, set1, minCMV	ELF3	0	1	389	minCMV	4	set1	1.17397	0.278587	0.657419	0.16615
ELF3-1:389, 4, set1, minProm	ELF3	0	1	389	minProm	4	set1	12.0108	0.000529	0.0072488	-0.530882
ELF3-1:389, 4, set1, minTK	ELF3	0	1	389	minTK	4	set1	9.48667	0.0020697	0.0227741	-0.67348
ELF3-1:56, 1, set1, minCMV	ELF3	0	1	56	minCMV	1	set1	0.936842	0.333091	0.702328	0.159746
ELF3-1:56, 1, set1, minProm	ELF3	0	1	56	minProm	1	set1	4.42874	0.0353385	0.200005	-0.309951
ELF3-1:56, 1, set1, minTK	ELF3	0	1	56	minTK	1	set1	17.033	3.67e-05	0.000725	-0.712577
ELF3-1:722, 8, set1, minCMV	ELF3	0	1	722	minCMV	8	set1	2.11607	0.14576	0.480128	0.227253
ELF3-1:722, 8, set1, minProm	ELF3	0	1	722	minProm	8	set1	8.16837	0.00426272	0.040433	-0.533441
ELF3-1:722, 8, set1, minTK	ELF3	0	1	722	minTK	8	set1	6.61902	0.0100895	0.0789167	-0.549223
ELK1-1:1056, 1, set2, minCMV	ELK1	0	1	1056	minCMV	1	set2	1.12832	0.288133	0.667821	0.114069
ELK1-1:1056, 1, set2, minProm	ELK1	0	1	1056	minProm	1	set2	6.06227	0.01381	0.0989422	-0.343252
ELK1-1:1056, 1, set2, minTK	ELK1	0	1	1056	minTK	1	set2	8.19305	0.00420511	0.04003	-0.446894
ELK1-1:1389, 4, set2, minCMV	ELK1	0	1	1389	minCMV	4	set2	0.024428	0.875801	0.969716	0.023646
ELK1-1:1389, 4, set2, minProm	ELK1	0	1	1389	minProm	4	set2	10.6059	0.00112729	0.0135452	-0.482198
ELK1-1:1389, 4, set2, minTK	ELK1	0	1	1389	minTK	4	set2	11.3422	0.000758	0.0099192	-0.474956
ELK1-1:1722, 8, set2, minCMV	ELK1	0	1	1722	minCMV	8	set2	0.813237	0.367165	0.730286	0.147985
ELK1-1:1722, 8, set2, minProm	ELK1	0	1	1722	minProm	8	set2	8.54405	0.00346654	0.0342195	-0.507593
ELK1-1:1722, 8, set2, minTK	ELK1	0	1	1722	minTK	8	set2	9.23295	0.00237699	0.0254263	-0.532427
ELK1-1:390, 4, set1, minCMV	ELK1	0	1	390	minCMV	4	set1	0.0181226	0.892912	0.97615	0.0261166
ELK1-1:390, 4, set1, minProm	ELK1	0	1	390	minProm	4	set1	2.94281	0.0862604	0.353563	-0.345798
ELK1-1:390, 4, set1, minTK	ELK1	0	1	390	minTK	4	set1	6.20415	0.0127451	0.0938312	-0.557393
ELK1-1:57, 1, set1, minCMV	ELK1	0	1	57	minCMV	1	set1	0.0531669	0.817641	0.952422	0.0415759
ELK1-1:57, 1, set1, minProm	ELK1	0	1	57	minProm	1	set1	4.31437	0.0377918	0.210373	-0.351287
ELK1-1:57, 1, set1, minTK	ELK1	0	1	57	minTK	1	set1	13.2948	0.000266	0.00407513	-0.754404
ELK1-1:723, 8, set1, minCMV	ELK1	0	1	723	minCMV	8	set1	0.740577	0.389476	0.749601	0.182435
ELK1-1:723, 8, set1, minProm	ELK1	0	1	723	minProm	8	set1	7.55729	0.00597679	0.0532619	-0.614213
ELK1-1:723, 8, set1, minTK	ELK1	0	1	723	minTK	8	set1	0.456591	0.499221	0.81826	-0.14621
ELK1-2:1057, 1, set2, minCMV	ELK1	0	2	1057	minCMV	1	set2	4.71221	0.0299492	0.177669	0.342951
ELK1-2:1057, 1, set2, minProm	ELK1	0	2	1057	minProm	1	set2	5.32196	0.0210583	0.136823	-0.462875
ELK1-2:1057, 1, set2, minTK	ELK1	0	2	1057	minTK	1	set2	2.83564	0.0921939	0.370465	-0.354673
ELK1-2:1390, 4, set2, minCMV	ELK1	0	2	1390	minCMV	4	set2	0.300864	0.583341	0.864243	0.167554
ELK1-2:1390, 4, set2, minProm	ELK1	0	2	1390	minProm	4	set2	7.27312	0.0069994	0.0602754	-0.779277
ELK1-2:1390, 4, set2, minTK	ELK1	0	2	1390	minTK	4	set2	5.36095	0.0205926	0.134509	-0.629937
ELK1-2:1723, 8, set2, minCMV	ELK1	0	2	1723	minCMV	8	set2	2.43769	0.11845	0.429584	0.496252
ELK1-2:1723, 8, set2, minProm	ELK1	0	2	1723	minProm	8	set2	0.742271	0.388934	0.748842	-0.337574
ELK1-2:1723, 8, set2, minTK	ELK1	0	2	1723	minTK	8	set2	2.82524	0.0927932	0.371926	-0.461499
ELK1-2:391, 4, set1, minCMV	ELK1	0	2	391	minCMV	4	set1	2.0657	0.150645	0.490436	0.304083
ELK1-2:391, 4, set1, minProm	ELK1	0	2	391	minProm	4	set1	0.225844	0.634623	0.888414	-0.127082
ELK1-2:391, 4, set1, minTK	ELK1	0	2	391	minTK	4	set1	3.47586	0.0622704	0.292981	-0.460739
ELK1-2:58, 1, set1, minCMV	ELK1	0	2	58	minCMV	1	set1	0.733346	0.391801	0.750884	0.217264
ELK1-2:58, 1, set1, minProm	ELK1	0	2	58	minProm	1	set1	0.137368	0.710912	0.920109	-0.0740885
ELK1-2:58, 1, set1, minTK	ELK1	0	2	58	minTK	1	set1	11.2882	0.00078	0.0101039	-0.699052
ELK1-2:724, 8, set1, minCMV	ELK1	0	2	724	minCMV	8	set1	2.25373	0.133292	0.458108	0.340734
ELK1-2:724, 8, set1, minProm	ELK1	0	2	724	minProm	8	set1	1.59057	0.207245	0.581765	-0.395972
ELK1-2:724, 8, set1, minTK	ELK1	0	2	724	minTK	8	set1	2.27607	0.131384	0.454998	-0.378182
EMX1-1:1232, 1, set2, minCMV	EMX1	0	1	1232	minCMV	1	set2	1.56853	0.21042	0.584896	0.462099
EMX1-1:1232, 1, set2, minProm	EMX1	0	1	1232	minProm	1	set2	0.0614139	0.804275	0.949477	-0.0995324
EMX1-1:1232, 1, set2, minTK	EMX1	0	1	1232	minTK	1	set2	0.721329	0.395708	0.754784	0.439616
EMX1-1:1565, 4, set2, minCMV	EMX1	0	1	1565	minCMV	4	set2	0.0591213	0.80789	0.950027	0.132375
EMX1-1:1565, 4, set2, minProm	EMX1	0	1	1565	minProm	4	set2	9.18e-12	0	0
EMX1-1:1565, 4, set2, minTK	EMX1	0	1	1565	minTK	4	set2	0.849225	0.356772	0.721398	-0.485813
EMX1-1:1898, 8, set2, minCMV	EMX1	0	1	1898	minCMV	8	set2	1.49397	0.221601	0.600189	-0.602614
EMX1-1:1898, 8, set2, minProm	EMX1	0	1	1898	minProm	8	set2	2.82057	0.0930633	0.372253	1.38344
EMX1-1:1898, 8, set2, minTK	EMX1	0	1	1898	minTK	8	set2	0.841874	0.358861	0.723128	-0.522509
EMX1-1:233, 1, set1, minCMV	EMX1	0	1	233	minCMV	1	set1	0.262747	0.608239	0.875226	0.241515
EMX1-1:233, 1, set1, minProm	EMX1	0	1	233	minProm	1	set1	0.044776	0.832416	0.957168	0.160163
EMX1-1:233, 1, set1, minTK	EMX1	0	1	233	minTK	1	set1	0.822806	0.364361	0.728279	0.404777
EMX1-1:566, 4, set1, minCMV	EMX1	0	1	566	minCMV	4	set1	1.28809	0.2564	0.635763	0.49713
EMX1-1:566, 4, set1, minProm	EMX1	0	1	566	minProm	4	set1	0.0142917	0.904841	0.978525	-0.0571302
EMX1-1:566, 4, set1, minTK	EMX1	0	1	566	minTK	4	set1	0.0528831	0.81812	0.952477	-0.143174
EMX1-1:899, 8, set1, minCMV	EMX1	0	1	899	minCMV	8	set1	4.43145	0.0352826	0.200005	0.718372
EMX1-1:899, 8, set1, minProm	EMX1	0	1	899	minProm	8	set1	0.130897	0.717504	0.921721	0.170315
EMX1-1:899, 8, set1, minTK	EMX1	0	1	899	minTK	8	set1	3.58074	0.0584531	0.283308	1.02379
EN1-1:1233, 1, set2, minCMV	EN1	0	1	1233	minCMV	1	set2	0.113539	0.73615	0.930224	-0.131345
EN1-1:1233, 1, set2, minProm	EN1	0	1	1233	minProm	1	set2	0.893786	0.344454	0.711265	-0.287879
EN1-1:1233, 1, set2, minTK	EN1	0	1	1233	minTK	1	set2	1.04576	0.306485	0.68256	-0.334569
EN1-1:1566, 4, set2, minCMV	EN1	0	1	1566	minCMV	4	set2	0.365411	0.545517	0.845601	0.174546
EN1-1:1566, 4, set2, minProm	EN1	0	1	1566	minProm	4	set2	0.0441559	0.833564	0.957168	0.118161
EN1-1:1566, 4, set2, minTK	EN1	0	1	1566	minTK	4	set2	0.25409	0.61421	0.878464	-0.165258
EN1-1:1899, 8, set2, minCMV	EN1	0	1	1899	minCMV	8	set2	1.11817	0.290313	0.667821	0.303346
EN1-1:1899, 8, set2, minProm	EN1	0	1	1899	minProm	8	set2	0.208247	0.648145	0.8953	-0.173558
EN1-1:1899, 8, set2, minTK	EN1	0	1	1899	minTK	8	set2	0.0786838	0.779089	0.941516	-0.0961343
EN1-1:234, 1, set1, minCMV	EN1	0	1	234	minCMV	1	set1	1.89489	0.168651	0.524579	0.505524
EN1-1:234, 1, set1, minProm	EN1	0	1	234	minProm	1	set1	1.98791	0.15856	0.506006	-0.53676
EN1-1:234, 1, set1, minTK	EN1	0	1	234	minTK	1	set1	1.42067	0.233293	0.609467	-0.427939
EN1-1:567, 4, set1, minCMV	EN1	0	1	567	minCMV	4	set1	2.33401	0.126575	0.445372	0.358201
EN1-1:567, 4, set1, minProm	EN1	0	1	567	minProm	4	set1	0.0205445	0.886027	0.974074	-0.0620532
EN1-1:567, 4, set1, minTK	EN1	0	1	567	minTK	4	set1	0.755982	0.384589	0.744841	-0.289151
EN1-1:900, 8, set1, minCMV	EN1	0	1	900	minCMV	8	set1	1.23624	0.266198	0.646272	0.263028
EN1-1:900, 8, set1, minProm	EN1	0	1	900	minProm	8	set1	0.407026	0.523483	0.832613	-0.215199
EN1-1:900, 8, set1, minTK	EN1	0	1	900	minTK	8	set1	0.199518	0.65511	0.897851	0.175939
EN1-2:1234, 1, set2, minCMV	EN1	0	2	1234	minCMV	1	set2	1.1201	0.289897	0.667821	0.328795
EN1-2:1234, 1, set2, minProm	EN1	0	2	1234	minProm	1	set2	0.63644	0.425003	0.772656	0.311749
EN1-2:1234, 1, set2, minTK	EN1	0	2	1234	minTK	1	set2	0.0125403	0.910836	0.98083	0.0278914
EN1-2:1567, 4, set2, minCMV	EN1	0	2	1567	minCMV	4	set2	0.153875	0.694859	0.914117	0.116496
EN1-2:1567, 4, set2, minProm	EN1	0	2	1567	minProm	4	set2	0.016186	0.898763	0.977228	-0.0513408
EN1-2:1567, 4, set2, minTK	EN1	0	2	1567	minTK	4	set2	0.000322	0.98568	0.998688	-0.0146493
EN1-2:1900, 8, set2, minCMV	EN1	0	2	1900	minCMV	8	set2	1.09923	0.294436	0.672792	-0.382959
EN1-2:1900, 8, set2, minProm	EN1	0	2	1900	minProm	8	set2	0.230342	0.63127	0.886145	0.160732
EN1-2:1900, 8, set2, minTK	EN1	0	2	1900	minTK	8	set2	1.09152	0.296134	0.673272	0.316801
EN1-2:235, 1, set1, minCMV	EN1	0	2	235	minCMV	1	set1	0.0333579	0.855079	0.964399	0.0648394
EN1-2:235, 1, set1, minProm	EN1	0	2	235	minProm	1	set1	0.0674473	0.79509	0.947014	-0.0875776
EN1-2:235, 1, set1, minTK	EN1	0	2	235	minTK	1	set1	1.03e-06	0.999189	1	-0.000287096
EN1-2:568, 4, set1, minCMV	EN1	0	2	568	minCMV	4	set1	0.772869	0.379331	0.740806	0.238235
EN1-2:568, 4, set1, minProm	EN1	0	2	568	minProm	4	set1	0.453745	0.500562	0.81843	0.207071
EN1-2:568, 4, set1, minTK	EN1	0	2	568	minTK	4	set1	0.0513131	0.820794	0.953581	0.0705778
EN1-2:901, 8, set1, minCMV	EN1	0	2	901	minCMV	8	set1	0.271426	0.602377	0.870817	0.171736
EN1-2:901, 8, set1, minProm	EN1	0	2	901	minProm	8	set1	0.598661	0.43909	0.781453	0.247999
EN1-2:901, 8, set1, minTK	EN1	0	2	901	minTK	8	set1	0.00876242	0.925421	0.982686	0.0364981
EOMES-1:1142, 1, set2, minCMV	EOMES	0	1	1142	minCMV	1	set2	8.68837	0.00320246	0.0322346	0.462168
EOMES-1:1142, 1, set2, minProm	EOMES	0	1	1142	minProm	1	set2	0.243875	0.621421	0.88146	0.0727535
EOMES-1:1142, 1, set2, minTK	EOMES	0	1	1142	minTK	1	set2	0.205094	0.65064	0.895925	-0.0655473
EOMES-1:143, 1, set1, minCMV	EOMES	0	1	143	minCMV	1	set1	0.00337675	0.953661	0.991352	-0.0111846
EOMES-1:143, 1, set1, minProm	EOMES	0	1	143	minProm	1	set1	1.54843	0.213367	0.589328	-0.272069
EOMES-1:143, 1, set1, minTK	EOMES	0	1	143	minTK	1	set1	0.00293422	0.956801	0.991523	-0.0103689
EOMES-1:1475, 4, set2, minCMV	EOMES	0	1	1475	minCMV	4	set2	0.0709367	0.789978	0.945707	-0.0442674
EOMES-1:1475, 4, set2, minProm	EOMES	0	1	1475	minProm	4	set2	0.574432	0.448503	0.789283	-0.14005
EOMES-1:1475, 4, set2, minTK	EOMES	0	1	1475	minTK	4	set2	0.820573	0.365013	0.728838	0.131584
EOMES-1:1808, 8, set2, minCMV	EOMES	0	1	1808	minCMV	8	set2	1.48412	0.223132	0.602438	0.203701
EOMES-1:1808, 8, set2, minProm	EOMES	0	1	1808	minProm	8	set2	0.0834429	0.772685	0.939719	0.0553297
EOMES-1:1808, 8, set2, minTK	EOMES	0	1	1808	minTK	8	set2	3.30852	0.0689215	0.312309	0.352274
EOMES-1:476, 4, set1, minCMV	EOMES	0	1	476	minCMV	4	set1	2.38304	0.122659	0.438727	0.32347
EOMES-1:476, 4, set1, minProm	EOMES	0	1	476	minProm	4	set1	0.135518	0.712778	0.920749	0.076675
EOMES-1:476, 4, set1, minTK	EOMES	0	1	476	minTK	4	set1	0.571274	0.449753	0.790199	-0.203244
EOMES-1:809, 8, set1, minCMV	EOMES	0	1	809	minCMV	8	set1	0.0700822	0.791217	0.945707	-0.0694639
EOMES-1:809, 8, set1, minProm	EOMES	0	1	809	minProm	8	set1	1.58434	0.208137	0.582364	0.258526
EOMES-1:809, 8, set1, minTK	EOMES	0	1	809	minTK	8	set1	1.00982	0.314945	0.689591	0.209749
EOMES-2:1143, 1, set2, minCMV	EOMES	0	2	1143	minCMV	1	set2	1.97112	0.160329	0.50876	0.165299
EOMES-2:1143, 1, set2, minProm	EOMES	0	2	1143	minProm	1	set2	1.71304	0.190591	0.559069	0.163184
EOMES-2:1143, 1, set2, minTK	EOMES	0	2	1143	minTK	1	set2	0.0109873	0.916518	0.982308	-0.0138413
EOMES-2:144, 1, set1, minCMV	EOMES	0	2	144	minCMV	1	set1	13.341	0.00026	0.00398583	0.436184
EOMES-2:144, 1, set1, minProm	EOMES	0	2	144	minProm	1	set1	0.145806	0.702576	0.917442	-0.0510724
EOMES-2:144, 1, set1, minTK	EOMES	0	2	144	minTK	1	set1	0.0107202	0.917536	0.982308	0.0146105
EOMES-2:1476, 4, set2, minCMV	EOMES	0	2	1476	minCMV	4	set2	14.6423	0.00013	0.00219825	0.453985
EOMES-2:1476, 4, set2, minProm	EOMES	0	2	1476	minProm	4	set2	2.58713	0.107735	0.407074	0.194965
EOMES-2:1476, 4, set2, minTK	EOMES	0	2	1476	minTK	4	set2	0.820998	0.364889	0.728828	0.128595
EOMES-2:1809, 8, set2, minCMV	EOMES	0	2	1809	minCMV	8	set2	0.955322	0.328368	0.6996	0.161026
EOMES-2:1809, 8, set2, minProm	EOMES	0	2	1809	minProm	8	set2	0.986293	0.32065	0.695373	0.13613
EOMES-2:1809, 8, set2, minTK	EOMES	0	2	1809	minTK	8	set2	7.26303	0.00703883	0.0604453	0.36281
EOMES-2:477, 4, set1, minCMV	EOMES	0	2	477	minCMV	4	set1	19.4524	1.03e-05	0.000236	0.502724
EOMES-2:477, 4, set1, minProm	EOMES	0	2	477	minProm	4	set1	2.29918	0.129442	0.450539	0.191482
EOMES-2:477, 4, set1, minTK	EOMES	0	2	477	minTK	4	set1	0.109709	0.740476	0.932046	0.0392453
EOMES-2:810, 8, set1, minCMV	EOMES	0	2	810	minCMV	8	set1	8.23311	0.0041133	0.0394524	0.385014
EOMES-2:810, 8, set1, minProm	EOMES	0	2	810	minProm	8	set1	0.158329	0.690699	0.913059	0.0556916
EOMES-2:810, 8, set1, minTK	EOMES	0	2	810	minTK	8	set1	3.78445	0.051731	0.263374	0.268309
ERG-1:1058, 1, set2, minCMV	ERG	0	1	1058	minCMV	1	set2	0.889069	0.34573	0.712855	0.159996
ERG-1:1058, 1, set2, minProm	ERG	0	1	1058	minProm	1	set2	1.6872	0.193971	0.564778	-0.186275
ERG-1:1058, 1, set2, minTK	ERG	0	1	1058	minTK	1	set2	6.95322	0.00836683	0.0683143	-0.362175
ERG-1:1391, 4, set2, minCMV	ERG	0	1	1391	minCMV	4	set2	4.33532	0.0373294	0.208366	0.260602
ERG-1:1391, 4, set2, minProm	ERG	0	1	1391	minProm	4	set2	3.92712	0.0475131	0.249556	-0.319868
ERG-1:1391, 4, set2, minTK	ERG	0	1	1391	minTK	4	set2	2.13456	0.144012	0.476675	-0.247387
ERG-1:1724, 8, set2, minCMV	ERG	0	1	1724	minCMV	8	set2	1.7818	0.181929	0.545165	0.201794
ERG-1:1724, 8, set2, minProm	ERG	0	1	1724	minProm	8	set2	0.128845	0.719632	0.921721	-0.0546665
ERG-1:1724, 8, set2, minTK	ERG	0	1	1724	minTK	8	set2	2.74684	0.0974468	0.380713	-0.296317
ERG-1:392, 4, set1, minCMV	ERG	0	1	392	minCMV	4	set1	1.41195	0.234733	0.610445	0.176523
ERG-1:392, 4, set1, minProm	ERG	0	1	392	minProm	4	set1	4.36141	0.0367619	0.206135	-0.390316
ERG-1:392, 4, set1, minTK	ERG	0	1	392	minTK	4	set1	1.0669	0.301648	0.678458	-0.178501
ERG-1:59, 1, set1, minCMV	ERG	0	1	59	minCMV	1	set1	0.453321	0.500762	0.81843	0.101191
ERG-1:59, 1, set1, minProm	ERG	0	1	59	minProm	1	set1	0.984505	0.321089	0.695392	-0.17131
ERG-1:59, 1, set1, minTK	ERG	0	1	59	minTK	1	set1	9.04953	0.00262763	0.0274849	-0.514758
ERG-1:725, 8, set1, minCMV	ERG	0	1	725	minCMV	8	set1	0.673802	0.411729	0.764675	0.162672
ERG-1:725, 8, set1, minProm	ERG	0	1	725	minProm	8	set1	3.61535	0.0572488	0.280757	-0.403625
ERG-1:725, 8, set1, minTK	ERG	0	1	725	minTK	8	set1	3.59822	0.0578413	0.282086	-0.414717
ERG-2:1059, 1, set2, minCMV	ERG	0	2	1059	minCMV	1	set2	3.57758	0.0585645	0.283406	0.321346
ERG-2:1059, 1, set2, minProm	ERG	0	2	1059	minProm	1	set2	1.10101	0.294044	0.672792	-0.193906
ERG-2:1059, 1, set2, minTK	ERG	0	2	1059	minTK	1	set2	11.0557	0.000884	0.0111013	-0.550876
ERG-2:1392, 4, set2, minCMV	ERG	0	2	1392	minCMV	4	set2	2.2667	0.132181	0.456978	0.239661
ERG-2:1392, 4, set2, minProm	ERG	0	2	1392	minProm	4	set2	6.97359	0.00827216	0.067876	-0.441756
ERG-2:1392, 4, set2, minTK	ERG	0	2	1392	minTK	4	set2	12.657	0.000374	0.00538034	-0.683627
ERG-2:1725, 8, set2, minCMV	ERG	0	2	1725	minCMV	8	set2	2.10656	0.146669	0.481575	0.264747
ERG-2:1725, 8, set2, minProm	ERG	0	2	1725	minProm	8	set2	2.85698	0.090978	0.367262	-0.357029
ERG-2:1725, 8, set2, minTK	ERG	0	2	1725	minTK	8	set2	8.55903	0.00343813	0.0340486	-0.538208
ERG-2:393, 4, set1, minCMV	ERG	0	2	393	minCMV	4	set1	6.36135	0.0116633	0.0874391	0.318287
ERG-2:393, 4, set1, minProm	ERG	0	2	393	minProm	4	set1	3.43149	0.0639644	0.296658	-0.341474
ERG-2:393, 4, set1, minTK	ERG	0	2	393	minTK	4	set1	12.3964	0.00043	0.00603903	-0.519968
ERG-2:60, 1, set1, minCMV	ERG	0	2	60	minCMV	1	set1	2.68926	0.101027	0.390866	0.22904
ERG-2:60, 1, set1, minProm	ERG	0	2	60	minProm	1	set1	1.27013	0.259742	0.639121	-0.211084
ERG-2:60, 1, set1, minTK	ERG	0	2	60	minTK	1	set1	12.4823	0.000411	0.00581209	-0.663779
ERG-2:726, 8, set1, minCMV	ERG	0	2	726	minCMV	8	set1	3.34576	0.0673782	0.307585	0.323493
ERG-2:726, 8, set1, minProm	ERG	0	2	726	minProm	8	set1	3.58652	0.0582503	0.283195	-0.44166
ERG-2:726, 8, set1, minTK	ERG	0	2	726	minTK	8	set1	6.18877	0.0128564	0.0943108	-0.430562
ESR1-1:1269, 1, set2, minCMV	ESR1	0	1	1269	minCMV	1	set2	0.279354	0.597125	0.86969	0.102892
ESR1-1:1269, 1, set2, minProm	ESR1	0	1	1269	minProm	1	set2	0.0276966	0.867824	0.967748	-0.0331782
ESR1-1:1269, 1, set2, minTK	ESR1	0	1	1269	minTK	1	set2	0.450477	0.502108	0.819279	-0.127964
ESR1-1:1602, 4, set2, minCMV	ESR1	0	1	1602	minCMV	4	set2	4.31807	0.0377096	0.210106	0.451684
ESR1-1:1602, 4, set2, minProm	ESR1	0	1	1602	minProm	4	set2	0.211989	0.645213	0.894326	0.148251
ESR1-1:1602, 4, set2, minTK	ESR1	0	1	1602	minTK	4	set2	0.124455	0.724252	0.924429	0.0973145
ESR1-1:1935, 8, set2, minCMV	ESR1	0	1	1935	minCMV	8	set2	0.11587	0.733558	0.928669	-0.0762686
ESR1-1:1935, 8, set2, minProm	ESR1	0	1	1935	minProm	8	set2	1.01811	0.312967	0.688505	-0.254536
ESR1-1:1935, 8, set2, minTK	ESR1	0	1	1935	minTK	8	set2	1.14122	0.285395	0.664432	0.238899
ESR1-1:270, 1, set1, minCMV	ESR1	0	1	270	minCMV	1	set1	0.280291	0.59651	0.86969	-0.0961768
ESR1-1:270, 1, set1, minProm	ESR1	0	1	270	minProm	1	set1	0.81228	0.367447	0.73049	-0.193244
ESR1-1:270, 1, set1, minTK	ESR1	0	1	270	minTK	1	set1	2.01077	0.156186	0.502613	-0.289479
ESR1-1:603, 4, set1, minCMV	ESR1	0	1	603	minCMV	4	set1	0.787314	0.374914	0.735453	0.184685
ESR1-1:603, 4, set1, minProm	ESR1	0	1	603	minProm	4	set1	0.100891	0.750763	0.937256	-0.0713427
ESR1-1:603, 4, set1, minTK	ESR1	0	1	603	minTK	4	set1	0.955407	0.328347	0.6996	0.184121
ESR1-1:936, 8, set1, minCMV	ESR1	0	1	936	minCMV	8	set1	0.0294069	0.863843	0.966295	0.040588
ESR1-1:936, 8, set1, minProm	ESR1	0	1	936	minProm	8	set1	0.322941	0.569846	0.857562	0.174923
ESR1-1:936, 8, set1, minTK	ESR1	0	1	936	minTK	8	set1	0.199517	0.655111	0.897851	-0.177202
ESRRA-1:1270, 1, set2, minCMV	ESRRA	0	1	1270	minCMV	1	set2	0.260198	0.609984	0.875923	-0.0524777
ESRRA-1:1270, 1, set2, minProm	ESRRA	0	1	1270	minProm	1	set2	2.37828	0.123033	0.438955	-0.182198
ESRRA-1:1270, 1, set2, minTK	ESRRA	0	1	1270	minTK	1	set2	10.8994	0.000962	0.0118337	-0.437935
ESRRA-1:1603, 4, set2, minCMV	ESRRA	0	1	1603	minCMV	4	set2	0.810792	0.367886	0.730774	-0.09068
ESRRA-1:1603, 4, set2, minProm	ESRRA	0	1	1603	minProm	4	set2	2.10449	0.146868	0.481971	-0.180894
ESRRA-1:1603, 4, set2, minTK	ESRRA	0	1	1603	minTK	4	set2	1.29415	0.255285	0.635109	-0.144098
ESRRA-1:1936, 8, set2, minCMV	ESRRA	0	1	1936	minCMV	8	set2	1.62702	0.202115	0.57347	-0.169751
ESRRA-1:1936, 8, set2, minProm	ESRRA	0	1	1936	minProm	8	set2	8.94569	0.00278126	0.0286525	-0.358028
ESRRA-1:1936, 8, set2, minTK	ESRRA	0	1	1936	minTK	8	set2	1.09498	0.295371	0.672951	-0.133917
ESRRA-1:271, 1, set1, minCMV	ESRRA	0	1	271	minCMV	1	set1	0.010572	0.918106	0.982308	-0.012742
ESRRA-1:271, 1, set1, minProm	ESRRA	0	1	271	minProm	1	set1	0.0875001	0.76738	0.937779	0.0424966
ESRRA-1:271, 1, set1, minTK	ESRRA	0	1	271	minTK	1	set1	0.969384	0.324834	0.698747	-0.123447
ESRRA-1:604, 4, set1, minCMV	ESRRA	0	1	604	minCMV	4	set1	0.406299	0.523854	0.832634	-0.0805802
ESRRA-1:604, 4, set1, minProm	ESRRA	0	1	604	minProm	4	set1	2.95513	0.0856055	0.351737	-0.227964
ESRRA-1:604, 4, set1, minTK	ESRRA	0	1	604	minTK	4	set1	3.80466	0.0511102	0.261732	-0.231773
ESRRA-1:937, 8, set1, minCMV	ESRRA	0	1	937	minCMV	8	set1	0.677089	0.410591	0.764233	0.115904
ESRRA-1:937, 8, set1, minProm	ESRRA	0	1	937	minProm	8	set1	0.170374	0.67978	0.909137	-0.0562579
ESRRA-1:937, 8, set1, minTK	ESRRA	0	1	937	minTK	8	set1	0.0549135	0.814724	0.95179	-0.0320549
ESRRA-2:1271, 1, set2, minCMV	ESRRA	0	2	1271	minCMV	1	set2	3.32583	0.0681995	0.310964	0.228049
ESRRA-2:1271, 1, set2, minProm	ESRRA	0	2	1271	minProm	1	set2	1.72183	0.189457	0.557654	-0.164124
ESRRA-2:1271, 1, set2, minTK	ESRRA	0	2	1271	minTK	1	set2	0.00945172	0.922552	0.982308	0.0116398
ESRRA-2:1604, 4, set2, minCMV	ESRRA	0	2	1604	minCMV	4	set2	3.7245	0.0536198	0.26913	0.21095
ESRRA-2:1604, 4, set2, minProm	ESRRA	0	2	1604	minProm	4	set2	0.242055	0.622726	0.88146	-0.0633457
ESRRA-2:1604, 4, set2, minTK	ESRRA	0	2	1604	minTK	4	set2	2.06877	0.150343	0.48997	-0.176653
ESRRA-2:1937, 8, set2, minCMV	ESRRA	0	2	1937	minCMV	8	set2	0.521015	0.470409	0.80033	0.0847244
ESRRA-2:1937, 8, set2, minProm	ESRRA	0	2	1937	minProm	8	set2	2.8843	0.0894467	0.36251	-0.226822
ESRRA-2:1937, 8, set2, minTK	ESRRA	0	2	1937	minTK	8	set2	0.300203	0.583755	0.864408	-0.0647374
ESRRA-2:272, 1, set1, minCMV	ESRRA	0	2	272	minCMV	1	set1	4.89629	0.0269145	0.163457	0.269253
ESRRA-2:272, 1, set1, minProm	ESRRA	0	2	272	minProm	1	set1	1.72822	0.188639	0.556398	0.23878
ESRRA-2:272, 1, set1, minTK	ESRRA	0	2	272	minTK	1	set1	0.802849	0.370243	0.732367	-0.133228
ESRRA-2:605, 4, set1, minCMV	ESRRA	0	2	605	minCMV	4	set1	0.620699	0.430788	0.77616	0.111499
ESRRA-2:605, 4, set1, minProm	ESRRA	0	2	605	minProm	4	set1	1.84531	0.174329	0.533324	-0.257678
ESRRA-2:605, 4, set1, minTK	ESRRA	0	2	605	minTK	4	set1	0.743296	0.388607	0.74877	-0.128908
ESRRA-2:938, 8, set1, minCMV	ESRRA	0	2	938	minCMV	8	set1	0.690791	0.405895	0.760961	0.134993
ESRRA-2:938, 8, set1, minProm	ESRRA	0	2	938	minProm	8	set1	0.375152	0.540209	0.842168	0.117832
ESRRA-2:938, 8, set1, minTK	ESRRA	0	2	938	minTK	8	set1	0.344345	0.557332	0.849558	-0.0877708
ESRRB-1:1272, 1, set2, minCMV	ESRRB	0	1	1272	minCMV	1	set2	0.00784823	0.929408	0.982691	0.0157098
ESRRB-1:1272, 1, set2, minProm	ESRRB	0	1	1272	minProm	1	set2	0.109375	0.740857	0.932335	0.0709964
ESRRB-1:1272, 1, set2, minTK	ESRRB	0	1	1272	minTK	1	set2	1.01973	0.312583	0.6884	0.215456
ESRRB-1:1605, 4, set2, minCMV	ESRRB	0	1	1605	minCMV	4	set2	0.00220596	0.962539	0.992627	0.00840238
ESRRB-1:1605, 4, set2, minProm	ESRRB	0	1	1605	minProm	4	set2	0.098472	0.753671	0.937256	0.063338
ESRRB-1:1605, 4, set2, minTK	ESRRB	0	1	1605	minTK	4	set2	0.91164	0.33968	0.707699	-0.182529
ESRRB-1:1938, 8, set2, minCMV	ESRRB	0	1	1938	minCMV	8	set2	0.233032	0.629285	0.884494	0.138414
ESRRB-1:1938, 8, set2, minProm	ESRRB	0	1	1938	minProm	8	set2	2.1095	0.146387	0.480907	-0.254333
ESRRB-1:1938, 8, set2, minTK	ESRRB	0	1	1938	minTK	8	set2	3.53248	0.0601776	0.287567	-0.399979
ESRRB-1:273, 1, set1, minCMV	ESRRB	0	1	273	minCMV	1	set1	0.0297064	0.863158	0.966201	-0.053759
ESRRB-1:273, 1, set1, minProm	ESRRB	0	1	273	minProm	1	set1	0.455747	0.499618	0.81826	0.196016
ESRRB-1:273, 1, set1, minTK	ESRRB	0	1	273	minTK	1	set1	1.32982	0.248837	0.627672	0.343874
ESRRB-1:606, 4, set1, minCMV	ESRRB	0	1	606	minCMV	4	set1	1.19048	0.275233	0.655519	-0.196294
ESRRB-1:606, 4, set1, minProm	ESRRB	0	1	606	minProm	4	set1	2.77611	0.0956803	0.377888	-0.614849
ESRRB-1:606, 4, set1, minTK	ESRRB	0	1	606	minTK	4	set1	2.44972	0.117546	0.427567	-0.46983
ESRRB-1:939, 8, set1, minCMV	ESRRB	0	1	939	minCMV	8	set1	0.557267	0.455363	0.790738	-0.288397
ESRRB-1:939, 8, set1, minProm	ESRRB	0	1	939	minProm	8	set1	0.301143	0.583167	0.864243	-0.15795
ESRRB-1:939, 8, set1, minTK	ESRRB	0	1	939	minTK	8	set1	1.89305	0.168858	0.524831	-0.364778
ESRRG-1:1273, 1, set2, minCMV	ESRRG	0	1	1273	minCMV	1	set2	0.525631	0.468449	0.798789	0.0878479
ESRRG-1:1273, 1, set2, minProm	ESRRG	0	1	1273	minProm	1	set2	0.0267797	0.87001	0.96808	0.0203763
ESRRG-1:1273, 1, set2, minTK	ESRRG	0	1	1273	minTK	1	set2	0.26439	0.60712	0.874435	-0.0583387
ESRRG-1:1606, 4, set2, minCMV	ESRRG	0	1	1606	minCMV	4	set2	0.705469	0.400952	0.757657	0.0999935
ESRRG-1:1606, 4, set2, minProm	ESRRG	0	1	1606	minProm	4	set2	0.0661266	0.797062	0.947848	0.0322442
ESRRG-1:1606, 4, set2, minTK	ESRRG	0	1	1606	minTK	4	set2	2.79624	0.0944857	0.37533	-0.190863
ESRRG-1:1939, 8, set2, minCMV	ESRRG	0	1	1939	minCMV	8	set2	0.143432	0.704893	0.91832	0.0431704
ESRRG-1:1939, 8, set2, minProm	ESRRG	0	1	1939	minProm	8	set2	0.0307927	0.860704	0.965599	-0.0233176
ESRRG-1:1939, 8, set2, minTK	ESRRG	0	1	1939	minTK	8	set2	1.3933	0.237849	0.612754	-0.143024
ESRRG-1:274, 1, set1, minCMV	ESRRG	0	1	274	minCMV	1	set1	15.4854	8.31e-05	0.00149706	0.565701
ESRRG-1:274, 1, set1, minProm	ESRRG	0	1	274	minProm	1	set1	1.81927	0.177401	0.538194	-0.186149
ESRRG-1:274, 1, set1, minTK	ESRRG	0	1	274	minTK	1	set1	0.00225195	0.962151	0.992627	-0.00672529
ESRRG-1:607, 4, set1, minCMV	ESRRG	0	1	607	minCMV	4	set1	0.00222127	0.962409	0.992627	-0.00703507
ESRRG-1:607, 4, set1, minProm	ESRRG	0	1	607	minProm	4	set1	0.126091	0.722519	0.923261	0.0597999
ESRRG-1:607, 4, set1, minTK	ESRRG	0	1	607	minTK	4	set1	1.71991	0.189705	0.557849	0.230157
ESRRG-1:940, 8, set1, minCMV	ESRRG	0	1	940	minCMV	8	set1	0.22392	0.636069	0.889381	0.0739793
ESRRG-1:940, 8, set1, minProm	ESRRG	0	1	940	minProm	8	set1	1.18262	0.276822	0.656504	0.158366
ESRRG-1:940, 8, set1, minTK	ESRRG	0	1	940	minTK	8	set1	0.0565651	0.81201	0.951497	0.0353237
ESRRG-2:1274, 1, set2, minCMV	ESRRG	0	2	1274	minCMV	1	set2	0.950438	0.329608	0.700417	0.0998103
ESRRG-2:1274, 1, set2, minProm	ESRRG	0	2	1274	minProm	1	set2	3.63882	0.0564468	0.277711	-0.213214
ESRRG-2:1274, 1, set2, minTK	ESRRG	0	2	1274	minTK	1	set2	3.4516	0.0631906	0.295274	-0.226305
ESRRG-2:1607, 4, set2, minCMV	ESRRG	0	2	1607	minCMV	4	set2	0.00474393	0.945088	0.98827	0.00844948
ESRRG-2:1607, 4, set2, minProm	ESRRG	0	2	1607	minProm	4	set2	0.0950348	0.757871	0.937779	-0.0361639
ESRRG-2:1607, 4, set2, minTK	ESRRG	0	2	1607	minTK	4	set2	2.47305	0.115813	0.423255	-0.177575
ESRRG-2:1940, 8, set2, minCMV	ESRRG	0	2	1940	minCMV	8	set2	1.47148	0.225113	0.602462	-0.137348
ESRRG-2:1940, 8, set2, minProm	ESRRG	0	2	1940	minProm	8	set2	0.690111	0.406127	0.760961	-0.0980861
ESRRG-2:1940, 8, set2, minTK	ESRRG	0	2	1940	minTK	8	set2	16.1569	5.83e-05	0.00109482	-0.487306
ESRRG-2:275, 1, set1, minCMV	ESRRG	0	2	275	minCMV	1	set1	3.43615	0.0637842	0.296469	0.214086
ESRRG-2:275, 1, set1, minProm	ESRRG	0	2	275	minProm	1	set1	2.60732	0.106371	0.404408	-0.210901
ESRRG-2:275, 1, set1, minTK	ESRRG	0	2	275	minTK	1	set1	2.98858	0.0838539	0.347177	-0.206671
ESRRG-2:608, 4, set1, minCMV	ESRRG	0	2	608	minCMV	4	set1	0.0895573	0.764741	0.937779	0.0439714
ESRRG-2:608, 4, set1, minProm	ESRRG	0	2	608	minProm	4	set1	0.826672	0.363237	0.727296	0.119128
ESRRG-2:608, 4, set1, minTK	ESRRG	0	2	608	minTK	4	set1	8.5705	0.00341653	0.0338893	-0.365115
ESRRG-2:941, 8, set1, minCMV	ESRRG	0	2	941	minCMV	8	set1	0.000375	0.98456	0.998688	0.00209502
ESRRG-2:941, 8, set1, minProm	ESRRG	0	2	941	minProm	8	set1	2.78892	0.094918	0.375577	-0.194072
ESRRG-2:941, 8, set1, minTK	ESRRG	0	2	941	minTK	8	set1	0.908581	0.340491	0.708443	-0.113719
ETS1-1:1060, 1, set2, minCMV	ETS1	0	1	1060	minCMV	1	set2	5.87283	0.0153763	0.107589	0.24387
ETS1-1:1060, 1, set2, minProm	ETS1	0	1	1060	minProm	1	set2	37.3855	9.69e-10	3.5e-08	-0.628145
ETS1-1:1060, 1, set2, minTK	ETS1	0	1	1060	minTK	1	set2	34.7762	3.7e-09	1.28e-07	-0.594001
ETS1-1:1393, 4, set2, minCMV	ETS1	0	1	1393	minCMV	4	set2	6.99691	0.00816504	0.0672931	0.246164
ETS1-1:1393, 4, set2, minProm	ETS1	0	1	1393	minProm	4	set2	26.6265	2.47e-07	7.32e-06	-0.532406
ETS1-1:1393, 4, set2, minTK	ETS1	0	1	1393	minTK	4	set2	38.6514	5.07e-10	1.87e-08	-0.643884
ETS1-1:1726, 8, set2, minCMV	ETS1	0	1	1726	minCMV	8	set2	8.4279	0.00369507	0.0360695	0.247987
ETS1-1:1726, 8, set2, minProm	ETS1	0	1	1726	minProm	8	set2	13.4837	0.000241	0.00374073	-0.374698
ETS1-1:1726, 8, set2, minTK	ETS1	0	1	1726	minTK	8	set2	45.2062	1.77e-11	7.16e-10	-0.67828
ETS1-1:394, 4, set1, minCMV	ETS1	0	1	394	minCMV	4	set1	4.91393	0.0266409	0.162761	0.213027
ETS1-1:394, 4, set1, minProm	ETS1	0	1	394	minProm	4	set1	4.61465	0.0317	0.184532	-0.284226
ETS1-1:394, 4, set1, minTK	ETS1	0	1	394	minTK	4	set1	23.8564	1.04e-06	2.78e-05	-0.592479
ETS1-1:61, 1, set1, minCMV	ETS1	0	1	61	minCMV	1	set1	6.97189	0.00827998	0.067876	0.282473
ETS1-1:61, 1, set1, minProm	ETS1	0	1	61	minProm	1	set1	38.4949	5.49e-10	2.02e-08	-0.669447
ETS1-1:61, 1, set1, minTK	ETS1	0	1	61	minTK	1	set1	35.6809	2.32e-09	8.15e-08	-0.655756
ETS1-1:727, 8, set1, minCMV	ETS1	0	1	727	minCMV	8	set1	2.90675	0.0882092	0.360168	0.20176
ETS1-1:727, 8, set1, minProm	ETS1	0	1	727	minProm	8	set1	5.38393	0.0203231	0.133601	-0.31368
ETS1-1:727, 8, set1, minTK	ETS1	0	1	727	minTK	8	set1	18.825	1.43e-05	0.000318	-0.533778
ETS1-2:1061, 1, set2, minCMV	ETS1	0	2	1061	minCMV	1	set2	6.1153	0.0134017	0.0972652	0.238912
ETS1-2:1061, 1, set2, minProm	ETS1	0	2	1061	minProm	1	set2	19.2194	1.17e-05	0.000262	-0.513821
ETS1-2:1061, 1, set2, minTK	ETS1	0	2	1061	minTK	1	set2	25.1277	5.37e-07	1.5e-05	-0.608809
ETS1-2:1394, 4, set2, minCMV	ETS1	0	2	1394	minCMV	4	set2	3.5467	0.059664	0.287098	0.219684
ETS1-2:1394, 4, set2, minProm	ETS1	0	2	1394	minProm	4	set2	8.54693	0.00346106	0.0342195	-0.384867
ETS1-2:1394, 4, set2, minTK	ETS1	0	2	1394	minTK	4	set2	17.488	2.89e-05	0.000594	-0.518697
ETS1-2:1727, 8, set2, minCMV	ETS1	0	2	1727	minCMV	8	set2	4.67395	0.0306234	0.179911	0.223974
ETS1-2:1727, 8, set2, minProm	ETS1	0	2	1727	minProm	8	set2	1.4298	0.231797	0.608132	-0.161617
ETS1-2:1727, 8, set2, minTK	ETS1	0	2	1727	minTK	8	set2	18.6398	1.58e-05	0.000347	-0.592205
ETS1-2:395, 4, set1, minCMV	ETS1	0	2	395	minCMV	4	set1	6.24016	0.0124885	0.0926083	0.326863
ETS1-2:395, 4, set1, minProm	ETS1	0	2	395	minProm	4	set1	4.89923	0.0268687	0.16334	-0.280885
ETS1-2:395, 4, set1, minTK	ETS1	0	2	395	minTK	4	set1	9.73879	0.0018042	0.0205144	-0.465784
ETS1-2:62, 1, set1, minCMV	ETS1	0	2	62	minCMV	1	set1	7.4702	0.00627285	0.0551795	0.334668
ETS1-2:62, 1, set1, minProm	ETS1	0	2	62	minProm	1	set1	3.20555	0.073389	0.323172	-0.284849
ETS1-2:62, 1, set1, minTK	ETS1	0	2	62	minTK	1	set1	11.3493	0.000755	0.00990217	-0.46954
ETS1-2:728, 8, set1, minCMV	ETS1	0	2	728	minCMV	8	set1	4.4642	0.0346124	0.197509	0.245977
ETS1-2:728, 8, set1, minProm	ETS1	0	2	728	minProm	8	set1	15.4327	8.55e-05	0.00153047	-0.506581
ETS1-2:728, 8, set1, minTK	ETS1	0	2	728	minTK	8	set1	12.8645	0.000335	0.00491889	-0.45812
ETV2-1:1062, 1, set2, minCMV	ETV2	0	1	1062	minCMV	1	set2	0.805175	0.369551	0.731477	0.113107
ETV2-1:1062, 1, set2, minProm	ETV2	0	1	1062	minProm	1	set2	6.02608	0.014096	0.100227	-0.362007
ETV2-1:1062, 1, set2, minTK	ETV2	0	1	1062	minTK	1	set2	15.5802	7.91e-05	0.0014382	-0.618338
ETV2-1:1395, 4, set2, minCMV	ETV2	0	1	1395	minCMV	4	set2	1.81664	0.177714	0.538217	0.186413
ETV2-1:1395, 4, set2, minProm	ETV2	0	1	1395	minProm	4	set2	7.63983	0.00570933	0.0513254	-0.434113
ETV2-1:1395, 4, set2, minTK	ETV2	0	1	1395	minTK	4	set2	9.03188	0.00265311	0.0276104	-0.491121
ETV2-1:1728, 8, set2, minCMV	ETV2	0	1	1728	minCMV	8	set2	5.27625	0.0216183	0.139136	0.346085
ETV2-1:1728, 8, set2, minProm	ETV2	0	1	1728	minProm	8	set2	6.02513	0.0141036	0.100227	-0.433452
ETV2-1:1728, 8, set2, minTK	ETV2	0	1	1728	minTK	8	set2	10.2952	0.00133377	0.0157487	-0.458129
ETV2-1:396, 4, set1, minCMV	ETV2	0	1	396	minCMV	4	set1	1.50994	0.219149	0.597767	0.257406
ETV2-1:396, 4, set1, minProm	ETV2	0	1	396	minProm	4	set1	2.7293	0.0985224	0.383594	-0.368533
ETV2-1:396, 4, set1, minTK	ETV2	0	1	396	minTK	4	set1	0.311137	0.576984	0.861534	-0.123092
ETV2-1:63, 1, set1, minCMV	ETV2	0	1	63	minCMV	1	set1	0.909291	0.340302	0.708291	0.193565
ETV2-1:63, 1, set1, minProm	ETV2	0	1	63	minProm	1	set1	3.0777	0.0793728	0.337733	-0.290162
ETV2-1:63, 1, set1, minTK	ETV2	0	1	63	minTK	1	set1	5.331	0.0209493	0.136259	-0.43853
ETV2-1:729, 8, set1, minCMV	ETV2	0	1	729	minCMV	8	set1	2.38269	0.122686	0.438727	0.271063
ETV2-1:729, 8, set1, minProm	ETV2	0	1	729	minProm	8	set1	2.85144	0.0912923	0.3678	-0.42234
ETV2-1:729, 8, set1, minTK	ETV2	0	1	729	minTK	8	set1	7.10687	0.00767889	0.0644985	-0.496967
ETV6-1:1063, 1, set2, minCMV	ETV6	0	1	1063	minCMV	1	set2	6.80745	0.00907785	0.0730511	0.304578
ETV6-1:1063, 1, set2, minProm	ETV6	0	1	1063	minProm	1	set2	9.87172	0.00167838	0.0191904	-0.441798
ETV6-1:1063, 1, set2, minTK	ETV6	0	1	1063	minTK	1	set2	11.2993	0.000775	0.0100651	-0.472214
ETV6-1:1396, 4, set2, minCMV	ETV6	0	1	1396	minCMV	4	set2	4.35293	0.0369453	0.206786	0.307432
ETV6-1:1396, 4, set2, minProm	ETV6	0	1	1396	minProm	4	set2	2.31201	0.128378	0.449139	-0.226054
ETV6-1:1396, 4, set2, minTK	ETV6	0	1	1396	minTK	4	set2	3.48023	0.062106	0.292977	-0.309869
ETV6-1:1729, 8, set2, minCMV	ETV6	0	1	1729	minCMV	8	set2	9.57577	0.00197162	0.0220505	0.431458
ETV6-1:1729, 8, set2, minProm	ETV6	0	1	1729	minProm	8	set2	6.47206	0.0109583	0.0833757	-0.345311
ETV6-1:1729, 8, set2, minTK	ETV6	0	1	1729	minTK	8	set2	8.83572	0.00295392	0.0301781	-0.452297
ETV6-1:397, 4, set1, minCMV	ETV6	0	1	397	minCMV	4	set1	5.20522	0.0225192	0.143283	0.338683
ETV6-1:397, 4, set1, minProm	ETV6	0	1	397	minProm	4	set1	0.00468597	0.945424	0.98827	0.0127352
ETV6-1:397, 4, set1, minTK	ETV6	0	1	397	minTK	4	set1	1.17725	0.277916	0.657322	-0.165974
ETV6-1:64, 1, set1, minCMV	ETV6	0	1	64	minCMV	1	set1	7.04144	0.00796451	0.0663995	0.377354
ETV6-1:64, 1, set1, minProm	ETV6	0	1	64	minProm	1	set1	0.767748	0.380915	0.742481	-0.131403
ETV6-1:64, 1, set1, minTK	ETV6	0	1	64	minTK	1	set1	1.87738	0.170632	0.528001	-0.202658
ETV6-1:730, 8, set1, minCMV	ETV6	0	1	730	minCMV	8	set1	6.82232	0.00900256	0.0727312	0.436368
ETV6-1:730, 8, set1, minProm	ETV6	0	1	730	minProm	8	set1	4.9555	0.0260078	0.160008	-0.366281
ETV6-1:730, 8, set1, minTK	ETV6	0	1	730	minTK	8	set1	2.95234	0.0857533	0.351956	-0.281471
Esrra-1:1275, 1, set2, minCMV	Esrra	0	1	1275	minCMV	1	set2	10.3886	0.00126795	0.0150004	0.358928
Esrra-1:1275, 1, set2, minProm	Esrra	0	1	1275	minProm	1	set2	3.35729	0.0669081	0.30635	0.218943
Esrra-1:1275, 1, set2, minTK	Esrra	0	1	1275	minTK	1	set2	0.185791	0.666443	0.901312	-0.0482042
Esrra-1:1608, 4, set2, minCMV	Esrra	0	1	1608	minCMV	4	set2	0.0180659	0.893079	0.97615	-0.0160021
Esrra-1:1608, 4, set2, minProm	Esrra	0	1	1608	minProm	4	set2	0.0130671	0.908991	0.98028	-0.0137291
Esrra-1:1608, 4, set2, minTK	Esrra	0	1	1608	minTK	4	set2	1.88759	0.169474	0.526072	-0.161803
Esrra-1:1941, 8, set2, minCMV	Esrra	0	1	1941	minCMV	8	set2	0.0951902	0.75768	0.937779	-0.0331066
Esrra-1:1941, 8, set2, minProm	Esrra	0	1	1941	minProm	8	set2	0.210898	0.646064	0.894426	0.0552192
Esrra-1:1941, 8, set2, minTK	Esrra	0	1	1941	minTK	8	set2	0.0780365	0.779976	0.9418	-0.0330175
Esrra-1:276, 1, set1, minCMV	Esrra	0	1	276	minCMV	1	set1	0.00839844	0.926982	0.982691	0.0130029
Esrra-1:276, 1, set1, minProm	Esrra	0	1	276	minProm	1	set1	0.0262363	0.871325	0.968415	-0.0248042
Esrra-1:276, 1, set1, minTK	Esrra	0	1	276	minTK	1	set1	0.594323	0.440752	0.782523	0.112019
Esrra-1:609, 4, set1, minCMV	Esrra	0	1	609	minCMV	4	set1	0.0565547	0.812027	0.951497	0.0290373
Esrra-1:609, 4, set1, minProm	Esrra	0	1	609	minProm	4	set1	0.0990909	0.752923	0.937256	0.0445948
Esrra-1:609, 4, set1, minTK	Esrra	0	1	609	minTK	4	set1	1.79249	0.180624	0.542312	0.186391
Esrra-1:942, 8, set1, minCMV	Esrra	0	1	942	minCMV	8	set1	17.4553	2.94e-05	0.000602	0.753782
Esrra-1:942, 8, set1, minProm	Esrra	0	1	942	minProm	8	set1	0.212968	0.644451	0.894326	0.0899276
Esrra-1:942, 8, set1, minTK	Esrra	0	1	942	minTK	8	set1	0.099649	0.752251	0.937256	0.0409308
FOXB1-1:1203, 1, set2, minCMV	FOXB1	0	1	1203	minCMV	1	set2	4.43339	0.0352424	0.200005	-0.256957
FOXB1-1:1203, 1, set2, minProm	FOXB1	0	1	1203	minProm	1	set2	1.4965	0.22121	0.599766	0.174191
FOXB1-1:1203, 1, set2, minTK	FOXB1	0	1	1203	minTK	1	set2	0.197611	0.656656	0.898567	-0.0548073
FOXB1-1:1536, 4, set2, minCMV	FOXB1	0	1	1536	minCMV	4	set2	1.60053	0.205829	0.579188	-0.160664
FOXB1-1:1536, 4, set2, minProm	FOXB1	0	1	1536	minProm	4	set2	0.642261	0.422893	0.770434	0.117796
FOXB1-1:1536, 4, set2, minTK	FOXB1	0	1	1536	minTK	4	set2	0.0542407	0.815842	0.95179	0.0295691
FOXB1-1:1869, 8, set2, minCMV	FOXB1	0	1	1869	minCMV	8	set2	4.4924	0.0340459	0.195184	-0.232625
FOXB1-1:1869, 8, set2, minProm	FOXB1	0	1	1869	minProm	8	set2	0.522646	0.469715	0.799792	-0.107854
FOXB1-1:1869, 8, set2, minTK	FOXB1	0	1	1869	minTK	8	set2	0.471327	0.492377	0.816766	0.0889726
FOXB1-1:204, 1, set1, minCMV	FOXB1	0	1	204	minCMV	1	set1	0.228058	0.632968	0.887311	-0.0832135
FOXB1-1:204, 1, set1, minProm	FOXB1	0	1	204	minProm	1	set1	0.249465	0.617452	0.880435	-0.0696975
FOXB1-1:204, 1, set1, minTK	FOXB1	0	1	204	minTK	1	set1	3.13912	0.076435	0.329572	-0.30704
FOXB1-1:537, 4, set1, minCMV	FOXB1	0	1	537	minCMV	4	set1	0.489181	0.484293	0.810897	-0.095466
FOXB1-1:537, 4, set1, minProm	FOXB1	0	1	537	minProm	4	set1	0.0628268	0.802083	0.948637	0.0458242
FOXB1-1:537, 4, set1, minTK	FOXB1	0	1	537	minTK	4	set1	4.97162	0.0257666	0.159127	-0.328928
FOXB1-1:870, 8, set1, minCMV	FOXB1	0	1	870	minCMV	8	set1	0.348355	0.555046	0.848901	0.0984247
FOXB1-1:870, 8, set1, minProm	FOXB1	0	1	870	minProm	8	set1	3.26054	0.0709656	0.317644	0.291703
FOXB1-1:870, 8, set1, minTK	FOXB1	0	1	870	minTK	8	set1	0.205441	0.650365	0.895925	-0.0861349
FOXB1-2:1204, 1, set2, minCMV	FOXB1	0	2	1204	minCMV	1	set2	0.558662	0.4548	0.790738	0.609994
FOXB1-2:1204, 1, set2, minProm	FOXB1	0	2	1204	minProm	1	set2	0.075516	0.783469	0.944531	0.18281
FOXB1-2:1204, 1, set2, minTK	FOXB1	0	2	1204	minTK	1	set2	0.690086	0.406135	0.760961	0.447762
FOXB1-2:1537, 4, set2, minCMV	FOXB1	0	2	1537	minCMV	4	set2	0.17054	0.679632	0.909137	0.169655
FOXB1-2:1537, 4, set2, minProm	FOXB1	0	2	1537	minProm	4	set2	0.202355	0.652826	0.897326	-0.170598
FOXB1-2:1537, 4, set2, minTK	FOXB1	0	2	1537	minTK	4	set2	0.0888308	0.765669	0.937779	0.153038
FOXB1-2:1870, 8, set2, minCMV	FOXB1	0	2	1870	minCMV	8	set2	0.199873	0.654823	0.897851	0.224035
FOXB1-2:1870, 8, set2, minProm	FOXB1	0	2	1870	minProm	8	set2	0.238508	0.625286	0.882063	-0.335025
FOXB1-2:1870, 8, set2, minTK	FOXB1	0	2	1870	minTK	8	set2	0.924258	0.336359	0.704972	-0.407111
FOXB1-2:205, 1, set1, minCMV	FOXB1	0	2	205	minCMV	1	set1	0.0302193	0.861993	0.966201	-0.135892
FOXB1-2:205, 1, set1, minProm	FOXB1	0	2	205	minProm	1	set1	1.84543	0.174316	0.533324	1.03955
FOXB1-2:205, 1, set1, minTK	FOXB1	0	2	205	minTK	1	set1	0.141875	0.706424	0.91952	0.2116
FOXB1-2:538, 4, set1, minCMV	FOXB1	0	2	538	minCMV	4	set1	0.0433862	0.835	0.957168	0.118098
FOXB1-2:538, 4, set1, minProm	FOXB1	0	2	538	minProm	4	set1	0.198916	0.655598	0.897919	0.187183
FOXB1-2:538, 4, set1, minTK	FOXB1	0	2	538	minTK	4	set1	0.0165989	0.897487	0.977223	-0.0778371
FOXB1-2:871, 8, set1, minCMV	FOXB1	0	2	871	minCMV	8	set1	2.58151	0.108118	0.407759	0.591131
FOXB1-2:871, 8, set1, minProm	FOXB1	0	2	871	minProm	8	set1	0.883775	0.34717	0.71345	0.462603
FOXB1-2:871, 8, set1, minTK	FOXB1	0	2	871	minTK	8	set1	1.67678	0.195353	0.566321	0.626085
FOXC1-1:1205, 1, set2, minCMV	FOXC1	0	1	1205	minCMV	1	set2	5.09963	0.023931	0.151324	0.366438
FOXC1-1:1205, 1, set2, minProm	FOXC1	0	1	1205	minProm	1	set2	0.0803156	0.77687	0.941382	-0.0515679
FOXC1-1:1205, 1, set2, minTK	FOXC1	0	1	1205	minTK	1	set2	0.226563	0.634084	0.888065	-0.0720159
FOXC1-1:1538, 4, set2, minCMV	FOXC1	0	1	1538	minCMV	4	set2	0.999545	0.317421	0.691612	0.206904
FOXC1-1:1538, 4, set2, minProm	FOXC1	0	1	1538	minProm	4	set2	1.5308	0.215992	0.593009	0.200089
FOXC1-1:1538, 4, set2, minTK	FOXC1	0	1	1538	minTK	4	set2	0.409889	0.522026	0.831624	-0.132188
FOXC1-1:1871, 8, set2, minCMV	FOXC1	0	1	1871	minCMV	8	set2	1.27801	0.258269	0.637369	0.191426
FOXC1-1:1871, 8, set2, minProm	FOXC1	0	1	1871	minProm	8	set2	0.298296	0.584953	0.864762	-0.105051
FOXC1-1:1871, 8, set2, minTK	FOXC1	0	1	1871	minTK	8	set2	2.54115	0.110914	0.414137	-0.335725
FOXC1-1:206, 1, set1, minCMV	FOXC1	0	1	206	minCMV	1	set1	0.0559262	0.813055	0.951618	0.0403716
FOXC1-1:206, 1, set1, minProm	FOXC1	0	1	206	minProm	1	set1	0.000282	0.9866	0.999033	-0.00386925
FOXC1-1:206, 1, set1, minTK	FOXC1	0	1	206	minTK	1	set1	0.0899931	0.764186	0.937779	-0.0630029
FOXC1-1:539, 4, set1, minCMV	FOXC1	0	1	539	minCMV	4	set1	0.144204	0.704137	0.918114	0.0740275
FOXC1-1:539, 4, set1, minProm	FOXC1	0	1	539	minProm	4	set1	0.807567	0.368841	0.730866	0.192854
FOXC1-1:539, 4, set1, minTK	FOXC1	0	1	539	minTK	4	set1	1.28194	0.257538	0.636844	0.220132
FOXC1-1:872, 8, set1, minCMV	FOXC1	0	1	872	minCMV	8	set1	0.0164877	0.897829	0.977223	-0.0238309
FOXC1-1:872, 8, set1, minProm	FOXC1	0	1	872	minProm	8	set1	0.780602	0.376957	0.738047	0.204945
FOXC1-1:872, 8, set1, minTK	FOXC1	0	1	872	minTK	8	set1	0.00593458	0.938595	0.986641	-0.0226018
FOXC1-2:1206, 1, set2, minCMV	FOXC1	0	2	1206	minCMV	1	set2	0.345916	0.556434	0.849552	-0.165814
FOXC1-2:1206, 1, set2, minProm	FOXC1	0	2	1206	minProm	1	set2	0.561984	0.453462	0.790738	0.20176
FOXC1-2:1206, 1, set2, minTK	FOXC1	0	2	1206	minTK	1	set2	0.352244	0.552846	0.848887	0.169696
FOXC1-2:1539, 4, set2, minCMV	FOXC1	0	2	1539	minCMV	4	set2	2.76325	0.0964522	0.379383	0.336569
FOXC1-2:1539, 4, set2, minProm	FOXC1	0	2	1539	minProm	4	set2	0.133731	0.714594	0.920749	0.0765311
FOXC1-2:1539, 4, set2, minTK	FOXC1	0	2	1539	minTK	4	set2	2.79044	0.0948284	0.375577	-0.387322
FOXC1-2:1872, 8, set2, minCMV	FOXC1	0	2	1872	minCMV	8	set2	0.00354895	0.952496	0.990905	0.011005
FOXC1-2:1872, 8, set2, minProm	FOXC1	0	2	1872	minProm	8	set2	0.638773	0.424156	0.771649	0.193253
FOXC1-2:1872, 8, set2, minTK	FOXC1	0	2	1872	minTK	8	set2	0.0367251	0.848026	0.960501	0.0503559
FOXC1-2:207, 1, set1, minCMV	FOXC1	0	2	207	minCMV	1	set1	0.207434	0.648786	0.895776	0.120706
FOXC1-2:207, 1, set1, minProm	FOXC1	0	2	207	minProm	1	set1	0.0632516	0.801429	0.948637	-0.0614495
FOXC1-2:207, 1, set1, minTK	FOXC1	0	2	207	minTK	1	set1	0.301771	0.582774	0.864243	-0.176798
FOXC1-2:540, 4, set1, minCMV	FOXC1	0	2	540	minCMV	4	set1	6.50516	0.0107562	0.0823478	0.596558
FOXC1-2:540, 4, set1, minProm	FOXC1	0	2	540	minProm	4	set1	0.674552	0.411469	0.764655	0.22769
FOXC1-2:540, 4, set1, minTK	FOXC1	0	2	540	minTK	4	set1	0.901263	0.342443	0.709889	-0.285857
FOXC1-2:873, 8, set1, minCMV	FOXC1	0	2	873	minCMV	8	set1	0.115502	0.733965	0.928993	-0.084417
FOXC1-2:873, 8, set1, minProm	FOXC1	0	2	873	minProm	8	set1	0.0319496	0.858138	0.965599	0.0634343
FOXC1-2:873, 8, set1, minTK	FOXC1	0	2	873	minTK	8	set1	0.0910159	0.76289	0.937779	0.0625591
FOXC1-3:1207, 1, set2, minCMV	FOXC1	0	3	1207	minCMV	1	set2	2.40873	0.12066	0.4335	0.350531
FOXC1-3:1207, 1, set2, minProm	FOXC1	0	3	1207	minProm	1	set2	0.963329	0.32635	0.699593	0.26015
FOXC1-3:1207, 1, set2, minTK	FOXC1	0	3	1207	minTK	1	set2	0.212544	0.644781	0.894326	0.110057
FOXC1-3:1540, 4, set2, minCMV	FOXC1	0	3	1540	minCMV	4	set2	1.23233	0.266954	0.647026	0.297851
FOXC1-3:1540, 4, set2, minProm	FOXC1	0	3	1540	minProm	4	set2	0.850515	0.356407	0.721271	0.266431
FOXC1-3:1540, 4, set2, minTK	FOXC1	0	3	1540	minTK	4	set2	2.24666	0.133903	0.458475	-0.484197
FOXC1-3:1873, 8, set2, minCMV	FOXC1	0	3	1873	minCMV	8	set2	2.15475	0.142129	0.473251	0.429359
FOXC1-3:1873, 8, set2, minProm	FOXC1	0	3	1873	minProm	8	set2	0.019112	0.890046	0.975845	0.0408594
FOXC1-3:1873, 8, set2, minTK	FOXC1	0	3	1873	minTK	8	set2	1.27831	0.258213	0.637369	-0.325224
FOXC1-3:208, 1, set1, minCMV	FOXC1	0	3	208	minCMV	1	set1	0.626107	0.428787	0.775251	0.177497
FOXC1-3:208, 1, set1, minProm	FOXC1	0	3	208	minProm	1	set1	0.466138	0.494769	0.817181	-0.230852
FOXC1-3:208, 1, set1, minTK	FOXC1	0	3	208	minTK	1	set1	0.0575115	0.810473	0.950959	0.111558
FOXC1-3:541, 4, set1, minCMV	FOXC1	0	3	541	minCMV	4	set1	0.631469	0.426817	0.773294	0.270124
FOXC1-3:541, 4, set1, minProm	FOXC1	0	3	541	minProm	4	set1	2.13366	0.144096	0.476697	0.721363
FOXC1-3:541, 4, set1, minTK	FOXC1	0	3	541	minTK	4	set1	2.052	0.152006	0.493037	-0.518776
FOXC1-3:874, 8, set1, minCMV	FOXC1	0	3	874	minCMV	8	set1	0.496232	0.481161	0.808297	0.167899
FOXC1-3:874, 8, set1, minProm	FOXC1	0	3	874	minProm	8	set1	0.0155804	0.900665	0.977403	0.0492528
FOXC1-3:874, 8, set1, minTK	FOXC1	0	3	874	minTK	8	set1	0.310891	0.577134	0.861534	0.192907
FOXC2-1:1208, 1, set2, minCMV	FOXC2	0	1	1208	minCMV	1	set2	0.0155125	0.900881	0.977453	-0.0225393
FOXC2-1:1208, 1, set2, minProm	FOXC2	0	1	1208	minProm	1	set2	0.60552	0.43648	0.780881	0.142952
FOXC2-1:1208, 1, set2, minTK	FOXC2	0	1	1208	minTK	1	set2	2.04027	0.153182	0.495803	-0.286715
FOXC2-1:1541, 4, set2, minCMV	FOXC2	0	1	1541	minCMV	4	set2	1.64471	0.199681	0.570637	0.208627
FOXC2-1:1541, 4, set2, minProm	FOXC2	0	1	1541	minProm	4	set2	0.712136	0.398735	0.756153	0.169478
FOXC2-1:1541, 4, set2, minTK	FOXC2	0	1	1541	minTK	4	set2	0.760149	0.383282	0.743648	-0.165116
FOXC2-1:1874, 8, set2, minCMV	FOXC2	0	1	1874	minCMV	8	set2	0.250005	0.617072	0.880097	0.0748148
FOXC2-1:1874, 8, set2, minProm	FOXC2	0	1	1874	minProm	8	set2	5.47e-06	0.998134	1	0.000507829
FOXC2-1:1874, 8, set2, minTK	FOXC2	0	1	1874	minTK	8	set2	0.261836	0.608861	0.875374	-0.101411
FOXC2-1:209, 1, set1, minCMV	FOXC2	0	1	209	minCMV	1	set1	0.34871	0.554844	0.848901	-0.114814
FOXC2-1:209, 1, set1, minProm	FOXC2	0	1	209	minProm	1	set1	0.851652	0.356085	0.721096	0.214831
FOXC2-1:209, 1, set1, minTK	FOXC2	0	1	209	minTK	1	set1	1.32762	0.249229	0.627672	0.240821
FOXC2-1:542, 4, set1, minCMV	FOXC2	0	1	542	minCMV	4	set1	0.0553169	0.814057	0.95179	0.0461092
FOXC2-1:542, 4, set1, minProm	FOXC2	0	1	542	minProm	4	set1	0.79809	0.371665	0.732851	0.212475
FOXC2-1:542, 4, set1, minTK	FOXC2	0	1	542	minTK	4	set1	0.182595	0.669153	0.903187	-0.114561
FOXC2-1:875, 8, set1, minCMV	FOXC2	0	1	875	minCMV	8	set1	0.156001	0.692865	0.913502	0.0845844
FOXC2-1:875, 8, set1, minProm	FOXC2	0	1	875	minProm	8	set1	0.0245048	0.875607	0.969716	0.0488529
FOXC2-1:875, 8, set1, minTK	FOXC2	0	1	875	minTK	8	set1	5.60087	0.0179516	0.121005	-0.666464
FOXC2-2:1209, 1, set2, minCMV	FOXC2	0	2	1209	minCMV	1	set2	3.17454	0.0747942	0.326376	0.291349
FOXC2-2:1209, 1, set2, minProm	FOXC2	0	2	1209	minProm	1	set2	0.515933	0.472582	0.802005	0.130166
FOXC2-2:1209, 1, set2, minTK	FOXC2	0	2	1209	minTK	1	set2	1.48169	0.22351	0.602438	-0.218126
FOXC2-2:1542, 4, set2, minCMV	FOXC2	0	2	1542	minCMV	4	set2	2.36432	0.124138	0.441092	0.232729
FOXC2-2:1542, 4, set2, minProm	FOXC2	0	2	1542	minProm	4	set2	0.0787273	0.77903	0.941516	-0.0608566
FOXC2-2:1542, 4, set2, minTK	FOXC2	0	2	1542	minTK	4	set2	0.785133	0.375576	0.735578	-0.140953
FOXC2-2:1875, 8, set2, minCMV	FOXC2	0	2	1875	minCMV	8	set2	20.3612	6.41e-06	0.00015	0.779851
FOXC2-2:1875, 8, set2, minProm	FOXC2	0	2	1875	minProm	8	set2	0.474841	0.490768	0.816766	0.12552
FOXC2-2:1875, 8, set2, minTK	FOXC2	0	2	1875	minTK	8	set2	0.195954	0.658006	0.899212	-0.0785506
FOXC2-2:210, 1, set1, minCMV	FOXC2	0	2	210	minCMV	1	set1	2.32997	0.126905	0.445796	-0.321622
FOXC2-2:210, 1, set1, minProm	FOXC2	0	2	210	minProm	1	set1	2.05219	0.151987	0.493037	0.260955
FOXC2-2:210, 1, set1, minTK	FOXC2	0	2	210	minTK	1	set1	0.0562144	0.812582	0.951603	0.0471714
FOXC2-2:543, 4, set1, minCMV	FOXC2	0	2	543	minCMV	4	set1	4.4797	0.0342998	0.196391	0.404619
FOXC2-2:543, 4, set1, minProm	FOXC2	0	2	543	minProm	4	set1	0.219427	0.639477	0.89142	0.106606
FOXC2-2:543, 4, set1, minTK	FOXC2	0	2	543	minTK	4	set1	0.564721	0.452364	0.790738	-0.16178
FOXC2-2:876, 8, set1, minCMV	FOXC2	0	2	876	minCMV	8	set1	1.10538	0.293089	0.672266	0.212104
FOXC2-2:876, 8, set1, minProm	FOXC2	0	2	876	minProm	8	set1	0.9124	0.339479	0.707696	-0.215689
FOXC2-2:876, 8, set1, minTK	FOXC2	0	2	876	minTK	8	set1	0.21739	0.641035	0.892507	0.0978941
FOXD2-1:1210, 1, set2, minCMV	FOXD2	0	1	1210	minCMV	1	set2	0.325014	0.56861	0.856662	-0.16885
FOXD2-1:1210, 1, set2, minProm	FOXD2	0	1	1210	minProm	1	set2	0.454581	0.500167	0.81843	-0.26711
FOXD2-1:1210, 1, set2, minTK	FOXD2	0	1	1210	minTK	1	set2	7.14493	0.00751762	0.0635788	0.718475
FOXD2-1:1543, 4, set2, minCMV	FOXD2	0	1	1543	minCMV	4	set2	0.149687	0.698835	0.915094	-0.12801
FOXD2-1:1543, 4, set2, minProm	FOXD2	0	1	1543	minProm	4	set2	0.542114	0.461558	0.794273	0.331132
FOXD2-1:1543, 4, set2, minTK	FOXD2	0	1	1543	minTK	4	set2	0.00880463	0.925242	0.982686	-0.0283977
FOXD2-1:1876, 8, set2, minCMV	FOXD2	0	1	1876	minCMV	8	set2	0.0372215	0.847015	0.960496	0.0977369
FOXD2-1:1876, 8, set2, minProm	FOXD2	0	1	1876	minProm	8	set2	0.140857	0.70743	0.91952	-0.219331
FOXD2-1:1876, 8, set2, minTK	FOXD2	0	1	1876	minTK	8	set2	1.00352	0.31646	0.6905	-0.332209
FOXD2-1:211, 1, set1, minCMV	FOXD2	0	1	211	minCMV	1	set1	0.0119821	0.912835	0.980996	0.0498016
FOXD2-1:211, 1, set1, minProm	FOXD2	0	1	211	minProm	1	set1	0.386028	0.534395	0.838963	0.236942
FOXD2-1:211, 1, set1, minTK	FOXD2	0	1	211	minTK	1	set1	0.238844	0.625042	0.882063	0.197162
FOXD2-1:544, 4, set1, minCMV	FOXD2	0	1	544	minCMV	4	set1	0.0976417	0.754678	0.937256	-0.121925
FOXD2-1:544, 4, set1, minProm	FOXD2	0	1	544	minProm	4	set1	0.256403	0.612602	0.878006	-0.348121
FOXD2-1:544, 4, set1, minTK	FOXD2	0	1	544	minTK	4	set1	0.560995	0.45386	0.790738	0.427344
FOXD2-1:877, 8, set1, minCMV	FOXD2	0	1	877	minCMV	8	set1	0.396147	0.529086	0.835328	0.275838
FOXD2-1:877, 8, set1, minProm	FOXD2	0	1	877	minProm	8	set1	1.91943	0.165919	0.519954	0.891745
FOXD2-1:877, 8, set1, minTK	FOXD2	0	1	877	minTK	8	set1	0.0597848	0.806836	0.949903	-0.0724441
FOXD3-1:1211, 1, set2, minCMV	FOXD3	0	1	1211	minCMV	1	set2	1.7642	0.184102	0.549447	-0.748571
FOXD3-1:1211, 1, set2, minProm	FOXD3	0	1	1211	minProm	1	set2	1.28726	0.256554	0.635763	-0.537608
FOXD3-1:1211, 1, set2, minTK	FOXD3	0	1	1211	minTK	1	set2	0.0859143	0.769437	0.938084	-0.0788916
FOXD3-1:1544, 4, set2, minCMV	FOXD3	0	1	1544	minCMV	4	set2	1.22185	0.268999	0.64934	0.288845
FOXD3-1:1544, 4, set2, minProm	FOXD3	0	1	1544	minProm	4	set2	0.383619	0.535673	0.839717	-0.226694
FOXD3-1:1544, 4, set2, minTK	FOXD3	0	1	1544	minTK	4	set2	0.0185683	0.891611	0.975845	0.0465677
FOXD3-1:1877, 8, set2, minCMV	FOXD3	0	1	1877	minCMV	8	set2	0.424018	0.514939	0.826811	0.217774
FOXD3-1:1877, 8, set2, minProm	FOXD3	0	1	1877	minProm	8	set2	0.0129923	0.909251	0.98028	-0.0407153
FOXD3-1:1877, 8, set2, minTK	FOXD3	0	1	1877	minTK	8	set2	0.222063	0.637472	0.890653	-0.150488
FOXD3-1:212, 1, set1, minCMV	FOXD3	0	1	212	minCMV	1	set1	0.476706	0.489918	0.816576	0.204057
FOXD3-1:212, 1, set1, minProm	FOXD3	0	1	212	minProm	1	set1	0.0300467	0.862384	0.966201	-0.0676311
FOXD3-1:212, 1, set1, minTK	FOXD3	0	1	212	minTK	1	set1	0.231268	0.630585	0.885588	0.181771
FOXD3-1:545, 4, set1, minCMV	FOXD3	0	1	545	minCMV	4	set1	0.000582	0.980757	0.99716	0.00798247
FOXD3-1:545, 4, set1, minProm	FOXD3	0	1	545	minProm	4	set1	6.1538	0.013113	0.0957361	0.923268
FOXD3-1:545, 4, set1, minTK	FOXD3	0	1	545	minTK	4	set1	0.924609	0.336268	0.704972	0.402211
FOXD3-1:878, 8, set1, minCMV	FOXD3	0	1	878	minCMV	8	set1	3.96e-05	0.99498	1	0.00176421
FOXD3-1:878, 8, set1, minProm	FOXD3	0	1	878	minProm	8	set1	0.0209257	0.884982	0.973299	0.0623823
FOXD3-1:878, 8, set1, minTK	FOXD3	0	1	878	minTK	8	set1	0.27544	0.599706	0.869979	-0.152432
FOXG1-1:1212, 1, set2, minCMV	FOXG1	0	1	1212	minCMV	1	set2	0.205843	0.650046	0.895925	0.156288
FOXG1-1:1212, 1, set2, minProm	FOXG1	0	1	1212	minProm	1	set2	0.186032	0.66624	0.901312	0.0908559
FOXG1-1:1212, 1, set2, minTK	FOXG1	0	1	1212	minTK	1	set2	0.00502421	0.943492	0.98827	-0.0164188
FOXG1-1:1545, 4, set2, minCMV	FOXG1	0	1	1545	minCMV	4	set2	3.68971	0.0547491	0.271315	0.442458
FOXG1-1:1545, 4, set2, minProm	FOXG1	0	1	1545	minProm	4	set2	0.186604	0.665758	0.901312	-0.0737485
FOXG1-1:1545, 4, set2, minTK	FOXG1	0	1	1545	minTK	4	set2	0.545411	0.460199	0.793604	-0.132747
FOXG1-1:1878, 8, set2, minCMV	FOXG1	0	1	1878	minCMV	8	set2	1.21963	0.269433	0.64984	0.285286
FOXG1-1:1878, 8, set2, minProm	FOXG1	0	1	1878	minProm	8	set2	0.79805	0.371677	0.732851	-0.2059
FOXG1-1:1878, 8, set2, minTK	FOXG1	0	1	1878	minTK	8	set2	0.00596628	0.938431	0.986641	-0.0199574
FOXG1-1:213, 1, set1, minCMV	FOXG1	0	1	213	minCMV	1	set1	1.67546	0.195529	0.566439	0.687456
FOXG1-1:213, 1, set1, minProm	FOXG1	0	1	213	minProm	1	set1	0.00181877	0.965983	0.993111	-0.0144855
FOXG1-1:213, 1, set1, minTK	FOXG1	0	1	213	minTK	1	set1	1.20648	0.272029	0.653615	0.398912
FOXG1-1:546, 4, set1, minCMV	FOXG1	0	1	546	minCMV	4	set1	0.391994	0.531253	0.836383	0.149305
FOXG1-1:546, 4, set1, minProm	FOXG1	0	1	546	minProm	4	set1	1.32523	0.249655	0.628487	0.252167
FOXG1-1:546, 4, set1, minTK	FOXG1	0	1	546	minTK	4	set1	0.157171	0.691775	0.913244	0.0823562
FOXG1-1:879, 8, set1, minCMV	FOXG1	0	1	879	minCMV	8	set1	0.211974	0.645225	0.894326	0.163076
FOXG1-1:879, 8, set1, minProm	FOXG1	0	1	879	minProm	8	set1	0.0706582	0.790381	0.945707	-0.0698635
FOXG1-1:879, 8, set1, minTK	FOXG1	0	1	879	minTK	8	set1	2.18898	0.139001	0.468424	-0.610473
FOXG1-2:1213, 1, set2, minCMV	FOXG1	0	2	1213	minCMV	1	set2	0.0197413	0.888262	0.975658	0.0234792
FOXG1-2:1213, 1, set2, minProm	FOXG1	0	2	1213	minProm	1	set2	0.586626	0.443727	0.784701	0.126284
FOXG1-2:1213, 1, set2, minTK	FOXG1	0	2	1213	minTK	1	set2	0.436808	0.508667	0.821899	0.096351
FOXG1-2:1546, 4, set2, minCMV	FOXG1	0	2	1546	minCMV	4	set2	4.38098	0.0363422	0.204905	0.257611
FOXG1-2:1546, 4, set2, minProm	FOXG1	0	2	1546	minProm	4	set2	0.487308	0.48513	0.811414	-0.0977389
FOXG1-2:1546, 4, set2, minTK	FOXG1	0	2	1546	minTK	4	set2	0.0292571	0.864187	0.966445	-0.0246963
FOXG1-2:1879, 8, set2, minCMV	FOXG1	0	2	1879	minCMV	8	set2	1.4736	0.224778	0.602462	0.185906
FOXG1-2:1879, 8, set2, minProm	FOXG1	0	2	1879	minProm	8	set2	0.0501467	0.822808	0.954831	0.0322507
FOXG1-2:1879, 8, set2, minTK	FOXG1	0	2	1879	minTK	8	set2	3.31046	0.0688401	0.312309	0.263227
FOXG1-2:214, 1, set1, minCMV	FOXG1	0	2	214	minCMV	1	set1	0.32318	0.569703	0.857557	-0.105549
FOXG1-2:214, 1, set1, minProm	FOXG1	0	2	214	minProm	1	set1	0.46876	0.493558	0.817181	0.111979
FOXG1-2:214, 1, set1, minTK	FOXG1	0	2	214	minTK	1	set1	0.683334	0.408441	0.762258	-0.116424
FOXG1-2:547, 4, set1, minCMV	FOXG1	0	2	547	minCMV	4	set1	0.695412	0.40433	0.76013	0.129698
FOXG1-2:547, 4, set1, minProm	FOXG1	0	2	547	minProm	4	set1	1.00256	0.316693	0.690761	-0.150114
FOXG1-2:547, 4, set1, minTK	FOXG1	0	2	547	minTK	4	set1	0.428527	0.512713	0.825178	-0.127397
FOXG1-2:880, 8, set1, minCMV	FOXG1	0	2	880	minCMV	8	set1	0.0700341	0.791287	0.945707	-0.0434039
FOXG1-2:880, 8, set1, minProm	FOXG1	0	2	880	minProm	8	set1	0.126725	0.721853	0.923002	0.0610199
FOXG1-2:880, 8, set1, minTK	FOXG1	0	2	880	minTK	8	set1	0.629262	0.427626	0.773607	-0.141824
FOXI1-1:1214, 1, set2, minCMV	FOXI1	0	1	1214	minCMV	1	set2	0.18806	0.664536	0.901312	0.102753
FOXI1-1:1214, 1, set2, minProm	FOXI1	0	1	1214	minProm	1	set2	0.0345666	0.852507	0.96309	0.0430141
FOXI1-1:1214, 1, set2, minTK	FOXI1	0	1	1214	minTK	1	set2	0.743894	0.388416	0.74877	-0.188069
FOXI1-1:1547, 4, set2, minCMV	FOXI1	0	1	1547	minCMV	4	set2	5.14187	0.0233554	0.14799	0.685047
FOXI1-1:1547, 4, set2, minProm	FOXI1	0	1	1547	minProm	4	set2	0.192207	0.661086	0.900097	0.123741
FOXI1-1:1547, 4, set2, minTK	FOXI1	0	1	1547	minTK	4	set2	0.103555	0.747605	0.936117	0.0882641
FOXI1-1:1880, 8, set2, minCMV	FOXI1	0	1	1880	minCMV	8	set2	0.470871	0.492587	0.816766	-0.304825
FOXI1-1:1880, 8, set2, minProm	FOXI1	0	1	1880	minProm	8	set2	0.246966	0.61922	0.880623	-0.14359
FOXI1-1:1880, 8, set2, minTK	FOXI1	0	1	1880	minTK	8	set2	2.67573	0.101888	0.393209	0.531331
FOXI1-1:215, 1, set1, minCMV	FOXI1	0	1	215	minCMV	1	set1	1.43857	0.230371	0.606925	0.238253
FOXI1-1:215, 1, set1, minProm	FOXI1	0	1	215	minProm	1	set1	0.220947	0.638319	0.890653	-0.109369
FOXI1-1:215, 1, set1, minTK	FOXI1	0	1	215	minTK	1	set1	0.34801	0.555242	0.848901	0.131969
FOXI1-1:548, 4, set1, minCMV	FOXI1	0	1	548	minCMV	4	set1	1.14713	0.284151	0.663631	0.211885
FOXI1-1:548, 4, set1, minProm	FOXI1	0	1	548	minProm	4	set1	4.70491	0.0300766	0.17791	0.509088
FOXI1-1:548, 4, set1, minTK	FOXI1	0	1	548	minTK	4	set1	0.0872776	0.767667	0.937779	0.0699319
FOXI1-1:881, 8, set1, minCMV	FOXI1	0	1	881	minCMV	8	set1	2.26803	0.132067	0.456841	0.449339
FOXI1-1:881, 8, set1, minProm	FOXI1	0	1	881	minProm	8	set1	0.533796	0.465015	0.796852	-0.210912
FOXI1-1:881, 8, set1, minTK	FOXI1	0	1	881	minTK	8	set1	0.512147	0.474211	0.803437	0.173051
FOXJ2-1:1215, 1, set2, minCMV	FOXJ2	0	1	1215	minCMV	1	set2	5.6496	0.0174594	0.119112	0.41962
FOXJ2-1:1215, 1, set2, minProm	FOXJ2	0	1	1215	minProm	1	set2	6.13807	0.0132302	0.0964766	0.427675
FOXJ2-1:1215, 1, set2, minTK	FOXJ2	0	1	1215	minTK	1	set2	0.0905202	0.763517	0.937779	0.050879
FOXJ2-1:1548, 4, set2, minCMV	FOXJ2	0	1	1548	minCMV	4	set2	9.48865	0.00206747	0.0227741	0.4336
FOXJ2-1:1548, 4, set2, minProm	FOXJ2	0	1	1548	minProm	4	set2	0.43978	0.507229	0.821087	0.112222
FOXJ2-1:1548, 4, set2, minTK	FOXJ2	0	1	1548	minTK	4	set2	0.808176	0.36866	0.730866	0.191168
FOXJ2-1:1881, 8, set2, minCMV	FOXJ2	0	1	1881	minCMV	8	set2	10.5575	0.00115721	0.0138504	0.588419
FOXJ2-1:1881, 8, set2, minProm	FOXJ2	0	1	1881	minProm	8	set2	0.361204	0.547838	0.84686	0.106793
FOXJ2-1:1881, 8, set2, minTK	FOXJ2	0	1	1881	minTK	8	set2	0.943617	0.331349	0.700939	-0.150081
FOXJ2-1:216, 1, set1, minCMV	FOXJ2	0	1	216	minCMV	1	set1	12.4705	0.000413	0.00583555	0.542553
FOXJ2-1:216, 1, set1, minProm	FOXJ2	0	1	216	minProm	1	set1	0.807417	0.368885	0.730866	0.219035
FOXJ2-1:216, 1, set1, minTK	FOXJ2	0	1	216	minTK	1	set1	0.471821	0.49215	0.816766	0.132908
FOXJ2-1:549, 4, set1, minCMV	FOXJ2	0	1	549	minCMV	4	set1	8.78695	0.00303393	0.0307398	0.527736
FOXJ2-1:549, 4, set1, minProm	FOXJ2	0	1	549	minProm	4	set1	0.0739031	0.785736	0.945342	0.0624757
FOXJ2-1:549, 4, set1, minTK	FOXJ2	0	1	549	minTK	4	set1	0.87532	0.349487	0.714093	0.160091
FOXJ2-1:882, 8, set1, minCMV	FOXJ2	0	1	882	minCMV	8	set1	8.80232	0.00300848	0.0306336	0.486956
FOXJ2-1:882, 8, set1, minProm	FOXJ2	0	1	882	minProm	8	set1	0.00509245	0.94311	0.98827	-0.0152222
FOXJ2-1:882, 8, set1, minTK	FOXJ2	0	1	882	minTK	8	set1	2.48205	0.115152	0.42211	0.300432
FOXJ2-2:1216, 1, set2, minCMV	FOXJ2	0	2	1216	minCMV	1	set2	0.98512	0.320938	0.695373	0.160855
FOXJ2-2:1216, 1, set2, minProm	FOXJ2	0	2	1216	minProm	1	set2	0.793415	0.37307	0.733603	-0.176606
FOXJ2-2:1216, 1, set2, minTK	FOXJ2	0	2	1216	minTK	1	set2	0.812082	0.367506	0.73049	-0.153675
FOXJ2-2:1549, 4, set2, minCMV	FOXJ2	0	2	1549	minCMV	4	set2	1.87484	0.170922	0.52843	0.225298
FOXJ2-2:1549, 4, set2, minProm	FOXJ2	0	2	1549	minProm	4	set2	3.53897	0.0599427	0.287567	0.323325
FOXJ2-2:1549, 4, set2, minTK	FOXJ2	0	2	1549	minTK	4	set2	0.561001	0.453857	0.790738	-0.137131
FOXJ2-2:1882, 8, set2, minCMV	FOXJ2	0	2	1882	minCMV	8	set2	8.13e-05	0.992807	1	0.00190239
FOXJ2-2:1882, 8, set2, minProm	FOXJ2	0	2	1882	minProm	8	set2	3.24162	0.0717895	0.319411	0.351687
FOXJ2-2:1882, 8, set2, minTK	FOXJ2	0	2	1882	minTK	8	set2	0.0084216	0.926881	0.982691	0.0154183
FOXJ2-2:217, 1, set1, minCMV	FOXJ2	0	2	217	minCMV	1	set1	0.104985	0.745928	0.935839	0.0591228
FOXJ2-2:217, 1, set1, minProm	FOXJ2	0	2	217	minProm	1	set1	1.44669	0.22906	0.605697	0.252202
FOXJ2-2:217, 1, set1, minTK	FOXJ2	0	2	217	minTK	1	set1	0.200676	0.654176	0.897851	-0.0750885
FOXJ2-2:550, 4, set1, minCMV	FOXJ2	0	2	550	minCMV	4	set1	1.6726	0.195911	0.566601	0.255426
FOXJ2-2:550, 4, set1, minProm	FOXJ2	0	2	550	minProm	4	set1	0.379946	0.537632	0.84082	-0.119064
FOXJ2-2:550, 4, set1, minTK	FOXJ2	0	2	550	minTK	4	set1	0.0320739	0.857866	0.965599	0.0320099
FOXJ2-2:883, 8, set1, minCMV	FOXJ2	0	2	883	minCMV	8	set1	3.07511	0.0794993	0.337803	0.306586
FOXJ2-2:883, 8, set1, minProm	FOXJ2	0	2	883	minProm	8	set1	0.00369963	0.951499	0.99048	-0.0117886
FOXJ2-2:883, 8, set1, minTK	FOXJ2	0	2	883	minTK	8	set1	0.946926	0.330503	0.700835	0.199612
FOXL1-1:1217, 1, set2, minCMV	FOXL1	0	1	1217	minCMV	1	set2	0.44426	0.505074	0.820711	0.124898
FOXL1-1:1217, 1, set2, minProm	FOXL1	0	1	1217	minProm	1	set2	1.57584	0.209361	0.583219	-0.243801
FOXL1-1:1217, 1, set2, minTK	FOXL1	0	1	1217	minTK	1	set2	0.493339	0.482442	0.809319	-0.130761
FOXL1-1:1550, 4, set2, minCMV	FOXL1	0	1	1550	minCMV	4	set2	0.0806416	0.77643	0.941382	0.0545452
FOXL1-1:1550, 4, set2, minProm	FOXL1	0	1	1550	minProm	4	set2	0.211755	0.645395	0.894326	0.116156
FOXL1-1:1550, 4, set2, minTK	FOXL1	0	1	1550	minTK	4	set2	0.490412	0.483744	0.810419	0.167934
FOXL1-1:1883, 8, set2, minCMV	FOXL1	0	1	1883	minCMV	8	set2	0.842206	0.358767	0.723128	0.197888
FOXL1-1:1883, 8, set2, minProm	FOXL1	0	1	1883	minProm	8	set2	0.29354	0.587961	0.867129	0.112126
FOXL1-1:1883, 8, set2, minTK	FOXL1	0	1	1883	minTK	8	set2	0.739539	0.389808	0.749601	-0.200216
FOXL1-1:218, 1, set1, minCMV	FOXL1	0	1	218	minCMV	1	set1	0.0511777	0.821027	0.953671	-0.0534399
FOXL1-1:218, 1, set1, minProm	FOXL1	0	1	218	minProm	1	set1	8.20134	0.00418594	0.0399094	0.651535
FOXL1-1:218, 1, set1, minTK	FOXL1	0	1	218	minTK	1	set1	0.0121595	0.912195	0.980996	0.0299765
FOXL1-1:551, 4, set1, minCMV	FOXL1	0	1	551	minCMV	4	set1	0.0350453	0.851501	0.962662	-0.0376247
FOXL1-1:551, 4, set1, minProm	FOXL1	0	1	551	minProm	4	set1	0.942806	0.331557	0.700939	0.217603
FOXL1-1:551, 4, set1, minTK	FOXL1	0	1	551	minTK	4	set1	0.345175	0.556857	0.849552	-0.149726
FOXL1-1:884, 8, set1, minCMV	FOXL1	0	1	884	minCMV	8	set1	3.77072	0.0521572	0.264859	0.400943
FOXL1-1:884, 8, set1, minProm	FOXL1	0	1	884	minProm	8	set1	1.00953	0.315016	0.689591	0.30433
FOXL1-1:884, 8, set1, minTK	FOXL1	0	1	884	minTK	8	set1	0.150128	0.698413	0.915094	-0.0910592
FOXO1-1:1218, 1, set2, minCMV	FOXO1	0	1	1218	minCMV	1	set2	2.25305	0.133351	0.458108	-0.930815
FOXO1-1:1218, 1, set2, minProm	FOXO1	0	1	1218	minProm	1	set2	-5.34e-11	1	1
FOXO1-1:1218, 1, set2, minTK	FOXO1	0	1	1218	minTK	1	set2	0.0454575	0.831165	0.957168	0.14591
FOXO1-1:1551, 4, set2, minCMV	FOXO1	0	1	1551	minCMV	4	set2	0.224546	0.635598	0.889131	-0.164108
FOXO1-1:1551, 4, set2, minProm	FOXO1	0	1	1551	minProm	4	set2	-2.18e-09	1	1
FOXO1-1:1551, 4, set2, minTK	FOXO1	0	1	1551	minTK	4	set2	0.0166113	0.897449	0.977223	0.0902091
FOXO1-1:1884, 8, set2, minCMV	FOXO1	0	1	1884	minCMV	8	set2	0.132093	0.716272	0.921607	0.174081
FOXO1-1:1884, 8, set2, minProm	FOXO1	0	1	1884	minProm	8	set2	0.34849	0.554969	0.848901	0.33774
FOXO1-1:1884, 8, set2, minTK	FOXO1	0	1	1884	minTK	8	set2	0.54246	0.461415	0.794273	-0.435086
FOXO1-1:219, 1, set1, minCMV	FOXO1	0	1	219	minCMV	1	set1	1.18882	0.275567	0.655779	0.383083
FOXO1-1:219, 1, set1, minProm	FOXO1	0	1	219	minProm	1	set1	1.62129	0.202912	0.574834	-0.980558
FOXO1-1:219, 1, set1, minTK	FOXO1	0	1	219	minTK	1	set1	0.00903794	0.924261	0.982308	0.0232366
FOXO1-1:552, 4, set1, minCMV	FOXO1	0	1	552	minCMV	4	set1	0.0247223	0.875061	0.969716	-0.0768118
FOXO1-1:552, 4, set1, minProm	FOXO1	0	1	552	minProm	4	set1	0.603826	0.437122	0.781017	-0.413324
FOXO1-1:552, 4, set1, minTK	FOXO1	0	1	552	minTK	4	set1	2.61315	0.105981	0.403174	0.495431
FOXO1-1:885, 8, set1, minCMV	FOXO1	0	1	885	minCMV	8	set1	2.75249	0.097103	0.380629	0.575078
FOXO1-1:885, 8, set1, minProm	FOXO1	0	1	885	minProm	8	set1	0.00555654	0.940579	0.987571	-0.0241362
FOXO1-1:885, 8, set1, minTK	FOXO1	0	1	885	minTK	8	set1	0.743112	0.388666	0.74877	-0.384462
FOXO6-1:1219, 1, set2, minCMV	FOXO6	0	1	1219	minCMV	1	set2	1.23895	0.265674	0.64578	0.30226
FOXO6-1:1219, 1, set2, minProm	FOXO6	0	1	1219	minProm	1	set2	1.11903	0.290128	0.667821	-0.287014
FOXO6-1:1219, 1, set2, minTK	FOXO6	0	1	1219	minTK	1	set2	0.29014	0.590131	0.867129	-0.151415
FOXO6-1:1552, 4, set2, minCMV	FOXO6	0	1	1552	minCMV	4	set2	2.35023	0.125264	0.442445	0.392107
FOXO6-1:1552, 4, set2, minProm	FOXO6	0	1	1552	minProm	4	set2	4.05464	0.0440501	0.235804	0.524123
FOXO6-1:1552, 4, set2, minTK	FOXO6	0	1	1552	minTK	4	set2	0.024231	0.876298	0.969716	-0.0395251
FOXO6-1:1885, 8, set2, minCMV	FOXO6	0	1	1885	minCMV	8	set2	0.153518	0.695196	0.914117	-0.0866951
FOXO6-1:1885, 8, set2, minProm	FOXO6	0	1	1885	minProm	8	set2	0.00761889	0.930444	0.982691	-0.0230922
FOXO6-1:1885, 8, set2, minTK	FOXO6	0	1	1885	minTK	8	set2	0.101683	0.749819	0.937256	-0.0696103
FOXO6-1:220, 1, set1, minCMV	FOXO6	0	1	220	minCMV	1	set1	2.85452	0.0911173	0.367341	0.459027
FOXO6-1:220, 1, set1, minProm	FOXO6	0	1	220	minProm	1	set1	1.61385	0.203951	0.575488	-0.374564
FOXO6-1:220, 1, set1, minTK	FOXO6	0	1	220	minTK	1	set1	0.0784506	0.779408	0.941516	0.0897959
FOXO6-1:553, 4, set1, minCMV	FOXO6	0	1	553	minCMV	4	set1	0.0868005	0.768285	0.937779	0.069727
FOXO6-1:553, 4, set1, minProm	FOXO6	0	1	553	minProm	4	set1	0.00850229	0.926533	0.982691	-0.023095
FOXO6-1:553, 4, set1, minTK	FOXO6	0	1	553	minTK	4	set1	0.334505	0.563018	0.851881	0.16152
FOXO6-1:886, 8, set1, minCMV	FOXO6	0	1	886	minCMV	8	set1	0.543247	0.46109	0.794273	-0.161424
FOXO6-1:886, 8, set1, minProm	FOXO6	0	1	886	minProm	8	set1	0.251038	0.616345	0.879594	0.145283
FOXO6-1:886, 8, set1, minTK	FOXO6	0	1	886	minTK	8	set1	0.433602	0.510227	0.823335	-0.155979
Foxg1-1:1220, 1, set2, minCMV	Foxg1	0	1	1220	minCMV	1	set2	2.54014	0.110985	0.414137	0.202256
Foxg1-1:1220, 1, set2, minProm	Foxg1	0	1	1220	minProm	1	set2	0.00607876	0.937855	0.986641	0.00960182
Foxg1-1:1220, 1, set2, minTK	Foxg1	0	1	1220	minTK	1	set2	0.054601	0.815242	0.95179	-0.0272895
Foxg1-1:1553, 4, set2, minCMV	Foxg1	0	1	1553	minCMV	4	set2	0.456345	0.499337	0.81826	0.0755788
Foxg1-1:1553, 4, set2, minProm	Foxg1	0	1	1553	minProm	4	set2	2.19139	0.138784	0.468205	0.161592
Foxg1-1:1553, 4, set2, minTK	Foxg1	0	1	1553	minTK	4	set2	0.00755613	0.93073	0.982691	-0.00957728
Foxg1-1:1886, 8, set2, minCMV	Foxg1	0	1	1886	minCMV	8	set2	0.562542	0.453238	0.790738	0.095807
Foxg1-1:1886, 8, set2, minProm	Foxg1	0	1	1886	minProm	8	set2	0.00411706	0.948839	0.989294	-0.0072438
Foxg1-1:1886, 8, set2, minTK	Foxg1	0	1	1886	minTK	8	set2	0.0941655	0.758947	0.937779	-0.0366911
Foxg1-1:221, 1, set1, minCMV	Foxg1	0	1	221	minCMV	1	set1	0.325365	0.568401	0.856662	0.121052
Foxg1-1:221, 1, set1, minProm	Foxg1	0	1	221	minProm	1	set1	0.0140662	0.905591	0.978759	0.0266585
Foxg1-1:221, 1, set1, minTK	Foxg1	0	1	221	minTK	1	set1	0.0175559	0.89459	0.976476	-0.0269594
Foxg1-1:554, 4, set1, minCMV	Foxg1	0	1	554	minCMV	4	set1	0.118952	0.730174	0.926714	-0.0500808
Foxg1-1:554, 4, set1, minProm	Foxg1	0	1	554	minProm	4	set1	0.0186186	0.891466	0.975845	0.0176561
Foxg1-1:554, 4, set1, minTK	Foxg1	0	1	554	minTK	4	set1	0.0537483	0.816665	0.95212	-0.0351778
Foxg1-1:887, 8, set1, minCMV	Foxg1	0	1	887	minCMV	8	set1	0.345077	0.556913	0.849552	-0.154607
Foxg1-1:887, 8, set1, minProm	Foxg1	0	1	887	minProm	8	set1	0.0092917	0.923208	0.982308	-0.0172511
Foxg1-1:887, 8, set1, minTK	Foxg1	0	1	887	minTK	8	set1	2.14038	0.143467	0.476172	0.260436
Foxg1-2:1221, 1, set2, minCMV	Foxg1	0	2	1221	minCMV	1	set2	0.131468	0.716915	0.921721	0.0563554
Foxg1-2:1221, 1, set2, minProm	Foxg1	0	2	1221	minProm	1	set2	1.57701	0.209192	0.583219	0.211409
Foxg1-2:1221, 1, set2, minTK	Foxg1	0	2	1221	minTK	1	set2	0.680882	0.409283	0.762966	-0.142617
Foxg1-2:1554, 4, set2, minCMV	Foxg1	0	2	1554	minCMV	4	set2	0.584264	0.444646	0.785647	0.114498
Foxg1-2:1554, 4, set2, minProm	Foxg1	0	2	1554	minProm	4	set2	2.82185	0.0929894	0.3722	0.292062
Foxg1-2:1554, 4, set2, minTK	Foxg1	0	2	1554	minTK	4	set2	0.0009	0.976068	0.995143	0.00432361
Foxg1-2:1887, 8, set2, minCMV	Foxg1	0	2	1887	minCMV	8	set2	3.20988	0.073195	0.323172	-0.446168
Foxg1-2:1887, 8, set2, minProm	Foxg1	0	2	1887	minProm	8	set2	1.90139	0.167923	0.523907	0.23997
Foxg1-2:1887, 8, set2, minTK	Foxg1	0	2	1887	minTK	8	set2	0.101618	0.749896	0.937256	0.051745
Foxg1-2:222, 1, set1, minCMV	Foxg1	0	2	222	minCMV	1	set1	0.418989	0.517442	0.828889	-0.109999
Foxg1-2:222, 1, set1, minProm	Foxg1	0	2	222	minProm	1	set1	0.239631	0.624473	0.882063	0.0999267
Foxg1-2:222, 1, set1, minTK	Foxg1	0	2	222	minTK	1	set1	0.00957596	0.922046	0.982308	0.0202681
Foxg1-2:555, 4, set1, minCMV	Foxg1	0	2	555	minCMV	4	set1	0.242061	0.622721	0.88146	-0.105017
Foxg1-2:555, 4, set1, minProm	Foxg1	0	2	555	minProm	4	set1	2.13666	0.143814	0.476279	0.263399
Foxg1-2:555, 4, set1, minTK	Foxg1	0	2	555	minTK	4	set1	0.010297	0.919174	0.982308	0.0195405
Foxg1-2:888, 8, set1, minCMV	Foxg1	0	2	888	minCMV	8	set1	0.12383	0.724917	0.924436	0.0631013
Foxg1-2:888, 8, set1, minProm	Foxg1	0	2	888	minProm	8	set1	0.370457	0.542755	0.843454	0.117281
Foxg1-2:888, 8, set1, minTK	Foxg1	0	2	888	minTK	8	set1	0.192267	0.661036	0.900097	0.0718301
Foxj3-1:1222, 1, set2, minCMV	Foxj3	0	1	1222	minCMV	1	set2	0.744547	0.388208	0.748618	0.118279
Foxj3-1:1222, 1, set2, minProm	Foxj3	0	1	1222	minProm	1	set2	0.0602602	0.806085	0.949609	0.0315028
Foxj3-1:1222, 1, set2, minTK	Foxj3	0	1	1222	minTK	1	set2	0.545302	0.460244	0.793604	0.106803
Foxj3-1:1555, 4, set2, minCMV	Foxj3	0	1	1555	minCMV	4	set2	3.14983	0.0759347	0.328622	-0.353471
Foxj3-1:1555, 4, set2, minProm	Foxj3	0	1	1555	minProm	4	set2	0.00254582	0.959759	0.992334	-0.00704412
Foxj3-1:1555, 4, set2, minTK	Foxj3	0	1	1555	minTK	4	set2	1.14924	0.283708	0.663102	-0.1608
Foxj3-1:1888, 8, set2, minCMV	Foxj3	0	1	1888	minCMV	8	set2	2.23814	0.134643	0.459352	-0.189336
Foxj3-1:1888, 8, set2, minProm	Foxj3	0	1	1888	minProm	8	set2	0.377815	0.538775	0.841758	-0.0968791
Foxj3-1:1888, 8, set2, minTK	Foxj3	0	1	1888	minTK	8	set2	0.0149186	0.902787	0.978484	-0.0182986
Foxj3-1:223, 1, set1, minCMV	Foxj3	0	1	223	minCMV	1	set1	0.533475	0.46515	0.796852	0.121718
Foxj3-1:223, 1, set1, minProm	Foxj3	0	1	223	minProm	1	set1	0.000328	0.985556	0.998688	0.00319757
Foxj3-1:223, 1, set1, minTK	Foxj3	0	1	223	minTK	1	set1	1.87286	0.171148	0.528861	-0.267222
Foxj3-1:556, 4, set1, minCMV	Foxj3	0	1	556	minCMV	4	set1	0.0530849	0.81778	0.952422	0.0334222
Foxj3-1:556, 4, set1, minProm	Foxj3	0	1	556	minProm	4	set1	0.476088	0.4902	0.816766	0.142194
Foxj3-1:556, 4, set1, minTK	Foxj3	0	1	556	minTK	4	set1	0.342571	0.558349	0.850474	-0.106456
Foxj3-1:889, 8, set1, minCMV	Foxj3	0	1	889	minCMV	8	set1	2.66897	0.102322	0.394386	-0.286129
Foxj3-1:889, 8, set1, minProm	Foxj3	0	1	889	minProm	8	set1	0.944701	0.331072	0.700835	-0.182932
Foxj3-1:889, 8, set1, minTK	Foxj3	0	1	889	minTK	8	set1	2.87717	0.0898436	0.363639	-0.342857
GATA3-1:1071, 1, set2, minCMV	GATA3	0	1	1071	minCMV	1	set2	0.356652	0.550371	0.847594	-0.120618
GATA3-1:1071, 1, set2, minProm	GATA3	0	1	1071	minProm	1	set2	1.3202	0.250556	0.62966	0.213509
GATA3-1:1071, 1, set2, minTK	GATA3	0	1	1071	minTK	1	set2	2.52862	0.111798	0.415562	0.30689
GATA3-1:1404, 4, set2, minCMV	GATA3	0	1	1404	minCMV	4	set2	1.88605	0.169648	0.526347	-0.344728
GATA3-1:1404, 4, set2, minProm	GATA3	0	1	1404	minProm	4	set2	0.954994	0.328451	0.6996	-0.202058
GATA3-1:1404, 4, set2, minTK	GATA3	0	1	1404	minTK	4	set2	1.61645	0.203587	0.575488	0.257472
GATA3-1:1737, 8, set2, minCMV	GATA3	0	1	1737	minCMV	8	set2	2.80593	0.0939166	0.374447	-0.317914
GATA3-1:1737, 8, set2, minProm	GATA3	0	1	1737	minProm	8	set2	0.6002	0.438502	0.781017	0.132434
GATA3-1:1737, 8, set2, minTK	GATA3	0	1	1737	minTK	8	set2	0.619121	0.431374	0.776499	-0.137992
GATA3-1:405, 4, set1, minCMV	GATA3	0	1	405	minCMV	4	set1	0.193754	0.65981	0.900097	0.104334
GATA3-1:405, 4, set1, minProm	GATA3	0	1	405	minProm	4	set1	0.247171	0.619074	0.880623	0.127356
GATA3-1:405, 4, set1, minTK	GATA3	0	1	405	minTK	4	set1	0.664764	0.414883	0.76544	-0.171059
GATA3-1:72, 1, set1, minCMV	GATA3	0	1	72	minCMV	1	set1	0.0133584	0.907987	0.980025	0.0243559
GATA3-1:72, 1, set1, minProm	GATA3	0	1	72	minProm	1	set1	0.643773	0.422348	0.770415	0.14704
GATA3-1:72, 1, set1, minTK	GATA3	0	1	72	minTK	1	set1	0.00712173	0.932746	0.98337	-0.0190474
GATA3-1:738, 8, set1, minCMV	GATA3	0	1	738	minCMV	8	set1	0.73199	0.392239	0.750884	-0.276673
GATA3-1:738, 8, set1, minProm	GATA3	0	1	738	minProm	8	set1	0.217123	0.641241	0.892528	0.11796
GATA3-1:738, 8, set1, minTK	GATA3	0	1	738	minTK	8	set1	2.30436	0.129011	0.450539	0.383648
GBX2-1:1568, 4, set2, minTK	GBX2	0	1	1568	minTK	4	set2	0.00354658	0	0
GBX2-1:236, 1, set1, minCMV	GBX2	0	1	236	minCMV	1	set1	1.53541	0.215303	0.593009	0.855703
GBX2-1:236, 1, set1, minProm	GBX2	0	1	236	minProm	1	set1
GBX2-1:236, 1, set1, minTK	GBX2	0	1	236	minTK	1	set1	-2.19e-11	1	1
GBX2-1:569, 4, set1, minCMV	GBX2	0	1	569	minCMV	4	set1	0.000567	0.980999	0.99724	0.0119088
GBX2-1:569, 4, set1, minProm	GBX2	0	1	569	minProm	4	set1	2.37e-10	0	0
GBX2-1:569, 4, set1, minTK	GBX2	0	1	569	minTK	4	set1	0.166702	0.68306	0.910972	0.18245
GBX2-1:902, 8, set1, minCMV	GBX2	0	1	902	minCMV	8	set1	1.04892	0.305756	0.681432	0.482616
GBX2-1:902, 8, set1, minProm	GBX2	0	1	902	minProm	8	set1	1.01172	0.31449	0.689591	0.516221
GBX2-1:902, 8, set1, minTK	GBX2	0	1	902	minTK	8	set1	2.34e-12	0	0
GCM1-1:1072, 1, set2, minCMV	GCM1	0	1	1072	minCMV	1	set2	1.44719	0.228979	0.605697	0.162398
GCM1-1:1072, 1, set2, minProm	GCM1	0	1	1072	minProm	1	set2	0.90685	0.340952	0.708921	-0.115501
GCM1-1:1072, 1, set2, minTK	GCM1	0	1	1072	minTK	1	set2	0.000186	0.989107	0.999033	0.00164227
GCM1-1:1405, 4, set2, minCMV	GCM1	0	1	1405	minCMV	4	set2	0.759222	0.383572	0.743648	-0.137505
GCM1-1:1405, 4, set2, minProm	GCM1	0	1	1405	minProm	4	set2	0.277354	0.598441	0.86969	-0.0652269
GCM1-1:1405, 4, set2, minTK	GCM1	0	1	1405	minTK	4	set2	0.0985721	0.75355	0.937256	-0.0373764
GCM1-1:1738, 8, set2, minCMV	GCM1	0	1	1738	minCMV	8	set2	0.0096515	0.92174	0.982308	-0.0144756
GCM1-1:1738, 8, set2, minProm	GCM1	0	1	1738	minProm	8	set2	0.800957	0.370807	0.732594	-0.122499
GCM1-1:1738, 8, set2, minTK	GCM1	0	1	1738	minTK	8	set2	0.280213	0.596561	0.86969	-0.0654576
GCM1-1:406, 4, set1, minCMV	GCM1	0	1	406	minCMV	4	set1	0.465045	0.495275	0.817181	0.110843
GCM1-1:406, 4, set1, minProm	GCM1	0	1	406	minProm	4	set1	0.446654	0.503928	0.820381	-0.0986863
GCM1-1:406, 4, set1, minTK	GCM1	0	1	406	minTK	4	set1	1.11995	0.289929	0.667821	0.152485
GCM1-1:73, 1, set1, minCMV	GCM1	0	1	73	minCMV	1	set1	0.11881	0.730329	0.926714	0.0490883
GCM1-1:73, 1, set1, minProm	GCM1	0	1	73	minProm	1	set1	0.130274	0.718148	0.921721	0.0525575
GCM1-1:73, 1, set1, minTK	GCM1	0	1	73	minTK	1	set1	1.09829	0.294641	0.672792	-0.146955
GCM1-1:739, 8, set1, minCMV	GCM1	0	1	739	minCMV	8	set1	0.40659	0.523706	0.832613	-0.0972411
GCM1-1:739, 8, set1, minProm	GCM1	0	1	739	minProm	8	set1	0.481165	0.487895	0.813917	-0.109101
GCM1-1:739, 8, set1, minTK	GCM1	0	1	739	minTK	8	set1	0.0607527	0.80531	0.949609	-0.0311259
GLI2-1:1003, 1, set2, minCMV	GLI2	0	1	1003	minCMV	1	set2	5.62012	0.0177554	0.120715	-0.458373
GLI2-1:1003, 1, set2, minProm	GLI2	0	1	1003	minProm	1	set2	0.767088	0.38112	0.742492	-0.146291
GLI2-1:1003, 1, set2, minTK	GLI2	0	1	1003	minTK	1	set2	0.983237	0.321401	0.695392	-0.191727
GLI2-1:1336, 4, set2, minCMV	GLI2	0	1	1336	minCMV	4	set2	1.44933	0.228635	0.605622	0.225651
GLI2-1:1336, 4, set2, minProm	GLI2	0	1	1336	minProm	4	set2	0.0377593	0.845927	0.960421	0.0332523
GLI2-1:1336, 4, set2, minTK	GLI2	0	1	1336	minTK	4	set2	0.926084	0.335882	0.704972	-0.148664
GLI2-1:1669, 8, set2, minCMV	GLI2	0	1	1669	minCMV	8	set2	1.12422	0.289013	0.667821	-0.15794
GLI2-1:1669, 8, set2, minProm	GLI2	0	1	1669	minProm	8	set2	1.31692	0.251146	0.62966	-0.150968
GLI2-1:1669, 8, set2, minTK	GLI2	0	1	1669	minTK	8	set2	0.932594	0.33419	0.703134	-0.144575
GLI2-1:337, 4, set1, minCMV	GLI2	0	1	337	minCMV	4	set1	0.118252	0.730938	0.927265	-0.0460184
GLI2-1:337, 4, set1, minProm	GLI2	0	1	337	minProm	4	set1	0.400462	0.526851	0.834375	-0.106652
GLI2-1:337, 4, set1, minTK	GLI2	0	1	337	minTK	4	set1	0.780182	0.377086	0.738064	-0.132274
GLI2-1:4, 1, set1, minCMV	GLI2	0	1	4	minCMV	1	set1	0.201273	0.653695	0.897851	-0.0625864
GLI2-1:4, 1, set1, minProm	GLI2	0	1	4	minProm	1	set1	0.191961	0.661289	0.900097	-0.0604782
GLI2-1:4, 1, set1, minTK	GLI2	0	1	4	minTK	1	set1	0.152747	0.695924	0.914396	-0.0640856
GLI2-1:670, 8, set1, minCMV	GLI2	0	1	670	minCMV	8	set1	0.199338	0.655256	0.897851	-0.0698466
GLI2-1:670, 8, set1, minProm	GLI2	0	1	670	minProm	8	set1	0.000696	0.978948	0.996209	-0.00477887
GLI2-1:670, 8, set1, minTK	GLI2	0	1	670	minTK	8	set1	0.000193	0.988908	0.999033	0.00224518
GLI2-2:1004, 1, set2, minCMV	GLI2	0	2	1004	minCMV	1	set2	0.0135035	0.90749	0.979949	0.0196014
GLI2-2:1004, 1, set2, minProm	GLI2	0	2	1004	minProm	1	set2	0.0159631	0.899459	0.977403	0.0219492
GLI2-2:1004, 1, set2, minTK	GLI2	0	2	1004	minTK	1	set2	0.854806	0.355196	0.720015	-0.163397
GLI2-2:1337, 4, set2, minCMV	GLI2	0	2	1337	minCMV	4	set2	2.64412	0.103934	0.398266	0.205652
GLI2-2:1337, 4, set2, minProm	GLI2	0	2	1337	minProm	4	set2	0.418163	0.517855	0.829108	-0.119804
GLI2-2:1337, 4, set2, minTK	GLI2	0	2	1337	minTK	4	set2	0.00971665	0.921477	0.982308	0.0173778
GLI2-2:1670, 8, set2, minCMV	GLI2	0	2	1670	minCMV	8	set2	2.83737	0.0920947	0.370309	0.289868
GLI2-2:1670, 8, set2, minProm	GLI2	0	2	1670	minProm	8	set2	0.0100268	0.920238	0.982308	-0.0182171
GLI2-2:1670, 8, set2, minTK	GLI2	0	2	1670	minTK	8	set2	0.336485	0.561865	0.851764	0.0940811
GLI2-2:338, 4, set1, minCMV	GLI2	0	2	338	minCMV	4	set1	0.163285	0.68615	0.911977	-0.0917678
GLI2-2:338, 4, set1, minProm	GLI2	0	2	338	minProm	4	set1	0.351933	0.553021	0.848887	0.115417
GLI2-2:338, 4, set1, minTK	GLI2	0	2	338	minTK	4	set1	0.301997	0.582633	0.864243	-0.0981298
GLI2-2:5, 1, set1, minCMV	GLI2	0	2	5	minCMV	1	set1	0.46584	0.494907	0.817181	-0.120366
GLI2-2:5, 1, set1, minProm	GLI2	0	2	5	minProm	1	set1	1.36307	0.243005	0.620655	0.206828
GLI2-2:5, 1, set1, minTK	GLI2	0	2	5	minTK	1	set1	0.0723548	0.787939	0.945707	0.0433669
GLI2-2:671, 8, set1, minCMV	GLI2	0	2	671	minCMV	8	set1	0.103897	0.747202	0.936099	-0.0512615
GLI2-2:671, 8, set1, minProm	GLI2	0	2	671	minProm	8	set1	0.00781654	0.92955	0.982691	-0.0181919
GLI2-2:671, 8, set1, minTK	GLI2	0	2	671	minTK	8	set1	1.16152	0.281151	0.660663	-0.173745
GLIS1-1:1005, 1, set2, minCMV	GLIS1	0	1	1005	minCMV	1	set2	0.065182	0.798486	0.947848	-0.137131
GLIS1-1:1005, 1, set2, minProm	GLIS1	0	1	1005	minProm	1	set2	0.165826	0.683848	0.911204	-0.246484
GLIS1-1:1005, 1, set2, minTK	GLIS1	0	1	1005	minTK	1	set2	0.0383213	0.844799	0.960212	-0.0710276
GLIS1-1:1338, 4, set2, minCMV	GLIS1	0	1	1338	minCMV	4	set2	1.06073	0.303049	0.679344	-0.5935
GLIS1-1:1338, 4, set2, minProm	GLIS1	0	1	1338	minProm	4	set2	0.457227	0.498923	0.81826	0.289991
GLIS1-1:1338, 4, set2, minTK	GLIS1	0	1	1338	minTK	4	set2	1.6237	0.202576	0.574512	-0.862219
GLIS1-1:1671, 8, set2, minTK	GLIS1	0	1	1671	minTK	8	set2	0.272244	0	0
GLIS2-1:1006, 1, set2, minCMV	GLIS2	0	1	1006	minCMV	1	set2	0.0524357	0.818878	0.952655	-0.0427046
GLIS2-1:1006, 1, set2, minProm	GLIS2	0	1	1006	minProm	1	set2	0.00219662	0.962618	0.992627	0.0109348
GLIS2-1:1006, 1, set2, minTK	GLIS2	0	1	1006	minTK	1	set2	1.16934	0.279537	0.658619	-0.268596
GLIS2-1:1339, 4, set2, minCMV	GLIS2	0	1	1339	minCMV	4	set2	0.955674	0.328279	0.6996	-0.239781
GLIS2-1:1339, 4, set2, minProm	GLIS2	0	1	1339	minProm	4	set2	0.0181279	0.892897	0.97615	0.0357303
GLIS2-1:1339, 4, set2, minTK	GLIS2	0	1	1339	minTK	4	set2	0.377821	0.538772	0.841758	-0.142774
GLIS2-1:1672, 8, set2, minCMV	GLIS2	0	1	1672	minCMV	8	set2	0.97234	0.324097	0.698084	-0.442939
GLIS2-1:1672, 8, set2, minProm	GLIS2	0	1	1672	minProm	8	set2	0.76476	0.381843	0.743111	0.298452
GLIS2-1:1672, 8, set2, minTK	GLIS2	0	1	1672	minTK	8	set2	0.000671	0.979335	0.996209	-0.014487
GLIS2-1:340, 4, set1, minCMV	GLIS2	0	1	340	minCMV	4	set1	0.705377	0.400983	0.757657	-0.460549
GLIS2-1:673, 8, set1, minTK	GLIS2	0	1	673	minTK	8	set1
GLIS2-1:7, 1, set1, minCMV	GLIS2	0	1	7	minCMV	1	set1	-7.31e-09	1	1
GLIS2-1:7, 1, set1, minProm	GLIS2	0	1	7	minProm	1	set1	0.301937	0	0
GLIS2-1:7, 1, set1, minTK	GLIS2	0	1	7	minTK	1	set1	-1.69e-10	1	1
GMEB2-1:1139, 1, set2, minCMV	GMEB2	0	1	1139	minCMV	1	set2	0.188406	0.664246	0.901312	-0.0802831
GMEB2-1:1139, 1, set2, minProm	GMEB2	0	1	1139	minProm	1	set2	4.36972	0.0365829	0.205695	-0.519991
GMEB2-1:1139, 1, set2, minTK	GMEB2	0	1	1139	minTK	1	set2	0.0554044	0.813913	0.95179	0.0484489
GMEB2-1:140, 1, set1, minCMV	GMEB2	0	1	140	minCMV	1	set1	0.0646158	0.799344	0.947867	-0.0493283
GMEB2-1:140, 1, set1, minProm	GMEB2	0	1	140	minProm	1	set1	0.960726	0.327004	0.699593	0.221595
GMEB2-1:140, 1, set1, minTK	GMEB2	0	1	140	minTK	1	set1	1.27187	0.259416	0.638915	-0.278641
GMEB2-1:1472, 4, set2, minCMV	GMEB2	0	1	1472	minCMV	4	set2	2.19251	0.138684	0.468205	-0.27021
GMEB2-1:1472, 4, set2, minProm	GMEB2	0	1	1472	minProm	4	set2	0.6652	0.41473	0.76544	0.187751
GMEB2-1:1472, 4, set2, minTK	GMEB2	0	1	1472	minTK	4	set2	0.267832	0.60479	0.872717	0.110977
GMEB2-1:1805, 8, set2, minCMV	GMEB2	0	1	1805	minCMV	8	set2	0.0273258	0.868704	0.967748	-0.0395041
GMEB2-1:1805, 8, set2, minProm	GMEB2	0	1	1805	minProm	8	set2	0.0872811	0.767663	0.937779	0.0761063
GMEB2-1:1805, 8, set2, minTK	GMEB2	0	1	1805	minTK	8	set2	0.0978717	0.754399	0.937256	-0.0646216
GMEB2-1:473, 4, set1, minCMV	GMEB2	0	1	473	minCMV	4	set1	0.126687	0.721892	0.923002	-0.0852293
GMEB2-1:473, 4, set1, minProm	GMEB2	0	1	473	minProm	4	set1	0.0178096	0.893836	0.976192	-0.0380315
GMEB2-1:473, 4, set1, minTK	GMEB2	0	1	473	minTK	4	set1	0.0363203	0.848856	0.960853	0.0472029
GMEB2-1:806, 8, set1, minCMV	GMEB2	0	1	806	minCMV	8	set1	0.221058	0.638235	0.890653	-0.126885
GMEB2-1:806, 8, set1, minProm	GMEB2	0	1	806	minProm	8	set1	0.126846	0.721725	0.923002	-0.0994397
GMEB2-1:806, 8, set1, minTK	GMEB2	0	1	806	minTK	8	set1	0.0555991	0.813592	0.951697	-0.0750779
GMEB2-2:1140, 1, set2, minCMV	GMEB2	0	2	1140	minCMV	1	set2	2.55778	0.109753	0.411908	-0.234286
GMEB2-2:1140, 1, set2, minProm	GMEB2	0	2	1140	minProm	1	set2	11.3509	0.000754	0.00990217	-0.523183
GMEB2-2:1140, 1, set2, minTK	GMEB2	0	2	1140	minTK	1	set2	6.70082	0.00963687	0.0763902	-0.390532
GMEB2-2:141, 1, set1, minCMV	GMEB2	0	2	141	minCMV	1	set1	4.74258	0.029425	0.175577	-0.325965
GMEB2-2:141, 1, set1, minProm	GMEB2	0	2	141	minProm	1	set1	5.52906	0.0187032	0.124553	-0.356997
GMEB2-2:141, 1, set1, minTK	GMEB2	0	2	141	minTK	1	set1	6.06241	0.0138089	0.0989422	-0.449276
GMEB2-2:1473, 4, set2, minCMV	GMEB2	0	2	1473	minCMV	4	set2	5.59205	0.0180421	0.121325	-0.4045
GMEB2-2:1473, 4, set2, minProm	GMEB2	0	2	1473	minProm	4	set2	0.0398731	0.841729	0.958069	0.031521
GMEB2-2:1473, 4, set2, minTK	GMEB2	0	2	1473	minTK	4	set2	8.20311	0.00418187	0.0399094	-0.497423
GMEB2-2:1806, 8, set2, minCMV	GMEB2	0	2	1806	minCMV	8	set2	16.7317	4.31e-05	0.000831	-0.614471
GMEB2-2:1806, 8, set2, minProm	GMEB2	0	2	1806	minProm	8	set2	3.29122	0.0696513	0.313943	-0.26642
GMEB2-2:1806, 8, set2, minTK	GMEB2	0	2	1806	minTK	8	set2	9.48016	0.00207705	0.0228141	-0.429343
GMEB2-2:474, 4, set1, minCMV	GMEB2	0	2	474	minCMV	4	set1	14.4369	0.000145	0.00240517	-0.621051
GMEB2-2:474, 4, set1, minProm	GMEB2	0	2	474	minProm	4	set1	0.884822	0.346884	0.71345	-0.220323
GMEB2-2:474, 4, set1, minTK	GMEB2	0	2	474	minTK	4	set1	0.130596	0.717815	0.921721	-0.0653128
GMEB2-2:807, 8, set1, minCMV	GMEB2	0	2	807	minCMV	8	set1	5.10941	0.0237964	0.150629	-0.572018
GMEB2-2:807, 8, set1, minProm	GMEB2	0	2	807	minProm	8	set1	0.582756	0.445234	0.785783	-0.156929
GMEB2-2:807, 8, set1, minTK	GMEB2	0	2	807	minTK	8	set1	0.576637	0.447633	0.788883	-0.152645
GMEB2-3:1141, 1, set2, minCMV	GMEB2	0	3	1141	minCMV	1	set2	1.4551	0.227711	0.604472	-0.204203
GMEB2-3:1141, 1, set2, minProm	GMEB2	0	3	1141	minProm	1	set2	1.02548	0.311222	0.687102	-0.203143
GMEB2-3:1141, 1, set2, minTK	GMEB2	0	3	1141	minTK	1	set2	2.64863	0.103639	0.397963	-0.273483
GMEB2-3:142, 1, set1, minCMV	GMEB2	0	3	142	minCMV	1	set1	5.0506	0.0246174	0.154301	-0.390182
GMEB2-3:142, 1, set1, minProm	GMEB2	0	3	142	minProm	1	set1	6.53489	0.0105779	0.0815931	-0.43179
GMEB2-3:142, 1, set1, minTK	GMEB2	0	3	142	minTK	1	set1	3.45195	0.0631773	0.295274	-0.374062
GMEB2-3:1474, 4, set2, minCMV	GMEB2	0	3	1474	minCMV	4	set2	0.508379	0.475841	0.804291	-0.143172
GMEB2-3:1474, 4, set2, minProm	GMEB2	0	3	1474	minProm	4	set2	1.662	0.197333	0.567881	-0.295997
GMEB2-3:1474, 4, set2, minTK	GMEB2	0	3	1474	minTK	4	set2	3.53063	0.0602449	0.287567	-0.348556
GMEB2-3:1807, 8, set2, minCMV	GMEB2	0	3	1807	minCMV	8	set2	0.146736	0.701674	0.91724	-0.0757345
GMEB2-3:1807, 8, set2, minProm	GMEB2	0	3	1807	minProm	8	set2	4.24325	0.0394066	0.216613	-0.381031
GMEB2-3:1807, 8, set2, minTK	GMEB2	0	3	1807	minTK	8	set2	0.278432	0.597731	0.86969	-0.130097
GMEB2-3:475, 4, set1, minCMV	GMEB2	0	3	475	minCMV	4	set1	7.02789	0.00802499	0.0664959	-0.423447
GMEB2-3:475, 4, set1, minProm	GMEB2	0	3	475	minProm	4	set1	7.47828	0.00624478	0.0550114	-0.690383
GMEB2-3:475, 4, set1, minTK	GMEB2	0	3	475	minTK	4	set1	2.00292	0.156997	0.5039	-0.295572
GMEB2-3:808, 8, set1, minCMV	GMEB2	0	3	808	minCMV	8	set1	3.35162	0.0671389	0.306949	-0.29235
GMEB2-3:808, 8, set1, minProm	GMEB2	0	3	808	minProm	8	set1	0.168094	0.681811	0.910361	-0.0722377
GMEB2-3:808, 8, set1, minTK	GMEB2	0	3	808	minTK	8	set1	1.69345	0.193147	0.563901	-0.19316
GRHL1-1:1037, 1, set2, minCMV	GRHL1	0	1	1037	minCMV	1	set2	0.00140743	0.970074	0.993949	-0.00557122
GRHL1-1:1037, 1, set2, minProm	GRHL1	0	1	1037	minProm	1	set2	5.02131	0.0250372	0.156228	-0.349512
GRHL1-1:1037, 1, set2, minTK	GRHL1	0	1	1037	minTK	1	set2	0.0270824	0.869285	0.967748	-0.0258889
GRHL1-1:1370, 4, set2, minCMV	GRHL1	0	1	1370	minCMV	4	set2	3.86492	0.0493057	0.255955	-0.337636
GRHL1-1:1370, 4, set2, minProm	GRHL1	0	1	1370	minProm	4	set2	0.0233556	0.878536	0.970531	0.0239823
GRHL1-1:1370, 4, set2, minTK	GRHL1	0	1	1370	minTK	4	set2	1.71299	0.190598	0.559069	-0.189964
GRHL1-1:1703, 8, set2, minCMV	GRHL1	0	1	1703	minCMV	8	set2	4.67189	0.0306602	0.179911	-0.392783
GRHL1-1:1703, 8, set2, minProm	GRHL1	0	1	1703	minProm	8	set2	0.94154	0.331882	0.700982	-0.172054
GRHL1-1:1703, 8, set2, minTK	GRHL1	0	1	1703	minTK	8	set2	1.39855	0.236966	0.611972	-0.249488
GRHL1-1:371, 4, set1, minCMV	GRHL1	0	1	371	minCMV	4	set1	0.53396	0.464947	0.796852	0.110053
GRHL1-1:371, 4, set1, minProm	GRHL1	0	1	371	minProm	4	set1	0.403844	0.525111	0.833783	0.112755
GRHL1-1:371, 4, set1, minTK	GRHL1	0	1	371	minTK	4	set1	0.00546166	0.941088	0.987571	-0.0117871
GRHL1-1:38, 1, set1, minCMV	GRHL1	0	1	38	minCMV	1	set1	0.349201	0.554566	0.848901	0.0987433
GRHL1-1:38, 1, set1, minProm	GRHL1	0	1	38	minProm	1	set1	0.133854	0.714469	0.920749	0.0622776
GRHL1-1:38, 1, set1, minTK	GRHL1	0	1	38	minTK	1	set1	2.77e-05	0.9958	1	-0.000982475
GRHL1-1:704, 8, set1, minCMV	GRHL1	0	1	704	minCMV	8	set1	0.338664	0.560601	0.851659	0.097381
GRHL1-1:704, 8, set1, minProm	GRHL1	0	1	704	minProm	8	set1	0.964211	0.326128	0.699593	-0.164043
GRHL1-1:704, 8, set1, minTK	GRHL1	0	1	704	minTK	8	set1	0.0494522	0.824019	0.955133	0.0390545
GRHL1-2:1038, 1, set2, minCMV	GRHL1	0	2	1038	minCMV	1	set2	0.27377	0.600814	0.870047	0.109861
GRHL1-2:1038, 1, set2, minProm	GRHL1	0	2	1038	minProm	1	set2	0.164567	0.684986	0.911929	0.0918823
GRHL1-2:1038, 1, set2, minTK	GRHL1	0	2	1038	minTK	1	set2	1.48607	0.222827	0.601918	0.24893
GRHL1-2:1371, 4, set2, minCMV	GRHL1	0	2	1371	minCMV	4	set2	1.8958	0.16855	0.524579	-0.410525
GRHL1-2:1371, 4, set2, minProm	GRHL1	0	2	1371	minProm	4	set2	0.886883	0.346323	0.71317	-0.247401
GRHL1-2:1371, 4, set2, minTK	GRHL1	0	2	1371	minTK	4	set2	1.72568	0.188964	0.557003	-0.285903
GRHL1-2:1704, 8, set2, minCMV	GRHL1	0	2	1704	minCMV	8	set2	0.350512	0.553823	0.848901	-0.140727
GRHL1-2:1704, 8, set2, minProm	GRHL1	0	2	1704	minProm	8	set2	0.350606	0.55377	0.848901	0.152033
GRHL1-2:1704, 8, set2, minTK	GRHL1	0	2	1704	minTK	8	set2	0.287726	0.591682	0.86742	-0.138761
GRHL1-2:372, 4, set1, minCMV	GRHL1	0	2	372	minCMV	4	set1	0.0146574	0.903637	0.978525	0.0356269
GRHL1-2:372, 4, set1, minProm	GRHL1	0	2	372	minProm	4	set1	0.124694	0.723999	0.924429	-0.108831
GRHL1-2:372, 4, set1, minTK	GRHL1	0	2	372	minTK	4	set1	2.25552	0.133139	0.458108	-0.516179
GRHL1-2:39, 1, set1, minCMV	GRHL1	0	2	39	minCMV	1	set1	0.91965	0.337567	0.706386	0.354969
GRHL1-2:39, 1, set1, minProm	GRHL1	0	2	39	minProm	1	set1	0.0162059	0.898701	0.977228	-0.0418793
GRHL1-2:39, 1, set1, minTK	GRHL1	0	2	39	minTK	1	set1	0.703196	0.401712	0.757778	-0.234775
GRHL1-2:705, 8, set1, minCMV	GRHL1	0	2	705	minCMV	8	set1	0.00832188	0.927314	0.982691	-0.0218959
GRHL1-2:705, 8, set1, minProm	GRHL1	0	2	705	minProm	8	set1	0.0136994	0.906825	0.979747	0.0257692
GRHL1-2:705, 8, set1, minTK	GRHL1	0	2	705	minTK	8	set1	5.31136	0.0211869	0.137513	0.641812
HES5-1:1174, 1, set2, minCMV	HES5	0	1	1174	minCMV	1	set2	6.40749	0.011364	0.0857185	-0.734737
HES5-1:1174, 1, set2, minProm	HES5	0	1	1174	minProm	1	set2	5.25477	0.0218866	0.140276	-0.713409
HES5-1:1174, 1, set2, minTK	HES5	0	1	1174	minTK	1	set2	1.1744	0.278499	0.657419	-0.396154
HES5-1:1507, 4, set2, minCMV	HES5	0	1	1507	minCMV	4	set2	3.49012	0.0617361	0.291809	-0.683982
HES5-1:1507, 4, set2, minProm	HES5	0	1	1507	minProm	4	set2	11.0677	0.000878	0.0110755	-0.923385
HES5-1:1507, 4, set2, minTK	HES5	0	1	1507	minTK	4	set2	1.03095	0.309935	0.685519	-0.333013
HES5-1:175, 1, set1, minCMV	HES5	0	1	175	minCMV	1	set1	2.88965	0.08915	0.361945	-0.812195
HES5-1:175, 1, set1, minProm	HES5	0	1	175	minProm	1	set1	1.37973	0.240147	0.616598	-0.472957
HES5-1:175, 1, set1, minTK	HES5	0	1	175	minTK	1	set1	1.80128	0.179558	0.541166	-0.529804
HES5-1:1840, 8, set2, minCMV	HES5	0	1	1840	minCMV	8	set2	2.55444	0.109985	0.412527	-0.537798
HES5-1:1840, 8, set2, minProm	HES5	0	1	1840	minProm	8	set2	4.49487	0.0339966	0.195083	-0.762593
HES5-1:1840, 8, set2, minTK	HES5	0	1	1840	minTK	8	set2	2.37112	0.123599	0.439939	-0.515624
HES5-1:508, 4, set1, minCMV	HES5	0	1	508	minCMV	4	set1	7.18765	0.00734069	0.0625129	-0.799741
HES5-1:508, 4, set1, minProm	HES5	0	1	508	minProm	4	set1	0.0194315	0.889137	0.975845	0.0884108
HES5-1:508, 4, set1, minTK	HES5	0	1	508	minTK	4	set1	2.58223	0.108069	0.407759	-0.530207
HES5-1:841, 8, set1, minCMV	HES5	0	1	841	minCMV	8	set1	2.69033	0.100959	0.390866	-0.911586
HES5-1:841, 8, set1, minProm	HES5	0	1	841	minProm	8	set1	0.365189	0.545638	0.845601	0.256723
HES5-1:841, 8, set1, minTK	HES5	0	1	841	minTK	8	set1	3.20476	0.0734242	0.323172	-1.01482
HESX1-1:1236, 1, set2, minCMV	HESX1	0	1	1236	minCMV	1	set2	0.903091	0.341954	0.709803	0.206872
HESX1-1:1236, 1, set2, minProm	HESX1	0	1	1236	minProm	1	set2	0.0136017	0.907156	0.979844	-0.0300771
HESX1-1:1236, 1, set2, minTK	HESX1	0	1	1236	minTK	1	set2	0.40356	0.525256	0.833783	0.185203
HESX1-1:1569, 4, set2, minCMV	HESX1	0	1	1569	minCMV	4	set2	2.41131	0.120462	0.433295	0.398604
HESX1-1:1569, 4, set2, minProm	HESX1	0	1	1569	minProm	4	set2	0.35715	0.550093	0.847594	0.234095
HESX1-1:1569, 4, set2, minTK	HESX1	0	1	1569	minTK	4	set2	1.19985	0.273352	0.654817	0.261102
HESX1-1:1902, 8, set2, minCMV	HESX1	0	1	1902	minCMV	8	set2	0.00906997	0.924127	0.982308	0.0270007
HESX1-1:1902, 8, set2, minProm	HESX1	0	1	1902	minProm	8	set2	1.03989	0.307847	0.683809	0.259574
HESX1-1:1902, 8, set2, minTK	HESX1	0	1	1902	minTK	8	set2	0.000508	0.982026	0.997625	-0.00649823
HESX1-1:237, 1, set1, minCMV	HESX1	0	1	237	minCMV	1	set1	0.383114	0.535941	0.839717	0.12354
HESX1-1:237, 1, set1, minProm	HESX1	0	1	237	minProm	1	set1	0.0087322	0.925549	0.982686	0.0232369
HESX1-1:237, 1, set1, minTK	HESX1	0	1	237	minTK	1	set1	0.120039	0.728992	0.926081	-0.0875143
HESX1-1:570, 4, set1, minCMV	HESX1	0	1	570	minCMV	4	set1	2.01631	0.155617	0.501306	0.397881
HESX1-1:570, 4, set1, minProm	HESX1	0	1	570	minProm	4	set1	0.0229971	0.879465	0.971162	0.0481325
HESX1-1:570, 4, set1, minTK	HESX1	0	1	570	minTK	4	set1	0.0697952	0.791635	0.945707	0.0809785
HESX1-1:903, 8, set1, minCMV	HESX1	0	1	903	minCMV	8	set1	0.41892	0.517476	0.828889	-0.275086
HESX1-1:903, 8, set1, minProm	HESX1	0	1	903	minProm	8	set1	0.313441	0.575576	0.861534	0.18186
HESX1-1:903, 8, set1, minTK	HESX1	0	1	903	minTK	8	set1	0.0568849	0.811489	0.95123	0.0669387
HEY2-1:1175, 1, set2, minCMV	HEY2	0	1	1175	minCMV	1	set2	20.7785	5.16e-06	0.000123	-0.745955
HEY2-1:1175, 1, set2, minProm	HEY2	0	1	1175	minProm	1	set2	10.9143	0.000954	0.0117886	-0.580257
HEY2-1:1175, 1, set2, minTK	HEY2	0	1	1175	minTK	1	set2	13.993	0.000183	0.00294655	-0.511729
HEY2-1:1508, 4, set2, minCMV	HEY2	0	1	1508	minCMV	4	set2	18.3348	1.85e-05	0.000395	-0.729714
HEY2-1:1508, 4, set2, minProm	HEY2	0	1	1508	minProm	4	set2	19.9042	8.14e-06	0.000189	-0.664872
HEY2-1:1508, 4, set2, minTK	HEY2	0	1	1508	minTK	4	set2	16.4793	4.92e-05	0.000935	-0.629176
HEY2-1:176, 1, set1, minCMV	HEY2	0	1	176	minCMV	1	set1	12.5109	0.000405	0.00577394	-0.857465
HEY2-1:176, 1, set1, minProm	HEY2	0	1	176	minProm	1	set1	4.90049	0.0268491	0.16334	-0.518664
HEY2-1:176, 1, set1, minTK	HEY2	0	1	176	minTK	1	set1	13.4603	0.000243659	0.00377255	-0.650946
HEY2-1:1841, 8, set2, minCMV	HEY2	0	1	1841	minCMV	8	set2	19.2689	1.14e-05	0.000258	-0.736801
HEY2-1:1841, 8, set2, minProm	HEY2	0	1	1841	minProm	8	set2	7.73911	0.00540375	0.0490814	-0.503015
HEY2-1:1841, 8, set2, minTK	HEY2	0	1	1841	minTK	8	set2	22.2255	2.42e-06	6.02e-05	-0.705026
HEY2-1:509, 4, set1, minCMV	HEY2	0	1	509	minCMV	4	set1	9.53104	0.00202025	0.0224644	-0.648726
HEY2-1:509, 4, set1, minProm	HEY2	0	1	509	minProm	4	set1	7.02997	0.00801568	0.0664959	-0.484532
HEY2-1:509, 4, set1, minTK	HEY2	0	1	509	minTK	4	set1	4.10297	0.0428081	0.230563	-0.397851
HEY2-1:842, 8, set1, minCMV	HEY2	0	1	842	minCMV	8	set1	18.4626	1.73e-05	0.000373	-0.758346
HEY2-1:842, 8, set1, minProm	HEY2	0	1	842	minProm	8	set1	3.53032	0.0602562	0.287567	-0.531241
HEY2-1:842, 8, set1, minTK	HEY2	0	1	842	minTK	8	set1	2.75064	0.0972155	0.380678	-0.420699
HINFP1-1:341, 4, set1, minCMV	HINFP1	0	1	341	minCMV	4	set1	-3.91e-13	1	1
HINFP1-2:1008, 1, set2, minCMV	HINFP1	0	2	1008	minCMV	1	set2	0.656915	0.417651	0.766722	0.185071
HINFP1-2:1008, 1, set2, minProm	HINFP1	0	2	1008	minProm	1	set2	2.61553	0.105822	0.402819	0.434891
HINFP1-2:1008, 1, set2, minTK	HINFP1	0	2	1008	minTK	1	set2	1.43917	0.230274	0.606925	0.261267
HINFP1-2:1341, 4, set2, minCMV	HINFP1	0	2	1341	minCMV	4	set2	0.464852	0.495365	0.817181	0.168269
HINFP1-2:1341, 4, set2, minProm	HINFP1	0	2	1341	minProm	4	set2	2.22521	0.135775	0.461859	0.505423
HINFP1-2:1341, 4, set2, minTK	HINFP1	0	2	1341	minTK	4	set2	0.288833	0.59097	0.867129	-0.179533
HINFP1-2:1674, 8, set2, minCMV	HINFP1	0	2	1674	minCMV	8	set2	0.00349692	0.952845	0.990956	0.0157442
HINFP1-2:1674, 8, set2, minProm	HINFP1	0	2	1674	minProm	8	set2	3.7497	0.0528168	0.26735	0.586536
HINFP1-2:1674, 8, set2, minTK	HINFP1	0	2	1674	minTK	8	set2	0.512788	0.473934	0.803268	-0.237002
HINFP1-2:342, 4, set1, minCMV	HINFP1	0	2	342	minCMV	4	set1	0.0144207	0.904415	0.978525	0.040753
HINFP1-2:342, 4, set1, minProm	HINFP1	0	2	342	minProm	4	set1	0.631337	0.426865	0.773294	0.350281
HINFP1-2:342, 4, set1, minTK	HINFP1	0	2	342	minTK	4	set1	0.212481	0.64483	0.894326	0.172437
HINFP1-2:675, 8, set1, minCMV	HINFP1	0	2	675	minCMV	8	set1	0.0514442	0.820569	0.953508	0.0866591
HINFP1-2:675, 8, set1, minProm	HINFP1	0	2	675	minProm	8	set1	0.558671	0.454796	0.790738	0.270827
HINFP1-2:675, 8, set1, minTK	HINFP1	0	2	675	minTK	8	set1	0.530784	0.466277	0.797255	-0.406084
HINFP1-2:9, 1, set1, minCMV	HINFP1	0	2	9	minCMV	1	set1	0.237947	0.625693	0.882252	-0.163304
HINFP1-2:9, 1, set1, minProm	HINFP1	0	2	9	minProm	1	set1	0.44074	0.506766	0.820824	0.255517
HINFP1-2:9, 1, set1, minTK	HINFP1	0	2	9	minTK	1	set1	0.24477	0.620782	0.881092	-0.182854
HMBOX1-1:1237, 1, set2, minCMV	HMBOX1	0	1	1237	minCMV	1	set2	0.00527009	0.942128	0.987987	-0.0161747
HMBOX1-1:1237, 1, set2, minProm	HMBOX1	0	1	1237	minProm	1	set2	0.842306	0.358738	0.723128	-0.244767
HMBOX1-1:1237, 1, set2, minTK	HMBOX1	0	1	1237	minTK	1	set2	0.32228	0.57024	0.857946	0.136643
HMBOX1-1:1570, 4, set2, minCMV	HMBOX1	0	1	1570	minCMV	4	set2	0.0228306	0.879898	0.971162	-0.0477689
HMBOX1-1:1570, 4, set2, minProm	HMBOX1	0	1	1570	minProm	4	set2	1.24323	0.264849	0.645616	-0.319029
HMBOX1-1:1570, 4, set2, minTK	HMBOX1	0	1	1570	minTK	4	set2	0.242573	0.622354	0.88146	-0.132344
HMBOX1-1:1903, 8, set2, minCMV	HMBOX1	0	1	1903	minCMV	8	set2	1.85926	0.17271	0.530812	0.393988
HMBOX1-1:1903, 8, set2, minProm	HMBOX1	0	1	1903	minProm	8	set2	0.881358	0.34783	0.713731	0.3113
HMBOX1-1:1903, 8, set2, minTK	HMBOX1	0	1	1903	minTK	8	set2	6.50057	0.010784	0.0824581	0.645754
HMBOX1-1:238, 1, set1, minCMV	HMBOX1	0	1	238	minCMV	1	set1	3.17782	0.0746442	0.32631	0.580882
HMBOX1-1:238, 1, set1, minProm	HMBOX1	0	1	238	minProm	1	set1	0.39827	0.527984	0.834667	0.213729
HMBOX1-1:238, 1, set1, minTK	HMBOX1	0	1	238	minTK	1	set1	0.0563325	0.812389	0.951559	-0.0668333
HMBOX1-1:571, 4, set1, minCMV	HMBOX1	0	1	571	minCMV	4	set1	0.0160585	0.89916	0.977346	0.0389222
HMBOX1-1:571, 4, set1, minProm	HMBOX1	0	1	571	minProm	4	set1	1.84011	0.174938	0.533922	-0.464237
HMBOX1-1:571, 4, set1, minTK	HMBOX1	0	1	571	minTK	4	set1	0.0894439	0.764885	0.937779	-0.108397
HMBOX1-1:904, 8, set1, minCMV	HMBOX1	0	1	904	minCMV	8	set1	0.0120624	0.912545	0.980996	0.028214
HMBOX1-1:904, 8, set1, minProm	HMBOX1	0	1	904	minProm	8	set1	0.248871	0.617871	0.880623	0.162543
HMBOX1-1:904, 8, set1, minTK	HMBOX1	0	1	904	minTK	8	set1	0.334921	0.562776	0.851881	0.18226
HNF1A-1:1238, 1, set2, minCMV	HNF1A	0	1	1238	minCMV	1	set2	3.01189	0.0826558	0.34403	0.376784
HNF1A-1:1238, 1, set2, minProm	HNF1A	0	1	1238	minProm	1	set2	2.777	0.0956269	0.377888	0.371614
HNF1A-1:1238, 1, set2, minTK	HNF1A	0	1	1238	minTK	1	set2	3.83748	0.0501187	0.258379	0.618571
HNF1A-1:1571, 4, set2, minCMV	HNF1A	0	1	1571	minCMV	4	set2	9.70562	0.00183705	0.0208109	0.592202
HNF1A-1:1571, 4, set2, minProm	HNF1A	0	1	1571	minProm	4	set2	0.010271	0.919276	0.982308	-0.0287257
HNF1A-1:1571, 4, set2, minTK	HNF1A	0	1	1571	minTK	4	set2	1.19711	0.2739	0.655118	0.21886
HNF1A-1:1904, 8, set2, minCMV	HNF1A	0	1	1904	minCMV	8	set2	6.57945	0.0103163	0.0801798	0.584664
HNF1A-1:1904, 8, set2, minProm	HNF1A	0	1	1904	minProm	8	set2	0.729519	0.393039	0.751762	0.239017
HNF1A-1:1904, 8, set2, minTK	HNF1A	0	1	1904	minTK	8	set2	0.0702659	0.79095	0.945707	-0.0734733
HNF1A-1:239, 1, set1, minCMV	HNF1A	0	1	239	minCMV	1	set1	9.20208	0.00241741	0.0257689	0.755416
HNF1A-1:239, 1, set1, minProm	HNF1A	0	1	239	minProm	1	set1	0.000835	0.976943	0.995259	0.00675058
HNF1A-1:239, 1, set1, minTK	HNF1A	0	1	239	minTK	1	set1	0.557734	0.455175	0.790738	-0.183096
HNF1A-1:572, 4, set1, minCMV	HNF1A	0	1	572	minCMV	4	set1	8.00905	0.00465442	0.0434979	0.711308
HNF1A-1:572, 4, set1, minProm	HNF1A	0	1	572	minProm	4	set1	0.194434	0.659251	0.899912	0.157745
HNF1A-1:572, 4, set1, minTK	HNF1A	0	1	572	minTK	4	set1	0.0697711	0.79167	0.945707	-0.0930965
HNF1A-1:905, 8, set1, minCMV	HNF1A	0	1	905	minCMV	8	set1	6.10094	0.013511	0.0978273	0.628086
HNF1A-1:905, 8, set1, minProm	HNF1A	0	1	905	minProm	8	set1	0.17318	0.677301	0.907506	0.0942355
HNF1A-1:905, 8, set1, minTK	HNF1A	0	1	905	minTK	8	set1	1.47607	0.22439	0.602462	0.35913
HNF4A-1:1276, 1, set2, minCMV	HNF4A	0	1	1276	minCMV	1	set2	0.386065	0.534375	0.838963	0.110366
HNF4A-1:1276, 1, set2, minProm	HNF4A	0	1	1276	minProm	1	set2	2.30627	0.128853	0.450539	0.256558
HNF4A-1:1276, 1, set2, minTK	HNF4A	0	1	1276	minTK	1	set2	4.9877	0.0255282	0.158127	0.38362
HNF4A-1:1609, 4, set2, minCMV	HNF4A	0	1	1609	minCMV	4	set2	1.14103	0.285434	0.664432	0.210674
HNF4A-1:1609, 4, set2, minProm	HNF4A	0	1	1609	minProm	4	set2	0.0448175	0.83234	0.957168	0.0381654
HNF4A-1:1609, 4, set2, minTK	HNF4A	0	1	1609	minTK	4	set2	0.308128	0.578831	0.862296	-0.146087
HNF4A-1:1942, 8, set2, minCMV	HNF4A	0	1	1942	minCMV	8	set2	3.59348	0.0580068	0.282618	-0.476533
HNF4A-1:1942, 8, set2, minProm	HNF4A	0	1	1942	minProm	8	set2	4.27451	0.038688	0.214004	0.451756
HNF4A-1:1942, 8, set2, minTK	HNF4A	0	1	1942	minTK	8	set2	0.107741	0.74273	0.933923	0.0588674
HNF4A-1:277, 1, set1, minCMV	HNF4A	0	1	277	minCMV	1	set1	6.72487	0.00950776	0.0759396	0.434561
HNF4A-1:277, 1, set1, minProm	HNF4A	0	1	277	minProm	1	set1	0.176534	0.674369	0.906117	-0.0669958
HNF4A-1:277, 1, set1, minTK	HNF4A	0	1	277	minTK	1	set1	0.00206933	0.963717	0.992989	-0.00778125
HNF4A-1:610, 4, set1, minCMV	HNF4A	0	1	610	minCMV	4	set1	0.0663807	0.796681	0.947848	0.0451622
HNF4A-1:610, 4, set1, minProm	HNF4A	0	1	610	minProm	4	set1	0.227653	0.633269	0.887531	-0.0873249
HNF4A-1:610, 4, set1, minTK	HNF4A	0	1	610	minTK	4	set1	0.828423	0.362729	0.727296	0.165999
HNF4A-1:943, 8, set1, minCMV	HNF4A	0	1	943	minCMV	8	set1	0.123227	0.725561	0.924436	0.0725625
HNF4A-1:943, 8, set1, minProm	HNF4A	0	1	943	minProm	8	set1	0.641156	0.423293	0.770536	0.127962
HNF4A-1:943, 8, set1, minTK	HNF4A	0	1	943	minTK	8	set1	0.160597	0.688607	0.912791	0.0715945
HNF4A-2:1277, 1, set2, minCMV	HNF4A	0	2	1277	minCMV	1	set2	0.0219719	0.882162	0.972088	0.0293166
HNF4A-2:1277, 1, set2, minProm	HNF4A	0	2	1277	minProm	1	set2	0.000316	0.985821	0.998688	0.00346721
HNF4A-2:1277, 1, set2, minTK	HNF4A	0	2	1277	minTK	1	set2	0.160707	0.688507	0.912791	-0.0655395
HNF4A-2:1610, 4, set2, minCMV	HNF4A	0	2	1610	minCMV	4	set2	6.6915	0.00968734	0.0765512	0.434429
HNF4A-2:1610, 4, set2, minProm	HNF4A	0	2	1610	minProm	4	set2	0.190092	0.66284	0.900805	-0.0916614
HNF4A-2:1610, 4, set2, minTK	HNF4A	0	2	1610	minTK	4	set2	0.0258911	0.872167	0.968548	0.0291914
HNF4A-2:1943, 8, set2, minCMV	HNF4A	0	2	1943	minCMV	8	set2	0.0311658	0.859871	0.965599	0.0357129
HNF4A-2:1943, 8, set2, minProm	HNF4A	0	2	1943	minProm	8	set2	1.8852	0.169744	0.526379	0.250496
HNF4A-2:1943, 8, set2, minTK	HNF4A	0	2	1943	minTK	8	set2	1.16454	0.280527	0.659936	0.212166
HNF4A-2:278, 1, set1, minCMV	HNF4A	0	2	278	minCMV	1	set1	1.78732	0.181253	0.543659	0.203118
HNF4A-2:278, 1, set1, minProm	HNF4A	0	2	278	minProm	1	set1	0.0260846	0.871694	0.968548	0.0280983
HNF4A-2:278, 1, set1, minTK	HNF4A	0	2	278	minTK	1	set1	2.76018	0.0966377	0.379626	0.2852
HNF4A-2:611, 4, set1, minCMV	HNF4A	0	2	611	minCMV	4	set1	1.19276	0.274774	0.655445	0.179822
HNF4A-2:611, 4, set1, minProm	HNF4A	0	2	611	minProm	4	set1	0.0130277	0.909128	0.98028	0.0243269
HNF4A-2:611, 4, set1, minTK	HNF4A	0	2	611	minTK	4	set1	0.077087	0.781285	0.942824	0.057711
HNF4A-2:944, 8, set1, minCMV	HNF4A	0	2	944	minCMV	8	set1	0.393762	0.530329	0.836	-0.170033
HNF4A-2:944, 8, set1, minProm	HNF4A	0	2	944	minProm	8	set1	5.25564	0.0218757	0.140276	0.470967
HNF4A-2:944, 8, set1, minTK	HNF4A	0	2	944	minTK	8	set1	0.158283	0.690742	0.913059	-0.0626638
HNF4A-3:1278, 1, set2, minCMV	HNF4A	0	3	1278	minCMV	1	set2	0.461399	0.496971	0.817585	0.118112
HNF4A-3:1278, 1, set2, minProm	HNF4A	0	3	1278	minProm	1	set2	3.86363	0.0493434	0.255955	0.326292
HNF4A-3:1278, 1, set2, minTK	HNF4A	0	3	1278	minTK	1	set2	0.254371	0.614014	0.878464	-0.0977683
HNF4A-3:1611, 4, set2, minCMV	HNF4A	0	3	1611	minCMV	4	set2	0.00511461	0.942987	0.98827	0.0153025
HNF4A-3:1611, 4, set2, minProm	HNF4A	0	3	1611	minProm	4	set2	0.903398	0.341872	0.709803	0.196689
HNF4A-3:1611, 4, set2, minTK	HNF4A	0	3	1611	minTK	4	set2	0.0488534	0.825071	0.955447	0.0460711
HNF4A-3:1944, 8, set2, minCMV	HNF4A	0	3	1944	minCMV	8	set2	2.35718	0.124707	0.442092	0.293976
HNF4A-3:1944, 8, set2, minProm	HNF4A	0	3	1944	minProm	8	set2	0.0295123	0.863601	0.966201	0.0342649
HNF4A-3:1944, 8, set2, minTK	HNF4A	0	3	1944	minTK	8	set2	0.730077	0.392858	0.751683	0.204313
HNF4A-3:279, 1, set1, minCMV	HNF4A	0	3	279	minCMV	1	set1	0.857993	0.354301	0.720015	-0.170277
HNF4A-3:279, 1, set1, minProm	HNF4A	0	3	279	minProm	1	set1	0.13079	0.717614	0.921721	0.0720682
HNF4A-3:279, 1, set1, minTK	HNF4A	0	3	279	minTK	1	set1	0.122827	0.725988	0.924582	0.067879
HNF4A-3:612, 4, set1, minCMV	HNF4A	0	3	612	minCMV	4	set1	0.455973	0.499512	0.81826	-0.136629
HNF4A-3:612, 4, set1, minProm	HNF4A	0	3	612	minProm	4	set1	0.869276	0.351156	0.715959	0.181686
HNF4A-3:612, 4, set1, minTK	HNF4A	0	3	612	minTK	4	set1	0.096233	0.756398	0.937779	-0.0495704
HNF4A-3:945, 8, set1, minCMV	HNF4A	0	3	945	minCMV	8	set1	0.0331257	0.855579	0.964608	-0.0353437
HNF4A-3:945, 8, set1, minProm	HNF4A	0	3	945	minProm	8	set1	3.3123	0.068763	0.312282	0.330767
HNF4A-3:945, 8, set1, minTK	HNF4A	0	3	945	minTK	8	set1	0.75726	0.384187	0.74437	0.177924
HNF4A-4:1279, 1, set2, minCMV	HNF4A	0	4	1279	minCMV	1	set2	0.533203	0.465263	0.796852	0.310398
HNF4A-4:1279, 1, set2, minProm	HNF4A	0	4	1279	minProm	1	set2	0.0449439	0.832107	0.957168	0.060104
HNF4A-4:1279, 1, set2, minTK	HNF4A	0	4	1279	minTK	1	set2	0.191426	0.661733	0.900097	-0.128294
HNF4A-4:1612, 4, set2, minCMV	HNF4A	0	4	1612	minCMV	4	set2	0.525756	0.468396	0.798789	0.223848
HNF4A-4:1612, 4, set2, minProm	HNF4A	0	4	1612	minProm	4	set2	0.0209921	0.8848	0.973299	0.0410682
HNF4A-4:1612, 4, set2, minTK	HNF4A	0	4	1612	minTK	4	set2	0.0955536	0.757232	0.937779	-0.134516
HNF4A-4:1945, 8, set2, minCMV	HNF4A	0	4	1945	minCMV	8	set2	0.15368	0.695043	0.914117	0.157272
HNF4A-4:1945, 8, set2, minProm	HNF4A	0	4	1945	minProm	8	set2	0.150989	0.697592	0.915094	-0.121066
HNF4A-4:1945, 8, set2, minTK	HNF4A	0	4	1945	minTK	8	set2	0.0465864	0.829113	0.957168	0.0762106
HNF4A-4:280, 1, set1, minCMV	HNF4A	0	4	280	minCMV	1	set1	3.45366	0.0631118	0.295274	0.331095
HNF4A-4:280, 1, set1, minProm	HNF4A	0	4	280	minProm	1	set1	1.10524	0.29312	0.672266	0.19583
HNF4A-4:280, 1, set1, minTK	HNF4A	0	4	280	minTK	1	set1	1.52722	0.216531	0.593526	-0.260245
HNF4A-4:613, 4, set1, minCMV	HNF4A	0	4	613	minCMV	4	set1	0.025334	0.873538	0.96937	0.031701
HNF4A-4:613, 4, set1, minProm	HNF4A	0	4	613	minProm	4	set1	1.14755	0.284063	0.663631	0.242384
HNF4A-4:613, 4, set1, minTK	HNF4A	0	4	613	minTK	4	set1	0.125679	0.722955	0.923494	-0.0630888
HNF4A-4:946, 8, set1, minCMV	HNF4A	0	4	946	minCMV	8	set1	8.41286	0.00372577	0.0362866	0.412531
HNF4A-4:946, 8, set1, minProm	HNF4A	0	4	946	minProm	8	set1	0.661777	0.415933	0.765996	0.153041
HNF4A-4:946, 8, set1, minTK	HNF4A	0	4	946	minTK	8	set1	0.461134	0.497094	0.817585	-0.116654
HNF4A-5:1280, 1, set2, minCMV	HNF4A	0	5	1280	minCMV	1	set2	0.790259	0.374022	0.734173	0.122371
HNF4A-5:1280, 1, set2, minProm	HNF4A	0	5	1280	minProm	1	set2	0.533603	0.465096	0.796852	-0.105626
HNF4A-5:1280, 1, set2, minTK	HNF4A	0	5	1280	minTK	1	set2	0.0587292	0.808516	0.950213	-0.0381054
HNF4A-5:1613, 4, set2, minCMV	HNF4A	0	5	1613	minCMV	4	set2	1.31524	0.251449	0.62972	0.201259
HNF4A-5:1613, 4, set2, minProm	HNF4A	0	5	1613	minProm	4	set2	0.348012	0.555241	0.848901	-0.109224
HNF4A-5:1613, 4, set2, minTK	HNF4A	0	5	1613	minTK	4	set2	0.0427748	0.83615	0.957168	-0.030067
HNF4A-5:1946, 8, set2, minCMV	HNF4A	0	5	1946	minCMV	8	set2	4.91972	0.0265518	0.162378	0.302889
HNF4A-5:1946, 8, set2, minProm	HNF4A	0	5	1946	minProm	8	set2	0.149065	0.69943	0.915281	-0.0691304
HNF4A-5:1946, 8, set2, minTK	HNF4A	0	5	1946	minTK	8	set2	0.35388	0.551925	0.848665	0.0871232
HNF4A-5:281, 1, set1, minCMV	HNF4A	0	5	281	minCMV	1	set1	2.53365	0.111443	0.414953	0.262171
HNF4A-5:281, 1, set1, minProm	HNF4A	0	5	281	minProm	1	set1	1.0241	0.311549	0.687108	0.17135
HNF4A-5:281, 1, set1, minTK	HNF4A	0	5	281	minTK	1	set1	0.0441649	0.833547	0.957168	-0.034184
HNF4A-5:614, 4, set1, minCMV	HNF4A	0	5	614	minCMV	4	set1	1.05177	0.305099	0.681314	0.154837
HNF4A-5:614, 4, set1, minProm	HNF4A	0	5	614	minProm	4	set1	2.42605	0.119334	0.431258	0.250556
HNF4A-5:614, 4, set1, minTK	HNF4A	0	5	614	minTK	4	set1	1.91112	0.166839	0.52132	-0.20099
HNF4A-5:947, 8, set1, minCMV	HNF4A	0	5	947	minCMV	8	set1	0.964208	0.326129	0.699593	0.13105
HNF4A-5:947, 8, set1, minProm	HNF4A	0	5	947	minProm	8	set1	0.206116	0.649829	0.895925	0.0878842
HNF4A-5:947, 8, set1, minTK	HNF4A	0	5	947	minTK	8	set1	0.305477	0.580469	0.862347	-0.0932497
HOMEZ-1:1077, 1, set2, minCMV	HOMEZ	0	1	1077	minCMV	1	set2	1.00178	0.316881	0.690926	0.272312
HOMEZ-1:1077, 1, set2, minProm	HOMEZ	0	1	1077	minProm	1	set2	0.428966	0.512497	0.825178	0.175877
HOMEZ-1:1077, 1, set2, minTK	HOMEZ	0	1	1077	minTK	1	set2	0.0619046	0.803511	0.949126	-0.049586
HOMEZ-1:1410, 4, set2, minCMV	HOMEZ	0	1	1410	minCMV	4	set2	3.03011	0.0817323	0.34185	0.407442
HOMEZ-1:1410, 4, set2, minProm	HOMEZ	0	1	1410	minProm	4	set2	0.0278073	0.867563	0.967748	-0.0409548
HOMEZ-1:1410, 4, set2, minTK	HOMEZ	0	1	1410	minTK	4	set2	3.30372	0.0691234	0.312558	-0.443979
HOMEZ-1:1743, 8, set2, minCMV	HOMEZ	0	1	1743	minCMV	8	set2	0.0126074	0.910599	0.98083	-0.0253234
HOMEZ-1:1743, 8, set2, minProm	HOMEZ	0	1	1743	minProm	8	set2	3.70588	0.054221	0.270449	0.359477
HOMEZ-1:1743, 8, set2, minTK	HOMEZ	0	1	1743	minTK	8	set2	0.0111832	0.91578	0.982164	-0.022849
HOMEZ-1:411, 4, set1, minCMV	HOMEZ	0	1	411	minCMV	4	set1	1.34884	0.245481	0.624638	-0.301013
HOMEZ-1:411, 4, set1, minProm	HOMEZ	0	1	411	minProm	4	set1	3.15464	0.0757112	0.328528	0.647973
HOMEZ-1:411, 4, set1, minTK	HOMEZ	0	1	411	minTK	4	set1	0.535851	0.464157	0.796291	-0.188244
HOMEZ-1:744, 8, set1, minCMV	HOMEZ	0	1	744	minCMV	8	set1	0.150042	0.698495	0.915094	-0.142445
HOMEZ-1:744, 8, set1, minProm	HOMEZ	0	1	744	minProm	8	set1	1.03945	0.30795	0.683809	-0.369868
HOMEZ-1:744, 8, set1, minTK	HOMEZ	0	1	744	minTK	8	set1	3.95978	0.0465999	0.246445	0.541227
HOMEZ-1:78, 1, set1, minCMV	HOMEZ	0	1	78	minCMV	1	set1	0.0947797	0.758187	0.937779	0.0874089
HOMEZ-1:78, 1, set1, minProm	HOMEZ	0	1	78	minProm	1	set1	0.126943	0.721623	0.923002	0.101805
HOMEZ-1:78, 1, set1, minTK	HOMEZ	0	1	78	minTK	1	set1	11.274	0.000786	0.0101602	0.723275
HOXA10-1:1239, 1, set2, minCMV	HOXA10	0	1	1239	minCMV	1	set2	1.67363	0.195773	0.566601	0.186765
HOXA10-1:1239, 1, set2, minProm	HOXA10	0	1	1239	minProm	1	set2	3.24696	0.0715559	0.319065	-0.30453
HOXA10-1:1239, 1, set2, minTK	HOXA10	0	1	1239	minTK	1	set2	3.4456	0.0634205	0.295449	-0.352086
HOXA10-1:1572, 4, set2, minCMV	HOXA10	0	1	1572	minCMV	4	set2	0.324832	0.568718	0.856662	0.0800174
HOXA10-1:1572, 4, set2, minProm	HOXA10	0	1	1572	minProm	4	set2	1.85846	0.172803	0.530812	-0.227311
HOXA10-1:1572, 4, set2, minTK	HOXA10	0	1	1572	minTK	4	set2	1.09267	0.29588	0.673102	-0.20316
HOXA10-1:1905, 8, set2, minCMV	HOXA10	0	1	1905	minCMV	8	set2	1.74036	0.187093	0.554417	0.254136
HOXA10-1:1905, 8, set2, minProm	HOXA10	0	1	1905	minProm	8	set2	4.51685	0.0335626	0.193315	-0.444041
HOXA10-1:1905, 8, set2, minTK	HOXA10	0	1	1905	minTK	8	set2	3.5846	0.0583173	0.283282	-0.366798
HOXA10-1:240, 1, set1, minCMV	HOXA10	0	1	240	minCMV	1	set1	0.911232	0.339788	0.707699	0.206141
HOXA10-1:240, 1, set1, minProm	HOXA10	0	1	240	minProm	1	set1	0.277055	0.598638	0.86969	-0.126547
HOXA10-1:240, 1, set1, minTK	HOXA10	0	1	240	minTK	1	set1	0.468813	0.493534	0.817181	-0.179441
HOXA10-1:573, 4, set1, minCMV	HOXA10	0	1	573	minCMV	4	set1	0.237285	0.626174	0.882288	0.083808
HOXA10-1:573, 4, set1, minProm	HOXA10	0	1	573	minProm	4	set1	1.12672	0.288477	0.667821	-0.222973
HOXA10-1:573, 4, set1, minTK	HOXA10	0	1	573	minTK	4	set1	7.13862	0.00754414	0.0637153	-0.526424
HOXA10-1:906, 8, set1, minCMV	HOXA10	0	1	906	minCMV	8	set1	0.0730273	0.786979	0.945707	-0.058703
HOXA10-1:906, 8, set1, minProm	HOXA10	0	1	906	minProm	8	set1	7.54167	0.00602881	0.0534926	-0.617447
HOXA10-1:906, 8, set1, minTK	HOXA10	0	1	906	minTK	8	set1	1.53697	0.215069	0.592694	-0.265697
HOXA10-2:1240, 1, set2, minCMV	HOXA10	0	2	1240	minCMV	1	set2	0.00014	0.990568	0.999151	0.0023681
HOXA10-2:1240, 1, set2, minProm	HOXA10	0	2	1240	minProm	1	set2	0.212059	0.645159	0.894326	-0.104276
HOXA10-2:1240, 1, set2, minTK	HOXA10	0	2	1240	minTK	1	set2	3.37189	0.0663177	0.304101	0.361056
HOXA10-2:1573, 4, set2, minCMV	HOXA10	0	2	1573	minCMV	4	set2	0.00908639	0.924059	0.982308	0.0229503
HOXA10-2:1573, 4, set2, minProm	HOXA10	0	2	1573	minProm	4	set2	0.737474	0.390471	0.749601	0.217205
HOXA10-2:1573, 4, set2, minTK	HOXA10	0	2	1573	minTK	4	set2	0.0628496	0.802047	0.948637	-0.0535464
HOXA10-2:1906, 8, set2, minCMV	HOXA10	0	2	1906	minCMV	8	set2	0.241186	0.623351	0.881629	0.117725
HOXA10-2:1906, 8, set2, minProm	HOXA10	0	2	1906	minProm	8	set2	1.65043	0.198901	0.570145	0.338541
HOXA10-2:1906, 8, set2, minTK	HOXA10	0	2	1906	minTK	8	set2	3.73633	0.0532412	0.267983	0.39338
HOXA10-2:241, 1, set1, minCMV	HOXA10	0	2	241	minCMV	1	set1	0.177126	0.673855	0.906117	-0.123986
HOXA10-2:241, 1, set1, minProm	HOXA10	0	2	241	minProm	1	set1	0.00302729	0.956122	0.991486	-0.0137851
HOXA10-2:241, 1, set1, minTK	HOXA10	0	2	241	minTK	1	set1	0.598564	0.439126	0.781453	-0.185103
HOXA10-2:574, 4, set1, minCMV	HOXA10	0	2	574	minCMV	4	set1	0.335351	0.562525	0.851764	-0.146503
HOXA10-2:574, 4, set1, minProm	HOXA10	0	2	574	minProm	4	set1	0.088729	0.765799	0.937779	-0.0990996
HOXA10-2:574, 4, set1, minTK	HOXA10	0	2	574	minTK	4	set1	0.150327	0.698223	0.915094	-0.0940334
HOXA10-2:907, 8, set1, minCMV	HOXA10	0	2	907	minCMV	8	set1	0.0397461	0.841978	0.95807	-0.0544467
HOXA10-2:907, 8, set1, minProm	HOXA10	0	2	907	minProm	8	set1	0.600588	0.438354	0.781017	-0.235441
HOXA10-2:907, 8, set1, minTK	HOXA10	0	2	907	minTK	8	set1	1.41384	0.23442	0.610268	0.353815
HOXA13-1:1241, 1, set2, minCMV	HOXA13	0	1	1241	minCMV	1	set2	0.50846	0.475806	0.804291	0.0992227
HOXA13-1:1241, 1, set2, minProm	HOXA13	0	1	1241	minProm	1	set2	0.0283223	0.866353	0.967639	0.0300872
HOXA13-1:1241, 1, set2, minTK	HOXA13	0	1	1241	minTK	1	set2	3.27e-05	0.995438	1	-0.000113684
HOXA13-1:1574, 4, set2, minCMV	HOXA13	0	1	1574	minCMV	4	set2	0.0339087	0.853901	0.963814	-0.0316861
HOXA13-1:1574, 4, set2, minProm	HOXA13	0	1	1574	minProm	4	set2	4.5688	0.0325593	0.188243	0.39844
HOXA13-1:1574, 4, set2, minTK	HOXA13	0	1	1574	minTK	4	set2	0.1962	0.657806	0.899212	-0.0834794
HOXA13-1:1907, 8, set2, minCMV	HOXA13	0	1	1907	minCMV	8	set2	0.603587	0.437213	0.781017	0.118465
HOXA13-1:1907, 8, set2, minProm	HOXA13	0	1	1907	minProm	8	set2	0.0118671	0.913253	0.980996	0.0284286
HOXA13-1:1907, 8, set2, minTK	HOXA13	0	1	1907	minTK	8	set2	2.30321	0.129107	0.450539	0.246495
HOXA13-1:242, 1, set1, minCMV	HOXA13	0	1	242	minCMV	1	set1	1.72799	0.188668	0.556398	0.278757
HOXA13-1:242, 1, set1, minProm	HOXA13	0	1	242	minProm	1	set1	1.68435	0.194348	0.565543	0.292427
HOXA13-1:242, 1, set1, minTK	HOXA13	0	1	242	minTK	1	set1	0.465704	0.49497	0.817181	0.137399
HOXA13-1:575, 4, set1, minCMV	HOXA13	0	1	575	minCMV	4	set1	0.088597	0.765968	0.937779	0.0533208
HOXA13-1:575, 4, set1, minProm	HOXA13	0	1	575	minProm	4	set1	0.524128	0.469086	0.79903	0.158515
HOXA13-1:575, 4, set1, minTK	HOXA13	0	1	575	minTK	4	set1	0.299352	0.584289	0.864762	0.10621
HOXA13-1:908, 8, set1, minCMV	HOXA13	0	1	908	minCMV	8	set1	0.00157293	0.968364	0.993111	-0.00793701
HOXA13-1:908, 8, set1, minProm	HOXA13	0	1	908	minProm	8	set1	0.121485	0.72743	0.925211	-0.0846635
HOXA13-1:908, 8, set1, minTK	HOXA13	0	1	908	minTK	8	set1	0.857727	0.354376	0.720015	0.215249
HOXA13-2:1242, 1, set2, minCMV	HOXA13	0	2	1242	minCMV	1	set2	1.13962	0.285732	0.664544	0.187939
HOXA13-2:1242, 1, set2, minProm	HOXA13	0	2	1242	minProm	1	set2	0.335584	0.562389	0.851764	0.13095
HOXA13-2:1242, 1, set2, minTK	HOXA13	0	2	1242	minTK	1	set2	0.476646	0.489945	0.816576	0.151521
HOXA13-2:1575, 4, set2, minCMV	HOXA13	0	2	1575	minCMV	4	set2	0.00987477	0.920843	0.982308	-0.0246958
HOXA13-2:1575, 4, set2, minProm	HOXA13	0	2	1575	minProm	4	set2	0.071688	0.788895	0.945707	-0.0532496
HOXA13-2:1575, 4, set2, minTK	HOXA13	0	2	1575	minTK	4	set2	0.378573	0.538368	0.841757	0.122124
HOXA13-2:1908, 8, set2, minCMV	HOXA13	0	2	1908	minCMV	8	set2	0.880549	0.348051	0.713731	0.168614
HOXA13-2:1908, 8, set2, minProm	HOXA13	0	2	1908	minProm	8	set2	0.542136	0.461549	0.794273	0.135028
HOXA13-2:1908, 8, set2, minTK	HOXA13	0	2	1908	minTK	8	set2	0.807498	0.368861	0.730866	-0.179335
HOXA13-2:243, 1, set1, minCMV	HOXA13	0	2	243	minCMV	1	set1	1.69196	0.193343	0.563954	0.348999
HOXA13-2:243, 1, set1, minProm	HOXA13	0	2	243	minProm	1	set1	2.56061	0.109556	0.411422	0.3773
HOXA13-2:243, 1, set1, minTK	HOXA13	0	2	243	minTK	1	set1	1.02927	0.31033	0.685864	-0.217079
HOXA13-2:576, 4, set1, minCMV	HOXA13	0	2	576	minCMV	4	set1	1.4171	0.233881	0.610268	0.233629
HOXA13-2:576, 4, set1, minProm	HOXA13	0	2	576	minProm	4	set1	0.717042	0.397116	0.755825	0.217944
HOXA13-2:576, 4, set1, minTK	HOXA13	0	2	576	minTK	4	set1	0.0730489	0.786948	0.945707	0.0584545
HOXA13-2:909, 8, set1, minCMV	HOXA13	0	2	909	minCMV	8	set1	1.01442	0.313847	0.689591	-0.236343
HOXA13-2:909, 8, set1, minProm	HOXA13	0	2	909	minProm	8	set1	1.41317	0.234531	0.610268	-0.370237
HOXA13-2:909, 8, set1, minTK	HOXA13	0	2	909	minTK	8	set1	0.923722	0.3365	0.704972	0.227245
HOXC10-1:1243, 1, set2, minCMV	HOXC10	0	1	1243	minCMV	1	set2	0.0733647	0.786499	0.945707	-0.0368177
HOXC10-1:1243, 1, set2, minProm	HOXC10	0	1	1243	minProm	1	set2	1.63437	0.2011	0.572748	0.21884
HOXC10-1:1243, 1, set2, minTK	HOXC10	0	1	1243	minTK	1	set2	0.470098	0.492942	0.817134	-0.116645
HOXC10-1:1576, 4, set2, minCMV	HOXC10	0	1	1576	minCMV	4	set2	0.00624155	0.93703	0.986516	-0.0155739
HOXC10-1:1576, 4, set2, minProm	HOXC10	0	1	1576	minProm	4	set2	1.86002	0.172622	0.530812	-0.252215
HOXC10-1:1576, 4, set2, minTK	HOXC10	0	1	1576	minTK	4	set2	0.635715	0.425267	0.772656	0.148475
HOXC10-1:1909, 8, set2, minCMV	HOXC10	0	1	1909	minCMV	8	set2	0.278786	0.597498	0.86969	0.0796021
HOXC10-1:1909, 8, set2, minProm	HOXC10	0	1	1909	minProm	8	set2	0.416456	0.518711	0.829218	-0.127713
HOXC10-1:1909, 8, set2, minTK	HOXC10	0	1	1909	minTK	8	set2	0.188737	0.66397	0.901312	0.0762559
HOXC10-1:244, 1, set1, minCMV	HOXC10	0	1	244	minCMV	1	set1	2.19224	0.138708	0.468205	-0.457298
HOXC10-1:244, 1, set1, minProm	HOXC10	0	1	244	minProm	1	set1	0.0420235	0.837575	0.957168	0.0487646
HOXC10-1:244, 1, set1, minTK	HOXC10	0	1	244	minTK	1	set1	0.296971	0.585787	0.865016	-0.126807
[truncated: 4,143 more rows]

## Sheet: S7B - CdCl2
architecture	motif	neg_ctrl	tre	id	promoter	period	spacer	statistic	pval	fdr	log2fc
ALX3-1:1223, 1, set2, minCMV	ALX3	0	1	1223	minCMV	1	set2	0.050739	0.821782	0.968823	0.089682
ALX3-1:1223, 1, set2, minProm	ALX3	0	1	1223	minProm	1	set2	1.66984	0.19628	0.594279	-0.741596
ALX3-1:1223, 1, set2, minTK	ALX3	0	1	1223	minTK	1	set2	1.13015	0.287744	0.692507	-0.452784
ALX3-1:1556, 4, set2, minCMV	ALX3	0	1	1556	minCMV	4	set2	0.0747145	0.784592	0.956509	0.168036
ALX3-1:1556, 4, set2, minProm	ALX3	0	1	1556	minProm	4	set2	0.162861	0.686536	0.919374	-0.178955
ALX3-1:1556, 4, set2, minTK	ALX3	0	1	1556	minTK	4	set2	0.508429	0.47582	0.837973	-0.374667
ALX3-1:1889, 8, set2, minCMV	ALX3	0	1	1889	minCMV	8	set2	0.598439	0.439174	0.811963	0.669673
ALX3-1:1889, 8, set2, minProm	ALX3	0	1	1889	minProm	8	set2	0.217679	0.640814	0.90409	0.298128
ALX3-1:1889, 8, set2, minTK	ALX3	0	1	1889	minTK	8	set2	0.435948	0.509084	0.852564	-0.248459
ALX3-1:224, 1, set1, minCMV	ALX3	0	1	224	minCMV	1	set1	0.177416	0.673603	0.913979	-0.237542
ALX3-1:224, 1, set1, minProm	ALX3	0	1	224	minProm	1	set1	0.261092	0.609371	0.889571	0.25346
ALX3-1:224, 1, set1, minTK	ALX3	0	1	224	minTK	1	set1	0.247463	0.618867	0.89282	0.226414
ALX3-1:557, 4, set1, minCMV	ALX3	0	1	557	minCMV	4	set1	0.275053	0.599962	0.887406	0.331659
ALX3-1:557, 4, set1, minProm	ALX3	0	1	557	minProm	4	set1	1.59124	0.207149	0.607054	-1.28458
ALX3-1:557, 4, set1, minTK	ALX3	0	1	557	minTK	4	set1	0.0288974	0.865016	0.976874	-0.124735
ALX3-1:890, 8, set1, minCMV	ALX3	0	1	890	minCMV	8	set1	0.158409	0.690626	0.921032	-0.226675
ALX3-1:890, 8, set1, minProm	ALX3	0	1	890	minProm	8	set1	1.51405	0.218523	0.618794	-0.803629
ALX3-1:890, 8, set1, minTK	ALX3	0	1	890	minTK	8	set1	0.691544	0.40564	0.786849	-0.495107
ALX4-1:1224, 1, set2, minCMV	ALX4	0	1	1224	minCMV	1	set2	0.0246252	0.875305	0.978509	-0.059121
ALX4-1:1224, 1, set2, minProm	ALX4	0	1	1224	minProm	1	set2	0.153267	0.695433	0.922082	-0.148449
ALX4-1:1224, 1, set2, minTK	ALX4	0	1	1224	minTK	1	set2	0.0307741	0.860745	0.976874	-0.0578311
ALX4-1:1557, 4, set2, minCMV	ALX4	0	1	1557	minCMV	4	set2	0.738893	0.390016	0.777562	-0.328131
ALX4-1:1557, 4, set2, minProm	ALX4	0	1	1557	minProm	4	set2	0.131538	0.716842	0.93016	0.166523
ALX4-1:1557, 4, set2, minTK	ALX4	0	1	1557	minTK	4	set2	0.00171674	0.96695	0.995496	-0.0144042
ALX4-1:1890, 8, set2, minCMV	ALX4	0	1	1890	minCMV	8	set2	0.100988	0.750647	0.946777	-0.127722
ALX4-1:1890, 8, set2, minProm	ALX4	0	1	1890	minProm	8	set2	0.233743	0.628762	0.898903	0.229011
ALX4-1:1890, 8, set2, minTK	ALX4	0	1	1890	minTK	8	set2	1.66691	0.196674	0.594279	0.493522
ALX4-1:225, 1, set1, minCMV	ALX4	0	1	225	minCMV	1	set1	2.37028	0.123665	0.483018	-0.759958
ALX4-1:225, 1, set1, minProm	ALX4	0	1	225	minProm	1	set1	4.71372	0.0299228	0.213139	-1.57865
ALX4-1:225, 1, set1, minTK	ALX4	0	1	225	minTK	1	set1	0.286076	0.592746	0.884653	-0.225306
ALX4-1:558, 4, set1, minCMV	ALX4	0	1	558	minCMV	4	set1	2.30738	0.128761	0.488866	0.74551
ALX4-1:558, 4, set1, minProm	ALX4	0	1	558	minProm	4	set1	0.44083	0.506722	0.852232	-0.470192
ALX4-1:558, 4, set1, minTK	ALX4	0	1	558	minTK	4	set1	3.35248	0.0671037	0.343921	-0.786363
ALX4-1:891, 8, set1, minCMV	ALX4	0	1	891	minCMV	8	set1	0.104332	0.746692	0.944712	-0.212792
ALX4-1:891, 8, set1, minProm	ALX4	0	1	891	minProm	8	set1	0.372626	0.541576	0.865845	-0.250088
ALX4-1:891, 8, set1, minTK	ALX4	0	1	891	minTK	8	set1	9.37e-08	0	0
AR-1:1266, 1, set2, minCMV	AR	0	1	1266	minCMV	1	set2	1.5339	0.215528	0.614935	0.163229
AR-1:1266, 1, set2, minProm	AR	0	1	1266	minProm	1	set2	0.751347	0.38605	0.775384	-0.099407
AR-1:1266, 1, set2, minTK	AR	0	1	1266	minTK	1	set2	0.122607	0.726224	0.933217	-0.0391887
AR-1:1599, 4, set2, minCMV	AR	0	1	1599	minCMV	4	set2	1.12695	0.288426	0.693125	-0.118551
AR-1:1599, 4, set2, minProm	AR	0	1	1599	minProm	4	set2	0.229145	0.632159	0.900641	-0.0564722
AR-1:1599, 4, set2, minTK	AR	0	1	1599	minTK	4	set2	5.02126	0.025038	0.191012	-0.268631
AR-1:1932, 8, set2, minCMV	AR	0	1	1932	minCMV	8	set2	1.02706	0.310851	0.710471	-0.112741
AR-1:1932, 8, set2, minProm	AR	0	1	1932	minProm	8	set2	3.56456	0.0590253	0.321957	-0.239625
AR-1:1932, 8, set2, minTK	AR	0	1	1932	minTK	8	set2	5.44266	0.0196508	0.161954	-0.276541
AR-1:267, 1, set1, minCMV	AR	0	1	267	minCMV	1	set1	0.494708	0.481835	0.840288	0.0920329
AR-1:267, 1, set1, minProm	AR	0	1	267	minProm	1	set1	0.333676	0.563502	0.871821	-0.0886608
AR-1:267, 1, set1, minTK	AR	0	1	267	minTK	1	set1	1.65201	0.198686	0.596543	-0.171193
AR-1:600, 4, set1, minCMV	AR	0	1	600	minCMV	4	set1	2.6097	0.106212	0.445147	-0.176082
AR-1:600, 4, set1, minProm	AR	0	1	600	minProm	4	set1	0.00150605	0.969044	0.995496	-0.00510003
AR-1:600, 4, set1, minTK	AR	0	1	600	minTK	4	set1	3.09455	0.078555	0.375937	-0.231782
AR-1:933, 8, set1, minCMV	AR	0	1	933	minCMV	8	set1	0.224325	0.635764	0.902147	0.0550487
AR-1:933, 8, set1, minProm	AR	0	1	933	minProm	8	set1	0.518953	0.471288	0.836191	0.104734
AR-1:933, 8, set1, minTK	AR	0	1	933	minTK	8	set1	0.250903	0.61644	0.892504	-0.0649335
AR-2:1267, 1, set2, minCMV	AR	0	2	1267	minCMV	1	set2	0.00970878	0.921509	0.986382	-0.0120518
AR-2:1267, 1, set2, minProm	AR	0	2	1267	minProm	1	set2	0.443954	0.50522	0.851744	-0.0788298
AR-2:1267, 1, set2, minTK	AR	0	2	1267	minTK	1	set2	1.63477	0.201044	0.599429	-0.137452
AR-2:1600, 4, set2, minCMV	AR	0	2	1600	minCMV	4	set2	0.0422355	0.837171	0.972056	-0.0251764
AR-2:1600, 4, set2, minProm	AR	0	2	1600	minProm	4	set2	1.82146	0.17714	0.566773	-0.149807
AR-2:1600, 4, set2, minTK	AR	0	2	1600	minTK	4	set2	6.55082	0.0104836	0.10587	-0.291777
AR-2:1933, 8, set2, minCMV	AR	0	2	1933	minCMV	8	set2	11.5963	0.000661	0.010878	-0.375573
AR-2:1933, 8, set2, minProm	AR	0	2	1933	minProm	8	set2	0.698025	0.403448	0.786849	-0.0900355
AR-2:1933, 8, set2, minTK	AR	0	2	1933	minTK	8	set2	1.34675	0.245847	0.650781	-0.12329
AR-2:268, 1, set1, minCMV	AR	0	2	268	minCMV	1	set1	1.98604	0.158755	0.538838	-0.173507
AR-2:268, 1, set1, minProm	AR	0	2	268	minProm	1	set1	0.0515893	0.820321	0.968785	0.0284368
AR-2:268, 1, set1, minTK	AR	0	2	268	minTK	1	set1	1.78837	0.181125	0.573252	-0.156283
AR-2:601, 4, set1, minCMV	AR	0	2	601	minCMV	4	set1	3.91444	0.047873	0.285923	-0.207978
AR-2:601, 4, set1, minProm	AR	0	2	601	minProm	4	set1	0.126882	0.721687	0.932483	-0.0430431
AR-2:601, 4, set1, minTK	AR	0	2	601	minTK	4	set1	1.90031	0.168044	0.555341	-0.169075
AR-2:934, 8, set1, minCMV	AR	0	2	934	minCMV	8	set1	5.71121	0.0168569	0.145882	-0.34557
AR-2:934, 8, set1, minProm	AR	0	2	934	minProm	8	set1	0.356049	0.550709	0.869913	-0.08263
AR-2:934, 8, set1, minTK	AR	0	2	934	minTK	8	set1	4.94766	0.0261259	0.196344	-0.300735
ARNTL-1:1168, 1, set2, minCMV	ARNTL	0	1	1168	minCMV	1	set2	4.01556	0.0450821	0.275702	0.433545
ARNTL-1:1168, 1, set2, minProm	ARNTL	0	1	1168	minProm	1	set2	4.93052	0.0263864	0.197818	0.410406
ARNTL-1:1168, 1, set2, minTK	ARNTL	0	1	1168	minTK	1	set2	25.0023	5.73e-07	1.46e-05	0.846484
ARNTL-1:1501, 4, set2, minCMV	ARNTL	0	1	1501	minCMV	4	set2	4.05182	0.0441238	0.272281	0.419358
ARNTL-1:1501, 4, set2, minProm	ARNTL	0	1	1501	minProm	4	set2	0.00414415	0.948672	0.993323	0.0139719
ARNTL-1:1501, 4, set2, minTK	ARNTL	0	1	1501	minTK	4	set2	37.6026	8.67e-10	2.8e-08	0.888247
ARNTL-1:169, 1, set1, minCMV	ARNTL	0	1	169	minCMV	1	set1	4.98451	0.0255752	0.193408	0.467962
ARNTL-1:169, 1, set1, minProm	ARNTL	0	1	169	minProm	1	set1	2.3119	0.128387	0.488647	0.326181
ARNTL-1:169, 1, set1, minTK	ARNTL	0	1	169	minTK	1	set1	8.31841	0.00392452	0.0506229	0.674732
ARNTL-1:1834, 8, set2, minCMV	ARNTL	0	1	1834	minCMV	8	set2	4.66995	0.0306948	0.216628	0.54605
ARNTL-1:1834, 8, set2, minProm	ARNTL	0	1	1834	minProm	8	set2	0.0388001	0.843845	0.973545	0.0546077
ARNTL-1:1834, 8, set2, minTK	ARNTL	0	1	1834	minTK	8	set2	3.50509	0.0611806	0.32722	0.429881
ARNTL-1:502, 4, set1, minCMV	ARNTL	0	1	502	minCMV	4	set1	3.66229	0.0556571	0.307717	0.474063
ARNTL-1:502, 4, set1, minProm	ARNTL	0	1	502	minProm	4	set1	0.0125462	0.910816	0.984492	0.0237217
ARNTL-1:502, 4, set1, minTK	ARNTL	0	1	502	minTK	4	set1	24.5955	7.07e-07	1.79e-05	0.794073
ARNTL-1:835, 8, set1, minCMV	ARNTL	0	1	835	minCMV	8	set1	3.44859	0.0633057	0.332504	0.490437
ARNTL-1:835, 8, set1, minProm	ARNTL	0	1	835	minProm	8	set1	2.22529	0.135767	0.501269	0.473864
ARNTL-1:835, 8, set1, minTK	ARNTL	0	1	835	minTK	8	set1	6.53607	0.0105708	0.106576	0.829771
ATF4-1:1185, 1, set2, minCMV	ATF4	0	1	1185	minCMV	1	set2	10.7185	0.00106072	0.0164051	0.654616
ATF4-1:1185, 1, set2, minProm	ATF4	0	1	1185	minProm	1	set2	3.55254	0.0594542	0.322492	-0.348712
ATF4-1:1185, 1, set2, minTK	ATF4	0	1	1185	minTK	1	set2	0.00292886	0.95684	0.995185	-0.010468
ATF4-1:1518, 4, set2, minCMV	ATF4	0	1	1518	minCMV	4	set2	5.5907	0.0180561	0.152286	0.430715
ATF4-1:1518, 4, set2, minProm	ATF4	0	1	1518	minProm	4	set2	2.11235	0.146115	0.516944	-0.284875
ATF4-1:1518, 4, set2, minTK	ATF4	0	1	1518	minTK	4	set2	1.66034	0.197558	0.595194	-0.280901
ATF4-1:1851, 8, set2, minCMV	ATF4	0	1	1851	minCMV	8	set2	2.82138	0.0930165	0.410291	0.32753
ATF4-1:1851, 8, set2, minProm	ATF4	0	1	1851	minProm	8	set2	0.00643341	0.936071	0.988263	-0.0232314
ATF4-1:1851, 8, set2, minTK	ATF4	0	1	1851	minTK	8	set2	0.666519	0.414268	0.795125	-0.154052
ATF4-1:186, 1, set1, minCMV	ATF4	0	1	186	minCMV	1	set1	4.92694	0.0264411	0.197986	0.605679
ATF4-1:186, 1, set1, minProm	ATF4	0	1	186	minProm	1	set1	0.725351	0.394394	0.780903	-0.285529
ATF4-1:186, 1, set1, minTK	ATF4	0	1	186	minTK	1	set1	0.533514	0.465133	0.831517	-0.233664
ATF4-1:519, 4, set1, minCMV	ATF4	0	1	519	minCMV	4	set1	5.60332	0.0179264	0.151962	0.605286
ATF4-1:519, 4, set1, minProm	ATF4	0	1	519	minProm	4	set1	0.364618	0.545953	0.867686	-0.191641
ATF4-1:519, 4, set1, minTK	ATF4	0	1	519	minTK	4	set1	0.0871055	0.76789	0.949998	-0.0973595
ATF4-1:852, 8, set1, minCMV	ATF4	0	1	852	minCMV	8	set1	2.40651	0.120831	0.477724	0.473861
ATF4-1:852, 8, set1, minProm	ATF4	0	1	852	minProm	8	set1	0.523586	0.469316	0.834624	0.296926
ATF4-1:852, 8, set1, minTK	ATF4	0	1	852	minTK	8	set1	3.12253	0.0772166	0.373823	-0.39179
ATF7-1:1186, 1, set2, minCMV	ATF7	0	1	1186	minCMV	1	set2	0.640984	0.423355	0.800682	0.155584
ATF7-1:1186, 1, set2, minProm	ATF7	0	1	1186	minProm	1	set2	3.3606	0.0667739	0.342744	-0.377562
ATF7-1:1186, 1, set2, minTK	ATF7	0	1	1186	minTK	1	set2	0.784771	0.375686	0.765332	0.179442
ATF7-1:1519, 4, set2, minCMV	ATF7	0	1	1519	minCMV	4	set2	0.473329	0.49146	0.845094	0.146356
ATF7-1:1519, 4, set2, minProm	ATF7	0	1	1519	minProm	4	set2	3.5429	0.0598009	0.322935	-0.338551
ATF7-1:1519, 4, set2, minTK	ATF7	0	1	1519	minTK	4	set2	1.10063	0.294129	0.697	0.234752
ATF7-1:1852, 8, set2, minCMV	ATF7	0	1	1852	minCMV	8	set2	0.0830719	0.773177	0.951222	0.063272
ATF7-1:1852, 8, set2, minProm	ATF7	0	1	1852	minProm	8	set2	3.71897	0.0537975	0.303933	-0.388648
ATF7-1:1852, 8, set2, minTK	ATF7	0	1	1852	minTK	8	set2	0.488192	0.484735	0.841359	-0.130761
ATF7-1:187, 1, set1, minCMV	ATF7	0	1	187	minCMV	1	set1	0.773793	0.379046	0.766857	0.211559
ATF7-1:187, 1, set1, minProm	ATF7	0	1	187	minProm	1	set1	1.38963	0.238467	0.643599	-0.272936
ATF7-1:187, 1, set1, minTK	ATF7	0	1	187	minTK	1	set1	1.85222	0.173526	0.562836	0.263466
ATF7-1:520, 4, set1, minCMV	ATF7	0	1	520	minCMV	4	set1	0.571332	0.44973	0.821584	0.173742
ATF7-1:520, 4, set1, minProm	ATF7	0	1	520	minProm	4	set1	2.43863	0.118379	0.472594	-0.32612
ATF7-1:520, 4, set1, minTK	ATF7	0	1	520	minTK	4	set1	1.96151	0.161352	0.542256	0.302402
ATF7-1:853, 8, set1, minCMV	ATF7	0	1	853	minCMV	8	set1	0.385932	0.534446	0.864394	0.132401
ATF7-1:853, 8, set1, minProm	ATF7	0	1	853	minProm	8	set1	2.09774	0.147517	0.518463	-0.346264
ATF7-1:853, 8, set1, minTK	ATF7	0	1	853	minTK	8	set1	0.794277	0.37281	0.763238	0.197242
Ar-1:1268, 1, set2, minCMV	Ar	0	1	1268	minCMV	1	set2	0.866399	0.351954	0.745172	-0.101795
Ar-1:1268, 1, set2, minProm	Ar	0	1	1268	minProm	1	set2	5.56784	0.0182934	0.153865	-0.301567
Ar-1:1268, 1, set2, minTK	Ar	0	1	1268	minTK	1	set2	5.76998	0.0163022	0.142438	-0.268717
Ar-1:1601, 4, set2, minCMV	Ar	0	1	1601	minCMV	4	set2	0.0867694	0.768325	0.950127	-0.033803
Ar-1:1601, 4, set2, minProm	Ar	0	1	1601	minProm	4	set2	3.45384	0.063105	0.331733	-0.209753
Ar-1:1601, 4, set2, minTK	Ar	0	1	1601	minTK	4	set2	0.732592	0.392044	0.779518	-0.0934291
Ar-1:1934, 8, set2, minCMV	Ar	0	1	1934	minCMV	8	set2	1.55708	0.212093	0.610526	-0.132834
Ar-1:1934, 8, set2, minProm	Ar	0	1	1934	minProm	8	set2	3.76287	0.0524026	0.299919	-0.245753
Ar-1:1934, 8, set2, minTK	Ar	0	1	1934	minTK	8	set2	0.48599	0.485722	0.842046	-0.0817283
Ar-1:269, 1, set1, minCMV	Ar	0	1	269	minCMV	1	set1	4.54369	0.0330403	0.226921	-0.272777
Ar-1:269, 1, set1, minProm	Ar	0	1	269	minProm	1	set1	0.00768483	0.930144	0.987016	0.0105878
Ar-1:269, 1, set1, minTK	Ar	0	1	269	minTK	1	set1	4.76718	0.0290073	0.209043	-0.269489
Ar-1:602, 4, set1, minCMV	Ar	0	1	602	minCMV	4	set1	0.712468	0.398626	0.784596	0.145011
Ar-1:602, 4, set1, minProm	Ar	0	1	602	minProm	4	set1	2.98383	0.0841002	0.390876	0.241258
Ar-1:602, 4, set1, minTK	Ar	0	1	602	minTK	4	set1	2.76885	0.096115	0.420033	-0.215378
Ar-1:935, 8, set1, minCMV	Ar	0	1	935	minCMV	8	set1	0.0219943	0.882102	0.980133	-0.0213324
Ar-1:935, 8, set1, minProm	Ar	0	1	935	minProm	8	set1	0.311466	0.576782	0.876812	-0.0939747
Ar-1:935, 8, set1, minTK	Ar	0	1	935	minTK	8	set1	3.89949	0.0483009	0.285923	-0.263658
Ascl2-1:1169, 1, set2, minCMV	Ascl2	0	1	1169	minCMV	1	set2	0.370136	0.54293	0.866543	0.111678
Ascl2-1:1169, 1, set2, minProm	Ascl2	0	1	1169	minProm	1	set2	0.350126	0.554042	0.870283	-0.126446
Ascl2-1:1169, 1, set2, minTK	Ascl2	0	1	1169	minTK	1	set2	0.204622	0.651016	0.90702	-0.102454
Ascl2-1:1502, 4, set2, minCMV	Ascl2	0	1	1502	minCMV	4	set2	1.19875	0.273572	0.680881	0.279508
Ascl2-1:1502, 4, set2, minProm	Ascl2	0	1	1502	minProm	4	set2	0.0619229	0.803482	0.962062	0.0495465
Ascl2-1:1502, 4, set2, minTK	Ascl2	0	1	1502	minTK	4	set2	0.899968	0.34279	0.735503	0.223951
Ascl2-1:170, 1, set1, minCMV	Ascl2	0	1	170	minCMV	1	set1	0.163631	0.685835	0.918636	-0.101986
Ascl2-1:170, 1, set1, minProm	Ascl2	0	1	170	minProm	1	set1	0.0763597	0.782293	0.956323	-0.115026
Ascl2-1:170, 1, set1, minTK	Ascl2	0	1	170	minTK	1	set1	0.870992	0.350681	0.743501	-0.292235
Ascl2-1:1835, 8, set2, minCMV	Ascl2	0	1	1835	minCMV	8	set2	0.0391899	0.843073	0.973545	0.049972
Ascl2-1:1835, 8, set2, minProm	Ascl2	0	1	1835	minProm	8	set2	1.09703	0.294919	0.697	-0.25052
Ascl2-1:1835, 8, set2, minTK	Ascl2	0	1	1835	minTK	8	set2	0.0877998	0.766993	0.949992	0.0648993
Ascl2-1:503, 4, set1, minCMV	Ascl2	0	1	503	minCMV	4	set1	6.11856	0.013377	0.122956	-0.78858
Ascl2-1:503, 4, set1, minProm	Ascl2	0	1	503	minProm	4	set1	1.11199	0.29165	0.695288	-0.263195
Ascl2-1:503, 4, set1, minTK	Ascl2	0	1	503	minTK	4	set1	0.0486092	0.825501	0.969284	-0.0798834
Ascl2-1:836, 8, set1, minCMV	Ascl2	0	1	836	minCMV	8	set1	0.13772	0.710558	0.928015	-0.100338
Ascl2-1:836, 8, set1, minProm	Ascl2	0	1	836	minProm	8	set1	0.170198	0.679936	0.914983	-0.132088
Ascl2-1:836, 8, set1, minTK	Ascl2	0	1	836	minTK	8	set1	0.0380581	0.845326	0.97411	0.0617439
Atf4-1:1187, 1, set2, minCMV	Atf4	0	1	1187	minCMV	1	set2	6.49622	0.0108104	0.108246	0.309632
Atf4-1:1187, 1, set2, minProm	Atf4	0	1	1187	minProm	1	set2	2.7304	0.0984548	0.426977	-0.276928
Atf4-1:1187, 1, set2, minTK	Atf4	0	1	1187	minTK	1	set2	0.0265147	0.87065	0.978352	-0.0261155
Atf4-1:1520, 4, set2, minCMV	Atf4	0	1	1520	minCMV	4	set2	3.93891	0.0471813	0.283248	0.286764
Atf4-1:1520, 4, set2, minProm	Atf4	0	1	1520	minProm	4	set2	2.98269	0.0841592	0.390876	-0.263559
Atf4-1:1520, 4, set2, minTK	Atf4	0	1	1520	minTK	4	set2	0.174713	0.675957	0.914223	-0.0643168
Atf4-1:1853, 8, set2, minCMV	Atf4	0	1	1853	minCMV	8	set2	2.37557	0.123247	0.482736	0.265488
Atf4-1:1853, 8, set2, minProm	Atf4	0	1	1853	minProm	8	set2	2.74188	0.0977497	0.42536	-0.305402
Atf4-1:1853, 8, set2, minTK	Atf4	0	1	1853	minTK	8	set2	0.203428	0.651968	0.907317	-0.0593575
Atf4-1:188, 1, set1, minCMV	Atf4	0	1	188	minCMV	1	set1	3.14599	0.0761139	0.371494	0.311245
Atf4-1:188, 1, set1, minProm	Atf4	0	1	188	minProm	1	set1	1.89827	0.168272	0.555341	-0.229328
Atf4-1:188, 1, set1, minTK	Atf4	0	1	188	minTK	1	set1	0.0269581	0.869582	0.978352	-0.0328617
Atf4-1:521, 4, set1, minCMV	Atf4	0	1	521	minCMV	4	set1	2.97975	0.0843124	0.391291	0.328285
Atf4-1:521, 4, set1, minProm	Atf4	0	1	521	minProm	4	set1	5.28184	0.0215489	0.174309	-0.435759
Atf4-1:521, 4, set1, minTK	Atf4	0	1	521	minTK	4	set1	0.227629	0.633287	0.900923	-0.0888182
Atf4-1:854, 8, set1, minCMV	Atf4	0	1	854	minCMV	8	set1	1.00129	0.317	0.712031	0.230271
Atf4-1:854, 8, set1, minProm	Atf4	0	1	854	minProm	8	set1	3.07075	0.0797127	0.378235	-0.327901
Atf4-1:854, 8, set1, minTK	Atf4	0	1	854	minTK	8	set1	0.149658	0.698863	0.922998	-0.0659105
Atoh1-1:1170, 1, set2, minCMV	Atoh1	0	1	1170	minCMV	1	set2	2.03022	0.154198	0.53011	0.28471
Atoh1-1:1170, 1, set2, minProm	Atoh1	0	1	1170	minProm	1	set2	1.15348	0.282822	0.688278	0.278375
Atoh1-1:1170, 1, set2, minTK	Atoh1	0	1	1170	minTK	1	set2	0.400938	0.526605	0.860164	-0.178058
Atoh1-1:1503, 4, set2, minCMV	Atoh1	0	1	1503	minCMV	4	set2	0.0490569	0.824712	0.969284	-0.0560846
Atoh1-1:1503, 4, set2, minProm	Atoh1	0	1	1503	minProm	4	set2	0.208458	0.647978	0.906767	0.0998641
Atoh1-1:1503, 4, set2, minTK	Atoh1	0	1	1503	minTK	4	set2	0.769166	0.380475	0.767294	0.201381
Atoh1-1:171, 1, set1, minCMV	Atoh1	0	1	171	minCMV	1	set1	0.183131	0.668696	0.913533	-0.102292
Atoh1-1:171, 1, set1, minProm	Atoh1	0	1	171	minProm	1	set1	0.991756	0.319313	0.712422	0.236664
Atoh1-1:171, 1, set1, minTK	Atoh1	0	1	171	minTK	1	set1	0.430553	0.511718	0.852941	-0.229653
Atoh1-1:1836, 8, set2, minCMV	Atoh1	0	1	1836	minCMV	8	set2	1.06013	0.303186	0.706744	-0.265677
Atoh1-1:1836, 8, set2, minProm	Atoh1	0	1	1836	minProm	8	set2	0.0726488	0.787518	0.956733	-0.0634903
Atoh1-1:1836, 8, set2, minTK	Atoh1	0	1	1836	minTK	8	set2	2.12876	0.144557	0.516336	-0.32898
Atoh1-1:504, 4, set1, minCMV	Atoh1	0	1	504	minCMV	4	set1	2.45794	0.116932	0.469871	-0.437763
Atoh1-1:504, 4, set1, minProm	Atoh1	0	1	504	minProm	4	set1	0.196966	0.657181	0.907742	-0.103365
Atoh1-1:504, 4, set1, minTK	Atoh1	0	1	504	minTK	4	set1	0.00784882	0.929405	0.986968	0.0253898
Atoh1-1:837, 8, set1, minCMV	Atoh1	0	1	837	minCMV	8	set1	0.278917	0.597412	0.887066	-0.158267
Atoh1-1:837, 8, set1, minProm	Atoh1	0	1	837	minProm	8	set1	2.79687	0.0944483	0.414223	-0.493729
Atoh1-1:837, 8, set1, minTK	Atoh1	0	1	837	minTK	8	set1	0.642984	0.422632	0.800682	-0.317846
BARHL2-1:1225, 1, set2, minCMV	BARHL2	0	1	1225	minCMV	1	set2	0.77502	0.378668	0.766857	0.293107
BARHL2-1:1225, 1, set2, minProm	BARHL2	0	1	1225	minProm	1	set2	3.71714	0.0538566	0.303933	0.365524
BARHL2-1:1225, 1, set2, minTK	BARHL2	0	1	1225	minTK	1	set2	1.96016	0.161496	0.542442	0.263955
BARHL2-1:1558, 4, set2, minCMV	BARHL2	0	1	1558	minCMV	4	set2	0.0266583	0.870303	0.978352	-0.0265833
BARHL2-1:1558, 4, set2, minProm	BARHL2	0	1	1558	minProm	4	set2	0.830873	0.36202	0.757321	0.212378
BARHL2-1:1558, 4, set2, minTK	BARHL2	0	1	1558	minTK	4	set2	3.30922	0.0688921	0.350545	-0.376034
BARHL2-1:1891, 8, set2, minCMV	BARHL2	0	1	1891	minCMV	8	set2	16.1108	5.97e-05	0.00120914	-1.01605
BARHL2-1:1891, 8, set2, minProm	BARHL2	0	1	1891	minProm	8	set2	0.0119462	0.912966	0.984492	-0.0216775
BARHL2-1:1891, 8, set2, minTK	BARHL2	0	1	1891	minTK	8	set2	0.487177	0.485189	0.841543	-0.134636
BARHL2-1:226, 1, set1, minCMV	BARHL2	0	1	226	minCMV	1	set1	1.6197	0.203133	0.602822	0.27384
BARHL2-1:226, 1, set1, minProm	BARHL2	0	1	226	minProm	1	set1	0.0549197	0.814714	0.967571	0.071419
BARHL2-1:226, 1, set1, minTK	BARHL2	0	1	226	minTK	1	set1	0.00514093	0.94284	0.991055	-0.0158321
BARHL2-1:559, 4, set1, minCMV	BARHL2	0	1	559	minCMV	4	set1	0.0340999	0.853494	0.976786	0.0390433
BARHL2-1:559, 4, set1, minProm	BARHL2	0	1	559	minProm	4	set1	0.9303	0.334785	0.729317	0.180217
BARHL2-1:559, 4, set1, minTK	BARHL2	0	1	559	minTK	4	set1	0.155575	0.693264	0.921372	0.0838915
BARHL2-1:892, 8, set1, minCMV	BARHL2	0	1	892	minCMV	8	set1	2.61719	0.105711	0.444134	0.290298
BARHL2-1:892, 8, set1, minProm	BARHL2	0	1	892	minProm	8	set1	0.199281	0.655302	0.907742	0.0901853
BARHL2-1:892, 8, set1, minTK	BARHL2	0	1	892	minTK	8	set1	0.0190943	0.890097	0.981131	0.031079
BARHL2-2:1226, 1, set2, minCMV	BARHL2	0	2	1226	minCMV	1	set2	2.20414	0.13764	0.503943	0.322738
BARHL2-2:1226, 1, set2, minProm	BARHL2	0	2	1226	minProm	1	set2	0.535863	0.464152	0.831115	0.13099
BARHL2-2:1226, 1, set2, minTK	BARHL2	0	2	1226	minTK	1	set2	1.59642	0.206412	0.606893	-0.225946
BARHL2-2:1559, 4, set2, minCMV	BARHL2	0	2	1559	minCMV	4	set2	1.69161	0.193389	0.590164	0.257308
BARHL2-2:1559, 4, set2, minProm	BARHL2	0	2	1559	minProm	4	set2	0.305362	0.58054	0.878177	-0.115182
BARHL2-2:1559, 4, set2, minTK	BARHL2	0	2	1559	minTK	4	set2	0.121641	0.727262	0.933217	-0.0696961
BARHL2-2:1892, 8, set2, minCMV	BARHL2	0	2	1892	minCMV	8	set2	0.126523	0.722064	0.932547	-0.0846325
BARHL2-2:1892, 8, set2, minProm	BARHL2	0	2	1892	minProm	8	set2	0.545969	0.45997	0.829345	0.172939
BARHL2-2:1892, 8, set2, minTK	BARHL2	0	2	1892	minTK	8	set2	0.262573	0.608358	0.889362	-0.0937129
BARHL2-2:227, 1, set1, minCMV	BARHL2	0	2	227	minCMV	1	set1	2.58831	0.107655	0.448356	0.258719
BARHL2-2:227, 1, set1, minProm	BARHL2	0	2	227	minProm	1	set1	4.7937	0.028564	0.20682	0.369539
BARHL2-2:227, 1, set1, minTK	BARHL2	0	2	227	minTK	1	set1	1.75925	0.184718	0.579007	-0.238701
BARHL2-2:560, 4, set1, minCMV	BARHL2	0	2	560	minCMV	4	set1	5.05151	0.0246044	0.189312	0.366126
BARHL2-2:560, 4, set1, minProm	BARHL2	0	2	560	minProm	4	set1	4.97926	0.0256529	0.1935	0.377868
BARHL2-2:560, 4, set1, minTK	BARHL2	0	2	560	minTK	4	set1	0.461002	0.497156	0.84618	0.104851
BARHL2-2:893, 8, set1, minCMV	BARHL2	0	2	893	minCMV	8	set1	2.15477	0.142128	0.511528	0.228202
BARHL2-2:893, 8, set1, minProm	BARHL2	0	2	893	minProm	8	set1	1.08929	0.296628	0.699148	-0.138034
BARHL2-2:893, 8, set1, minTK	BARHL2	0	2	893	minTK	8	set1	11.1207	0.000854	0.0136503	-0.503428
BARX1-1:1227, 1, set2, minCMV	BARX1	0	1	1227	minCMV	1	set2	0.0580588	0.809591	0.964285	-0.0507144
BARX1-1:1227, 1, set2, minProm	BARX1	0	1	1227	minProm	1	set2	0.839372	0.359576	0.753624	0.173203
BARX1-1:1227, 1, set2, minTK	BARX1	0	1	1227	minTK	1	set2	0.0493374	0.82422	0.969284	0.0366335
BARX1-1:1560, 4, set2, minCMV	BARX1	0	1	1560	minCMV	4	set2	2.28157	0.130919	0.490748	0.251504
BARX1-1:1560, 4, set2, minProm	BARX1	0	1	1560	minProm	4	set2	0.492738	0.482709	0.840399	0.103669
BARX1-1:1560, 4, set2, minTK	BARX1	0	1	1560	minTK	4	set2	1.07639	0.299507	0.701333	-0.14245
BARX1-1:1893, 8, set2, minCMV	BARX1	0	1	1893	minCMV	8	set2	0.0748932	0.784341	0.956509	0.0609861
[truncated: 5,901 more rows]
