# Supplementary material for: A massively parallel reporter assay library to screen short synthetic promoters in mammalian cells
Source: Nat Commun. 2024 Nov 28;15:10353. doi: 10.1038/s41467-024-54502-9 (PMC11604768; doi:10.1038/s41467-024-54502-9)
Supplement: Supplementary file 12 — Source Data [file 41467_2024_54502_MOESM12_ESM.zip › Source Data/Figure S8.xls]

## Sheet: S8A
line	HEK1	HEK2	N2A	BHK	HeLa	MDA	A375
HEK1	0	0	0	0	0	0	0
HEK2	0.96	0	0	0	0	0	0
N2A	0.5601	0.5603	0	0	0	0	0
BHK	0.6742	0.6724	0.4846	0	0	0	0
HeLa	0.5643	0.5713	0.3961	0.4818	0	0	0
MDA	0.6697	0.6846	0.461	0.5767	0.534	0	0
A375	0.6437	0.6468	0.4595	0.5921	0.5108	0.5741	0

## Sheet: S8B
architecture	motif	neg_ctrl	tre	id	promoter	period	spacer	hek_sf1_log2	hek_sf2_log2	n2a_sf_log2	bhk_sf_log2	hela_sf_log2	mda_sf_log2	a375_sf_log2
ATF4-1:1185, 1, set2, minCMV	ATF4	0	1	1185	minCMV	1	set2	3.25655	2.93583	4.55027	2.0027	1.85732	1.65731	1.3909
ATF4-1:1185, 1, set2, minProm	ATF4	0	1	1185	minProm	1	set2	1.17567	0.822772	3.35559	0.450157	0.36154	-1.31889	-0.181222
ATF4-1:1185, 1, set2, minTK	ATF4	0	1	1185	minTK	1	set2	0.87724	0.475655	2.72344	-0.0532136	-1.04831	-1.10096	-0.395722
ATF4-1:1518, 4, set2, minCMV	ATF4	0	1	1518	minCMV	4	set2	3.11448	2.93098	4.44487	2.00949	1.41995	1.5848	1.4177
ATF4-1:1518, 4, set2, minProm	ATF4	0	1	1518	minProm	4	set2	0.940147	0.788312	3.29362	0.590861	0.170954	-1.17798	0.153809
ATF4-1:1518, 4, set2, minTK	ATF4	0	1	1518	minTK	4	set2	0.626137	0.327362	2.56018	-0.471428	-0.924799	-2.29833	-0.493822
ATF4-1:1851, 8, set2, minCMV	ATF4	0	1	1851	minCMV	8	set2	3.28179	3.0802	4.3773	1.98209	1.64207	1.59227	1.83074
ATF4-1:1851, 8, set2, minProm	ATF4	0	1	1851	minProm	8	set2	1.35341	0.967595	3.32094	0.82351	0.800559	-0.931335	-0.241113
ATF4-1:1851, 8, set2, minTK	ATF4	0	1	1851	minTK	8	set2	0.804039	0.488058	2.56928	-0.227944	0.189926	-2.33838	-0.145688
ATF4-1:186, 1, set1, minCMV	ATF4	0	1	186	minCMV	1	set1	3.67365	3.45528	5.02178	2.70113	2.68185	2.32064	2.48086
ATF4-1:186, 1, set1, minProm	ATF4	0	1	186	minProm	1	set1	1.31651	1.02375	3.46871	0.384899	0.79259	-0.973515	0.153294
ATF4-1:186, 1, set1, minTK	ATF4	0	1	186	minTK	1	set1	0.952569	0.716969	3.0585	0.550382	-0.681671	-1.138	0.0357068
ATF4-1:519, 4, set1, minCMV	ATF4	0	1	519	minCMV	4	set1	3.49083	3.2327	4.63269	2.39208	2.30764	2.09087	2.07971
ATF4-1:519, 4, set1, minProm	ATF4	0	1	519	minProm	4	set1	1.349	1.06893	3.82243	1.28883	0.510941	-0.605353	0.215043
ATF4-1:519, 4, set1, minTK	ATF4	0	1	519	minTK	4	set1	0.972605	0.644383	3.20139	0.461024	1.4755	-0.65371	0.685312
ATF4-1:852, 8, set1, minCMV	ATF4	0	1	852	minCMV	8	set1	3.66193	3.37438	4.93058	2.45487	2.09685	1.83501	2.3156
ATF4-1:852, 8, set1, minProm	ATF4	0	1	852	minProm	8	set1	1.80094	1.47346	3.37834	1.4509	1.28665	-0.203082	1.02584
ATF4-1:852, 8, set1, minTK	ATF4	0	1	852	minTK	8	set1	0.935366	0.791615	2.88713	0.55506	-0.354235	-0.2555	0.237062
Atf4-1:1187, 1, set2, minCMV	Atf4	0	1	1187	minCMV	1	set2	5.48452	5.37741	4.96243	3.74952	3.06338	3.57294	3.43499
Atf4-1:1187, 1, set2, minProm	Atf4	0	1	1187	minProm	1	set2	3.03674	2.82694	3.36426	2.10312	1.4799	0.290921	1.39523
Atf4-1:1187, 1, set2, minTK	Atf4	0	1	1187	minTK	1	set2	2.92905	2.66376	3.10082	1.64993	0.789576	0.59109	0.611303
Atf4-1:1520, 4, set2, minCMV	Atf4	0	1	1520	minCMV	4	set2	5.39135	5.22084	4.98039	3.73862	3.29611	3.23533	3.3439
Atf4-1:1520, 4, set2, minProm	Atf4	0	1	1520	minProm	4	set2	3.01971	2.81615	3.41008	1.90177	1.07493	0.45351	1.02105
Atf4-1:1520, 4, set2, minTK	Atf4	0	1	1520	minTK	4	set2	2.66467	2.4522	2.96239	1.43567	0.535961	0.325081	0.509384
Atf4-1:1853, 8, set2, minCMV	Atf4	0	1	1853	minCMV	8	set2	5.20492	5.14829	4.74071	3.46153	2.83218	3.09754	3.30477
Atf4-1:1853, 8, set2, minProm	Atf4	0	1	1853	minProm	8	set2	3.00901	2.80389	3.51274	1.85207	1.2282	0.0705978	0.423214
Atf4-1:1853, 8, set2, minTK	Atf4	0	1	1853	minTK	8	set2	2.71421	2.52549	2.96708	1.60057	1.09506	0.198194	1.15117
Atf4-1:188, 1, set1, minCMV	Atf4	0	1	188	minCMV	1	set1	5.30079	5.25072	4.77834	3.57848	3.00063	3.19143	3.458
Atf4-1:188, 1, set1, minProm	Atf4	0	1	188	minProm	1	set1	3.06075	2.84017	3.40559	1.86371	1.10938	0.903708	1.32141
Atf4-1:188, 1, set1, minTK	Atf4	0	1	188	minTK	1	set1	2.67508	2.45656	2.87591	1.57501	0.793768	0.088045	0.494333
Atf4-1:521, 4, set1, minCMV	Atf4	0	1	521	minCMV	4	set1	5.1681	5.04105	4.71758	3.53514	2.94567	3.06784	3.17429
Atf4-1:521, 4, set1, minProm	Atf4	0	1	521	minProm	4	set1	2.85454	2.65456	3.36094	1.76365	1.09143	0.511741	0.93313
Atf4-1:521, 4, set1, minTK	Atf4	0	1	521	minTK	4	set1	2.65994	2.43212	2.98556	1.48231	1.20089	0.456369	0.30737
Atf4-1:854, 8, set1, minCMV	Atf4	0	1	854	minCMV	8	set1	5.35448	5.26616	4.77755	3.5724	3.1724	3.37018	3.39597
Atf4-1:854, 8, set1, minProm	Atf4	0	1	854	minProm	8	set1	3.02248	2.8574	3.5121	1.98493	0.875008	0.720196	0.924793
Atf4-1:854, 8, set1, minTK	Atf4	0	1	854	minTK	8	set1	2.52948	2.32358	2.69407	1.22734	1.14291	-0.0196393	0.0670757
ETS1-1:1060, 1, set2, minCMV	ETS1	0	1	1060	minCMV	1	set2	1.87162	1.96362	3.42066	1.35561	1.47088	3.799	3.33712
ETS1-1:1060, 1, set2, minProm	ETS1	0	1	1060	minProm	1	set2	0.172317	0.171147	2.32312	0.406779	0.0563271	1.57235	1.4258
ETS1-1:1060, 1, set2, minTK	ETS1	0	1	1060	minTK	1	set2	0.472238	0.401507	2.51031	0.459559	0.0642696	1.71608	1.27761
ETS1-1:1393, 4, set2, minCMV	ETS1	0	1	1393	minCMV	4	set2	1.70622	1.762	3.64813	1.14987	1.4878	4.56611	4.29265
ETS1-1:1393, 4, set2, minProm	ETS1	0	1	1393	minProm	4	set2	0.0684687	0.0668084	2.19071	0.314502	-0.36397	1.81117	1.47
ETS1-1:1393, 4, set2, minTK	ETS1	0	1	1393	minTK	4	set2	0.199459	0.183973	2.32276	0.191597	-0.164029	1.62473	1.44201
ETS1-1:1726, 8, set2, minCMV	ETS1	0	1	1726	minCMV	8	set2	1.4915	1.55503	3.52722	0.949846	1.26967	4.25926	4.14142
ETS1-1:1726, 8, set2, minProm	ETS1	0	1	1726	minProm	8	set2	0.0866308	0.0450887	2.08808	0.0775756	0.0848925	1.66135	1.4711
ETS1-1:1726, 8, set2, minTK	ETS1	0	1	1726	minTK	8	set2	0.248197	0.240492	2.24557	0.182409	-0.0854775	1.48674	1.34399
ETS1-1:394, 4, set1, minCMV	ETS1	0	1	394	minCMV	4	set1	1.38026	1.39666	2.80624	0.915407	0.986778	3.19867	2.41598
ETS1-1:394, 4, set1, minProm	ETS1	0	1	394	minProm	4	set1	-0.1281	-0.176907	1.86993	0.0971591	-0.0507784	0.47502	0.239496
ETS1-1:394, 4, set1, minTK	ETS1	0	1	394	minTK	4	set1	-0.0316673	-0.117395	1.90632	0.240303	-0.374982	0.214917	0.41939
ETS1-1:61, 1, set1, minCMV	ETS1	0	1	61	minCMV	1	set1	1.61238	1.70753	2.8311	1.19345	1.23365	2.51145	2.18688
ETS1-1:61, 1, set1, minProm	ETS1	0	1	61	minProm	1	set1	-0.0316785	-0.100842	1.96004	0.210425	0.0452682	0.32183	0.297849
ETS1-1:61, 1, set1, minTK	ETS1	0	1	61	minTK	1	set1	0.10241	0.0365117	2.13573	0.0409139	-0.144022	0.260392	0.594315
ETS1-1:727, 8, set1, minCMV	ETS1	0	1	727	minCMV	8	set1	1.18286	1.22969	2.79681	0.969206	0.720723	2.74308	1.98532
ETS1-1:727, 8, set1, minProm	ETS1	0	1	727	minProm	8	set1	-0.2376	-0.234576	1.81454	0.301286	-0.315573	0.231581	-0.205458
ETS1-1:727, 8, set1, minTK	ETS1	0	1	727	minTK	8	set1	-0.0723799	-0.0835803	1.86763	0.0945856	0.192663	0.367889	0.159299
IRF3-1:1082, 1, set2, minCMV	IRF3	0	1	1082	minCMV	1	set2	1.44512	2.04903	1.66809	2.95566	4.04808	5.73186	-0.0919525
IRF3-1:1082, 1, set2, minProm	IRF3	0	1	1082	minProm	1	set2	0.0496041	0.473884	0.583153	1.07367	2.20917	3.85776	-0.473113
IRF3-1:1082, 1, set2, minTK	IRF3	0	1	1082	minTK	1	set2	-0.0899238	0.184443	0.501076	0.693903	2.04669	3.70776	-0.372464
IRF3-1:1415, 4, set2, minCMV	IRF3	0	1	1415	minCMV	4	set2	1.34322	1.93837	1.7041	2.99989	3.90544	5.81634	0.190491
IRF3-1:1415, 4, set2, minProm	IRF3	0	1	1415	minProm	4	set2	0.00163841	0.357664	0.506002	1.13191	2.13748	3.87227	-0.194219
IRF3-1:1415, 4, set2, minTK	IRF3	0	1	1415	minTK	4	set2	-0.20242	0.0442377	0.482682	0.718982	1.99157	3.75488	-0.666036
IRF3-1:1748, 8, set2, minCMV	IRF3	0	1	1748	minCMV	8	set2	1.31856	1.93534	1.64016	2.97447	4.03429	5.83006	-0.137706
IRF3-1:1748, 8, set2, minProm	IRF3	0	1	1748	minProm	8	set2	0.076228	0.350595	0.48766	0.967391	2.05354	3.72788	-0.524896
IRF3-1:1748, 8, set2, minTK	IRF3	0	1	1748	minTK	8	set2	-0.146298	0.0688571	0.573748	0.56768	1.83158	3.5376	-0.145555
IRF3-1:416, 4, set1, minCMV	IRF3	0	1	416	minCMV	4	set1	1.46333	2.03506	1.97171	2.90017	3.59461	5.76149	0.379196
IRF3-1:416, 4, set1, minProm	IRF3	0	1	416	minProm	4	set1	0.0501941	0.465939	0.814711	0.939542	1.86309	3.762	-0.170686
IRF3-1:416, 4, set1, minTK	IRF3	0	1	416	minTK	4	set1	-0.16427	0.116423	0.860389	0.650206	1.54636	3.89921	-0.238594
IRF3-1:749, 8, set1, minCMV	IRF3	0	1	749	minCMV	8	set1	1.35786	1.98363	1.87748	2.80596	3.67143	5.63856	0.422932
IRF3-1:749, 8, set1, minProm	IRF3	0	1	749	minProm	8	set1	0.0241787	0.3888	0.750403	0.812697	1.46915	3.60944	-0.30616
IRF3-1:749, 8, set1, minTK	IRF3	0	1	749	minTK	8	set1	-0.0617374	0.210606	0.888875	0.390103	1.67631	3.40668	-0.0501416
IRF3-1:83, 1, set1, minCMV	IRF3	0	1	83	minCMV	1	set1	1.52486	2.11161	1.87488	2.87271	3.53733	5.51901	0.957386
IRF3-1:83, 1, set1, minProm	IRF3	0	1	83	minProm	1	set1	0.114223	0.481747	0.886838	0.973716	2.01537	3.87845	-0.289959
IRF3-1:83, 1, set1, minTK	IRF3	0	1	83	minTK	1	set1	-0.0354132	0.22075	0.808349	0.59174	1.83134	3.86639	-0.0732298
JDP2-1:1195, 1, set2, minCMV	JDP2	0	1	1195	minCMV	1	set2	5.32198	5.35781	2.66599	1.16217	1.64934	3.12515	4.10116
JDP2-1:1195, 1, set2, minProm	JDP2	0	1	1195	minProm	1	set2	3.04128	2.90467	1.50806	-0.130538	0.491345	0.564679	1.82464
JDP2-1:1195, 1, set2, minTK	JDP2	0	1	1195	minTK	1	set2	2.6822	2.61975	1.21001	-0.00514292	-0.166247	0.597127	0.977956
JDP2-1:1528, 4, set2, minCMV	JDP2	0	1	1528	minCMV	4	set2	5.4524	5.46693	2.6703	1.31593	1.36853	3.31874	4.24351
JDP2-1:1528, 4, set2, minProm	JDP2	0	1	1528	minProm	4	set2	3.20739	3.12431	1.33564	0.119713	-0.107662	0.407601	1.86545
JDP2-1:1528, 4, set2, minTK	JDP2	0	1	1528	minTK	4	set2	2.98514	2.84116	1.24702	-0.974802	0.286849	0.667926	0.893605
JDP2-1:1861, 8, set2, minCMV	JDP2	0	1	1861	minCMV	8	set2	5.50321	5.475	2.51558	1.07547	1.07575	3.24206	4.06918
JDP2-1:1861, 8, set2, minProm	JDP2	0	1	1861	minProm	8	set2	3.14548	3.0481	1.35427	-0.313294	-0.143928	-0.186714	1.5828
JDP2-1:1861, 8, set2, minTK	JDP2	0	1	1861	minTK	8	set2	2.85636	2.74539	1.31165	-0.606096	-0.18175	-0.423463	0.934545
JDP2-1:196, 1, set1, minCMV	JDP2	0	1	196	minCMV	1	set1	5.30473	5.3502	3.79548	1.2128	1.65524	3.91402	5.45682
JDP2-1:196, 1, set1, minProm	JDP2	0	1	196	minProm	1	set1	3.04275	2.89205	2.53851	-0.188243	0.324306	1.39222	2.67444
JDP2-1:196, 1, set1, minTK	JDP2	0	1	196	minTK	1	set1	2.66788	2.45873	2.18374	-0.602841	-0.600443	1.4872	2.63735
JDP2-1:529, 4, set1, minCMV	JDP2	0	1	529	minCMV	4	set1	5.22342	5.20109	3.66113	1.27124	1.91359	3.93637	5.3239
JDP2-1:529, 4, set1, minProm	JDP2	0	1	529	minProm	4	set1	2.94427	2.722	2.38853	-0.679299	0.664097	0.90381	2.75757
JDP2-1:529, 4, set1, minTK	JDP2	0	1	529	minTK	4	set1	2.85455	2.7626	2.13317	-1.32382	-0.310864	0.855393	2.31593
JDP2-1:862, 8, set1, minCMV	JDP2	0	1	862	minCMV	8	set1	5.28317	5.21434	3.76267	1.07104	1.36978	3.86257	5.11263
JDP2-1:862, 8, set1, minProm	JDP2	0	1	862	minProm	8	set1	2.94239	2.80122	2.49505	-0.142253	-0.447504	0.734957	2.93532
JDP2-1:862, 8, set1, minTK	JDP2	0	1	862	minTK	8	set1	2.7008	2.5647	1.94951	-0.791219	-0.303277	0.662846	2.15228
NFKB1-1:106, 1, set1, minCMV	NFKB1	0	1	106	minCMV	1	set1	3.78457	4.08759	4.41556	4.72013	2.82392	5.37287	4.40727
NFKB1-1:106, 1, set1, minProm	NFKB1	0	1	106	minProm	1	set1	1.09993	1.36073	3.28068	3.29401	1.16735	3.04218	2.1942
NFKB1-1:106, 1, set1, minTK	NFKB1	0	1	106	minTK	1	set1	1.46728	1.7377	3.28653	3.52849	0.899471	3.49412	2.03953
NFKB1-1:1105, 1, set2, minCMV	NFKB1	0	1	1105	minCMV	1	set2	3.65965	4.02225	4.36925	4.79603	2.88081	5.22372	4.29656
NFKB1-1:1105, 1, set2, minProm	NFKB1	0	1	1105	minProm	1	set2	1.08827	1.32057	3.19039	3.18558	0.886298	2.68276	1.94482
NFKB1-1:1105, 1, set2, minTK	NFKB1	0	1	1105	minTK	1	set2	1.11722	1.35263	2.89973	3.26165	1.24996	2.74763	1.70577
NFKB1-1:1438, 4, set2, minCMV	NFKB1	0	1	1438	minCMV	4	set2	3.45746	3.77884	4.11724	4.5311	2.61909	4.92485	3.86242
NFKB1-1:1438, 4, set2, minProm	NFKB1	0	1	1438	minProm	4	set2	0.783374	0.912728	2.70079	2.8653	0.660185	2.24338	1.10347
NFKB1-1:1438, 4, set2, minTK	NFKB1	0	1	1438	minTK	4	set2	1.08367	1.31067	2.80205	2.90963	1.03895	2.66515	1.283
NFKB1-1:1771, 8, set2, minCMV	NFKB1	0	1	1771	minCMV	8	set2	3.51108	3.76494	4.00697	4.5073	2.55246	4.96393	3.87519
NFKB1-1:1771, 8, set2, minProm	NFKB1	0	1	1771	minProm	8	set2	0.826758	0.929961	2.70822	2.9308	1.00268	2.25702	1.68843
NFKB1-1:1771, 8, set2, minTK	NFKB1	0	1	1771	minTK	8	set2	0.580396	0.750865	2.49552	2.48404	0.417095	2.11745	1.13775
NFKB1-1:439, 4, set1, minCMV	NFKB1	0	1	439	minCMV	4	set1	3.69331	3.89274	4.13919	4.60063	2.71864	5.15138	4.03149
NFKB1-1:439, 4, set1, minProm	NFKB1	0	1	439	minProm	4	set1	1.25538	1.28234	3.06524	3.20828	1.42402	2.85773	2.05758
NFKB1-1:439, 4, set1, minTK	NFKB1	0	1	439	minTK	4	set1	1.03779	1.1971	2.65175	2.80132	0.318236	2.70979	0.646129
NFKB1-1:772, 8, set1, minCMV	NFKB1	0	1	772	minCMV	8	set1	3.73819	3.92259	4.33758	4.61476	2.76297	5.15477	4.36768
NFKB1-1:772, 8, set1, minProm	NFKB1	0	1	772	minProm	8	set1	0.936193	1.08876	2.61204	2.66285	0.578962	2.08692	1.57711
NFKB1-1:772, 8, set1, minTK	NFKB1	0	1	772	minTK	8	set1	0.91122	1.2441	2.85505	2.97491	1.30257	2.3773	1.55856
NFKB2-1:107, 1, set1, minCMV	NFKB2	0	1	107	minCMV	1	set1	3.60304	3.95611	4.31791	4.83	2.64651	5.22742	4.23092
NFKB2-1:107, 1, set1, minProm	NFKB2	0	1	107	minProm	1	set1	0.815723	1.01706	3.28127	3.16494	1.23377	2.55143	1.88221
NFKB2-1:107, 1, set1, minTK	NFKB2	0	1	107	minTK	1	set1	1.24686	1.36149	3.17251	3.51137	1.08352	3.08955	1.72671
NFKB2-1:1106, 1, set2, minCMV	NFKB2	0	1	1106	minCMV	1	set2	3.70935	3.95299	4.2814	4.74505	2.72559	5.22697	4.23598
NFKB2-1:1106, 1, set2, minProm	NFKB2	0	1	1106	minProm	1	set2	0.935659	1.11439	3.10052	3.09871	0.150879	2.59742	1.80988
NFKB2-1:1106, 1, set2, minTK	NFKB2	0	1	1106	minTK	1	set2	1.04005	1.41839	2.93145	3.1203	0.992023	2.8645	1.85171
NFKB2-1:1439, 4, set2, minCMV	NFKB2	0	1	1439	minCMV	4	set2	3.51779	3.77807	4.17033	4.62802	2.47471	4.96021	4.08674
NFKB2-1:1439, 4, set2, minProm	NFKB2	0	1	1439	minProm	4	set2	0.781481	1.02227	2.88419	2.78556	1.07994	2.32155	1.49822
NFKB2-1:1439, 4, set2, minTK	NFKB2	0	1	1439	minTK	4	set2	0.94376	0.998274	2.65515	2.90033	0.395803	2.50675	1.27587
NFKB2-1:1772, 8, set2, minCMV	NFKB2	0	1	1772	minCMV	8	set2	3.12485	3.38455	3.85367	4.14613	2.30715	4.50649	3.60764
NFKB2-1:1772, 8, set2, minProm	NFKB2	0	1	1772	minProm	8	set2	0.687185	0.832885	2.84392	2.66136	0.453186	1.8493	1.44558
NFKB2-1:1772, 8, set2, minTK	NFKB2	0	1	1772	minTK	8	set2	0.502348	0.691987	2.52763	2.37792	0.258645	1.95677	0.983705
NFKB2-1:440, 4, set1, minCMV	NFKB2	0	1	440	minCMV	4	set1	3.26402	3.57477	3.85158	4.43973	2.4915	4.88395	3.70394
NFKB2-1:440, 4, set1, minProm	NFKB2	0	1	440	minProm	4	set1	0.456756	0.834492	2.78639	2.73476	0.306997	2.19904	0.991141
NFKB2-1:440, 4, set1, minTK	NFKB2	0	1	440	minTK	4	set1	0.936583	1.06293	2.89557	2.97911	1.35828	2.41988	1.42494
NFKB2-1:773, 8, set1, minCMV	NFKB2	0	1	773	minCMV	8	set1	3.33362	3.63683	3.84417	4.39331	2.61687	4.93982	3.70502
NFKB2-1:773, 8, set1, minProm	NFKB2	0	1	773	minProm	8	set1	0.659006	0.862346	2.75782	3.00208	1.07197	2.2066	1.08045
NFKB2-1:773, 8, set1, minTK	NFKB2	0	1	773	minTK	8	set1	0.303945	0.383661	2.12983	2.14847	0.541776	1.80179	0.530539
Scramble10-1:1329, 1, set2, minCMV	Scramble10	1	1	1329	minCMV	1	set2	-0.87872	-0.821419	-0.710214	-0.935985	-0.189589	-1.83308	-2.17437
Scramble10-1:1329, 1, set2, minProm	Scramble10	1	1	1329	minProm	1	set2	-1.61285	-1.57174	-0.911139	-2.08023	-0.909259	-1.60573	-2.69406
Scramble10-1:1329, 1, set2, minTK	Scramble10	1	1	1329	minTK	1	set2	-1.35703	-1.5688	-0.991178	-1.9834	-1.6437	-2.78778	-2.87534
Scramble10-1:1662, 4, set2, minCMV	Scramble10	1	1	1662	minCMV	4	set2	-1.13374	-1.16442	-0.757477	-1.99531	-0.120585	-2.31692	-1.71491
Scramble10-1:1662, 4, set2, minProm	Scramble10	1	1	1662	minProm	4	set2	-1.49428	-1.47915	-0.968199	-1.9068	-0.632868	-2.2842	-2.17972
Scramble10-1:1662, 4, set2, minTK	Scramble10	1	1	1662	minTK	4	set2	-1.40385	-1.57392	-1.04043	-1.87623	-0.602717	-3.12352	-2.03306
Scramble10-1:1995, 8, set2, minCMV	Scramble10	1	1	1995	minCMV	8	set2	-0.976812	-0.948207	-0.900867	-1.61417	-0.386678	-0.9303	-2.69004
Scramble10-1:1995, 8, set2, minProm	Scramble10	1	1	1995	minProm	8	set2	-1.49552	-1.51329	-0.943748	-2.12519	-0.836771	-2.08235	-2.37986
Scramble10-1:1995, 8, set2, minTK	Scramble10	1	1	1995	minTK	8	set2	-1.46449	-1.52614	-1.02377	-1.90959	-0.848558	-3.32917	-3.03225
Scramble10-1:330, 1, set1, minCMV	Scramble10	1	1	330	minCMV	1	set1	-0.860039	-1.02051	-0.42537	-1.86912	-1.53481	-0.527609	-1.29845
Scramble10-1:330, 1, set1, minProm	Scramble10	1	1	330	minProm	1	set1	-1.55499	-1.80415	-1.25343	-1.84738	-0.621123	-2.29929	-3.05049
Scramble10-1:330, 1, set1, minTK	Scramble10	1	1	330	minTK	1	set1	-1.26454	-1.51732	-0.89105	-2.15914	-1.06827	-4.08556	-3.4344
Scramble10-1:663, 4, set1, minCMV	Scramble10	1	1	663	minCMV	4	set1	-0.918982	-1.07158	-0.948101	-1.75203	-1.06867	-3.54712	-1.22516
Scramble10-1:663, 4, set1, minProm	Scramble10	1	1	663	minProm	4	set1	-1.49838	-1.59141	-0.71852	-1.63013	-1.2604	-1.55266	-1.45476
Scramble10-1:663, 4, set1, minTK	Scramble10	1	1	663	minTK	4	set1	-1.21787	-1.33042	-0.640788	-2.01302	-2.31246	-2.85961	-1.93489
Scramble10-1:996, 8, set1, minCMV	Scramble10	1	1	996	minCMV	8	set1	-1.09946	-1.12221	-0.947381	-1.60854	-0.599356	-1.82692	-1.34309
Scramble10-1:996, 8, set1, minProm	Scramble10	1	1	996	minProm	8	set1	-1.1458	-1.31068	-0.679879	-1.72356	-1.1395	-3.36533	-1.88692
Scramble10-1:996, 8, set1, minTK	Scramble10	1	1	996	minTK	8	set1	-1.39301	-1.51465	-1.77526	-2.77228	-1.85094	-3.68663	-4.17062
Scramble11-1:1330, 1, set2, minCMV	Scramble11	1	1	1330	minCMV	1	set2	-0.185999	-0.252909	-0.533653	-0.581985	0.142765	-1.13859	-1.04867
Scramble11-1:1330, 1, set2, minProm	Scramble11	1	1	1330	minProm	1	set2	-1.43157	-1.54598	-0.911482	-1.89896	0.0853655	-4.69103	-2.13979
Scramble11-1:1330, 1, set2, minTK	Scramble11	1	1	1330	minTK	1	set2	-1.28333	-1.31896	-0.517271	-2.17829	-0.685163	-4.04048	-2.70363
Scramble11-1:1663, 4, set2, minCMV	Scramble11	1	1	1663	minCMV	4	set2	-0.0558215	-0.058528	-0.412523	-0.718119	0.407653	-2.40543	-0.248673
Scramble11-1:1663, 4, set2, minProm	Scramble11	1	1	1663	minProm	4	set2	-1.38469	-1.42884	-0.854975	-2.33786	-0.764218	-3.05094	-1.37873
Scramble11-1:1663, 4, set2, minTK	Scramble11	1	1	1663	minTK	4	set2	-1.40384	-1.56431	-1.30594	-1.85816	-1.39783	-4.10982	-1.91329
Scramble11-1:1996, 8, set2, minCMV	Scramble11	1	1	1996	minCMV	8	set2	-0.599817	-0.642496	-0.461316	-1.07775	-0.512799	-2.26439	-0.623881
Scramble11-1:1996, 8, set2, minProm	Scramble11	1	1	1996	minProm	8	set2	-1.07404	-1.19776	-0.523013	-0.990151	-0.379892	-1.98887	-1.18456
Scramble11-1:1996, 8, set2, minTK	Scramble11	1	1	1996	minTK	8	set2	-1.22645	-1.49373	-0.382559	-1.41258	0.195558	-4.22941	-2.52336
Scramble11-1:331, 1, set1, minCMV	Scramble11	1	1	331	minCMV	1	set1	0.195315	0.0748356	-0.866728	-0.382678	-0.10016	-1.35429	-0.914696
Scramble11-1:331, 1, set1, minProm	Scramble11	1	1	331	minProm	1	set1	-1.32235	-1.40303	-1.45431	-1.90696	-0.822518	-3.74086
Scramble11-1:331, 1, set1, minTK	Scramble11	1	1	331	minTK	1	set1	-1.20054	-1.57006	-0.676255	-1.31252	-0.976557		-1.38893
Scramble11-1:664, 4, set1, minCMV	Scramble11	1	1	664	minCMV	4	set1	-0.143165	-0.180888	-0.25053	-0.794266	0.393502	-1.96911	-0.465405
Scramble11-1:664, 4, set1, minProm	Scramble11	1	1	664	minProm	4	set1	-1.59901	-1.48888	-0.51569	-1.73223	0.279151	-2.25566	-0.960592
Scramble11-1:664, 4, set1, minTK	Scramble11	1	1	664	minTK	4	set1	-1.27398	-1.39289	-0.861421	-2.58663	-1.73823	-3.99121	-2.32003
Scramble11-1:997, 8, set1, minCMV	Scramble11	1	1	997	minCMV	8	set1	-0.770821	-0.568026	-1.27993	-0.30359	-0.378804	-1.19982	-0.198913
Scramble11-1:997, 8, set1, minProm	Scramble11	1	1	997	minProm	8	set1	-1.37749	-1.90164	-1.26589	-1.49214		-3.29145	-2.4508
Scramble11-1:997, 8, set1, minTK	Scramble11	1	1	997	minTK	8	set1	-1.35096	-1.68734	-1.06986	-1.91159	-1.4091	-3.89748	-4.06546
Scramble12-1:1331, 1, set2, minCMV	Scramble12	1	1	1331	minCMV	1	set2	-1.05254	-0.979248	-0.647515	-1.03901	-0.701387	-0.0225515	-2.08566
Scramble12-1:1331, 1, set2, minProm	Scramble12	1	1	1331	minProm	1	set2	-1.32061	-1.63191	-0.75512	-2.35067	-1.44859	-4.20606
Scramble12-1:1331, 1, set2, minTK	Scramble12	1	1	1331	minTK	1	set2	-1.45185	-1.4258	-0.673785	-1.83238	-0.608504	-4.60755	-2.3496
Scramble12-1:1664, 4, set2, minCMV	Scramble12	1	1	1664	minCMV	4	set2	-1.01112	-0.916232	-0.752558	-1.5897	-0.657119	-3.66396
Scramble12-1:1664, 4, set2, minProm	Scramble12	1	1	1664	minProm	4	set2	-1.15894	-1.36775	-1.43376	-1.7372	-0.400939	-3.28015	-2.33826
Scramble12-1:1664, 4, set2, minTK	Scramble12	1	1	1664	minTK	4	set2	-1.44961	-1.56941	-0.976126	-1.5738	-0.869132	-4.19063	-3.82924
Scramble12-1:1997, 8, set2, minCMV	Scramble12	1	1	1997	minCMV	8	set2	-1.09598	-0.956657	-0.36034	-1.38733	0.26807	-1.81839	-2.75792
Scramble12-1:1997, 8, set2, minProm	Scramble12	1	1	1997	minProm	8	set2	-1.36297	-1.16921	-0.862645	-2.3337	-0.0140088	-2.0232	-1.80236
Scramble12-1:1997, 8, set2, minTK	Scramble12	1	1	1997	minTK	8	set2	-1.27361	-1.69752	-1.18461	-2.83438	0.14882	-2.81703	-1.35415
Scramble12-1:332, 1, set1, minCMV	Scramble12	1	1	332	minCMV	1	set1	-1.16008	-1.17072	-0.792982	-1.79728	-1.08135	-2.81488	-2.00006
Scramble12-1:332, 1, set1, minProm	Scramble12	1	1	332	minProm	1	set1	-1.33404	-1.72632	-0.198273	-2.10594	-0.740748	-2.79867	-1.98098
Scramble12-1:332, 1, set1, minTK	Scramble12	1	1	332	minTK	1	set1	-1.37748	-1.4261	-1.44459	-2.32749	-1.81423	-3.1937	-1.57554
Scramble12-1:665, 4, set1, minCMV	Scramble12	1	1	665	minCMV	4	set1	-0.964005	-0.881097	-1.45223	-1.82096	-1.38005	-2.97483	-0.584025
Scramble12-1:665, 4, set1, minProm	Scramble12	1	1	665	minProm	4	set1	-1.45221	-1.48939	-0.952769	-2.13973	-0.592094	-1.2	-1.70653
Scramble12-1:665, 4, set1, minTK	Scramble12	1	1	665	minTK	4	set1	-1.24536	-1.49828	-1.17994	-1.31559	-0.531166	-2.67035	-2.98642
Scramble12-1:998, 8, set1, minCMV	Scramble12	1	1	998	minCMV	8	set1	-1.0771	-1.18898	-0.837502	-2.1145	-0.405449	-4.85884
Scramble12-1:998, 8, set1, minProm	Scramble12	1	1	998	minProm	8	set1	-1.28112	-1.94271	-1.13722	-1.86248	-2.26964	-4.18942	-1.85084
Scramble12-1:998, 8, set1, minTK	Scramble12	1	1	998	minTK	8	set1	-1.51359	-1.63174	-0.471807	-2.50106	-0.657344		-2.45571
Scramble13-1:1332, 1, set2, minCMV	Scramble13	1	1	1332	minCMV	1	set2	-0.261097	-0.298205	-0.301612	-2.01092	-0.783677	-1.28595	-2.46163
Scramble13-1:1332, 1, set2, minProm	Scramble13	1	1	1332	minProm	1	set2	-1.23964	-1.42571	-1.24802	-2.55797	-1.1133		-1.77219
Scramble13-1:1332, 1, set2, minTK	Scramble13	1	1	1332	minTK	1	set2	-1.30369	-1.5883	-1.24719	-2.20038	-2.03914	-4.25
Scramble13-1:1665, 4, set2, minCMV	Scramble13	1	1	1665	minCMV	4	set2	-1.02377	-0.911503	-0.711797	-1.71176	-0.624347	-3.10364	-0.0498143
Scramble13-1:1665, 4, set2, minProm	Scramble13	1	1	1665	minProm	4	set2	-1.50376	-1.65908	-2.91218	-2.70258			-0.0256417
Scramble13-1:1665, 4, set2, minTK	Scramble13	1	1	1665	minTK	4	set2	-1.43542	-1.44793	-0.697358	-3.03384	-0.913512	-1.2344	-1.16124
Scramble13-1:1998, 8, set2, minCMV	Scramble13	1	1	1998	minCMV	8	set2	-1.10687	-1.15295	-0.764975	-2.09578	-0.0201176	-3.62691	-3.59703
Scramble13-1:1998, 8, set2, minProm	Scramble13	1	1	1998	minProm	8	set2	-1.40557	-1.34073	-0.51295	-2.44373	-3.3042	-3.75598	-0.666329
Scramble13-1:1998, 8, set2, minTK	Scramble13	1	1	1998	minTK	8	set2	-1.2674	-1.46185	-0.979919	-2.12409	-0.571058	-2.72094	-2.55728
Scramble13-1:333, 1, set1, minCMV	Scramble13	1	1	333	minCMV	1	set1	-1.0801	-1.09859	-1.21264	-1.66436	-1.04369	-2.6449	-0.753568
Scramble13-1:333, 1, set1, minProm	Scramble13	1	1	333	minProm	1	set1	-1.49962	-1.38224	-0.504007	-1.53974	-1.45265	-4.11565
Scramble13-1:333, 1, set1, minTK	Scramble13	1	1	333	minTK	1	set1	-1.22423	-1.28371	-0.710684	-1.77035	-1.82747	-2.62514	-0.807751
Scramble13-1:666, 4, set1, minCMV	Scramble13	1	1	666	minCMV	4	set1	-1.02563	-1.01655	-0.808263	-2.13981	-0.833931	-0.529519	-0.626444
Scramble13-1:666, 4, set1, minProm	Scramble13	1	1	666	minProm	4	set1	-1.15833	-1.3673	-0.701137	-2.22608	-0.13659		-0.683117
Scramble13-1:666, 4, set1, minTK	Scramble13	1	1	666	minTK	4	set1	-1.18016	-1.262	-0.446771	-1.56298	-0.400085	-2.59778	-1.53733
Scramble13-1:999, 8, set1, minCMV	Scramble13	1	1	999	minCMV	8	set1	-1.10378	-1.07211	-0.865565	-2.47937	-0.199771	-2.53491	-2.25226
Scramble13-1:999, 8, set1, minProm	Scramble13	1	1	999	minProm	8	set1	-1.58674	-1.37208	-0.9413	-2.24207	-0.289362	-3.28631
Scramble13-1:999, 8, set1, minTK	Scramble13	1	1	999	minTK	8	set1	-1.28733	-1.51859	-0.657071	-2.53233	-0.781751	-3.32183	-2.15319
Scramble16-1:1325, 1, set2, minCMV	Scramble16	1	1	1325	minCMV	1	set2	-1.23551	-1.37668	-1.0049	-1.67668	-1.03989	-2.04326	-2.37128
Scramble16-1:1325, 1, set2, minProm	Scramble16	1	1	1325	minProm	1	set2	-1.55673	-1.69917	-1.1598	-2.35847	-0.870008	-2.9339	-2.24471
Scramble16-1:1325, 1, set2, minTK	Scramble16	1	1	1325	minTK	1	set2	-1.44676	-1.81388	-1.08526	-2.26497	-1.27972	-3.34792	-2.31062
Scramble16-1:1658, 4, set2, minCMV	Scramble16	1	1	1658	minCMV	4	set2	-1.38024	-1.40313	-1.09731	-1.67186	-0.21269	-1.9533	-1.6478
Scramble16-1:1658, 4, set2, minProm	Scramble16	1	1	1658	minProm	4	set2	-1.61468	-1.80927	-1.21568	-1.98232	-1.40449	-3.76764	-2.22797
Scramble16-1:1658, 4, set2, minTK	Scramble16	1	1	1658	minTK	4	set2	-1.36746	-1.50673	-1.12779	-2.07389	-1.19794	-2.21086	-2.54086
Scramble16-1:1991, 8, set2, minCMV	Scramble16	1	1	1991	minCMV	8	set2	-0.989587	-0.962823	-0.836557	-1.74014	-0.62999	-0.0708949	-1.81596
Scramble16-1:1991, 8, set2, minProm	Scramble16	1	1	1991	minProm	8	set2	-1.53085	-1.70339	-0.842534	-1.96387	-0.638624	-3.59499	-1.81021
Scramble16-1:1991, 8, set2, minTK	Scramble16	1	1	1991	minTK	8	set2	-1.46161	-1.59367	-1.2388	-2.36803	-0.807303	-3.46327	-3.26951
Scramble16-1:326, 1, set1, minCMV	Scramble16	1	1	326	minCMV	1	set1	-0.836631	-0.74899	-1.53526	-1.41186	-1.17985	-1.75919	-2.35927
Scramble16-1:326, 1, set1, minProm	Scramble16	1	1	326	minProm	1	set1	-1.6048	-1.65699	-1.32945	-1.69643	-0.607379	-2.71124	-3.6773
Scramble16-1:326, 1, set1, minTK	Scramble16	1	1	326	minTK	1	set1	-1.49955	-1.81133	-1.1385	-1.5859	-1.29905	-4.85077	-1.175
Scramble16-1:659, 4, set1, minCMV	Scramble16	1	1	659	minCMV	4	set1	-1.26819	-1.15858	-0.649061	-3.10865	-1.61381	-3.38085	-2.40738
Scramble16-1:659, 4, set1, minProm	Scramble16	1	1	659	minProm	4	set1	-1.69975	-1.77617	-0.83	-2.2225	-1.03268	-2.93514	-2.08444
Scramble16-1:659, 4, set1, minTK	Scramble16	1	1	659	minTK	4	set1	-1.53515	-1.60461	-1.08596	-2.25407	-1.09023	-3.78714	-5.88559
Scramble16-1:992, 8, set1, minCMV	Scramble16	1	1	992	minCMV	8	set1	-1.33976	-1.39354	-1.04814	-2.05912	-0.792576	-2.51785	-1.33271
Scramble16-1:992, 8, set1, minProm	Scramble16	1	1	992	minProm	8	set1	-1.66761	-1.81401	-0.942611	-2.2087	-1.85856	-3.84048	-3.00114
Scramble16-1:992, 8, set1, minTK	Scramble16	1	1	992	minTK	8	set1	-1.56581	-1.69029	-0.89675	-1.99199	-2.01797	-2.72051	-3.29076
Scramble7-1:1326, 1, set2, minCMV	Scramble7	1	1	1326	minCMV	1	set2	-1.21683	-1.3708	-0.968629	-1.25193	-0.985491	-2.59089	-1.29396
Scramble7-1:1326, 1, set2, minProm	Scramble7	1	1	1326	minProm	1	set2	-1.42041	-1.53245	-0.616619	-1.66714	-1.54699	-6.0972	-1.72768
Scramble7-1:1326, 1, set2, minTK	Scramble7	1	1	1326	minTK	1	set2	-1.38711	-1.38605	-1.10844	-1.82885	-1.45755	-3.7457	-2.2642
Scramble7-1:1659, 4, set2, minCMV	Scramble7	1	1	1659	minCMV	4	set2	-1.24901	-1.33001	-0.468691	-1.83138	0.041799	-2.66527	-2.4728
Scramble7-1:1659, 4, set2, minProm	Scramble7	1	1	1659	minProm	4	set2	-1.46426	-1.6231	-1.05189	-2.58163	-0.50745	-2.83809	-2.75258
Scramble7-1:1659, 4, set2, minTK	Scramble7	1	1	1659	minTK	4	set2	-1.19114	-1.42341	-0.811104	-1.44025	-1.031	-2.46162	-0.972629
Scramble7-1:1992, 8, set2, minCMV	Scramble7	1	1	1992	minCMV	8	set2	-1.07456	-1.11406	-0.647955	-1.62754	-1.57269	-3.24867	-3.12827
Scramble7-1:1992, 8, set2, minProm	Scramble7	1	1	1992	minProm	8	set2	-1.42437	-1.54643	-0.816004	-1.81819	-0.846251	-2.99636	-1.27686
Scramble7-1:1992, 8, set2, minTK	Scramble7	1	1	1992	minTK	8	set2	-1.43138	-1.48413	-0.781611	-1.24637	-0.447219	-3.23227	-4.16891
Scramble7-1:327, 1, set1, minCMV	Scramble7	1	1	327	minCMV	1	set1	0.453206	0.511104	0.772115	0.608307	-0.233339	0.586534	-0.420282
Scramble7-1:327, 1, set1, minProm	Scramble7	1	1	327	minProm	1	set1	-1.34625	-1.16382	-0.179949	-1.17564	-1.21523		-1.04574
Scramble7-1:327, 1, set1, minTK	Scramble7	1	1	327	minTK	1	set1	-1.25177	-1.3579	-1.2527	-1.98279	-0.622638	-2.24594	-2.26676
Scramble7-1:660, 4, set1, minCMV	Scramble7	1	1	660	minCMV	4	set1	-0.779367	-0.835285	-0.213529	-1.5348	-0.228034	-3.90772	-0.732279
Scramble7-1:660, 4, set1, minProm	Scramble7	1	1	660	minProm	4	set1	-1.29957	-1.26728	-1.07811	-2.03991	-0.950197	-3.97689	-1.05862
Scramble7-1:660, 4, set1, minTK	Scramble7	1	1	660	minTK	4	set1	-1.18362	-1.20068	-0.743462	-2.1589	-1.34256	-2.1677	-1.2797
Scramble7-1:993, 8, set1, minCMV	Scramble7	1	1	993	minCMV	8	set1	-0.537036	-0.550099	-0.346293	-2.2621	0.569533	-1.99753	-1.32507
Scramble7-1:993, 8, set1, minProm	Scramble7	1	1	993	minProm	8	set1	-1.22691	-1.1978	-0.970769	-1.41864	-0.964572	-2.70957	-2.06377
Scramble7-1:993, 8, set1, minTK	Scramble7	1	1	993	minTK	8	set1	-0.980089	-1.24633	-0.800452	-2.27859	-1.17615	-2.64691	-1.82025
Scramble8-1:1327, 1, set2, minCMV	Scramble8	1	1	1327	minCMV	1	set2	-1.27151	-1.29445	-0.731487	-1.58904	-1.03582	-2.1938	-1.02215
Scramble8-1:1327, 1, set2, minProm	Scramble8	1	1	1327	minProm	1	set2	-1.4161	-1.57045	-0.505469	-1.93079	-0.747793	-2.49047	-2.67476
Scramble8-1:1327, 1, set2, minTK	Scramble8	1	1	1327	minTK	1	set2	-1.42217	-1.58316	-0.850277	-2.28115	-0.768284	-3.42101	-1.85126
Scramble8-1:1660, 4, set2, minCMV	Scramble8	1	1	1660	minCMV	4	set2	-0.753361	-0.795091	-0.958947	-0.0340165	-0.556253	-2.89041	0.601408
Scramble8-1:1660, 4, set2, minProm	Scramble8	1	1	1660	minProm	4	set2	-1.30318	-1.45969	-0.432995	-1.68204	-0.919346	-1.69274	-1.8453
Scramble8-1:1660, 4, set2, minTK	Scramble8	1	1	1660	minTK	4	set2	-1.54647	-1.59144	-0.544122	-1.61498	-1.37959	-2.91726	-1.84559
Scramble8-1:1993, 8, set2, minCMV	Scramble8	1	1	1993	minCMV	8	set2	-1.20867	-1.13666	0.0172896	-0.697186	-0.610112	-0.790404	-1.94349
Scramble8-1:1993, 8, set2, minProm	Scramble8	1	1	1993	minProm	8	set2	-1.47874	-1.60329	-0.903295	-2.4826	0.218315	-3.26532	-1.51553
Scramble8-1:1993, 8, set2, minTK	Scramble8	1	1	1993	minTK	8	set2	-1.41668	-1.55364	-0.695698	-1.6324	-1.75368	-2.3817	-3.51023
Scramble8-1:328, 1, set1, minCMV	Scramble8	1	1	328	minCMV	1	set1	-1.30952	-1.24235	-1.03155	-1.71344	-0.202552	-2.06119	-1.79241
Scramble8-1:328, 1, set1, minProm	Scramble8	1	1	328	minProm	1	set1	-1.49266	-1.6238	-1.17938	-1.97896	-1.20576	-2.5711	-2.70364
Scramble8-1:328, 1, set1, minTK	Scramble8	1	1	328	minTK	1	set1	-1.53563	-1.40934	-0.877725	-2.38821	-0.74626	-3.64307	-3.97328
Scramble8-1:661, 4, set1, minCMV	Scramble8	1	1	661	minCMV	4	set1	-1.01656	-0.935165	-0.511075	-1.81099	-1.47315	-2.42581	-0.572776
Scramble8-1:661, 4, set1, minProm	Scramble8	1	1	661	minProm	4	set1	-1.3962	-1.7136	-1.01351	-1.69739	-3.21848	-3.2298	-4.71083
Scramble8-1:661, 4, set1, minTK	Scramble8	1	1	661	minTK	4	set1	-1.30167	-1.56536	-1.15659	-1.44916	-1.65814	-2.35434	-3.51673
Scramble8-1:994, 8, set1, minCMV	Scramble8	1	1	994	minCMV	8	set1	-1.04305	-1.1542	-0.71484	-2.225	-1.66261	-1.1627	-1.36664
Scramble8-1:994, 8, set1, minProm	Scramble8	1	1	994	minProm	8	set1	-1.55518	-1.68999	-1.56473	-2.29073	-1.7555	-2.36702	-4.93319
Scramble8-1:994, 8, set1, minTK	Scramble8	1	1	994	minTK	8	set1	-1.31032	-1.49967	-0.997128	-2.2129	-0.0365083	-6.30685	-5.98513
Scramble9-1:1328, 1, set2, minCMV	Scramble9	1	1	1328	minCMV	1	set2	-0.291043	-0.463615	-0.520269	-1.80143	-0.756817	-3.44054	-2.51347
Scramble9-1:1328, 1, set2, minProm	Scramble9	1	1	1328	minProm	1	set2	-1.1735	-1.31199	-1.04239	-1.83716	-1.32026	-1.93314	-2.44186
Scramble9-1:1328, 1, set2, minTK	Scramble9	1	1	1328	minTK	1	set2	-1.07772	-1.22284	-0.744472	-2.18854	-0.340805	-3.43468	-2.54897
Scramble9-1:1661, 4, set2, minCMV	Scramble9	1	1	1661	minCMV	4	set2	-0.317165	-0.485326	-0.90149	-1.79281	-0.978241	-2.41322	-1.47507
Scramble9-1:1661, 4, set2, minProm	Scramble9	1	1	1661	minProm	4	set2	-1.1076	-1.33818	-0.662516	-1.63803	-1.86645	-3.96192	-2.2701
Scramble9-1:1661, 4, set2, minTK	Scramble9	1	1	1661	minTK	4	set2	-1.22938	-1.30513	-0.959174	-2.39281	-0.458895	-3.81845	-1.76472
Scramble9-1:1994, 8, set2, minCMV	Scramble9	1	1	1994	minCMV	8	set2	-0.331611	-0.464623	-0.950558	-1.4773	-0.240813	-2.94571	-0.608186
Scramble9-1:1994, 8, set2, minProm	Scramble9	1	1	1994	minProm	8	set2	-1.02041	-1.01535	-1.05106	-1.40666	-1.5774	-2.87149	-1.82314
Scramble9-1:1994, 8, set2, minTK	Scramble9	1	1	1994	minTK	8	set2	-0.975749	-1.08099	-1.22515	-1.46498	-0.601796	-1.88691	-2.63808
Scramble9-1:329, 1, set1, minCMV	Scramble9	1	1	329	minCMV	1	set1	-1.18123	-1.35347	-1.44077	-1.19519	-0.365818	-3.72135
Scramble9-1:329, 1, set1, minProm	Scramble9	1	1	329	minProm	1	set1	-1.42473	-1.48209	-1.06005	-2.06242	-0.0731741	-1.90621	-3.71824
Scramble9-1:329, 1, set1, minTK	Scramble9	1	1	329	minTK	1	set1	-1.24809	-1.27084	-0.71485	-1.82187	-0.607381	-4.82212	-3.252
Scramble9-1:662, 4, set1, minCMV	Scramble9	1	1	662	minCMV	4	set1	-1.21081	-1.23536	-0.664519	-1.78347	0.141157	-2.2167	-3.16784
Scramble9-1:662, 4, set1, minProm	Scramble9	1	1	662	minProm	4	set1	-1.54749	-1.74652	-0.768393	-1.76531	-0.927907		-3.66716
Scramble9-1:662, 4, set1, minTK	Scramble9	1	1	662	minTK	4	set1	-1.39113	-1.55022	-0.578271	-1.63737	-1.67553		-2.97492
Scramble9-1:995, 8, set1, minCMV	Scramble9	1	1	995	minCMV	8	set1	-1.21304	-1.11579	-0.448427	-1.72859	-0.763032	-4.1523	-2.77999
Scramble9-1:995, 8, set1, minProm	Scramble9	1	1	995	minProm	8	set1	-1.54449	-1.65834	-1.16696	-1.80452	-1.29523	-2.09448	-0.742376
Scramble9-1:995, 8, set1, minTK	Scramble9	1	1	995	minTK	8	set1	-1.28035	-1.48218	-0.741454	-1.95177	-1.16108	-2.95454	-1.83436
Spacer1:2053, 1, set1, minCMV	Spacer1	1		2053	minCMV	1	set1	-1.05342	-1.09198	-1.11013	-1.95882	-1.30165	-2.45938	-1.75343
Spacer1:2053, 1, set1, minProm	Spacer1	1		2053	minProm	1	set1	-1.49332	-1.71348	-1.05733	-1.6297	-1.49508	-3.26264	-1.53855
Spacer1:2053, 1, set1, minTK	Spacer1	1		2053	minTK	1	set1	-1.41475	-1.51967	-0.613612	-2.07527	-1.66544	-3.19386	-1.76006
Spacer1:2059, 4, set1, minCMV	Spacer1	1		2059	minCMV	4	set1	-1.13544	-1.20532	-0.886225	-1.71053	-0.723302	-0.518636	-1.36019
Spacer1:2059, 4, set1, minProm	Spacer1	1		2059	minProm	4	set1	-1.46097	-1.49462	-0.804367	-1.99594	-0.934056	-2.55227	-1.68494
Spacer1:2059, 4, set1, minTK	Spacer1	1		2059	minTK	4	set1	-1.1103	-1.45079	-0.752864	-1.84893	-0.965434	-4.64403	-2.0305
Spacer1:2065, 8, set1, minCMV	Spacer1	1		2065	minCMV	8	set1	-0.935398	-0.866649	-0.865991	-1.66186	0.000993374	-1.98438	-1.72627
Spacer1:2065, 8, set1, minProm	Spacer1	1		2065	minProm	8	set1	-1.55339	-1.57502	-0.936728	-2.27038	-0.836887	-3.60005	-1.59289
Spacer1:2065, 8, set1, minTK	Spacer1	1		2065	minTK	8	set1	-1.19683	-1.39128	-0.890939	-2.19902	-0.566547	-4.95256	-1.18337
Spacer1:2071, 1, set2, minCMV	Spacer1	1		2071	minCMV	1	set2	-1.25189	-1.31403	-1.03145	-1.68058	-0.84199	-2.62853	-1.73195
Spacer1:2071, 1, set2, minProm	Spacer1	1		2071	minProm	1	set2	-1.60305	-1.61771	-1.06858	-2.2892	-0.764094	-3.79051	-0.979933
Spacer1:2071, 1, set2, minTK	Spacer1	1		2071	minTK	1	set2	-1.46718	-1.55663	-0.739619	-1.82938	-1.7403	-3.51935	-5.04158
Spacer1:2077, 4, set2, minCMV	Spacer1	1		2077	minCMV	4	set2	-1.15726	-1.36143	-0.826039	-0.0359797	-1.3173	-1.90529	-0.986725
Spacer1:2077, 4, set2, minProm	Spacer1	1		2077	minProm	4	set2	-1.61044	-1.72211	-1.12654	-1.75559	-1.14853	-4.2183	-2.47931
Spacer1:2077, 4, set2, minTK	Spacer1	1		2077	minTK	4	set2	-1.38082	-1.79636	-0.80743	-2.35232	-0.47484	-2.72908	-1.76077
Spacer1:2083, 8, set2, minCMV	Spacer1	1		2083	minCMV	8	set2	-1.21232	-1.21991	-1.07445	-1.99586	-0.445329	-2.69614	-2.11618
Spacer1:2083, 8, set2, minProm	Spacer1	1		2083	minProm	8	set2	-1.58539	-1.69018	-1.33122	-2.01413	-0.862565	-3.81466	-2.04652
Spacer1:2083, 8, set2, minTK	Spacer1	1		2083	minTK	8	set2	-1.43088	-1.61679	-0.772141	-1.98364	-1.32804	-1.90037	-1.2115
Spacer1:2089, 1, set3, minCMV	Spacer1	1		2089	minCMV	1	set3	-1.14407	-1.1377	-0.988473	-1.90423	-0.406003	-2.70851	-1.60252
Spacer1:2089, 1, set3, minProm	Spacer1	1		2089	minProm	1	set3	-1.50095	-1.74318	-1.09911	-1.87688	-0.985001	-4.42548	-2.54494
Spacer1:2089, 1, set3, minTK	Spacer1	1		2089	minTK	1	set3	-1.31295	-1.62442	-0.984083	-1.69075	-0.759321	-3.97122	-1.67299
Spacer1:2095, 4, set3, minCMV	Spacer1	1		2095	minCMV	4	set3	-1.2398	-1.27995	-1.11678	-1.74686	-0.842994	-3.38984	-2.45362
Spacer1:2095, 4, set3, minProm	Spacer1	1		2095	minProm	4	set3	-1.55471	-1.70159	-0.816536	-1.8471	-0.732529	-2.14753	-1.04895
Spacer1:2095, 4, set3, minTK	Spacer1	1		2095	minTK	4	set3	-1.22839	-1.41086	-1.17086	-1.85765	-0.453578	-2.63159	-1.93932
Spacer1:2101, 8, set3, minCMV	Spacer1	1		2101	minCMV	8	set3	-1.01586	-0.952166	-0.781282	-1.36544	-1.11674	-1.41592	-1.83866
Spacer1:2101, 8, set3, minProm	Spacer1	1		2101	minProm	8	set3	-1.5375	-1.62251	-1.25812	-1.46496	-1.54853	-3.66498	-1.75242
Spacer1:2101, 8, set3, minTK	Spacer1	1		2101	minTK	8	set3	-1.42969	-1.42865	-0.968966	-1.90287	-1.34435	-2.9267	-2.45177
Spacer2:2054, 1, set1, minCMV	Spacer2	1		2054	minCMV	1	set1	-0.944604	-0.981689	-0.938017	-1.71529	-0.555461	-1.78771	-1.28093
Spacer2:2054, 1, set1, minProm	Spacer2	1		2054	minProm	1	set1	-1.48517	-1.64067	-1.02156	-1.89353	-0.723204	-3.11598	-2.91533
Spacer2:2054, 1, set1, minTK	Spacer2	1		2054	minTK	1	set1	-1.2738	-1.43667	-1.04181	-1.98975	-1.20913	-3.01727	-1.61604
Spacer2:2060, 4, set1, minCMV	Spacer2	1		2060	minCMV	4	set1	-1.0064	-1.11248	-1.10248	-1.87598	-0.614014	-2.57941	-1.10812
Spacer2:2060, 4, set1, minProm	Spacer2	1		2060	minProm	4	set1	-1.39865	-1.48036	-0.940452	-2.53064	-1.09728	-2.79346	-3.02547
Spacer2:2060, 4, set1, minTK	Spacer2	1		2060	minTK	4	set1	-1.40291	-1.52064	-1.01895	-2.22793	-0.897656	-2.64178	-2.30357
Spacer2:2066, 8, set1, minCMV	Spacer2	1		2066	minCMV	8	set1	-0.833719	-0.972395	-1.10767	-1.62681	-0.912843	-2.68907	-2.41403
Spacer2:2066, 8, set1, minProm	Spacer2	1		2066	minProm	8	set1	-1.39697	-1.43823	-0.717803	-2.12228	-1.3547	-2.36836	-2.84907
Spacer2:2066, 8, set1, minTK	Spacer2	1		2066	minTK	8	set1	-1.44723	-1.56101	-1.04223	-1.6917	-0.610543	-4.44375	-1.30061
Spacer2:2072, 1, set2, minCMV	Spacer2	1		2072	minCMV	1	set2	-1.37996	-1.33842	-1.10907	-1.99005	-1.03953	-3.12702	-2.55791
Spacer2:2072, 1, set2, minProm	Spacer2	1		2072	minProm	1	set2	-1.62489	-1.72925	-0.817493	-2.276	-1.04732	-2.94307	-1.14789
Spacer2:2072, 1, set2, minTK	Spacer2	1		2072	minTK	1	set2	-1.4172	-1.54095	-0.771447	-1.8348	-1.10335	-3.04538	-2.09261
Spacer2:2078, 4, set2, minCMV	Spacer2	1		2078	minCMV	4	set2	-0.962506	-0.946428	-0.470094	-1.44289	-0.705806	-0.928211	-1.31271
Spacer2:2078, 4, set2, minProm	Spacer2	1		2078	minProm	4	set2	-1.60298	-1.62881	-0.956183	-1.88573	-1.39276	-2.84738	-3.03559
Spacer2:2078, 4, set2, minTK	Spacer2	1		2078	minTK	4	set2	-1.49263	-1.60761	-1.05466	-2.27285	-1.07516	-4.39847	-2.38367
Spacer2:2084, 8, set2, minCMV	Spacer2	1		2084	minCMV	8	set2	-0.504989	-0.628718	-0.944527	-1.21346	-0.927878	-1.56069	-0.994864
Spacer2:2084, 8, set2, minProm	Spacer2	1		2084	minProm	8	set2	-1.55406	-1.50559	-0.75571	-1.27224	-0.464642	-1.48937	-2.79102
Spacer2:2084, 8, set2, minTK	Spacer2	1		2084	minTK	8	set2	-1.32669	-1.46058	-0.933184	-1.649	-0.609466	-2.14751	-1.73195
Spacer2:2090, 1, set3, minCMV	Spacer2	1		2090	minCMV	1	set3	-1.25911	-1.39703	-0.867751	-1.98793	-1.10716	-2.4578	-2.24882
Spacer2:2090, 1, set3, minProm	Spacer2	1		2090	minProm	1	set3	-1.51562	-1.63277	-1.10678	-2.02937	-1.19636	-2.83169	-1.93777
Spacer2:2090, 1, set3, minTK	Spacer2	1		2090	minTK	1	set3	-1.53043	-1.5449	-1.40214	-1.64977	-1.26646	-4.27639	-2.59379
Spacer2:2096, 4, set3, minCMV	Spacer2	1		2096	minCMV	4	set3	-0.853358	-0.869016	-0.574152	-0.87955	-0.704604	-1.56685	-1.08146
Spacer2:2096, 4, set3, minProm	Spacer2	1		2096	minProm	4	set3	-1.57829	-1.69879	-1.08775	-2.58496	-0.827523	-2.91353	-2.10867
Spacer2:2096, 4, set3, minTK	Spacer2	1		2096	minTK	4	set3	-1.4702	-1.63083	-1.1349	-1.93015	-1.39787	-3.22334	-1.94182
Spacer2:2102, 8, set3, minCMV	Spacer2	1		2102	minCMV	8	set3	-0.928311	-0.964486	-1.23604	-2.22541	-0.609639	-1.66801	-2.422
Spacer2:2102, 8, set3, minProm	Spacer2	1		2102	minProm	8	set3	-1.45461	-1.45283	-0.394449	-1.86218	-0.68045	-3.5784	-1.9036
Spacer2:2102, 8, set3, minTK	Spacer2	1		2102	minTK	8	set3	-1.48802	-1.67916	-0.850251	-2.27103	-1.11509	-2.91595	-1.96836
Spacer3:2055, 1, set1, minCMV	Spacer3	1		2055	minCMV	1	set1	-0.876746	-0.986573	-1.1494	-1.85559	0.130722	-3.06403	-2.23952
Spacer3:2055, 1, set1, minProm	Spacer3	1		2055	minProm	1	set1	-1.54614	-1.80853	-1.05098	-2.8419	-1.89079	-3.41756	-2.3548
Spacer3:2055, 1, set1, minTK	Spacer3	1		2055	minTK	1	set1	-1.48471	-1.59785	-1.21149	-1.82619	-1.7493	-4.43229	-2.19385
Spacer3:2061, 4, set1, minCMV	Spacer3	1		2061	minCMV	4	set1	-0.731561	-0.755353	-0.807053	-1.71723	-0.350231	-0.759374	-1.06173
Spacer3:2061, 4, set1, minProm	Spacer3	1		2061	minProm	4	set1	-1.49537	-1.63802	-0.906588	-1.74477	-0.484683	-5.12852	-2.10648
Spacer3:2061, 4, set1, minTK	Spacer3	1		2061	minTK	4	set1	-1.34196	-1.44296	-1.37875	-1.82738	-1.34603	-2.1971	-1.73513
Spacer3:2067, 8, set1, minCMV	Spacer3	1		2067	minCMV	8	set1	-0.719076	-0.678245	-0.702168	-1.45356	-0.274073	-2.32837	-1.71672
Spacer3:2067, 8, set1, minProm	Spacer3	1		2067	minProm	8	set1	-1.52294	-1.75314	-1.07612	-1.88511	-1.00414	-5.09415	-1.94971
Spacer3:2067, 8, set1, minTK	Spacer3	1		2067	minTK	8	set1	-1.50295	-1.62815	-1.11355	-2.04499	-1.48085	-5.89659	-4.19074
Spacer3:2073, 1, set2, minCMV	Spacer3	1		2073	minCMV	1	set2	-1.369	-1.6296	-1.03969	-1.31261	-0.731242	-2.19614	-3.80022
Spacer3:2073, 1, set2, minProm	Spacer3	1		2073	minProm	1	set2	-1.56185	-1.59218	-0.953574	-1.98594	-1.29093	-3.80261
Spacer3:2073, 1, set2, minTK	Spacer3	1		2073	minTK	1	set2	-1.20946	-1.47956	-0.723163	-1.63962	-0.273927	-3.27497	-1.27857
Spacer3:2079, 4, set2, minCMV	Spacer3	1		2079	minCMV	4	set2	-1.41233	-1.47952	-1.13083	-1.83895	-0.874728	-2.54696	-1.96439
Spacer3:2079, 4, set2, minProm	Spacer3	1		2079	minProm	4	set2	-1.72724	-1.7425	-1.37659	-2.00107	-0.493759	-3.85076	-2.92408
Spacer3:2079, 4, set2, minTK	Spacer3	1		2079	minTK	4	set2	-1.3563	-1.63132	-0.847388	-1.4621	-1.6653	-3.59182	-1.58923
Spacer3:2085, 8, set2, minCMV	Spacer3	1		2085	minCMV	8	set2	-1.13835	-1.20989	-1.11299	-2.15752	-0.532519	-2.53914	-2.53793
Spacer3:2085, 8, set2, minProm	Spacer3	1		2085	minProm	8	set2	-1.64023	-1.90293	-0.830703	-2.26097	-0.297421	-5.01413	-1.86193
Spacer3:2085, 8, set2, minTK	Spacer3	1		2085	minTK	8	set2	-1.21668	-1.45102	-0.869383	-2.20975	-1.05884	-2.85265	-1.15001
Spacer3:2091, 1, set3, minCMV	Spacer3	1		2091	minCMV	1	set3	-1.30882	-1.29001	-1.1185	-1.6651	-0.268827	-2.05768	-1.10011
Spacer3:2091, 1, set3, minProm	Spacer3	1		2091	minProm	1	set3	-1.65525	-1.80472	-1.38393	-2.08712	-1.01217	-3.16683	-1.52194
Spacer3:2091, 1, set3, minTK	Spacer3	1		2091	minTK	1	set3	-1.53564	-1.59944	-1.45294	-1.76345	-1.27618	-1.97416	-2.07489
Spacer3:2097, 4, set3, minCMV	Spacer3	1		2097	minCMV	4	set3	-1.00191	-1.09095	-0.853039	-0.694266	-1.67236	-2.62723	-1.86375
Spacer3:2097, 4, set3, minProm	Spacer3	1		2097	minProm	4	set3	-1.55307	-1.61708	-0.902922	-1.69381	-1.05928	-2.62633	-3.49891
Spacer3:2097, 4, set3, minTK	Spacer3	1		2097	minTK	4	set3	-1.49274	-1.50561	-1.31535	-2.36133	-1.64547	-3.53599	-3.03175
Spacer3:2103, 8, set3, minCMV	Spacer3	1		2103	minCMV	8	set3	-1.41659	-1.58464	-1.18768	-2.25657	-1.0863	-2.47408	-2.34055
Spacer3:2103, 8, set3, minProm	Spacer3	1		2103	minProm	8	set3	-1.5185	-1.80703	-1.0614	-2.34373	-1.13231	-2.93946	-2.21407
Spacer3:2103, 8, set3, minTK	Spacer3	1		2103	minTK	8	set3	-1.46609	-1.69822	-1.00859	-2.2161	-2.53068	-3.2088	-1.67964
Spacer4:2056, 1, set1, minCMV	Spacer4	1		2056	minCMV	1	set1	-0.95674	-1.01192	-0.724968	-1.36547	-1.01569	-2.63528	-1.80332
Spacer4:2056, 1, set1, minProm	Spacer4	1		2056	minProm	1	set1	-1.45612	-1.50265	-0.740619	-2.02316	-0.612539	-3.21534	-1.21048
Spacer4:2056, 1, set1, minTK	Spacer4	1		2056	minTK	1	set1	-1.29707	-1.53419	-1.28889	-1.92323	-0.689844	-3.17345	-3.13475
Spacer4:2062, 4, set1, minCMV	Spacer4	1		2062	minCMV	4	set1	-1.09482	-1.07886	-0.52972	-1.08418	-0.388647	-2.53167	-1.87345
Spacer4:2062, 4, set1, minProm	Spacer4	1		2062	minProm	4	set1	-1.31872	-1.41094	-0.779957	-1.82512	-1.34724	-4.00588	-2.91619
Spacer4:2062, 4, set1, minTK	Spacer4	1		2062	minTK	4	set1	-1.37087	-1.3721	-0.993859	-2.0121	-1.00539	-3.06384	-2.24579
Spacer4:2068, 8, set1, minCMV	Spacer4	1		2068	minCMV	8	set1	-0.88582	-0.816589	-0.794772	-1.36341	-0.86251	-2.587	-1.18316
Spacer4:2068, 8, set1, minProm	Spacer4	1		2068	minProm	8	set1	-1.34519	-1.35148	-1.07772	-2.35195	-0.993525	-3.14644	-1.314
Spacer4:2068, 8, set1, minTK	Spacer4	1		2068	minTK	8	set1	-1.27048	-1.45208	-1.23044	-1.58291	-1.35217	-3.73636	-2.91757
Spacer4:2074, 1, set2, minCMV	Spacer4	1		2074	minCMV	1	set2	-1.15225	-1.2199	-0.985181	-1.87542	-0.70131	-2.58133	-2.16368
Spacer4:2074, 1, set2, minProm	Spacer4	1		2074	minProm	1	set2	-1.43723	-1.54659	-0.658773	-2.10224	-0.995133	-3.14635	-3.10267
Spacer4:2074, 1, set2, minTK	Spacer4	1		2074	minTK	1	set2	-1.33208	-1.51359	-0.810731	-1.68842	-1.55776	-3.40397	-2.72739
Spacer4:2080, 4, set2, minCMV	Spacer4	1		2080	minCMV	4	set2	-0.949107	-1.00052	-0.580676	-1.48331	-0.717091	-1.81227	-2.00889
Spacer4:2080, 4, set2, minProm	Spacer4	1		2080	minProm	4	set2	-1.39345	-1.56094	-0.906918	-1.45745	-0.803706	-2.9984	-2.028
Spacer4:2080, 4, set2, minTK	Spacer4	1		2080	minTK	4	set2	-1.33791	-1.48423	-0.84746	-1.52492	-1.57602	-3.15371	-2.49467
Spacer4:2086, 8, set2, minCMV	Spacer4	1		2086	minCMV	8	set2	-1.01096	-1.02427	-0.891279	-2.01227	-0.965474	-1.85631	-1.37698
Spacer4:2086, 8, set2, minProm	Spacer4	1		2086	minProm	8	set2	-1.31264	-1.39802	-0.512335	-1.66073	-0.827544	-2.11988	-2.8696
Spacer4:2086, 8, set2, minTK	Spacer4	1		2086	minTK	8	set2	-1.44139	-1.51905	-1.0134	-1.84343	-1.25219	-2.69975	-2.52304
Spacer4:2092, 1, set3, minCMV	Spacer4	1		2092	minCMV	1	set3	-0.442901	-0.489239	-0.712246	-1.43778	-0.627697	-1.48971	-0.658707
Spacer4:2092, 1, set3, minProm	Spacer4	1		2092	minProm	1	set3	-1.45194	-1.51426	-1.08499	-1.69669	-1.09432	-2.61966	-1.63809
Spacer4:2092, 1, set3, minTK	Spacer4	1		2092	minTK	1	set3	-1.3719	-1.56743	-1.04781	-1.78067	-0.903491	-2.4487	-1.90906
Spacer4:2098, 4, set3, minCMV	Spacer4	1		2098	minCMV	4	set3	-0.995694	-1.00499	-0.643911	-1.59905	-0.361171	-1.16855	-1.01014
Spacer4:2098, 4, set3, minProm	Spacer4	1		2098	minProm	4	set3	-1.46894	-1.64728	-0.781388	-1.87134	-0.638548	-2.47273	-2.26876
Spacer4:2098, 4, set3, minTK	Spacer4	1		2098	minTK	4	set3	-1.4547	-1.41954	-1.02415	-1.72514	-0.996952	-3.11165	-2.06871
Spacer4:2104, 8, set3, minCMV	Spacer4	1		2104	minCMV	8	set3	-1.10599	-1.04678	-0.692469	-1.53754	-0.927771	-1.02313	-1.72671
Spacer4:2104, 8, set3, minProm	Spacer4	1		2104	minProm	8	set3	-1.56966	-1.60237	-0.886519	-1.96786	-1.39212	-4.45311	-1.57768
Spacer4:2104, 8, set3, minTK	Spacer4	1		2104	minTK	8	set3	-1.36048	-1.50282	-1.26513	-1.82877	-0.700218	-3.47308	-2.61102
Spacer5:2057, 1, set1, minCMV	Spacer5	1		2057	minCMV	1	set1	-1.10746	-1.08919	-0.529244	-1.74722	-1.63648	-2.07054	-1.72725
Spacer5:2057, 1, set1, minProm	Spacer5	1		2057	minProm	1	set1	-1.32248	-1.47136	-0.878401	-1.30559	-1.2898	-2.66002	-1.0827
Spacer5:2057, 1, set1, minTK	Spacer5	1		2057	minTK	1	set1	-1.29381	-1.51566	-0.515725	-1.84803	-0.6638	-3.94003	-1.91878
Spacer5:2063, 4, set1, minCMV	Spacer5	1		2063	minCMV	4	set1	-1.06014	-1.16351	-0.847861	-1.99956	-0.528659	-2.92403	-2.68163
Spacer5:2063, 4, set1, minProm	Spacer5	1		2063	minProm	4	set1	-1.45015	-1.51675	-0.400335	-2.07908	-0.494757	-3.18836	-1.71196
Spacer5:2063, 4, set1, minTK	Spacer5	1		2063	minTK	4	set1	-1.34325	-1.54084	-0.877837	-1.90841	-0.952738	-3.47412	-2.27501
Spacer5:2069, 8, set1, minCMV	Spacer5	1		2069	minCMV	8	set1	-1.07371	-1.07197	-0.448033	-1.82381	-0.7694	-2.01309	-1.90505
Spacer5:2069, 8, set1, minProm	Spacer5	1		2069	minProm	8	set1	-1.41071	-1.43048	-0.769383	-1.79582	-1.52707	-3.15806	-2.98158
Spacer5:2069, 8, set1, minTK	Spacer5	1		2069	minTK	8	set1	-1.32031	-1.4793	-0.658322	-1.8585	-0.911472	-3.24934	-1.09782
Spacer5:2075, 1, set2, minCMV	Spacer5	1		2075	minCMV	1	set2	-1.07253	-1.18765	-0.668226	-2.28102	-1.21512	-2.54806	-1.31151
Spacer5:2075, 1, set2, minProm	Spacer5	1		2075	minProm	1	set2	-1.53054	-1.55335	-1.01728	-2.51002	-1.49139	-2.69627	-2.32953
Spacer5:2075, 1, set2, minTK	Spacer5	1		2075	minTK	1	set2	-1.25562	-1.39584	-0.673699	-1.94991	-1.77602	-3.08111	-2.2069
Spacer5:2081, 4, set2, minCMV	Spacer5	1		2081	minCMV	4	set2	-0.938072	-1.10988	-0.726039	-1.06238	-1.22561	-2.31824	-0.944079
Spacer5:2081, 4, set2, minProm	Spacer5	1		2081	minProm	4	set2	-1.5505	-1.5687	-0.949489	-2.04478	-2.08818	-2.8701	-2.09355
Spacer5:2081, 4, set2, minTK	Spacer5	1		2081	minTK	4	set2	-1.3782	-1.55308	-0.732721	-2.09588	-1.00011	-3.49453	-2.09511
Spacer5:2087, 8, set2, minCMV	Spacer5	1		2087	minCMV	8	set2	-1.16572	-1.1769	-0.647582	-1.99161	-0.308858	-2.56761	-1.41206
Spacer5:2087, 8, set2, minProm	Spacer5	1		2087	minProm	8	set2	-1.47044	-1.60812	-0.809918	-2.21597	-0.494928	-3.03748	-2.39449
Spacer5:2087, 8, set2, minTK	Spacer5	1		2087	minTK	8	set2	-1.44288	-1.67673	-0.843645	-2.02758	-0.950609	-3.37986	-2.66798
Spacer5:2093, 1, set3, minCMV	Spacer5	1		2093	minCMV	1	set3	-0.940189	-1.02876	-0.704367	-1.64641	-0.582085	-2.57451	-1.51896
Spacer5:2093, 1, set3, minProm	Spacer5	1		2093	minProm	1	set3	-1.52458	-1.56143	-0.885836	-1.80654	-1.10195	-3.6144	-2.83475
Spacer5:2093, 1, set3, minTK	Spacer5	1		2093	minTK	1	set3	-1.18225	-1.52786	-0.861909	-1.83062	-1.33047	-5.32022	-1.9395
Spacer5:2099, 4, set3, minCMV	Spacer5	1		2099	minCMV	4	set3	-0.381167	-0.316366	-0.838099	-1.38811	-0.746558	-2.1072	-1.57029
Spacer5:2099, 4, set3, minProm	Spacer5	1		2099	minProm	4	set3	-1.21316	-1.43776	-0.80431	-1.42349	-1.02756	-3.10388	-2.3692
Spacer5:2099, 4, set3, minTK	Spacer5	1		2099	minTK	4	set3	-1.37593	-1.60065	-1.23556	-1.30182	-0.411287	-4.52836	-1.40275
Spacer5:2105, 8, set3, minCMV	Spacer5	1		2105	minCMV	8	set3	-0.766468	-0.865685	-0.220042	-0.923924	-0.397936	-0.374505	-1.3657
Spacer5:2105, 8, set3, minProm	Spacer5	1		2105	minProm	8	set3	-1.2936	-1.54443	-0.822314	-1.88438	-1.02635	-2.61038	-1.51418
Spacer5:2105, 8, set3, minTK	Spacer5	1		2105	minTK	8	set3	-1.38283	-1.50576	-1.15322	-1.95129	-1.49894	-2.64603	-2.97406
Spacer6:2058, 1, set1, minCMV	Spacer6	1		2058	minCMV	1	set1	-0.599539	-0.745141	-0.478102	-0.96619	-0.150115	-2.24996	-0.87793
Spacer6:2058, 1, set1, minProm	Spacer6	1		2058	minProm	1	set1	-1.33929	-1.45562	-0.852822	-1.84686	-1.472	-2.77698	-1.56681
Spacer6:2058, 1, set1, minTK	Spacer6	1		2058	minTK	1	set1	-1.2584	-1.43018	-0.614888	-1.88854	-1.28164	-2.59322	-1.50152
Spacer6:2064, 4, set1, minCMV	Spacer6	1		2064	minCMV	4	set1	-0.783685	-0.840988	-0.681343	-1.34559	-1.02534	-1.94423	-1.6473
Spacer6:2064, 4, set1, minProm	Spacer6	1		2064	minProm	4	set1	-1.42896	-1.581	-0.870484	-1.76536	-0.86737	-3.11245	-1.99213
Spacer6:2064, 4, set1, minTK	Spacer6	1		2064	minTK	4	set1	-1.27322	-1.42958	-0.78243	-1.62465	-0.672709	-3.70192	-1.51796
Spacer6:2070, 8, set1, minCMV	Spacer6	1		2070	minCMV	8	set1	-0.723193	-0.767949	-0.665597	-1.16066	-0.0231851	-1.38152	-2.3704
Spacer6:2070, 8, set1, minProm	Spacer6	1		2070	minProm	8	set1	-1.4114	-1.58858	-0.720025	-2.15732	-1.24738	-3.37221	-2.00148
Spacer6:2070, 8, set1, minTK	Spacer6	1		2070	minTK	8	set1	-1.23646	-1.49041	-1.07562	-1.54405	-0.837611	-3.42483	-2.46669
Spacer6:2076, 1, set2, minCMV	Spacer6	1		2076	minCMV	1	set2	-0.482808	-0.635039	-0.879911	-1.03612	-0.148127	-2.01505	-0.721122
Spacer6:2076, 1, set2, minProm	Spacer6	1		2076	minProm	1	set2	-1.43493	-1.52086	-0.872136	-1.72477	-0.704709	-3.69404	-3.8736
Spacer6:2076, 1, set2, minTK	Spacer6	1		2076	minTK	1	set2	-1.20482	-1.33096	-0.807417	-2.05025	-0.419956	-1.49963	-1.67268
Spacer6:2082, 4, set2, minCMV	Spacer6	1		2082	minCMV	4	set2	0.32428	0.329016	-0.213748	-0.722012	0.203525	-0.0850407	-0.206577
Spacer6:2082, 4, set2, minProm	Spacer6	1		2082	minProm	4	set2	-1.55949	-1.77485	-1.08291	-2.34688	-0.64651	-2.71679	-3.193
Spacer6:2082, 4, set2, minTK	Spacer6	1		2082	minTK	4	set2	-1.27493	-1.42139	-0.64614	-1.6905	-1.71613	-4.25717	-2.9436
Spacer6:2088, 8, set2, minCMV	Spacer6	1		2088	minCMV	8	set2	-0.655454	-0.583349	-0.803524	-1.62471	-0.588039	-1.3706	-2.15636
Spacer6:2088, 8, set2, minProm	Spacer6	1		2088	minProm	8	set2	-1.44886	-1.6294	-1.0449	-1.81915	-1.83908	-3.44596	-1.96638
Spacer6:2088, 8, set2, minTK	Spacer6	1		2088	minTK	8	set2	-1.39132	-1.47759	-1.2705	-1.62305	-0.371351	-3.06342	-1.81343
Spacer6:2094, 1, set3, minCMV	Spacer6	1		2094	minCMV	1	set3	-0.520401	-0.512172	-0.481922	-1.07818	-0.0954872	-1.38095	-1.20685
Spacer6:2094, 1, set3, minProm	Spacer6	1		2094	minProm	1	set3	-1.37026	-1.5184	-0.82528	-1.84594	-0.825035	-2.85591	-1.95052
Spacer6:2094, 1, set3, minTK	Spacer6	1		2094	minTK	1	set3	-1.32851	-1.34961	-0.79106	-1.85609	-0.903521	-3.06643	-1.47492
Spacer6:2100, 4, set3, minCMV	Spacer6	1		2100	minCMV	4	set3	-0.626242	-0.734084	-0.343261	-0.874175	-0.762752	-2.23336	-1.41928
Spacer6:2100, 4, set3, minProm	Spacer6	1		2100	minProm	4	set3	-1.28842	-1.3692	-0.901802	-1.48507	-0.775192	-3.25993	-1.77839
Spacer6:2100, 4, set3, minTK	Spacer6	1		2100	minTK	4	set3	-1.2286	-1.36909	-0.835341	-1.52037	-1.07901	-1.97837	-1.73062
Spacer6:2106, 8, set3, minCMV	Spacer6	1		2106	minCMV	8	set3	-0.638807	-0.59923	-0.268022	-0.99638	-0.657073	-1.80532	-0.815394
Spacer6:2106, 8, set3, minProm	Spacer6	1		2106	minProm	8	set3	-1.27361	-1.33868	-0.539736	-1.64846	-0.796508	-2.92204	-1.17655
Spacer6:2106, 8, set3, minTK	Spacer6	1		2106	minTK	8	set3	-1.25997	-1.4737	-0.954951	-1.43059	-0.76501	-3.90886	-2.51899
Tp53-3:1323, 1, set2, minCMV	Tp53	0	3	1323	minCMV	1	set2	5.29348	5.45891	-0.178374	5.76977	3.81187	-1.93294	7.23873
Tp53-3:1323, 1, set2, minProm	Tp53	0	3	1323	minProm	1	set2	2.7634	2.76003	-0.610896	3.30697	1.21974	-3.96118	3.79479
Tp53-3:1323, 1, set2, minTK	Tp53	0	3	1323	minTK	1	set2	2.48207	2.47422	0.117602	3.21938	1.02402	-0.612422	2.73405
Tp53-3:1656, 4, set2, minCMV	Tp53	0	3	1656	minCMV	4	set2	5.15341	5.34247	-0.370514	5.53882	3.30878	1.1087	7.33123
Tp53-3:1656, 4, set2, minProm	Tp53	0	3	1656	minProm	4	set2	2.94657	2.92835	-1.71544	3.6211	1.06874	-1.69086	3.59914
Tp53-3:1656, 4, set2, minTK	Tp53	0	3	1656	minTK	4	set2	2.69407	2.7064	0.0291266	3.71027	1.33832	-2.41742	3.57778
Tp53-3:1989, 8, set2, minCMV	Tp53	0	3	1989	minCMV	8	set2	5.19991	5.25817	-0.65791	5.54995	3.38551	-1.23269	7.1492
Tp53-3:1989, 8, set2, minProm	Tp53	0	3	1989	minProm	8	set2	2.80226	2.83192	-0.402186	3.40703	1.73309	-3.24903	3.86893
Tp53-3:1989, 8, set2, minTK	Tp53	0	3	1989	minTK	8	set2	2.7488	2.7169	-0.315916	3.32949	1.26152	-2.85308	3.50677
Tp53-3:324, 1, set1, minCMV	Tp53	0	3	324	minCMV	1	set1	5.42509	5.4266	-0.833059	5.70715	3.84398	-0.650391	6.97311
Tp53-3:324, 1, set1, minProm	Tp53	0	3	324	minProm	1	set1	3.15765	2.90351	-1.56386	3.53501	1.01276	-2.21914	3.86654
Tp53-3:324, 1, set1, minTK	Tp53	0	3	324	minTK	1	set1	2.80468	2.73704	-0.80192	3.48544	0.385844	-3.18723	3.17191
Tp53-3:657, 4, set1, minCMV	Tp53	0	3	657	minCMV	4	set1	4.92676	5.05363	-0.132714	5.40483	3.08773	-1.85668	6.96025
Tp53-3:657, 4, set1, minProm	Tp53	0	3	657	minProm	4	set1	2.7837	2.68662	-0.0973114	3.32082	1.57822	-1.3735	3.34555
Tp53-3:657, 4, set1, minTK	Tp53	0	3	657	minTK	4	set1	2.93478	2.95623	0.110979	3.72722	1.56636	-2.03099	3.94429
Tp53-3:990, 8, set1, minCMV	Tp53	0	3	990	minCMV	8	set1	4.7517	4.82854	-0.940544	5.09563	3.4829	-1.27909	6.80366
Tp53-3:990, 8, set1, minProm	Tp53	0	3	990	minProm	8	set1	2.73699	2.79331	-2.19052	3.33745	0.390038	-3.01645	3.04513
Tp53-3:990, 8, set1, minTK	Tp53	0	3	990	minTK	8	set1	2.5379	2.50685	-0.719709	3.60472	0.847543	-3.95802	3.06879
XBP1-1:1201, 1, set2, minCMV	XBP1	0	1	1201	minCMV	1	set2	3.918	3.95584	2.24029	2.03413	1.92001	2.84399	2.27236
XBP1-1:1201, 1, set2, minProm	XBP1	0	1	1201	minProm	1	set2	1.66441	1.5438	0.861423	0.560856	-0.401147	0.0965707	0.233558
XBP1-1:1201, 1, set2, minTK	XBP1	0	1	1201	minTK	1	set2	1.84656	1.93379	0.748479	0.481069	0.397869	0.703467	-0.0418642
XBP1-1:1534, 4, set2, minCMV	XBP1	0	1	1534	minCMV	4	set2	4.03709	4.05516	2.09282	2.27795	1.49983	2.74175	1.68484
XBP1-1:1534, 4, set2, minProm	XBP1	0	1	1534	minProm	4	set2	1.28719	1.21638	0.68262	0.69192	0.000803795	-0.193862	-0.105828
XBP1-1:1534, 4, set2, minTK	XBP1	0	1	1534	minTK	4	set2	1.79196	1.69371	0.928912	0.377124	0.474032	-0.237418	0.836769
XBP1-1:1867, 8, set2, minCMV	XBP1	0	1	1867	minCMV	8	set2	4.02596	4.01934	2.4694	1.97128	1.81446	2.62449	2.05093
XBP1-1:1867, 8, set2, minProm	XBP1	0	1	1867	minProm	8	set2	1.51169	1.50893	1.13865	0.413279	-0.488958	-1.11004	-0.210955
XBP1-1:1867, 8, set2, minTK	XBP1	0	1	1867	minTK	8	set2	1.57309	1.30821	0.480632	0.335168	-0.0495845	-1.23971	-0.352003
XBP1-1:202, 1, set1, minCMV	XBP1	0	1	202	minCMV	1	set1	4.07595	4.08102	2.18775	1.85123	1.98069	2.79953	2.40931
XBP1-1:202, 1, set1, minProm	XBP1	0	1	202	minProm	1	set1	1.63403	1.52363	1.39327	0.255437	0.117386	0.271048	-0.660547
XBP1-1:202, 1, set1, minTK	XBP1	0	1	202	minTK	1	set1	2.00904	1.91445	0.506608	0.352124	0.60683	0.184759	-0.525994
XBP1-1:535, 4, set1, minCMV	XBP1	0	1	535	minCMV	4	set1	3.83214	3.96572	2.61451	1.94334	1.39661	2.60725	2.43021
XBP1-1:535, 4, set1, minProm	XBP1	0	1	535	minProm	4	set1	1.67613	1.62135	0.801791	0.47268	0.315972	-0.241522	0.14662
XBP1-1:535, 4, set1, minTK	XBP1	0	1	535	minTK	4	set1	1.49896	1.47263	0.533265	-0.130443	0.327346	-1.5189	-0.944623
XBP1-1:868, 8, set1, minCMV	XBP1	0	1	868	minCMV	8	set1	3.72962	3.69422	2.55841	2.08636	2.11995	2.81042	2.04683
XBP1-1:868, 8, set1, minProm	XBP1	0	1	868	minProm	8	set1	1.53537	1.44334	0.722995	0.823364	0.691637	-0.331306
XBP1-1:868, 8, set1, minTK	XBP1	0	1	868	minTK	8	set1	1.1677	1.27043	1.22088	-0.984706	-0.527209	-0.149399	-0.799306

## Sheet: S8C
architecture	motif	neg_ctrl	tre	id	promoter	period	spacer	stat_a375	fdr_a375	log2fc_a375	stat_bhk	fdr_bhk	log2fc_bhk	stat_hela	fdr_hela	log2fc_hela	stat_mda	fdr_mda	log2fc_mda	stat_n2a	fdr_n2a	log2fc_n2a
ALX3-1:1223, 1, set2, minCMV	ALX3	0	1	1223	minCMV	1	set2	0.0966301	1	0.523729	0.120338	0.977954	-0.241078	0.00266632	1	-0.0815792	-4.8e-12	1		0.678823	0.923295	-0.421733
ALX3-1:1223, 1, set2, minProm	ALX3	0	1	1223	minProm	1	set2	-1.31e-11	1	-0.0490172	0.193075	0.971734	-0.423824	0.467328	0.898776	0.673898	-2.14e-09	1	0	0.517964	0.952297	0.602159
ALX3-1:1223, 1, set2, minTK	ALX3	0	1	1223	minTK	1	set2	0.26072	0.992691	0.693886	0.858346	0.867719	0.766573	1.06293	0.784462	-0.957223	-1.76e-09	1	-0.126493	0.234421	0.98349	0.344681
ALX3-1:1556, 4, set2, minCMV	ALX3	0	1	1556	minCMV	4	set2	0.125516	1	-0.383821	1.34773	0.820617	0.895303	0.0912596	0.978363	0.258131	3.03596	0.333335	-1.42444	0.576439	0.937139	-0.391049
ALX3-1:1556, 4, set2, minProm	ALX3	0	1	1556	minProm	4	set2	9.96e-11	1	0	0.183645	0.971996	-0.44458	0.613455	0.86885	-0.830458	2.26e-08	0		0.173499	0.991451	-0.41954
ALX3-1:1556, 4, set2, minTK	ALX3	0	1	1556	minTK	4	set2	-4.99e-10	1		0.0174194	0.996293	0.104656	0.0139089	0.999003	0.0811979	4.37e-10	1	0	0.768852	0.906264	0.674816
ALX3-1:1889, 8, set2, minCMV	ALX3	0	1	1889	minCMV	8	set2	0.350608	0.972517	0.974564	0.218511	0.96536	-0.720028	0.000848	1	-0.0437719	2.04e-07	0		0.0476579	0.996758	-0.21367
ALX3-1:1889, 8, set2, minProm	ALX3	0	1	1889	minProm	8	set2	-1.95e-08	1	-0.339853	0.857677	0.867719	-0.874661	2.19433	0.609865	-1.42045	-5.43e-11	1		0.812648	0.900423	-0.857977
ALX3-1:1889, 8, set2, minTK	ALX3	0	1	1889	minTK	8	set2	8.91e-10	1	-0.584669	0.0302916	0.995855	0.0928442	0.499001	0.892527	-0.397647				0.29851	0.976871	-0.334938
ALX3-1:224, 1, set1, minCMV	ALX3	0	1	224	minCMV	1	set1	-5.38e-10	1	-0.0831891	1.13019	0.83776	1.18555	0.0184851	0.996767	-0.152089	7.89e-11	0		-1.53e-12	1
ALX3-1:224, 1, set1, minProm	ALX3	0	1	224	minProm	1	set1	1.08e-06	1	-0.271404	0.000249	1	0.0115371	0.45763	0.900078	-0.361565				0.926739	0.875818	0.70716
ALX3-1:224, 1, set1, minTK	ALX3	0	1	224	minTK	1	set1	5.4e-13	0		3.80728	0.497738	-1.8452	0.249216	0.944981	-0.422628				1.26628	0.809643	-1.28957
ALX3-1:557, 4, set1, minCMV	ALX3	0	1	557	minCMV	4	set1	-3.61e-10	1	0.178473	1.41418	0.814027	1.56627	0.012233	1	-0.118513	-2.57e-12	1	0	6.35e-11	0
ALX3-1:557, 4, set1, minProm	ALX3	0	1	557	minProm	4	set1				4.85e-12	0		-3.67e-08	1	0.957323				0.138271	0.991863	-0.21737
ALX3-1:557, 4, set1, minTK	ALX3	0	1	557	minTK	4	set1	-1.38e-11	1		0.0362526	0.995855	-0.135866	0.0780534	0.982409	0.386801	2.47e-08	1	0	0.0383964	0.997315	0.153118
ALX3-1:890, 8, set1, minCMV	ALX3	0	1	890	minCMV	8	set1	-4.2e-11	1		0.474251	0.923443	0.60729	0.516453	0.889625	0.821635	1.34e-07	1	-0.307878	9.95e-09	0
ALX3-1:890, 8, set1, minProm	ALX3	0	1	890	minProm	8	set1	3.49e-11	1	-0.234711	5.12886	0.356956	-1.69509	1.29e-07	0		2.46e-09	1	-0.695959	0.0605476	0.996758	-0.238856
ALX3-1:890, 8, set1, minTK	ALX3	0	1	890	minTK	8	set1	1.90418	0.753379	-1.98842	0.513444	0.915827	0.670638	2.51704	0.561639	-1.40039	2.48e-10	0		2.60763	0.620285	-1.85571
ALX4-1:1224, 1, set2, minCMV	ALX4	0	1	1224	minCMV	1	set2	1.21296	0.861581	1.7937	4.14417	0.460388	-1.57687	0.277258	0.942916	-0.378634	-9.83e-10	1	0	0.000336	1	0.00990164
ALX4-1:1224, 1, set2, minProm	ALX4	0	1	1224	minProm	1	set2	1.44e-09	0		0.00881895	0.997839	0.0523512	1.4887	0.714746	0.981619	8.03e-09	0		0.0731681	0.995402	-0.146924
ALX4-1:1224, 1, set2, minTK	ALX4	0	1	1224	minTK	1	set2	0.397439	0.964508	-0.780094	1.18652	0.831705	0.699075	0.259285	0.94468	0.300922	-4.74e-09	1	0	0.0865143	0.99382	-0.149583
ALX4-1:1557, 4, set2, minCMV	ALX4	0	1	1557	minCMV	4	set2	1.12e-09	1	0.190381	0.377381	0.939533	-0.394661	0.217333	0.949956	0.435637	-3.16e-09	1		0.538605	0.943451	0.3503
ALX4-1:1557, 4, set2, minProm	ALX4	0	1	1557	minProm	4	set2	-1.45e-08	1		0.00206675	1	-0.0256623	2.3217	0.591095	-1.06022	-8.31e-10	1	-0.780003	0.134248	0.992155	0.167708
ALX4-1:1557, 4, set2, minTK	ALX4	0	1	1557	minTK	4	set2	0.56141	0.949963	0.666601	0.0753543	0.990881	0.160025	0.00785325	1	-0.0678084	4.09e-09	0		0.309396	0.976778	-0.257766
ALX4-1:1890, 8, set2, minCMV	ALX4	0	1	1890	minCMV	8	set2	3.24e-12	0		0.89321	0.867417	0.611596	2.72859	0.527033	-1.19272	0.371055	0.99136	-0.56292	5.41051	0.278266	-1.78559
ALX4-1:1890, 8, set2, minProm	ALX4	0	1	1890	minProm	8	set2	1.81e-11	0		1.96708	0.748249	-1.18251	0.138269	0.968502	-0.291567				1.35707	0.792791	0.789685
ALX4-1:1890, 8, set2, minTK	ALX4	0	1	1890	minTK	8	set2	6.3e-09	1	0	0.0601348	0.995083	-0.185024	1.40484	0.729515	-0.847656	4.6e-10	1	0	0.415999	0.968237	-0.400338
ALX4-1:225, 1, set1, minCMV	ALX4	0	1	225	minCMV	1	set1	0.15069	1	0.44231	1.92244	0.751912	0.945789	0.894362	0.813348	0.54646	-5.38e-10	1		0.163187	0.991451	-0.268991
ALX4-1:225, 1, set1, minProm	ALX4	0	1	225	minProm	1	set1	-1.36e-12	1		0.160826	0.975444	-0.432214	0.0991832	0.975307	-0.476311	1.5e-09	0		0.224606	0.98477	-0.566449
ALX4-1:225, 1, set1, minTK	ALX4	0	1	225	minTK	1	set1	8.87e-12	0		0.00796803	0.997839	-0.0554327	0.0530197	0.9883	0.112627				0.859371	0.893478	0.450006
ALX4-1:558, 4, set1, minCMV	ALX4	0	1	558	minCMV	4	set1	-3.09e-10	1		2.81972	0.629729	1.44682	-8.36e-09	1	-0.0217222	3.61e-10	0		1.20821	0.824362	-0.701454
ALX4-1:558, 4, set1, minProm	ALX4	0	1	558	minProm	4	set1	1.12e-10	1	-0.683578	0.0985977	0.986252	0.261052	-1.37e-09	1		7.85e-10	0		0.293583	0.976871	-0.392346
ALX4-1:558, 4, set1, minTK	ALX4	0	1	558	minTK	4	set1	2.06568	0.726856	-1.08986	1.87053	0.754766	-0.800307	1.77843	0.674518	-0.808722				4.43666	0.374947	-1.27007
ALX4-1:891, 8, set1, minCMV	ALX4	0	1	891	minCMV	8	set1	1.11e-08	1	0	1.56152	0.801161	-1.06237	2.48752	0.56551	-1.27273	-6.19e-11	1		-7e-10	1
ALX4-1:891, 8, set1, minProm	ALX4	0	1	891	minProm	8	set1	2.87e-09	0		0.000137	1	0.0116399	-1.19e-11	1	0.481344	5.36e-09	0		0.103194	0.992215	-0.337412
ALX4-1:891, 8, set1, minTK	ALX4	0	1	891	minTK	8	set1							-4.77e-12	1	0.804034	1.66e-07	1	0
AR-1:1266, 1, set2, minCMV	AR	0	1	1266	minCMV	1	set2	1.31123	0.848429	-0.246966	0.227271	0.964237	0.0684725	0.275583	0.943106	-0.097974	5.05e-05	1	-0.0016801	1.52048	0.769568	-0.190661
AR-1:1266, 1, set2, minProm	AR	0	1	1266	minProm	1	set2	0.00499042	1	-0.0173256	3.19e-05	1	0.000868502	4.70995	0.281412	-0.343209	0.517712	0.947722	0.180504	0.549134	0.939941	0.110246
AR-1:1266, 1, set2, minTK	AR	0	1	1266	minTK	1	set2	13.171	0.0086133	-0.928001	0.0693551	0.991426	-0.0353537	6.45591	0.150445	-0.458622	0.667104	0.907023	0.24016	0.317108	0.976387	0.0976991
AR-1:1599, 4, set2, minCMV	AR	0	1	1599	minCMV	4	set2	2.60286	0.645031	0.474165	1.49198	0.807963	-0.177905	0.883304	0.817466	0.173846	3.96322	0.20738	0.673975	8.01e-05	1	0.00135325
AR-1:1599, 4, set2, minProm	AR	0	1	1599	minProm	4	set2	4.16006	0.408813	-0.536983	0.534815	0.914113	-0.120561	4.44423	0.312312	-0.394632	0.997142	0.809435	0.29397	3.24832	0.52065	0.306464
AR-1:1599, 4, set2, minTK	AR	0	1	1599	minTK	4	set2	4.11625	0.413738	-0.601784	0.0391338	0.995855	0.0350463	0.240886	0.945959	0.115394	5.09009	0.117423	0.59365	2.77389	0.596831	-0.303491
AR-1:1932, 8, set2, minCMV	AR	0	1	1932	minCMV	8	set2	0.541748	0.949963	0.192101	0.232123	0.964237	-0.0730276	3.98466	0.35852	0.41657	0.00263063	1	-0.0132326	0.776182	0.904117	0.1263
AR-1:1932, 8, set2, minProm	AR	0	1	1932	minProm	8	set2	0.746569	0.918476	-0.254742	0.333838	0.948212	-0.0872994	1.90438	0.657124	-0.233297	0.0101932	1	-0.0318467	4.21626	0.40397	-0.465064
AR-1:1932, 8, set2, minTK	AR	0	1	1932	minTK	8	set2	0.914284	0.891829	-0.238109	2.4197	0.686132	-0.251814	1.53919	0.707482	-0.248017	0.551464	0.937707	-0.259822	0.247717	0.980697	0.0817146
AR-1:267, 1, set1, minCMV	AR	0	1	267	minCMV	1	set1	2.1188	0.72025	-0.446956	7.21315	0.183661	-0.450681	2.49699	0.565104	-0.311249	0.0449928	1	-0.0688547	0.0301528	0.9992	-0.0318129
AR-1:267, 1, set1, minProm	AR	0	1	267	minProm	1	set1	2.25076	0.697563	-0.565165	0.152961	0.9755	-0.0759808	4.35736	0.319763	-0.511635	1.98387	0.554141	-0.615354	2.29656	0.657115	0.323173
AR-1:267, 1, set1, minTK	AR	0	1	267	minTK	1	set1	1.93725	0.746976	-0.378115	3.34328	0.548815	-0.308975	4.10328	0.345946	-0.348154	1.38e-09	0		2.40228	0.641669	0.294278
AR-1:600, 4, set1, minCMV	AR	0	1	600	minCMV	4	set1	0.065711	1	0.0666201	4.10133	0.467145	-0.311848	2.17245	0.610474	-0.266993	4.49776	0.158933	0.583461	8.87743	0.0692585	0.52784
AR-1:600, 4, set1, minProm	AR	0	1	600	minProm	4	set1	0.291604	0.986502	-0.16291	0.587546	0.906131	-0.144278	0.552855	0.881823	0.139648	0.15832	1	-0.141311	0.85113	0.894531	0.168551
AR-1:600, 4, set1, minTK	AR	0	1	600	minTK	4	set1	9.66623	0.0441324	-1.04986	3.55765	0.525507	-0.34347	4.22948	0.332916	-0.474369	5.21323	0.110873	1.1355	4.31709	0.390529	0.435592
AR-1:933, 8, set1, minCMV	AR	0	1	933	minCMV	8	set1	2.02792	0.736776	0.5115	9.088	0.0856071	-0.502306	1.78679	0.673765	-0.252746	1.98286	0.554141	-0.471413	0.99782	0.861764	-0.179306
AR-1:933, 8, set1, minProm	AR	0	1	933	minProm	8	set1	3.94188	0.439704	1.03033	2.13456	0.725092	-0.324159	9.93112	0.0381831	-0.862531	0.110196	1	0.22788	0.324508	0.976387	0.138942
AR-1:933, 8, set1, minTK	AR	0	1	933	minTK	8	set1	0.047732	1	0.0591842	2.44017	0.681629	-0.276722	5.55939	0.21029	-0.506319	0.0205537	1	0.0607675	0.80452	0.900423	0.171417
AR-2:1267, 1, set2, minCMV	AR	0	2	1267	minCMV	1	set2	0.762203	0.918476	0.174145	1.31003	0.823705	-0.180811	0.03402	0.993175	0.0303679	0.161635	1	0.111323	3.85373	0.453529	-0.268434
AR-2:1267, 1, set2, minProm	AR	0	2	1267	minProm	1	set2	4.17294	0.40878	-0.491915	10.3296	0.0506757	-0.489196	1.7911	0.673403	-0.240955	17.137	0.00022	1.8583	0.297406	0.976871	-0.0812027
AR-2:1267, 1, set2, minTK	AR	0	2	1267	minTK	1	set2	0.103973	1	-0.0766555	0.221906	0.964509	0.0691251	13.6041	0.00733382	-0.599694	1.19e-08	0		0.192331	0.988672	0.0677873
AR-2:1600, 4, set2, minCMV	AR	0	2	1600	minCMV	4	set2	1.40258	0.836756	0.309654	2.07367	0.730949	0.221963	0.867378	0.820254	0.170603	0.153225	1	0.120278	0.0699989	0.995552	0.0431285
AR-2:1600, 4, set2, minProm	AR	0	2	1600	minProm	4	set2	1.53624	0.809999	-0.274772	0.0373597	0.995855	0.0270242	2.36776	0.587387	-0.239105	1.36759	0.71223	-0.326894	0.168614	0.991451	0.0662915
AR-2:1600, 4, set2, minTK	AR	0	2	1600	minTK	4	set2	6.11641	0.199386	-0.577931	12.4498	0.0201321	-0.509288	3.9019	0.36877	-0.345433	0.607235	0.924984	-0.227621	4.49117	0.370834	-0.319105
AR-2:1933, 8, set2, minCMV	AR	0	2	1933	minCMV	8	set2	1.27782	0.854563	-0.236557	7.74e-05	1	-0.00110078	2.13233	0.615688	-0.193098	0.438864	0.968999	0.149579	0.0487454	0.996758	0.031254
AR-2:1933, 8, set2, minProm	AR	0	2	1933	minProm	8	set2	0.0282568	1	-0.0415227	3.77745	0.499816	-0.284062	0.319816	0.929753	-0.0993149	3.60708	0.249495	0.54767	2.94669	0.569688	-0.257209
AR-2:1933, 8, set2, minTK	AR	0	2	1933	minTK	8	set2	0.100945	1	-0.0742029	1.41656	0.814027	-0.173867	0.271395	0.943701	0.079982	0.47899	0.955453	-0.309459	1.13916	0.83929	-0.15656
AR-2:268, 1, set1, minCMV	AR	0	2	268	minCMV	1	set1	2.20127	0.703474	-0.387624	3.86289	0.49342	-0.304083	0.292884	0.939713	-0.110419	3.57219	0.254052	-0.589821	0.205352	0.986436	0.0714801
AR-2:268, 1, set1, minProm	AR	0	2	268	minProm	1	set1	0.4606	0.959103	-0.236154	0.451547	0.924418	-0.124948	1.0581	0.784462	-0.208063	0.146697	1	0.138535	0.522199	0.949904	-0.139079
AR-2:268, 1, set1, minTK	AR	0	2	268	minTK	1	set1	1.077	0.874497	-0.266789	9.22897	0.0804933	-0.501428	0.462223	0.899125	-0.127845	1.63525	0.640986	-0.505647	0.0190408	1	0.0247175
AR-2:601, 4, set1, minCMV	AR	0	2	601	minCMV	4	set1	6.51262	0.177319	-0.466219	4.98828	0.368978	0.331411	0.976672	0.7986	-0.148588	3.93841	0.209991	0.599507	1.82562	0.730469	0.221899
AR-2:601, 4, set1, minProm	AR	0	2	601	minProm	4	set1	5.40609	0.256257	-0.542338	6.41683	0.245168	-0.37584	4.14132	0.341325	-0.431401	0.19606	1	0.156375	0.991329	0.862639	0.153463
AR-2:601, 4, set1, minTK	AR	0	2	601	minTK	4	set1	0.642547	0.937659	-0.228114	7.51768	0.167563	-0.404062	0.517414	0.889304	-0.121341	0.760035	0.882351	-0.414218	0.00372233	1	0.00991729
AR-2:934, 8, set1, minCMV	AR	0	2	934	minCMV	8	set1	2.73909	0.61842	-0.624481	0.133633	0.975523	0.0925509	0.118048	0.970057	-0.0549308	0.222648	1	-0.121093	0.388764	0.968237	-0.0972722
AR-2:934, 8, set1, minProm	AR	0	2	934	minProm	8	set1	3.48993	0.506893	-0.489263	1.32553	0.823314	-0.192596	2.34598	0.591095	-0.28691	2.69799	0.3938	0.675641	0.0975202	0.992215	-0.0692748
AR-2:934, 8, set1, minTK	AR	0	2	934	minTK	8	set1	9.6814	0.0440562	-0.755679	4.72885	0.390146	-0.353034	0.0474088	0.989455	-0.0427449	2.97824	0.344242	-0.572092	0.00282419	1	0.00829146
ARNTL-1:1168, 1, set2, minCMV	ARNTL	0	1	1168	minCMV	1	set2	1.02898	0.877601	0.359106	0.392836	0.936583	0.172408	5.47718	0.21802	0.672105	11.5275	0.00409253	-1.08405	0.254423	0.980362	-0.146102
ARNTL-1:1168, 1, set2, minProm	ARNTL	0	1	1168	minProm	1	set2	3.4208	0.516221	-0.623351	0.0828112	0.989101	0.0683893	0.0527317	0.9883	0.0690616	0.398293	0.982706	-0.362807	5.54472	0.264925	-0.591145
ARNTL-1:1168, 1, set2, minTK	ARNTL	0	1	1168	minTK	1	set2	0.169783	1	-0.172208	0.329859	0.948509	-0.120405	0.78224	0.833284	0.244116	1.43453	0.696033	0.341162	3.39674	0.50327	-0.415759
ARNTL-1:1501, 4, set2, minCMV	ARNTL	0	1	1501	minCMV	4	set2	1.55417	0.809852	0.356658	0.610501	0.905598	0.190588	3.04116	0.484767	0.457478	10.8157	0.00595286	-0.910914	0.616618	0.932329	-0.195203
ARNTL-1:1501, 4, set2, minProm	ARNTL	0	1	1501	minProm	4	set2	0.599685	0.946607	0.31847	0.00105233	1	-0.00951291	0.987218	0.796897	0.354297	0.199447	1	0.256111	0.794143	0.900423	-0.254046
ARNTL-1:1501, 4, set2, minTK	ARNTL	0	1	1501	minTK	4	set2	0.100037	1	0.107176	0.128471	0.975523	-0.0717047	1.0297	0.787659	0.269084	0.528359	0.942475	-0.300172	0.568492	0.937474	-0.160257
ARNTL-1:169, 1, set1, minCMV	ARNTL	0	1	169	minCMV	1	set1	0.00443226	1	0.0262931	0.00618698	1	-0.021966	5.0758	0.253362	0.648268	20.0195	4.95e-05	-1.50532	2.67623	0.607473	-0.478095
ARNTL-1:169, 1, set1, minProm	ARNTL	0	1	169	minProm	1	set1	0.15599	1	-0.165872	0.709093	0.893337	0.201841	1.32454	0.739823	0.352489	0.389936	0.98492	0.208264	0.423945	0.968237	-0.173846
ARNTL-1:169, 1, set1, minTK	ARNTL	0	1	169	minTK	1	set1	2.13008	0.719081	-0.688243	7.22491	0.183222	-0.770324	0.064424	0.985175	0.0725658	0.107167	1	-0.186645	0.806104	0.900423	-0.306662
ARNTL-1:1834, 8, set2, minCMV	ARNTL	0	1	1834	minCMV	8	set2	0.643586	0.937659	-0.268827	0.0982726	0.986252	0.103513	1.09711	0.782112	0.312034	6.31954	0.0630829	-0.833693	1.85481	0.726986	-0.432452
ARNTL-1:1834, 8, set2, minProm	ARNTL	0	1	1834	minProm	8	set2	0.0879447	1	0.123631	0.124152	0.975822	0.0984837	0.182947	0.957434	0.156604	0.614175	0.923585	-0.477205	1.81398	0.731392	-0.412498
ARNTL-1:1834, 8, set2, minTK	ARNTL	0	1	1834	minTK	8	set2	2.52929	0.653895	-0.746978	1.90782	0.751912	-0.440497	0.00523354	1	-0.0308096	1.10106	0.782857	0.688734	3.79201	0.456544	-0.668882
ARNTL-1:502, 4, set1, minCMV	ARNTL	0	1	502	minCMV	4	set1	1.07628	0.874497	0.435476	0.363826	0.941798	0.186772	0.77965	0.833284	0.295214	4.73049	0.140748	-0.757624	0.692056	0.92042	-0.311668
ARNTL-1:502, 4, set1, minProm	ARNTL	0	1	502	minProm	4	set1	2.24586	0.697955	-0.830428	0.0127828	0.997546	0.0329448	1.0498	0.784934	0.366261	0.0320044	1	0.115283	3.41754	0.499481	-0.546044
ARNTL-1:502, 4, set1, minTK	ARNTL	0	1	502	minTK	4	set1	0.0153101	1	0.0387988	0.124047	0.975822	0.0794989	4.83807	0.269512	0.615427	1.2753	0.738026	-0.421255	2.11568	0.681837	-0.360267
ARNTL-1:835, 8, set1, minCMV	ARNTL	0	1	835	minCMV	8	set1	1.32769	0.846417	0.505775	0.0165965	0.996293	-0.0486589	2.76188	0.519432	0.672722	5.21474	0.110869	-0.952101	0.228502	0.98477	-0.192011
ARNTL-1:835, 8, set1, minProm	ARNTL	0	1	835	minProm	8	set1	0.0164131	1	0.071993	0.127037	0.975523	0.130221	0.553448	0.881823	0.301033	0.285365	1	-0.416591	1.06855	0.845151	-0.359501
ARNTL-1:835, 8, set1, minTK	ARNTL	0	1	835	minTK	8	set1	0.966421	0.8829	0.888626	1.5519	0.801161	0.538833	0.63141	0.862504	-0.419586	0.405008	0.980493	-0.4597	0.00675203	1	-0.0370779
ATF4-1:1185, 1, set2, minCMV	ATF4	0	1	1185	minCMV	1	set2	3.52907	0.503956	0.554121	7.3561	0.17353	0.677978	10.7309	0.0263798	0.84524	6.55364	0.0560362	-0.742754	15.0758	0.00387579	-0.982752
ATF4-1:1185, 1, set2, minProm	ATF4	0	1	1185	minProm	1	set2	0.406859	0.964508	-0.212236	5.07463	0.362164	0.519991	1.39049	0.729892	0.310339	0.00357983	1	-0.025394	20.9541	0.000227	-1.04382
ATF4-1:1185, 1, set2, minTK	ATF4	0	1	1185	minTK	1	set2	2.86024	0.599261	-0.656405	0.00768128	0.997839	-0.0230736	0.002633	1	-0.0186555	0.147499	1	-0.201128	11.5371	0.020262	-0.741343
ATF4-1:1518, 4, set2, minCMV	ATF4	0	1	1518	minCMV	4	set2	0.416146	0.964508	0.17625	4.16439	0.458226	0.470357	12.2755	0.0134145	0.922618	6.69885	0.0519749	-0.730059	16.6839	0.00177691	-0.981647
ATF4-1:1518, 4, set2, minProm	ATF4	0	1	1518	minProm	4	set2	0.838367	0.902419	-0.333179	0.470391	0.923443	0.163465	0.61146	0.86885	-0.22558	5.04607	0.120096	1.04273	18.9886	0.000596	-0.971512
ATF4-1:1518, 4, set2, minTK	ATF4	0	1	1518	minTK	4	set2	0.457193	0.960315	0.300515	1.90772	0.751912	0.422871	0.353272	0.924037	0.32313	0.883667	0.842977	0.694828	16.1263	0.00236904	-1.10185
ATF4-1:1851, 8, set2, minCMV	ATF4	0	1	1851	minCMV	8	set2	0.0020212	1	-0.0116751	10.3352	0.0506757	0.764762	7.15981	0.117083	0.700924	12.1515	0.00294791	-1.03173	16.9099	0.00160915	-0.999162
ATF4-1:1851, 8, set2, minProm	ATF4	0	1	1851	minProm	8	set2	0.00421126	1	-0.0333432	0.0867682	0.988014	0.0999499	0.141336	0.967746	0.157559	0.083791	1	-0.274117	7.14889	0.136966	-0.867488
ATF4-1:1851, 8, set2, minTK	ATF4	0	1	1851	minTK	8	set2	0.73285	0.923618	0.322624	2.60544	0.655179	0.435093	0.113362	0.970937	-0.110753	1.13077	0.774388	0.815998	12.8158	0.0110657	-0.892725
ATF4-1:186, 1, set1, minCMV	ATF4	0	1	186	minCMV	1	set1	1.74849	0.784536	0.480342	2.52689	0.668307	0.583877	4.81804	0.270682	0.834224	1.09886	0.782857	-0.449426	5.529	0.265095	-0.88434
ATF4-1:186, 1, set1, minProm	ATF4	0	1	186	minProm	1	set1	0.401418	0.964508	-0.385188	1.45065	0.812937	0.5255	0.113967	0.970937	-0.152437	3.26413	0.296532	1.4707	9.84327	0.0447497	-1.22216
ATF4-1:186, 1, set1, minTK	ATF4	0	1	186	minTK	1	set1	0.0234946	1	-0.0936077	0.614243	0.905598	0.31353	0.15794	0.963663	0.346623	0.662179	0.907551	-0.848288	8.52999	0.0785578	-1.16488
ATF4-1:519, 4, set1, minCMV	ATF4	0	1	519	minCMV	4	set1	6.2267	0.193025	0.854363	5.2055	0.348084	0.739794	12.055	0.0147451	1.11718	6.02741	0.0722388	-0.811304	7.071	0.141269	-0.878201
ATF4-1:519, 4, set1, minProm	ATF4	0	1	519	minProm	4	set1	0.506939	0.954763	-0.449041	0.0673701	0.992608	0.0925219	0.199841	0.952807	0.230865	0.331754	1	0.352764	13.7778	0.00699205	-1.36197
ATF4-1:519, 4, set1, minTK	ATF4	0	1	519	minTK	4	set1	0.222728	1	-0.307893	1.09893	0.841274	0.445735	0.346348	0.925818	-0.313359	2.83e-10	0		9.47923	0.052312	-1.3949
ATF4-1:852, 8, set1, minCMV	ATF4	0	1	852	minCMV	8	set1	3.55197	0.499803	0.649083	4.80539	0.382194	0.786314	3.52935	0.4176	0.740125	0.955765	0.822015	-0.467055	6.93447	0.148619	-0.992146
ATF4-1:852, 8, set1, minProm	ATF4	0	1	852	minProm	8	set1	0.437733	0.961333	0.380221	0.131694	0.975523	0.167523	0.368024	0.922706	0.3105	0.89303	0.839487	-0.626491	2.75459	0.599785	-0.742159
ATF4-1:852, 8, set1, minTK	ATF4	0	1	852	minTK	8	set1	0.0125654	1	-0.0534664	3.93305	0.484453	0.597693	1.85944	0.663363	0.65429	0.894002	0.839235	-0.69483	4.06333	0.422159	-0.61154
ATF7-1:1186, 1, set2, minCMV	ATF7	0	1	1186	minCMV	1	set2	0.568283	0.949193	0.201206	2.31232	0.696577	0.364645	6.95534	0.124733	0.69629	18.1443	0.000131	-1.27932	1.66802	0.755584	-0.331338
ATF7-1:1186, 1, set2, minProm	ATF7	0	1	1186	minProm	1	set2	0.416029	0.964508	-0.348378	1.55022	0.801161	-0.353264	0.365987	0.922706	-0.247893	0.00123889	1	0.018432	2.51895	0.630011	-0.448393
ATF7-1:1186, 1, set2, minTK	ATF7	0	1	1186	minTK	1	set2	0.0200609	1	0.0652819	0.0157461	0.996293	0.0338363	0.12129	0.968578	-0.14285	0.158284	1	0.163042	0.0932759	0.993004	-0.0909189
ATF7-1:1519, 4, set2, minCMV	ATF7	0	1	1519	minCMV	4	set2	4.20576	0.40309	0.673199	0.116808	0.978776	0.0876408	0.960921	0.801833	0.288598	5.37906	0.101814	-0.693964	0.365979	0.972943	-0.167968
ATF7-1:1519, 4, set2, minProm	ATF7	0	1	1519	minProm	4	set2	0.0908361	1	0.119022	0.162647	0.975177	-0.103555	1.58384	0.701569	-0.438646	0.0199032	1	0.046782	0.935389	0.874706	0.257915
ATF7-1:1519, 4, set2, minTK	ATF7	0	1	1519	minTK	4	set2	0.548737	0.949963	-0.536296	0.0652695	0.992828	0.0889773	0.0045782	1	0.0400307	0.0513879	1	0.199226	2.00588	0.696567	-0.582124
ATF7-1:1852, 8, set2, minCMV	ATF7	0	1	1852	minCMV	8	set2	0.229336	1	0.157522	1.05221	0.849648	0.226427	1.16038	0.771418	0.286216	3.49231	0.264866	-0.501554	0.814505	0.900423	-0.213377
ATF7-1:1852, 8, set2, minProm	ATF7	0	1	1852	minProm	8	set2	0.0104402	1	0.0511434	1.96776	0.748249	-0.379343	0.0153914	0.997765	0.051337	3.50384	0.263597	0.9598	0.317815	0.976387	-0.151176
ATF7-1:1852, 8, set2, minTK	ATF7	0	1	1852	minTK	8	set2	0.216941	1	0.213498	0.347976	0.943885	0.157247	2.1499	0.61446	-0.662935	0.687065	0.902128	0.362205	0.128059	0.992215	0.102959
ATF7-1:187, 1, set1, minCMV	ATF7	0	1	187	minCMV	1	set1	0.22388	1	-0.16798	1.51194	0.806305	0.347601	0.605216	0.869586	-0.283744	0.679923	0.90507	-0.290127	0.0238923	1	0.0491486
ATF7-1:187, 1, set1, minProm	ATF7	0	1	187	minProm	1	set1	4.04729	0.424066	2.67492	1.44842	0.812937	0.324767	1.53782	0.707482	-0.490321	0.787769	0.87308	0.493996	0.141118	0.991863	-0.108754
ATF7-1:187, 1, set1, minTK	ATF7	0	1	187	minTK	1	set1	0.245196	0.998022	-0.346293	0.483344	0.922579	0.200158	0.622217	0.864554	0.374838	0.158564	1	-0.210558	0.083008	0.99382	-0.0795177
ATF7-1:520, 4, set1, minCMV	ATF7	0	1	520	minCMV	4	set1	8.16538	0.0885973	0.994599	2.02951	0.740057	0.413885	1.80879	0.672316	0.448808	0.546726	0.938041	-0.244907	4.25164	0.401107	-0.653441
ATF7-1:520, 4, set1, minProm	ATF7	0	1	520	minProm	4	set1	0.336296	0.976185	-0.293347	0.197204	0.968876	0.122969	0.0130075	1	0.0460017	0.23964	1	0.250248	1.83242	0.730469	-0.42405
ATF7-1:520, 4, set1, minTK	ATF7	0	1	520	minTK	4	set1	0.260809	0.992691	-0.335267	1.06253	0.849648	0.324521	0.270019	0.943701	0.233759	3.41683	0.275853	1.05831	0.511612	0.9528	0.254958
ATF7-1:853, 8, set1, minCMV	ATF7	0	1	853	minCMV	8	set1	9.08867	0.0574015	1.03555	0.85556	0.868781	0.261939	0.311083	0.933773	0.169519	11.1969	0.00487035	-1.07838	2.27481	0.66037	-0.468269
ATF7-1:853, 8, set1, minProm	ATF7	0	1	853	minProm	8	set1	0.0835765	1	-0.253667	1.73e-06	1	0.000522256	0.305716	0.935929	0.245468	0.00316089	1	0.0263097	6.46641	0.184737	-0.841461
ATF7-1:853, 8, set1, minTK	ATF7	0	1	853	minTK	8	set1	0.450992	0.960853	0.404446	0.405825	0.935056	-0.209811	0.338792	0.926724	-0.277464	0.430838	0.971776	-0.394821	0.0524779	0.996758	-0.0924478
Ar-1:1268, 1, set2, minCMV	Ar	0	1	1268	minCMV	1	set2	1.2573	0.855384	-0.228785	5.37472	0.334996	0.332925	1.30309	0.742763	-0.206856	1.15808	0.767989	-0.269022	0.666239	0.924175	0.127623
Ar-1:1268, 1, set2, minProm	Ar	0	1	1268	minProm	1	set2	0.397994	0.964508	0.171566	1.30011	0.824073	0.266359	7.63624	0.0968084	-0.495953	0.777498	0.877967	0.306377	3.77061	0.457972	-0.302769
Ar-1:1268, 1, set2, minTK	Ar	0	1	1268	minTK	1	set2	2.2886	0.69176	-0.351742	0.631801	0.901605	-0.108906	0.0503307	0.9883	0.0343617	2.4849	0.435406	0.457064	0.423631	0.968237	0.0935043
Ar-1:1601, 4, set2, minCMV	Ar	0	1	1601	minCMV	4	set2	3.28545	0.528059	-0.417898	1.55864	0.801161	-0.180288	0.656361	0.85962	0.131038	0.669631	0.906703	-0.197966	3.71244	0.462409	-0.311505
Ar-1:1601, 4, set2, minProm	Ar	0	1	1601	minProm	4	set2	1.93403	0.747452	-0.403891	2.40775	0.689468	-0.235413	0.949636	0.803599	0.168285	0.0145448	1	-0.0476995	1.09814	0.843321	-0.162049
Ar-1:1601, 4, set2, minTK	Ar	0	1	1601	minTK	4	set2	1.55628	0.80969	-0.322033	2.51995	0.668307	-0.226481	0.340479	0.926724	-0.103117	0.0326835	1	0.0626427	7.74296	0.108313	0.430283
Ar-1:1934, 8, set2, minCMV	Ar	0	1	1934	minCMV	8	set2	1.17265	0.865831	-0.25757	4.77982	0.385148	-0.317239	11.4165	0.0198527	-0.506907	2.1311	0.517158	0.291893	0.115512	0.992215	-0.0538241
Ar-1:1934, 8, set2, minProm	Ar	0	1	1934	minProm	8	set2	2.65605	0.634544	-0.445791	0.603425	0.906131	0.146543	5.8441	0.186513	-0.455844	1.52101	0.670233	0.467896	0.377519	0.971184	-0.0993551
Ar-1:1934, 8, set2, minTK	Ar	0	1	1934	minTK	8	set2	0.190898	1	-0.153668	10.5494	0.046476	-0.481149	11.2753	0.0210044	-0.71141	2.72556	0.388516	-0.757373	0.197978	0.98775	0.0735555
Ar-1:269, 1, set1, minCMV	Ar	0	1	269	minCMV	1	set1	0.145811	1	0.0883998	0.00234608	1	-0.00781009	0.125323	0.968578	0.0658168	0.0853496	1	-0.0789646	5.78338	0.23962	-0.37741
Ar-1:269, 1, set1, minProm	Ar	0	1	269	minProm	1	set1	1.1902	0.863194	-0.373234	0.504491	0.919004	-0.124295	1.45616	0.722781	-0.21134	0.90957	0.834866	0.356077	0.910464	0.882362	-0.157942
Ar-1:269, 1, set1, minTK	Ar	0	1	269	minTK	1	set1	0.561497	0.949963	0.228409	1.13153	0.83776	-0.174556	0.100858	0.975307	0.0678563	2.76606	0.381559	0.5033	0.0800076	0.99382	0.0512149
Ar-1:602, 4, set1, minCMV	Ar	0	1	602	minCMV	4	set1	0.089813	1	0.0867253	0.367826	0.941305	-0.136806	0.675692	0.856784	0.167587	0.489321	0.951593	-0.252028	4.48147	0.371365	0.44448
Ar-1:602, 4, set1, minProm	Ar	0	1	602	minProm	4	set1	0.139758	1	0.139866	1.91671	0.751912	-0.268315	0.332321	0.927874	-0.135843	2.00623	0.548795	0.604024	4.2195	0.40397	0.399251
Ar-1:602, 4, set1, minTK	Ar	0	1	602	minTK	4	set1	0.250054	0.995905	-0.126903	0.00173991	1	0.00709706	10.9114	0.0243273	-0.690608	0.0996382	1	0.128787	0.654919	0.926205	0.146025
Ar-1:935, 8, set1, minCMV	Ar	0	1	935	minCMV	8	set1	0.973247	0.882515	-0.379207	0.0778938	0.990795	-0.0581134	0.962547	0.801797	0.220835	0.00472514	1	0.0256208	0.00230659	1	-0.010271
Ar-1:935, 8, set1, minProm	Ar	0	1	935	minProm	8	set1	1.56612	0.808949	-0.46053	0.0478024	0.995855	-0.0491745	0.0716628	0.985175	0.0753732	0.335359	1	-0.306921	0.44158	0.965148	0.179251
Ar-1:935, 8, set1, minTK	Ar	0	1	935	minTK	8	set1	18.3472	0.000689	-1.40001	0.229801	0.964237	-0.0876867	1.87166	0.661846	-0.284115	0.13806	1	0.172027	0.642849	0.928094	-0.156428
Ascl2-1:1169, 1, set2, minCMV	Ascl2	0	1	1169	minCMV	1	set2	0.119458	1	-0.192446	1.29155	0.824153	-0.291129	0.2821	0.940833	0.18321	2.46079	0.439816	1.25804	0.802505	0.900423	-0.263809
Ascl2-1:1169, 1, set2, minProm	Ascl2	0	1	1169	minProm	1	set2	0.0376686	1	-0.103509	0.0792985	0.990795	0.11212	0.678627	0.856137	-0.408733	6.47e-10	0		0.198936	0.98775	0.157538
Ascl2-1:1169, 1, set2, minTK	Ascl2	0	1	1169	minTK	1	set2	0.268631	0.99184	0.40875	1.23097	0.827701	0.428637	0.00609911	1	0.043114	0.0707031	1	0.259033	0.560551	0.937915	-0.285575
Ascl2-1:1502, 4, set2, minCMV	Ascl2	0	1	1502	minCMV	4	set2	0.109121	1	-0.231191	1.13638	0.83776	0.403473	0.363052	0.922765	0.259263	0.0173991	1	0.10416	1.64694	0.759428	0.615769
Ascl2-1:1502, 4, set2, minProm	Ascl2	0	1	1502	minProm	4	set2	0.982043	0.882515	0.607077	0.932585	0.862773	-0.304109	1.12352	0.780191	-0.393022	-2.83e-09	1		0.124437	0.992215	0.112036
Ascl2-1:1502, 4, set2, minTK	Ascl2	0	1	1502	minTK	4	set2	0.000467	1	-0.0119391	0.178831	0.971996	-0.156603	0.319259	0.929753	0.240595	1.71e-08	0		1.50867	0.770218	0.417785
Ascl2-1:170, 1, set1, minCMV	Ascl2	0	1	170	minCMV	1	set1	1.06e-10	1	-0.785706	0.353015	0.942727	0.197915	0.247147	0.945513	-0.273844				0.34772	0.974311	0.271706
Ascl2-1:170, 1, set1, minProm	Ascl2	0	1	170	minProm	1	set1	4.99e-09	1	-0.56745	0.0418771	0.995855	0.122117	0.283252	0.940833	-0.352559	-1.79e-09	1		0.22251	0.984955	-0.289693
Ascl2-1:170, 1, set1, minTK	Ascl2	0	1	170	minTK	1	set1	0.0401359	1	0.141498	3.5649	0.525507	-0.819932	0.0144854	0.998603	0.0872843	-1.06e-06	1		0.590988	0.934244	0.347379
Ascl2-1:1835, 8, set2, minCMV	Ascl2	0	1	1835	minCMV	8	set2	1.10886	0.87386	-0.892878	0.0457062	0.995855	0.0975421	0.0202121	0.995068	-0.0782942	8.65e-10	0		0.988453	0.863276	0.434794
Ascl2-1:1835, 8, set2, minProm	Ascl2	0	1	1835	minProm	8	set2	0.899722	0.895685	0.7869	0.00509663	1	0.0329068	0.228578	0.948734	-0.256631				0.123743	0.992215	0.124941
Ascl2-1:1835, 8, set2, minTK	Ascl2	0	1	1835	minTK	8	set2	2.30834	0.688644	-0.941576	2.87904	0.619747	-0.5459	0.466608	0.898776	-0.309731	1.1e-08	0		0.00585145	1	0.0267179
Ascl2-1:503, 4, set1, minCMV	Ascl2	0	1	503	minCMV	4	set1	0.0161202	1	0.178267	0.321664	0.948509	-0.237346	0.330028	0.927903	-0.354442	0.925632	0.830529	-1.04034	1.05224	0.848019	0.57142
Ascl2-1:503, 4, set1, minProm	Ascl2	0	1	503	minProm	4	set1	0.725441	0.923618	-0.788587	1.21609	0.827701	-0.464379	1.11039	0.78179	-0.525519	0.232573	1	-0.470814	0.15929	0.991451	0.209016
Ascl2-1:503, 4, set1, minTK	Ascl2	0	1	503	minTK	4	set1	1.31e-10	0		1.21342	0.827986	-0.624941	0.135826	0.968578	-0.349325	2.35e-09	0		0.0118867	1	-0.0717043
Ascl2-1:836, 8, set1, minCMV	Ascl2	0	1	836	minCMV	8	set1	1.21913	0.861581	1.08546	0.344391	0.94448	0.30868	0.454592	0.901392	-0.408499	1.1151	0.778386	1.38858	0.128425	0.992215	-0.176815
Ascl2-1:836, 8, set1, minProm	Ascl2	0	1	836	minProm	8	set1	2.56e-05	1	0.00565718	0.262383	0.958533	-0.278512	0.749239	0.838657	-0.461514	0.0853315	1	-0.377851	0.12369	0.992215	-0.163253
Ascl2-1:836, 8, set1, minTK	Ascl2	0	1	836	minTK	8	set1	2.44846	0.664288	1.03297	0.000731	1	-0.0123027	2.01735	0.637745	-0.783862	1.3e-09	0		0.214964	0.984955	-0.226762
Atf4-1:1187, 1, set2, minCMV	Atf4	0	1	1187	minCMV	1	set2	6.19192	0.195864	0.415379	12.0033	0.0240593	0.535359	48.2492	4.02e-10	1.15764	32.4383	8.26e-08	-1.00454	31.5337	1.26e-06	-0.92874
Atf4-1:1187, 1, set2, minProm	Atf4	0	1	1187	minProm	1	set2	2.87313	0.596429	-0.383389	4.36417	0.431274	0.427686	0.000223	1	0.00376453	0.487828	0.951976	-0.236807	14.6336	0.00478252	-0.793506
Atf4-1:1187, 1, set2, minTK	Atf4	0	1	1187	minTK	1	set2	0.0354421	1	0.0531027	5.54843	0.310794	0.453088	1.42583	0.727841	0.295785	1.70068	0.626731	-0.358311	23.2636	7.32e-05	-0.916865
Atf4-1:1520, 4, set2, minCMV	Atf4	0	1	1520	minCMV	4	set2	9.12511	0.0565787	0.582007	8.23738	0.12612	0.548646	19.8209	0.000397	0.847239	15.616	0.000484	-0.771582	21.0535	0.000217	-0.933151
Atf4-1:1520, 4, set2, minProm	Atf4	0	1	1520	minProm	4	set2	0.0446884	1	-0.0520599	5.60344	0.307725	0.440331	0.586823	0.87315	0.161881	2.88542	0.360616	-0.486631	33.3424	5.14e-07	-1.05733
Atf4-1:1520, 4, set2, minTK	Atf4	0	1	1520	minTK	4	set2	0.0472575	1	0.0558439	4.71591	0.390146	0.404301	4.87756	0.26677	0.553975	3.07875	0.326457	-0.537565	21.1352	0.000209	-0.861419
Atf4-1:1853, 8, set2, minCMV	Atf4	0	1	1853	minCMV	8	set2	2.21232	0.702415	0.308952	6.6301	0.226826	0.560173	19.2502	0.000523	0.93747	17.9442	0.000145	-0.955327	14.4056	0.00530249	-0.822931
Atf4-1:1853, 8, set2, minProm	Atf4	0	1	1853	minProm	8	set2	2.34937	0.686166	0.480971	1.62032	0.791794	0.289901	2.43989	0.572132	0.368116	0.41359	0.977985	0.184899	17.6058	0.00113859	-0.961617
Atf4-1:1853, 8, set2, minTK	Atf4	0	1	1853	minTK	8	set2	5.00779	0.303957	-0.411043	4.0486	0.469008	0.341428	1.53825	0.707482	0.218335	0.8407	0.858855	-0.219736	31.2448	1.45e-06	-0.919382
Atf4-1:188, 1, set1, minCMV	Atf4	0	1	188	minCMV	1	set1	0.407131	0.964508	0.14052	6.0856	0.275096	0.557431	14.0104	0.00596931	0.88182	15.1816	0.000607	-0.88217	11.0742	0.0252575	-0.764697
Atf4-1:188, 1, set1, minProm	Atf4	0	1	188	minProm	1	set1	1.14009	0.870109	-0.296998	3.3141	0.552936	0.383034	1.18079	0.766815	0.267092	4.46785	0.161233	-0.756811	19.5122	0.00046	-0.9767
Atf4-1:188, 1, set1, minTK	Atf4	0	1	188	minTK	1	set1	0.305515	0.983943	-0.198409	1.18074	0.832021	0.273844	1.00594	0.792158	0.303385	0.00049	1	0.00892676	13.2196	0.00911077	-0.9293
Atf4-1:521, 4, set1, minCMV	Atf4	0	1	521	minCMV	4	set1	8.36443	0.0816336	0.650356	6.99836	0.201198	0.578717	19.9146	0.000383	0.937405	19.282	7.26e-05	-0.980768	11.3361	0.0222476	-0.800294
Atf4-1:521, 4, set1, minProm	Atf4	0	1	521	minProm	4	set1	0.543091	0.949963	-0.218693	3.46357	0.537373	0.403881	4.98126	0.262199	0.551504	2.64251	0.40452	-0.53825	18.0555	0.000905	-0.935849
Atf4-1:521, 4, set1, minTK	Atf4	0	1	521	minTK	4	set1	0.00835077	1	-0.0289141	1.29687	0.824153	0.249186	2.70915	0.529556	0.434132	2.52342	0.427781	-0.511864	18.2932	0.000822	-0.953553
Atf4-1:854, 8, set1, minCMV	Atf4	0	1	854	minCMV	8	set1	1.56531	0.808949	0.312911	4.08031	0.467953	0.525528	13.0312	0.00954844	0.874462	19.2118	7.52e-05	-1.16157	9.2358	0.0587747	-0.826043
Atf4-1:854, 8, set1, minProm	Atf4	0	1	854	minProm	8	set1	1.16663	0.866026	0.30993	1.71825	0.773657	0.284773	0.562266	0.880886	0.217304	1.27805	0.737434	-0.376771	15.1455	0.00380544	-0.880339
Atf4-1:854, 8, set1, minTK	Atf4	0	1	854	minTK	8	set1	0.0948614	1	0.0897022	4.83169	0.377239	0.460085	0.000626	1	0.00629763	0.438364	0.969151	-0.235749	10.8868	0.027556	-0.714279
Atoh1-1:1170, 1, set2, minCMV	Atoh1	0	1	1170	minCMV	1	set2	1.29826	0.850925	-0.655634	1.54238	0.801989	-0.385505	0.464489	0.898807	0.299951	3.64e-08	0		0.242162	0.980876	-0.171831
Atoh1-1:1170, 1, set2, minProm	Atoh1	0	1	1170	minProm	1	set2	0.0339896	1	-0.145897	0.0530976	0.995362	0.0909286	0.108278	0.973413	0.218609	1.92e-09	0		0.0069533	1	-0.0341681
Atoh1-1:1170, 1, set2, minTK	Atoh1	0	1	1170	minTK	1	set2	0.882116	0.898631	-0.65186	2.47036	0.677724	0.739013	4.77711	0.273581	-0.85584	-2.46e-09	1		0.562612	0.937915	0.325273
Atoh1-1:1503, 4, set2, minCMV	Atoh1	0	1	1503	minCMV	4	set2	0.133049	1	0.366898	0.739594	0.891201	0.316387	1.03346	0.787554	-0.438111	0.683711	0.904	-0.857137	0.394627	0.968237	-0.274486
Atoh1-1:1503, 4, set2, minProm	Atoh1	0	1	1503	minProm	4	set2	0.0843756	1	0.163333	1.42397	0.814027	-0.47223	0.24904	0.944981	-0.247139	0.0988515	1	-0.322467	0.691064	0.920564	0.367651
Atoh1-1:1503, 4, set2, minTK	Atoh1	0	1	1503	minTK	4	set2	0.556479	0.949963	0.832543	0.164769	0.973786	-0.151778	1.43697	0.726998	-0.610752	0.192386	1	-0.503024	0.0320647	0.9992	0.0596875
Atoh1-1:171, 1, set1, minCMV	Atoh1	0	1	171	minCMV	1	set1	0.88179	0.898631	1.31302	0.0925352	0.987931	0.0980007	0.866222	0.820254	-0.45024	2.09e-08	0		0.705063	0.920249	0.347722
Atoh1-1:171, 1, set1, minProm	Atoh1	0	1	171	minProm	1	set1	0.759006	0.918476	-0.551675	0.385079	0.937817	-0.284498	0.101522	0.975307	-0.358217	5.54e-07	0		5.2514	0.294209	0.969018
Atoh1-1:171, 1, set1, minTK	Atoh1	0	1	171	minTK	1	set1	1.29948	0.850829	-0.803947	0.257552	0.958948	-0.220581	0.589044	0.872677	-0.4351	0.00138952	1	-0.0374855	0.763812	0.907003	0.383418
Atoh1-1:1836, 8, set2, minCMV	Atoh1	0	1	1836	minCMV	8	set2	0.197971	1	-0.319455	1.42919	0.8137	0.500399	1.17576	0.768029	-0.596561	2.3e-07	0		2.37624	0.645319	0.579037
Atoh1-1:1836, 8, set2, minProm	Atoh1	0	1	1836	minProm	8	set2	0.210254	1	0.423797	0.0653871	0.992828	-0.0937469	0.769818	0.835644	-0.375352	-4.94e-08	1		4.87053	0.33289	0.965474
Atoh1-1:1836, 8, set2, minTK	Atoh1	0	1	1836	minTK	8	set2	0.732633	0.923618	0.594143	0.0162465	0.996293	-0.0479468	1.0534	0.784462	-0.493443	0.36056	0.993557	-0.647927	0.0181278	1	0.0531213
Atoh1-1:504, 4, set1, minCMV	Atoh1	0	1	504	minCMV	4	set1	0.00241003	1	0.0330772	0.675864	0.895216	-0.289697	1.18684	0.766815	-0.350468	4.15e-10	0		1.57414	0.769568	0.483643
Atoh1-1:504, 4, set1, minProm	Atoh1	0	1	504	minProm	4	set1	0.249541	0.996058	-0.329187	0.0981669	0.986252	-0.12404	0.148151	0.966317	0.172934	9.35e-10	0		0.773401	0.904941	0.328306
Atoh1-1:504, 4, set1, minTK	Atoh1	0	1	504	minTK	4	set1	1.01573	0.881123	0.834905	1.43282	0.8137	-0.599558	0.265337	0.943701	-0.2615	-3.71e-10	1		1.26096	0.811384	0.541361
Atoh1-1:837, 8, set1, minCMV	Atoh1	0	1	837	minCMV	8	set1	0.33209	0.977162	0.396005	0.41022	0.93406	0.232909	0.54043	0.884477	-0.390711	7.16e-12	0		0.0223505	1	0.0899501
Atoh1-1:837, 8, set1, minProm	Atoh1	0	1	837	minProm	8	set1	1.68416	0.799528	1.69584	1.41056	0.814027	-0.598046	1.18296	0.766815	-0.665036	9.72e-08	0		0.00538871	1	0.0340257
Atoh1-1:837, 8, set1, minTK	Atoh1	0	1	837	minTK	8	set1	0.296915	0.985748	0.740962	0.0704548	0.991426	-0.165785	0.0174372	0.997765	0.103387	-4.7e-10	1	0	0.407267	0.968237	0.603731
BARHL2-1:1225, 1, set2, minCMV	BARHL2	0	1	1225	minCMV	1	set2	1.03542	0.877601	0.631022	0.115975	0.978776	-0.177429	3.30246	0.444372	0.874406	0.360476	0.993557	-0.497446	0.0272192	1	-0.0760468
BARHL2-1:1225, 1, set2, minProm	BARHL2	0	1	1225	minProm	1	set2	2.10644	0.723304	0.8926	0.561282	0.909538	-0.202347	1.27203	0.745688	0.464992	3.623	0.247478	1.56652	0.0785256	0.99382	0.0861666
BARHL2-1:1225, 1, set2, minTK	BARHL2	0	1	1225	minTK	1	set2	2.43334	0.667278	1.10599	0.0475073	0.995855	-0.0640641	0.00157868	1	0.0119868	1.69578	0.626731	0.936678	0.00391658	1	0.0196703
BARHL2-1:1558, 4, set2, minCMV	BARHL2	0	1	1558	minCMV	4	set2	0.195302	1	0.243098	1.20517	0.829732	-0.286078	2.64866	0.54058	0.469346	0.195498	1	0.323471	0.279852	0.978397	0.162153
BARHL2-1:1558, 4, set2, minProm	BARHL2	0	1	1558	minProm	4	set2	0.0454902	1	0.20328	0.967848	0.861798	-0.378843	0.00128945	1	-0.0181811	0.0653044	1	-0.261343	0.103721	0.992215	-0.109282
BARHL2-1:1558, 4, set2, minTK	BARHL2	0	1	1558	minTK	4	set2	2.51261	0.657147	-0.953244	0.0193173	0.996293	0.0450042	0.210936	0.950041	0.170915	0.03051	1	0.181153	0.00127956	1	0.0113552
BARHL2-1:1891, 8, set2, minCMV	BARHL2	0	1	1891	minCMV	8	set2	0.658055	0.934727	-0.487852	0.19512	0.970265	0.17776	7.02635	0.121754	-1.02299	0.221521	1	0.287207	0.365128	0.972943	0.1948
BARHL2-1:1891, 8, set2, minProm	BARHL2	0	1	1891	minProm	8	set2	0.0132606	1	0.0841556	0.0345543	0.995855	-0.0606596	0.394536	0.917085	0.265889	0.00768984	1	-0.0834513	0.481402	0.958874	0.260448
BARHL2-1:1891, 8, set2, minTK	BARHL2	0	1	1891	minTK	8	set2	2.27945	0.69286	-0.815121	0.00783623	0.997839	-0.0310425	0.000116	1	-0.00400959	0.605294	0.92511	-0.751714	0.339985	0.975892	-0.170723
BARHL2-1:226, 1, set1, minCMV	BARHL2	0	1	226	minCMV	1	set1	0.496233	0.95517	-0.454977	0.0206363	0.996293	-0.0481063	2.18775	0.609865	-0.601038	0.268364	1	0.42368	2.09171	0.685613	0.570773
BARHL2-1:226, 1, set1, minProm	BARHL2	0	1	226	minProm	1	set1	0.106528	1	0.257351	0.603528	0.906131	-0.365247	0.000132	1	-0.00517761	0.00336864	1	-0.0604349	2.13214	0.679753	0.774788
BARHL2-1:226, 1, set1, minTK	BARHL2	0	1	226	minTK	1	set1	0.958008	0.883017	-0.606561	0.226144	0.964237	-0.2188	0.105856	0.973822	-0.177402	0.1107	1	0.319677	4.03429	0.428136	0.918756
BARHL2-1:559, 4, set1, minCMV	BARHL2	0	1	559	minCMV	4	set1	2.96661	0.579969	-1.41461	0.705567	0.894603	0.321414	0.00897452	1	0.0349629	0.835099	0.86166	-0.658928	0.969531	0.865437	0.437166
BARHL2-1:559, 4, set1, minProm	BARHL2	0	1	559	minProm	4	set1	0.523818	0.952255	-0.349597	1.01467	0.855133	0.284182	1.51911	0.709611	-0.402204	0.113288	1	0.234379	0.334596	0.975892	-0.190924
BARHL2-1:559, 4, set1, minTK	BARHL2	0	1	559	minTK	4	set1	0.328573	0.977707	-0.399048	1.25218	0.827701	-0.438517	0.0766605	0.982409	0.139068	0.00608827	1	-0.105023	0.401376	0.968237	0.23855
BARHL2-1:892, 8, set1, minCMV	BARHL2	0	1	892	minCMV	8	set1	0.492058	0.955414	0.419545	0.0757524	0.990881	-0.0772829	0.490666	0.893439	0.257857	0.163457	1	-0.359485	0.692828	0.92042	0.230927
BARHL2-1:892, 8, set1, minProm	BARHL2	0	1	892	minProm	8	set1	0.797655	0.911676	-0.641383	0.633641	0.901605	-0.308993	1.00619	0.792158	-0.487755	0.0961155	1	0.378321	1.52432	0.769568	0.486462
BARHL2-1:892, 8, set1, minTK	BARHL2	0	1	892	minTK	8	set1	1.28605	0.854104	1.06392	0.918373	0.863543	-0.378703	0.135042	0.968578	-0.192923	1.88e-08	0		0.483685	0.958319	0.257659
BARHL2-2:1226, 1, set2, minCMV	BARHL2	0	2	1226	minCMV	1	set2	0.126923	1	0.253457	0.442696	0.925187	0.251173	2.19257	0.609865	-0.602649	0.158939	1	-0.308889	0.147117	0.991451	0.140188
BARHL2-2:1226, 1, set2, minProm	BARHL2	0	2	1226	minProm	1	set2	0.490229	0.955414	-0.376718	0.202467	0.968861	-0.15406	3.77907	0.387582	-0.963695	0.799332	0.872355	0.75711	0.781751	0.903412	0.296635
BARHL2-2:1226, 1, set2, minTK	BARHL2	0	2	1226	minTK	1	set2	0.271581	0.99184	-0.283678	0.575776	0.906131	-0.224289	0.119436	0.969182	-0.11923	1.2e-08	0		1.37008	0.791377	-0.368301
BARHL2-2:1559, 4, set2, minCMV	BARHL2	0	2	1559	minCMV	4	set2	0.14017	1	0.25301	1.63354	0.788861	0.449893	1.70638	0.682964	-0.460427	7.01085	0.044245	-3.82711	2.55051	0.62832	-0.673381
BARHL2-2:1559, 4, set2, minProm	BARHL2	0	2	1559	minProm	4	set2	1.08206	0.874497	-0.905478	0.0120004	0.997839	-0.0386092	1.91522	0.656003	-0.532512	0.647765	0.911318	0.922285	0.650636	0.926345	-0.293692
BARHL2-2:1559, 4, set2, minTK	BARHL2	0	2	1559	minTK	4	set2	1.05919	0.876236	-0.689937	0.0822623	0.989314	-0.086983	2.18387	0.609865	-0.550706	-2.53e-10	1		0.00140787	1	0.0111291
BARHL2-2:1892, 8, set2, minCMV	BARHL2	0	2	1892	minCMV	8	set2	1.06434	0.874497	0.598292	0.0391609	0.995855	-0.0882691	1.33058	0.739365	-0.416201	0.00123144	1	0.0262366	0.73658	0.915812	0.255611
BARHL2-2:1892, 8, set2, minProm	BARHL2	0	2	1892	minProm	8	set2	0.0483995	1	-0.224713	1.70873	0.773657	-0.559991	0.2133	0.950041	0.255539	0.00704939	1	0.111962	1.20254	0.824511	0.450654
BARHL2-2:1892, 8, set2, minTK	BARHL2	0	2	1892	minTK	8	set2	0.226758	1	-0.230261	0.44941	0.924418	-0.179919	0.707564	0.847479	-0.301553	1.05986	0.792581	-0.81599	0.153687	0.991451	0.0971551
BARHL2-2:227, 1, set1, minCMV	BARHL2	0	2	227	minCMV	1	set1	0.450068	0.960853	-0.387373	0.535943	0.914113	-0.188933	0.79004	0.831322	-0.335934	2.44495	0.442942	1.11646	0.613094	0.93245	0.236847
BARHL2-2:227, 1, set1, minProm	BARHL2	0	2	227	minProm	1	set1	0.0646939	1	-0.127961	0.27994	0.956525	-0.153582	2.76918	0.519322	-0.604361	0.110603	1	-0.257738	0.23892	0.982401	-0.161285
BARHL2-2:227, 1, set1, minTK	BARHL2	0	2	227	minTK	1	set1	1.65996	0.800453	-0.595642	0.0947656	0.987931	-0.0874875	0.369986	0.922706	0.218598	9.07e-08	0		0.108172	0.992215	0.0934504
BARHL2-2:560, 4, set1, minCMV	BARHL2	0	2	560	minCMV	4	set1	3.39283	0.519983	-0.724338	0.0232781	0.995956	-0.0407057	0.124397	0.968578	-0.11799	0.250897	1	-0.476459	2.0777	0.686911	-0.355904
BARHL2-2:560, 4, set1, minProm	BARHL2	0	2	560	minProm	4	set1	0.00125655	1	0.0208336	0.447021	0.924418	0.209561	1.29327	0.743306	0.34389	0.690655	0.901147	-0.552042	0.19715	0.98775	-0.128014
BARHL2-2:560, 4, set1, minTK	BARHL2	0	2	560	minTK	4	set1	0.101757	1	0.126895	1.0607	0.849648	0.268691	0.489653	0.893489	0.243513	0.739809	0.889638	0.638286	2.48813	0.630011	-0.393022
BARHL2-2:893, 8, set1, minCMV	BARHL2	0	2	893	minCMV	8	set1	2.00454	0.738851	-0.483193	1.33359	0.823314	0.242336	0.075412	0.983443	-0.067049	0.848367	0.855005	-0.339202	0.129068	0.992215	-0.0854682
BARHL2-2:893, 8, set1, minProm	BARHL2	0	2	893	minProm	8	set1	0.121134	1	-0.119716	6.0027	0.280003	-0.526902	0.153568	0.964238	-0.0944457	0.0238971	1	-0.0806486	0.0177287	1	0.0278395
BARHL2-2:893, 8, set1, minTK	BARHL2	0	2	893	minTK	8	set1	0.0802731	1	0.100111	1.68616	0.776765	-0.333825	0.0329465	0.993953	-0.0330101	0.104926	1	-0.106914	0.769681	0.906264	0.148603
BARX1-1:1227, 1, set2, minCMV	BARX1	0	1	1227	minCMV	1	set2	0.0266419	1	0.123258	0.374491	0.940035	0.223237	6.59501	0.141664	-1.09298	-3.12e-10	1		0.59649	0.933407	-0.294165
BARX1-1:1227, 1, set2, minProm	BARX1	0	1	1227	minProm	1	set2	0.161061	1	0.227887	0.00398007	1	-0.0238524	1.35888	0.732072	-0.438457	0.137363	1	-0.338657	0.693071	0.92042	-0.272764
BARX1-1:1227, 1, set2, minTK	BARX1	0	1	1227	minTK	1	set2	0.418228	0.964508	-0.343735	0.0470347	0.995855	0.0519507	0.734213	0.840577	0.279163	0.104959	1	0.221087	9.75e-06	1	0.000858404
BARX1-1:1560, 4, set2, minCMV	BARX1	0	1	1560	minCMV	4	set2	3.00352	0.574009	-0.876338	0.0144969	0.996293	0.0326886	0.54053	0.884477	-0.263774	0.219683	1	0.261833	0.389633	0.968237	-0.1929
BARX1-1:1560, 4, set2, minProm	BARX1	0	1	1560	minProm	4	set2	0.219795	1	0.162189	5.99618	0.280142	-0.500232	10.0332	0.0370511	-0.804667	0.0663403	1	0.130716	3.02067	0.557772	0.372907
BARX1-1:1560, 4, set2, minTK	BARX1	0	1	1560	minTK	4	set2	0.429952	0.962869	-0.254113	0.391212	0.936583	0.136071	0.0428071	0.99141	-0.0618552	0.447232	0.967049	-0.304235	1.09918	0.843321	-0.217768
BARX1-1:1893, 8, set2, minCMV	BARX1	0	1	1893	minCMV	8	set2	0.037335	1	0.0932337	2.39023	0.69006	0.518325	1.42374	0.728046	-0.469997	0.618311	0.922265	-0.48809	0.0756193	0.994348	-0.0894471
BARX1-1:1893, 8, set2, minProm	BARX1	0	1	1893	minProm	8	set2	0.360937	0.96981	0.457313	4.75273	0.388078	-0.649037	1.65031	0.695223	-0.459837	0.099485	1	-0.204537	0.799091	0.900423	0.241649
BARX1-1:1893, 8, set2, minTK	BARX1	0	1	1893	minTK	8	set2	0.119599	1	-0.226598	0.126843	0.975523	-0.119827	0.0725225	0.985175	-0.109957	0.343547	0.999873	-0.455376	1.97959	0.699677	-0.521316
BARX1-1:228, 1, set1, minCMV	BARX1	0	1	228	minCMV	1	set1	0.600217	0.946506	-0.704315	0.199805	0.968861	0.24056	0.0748956	0.983443	-0.201322	-1.4e-10	1		0.453925	0.962112	0.406831
BARX1-1:228, 1, set1, minProm	BARX1	0	1	228	minProm	1	set1	1.34783	0.843962	1.94024	0.0381516	0.995855	0.110224	1.56387	0.703934	-0.992152	5.34e-08	0		1.96297	0.700268	0.71023
BARX1-1:228, 1, set1, minTK	BARX1	0	1	228	minTK	1	set1	0.354257	0.972036	0.601146	0.558767	0.910408	-0.303352	0.0642399	0.985175	-0.138745	6.8e-08	0		0.00140364	1	-0.0176875
BARX1-1:561, 4, set1, minCMV	BARX1	0	1	561	minCMV	4	set1	0.600302	0.946506	-0.474513	0.0259112	0.995855	-0.0584747	0.026242	0.994281	0.0681221	0.753422	0.884707	-0.659239	0.592381	0.934114	0.294859
BARX1-1:561, 4, set1, minProm	BARX1	0	1	561	minProm	4	set1	6.68822	0.165179	2.06048	0.000728	1	-0.0100518	1.66941	0.690535	-0.640192	0.630241	0.916448	-0.760574	0.0656613	0.995552	0.102094
BARX1-1:561, 4, set1, minTK	BARX1	0	1	561	minTK	4	set1	0.491111	0.955414	-0.807218	0.62947	0.901605	0.311703	0.0510742	0.9883	-0.104991	1.62e-08	0		0.894909	0.886133	0.385301
BARX1-1:894, 8, set1, minCMV	BARX1	0	1	894	minCMV	8	set1	-1.49e-10	1	-0.394267	1.17919	0.832021	0.631375	1.29909	0.743117	0.963621	3.3e-12	0		0.593202	0.933813	-0.419691
BARX1-1:894, 8, set1, minProm	BARX1	0	1	894	minProm	8	set1	2.98661	0.578055	-1.72892	0.000123	1	0.00740886	2.08089	0.625809	-1.04805	2.25e-09	0		0.3979	0.968237	-0.32891
BARX1-1:894, 8, set1, minTK	BARX1	0	1	894	minTK	8	set1	0.182688	1	0.379632	3.09021	0.587099	-0.681186	0.655466	0.85962	-0.395379	0.227394	1	0.416379	1.00766	0.858407	0.428915
BATF3-1:1188, 1, set2, minCMV	BATF3	0	1	1188	minCMV	1	set2	1.78e-06	0		2.69e-10	0		-7.1e-12	1		2.85e-09	0		0.1942	0
BATF3-1:1854, 8, set2, minTK	BATF3	0	1	1854	minTK	8	set2				3.8e-09	0		4.9e-13	1	0	-9.24e-14	1	0	1.44e-10	0
BATF3-1:189, 1, set1, minCMV	BATF3	0	1	189	minCMV	1	set1	-3.76e-10	1		-2.28e-11	1		-2.86e-09	1		-1.95e-09	1		0.0797091	0
BATF3-1:189, 1, set1, minProm	BATF3	0	1	189	minProm	1	set1	2.07e-10	1	-0.0713455	0.639294	0.901605	0.741727				2.44646	0.442942	2.04878	1.97456	0.700268	-1.45955
BATF3-1:189, 1, set1, minTK	BATF3	0	1	189	minTK	1	set1	1.63901	0.802614	-0.717362	16.5576	0.00300668	-1.78297	0.000249	1	-0.00986891	-1.97e-11	1	-0.716871	0.899177	0.885353	0.399369
BATF3-1:522, 4, set1, minCMV	BATF3	0	1	522	minCMV	4	set1				0.00873097	0.997839	0
BATF3-1:522, 4, set1, minProm	BATF3	0	1	522	minProm	4	set1				-2.88e-06	1	0.0834184							0.147953	0.991451	0
BATF3-1:855, 8, set1, minCMV	BATF3	0	1	855	minCMV	8	set1	0.311285	0.983192	0.348159	0.433962	0.927177	0.548993	0.00331858	1	-0.0428599	3.89492	0.215015	-1.32743	1.48288	0.772846	-1.36437
BCL6B-1:1, 1, set1, minCMV	BCL6B	0	1	1	minCMV	1	set1	0.0450511	1	-0.187921	0.00330265	1	-0.0203282	0.263259	0.943701	0.287022	0.267396	1	0.301157	0.089798	0.99382	0.108053
BCL6B-1:1, 1, set1, minProm	BCL6B	0	1	1	minProm	1	set1	0.303973	0.983943	0.32458	0.420137	0.930474	-0.237832	4.28229	0.327669	-0.87994	8.08e-09	0		2.89964	0.576712	0.562172
BCL6B-1:1, 1, set1, minTK	BCL6B	0	1	1	minTK	1	set1	0.0662879	1	0.132472	0.0114911	0.997839	-0.0371637	3.99764	0.357777	-0.88427	1.95e-09	0		1.15444	0.836784	0.40918
BCL6B-1:1000, 1, set2, minCMV	BCL6B	0	1	1000	minCMV	1	set2	0.027998	1	0.089925	0.0568572	0.995083	0.094082	0.17965	0.957434	-0.210558	0.508547	0.948759	0.354342	0.806774	0.900423	0.395721
BCL6B-1:1000, 1, set2, minProm	BCL6B	0	1	1000	minProm	1	set2	0.000723	1	-0.0219287	1.70325	0.773657	-0.520683	0.0167998	0.997765	0.0999208	5.69e-10	0		0.268794	0.979401	0.239995
BCL6B-1:1000, 1, set2, minTK	BCL6B	0	1	1000	minTK	1	set2	0.0103666	1	-0.0676664	0.935501	0.862773	-0.344553	0.0708242	0.985175	-0.118916	0.0593413	1	-0.195689	0.586342	0.935409	0.335957
BCL6B-1:1333, 4, set2, minCMV	BCL6B	0	1	1333	minCMV	4	set2	0.32623	0.978342	-0.269755	0.130095	0.975523	-0.114811	0.0371537	0.991709	-0.0717601	0.0399381	1	-0.10944	0.00832096	1	-0.0425981
BCL6B-1:1333, 4, set2, minProm	BCL6B	0	1	1333	minProm	4	set2	1.52742	0.809999	2.0494	0.540105	0.914113	0.363245	3.28512	0.447677	-0.997055	0.000576	1	-0.02429	0.0457972	0.996758	0.106135
BCL6B-1:1333, 4, set2, minTK	BCL6B	0	1	1333	minTK	4	set2	0.13898	1	0.30296	3.09627	0.587099	-0.518324	23.4891	6.73e-05	-2.17996	0.220408	1	0.30596	1.92356	0.711279	0.477169
BCL6B-1:1666, 8, set2, minCMV	BCL6B	0	1	1666	minCMV	8	set2	1.66955	0.800453	-0.602302	0.452427	0.924418	-0.209823	0.872594	0.820254	-0.393863	0.0334979	1	-0.0878156	2.09148	0.685613	0.590834
BCL6B-1:1666, 8, set2, minProm	BCL6B	0	1	1666	minProm	8	set2	0.0201373	1	0.0940268	0.173593	0.972926	-0.165695	0.174724	0.959201	-0.193485	2.69e-09	0		0.100033	0.992215	-0.138213
BCL6B-1:1666, 8, set2, minTK	BCL6B	0	1	1666	minTK	8	set2	2.01763	0.738851	0.821035	0.0256816	0.995855	-0.0420775	11.2353	0.0213169	-1.35388	-2.18e-09	1		3.39388	0.50327	0.542415
BCL6B-1:334, 4, set1, minCMV	BCL6B	0	1	334	minCMV	4	set1	0.000627	1	-0.0159488	0.257962	0.958948	-0.171533	8.30316	0.0734775	-1.25314	0.666626	0.907023	0.668054	0.00107403	1	0.0179029
BCL6B-1:334, 4, set1, minProm	BCL6B	0	1	334	minProm	4	set1	0.00255148	1	-0.0279877	6.09e-05	1	0.00276187	1.18246	0.766815	-0.426141	0.828973	0.863648	-0.631776	4.59e-05	1	0.00258671
BCL6B-1:334, 4, set1, minTK	BCL6B	0	1	334	minTK	4	set1	2.39405	0.674564	-0.814333	3.63045	0.518388	-0.690738	1.89876	0.6579	-0.546428	1.85e-06	0		1.58525	0.769568	0.460401
BCL6B-1:667, 8, set1, minCMV	BCL6B	0	1	667	minCMV	8	set1	0.00854359	1	-0.049408	3.13402	0.581091	-0.764987	0.0110045	1	0.041451	0.162083	1	-0.364933	2.61e-05	1	-0.00222493
BCL6B-1:667, 8, set1, minProm	BCL6B	0	1	667	minProm	8	set1	1.38398	0.838974	-0.697698	2.56556	0.66269	-0.451383	0.09094	0.978481	-0.111513	0.14603	1	0.258141	0.596554	0.933407	0.312955
BCL6B-1:667, 8, set1, minTK	BCL6B	0	1	667	minTK	8	set1	2.30228	0.688709	-0.711842	0.00225454	1	-0.0129016	8.56593	0.0661565	-0.878869	0.0176803	1	-0.0688393	1.8573	0.726549	0.342309
BHLHB3-1:1171, 1, set2, minCMV	BHLHB3	0	1	1171	minCMV	1	set2	1.82385	0.769745	0.28887	0.00784137	0.997839	-0.0172049	15.8849	0.00260265	0.783868	25.4222	3.03e-06	-1.0414	8.63125	0.0758704	-0.551446
BHLHB3-1:1171, 1, set2, minProm	BHLHB3	0	1	1171	minProm	1	set2	1.46193	0.82618	-0.429852	0.335803	0.948099	0.114666	3.46157	0.42399	0.427127	0.604131	0.925389	-0.242145	1.5582	0.769568	-0.277699
BHLHB3-1:1171, 1, set2, minTK	BHLHB3	0	1	1171	minTK	1	set2	3.75705	0.466492	-0.791761	0.770266	0.886254	-0.176681	1.70708	0.682964	-0.309253	0.333912	1	-0.190654	1.43691	0.779892	-0.270933
BHLHB3-1:1504, 4, set2, minCMV	BHLHB3	0	1	1504	minCMV	4	set2	0.180671	1	-0.0878192	0.185739	0.971996	0.0752215	21.1736	0.000207	0.840454	43.8897	2.36e-10	-1.24836	21.9595	0.00014	-0.824098
BHLHB3-1:1504, 4, set2, minProm	BHLHB3	0	1	1504	minProm	4	set2	2.09697	0.724683	-0.554062	0.539905	0.914113	-0.152282	1.04613	0.785836	0.25976	0.000445	1	-0.00691281	0.343828	0.974966	-0.127682
BHLHB3-1:1504, 4, set2, minTK	BHLHB3	0	1	1504	minTK	4	set2	0.0691585	1	-0.0815067	0.00591278	1	0.012623	2.19527	0.609865	0.298499	0.000964	1	-0.00819181	2.25285	0.66088	-0.269761
BHLHB3-1:172, 1, set1, minCMV	BHLHB3	0	1	172	minCMV	1	set1	3.91313	0.443867	0.366711	2.0949	0.727184	0.251283	24.2263	4.73e-05	0.868511	34.0525	3.61e-08	-1.11919	15.3732	0.00343769	-0.723505
BHLHB3-1:172, 1, set1, minProm	BHLHB3	0	1	172	minProm	1	set1	0.0499755	1	-0.0638133	0.210184	0.967689	0.0870225	3.00546	0.491901	0.366697	7.69767	0.0308439	-0.643311	6.19686	0.206553	-0.520691
BHLHB3-1:172, 1, set1, minTK	BHLHB3	0	1	172	minTK	1	set1	0.0724977	1	0.0894141	0.0411175	0.995855	0.0396219	8.18e-06	1	0.000692494	4.22564	0.183204	-0.514903	4.41036	0.377388	-0.447541
BHLHB3-1:1837, 8, set2, minCMV	BHLHB3	0	1	1837	minCMV	8	set2	3.6022	0.491029	0.341911	0.594636	0.906131	0.121424	19.7514	0.000408	0.715212	51.4891	4.9e-12	-1.20535	17.4427	0.00123215	-0.689652
BHLHB3-1:1837, 8, set2, minProm	BHLHB3	0	1	1837	minProm	8	set2	0.0584285	1	0.0706668	0.738899	0.891377	-0.149599	2.62998	0.54289	0.32662	3.9111	0.213113	-0.579335	5.60998	0.259477	-0.453827
BHLHB3-1:1837, 8, set2, minTK	BHLHB3	0	1	1837	minTK	8	set2	0.0153678	1	0.0450093	1.31832	0.823705	-0.204444	0.00418518	1	-0.0127392	0.910776	0.834422	-0.280456	4.1752	0.405489	-0.399197
BHLHB3-1:505, 4, set1, minCMV	BHLHB3	0	1	505	minCMV	4	set1	1.26216	0.855384	0.300426	0.380881	0.938984	0.148297	5.23195	0.238508	0.571715	15.6222	0.000483	-1.0755	6.03287	0.219679	-0.617038
BHLHB3-1:505, 4, set1, minProm	BHLHB3	0	1	505	minProm	4	set1	0.123331	1	-0.11425	0.210064	0.967689	0.0872378	0.00147339	1	-0.0103333	0.522522	0.945751	-0.179191	4.19702	0.405489	-0.467052
BHLHB3-1:505, 4, set1, minTK	BHLHB3	0	1	505	minTK	4	set1	0.0593779	1	-0.0982518	0.192927	0.971734	-0.10746	0.0928829	0.9767	0.0852474	2.88545	0.360616	-0.604692	5.27687	0.29246	-0.596036
BHLHB3-1:838, 8, set1, minCMV	BHLHB3	0	1	838	minCMV	8	set1	1.37838	0.838974	0.332766	0.353465	0.942727	0.152349	9.07064	0.0541566	0.800382	16.2204	0.000354	-1.03326	2.37905	0.645319	-0.414075
BHLHB3-1:838, 8, set1, minProm	BHLHB3	0	1	838	minProm	8	set1	0.00156166	1	-0.0139957	1.97333	0.748041	0.32203	3.50799	0.41874	0.557893	1.84453	0.587297	-0.390784	1.47277	0.77317	-0.318682
BHLHB3-1:838, 8, set1, minTK	BHLHB3	0	1	838	minTK	8	set1	0.10222	1	0.15651	3.40672	0.544947	0.397292	3.92726	0.364719	-0.51104	1.58118	0.655476	-0.390564	7.77055	0.107564	-0.802354
BHLHE23-1:1172, 1, set2, minCMV	BHLHE23	0	1	1172	minCMV	1	set2	0.000473	1	0.0187327	0.0672019	0.992608	-0.100669	0.0379046	0.991709	0.103777	0.804623	0.87146	-1.04009	1.43536	0.780309	-0.507386
BHLHE23-1:1172, 1, set2, minProm	BHLHE23	0	1	1172	minProm	1	set2	1.6675	0.800453	-0.856492	0.258264	0.958919	-0.195001	8.36684	0.0718293	-1.31732	0.0231202	1	0.148683	0.00744757	1	-0.0267733
BHLHE23-1:1172, 1, set2, minTK	BHLHE23	0	1	1172	minTK	1	set2	0.0162245	1	0.104553	0.0568961	0.995083	0.104936	0.832366	0.823962	-0.387839	-3.01e-11	1		0.0464208	0.996758	-0.0848334
BHLHE23-1:1505, 4, set2, minCMV	BHLHE23	0	1	1505	minCMV	4	set2	7.73337	0.108044	2.39857	1.19935	0.831187	0.543394	0.377488	0.922706	0.31357	0.531884	0.941074	0.811094	0.156214	0.991451	0.207105
BHLHE23-1:1505, 4, set2, minProm	BHLHE23	0	1	1505	minProm	4	set2	0.389725	0.966269	0.834668	1.47977	0.807963	-0.473086	0.225449	0.949654	0.27331	-6.8e-09	1		0.000144	1	-0.00528922
BHLHE23-1:1505, 4, set2, minTK	BHLHE23	0	1	1505	minTK	4	set2	0.578711	0.947592	0.712355	0.453121	0.924418	-0.333185	0.21073	0.950041	-0.209682	-1.36e-07	1		1.10291	0.843321	-0.49513
BHLHE23-1:173, 1, set1, minCMV	BHLHE23	0	1	173	minCMV	1	set1	0.0737118	1	-0.214603	0.0105667	0.997839	0.0453123	0.897668	0.812753	0.486125	0.0761579	1	-0.315149	0.612136	0.93245	-0.293452
BHLHE23-1:173, 1, set1, minProm	BHLHE23	0	1	173	minProm	1	set1	1.3306	0.845747	-1.03513	0.336618	0.94764	0.231544	0.114013	0.970937	-0.213841	3.88e-08	0		0.197167	0.98775	0.206818
BHLHE23-1:173, 1, set1, minTK	BHLHE23	0	1	173	minTK	1	set1	0.0721934	1	0.202875	0.0439388	0.995855	-0.0904109	8.88784	0.0585647	-2.12553	0.0100169	1	0.0901485	0.433501	0.96765	-0.349955
BHLHE23-1:1838, 8, set2, minCMV	BHLHE23	0	1	1838	minCMV	8	set2	1.42044	0.833478	-0.817975	0.0231271	0.995956	0.0686648	0.0641332	0.985175	-0.120695	1.19e-10	0		0.0481019	0.996758	-0.0874114
BHLHE23-1:1838, 8, set2, minProm	BHLHE23	0	1	1838	minProm	8	set2	0.724022	0.923618	0.687906	1.36731	0.820146	-0.548636	1.09482	0.782112	-0.764965	1.56e-09	0		0.14438	0.991451	-0.173779
BHLHE23-1:1838, 8, set2, minTK	BHLHE23	0	1	1838	minTK	8	set2	0.0442021	1	-0.180604	0.0510519	0.995855	-0.0988865	0.213522	0.950041	0.328171	2.8e-11	0		0.0572204	0.996758	0.135362
BHLHE23-1:506, 4, set1, minCMV	BHLHE23	0	1	506	minCMV	4	set1	1.79115	0.777977	-1.16144	0.251135	0.961652	-0.325121	0.00649892	1	-0.0426519	3.14e-09	0		0.136297	0.992155	0.170822
BHLHE23-1:506, 4, set1, minProm	BHLHE23	0	1	506	minProm	4	set1	0.00251538	1	-0.0730885	0.342418	0.94557	-0.237169	1.96297	0.646705	-0.935375	-2.22e-12	1		1.61911	0.765115	0.635566
BHLHE23-1:506, 4, set1, minTK	BHLHE23	0	1	506	minTK	4	set1	0.00188321	1	-0.0257778	0.00736461	0.997839	0.0465434	0.0153559	0.997765	-0.0782539	-4.21e-10	1		0.355971	0.972943	0.339676
BHLHE23-1:839, 8, set1, minCMV	BHLHE23	0	1	839	minCMV	8	set1	0.0153115	1	0.0978921	0.0785924	0.990795	-0.122662	0.00381168	1	0.0383323	-4.48e-07	1		0.00448323	1	-0.0298018
BHLHE23-1:839, 8, set1, minProm	BHLHE23	0	1	839	minProm	8	set1	3.47e-10	1	0.196775	0.00549348	1	0.0301793	1.06753	0.784462	0.605981	1.23e-09	0		0.545303	0.941248	-0.471838
BHLHE23-1:839, 8, set1, minTK	BHLHE23	0	1	839	minTK	8	set1	0.00107525	1	0.0221976	0.229	0.964237	-0.164232	0.409907	0.914421	-0.361577	7.59377	0.0324908	2.60921	3.29516	0.518337	0.715052
Barhl1-1:1228, 1, set2, minCMV	Barhl1	0	1	1228	minCMV	1	set2	0.661226	0.934399	0.41716	5.68424	0.303895	-0.539218	3.995	0.357876	-0.649788	0.539419	0.940007	0.447369	0.821126	0.900423	0.277997
Barhl1-1:1228, 1, set2, minProm	Barhl1	0	1	1228	minProm	1	set2	1.12147	0.873679	0.66165	0.0772466	0.990795	0.10151	0.000397	1	0.0082831	0.128799	1	0.344344	0.450473	0.963973	0.267347
Barhl1-1:1228, 1, set2, minTK	Barhl1	0	1	1228	minTK	1	set2	1.41727	0.833478	-0.692709	0.172656	0.972926	-0.125626	1.38847	0.729892	0.481237	0.329692	1	0.431404	1.12448	0.83929	0.360838
Barhl1-1:1561, 4, set2, minCMV	Barhl1	0	1	1561	minCMV	4	set2	0.0168762	1	0.0508724	1.89508	0.751912	-0.327361	0.896113	0.812862	-0.257484	0.244109	1	0.282723	0.0727365	0.995552	0.0642358
Barhl1-1:1561, 4, set2, minProm	Barhl1	0	1	1561	minProm	4	set2	1.57104	0.808949	0.968986	0.593996	0.906131	-0.291595	0.757585	0.83807	-0.324001	0.0766249	1	0.259297	0.768576	0.906264	0.336126
Barhl1-1:1561, 4, set2, minTK	Barhl1	0	1	1561	minTK	4	set2	0.553546	0.949963	-0.331486	0.352563	0.942727	-0.174534	0.661069	0.85962	-0.22738	0.088259	1	0.238818	1.29e-05	1	-0.000914669
Barhl1-1:1894, 8, set2, minCMV	Barhl1	0	1	1894	minCMV	8	set2	0.561856	0.949963	0.307319	0.150651	0.9755	0.125457	0.866228	0.820254	0.285616	0.0314315	1	-0.101523	0.395098	0.968237	0.214896
Barhl1-1:1894, 8, set2, minProm	Barhl1	0	1	1894	minProm	8	set2	7.08138	0.142147	-1.27936	0.712704	0.893337	-0.231251	0.150205	0.965511	-0.140362	0.144808	1	-0.315383	0.576425	0.937139	-0.244218
Barhl1-1:1894, 8, set2, minTK	Barhl1	0	1	1894	minTK	8	set2	0.752105	0.918476	-0.362266	7.45277	0.17182	-0.655594	1.04908	0.784934	-0.279388	0.0390017	1	0.156557	0.00838576	1	0.027253
Barhl1-1:229, 1, set1, minCMV	Barhl1	0	1	229	minCMV	1	set1	1.63665	0.802614	-0.533369	4.25773	0.443113	-0.423403	0.633446	0.862504	0.190254	1.47741	0.684327	-0.587765	0.0539494	0.996758	-0.0583165
Barhl1-1:229, 1, set1, minProm	Barhl1	0	1	229	minProm	1	set1	1.63462	0.802632	-0.979967	0.0954398	0.987931	0.112975	1.16584	0.770174	-0.485195	0.98105	0.814283	-0.966671	0.497324	0.955576	0.271708
Barhl1-1:229, 1, set1, minTK	Barhl1	0	1	229	minTK	1	set1	0.0150377	1	-0.0628699	0.511921	0.915827	-0.208729	1.1021	0.78179	-0.377225	-2.5e-08	1		0.0553383	0.996758	-0.0645747
Barhl1-1:562, 4, set1, minCMV	Barhl1	0	1	562	minCMV	4	set1	0.945952	0.884779	-0.457417	0.0835688	0.988352	-0.0854656	0.354054	0.924037	0.216055	3.75e-08	0		0.78016	0.903965	-0.260312
Barhl1-1:562, 4, set1, minProm	Barhl1	0	1	562	minProm	4	set1	1.62337	0.806043	-0.784581	0.263014	0.958533	0.15348	2.95487	0.494585	0.58866	0.0258406	1	-0.142344	1.24662	0.814571	0.320176
Barhl1-1:562, 4, set1, minTK	Barhl1	0	1	562	minTK	4	set1	0.012107	1	-0.0450264	2.08813	0.72807	-0.36889	0.917496	0.810876	-0.325236	0.616325	0.923188	0.619152	0.0092135	1	0.0297372
Barhl1-1:895, 8, set1, minCMV	Barhl1	0	1	895	minCMV	8	set1	1.78442	0.778054	-0.646082	2.78465	0.637534	-0.567774	0.821279	0.825971	-0.316189	3.75e-08	0		1.73018	0.743943	0.40972
Barhl1-1:895, 8, set1, minProm	Barhl1	0	1	895	minProm	8	set1	0.236118	1	0.229219	3.89076	0.489113	0.618903	6.45212	0.150445	-0.76167	0.23259	1	0.316967	0.964578	0.866737	0.35089
Barhl1-1:895, 8, set1, minTK	Barhl1	0	1	895	minTK	8	set1	0.0101415	1	-0.0367382	0.99777	0.855133	-0.218093	0.33934	0.926724	0.161495	0.35826	0.993907	0.285258	0.182649	0.990681	-0.0998935
CEBPB-1:1189, 1, set2, minCMV	CEBPB	0	1	1189	minCMV	1	set2	8.60402	0.0728432	1.07863	3.40611	0.544947	0.492522	1.62414	0.6971	0.349029	7.45468	0.0348724	-0.886597	0.0136513	1	0.0378838
CEBPB-1:1189, 1, set2, minProm	CEBPB	0	1	1189	minProm	1	set2	0.481896	0.955424	-0.311129	0.0395967	0.995855	0.0609431	1.26456	0.746911	0.392855	0.0127736	1	-0.0800998	2.06783	0.68856	-0.575514
CEBPB-1:1189, 1, set2, minTK	CEBPB	0	1	1189	minTK	1	set2	0.556607	0.949963	-0.374493	0.00394041	1	-0.0183716	1.53347	0.708817	0.398163	0.0259144	1	0.122323	2.692	0.605803	-0.663611
CEBPB-1:1522, 4, set2, minCMV	CEBPB	0	1	1522	minCMV	4	set2	0.0749487	1	0.0960803	9.42769	0.0738526	0.771267	0.0318376	0.994281	-0.050875	6.40731	0.0604119	0.823993	0.486662	0.958153	0.235858
CEBPB-1:1522, 4, set2, minProm	CEBPB	0	1	1522	minProm	4	set2	4.3587	0.38136	-1.36406	0.041522	0.995855	-0.0634931	0.86627	0.820254	-0.314601	7.27e-09	0		1.50105	0.771231	0.492266
CEBPB-1:1522, 4, set2, minTK	CEBPB	0	1	1522	minTK	4	set2	0.00502328	1	-0.0447952	0.948385	0.862583	0.317904	0.0604147	0.985534	-0.0947747	0.357676	0.993939	-0.448596	0.445095	0.963973	0.27058
CEBPB-1:1855, 8, set2, minCMV	CEBPB	0	1	1855	minCMV	8	set2	1.59159	0.808949	0.331696	2.1325	0.725092	0.298273	2.37965	0.585707	0.373488	0.211727	1	-0.166428	0.841444	0.898648	0.225712
CEBPB-1:1855, 8, set2, minProm	CEBPB	0	1	1855	minProm	8	set2	5.49031	0.249701	1.08787	2.34597	0.693156	0.476482	0.0608024	0.985534	-0.0915134	2.80482	0.375423	1.4135	0.508707	0.9528	-0.251562
CEBPB-1:1855, 8, set2, minTK	CEBPB	0	1	1855	minTK	8	set2	1.5364	0.809999	-0.623887	0.085581	0.988134	-0.08586	0.183516	0.957434	-0.133295	0.593226	0.928298	0.501144	0.332819	0.975892	0.184792
CEBPB-1:190, 1, set1, minCMV	CEBPB	0	1	190	minCMV	1	set1	4.24329	0.397271	0.748695	1.98714	0.745326	0.431978	0.458659	0.899912	0.265733	1.58641	0.654493	-0.465157	2.42275	0.637829	-0.578086
CEBPB-1:190, 1, set1, minProm	CEBPB	0	1	190	minProm	1	set1	0.493609	0.955414	0.673586	1.12812	0.83776	0.440625	0.445624	0.903809	0.395391	-2.84e-09	1		0.00280371	1	0.0305608
CEBPB-1:190, 1, set1, minTK	CEBPB	0	1	190	minTK	1	set1	0.970853	0.882515	-0.829651	0.40137	0.936403	0.252821	2.73176	0.526685	-0.855577	0.768351	0.881297	0.639733	0.000717	1	-0.012772
CEBPB-1:523, 4, set1, minCMV	CEBPB	0	1	523	minCMV	4	set1	0.451516	0.960853	0.280639	4.55479	0.403151	0.749324	0.0231073	0.995068	-0.06468	3.87303	0.217352	-0.874196	0.0532441	0.996758	-0.0884849
CEBPB-1:523, 4, set1, minProm	CEBPB	0	1	523	minProm	4	set1	1.57697	0.808949	-1.02176	2.08845	0.72807	0.647379	0.0587209	0.985692	-0.143182	4.28e-09	0		0.812053	0.900423	-0.37779
CEBPB-1:523, 4, set1, minTK	CEBPB	0	1	523	minTK	4	set1	0.000125	1	0.00613773	0.895851	0.867417	-0.325301	0.0193956	0.995923	-0.0842241	0.655401	0.90899	-0.794654	1.99388	0.69716	0.817413
CEBPB-1:856, 8, set1, minCMV	CEBPB	0	1	856	minCMV	8	set1	0.973812	0.882515	0.433151	0.244154	0.961652	0.179326	0.138065	0.968502	-0.152289	0.332183	1	-0.27282	0.326111	0.976387	0.213474
CEBPB-1:856, 8, set1, minProm	CEBPB	0	1	856	minProm	8	set1	5.18007	0.279097	1.41295	0.905695	0.864927	-0.293989	0.199597	0.952807	0.198311	2.26261	0.487113	-1.22646	0.220449	0.984955	-0.176619
CEBPB-1:856, 8, set1, minTK	CEBPB	0	1	856	minTK	8	set1	0.000117	1	-0.00889971	0.283245	0.955958	-0.276918	0.00385816	1	-0.0602279	4.8e-11	0		0.594896	0.933407	-0.331059
CENPB-1:1036, 1, set2, minCMV	CENPB	0	1	1036	minCMV	1	set2	1.03082	0.877601	-0.393048	0.0368846	0.995855	0.0391187	0.132484	0.968578	-0.0811805	1.34348	0.719178	0.438621	2.20978	0.667426	-0.332154
CENPB-1:1036, 1, set2, minProm	CENPB	0	1	1036	minProm	1	set2	0.132243	1	-0.130941	0.218087	0.96536	-0.0880754	0.807972	0.827218	-0.231545	0.19923	1	0.216694	0.10762	0.992215	-0.0680515
CENPB-1:1036, 1, set2, minTK	CENPB	0	1	1036	minTK	1	set2	0.0189291	1	-0.0680602	1.46419	0.811299	-0.361041	1.39809	0.729892	0.493313	2.3e-07	0		1.82654	0.730469	0.425798
CENPB-1:1369, 4, set2, minCMV	CENPB	0	1	1369	minCMV	4	set2	0.0104531	1	0.0451866	0.116244	0.978776	-0.0947086	0.182031	0.957434	-0.146409	0.315734	1	0.607995	0.212405	0.984955	0.140411
CENPB-1:1369, 4, set2, minProm	CENPB	0	1	1369	minProm	4	set2	0.2709	0.99184	-0.208869	0.0275151	0.995855	-0.0386229	0.0396487	0.991709	-0.0564797	0.660059	0.907551	0.51475	0.0660969	0.995552	-0.0673489
CENPB-1:1369, 4, set2, minTK	CENPB	0	1	1369	minTK	4	set2	0.47835	0.955424	0.240869	0.133768	0.975523	0.0655802	1.59792	0.700681	-0.259168	1.16913	0.766153	0.57401	0.000517	1	-0.00419874
CENPB-1:1702, 8, set2, minCMV	CENPB	0	1	1702	minCMV	8	set2	0.0556964	1	0.0795945	0.00127926	1	-0.00835318	3.61642	0.407825	-0.535878	0.0456265	1	-0.105063	0.0106015	1	0.0278768
CENPB-1:1702, 8, set2, minProm	CENPB	0	1	1702	minProm	8	set2	0.000464	1	0.00891143	0.85982	0.867719	-0.2078	0.0309649	0.994281	0.0487059	0.458916	0.963359	-0.457411	1.02997	0.853371	0.251132
CENPB-1:1702, 8, set2, minTK	CENPB	0	1	1702	minTK	8	set2	0.54771	0.949963	-0.340807	3.21891	0.567128	-0.398572	0.137151	0.968502	0.141979	0.00636135	1	-0.0510162	0.640628	0.928144	0.212781
CENPB-1:37, 1, set1, minCMV	CENPB	0	1	37	minCMV	1	set1	0.376673	0.967137	-0.179382	3.47228	0.536844	0.324091	0.00105746	1	0.00650187	2.43865	0.444382	0.439178	0.195146	0.98775	0.0796933
CENPB-1:37, 1, set1, minProm	CENPB	0	1	37	minProm	1	set1	2.13947	0.71764	-0.467488	3.26872	0.559464	-0.389057	8.89025	0.0585647	-0.75374	2.40151	0.453904	0.874006	0.00955672	1	0.020368
CENPB-1:37, 1, set1, minTK	CENPB	0	1	37	minTK	1	set1	1.24652	0.858393	-0.360619	0.104635	0.984936	0.0610997	2.23646	0.603019	-0.292874	1.70059	0.626731	0.560531	1.34015	0.795301	0.211435
CENPB-1:370, 4, set1, minCMV	CENPB	0	1	370	minCMV	4	set1	2.21701	0.701471	-0.510137	1.30667	0.823705	-0.29741	0.376314	0.922706	-0.186532	0.0400093	1	0.109714	2.01253	0.695229	0.367326
CENPB-1:370, 4, set1, minProm	CENPB	0	1	370	minProm	4	set1	0.0449425	1	0.0801296	5.1994	0.348084	-0.519813	0.341225	0.926724	-0.168703	0.0217079	1	0.111384	1.21419	0.824362	0.247432
CENPB-1:370, 4, set1, minTK	CENPB	0	1	370	minTK	4	set1	1.83827	0.767898	-0.596138	2.02927	0.740057	-0.296621	0.22211	0.949956	-0.140538	0.128848	1	0.184167	0.666488	0.924175	0.171612
CENPB-1:703, 8, set1, minCMV	CENPB	0	1	703	minCMV	8	set1	1.99943	0.738851	-0.415186	0.418349	0.930815	-0.113926	0.818628	0.826219	0.211443	15.367	0.000551	1.44758	0.381728	0.970689	-0.111531
CENPB-1:703, 8, set1, minProm	CENPB	0	1	703	minProm	8	set1	2.65241	0.634594	-0.568287	0.531062	0.914113	-0.152625	0.0598682	0.985534	-0.0628055	1.71284	0.623574	0.80007	1.075	0.844142	0.229438
CENPB-1:703, 8, set1, minTK	CENPB	0	1	703	minTK	8	set1	0.253813	0.994653	0.179559	1.34408	0.82162	-0.204361	0.857152	0.820254	-0.230662	0.311813	1	0.243274	0.234617	0.98349	0.0962744
CLOCK-1:1173, 1, set2, minCMV	CLOCK	0	1	1173	minCMV	1	set2	0.143515	1	-0.0988302	0.0587361	0.995083	0.0505889	0.198373	0.952807	-0.131612	1.97077	0.556906	-0.506335	1.45172	0.776106	-0.272925
CLOCK-1:1173, 1, set2, minProm	CLOCK	0	1	1173	minProm	1	set2	0.0569898	1	0.119617	1.06214	0.849648	-0.23589	8.0155	0.0835773	-0.918223	0.172996	1	0.306635	0.157604	0.991451	0.106013
CLOCK-1:1173, 1, set2, minTK	CLOCK	0	1	1173	minTK	1	set2	0.060373	1	-0.156322	0.109536	0.981395	-0.0793119	0.129517	0.968578	-0.111216	0.0191609	1	0.0655688	2.21546	0.667426	-0.432287
CLOCK-1:1506, 4, set2, minCMV	CLOCK	0	1	1506	minCMV	4	set2	4.32948	0.384711	0.521812	0.0185967	0.996293	-0.0294164	2.60152	0.548534	0.357209	3.45504	0.270125	-0.478702	2.80928	0.592876	-0.377523
CLOCK-1:1506, 4, set2, minProm	CLOCK	0	1	1506	minProm	4	set2	0.464262	0.957668	-0.309618	0.183066	0.971996	0.110679	4.45636	0.311003	-0.730259	0.240481	1	-0.268293	4.78375	0.341239	-0.5366
CLOCK-1:1506, 4, set2, minTK	CLOCK	0	1	1506	minTK	4	set2	0.0256627	1	-0.0909407	0.761734	0.886254	-0.226415	0.0231621	0.995068	-0.0528104	0.70922	0.895904	-0.5087	0.703562	0.920249	-0.226638
CLOCK-1:174, 1, set1, minCMV	CLOCK	0	1	174	minCMV	1	set1	7.89576	0.10011	0.869465	0.00150564	1	-0.0106867	1.68718	0.685461	0.42766	3.77851	0.228273	-0.619947	0.00997425	1	-0.0291329
CLOCK-1:174, 1, set1, minProm	CLOCK	0	1	174	minProm	1	set1	0.166381	1	-0.306645	0.110625	0.980993	-0.122539	2.8692	0.504169	-1.02688	0.065778	1	0.269726	0.119346	0.992215	-0.18335
CLOCK-1:174, 1, set1, minTK	CLOCK	0	1	174	minTK	1	set1	2.02906	0.736776	-1.47643	4.7709	0.385148	-1.23965	0.0152467	0.997765	-0.065973	0.138085	1	0.362697	0.0725429	0.995552	-0.170524
CLOCK-1:1839, 8, set2, minCMV	CLOCK	0	1	1839	minCMV	8	set2	0.763575	0.918476	0.275794	0.435615	0.92714	0.155201	0.180263	0.957434	0.120029	0.223427	1	0.165377	0.835784	0.898648	-0.239453
CLOCK-1:1839, 8, set2, minProm	CLOCK	0	1	1839	minProm	8	set2	1.03716	0.877601	-0.487338	1.54339	0.801989	-0.328524	2.09731	0.623731	-0.548566	0.243724	1	0.368646	0.749836	0.909871	0.229726
CLOCK-1:1839, 8, set2, minTK	CLOCK	0	1	1839	minTK	8	set2	0.0121944	1	0.072144	0.0122702	0.997839	0.0278432	0.332141	0.927874	-0.193999	0.512994	0.948759	-0.675539	0.00250767	1	0.0130999
CLOCK-1:507, 4, set1, minCMV	CLOCK	0	1	507	minCMV	4	set1	0.0668216	1	0.0904659	0.0478454	0.995855	0.0708855	2.04084	0.634198	0.488007	5.81628	0.0807427	-0.860679	0.332959	0.975892	-0.178458
CLOCK-1:507, 4, set1, minProm	CLOCK	0	1	507	minProm	4	set1	0.568671	0.949193	-0.502615	0.0192776	0.996293	-0.0517732	0.841301	0.823923	0.459826	0.176564	1	-0.331617	0.011055	1	-0.0394991
CLOCK-1:507, 4, set1, minTK	CLOCK	0	1	507	minTK	4	set1	0.502443	0.954786	-0.548003	0.140974	0.975523	0.15125	0.0797929	0.981947	-0.143488	0.281001	1	-0.5189	0.00675444	1	-0.0372845
CLOCK-1:840, 8, set1, minCMV	CLOCK	0	1	840	minCMV	8	set1	0.725197	0.923618	0.357469	0.313679	0.949438	0.223879	0.426676	0.909224	0.272368	5.99538	0.0734233	-1.11281	2.99151	0.561466	-0.778853
CLOCK-1:840, 8, set1, minProm	CLOCK	0	1	840	minProm	8	set1	0.00864665	1	0.0507337	1.5661	0.801161	-0.345538	1.03626	0.787554	-0.369114	0.0690617	1	-0.173051	0.11073	0.992215	0.121799
CLOCK-1:840, 8, set1, minTK	CLOCK	0	1	840	minTK	8	set1	0.705622	0.926523	-0.950373	0.329232	0.948509	-0.280688	1.62102	0.6971	-0.683065	0.848711	0.855005	-0.852086	0.91777	0.878009	0.440312
CREB3-1:1192, 1, set2, minCMV	CREB3	0	1	1192	minCMV	1	set2	7.46259	0.121169	0.74394	1.52851	0.804146	0.314781	6.27267	0.161782	0.783814	4.11995	0.192433	-0.562678	0.276103	0.979401	0.144597
CREB3-1:1192, 1, set2, minProm	CREB3	0	1	1192	minProm	1	set2	1.21579	0.861581	0.788286	0.216288	0.965646	-0.146071	1.21445	0.761031	0.433503	0.155153	1	0.215469	1.69135	0.750083	-0.428086
CREB3-1:1192, 1, set2, minTK	CREB3	0	1	1192	minTK	1	set2	0.254021	0.994653	0.250393	1.40052	0.814027	-0.299378	0.0142452	0.998603	0.0487182	3.49848	0.264261	0.864059	1.48847	0.772274	-0.37579
CREB3-1:1525, 4, set2, minCMV	CREB3	0	1	1525	minCMV	4	set2	13.0522	0.00913149	1.03861	1.19446	0.831705	0.242087	9.86108	0.0387696	0.759244	1.77902	0.60453	-0.326674	0.000232	1	0.00391158
CREB3-1:1525, 4, set2, minProm	CREB3	0	1	1525	minProm	4	set2	1.66944	0.800453	0.579475	0.476875	0.923443	0.179859	0.152259	0.964238	-0.138659	0.704894	0.895998	-0.450202	3.09756	0.544246	-0.432297
CREB3-1:1525, 4, set2, minTK	CREB3	0	1	1525	minTK	4	set2	0.15623	1	-0.193788	1.29157	0.824153	-0.309447	0.318516	0.929753	-0.173329	0.0629921	1	0.0941358	1.69083	0.750083	-0.344243
CREB3-1:1858, 8, set2, minCMV	CREB3	0	1	1858	minCMV	8	set2	13.0382	0.00915428	1.01189	1.51395	0.806305	0.258486	3.70254	0.396535	0.433893	3.32663	0.288354	-0.405258	4.66256	0.354454	-0.473364
CREB3-1:1858, 8, set2, minProm	CREB3	0	1	1858	minProm	8	set2	1.67309	0.800453	0.583288	0.363425	0.941798	-0.168098	1.80689	0.672485	0.529682	0.402626	0.981852	-0.273229	5.18025	0.300523	-0.58656
CREB3-1:1858, 8, set2, minTK	CREB3	0	1	1858	minTK	8	set2	0.79461	0.912424	0.369057	1.86466	0.756097	0.383697	2.72782	0.527033	-0.601097	0.0642414	1	0.0995287	2.08863	0.685613	-0.413974
CREB3-1:193, 1, set1, minCMV	CREB3	0	1	193	minCMV	1	set1	4.8384	0.321828	1.01944	1.4453	0.813215	0.431492	3.28691	0.447657	0.614968	0.00966617	1	-0.037469	1.60118	0.766303	-0.385993
CREB3-1:193, 1, set1, minProm	CREB3	0	1	193	minProm	1	set1	0.861248	0.898631	0.564466	0.0120252	0.997839	0.0479213	2.68447	0.533237	-0.731909	1.60578	0.648894	0.653865	0.0560567	0.996758	-0.10013
CREB3-1:193, 1, set1, minTK	CREB3	0	1	193	minTK	1	set1	0.0327798	1	-0.107414	1.19795	0.831187	0.43646	2.88044	0.5032	1.06289	1.64286	0.639931	-0.596507	3.06259	0.548777	0.585023
CREB3-1:526, 4, set1, minCMV	CREB3	0	1	526	minCMV	4	set1	16.4287	0.00178983	1.19287	0.507681	0.917656	0.171203	0.486609	0.893842	0.198412	1.7985	0.599646	-0.38254	0.0878336	0.99382	0.0803941
CREB3-1:526, 4, set1, minProm	CREB3	0	1	526	minProm	4	set1	0.00954415	1	-0.0561497	0.127123	0.975523	0.130184	0.601598	0.870204	-0.302721	2.28381	0.481384	-0.798195	0.0501859	0.996758	-0.0792786
CREB3-1:526, 4, set1, minTK	CREB3	0	1	526	minTK	4	set1	0.726793	0.923618	-0.540206	0.927078	0.862773	-0.381144	0.374454	0.922706	0.292662	1.17572	0.765673	-0.905781	2.53606	0.629219	-0.585034
CREB3-1:859, 8, set1, minCMV	CREB3	0	1	859	minCMV	8	set1	6.40658	0.182248	0.990911	1.23169	0.827701	0.352936	1.28879	0.743306	0.377934	0.00035	1	-0.00607761	2.5985	0.621372	-0.503694
CREB3-1:859, 8, set1, minProm	CREB3	0	1	859	minProm	8	set1	0.000336	1	0.0113654	0.187745	0.971996	-0.163427	0.631393	0.862504	0.340103	0.45749	0.964066	-0.427231	0.143735	0.991451	-0.122453
CREB3-1:859, 8, set1, minTK	CREB3	0	1	859	minTK	8	set1	0.379874	0.967137	0.616645	0.0304214	0.995855	-0.0793111	0.225108	0.949654	0.284037	0.0541379	1	-0.186613	2.84997	0.586512	0.729822
CREB3L1-1:1190, 1, set2, minCMV	CREB3L1	0	1	1190	minCMV	1	set2	10.711	0.0278763	0.95231	0.629154	0.901605	0.22157	0.948029	0.803599	0.242334	2.30535	0.475924	-0.371036	0.178091	0.991103	-0.111418
CREB3L1-1:1190, 1, set2, minProm	CREB3L1	0	1	1190	minProm	1	set2	0.0541799	1	-0.0799807	0.0959264	0.987736	-0.0850696	0.100063	0.975307	-0.124174	0.892579	0.839487	0.438744	2.42743	0.637829	-0.511676
CREB3L1-1:1190, 1, set2, minTK	CREB3L1	0	1	1190	minTK	1	set2	0.59818	0.946881	-0.207884	0.88794	0.867624	0.189837	2.16766	0.611508	0.367684	0.0482157	1	0.0541053	2.11447	0.681855	-0.389087
CREB3L1-1:1523, 4, set2, minCMV	CREB3L1	0	1	1523	minCMV	4	set2	3.41783	0.516221	0.541893	0.926622	0.862773	0.219722	6.813	0.131522	0.655569	6.07742	0.0706458	-0.615774	0.149637	0.991451	-0.0885684
CREB3L1-1:1523, 4, set2, minProm	CREB3L1	0	1	1523	minProm	4	set2	0.995887	0.882515	0.375231	0.0152481	0.996293	-0.032387	0.817385	0.826297	-0.342962	0.278051	1	0.320664	2.9035	0.576712	-0.578808
CREB3L1-1:1523, 4, set2, minTK	CREB3L1	0	1	1523	minTK	4	set2	4.15139	0.409184	0.655703	0.0835708	0.988352	0.0571804	3.39285	0.435747	0.507004	1.43372	0.696033	0.368769	0.125657	0.992215	0.0957361
CREB3L1-1:1856, 8, set2, minCMV	CREB3L1	0	1	1856	minCMV	8	set2	26.4491	1.29e-05	1.28369	1.98566	0.745326	0.306292	5.35635	0.227444	0.635586	1.91231	0.568364	-0.351696	0.0319405	0.9992	-0.0488154
CREB3L1-1:1856, 8, set2, minProm	CREB3L1	0	1	1856	minProm	8	set2	0.173857	1	-0.136528	0.129811	0.975523	-0.085906	0.657566	0.85962	0.257515	3.49625	0.264426	0.714676	0.00332727	1	0.0143631
CREB3L1-1:1856, 8, set2, minTK	CREB3L1	0	1	1856	minTK	8	set2	0.136102	1	-0.17508	0.075601	0.990881	-0.0855092	7.57855	0.0988605	-0.883852	0.0422728	1	0.0709783	0.998979	0.861419	0.26185
CREB3L1-1:191, 1, set1, minCMV	CREB3L1	0	1	191	minCMV	1	set1	6.13256	0.198547	0.808484	0.639048	0.901605	0.246565	0.492077	0.893439	0.239632	4.51224	0.157964	-0.712763	1.60718	0.765975	0.421789
CREB3L1-1:191, 1, set1, minProm	CREB3L1	0	1	191	minProm	1	set1	0.00016	1	0.00422805	0.89047	0.867417	0.226181	0.0377303	0.991709	0.0541234	1.59863	0.651063	-0.448028	0.648938	0.926568	-0.255963
CREB3L1-1:191, 1, set1, minTK	CREB3L1	0	1	191	minTK	1	set1	3.28829	0.528008	0.732875	0.0893942	0.988014	0.0810746	0.471683	0.896789	0.260436	0.054758	1	0.0769181	0.0988427	0.992215	0.0945648
CREB3L1-1:524, 4, set1, minCMV	CREB3L1	0	1	524	minCMV	4	set1	7.51137	0.118685	0.901118	3.20646	0.569857	0.487995	3.58912	0.409796	0.640648	2.14263	0.515446	-0.42102	0.342881	0.974966	-0.186931
CREB3L1-1:524, 4, set1, minProm	CREB3L1	0	1	524	minProm	4	set1	0.0802127	1	-0.115344	0.212468	0.966765	-0.160322	2.28611	0.596365	0.811134	0.289411	1	-0.279364	0.00486494	1	-0.0268648
CREB3L1-1:524, 4, set1, minTK	CREB3L1	0	1	524	minTK	4	set1	1.37167	0.838974	0.522076	0.0711577	0.990881	0.0920861	1.49e-05	1	0.00163739	0.552588	0.937411	-0.322343	1.57981	0.769568	-0.520635
CREB3L1-1:857, 8, set1, minCMV	CREB3L1	0	1	857	minCMV	8	set1	0.842492	0.902062	0.465345	4.06465	0.469008	0.697587	2.22376	0.603478	0.618949	0.852309	0.854388	-0.308441	0.189527	0.989606	0.18539
CREB3L1-1:857, 8, set1, minProm	CREB3L1	0	1	857	minProm	8	set1	0.108771	1	0.165908	0.026016	0.995855	-0.0568114	0.567279	0.87989	-0.307186	1.69812	0.626731	-0.691878	6.31939	0.195412	0.919209
CREB3L1-1:857, 8, set1, minTK	CREB3L1	0	1	857	minTK	8	set1	2.31998	0.688491	1.52176	0.0428288	0.995855	-0.100055	0.00219717	1	0.0316357	0.0758923	1	0.197645	0.156231	0.991451	0.219781
CREB3L1-2:1191, 1, set2, minCMV	CREB3L1	0	2	1191	minCMV	1	set2	0.0208719	1	-0.0787857	1.35833	0.820146	0.435135	1.02391	0.789518	0.401098	2.15249	0.513023	-0.840612	1.2512	0.813101	0.360341
CREB3L1-2:1191, 1, set2, minProm	CREB3L1	0	2	1191	minProm	1	set2	1.39e-09	0		1.04893	0.850157	0.705998	3.37761	0.437839	-1.76721				1.13977	0.83929	0.7638
CREB3L1-2:1191, 1, set2, minTK	CREB3L1	0	2	1191	minTK	1	set2	0.526979	0.951854	-0.998359	1.21664	0.827701	-0.938176	0.0839348	0.981159	-0.239225	-5.56e-09	1		2.47789	0.630011	-1.61031
CREB3L1-2:1524, 4, set2, minCMV	CREB3L1	0	2	1524	minCMV	4	set2	3.09985	0.556174	-1.80051	1.46516	0.811299	-0.565838	0.419352	0.912751	0.385646	4.96e-12	0		0.0233179	1	-0.0726678
CREB3L1-2:1524, 4, set2, minProm	CREB3L1	0	2	1524	minProm	4	set2				0.628955	0.901605	-0.644882	0.00427842	1	-0.0695781				-3.21e-10	1
CREB3L1-2:1524, 4, set2, minTK	CREB3L1	0	2	1524	minTK	4	set2	0.505932	0.954763	-0.94173	3.13e-09	0		0.705976	0.847485	-0.809391	-3.23e-07	1		-1.65e-12	1
CREB3L1-2:1857, 8, set2, minCMV	CREB3L1	0	2	1857	minCMV	8	set2	3.33e-11	0		0.0103875	0.997839	0.109826	0.160396	0.963663	-0.427478	1.26e-10	0		0.0220029	1	0.167404
CREB3L1-2:1857, 8, set2, minProm	CREB3L1	0	2	1857	minProm	8	set2	-1.41e-12	1		1.92e-12	1	-0.519296	-4.27e-09	1	0.610226				2.32e-09	0
CREB3L1-2:1857, 8, set2, minTK	CREB3L1	0	2	1857	minTK	8	set2	-3.25e-10	1	0	0.453427	0.924418	-0.567364	0.258758	0.94468	0.749329	1.24e-11	0		1.42185	0.780814	0.714697
CREB3L1-2:192, 1, set1, minCMV	CREB3L1	0	2	192	minCMV	1	set1				0.310307	0.950025	0.712169	0.215793	0.950041	0.653603	1.80056	0.599484	1.85995	7.4e-09	0
CREB3L1-2:192, 1, set1, minProm	CREB3L1	0	2	192	minProm	1	set1	4.24e-10	1	0.0560603	9.99435	0.0575054	-1.80148	0.0200384	0.995068	0.0886303				0.883441	0.88961	0.753012
CREB3L1-2:192, 1, set1, minTK	CREB3L1	0	2	192	minTK	1	set1				5.36e-10	1	0	-1.66e-09	1	0.254009				3.32e-11	0
CREB3L1-2:525, 4, set1, minCMV	CREB3L1	0	2	525	minCMV	4	set1				0.322699	0.948509	0.582441	2.42e-11	0		2.15e-09	1	-0.478488	-5.61e-11	1
CREB3L1-2:525, 4, set1, minProm	CREB3L1	0	2	525	minProm	4	set1	-2.23e-10	1	0	-2.1e-07	1	-1.51885	1.14e-09	1	0.140648				2.15e-09	0
CREB3L1-2:525, 4, set1, minTK	CREB3L1	0	2	525	minTK	4	set1				-2.41e-10	1		0.882517	0.817466	1.48072	1.29e-11	1	0	0.0348424	0.999083	-0.195769
CREB3L1-2:858, 8, set1, minCMV	CREB3L1	0	2	858	minCMV	8	set1	-1.71e-12	1	-0.189101	0.878433	0.867624	0.801187	7.38e-12	0		4.17e-10	1	0	0.158925	0.991451	0.312101
CREB3L1-2:858, 8, set1, minProm	CREB3L1	0	2	858	minProm	8	set1	4.69e-12	0		9.75e-11	0		-2.89e-11	1		4.97e-09	1	0	-1.69e-11	1
CREB3L1-2:858, 8, set1, minTK	CREB3L1	0	2	858	minTK	8	set1	4.34e-11	0		0.140665	0.975523	0.267289	2.59e-07	0		7.28e-11	1	-0.703849	8.57e-09	0
CTCF-1:1001, 1, set2, minCMV	CTCF	0	1	1001	minCMV	1	set2	3.08636	0.557378	1.32104	0.0155366	0.996293	-0.0430759	3.46504	0.423569	-0.755557	0.236711	1	-0.336835	0.215002	0.984955	-0.17687
CTCF-1:1001, 1, set2, minProm	CTCF	0	1	1001	minProm	1	set2	0.291703	0.986502	-0.459555	0.863065	0.867719	0.439608	0.282301	0.940833	-0.593143	-7.72e-09	1		0.662209	0.924175	0.413081
CTCF-1:1001, 1, set2, minTK	CTCF	0	1	1001	minTK	1	set2	0.0477889	1	0.225568	0.0868745	0.988014	0.121333	3.34034	0.440269	-0.840724	9.4e-08	0		0.70018	0.920249	0.332128
CTCF-1:1334, 4, set2, minCMV	CTCF	0	1	1334	minCMV	4	set2	0.00625516	1	-0.045079	0.00815791	0.997839	0.0288139	0.698063	0.849596	-0.297615	1.75992	0.610006	0.818473	0.323021	0.976387	0.191188
CTCF-1:1334, 4, set2, minProm	CTCF	0	1	1334	minProm	4	set2	0.680773	0.930985	0.530762	1.21507	0.827701	-0.363058	0.352774	0.924037	-0.26495	3.27e-11	0		0.039384	0.997051	-0.0624608
CTCF-1:1334, 4, set2, minTK	CTCF	0	1	1334	minTK	4	set2	0.0202019	1	-0.195804	1.17792	0.832384	-0.558662	0.290097	0.939744	0.521676	0.291587	1	0.724271	5.82933	0.235723	-1.15135
CTCF-1:1667, 8, set2, minCMV	CTCF	0	1	1667	minCMV	8	set2	2.06526	0.726856	-0.723351	3.20482	0.569857	0.491709	0.362686	0.922765	0.16153	-4.37e-10	1		1.38631	0.788219	-0.290731
CTCF-1:1667, 8, set2, minProm	CTCF	0	1	1667	minProm	8	set2	2.69385	0.625894	-1.15344	0.931895	0.862773	0.387111	1.46349	0.722533	-0.623319	0.0826939	1	0.247122	0.015952	1	-0.0510574
CTCF-1:1667, 8, set2, minTK	CTCF	0	1	1667	minTK	8	set2	0.156976	1	0.267327	2.74558	0.642039	-0.714171	1.29067	0.743306	-0.68356	0.46157	0.962244	0.774503	0.000565	1	-0.0104961
CTCF-1:2, 1, set1, minCMV	CTCF	0	1	2	minCMV	1	set1	0.0354395	1	0.166868	0.00776805	0.997839	0.0429304	0.275129	0.943334	0.292253	0.0597479	1	-0.341527	2.57961	0.624675	-0.777909
CTCF-1:2, 1, set1, minProm	CTCF	0	1	2	minProm	1	set1	1.17549	0.865831	-0.785671	0.0227333	0.996293	0.0629967	0.854286	0.820957	-0.445414	2.15e-09	0		0.197174	0.98775	-0.209306
CTCF-1:2, 1, set1, minTK	CTCF	0	1	2	minTK	1	set1	0.676039	0.931903	-0.652553	1.06e-05	1	0.00155885	0.849621	0.822201	-0.728649	1.73e-09	0		0.0774877	0.99382	0.146395
CTCF-1:335, 4, set1, minCMV	CTCF	0	1	335	minCMV	4	set1	0.206173	1	-0.470027	2.06976	0.731028	-0.590295	0.924764	0.810581	0.435413	0.0621609	1	-0.221843	0.0799762	0.99382	0.118198
CTCF-1:335, 4, set1, minProm	CTCF	0	1	335	minProm	4	set1	0.497875	0.955154	-0.532488	0.161868	0.975347	-0.174457	0.533562	0.885992	0.473823	0.0441015	1	-0.232091	0.13931	0.991863	-0.161212
CTCF-1:335, 4, set1, minTK	CTCF	0	1	335	minTK	4	set1	2.60943	0.643647	-1.31396	0.0791999	0.990795	0.151445	2.9895	0.491901	-1.03879	3.24e-08	0		0.598546	0.933407	-0.423486
CTCF-1:668, 8, set1, minCMV	CTCF	0	1	668	minCMV	8	set1	0.174028	1	-0.249042	0.0862004	0.988014	-0.0867175	0.493934	0.892613	-0.249353	0.46774	0.960549	0.478069	0.147485	0.991451	-0.124147
CTCF-1:668, 8, set1, minProm	CTCF	0	1	668	minProm	8	set1	0.00100789	1	0.017485	0.00207309	1	-0.0147197	4.38073	0.318094	-0.850116	0.39766	0.982706	0.564814	0.0533506	0.996758	-0.0803016
CTCF-1:668, 8, set1, minTK	CTCF	0	1	668	minTK	8	set1	0.510826	0.954763	-0.430716	0.442834	0.925187	0.183314	3.36673	0.43846	-0.750141	-3.81e-09	1		2.02122	0.695229	0.372622
CUX1-1:1040, 1, set2, minCMV	CUX1	0	1	1040	minCMV	1	set2	0.14143	1	0.109533	0.000154	1	0.00268852	0.244606	0.945672	0.100676	5.1839	0.112388	-0.863951	1.19927	0.825038	0.245399
CUX1-1:1040, 1, set2, minProm	CUX1	0	1	1040	minProm	1	set2	0.0378804	1	0.0635623	1.11386	0.838876	-0.215261	3.36149	0.439052	-0.503934	1.02e-05	1	0.00187892	0.024181	1	0.0302688
CUX1-1:1040, 1, set2, minTK	CUX1	0	1	1040	minTK	1	set2	1.57563	0.808949	-0.349504	2.28391	0.699086	-0.308589	0.0542744	0.9883	-0.0475425	0.361629	0.993557	-0.336854	0.224967	0.98477	-0.0837145
CUX1-1:1373, 4, set2, minCMV	CUX1	0	1	1373	minCMV	4	set2	1.11729	0.873679	-0.337788	1.48194	0.807963	-0.188857	2.07111	0.626843	-0.290494	1.47178	0.68528	0.370982	0.713831	0.920078	0.155707
CUX1-1:1373, 4, set2, minProm	CUX1	0	1	1373	minProm	4	set2	2.04108	0.732909	0.496829	0.65465	0.900201	-0.139419	6.62986	0.140834	-0.551649	6.03979	0.0717956	1.03575	0.0583486	0.996758	-0.0412809
CUX1-1:1373, 4, set2, minTK	CUX1	0	1	1373	minTK	4	set2	2.43267	0.667278	-0.513736	7.585	0.162879	-0.514548	0.357334	0.923973	-0.142973	0.664903	0.907023	-0.440841	0.0213077	1	0.0300408
CUX1-1:1706, 8, set2, minCMV	CUX1	0	1	1706	minCMV	8	set2	0.102367	1	-0.0981321	0.0609202	0.995083	0.0625701	1.37856	0.730035	-0.356848	3.83045	0.222118	-0.900268	0.138556	0.991863	-0.0862354
CUX1-1:1706, 8, set2, minProm	CUX1	0	1	1706	minProm	8	set2	8.26625	0.0846767	-0.925561	1.93847	0.748564	-0.258296	9.91438	0.0382378	-0.710801	0.0144091	1	-0.0547744	0.840105	0.898648	0.171715
CUX1-1:1706, 8, set2, minTK	CUX1	0	1	1706	minTK	8	set2	1.76188	0.781274	0.541787	0.402386	0.93629	-0.124514	1.43445	0.727687	-0.323528	0.0493691	1	-0.10576	0.698914	0.920249	-0.188011
CUX1-1:374, 4, set1, minCMV	CUX1	0	1	374	minCMV	4	set1	1.40987	0.834412	-0.649653	3.64447	0.518388	-0.558622	0.0798271	0.981947	-0.105319	0.257741	1	0.350176	0.102919	0.992215	-0.106409
CUX1-1:374, 4, set1, minProm	CUX1	0	1	374	minProm	4	set1	0.0470961	1	0.116035	4.2031	0.45141	-0.506767	4.87e-05	1	0.00223899	0.0631073	1	0.19476	0.655644	0.926205	0.221627
CUX1-1:374, 4, set1, minTK	CUX1	0	1	374	minTK	4	set1	0.263403	0.992691	-0.352704	0.4354	0.92714	0.204533	1.20764	0.76236	0.475743	0.0885963	1	0.345705	2.45951	0.632353	0.475388
CUX1-1:41, 1, set1, minCMV	CUX1	0	1	41	minCMV	1	set1	0.000969	1	0.0105857	0.0273508	0.995855	-0.0503087	1.08845	0.782795	-0.270512	3.11751	0.32032	-1.06495	2.96576	0.567106	0.362589
CUX1-1:41, 1, set1, minProm	CUX1	0	1	41	minProm	1	set1	1.85687	0.765613	-0.619898	0.351721	0.94313	-0.154263	0.0250106	0.994281	0.0539852	0.00186115	1	0.0299434	0.549243	0.939941	0.19263
CUX1-1:41, 1, set1, minTK	CUX1	0	1	41	minTK	1	set1	1.74928	0.784536	-0.654222	3.80584	0.497738	-0.391239	0.104181	0.97471	0.0806936	6.92332	0.046248	1.17933	5.06684	0.310774	0.509217
CUX1-1:707, 8, set1, minCMV	CUX1	0	1	707	minCMV	8	set1	3.07886	0.558088	0.711397	6.56539	0.232948	-0.531824	0.40149	0.915357	-0.160375	0.105042	1	-0.170649	0.00171311	1	0.00901627
CUX1-1:707, 8, set1, minProm	CUX1	0	1	707	minProm	8	set1	0.697133	0.928261	-0.608252	0.00989519	0.997839	0.0317146	3.59034	0.409796	-0.796531	0.51061	0.948759	0.602781	1.13488	0.83929	0.360011
CUX1-1:707, 8, set1, minTK	CUX1	0	1	707	minTK	8	set1	0.0470059	1	-0.122409	0.730686	0.893337	-0.275626	2.18497	0.609865	-0.506407	0.0972002	1	-0.373009	0.0437734	0.996758	0.0698177
CUX1-2:1041, 1, set2, minCMV	CUX1	0	2	1041	minCMV	1	set2	0.0176208	1	-0.0392618	4.89655	0.374986	-0.390992	18.7295	0.000667	-0.919147	0.49715	0.949757	0.28135	1.47278	0.77317	0.224113
CUX1-2:1041, 1, set2, minProm	CUX1	0	2	1041	minProm	1	set2	0.114358	1	-0.0901337	23.6232	9.95e-05	-0.879482	0.0936319	0.9767	-0.0589614	0.185779	1	0.163365	0.317305	0.976387	-0.0984491
CUX1-2:1041, 1, set2, minTK	CUX1	0	2	1041	minTK	1	set2	0.404907	0.964508	-0.186203	0.000665	1	0.00458445	10.9724	0.0238378	-0.647076	0.54395	0.938232	0.264174	8.5659	0.0778876	0.480491
CUX1-2:1374, 4, set2, minCMV	CUX1	0	2	1374	minCMV	4	set2	0.0474779	1	0.0802183	0.475987	0.923443	0.130029	8.70636	0.0624894	-0.626676	0.00909174	1	0.032414	0.324094	0.976387	0.0928247
CUX1-2:1374, 4, set2, minProm	CUX1	0	2	1374	minProm	4	set2	0.726668	0.923618	-0.277872	0.471363	0.923443	0.142504	1.59358	0.700681	-0.282038	0.0557796	1	0.0797977	2.19635	0.668416	-0.294218
CUX1-2:1374, 4, set2, minTK	CUX1	0	2	1374	minTK	4	set2	8.00956	0.0955703	-1.30118	2.33539	0.693738	-0.259849	3.96473	0.35975	0.375254	4.92099	0.127954	0.831911	4.50599	0.370834	0.356918
CUX1-2:1707, 8, set2, minCMV	CUX1	0	2	1707	minCMV	8	set2	1.20201	0.863194	0.378804	0.12214	0.976839	-0.0683588	0.000655	1	0.005767	1.1463	0.769696	-0.417253	2.51765	0.630011	0.332781
CUX1-2:1707, 8, set2, minProm	CUX1	0	2	1707	minProm	8	set2	0.0593887	1	-0.065853	0.178128	0.972358	-0.0735154	0.82828	0.825443	-0.200685	1.59278	0.652174	0.534845	0.570704	0.937139	0.167762
CUX1-2:1707, 8, set2, minTK	CUX1	0	2	1707	minTK	8	set2	1.2805	0.854563	-0.384035	18.3117	0.00127452	-0.711524	1.99941	0.641305	-0.255914	0.512404	0.948759	-0.243718	1.76612	0.737785	0.263641
CUX1-2:375, 4, set1, minCMV	CUX1	0	2	375	minCMV	4	set1	1.97566	0.742694	0.592587	0.454842	0.924418	-0.135381	2.2021	0.608791	-0.379554	4.03472	0.200789	-1.03319	1.5817	0.769568	0.268927
CUX1-2:375, 4, set1, minProm	CUX1	0	2	375	minProm	4	set1	2.3287	0.688318	-0.564698	1.85522	0.756191	-0.312012	0.654952	0.859632	0.239834	0.128516	1	0.327479	0.361259	0.972943	0.136183
CUX1-2:375, 4, set1, minTK	CUX1	0	2	375	minTK	4	set1	0.0867425	1	-0.14222	1.10614	0.839866	0.230035	0.760182	0.838011	-0.234303	0.208792	1	0.257426	1.05795	0.847765	0.24377
CUX1-2:42, 1, set1, minCMV	CUX1	0	2	42	minCMV	1	set1	0.2052	1	-0.166024	0.277172	0.956653	0.104425	0.0610247	0.985534	-0.0563693	6.36481	0.0616568	1.04282	1.88158	0.720302	0.282779
CUX1-2:42, 1, set1, minProm	CUX1	0	2	42	minProm	1	set1	11.148	0.0228561	-1.17409	2.03475	0.739625	-0.358689	0.370692	0.922706	0.140081	-9.37e-11	1		2.3044	0.65489	0.394622
CUX1-2:42, 1, set1, minTK	CUX1	0	2	42	minTK	1	set1	1.07103	0.874497	-0.352969	0.981628	0.858688	0.195403	0.648167	0.861998	-0.162069	1.44529	0.69361	0.626372	0.962052	0.867669	-0.230894
CUX1-2:708, 8, set1, minCMV	CUX1	0	2	708	minCMV	8	set1	1.83776	0.767898	-0.569076	0.170676	0.972926	-0.0931587	5.25339	0.237962	-0.569798	0.34531	0.999378	-0.285938	0.0545174	0.996758	0.0584697
CUX1-2:708, 8, set1, minProm	CUX1	0	2	708	minProm	8	set1	0.00366782	1	0.0296528	0.0378921	0.995855	0.0645331	0.124264	0.968578	-0.136205	1.31e-09	0		0.0029693	1	0.0164398
CUX1-2:708, 8, set1, minTK	CUX1	0	2	708	minTK	8	set1	1.38289	0.838974	-0.5741	3.59248	0.522803	-0.435175	12.6397	0.0113647	-1.037	0.688817	0.901473	-0.701355	0.182325	0.990681	0.120112
CUX1-3:1042, 1, set2, minCMV	CUX1	0	3	1042	minCMV	1	set2	0.0537507	1	-0.115938	0.40973	0.934145	-0.191575	1.00138	0.793192	-0.342837	0.267592	1	0.267591	4.54136	0.367949	0.781425
CUX1-3:1042, 1, set2, minProm	CUX1	0	3	1042	minProm	1	set2	2.06945	0.726856	-0.974508	0.0242543	0.995956	-0.0467509	0.0965906	0.975307	-0.13022	0.180543	1	-0.341288	1.2583	0.811384	0.409071
CUX1-3:1042, 1, set2, minTK	CUX1	0	3	1042	minTK	1	set2	1.24484	0.858519	-0.676242	0.396721	0.936583	0.222382	0.0361457	0.991709	0.0721661	0.157665	1	0.310235	0.358907	0.972943	-0.219129
CUX1-3:1375, 4, set2, minCMV	CUX1	0	3	1375	minCMV	4	set2	0.201029	1	0.234851	0.1293	0.975523	0.15596	1.99103	0.641948	0.4895	0.0251297	1	0.102537	1.13453	0.83929	0.434295
CUX1-3:1375, 4, set2, minProm	CUX1	0	3	1375	minProm	4	set2	9.71997	0.0435482	-1.81479	0.0242637	0.995956	0.0482432	0.158669	0.963663	0.172996	0.00974262	1	0.0929408	1.30304	0.801874	-0.395324
CUX1-3:1375, 4, set2, minTK	CUX1	0	3	1375	minTK	4	set2	0.218315	1	-0.305109	0.0170135	0.996293	-0.052455	0.287729	0.939744	-0.203071	0.0429357	1	0.300222	0.0583021	0.996758	0.0901937
CUX1-3:1708, 8, set2, minCMV	CUX1	0	3	1708	minCMV	8	set2	5.73389	0.227622	-1.13917	3.55298	0.525507	-0.602708	1.1921	0.766503	-0.43339	0.932584	0.829723	-0.791494	0.0959549	0.992215	-0.115852
CUX1-3:1708, 8, set2, minProm	CUX1	0	3	1708	minProm	8	set2	0.693584	0.928261	-0.529319	0.343802	0.944749	-0.198408	0.0365725	0.991709	-0.0890286	0.125191	1	0.281396	0.00237641	1	0.0146229
CUX1-3:1708, 8, set2, minTK	CUX1	0	3	1708	minTK	8	set2	6.85135	0.157845	-1.71685	2.27054	0.699408	-0.603203	0.988412	0.796796	-0.469008	0.292467	1	-0.50232	0.133882	0.992155	0.181435
CUX1-3:376, 4, set1, minCMV	CUX1	0	3	376	minCMV	4	set1	0.996397	0.882515	0.792569	0.0912322	0.987931	0.117759	0.28856	0.939744	-0.261303	1.07188	0.789655	-0.797847	0.229829	0.984361	0.226282
CUX1-3:376, 4, set1, minProm	CUX1	0	3	376	minProm	4	set1	0.0697685	1	-0.243083	0.052488	0.995362	-0.108617	1.09731	0.782112	0.917254	3.73e-10	0		0.65501	0.926205	0.426127
CUX1-3:376, 4, set1, minTK	CUX1	0	3	376	minTK	4	set1	0.801765	0.910487	-0.895625	0.276769	0.956653	-0.268739	4.48e-08	1	0.296444	9.44e-12	0		0.206221	0.986227	0.238958
CUX1-3:43, 1, set1, minCMV	CUX1	0	3	43	minCMV	1	set1	3.255	0.531524	-0.972081	1.9127	0.751912	-0.580784	0.195186	0.954209	-0.229158	-1.95e-10	1		0.0497797	0.996758	0.119048
CUX1-3:43, 1, set1, minProm	CUX1	0	3	43	minProm	1	set1	0.0297928	1	-0.192831	0.114888	0.978776	-0.139689	0.967009	0.800693	-0.482928	-4.66e-08	1		0.35507	0.972943	-0.323152
CUX1-3:43, 1, set1, minTK	CUX1	0	3	43	minTK	1	set1	0.0760502	1	-0.193508	0.00904365	0.997839	0.0363494	0.4479	0.903809	-0.26742	0.830054	0.86341	0.583664	0.0710175	0.995552	0.10056
CUX1-3:709, 8, set1, minCMV	CUX1	0	3	709	minCMV	8	set1	0.0158753	1	0.125903	0.00382326	1	0.0337778	1.05604	0.784462	-0.635734	5.68e-12	0		0.630315	0.930328	0.419386
CUX1-3:709, 8, set1, minProm	CUX1	0	3	709	minProm	8	set1	0.340896	0.975218	-0.558723	2.64067	0.653356	-0.870046	0.0367435	0.991709	0.141244	-7.5e-12	1		0.101975	0.992215	-0.204341
CUX1-3:709, 8, set1, minTK	CUX1	0	3	709	minTK	8	set1	2.11549	0.720782	-1.4614	0.29459	0.954528	-0.320197	-1.64e-08	1	0.288076	1.96654	0.557493	2.1296	0.692069	0.92042	0.447968
CUX2-1:1043, 1, set2, minCMV	CUX2	0	1	1043	minCMV	1	set2	2.30587	0.688644	-0.798739	0.478945	0.923443	-0.196367	0.0144762	0.998603	0.0382305	0.593445	0.928298	0.600851	6.04e-05	1	0.00234879
CUX2-1:1043, 1, set2, minProm	CUX2	0	1	1043	minProm	1	set2	4.71e-05	1	-0.0037456	0.0090838	0.997839	0.0249505	0.295425	0.938688	-0.244845	1.67058	0.632775	1.89871	0.0537237	0.996758	0.0701436
CUX2-1:1043, 1, set2, minTK	CUX2	0	1	1043	minTK	1	set2	1.02911	0.877601	-0.531658	0.0283154	0.995855	-0.0432327	2.02942	0.636392	-0.400946	4.13367	0.191169	1.30211	0.180637	0.990681	0.116643
CUX2-1:1376, 4, set2, minCMV	CUX2	0	1	1376	minCMV	4	set2	1.22772	0.8605	0.459123	2.58e-05	1	-0.0014326	0.716529	0.846694	-0.240921	0.000159	1	0.00856362	0.0310014	0.9992	0.0519821
CUX2-1:1376, 4, set2, minProm	CUX2	0	1	1376	minProm	4	set2	0.233935	1	-0.196976	1.0766	0.845948	-0.263315	0.122253	0.968578	0.133247	0.038755	1	0.170532	0.935844	0.874706	0.257209
CUX2-1:1376, 4, set2, minTK	CUX2	0	1	1376	minTK	4	set2	0.0546619	1	0.0990151	6.23762	0.263756	-0.57251	7.23112	0.113987	-0.730662	0.982094	0.814283	-0.655063	0.00184845	1	0.0104848
CUX2-1:1709, 8, set2, minCMV	CUX2	0	1	1709	minCMV	8	set2	0.708169	0.926161	-0.394659	5.02987	0.364814	-0.635441	0.00283098	1	-0.0184043	0.159555	1	0.223089	0.00217113	1	0.014529
CUX2-1:1709, 8, set2, minProm	CUX2	0	1	1709	minProm	8	set2	2.91575	0.591766	-0.850444	0.0326154	0.995855	0.0407586	0.599218	0.870204	0.250725	0.00673224	1	-0.0457911	0.529249	0.947633	-0.200063
CUX2-1:1709, 8, set2, minTK	CUX2	0	1	1709	minTK	8	set2	0.00233267	1	0.0171315	4.86501	0.374986	-0.433855	3.04793	0.484054	0.387473	0.0460903	1	0.107711	0.214198	0.984955	-0.0970452
CUX2-1:377, 4, set1, minCMV	CUX2	0	1	377	minCMV	4	set1	0.29224	0.986502	0.416039	0.524448	0.914113	-0.212815	1.01758	0.790372	-0.411071	6.39e-09	0		0.00630411	1	0.0337997
CUX2-1:377, 4, set1, minProm	CUX2	0	1	377	minProm	4	set1	0.0384105	1	-0.170149	0.314075	0.949438	-0.190149	0.0220972	0.995068	-0.0644577	-4.43e-12	1		2.48402	0.630011	0.626261
CUX2-1:377, 4, set1, minTK	CUX2	0	1	377	minTK	4	set1	0.628327	0.940839	-0.739838	0.0207184	0.996293	0.0555692	3.85955	0.37537	-0.808904	0.166638	1	-0.429745	0.438626	0.965148	-0.29735
CUX2-1:44, 1, set1, minCMV	CUX2	0	1	44	minCMV	1	set1	1.52973	0.809999	0.795659	0.0277159	0.995855	-0.0979104	0.00135163	1	-0.0161264				0.268805	0.979401	-0.249522
CUX2-1:44, 1, set1, minProm	CUX2	0	1	44	minProm	1	set1	0.00640983	1	-0.0547132	1.14835	0.835939	-0.477296	0.454973	0.901392	-0.32237	2.12e-07	0		0.0956411	0.992215	-0.146385
CUX2-1:44, 1, set1, minTK	CUX2	0	1	44	minTK	1	set1	3.25845	0.531524	-1.91716	0.208412	0.968032	0.185549	0.163442	0.963585	0.203813	-1.12e-07	1		0.460304	0.961099	-0.334606
CUX2-1:710, 8, set1, minCMV	CUX2	0	1	710	minCMV	8	set1	0.0218888	1	0.210945	1.82242	0.757913	-0.762798	0.0077389	1	-0.0669541	0.094006	1	0.310122	0.699653	0.920249	0.476417
CUX2-1:710, 8, set1, minProm	CUX2	0	1	710	minProm	8	set1	0.0899617	1	0.259997	1.87871	0.753912	-0.630737	0.0411579	0.991709	0.253589	-4.78e-08	1		0.785313	0.902369	-0.383743
CUX2-1:710, 8, set1, minTK	CUX2	0	1	710	minTK	8	set1	0.276168	0.99037	0.836411	3.2677	0.559464	-0.768993	0.127417	0.968578	-0.186701	8.41e-12	0		0.120364	0.992215	-0.188686
Creb5-1:1193, 1, set2, minCMV	Creb5	0	1	1193	minCMV	1	set2	0.697673	0.928261	0.22411	0.737232	0.891934	0.198364	3.95988	0.360331	0.488562	6.86957	0.0475341	-0.702361	4.82e-07	1	0.00015004
Creb5-1:1193, 1, set2, minProm	Creb5	0	1	1193	minProm	1	set2	2.5953	0.6455	0.750388	0.0587104	0.995083	-0.0625286	1.0687	0.784462	0.395408	0.000939	1	-0.0159234	2.47993	0.630011	-0.420499
Creb5-1:1193, 1, set2, minTK	Creb5	0	1	1193	minTK	1	set2	0.40397	0.964508	-0.288334	1.03531	0.852694	-0.300933	1.57804	0.7016	-0.548826	0.000714	1	0.0143587	1.64084	0.762026	0.367101
Creb5-1:1526, 4, set2, minCMV	Creb5	0	1	1526	minCMV	4	set2	0.344811	0.974382	0.16098	2.21449	0.711633	0.323798	3.21885	0.45789	0.449203	2.12686	0.517334	-0.376333	2.62582	0.616024	-0.411552
Creb5-1:1526, 4, set2, minProm	Creb5	0	1	1526	minProm	4	set2	0.897772	0.896011	-0.352491	0.266286	0.958533	-0.106612	0.0753263	0.983443	0.0782978	0.784994	0.874275	0.373972	0.175776	0.991158	0.0935082
Creb5-1:1526, 4, set2, minTK	Creb5	0	1	1526	minTK	4	set2	0.0191776	1	-0.0652332	0.00227936	1	-0.0122973	1.40781	0.729515	0.519392	0.578009	0.931132	0.362702	0.0059913	1	-0.0210679
Creb5-1:1859, 8, set2, minCMV	Creb5	0	1	1859	minCMV	8	set2	9.75473	0.0432444	0.849915	5.04673	0.364814	0.430078	3.47745	0.42312	0.369848	0.896427	0.838364	-0.218008	1.2525	0.813101	-0.248174
Creb5-1:1859, 8, set2, minProm	Creb5	0	1	1859	minProm	8	set2	1.321	0.84804	-0.49323	0.111076	0.980993	-0.083977	1.16355	0.770778	0.401527	0.464286	0.96162	-0.314348	0.763281	0.907003	-0.250789
Creb5-1:1859, 8, set2, minTK	Creb5	0	1	1859	minTK	8	set2	0.358829	0.970465	0.327143	0.00857447	0.997839	0.0222906	0.184755	0.957434	-0.148364	1.52049	0.670233	0.56674	0.000768	1	0.00729952
Creb5-1:194, 1, set1, minCMV	Creb5	0	1	194	minCMV	1	set1	0.00178539	1	0.0165048	0.321085	0.948509	-0.174699	7.33707	0.108877	0.865965	2.81231	0.373924	-0.634666	1.32408	0.798533	-0.408505
Creb5-1:194, 1, set1, minProm	Creb5	0	1	194	minProm	1	set1	0.0911318	1	0.157887	0.728398	0.893337	0.374111	0.0767131	0.982409	-0.151848	1.34617	0.7185	0.802196	0.373	0.97232	-0.243266
Creb5-1:194, 1, set1, minTK	Creb5	0	1	194	minTK	1	set1	1.0228	0.879688	-0.634031	0.196409	0.969414	-0.183687	8.99471	0.0559752	-1.54472	2.24201	0.491525	0.799586	1.73e-05	1	0.00165168
Creb5-1:527, 4, set1, minCMV	Creb5	0	1	527	minCMV	4	set1	0.00464334	1	-0.0320041	5.90678	0.290082	0.856096	2.08883	0.625064	0.556672	0.769953	0.88097	-0.334868	0.368902	0.972943	-0.231801
Creb5-1:527, 4, set1, minProm	Creb5	0	1	527	minProm	4	set1	0.106991	1	0.231875	0.086729	0.988014	-0.0984069	0.00201066	1	-0.0224573	0.186782	1	0.254196	0.17889	0.991074	-0.15798
Creb5-1:527, 4, set1, minTK	Creb5	0	1	527	minTK	4	set1	0.218131	1	-0.282079	0.173066	0.972926	0.146685	1.31083	0.742448	-0.533705	1.28516	0.735525	0.745906	5.94442	0.228045	-1.21742
Creb5-1:860, 8, set1, minCMV	Creb5	0	1	860	minCMV	8	set1	2.34308	0.686258	0.582602	0.962111	0.862373	0.327045	5.03045	0.25744	0.805225	0.402105	0.981852	-0.253365	4.63729	0.357027	-0.731589
Creb5-1:860, 8, set1, minProm	Creb5	0	1	860	minProm	8	set1	1.44157	0.828542	0.745616	1.91134	0.751912	0.502185	0.116772	0.97031	0.217423	0.413837	0.977985	-0.491741	0.543822	0.941248	0.254522
Creb5-1:860, 8, set1, minTK	Creb5	0	1	860	minTK	8	set1	1.41848	0.833478	-0.947709	2.54017	0.667426	0.667301	0.00075	1	-0.0154269	1.23098	0.750197	-0.745264	0.733927	0.917464	0.35979
DBP-1:1194, 1, set2, minCMV	DBP	0	1	1194	minCMV	1	set2	1.24028	0.85881	0.310755	1.4007	0.814027	0.283501	6.59546	0.141664	0.680821	3.43989	0.272417	-0.598821	1.4474	0.777599	-0.324849
DBP-1:1194, 1, set2, minProm	DBP	0	1	1194	minProm	1	set2	7.56501	0.116865	-1.28144	0.10975	0.981395	0.0904623	0.0816105	0.981947	0.120218	0.417169	0.976439	-0.492334	0.118189	0.992215	-0.106614
DBP-1:1194, 1, set2, minTK	DBP	0	1	1194	minTK	1	set2	3.03513	0.566684	-0.934154	0.0212857	0.996293	0.040668	1.07094	0.784462	-0.412698	0.562488	0.933686	0.469494	0.114802	0.992215	0.102855
DBP-1:1527, 4, set2, minCMV	DBP	0	1	1527	minCMV	4	set2	0.28001	0.989428	0.134918	7.38925	0.17353	0.551292	2.17621	0.610177	0.342663	5.08932	0.117423	-0.584399	1.36425	0.791999	0.260498
DBP-1:1527, 4, set2, minProm	DBP	0	1	1527	minProm	4	set2	0.0210656	1	-0.0811149	1.19139	0.831705	-0.330957	0.00934423	1	-0.0455595	0.000166	1	-0.00734989	0.408308	0.968237	-0.210799
DBP-1:1527, 4, set2, minTK	DBP	0	1	1527	minTK	4	set2	2.80242	0.611134	2.31439	0.00267615	1	0.0167072	0.0485072	0.9883	0.0839833	0.325885	1	0.385712	0.0689993	0.995552	0.0978589
DBP-1:1860, 8, set2, minCMV	DBP	0	1	1860	minCMV	8	set2	0.820651	0.906127	0.289869	0.442425	0.925187	0.159318	0.335455	0.927237	0.141602	4.73197	0.140748	-0.666415	0.668482	0.924175	-0.237416
DBP-1:1860, 8, set2, minProm	DBP	0	1	1860	minProm	8	set2	0.001036	1	-0.0200301	0.523253	0.914113	-0.221095	0.0299177	0.994281	0.065495	0.106384	1	0.186032	0.113706	0.992215	-0.10074
DBP-1:1860, 8, set2, minTK	DBP	0	1	1860	minTK	8	set2	0.0492654	1	-0.174062	0.424401	0.929497	0.243381	1.71575	0.682117	-0.886046	0.031705	1	-0.149791	0.845683	0.898038	0.314057
DBP-1:195, 1, set1, minCMV	DBP	0	1	195	minCMV	1	set1	0.745686	0.918476	-0.473255	0.000775	1	0.0129714	1.29041	0.743306	0.540079	0.0504267	1	-0.116014	1.75837	0.738201	-0.675609
DBP-1:195, 1, set1, minProm	DBP	0	1	195	minProm	1	set1	-4.95e-12	1	0.0288858	0.497383	0.920633	0.305585	0.0301873	0.994281	-0.0931197	1.14e-09	0		0.135052	0.992155	-0.238154
DBP-1:195, 1, set1, minTK	DBP	0	1	195	minTK	1	set1	0.00237848	1	0.0357251	0.21135	0.967185	0.230084	1.41607	0.729128	0.611502	6.396	0.0606904	6.03766	0.384217	0.969863	0.349109
DBP-1:528, 4, set1, minCMV	DBP	0	1	528	minCMV	4	set1	1.04266	0.877601	0.499654	0.0564074	0.995083	0.0912995	0.218203	0.949956	0.191069	2.98059	0.343976	-0.641561	0.0224047	1	0.0619331
DBP-1:528, 4, set1, minProm	DBP	0	1	528	minProm	4	set1	0.0958239	1	-0.165951	1.00614	0.855133	0.330488	0.789484	0.831393	0.535802	1.14072	0.771132	0.704363	1.25158	0.813101	-0.442431
DBP-1:528, 4, set1, minTK	DBP	0	1	528	minTK	4	set1	0.00186443	1	-0.026401	1.17099	0.833169	-0.398432	1.07662	0.784462	0.463848	0.385974	0.985727	-0.387503	0.523297	0.949904	-0.310925
DBP-1:861, 8, set1, minCMV	DBP	0	1	861	minCMV	8	set1	3.16095	0.544007	0.651391	0.0138602	0.996293	-0.0366412	5.03258	0.25744	0.833379	6.38798	0.0609109	-0.872785	3.92991	0.445027	-0.581815
DBP-1:861, 8, set1, minProm	DBP	0	1	861	minProm	8	set1	0.248536	0.996058	-0.309429	0.055179	0.995197	0.0930155	0.332083	0.927874	-0.315089	0.313113	1	-0.402016	0.593753	0.933687	-0.380915
DBP-1:861, 8, set1, minTK	DBP	0	1	861	minTK	8	set1	0.628982	0.940839	0.520963	0.652242	0.900944	-0.296223	0.0222401	0.995068	0.0674965	-9.06e-08	1		1.47871	0.77317	-0.446706
DPRX-1:1229, 1, set2, minCMV	DPRX	0	1	1229	minCMV	1	set2	0.30984	0.983359	0.28236	0.304802	0.9518	-0.16925	0.220094	0.949956	0.16251	0.00355319	1	0.0433907	0.0323029	0.9992	-0.0566855
DPRX-1:1229, 1, set2, minProm	DPRX	0	1	1229	minProm	1	set2	0.830368	0.904551	-0.764456	0.90264	0.865589	-0.287484	0.846087	0.823269	-0.361182	1.5e-07	0		1.4936	0.771231	0.395736
DPRX-1:1229, 1, set2, minTK	DPRX	0	1	1229	minTK	1	set2	0.798049	0.911676	-0.680606	0.0285662	0.995855	0.0573773	0.0176134	0.997765	0.0544433	0.0275935	1	-0.149078	0.0907368	0.99382	0.115126
DPRX-1:1562, 4, set2, minCMV	DPRX	0	1	1562	minCMV	4	set2	0.939634	0.887938	0.573866	1.13797	0.83776	-0.337159	0.00996062	1	0.0394839	1.11711	0.778386	-0.90088	2.99862	0.561466	0.619143
DPRX-1:1562, 4, set2, minProm	DPRX	0	1	1562	minProm	4	set2	0.844642	0.90173	0.579934	1.69916	0.775168	-0.426109	2.07833	0.626403	-0.499851	8.54e-05	1	0.00801286	0.00482034	1	-0.0270739
DPRX-1:1562, 4, set2, minTK	DPRX	0	1	1562	minTK	4	set2	0.466689	0.957296	-0.632922	0.0377715	0.995855	-0.0551538	0.00342927	1	-0.0222277	1.18e-08	0		0.106001	0.992215	0.111394
DPRX-1:1895, 8, set2, minCMV	DPRX	0	1	1895	minCMV	8	set2	0.00135464	1	-0.0193504	0.197051	0.968876	-0.135652	0.227283	0.949076	-0.177073	0.113824	1	0.24424	0.254207	0.980362	0.164633
DPRX-1:1895, 8, set2, minProm	DPRX	0	1	1895	minProm	8	set2	1.7676	0.779895	-1.18239	0.060584	0.995083	-0.0837332	1.27793	0.74392	-0.447481	0.00354536	1	-0.0476994	2.38428	0.644634	0.501904
DPRX-1:1895, 8, set2, minTK	DPRX	0	1	1895	minTK	8	set2	0.0474419	1	0.106456	0.647919	0.901073	-0.217298	3.2757	0.448519	-0.634423	0.0469967	1	0.172691	0.294115	0.976871	0.134886
DPRX-1:230, 1, set1, minCMV	DPRX	0	1	230	minCMV	1	set1	1.77688	0.778054	-0.995636	0.132081	0.975523	0.130054	0.640895	0.862504	-0.413108	2.98e-09	0		0.0531903	0.996758	0.0979892
DPRX-1:230, 1, set1, minProm	DPRX	0	1	230	minProm	1	set1	0.666499	0.932942	-0.848964	0.104065	0.984936	0.143116	1.06941	0.784462	-0.560766	1.16694	0.766753	1.28725	2.31474	0.65371	0.598805
DPRX-1:230, 1, set1, minTK	DPRX	0	1	230	minTK	1	set1	0.110665	1	-0.225909	0.243754	0.961828	-0.16275	0.78873	0.831598	0.432403	5.71e-11	0		0.870359	0.892083	0.360522
DPRX-1:563, 4, set1, minCMV	DPRX	0	1	563	minCMV	4	set1	0.112099	1	-0.237748	0.000604	1	-0.0101067	0.216173	0.950041	-0.242757	0.0765125	1	0.292037	0.447911	0.963973	0.326352
DPRX-1:563, 4, set1, minProm	DPRX	0	1	563	minProm	4	set1	0.492145	0.955414	-0.560481	0.0294589	0.995855	0.0715862	0.0205593	0.995068	0.0795608	0.130348	1	0.304856	0.000758	1	0.0106388
DPRX-1:563, 4, set1, minTK	DPRX	0	1	563	minTK	4	set1	2.77675	0.614527	-2.10211	0.560964	0.909538	-0.331423	0.0362992	0.991709	0.168778	1.00134	0.808004	1.01087	0.0037081	1	0.0274189
DPRX-1:896, 8, set1, minCMV	DPRX	0	1	896	minCMV	8	set1	1.09958	0.874275	-1.08661	0.00134728	1	-0.0176395	0.493989	0.892613	-0.518299	3.02e-09	0		0.132636	0.992155	-0.221443
DPRX-1:896, 8, set1, minProm	DPRX	0	1	896	minProm	8	set1	2.76591	0.614527	-1.29332	0.0825021	0.989314	0.134776	0.265247	0.943701	0.34824	2.59769	0.413605	2.84956	0.753266	0.908579	-0.438744
DPRX-1:896, 8, set1, minTK	DPRX	0	1	896	minTK	8	set1	3.26151	0.531524	1.43084	2.46146	0.678932	-0.765925	1.77324	0.674518	-0.803009	-7.7e-08	1	-0.436631	0.338854	0.975892	-0.305607
DRGX-1:1230, 1, set2, minCMV	DRGX	0	1	1230	minCMV	1	set2	0.292534	0.986502	0.76189	0.168392	0.972926	-0.229029	0.853437	0.820957	0.61385	3.85e-09	0		0.149875	0.991451	-0.157804
DRGX-1:1230, 1, set2, minProm	DRGX	0	1	1230	minProm	1	set2	0.439128	0.961333	0.711264	0.162356	0.975177	0.226081	1.18028	0.766815	-0.97225				3.06387	0.548777	-0.835802
DRGX-1:1230, 1, set2, minTK	DRGX	0	1	1230	minTK	1	set2	0.670031	0.932073	-0.693907	0.528344	0.914113	-0.407073	0.0500528	0.9883	-0.149276	1.31e-12	0		0.133187	0.992155	-0.127089
DRGX-1:1563, 4, set2, minCMV	DRGX	0	1	1563	minCMV	4	set2	0.630722	0.940839	-0.88962	0.0424334	0.995855	-0.115826	1.25903	0.74819	0.850821	0.128556	1	0.503445	0.147347	0.991451	-0.187363
DRGX-1:1563, 4, set2, minProm	DRGX	0	1	1563	minProm	4	set2	3.83e-10	1	-0.527241	0.0122669	0.997839	0.0524562	0.0077683	1	0.0673208	-2.76e-09	1		0.0125893	1	0.0528198
DRGX-1:1563, 4, set2, minTK	DRGX	0	1	1563	minTK	4	set2	0.0470439	1	0.157907	0.536426	0.914113	0.398292	1.10613	0.78179	-0.46293	-2.1e-08	1	0	0.524927	0.949133	0.352868
DRGX-1:1896, 8, set2, minCMV	DRGX	0	1	1896	minCMV	8	set2	0.79749	0.911676	-0.739077	1.17167	0.833169	-0.603453	0.885611	0.816448	0.725529	1.68e-08	0		0.00606946	1	-0.0375505
DRGX-1:1896, 8, set2, minProm	DRGX	0	1	1896	minProm	8	set2	2.13466	0.719081	-1.10949	2.35298	0.693156	-0.771788	0.590614	0.872356	0.736663	-8.96e-10	1		2.93608	0.571584	-0.853529
DRGX-1:1896, 8, set2, minTK	DRGX	0	1	1896	minTK	8	set2	1.11864	0.873679	1.72972	1.02458	0.854906	-0.637829	0.0519544	0.9883	-0.199874	-1.34e-09	1	0	0.359442	0.972943	-0.392311
DRGX-1:231, 1, set1, minCMV	DRGX	0	1	231	minCMV	1	set1	1.11874	0.873679	1.08216	1.16415	0.833509	-1.05324	3.6949	0.39788	1.33307	3.40616	0.277444	-1.90448	0.252843	0.980362	-0.317363
DRGX-1:231, 1, set1, minProm	DRGX	0	1	231	minProm	1	set1	0.00961059	1	-0.12696	0.0110672	0.997839	-0.066825	0.00632026	1	0.0704414	-3.78e-12	1	0	0.402892	0.968237	-0.454837
DRGX-1:231, 1, set1, minTK	DRGX	0	1	231	minTK	1	set1	0.549207	0.949963	-0.457365	0.130361	0.975523	-0.228576	2.66626	0.53747	1.05449	-1.85e-09	1	0	0.395203	0.968237	-0.291484
DRGX-1:564, 4, set1, minCMV	DRGX	0	1	564	minCMV	4	set1	1.01621	0.881123	0.700341	0.557484	0.910627	0.397312	3.39015	0.435985	-0.709813	0.434124	0.970294	-0.461289	0.0391558	0.997051	-0.103979
DRGX-1:564, 4, set1, minProm	DRGX	0	1	564	minProm	4	set1	1.91213	0.752195	-1.44366	0.0434054	0.995855	0.156661	1.62618	0.6971	1.41426	8.19e-10	0		2.86603	0.584362	-1.14388
DRGX-1:564, 4, set1, minTK	DRGX	0	1	564	minTK	4	set1	0.0927424	1	0.327591	0.716328	0.893337	0.621329	1.06725	0.784462	-0.889557	4.51e-10	1	-0.528428	0.00963696	1	-0.0769112
DRGX-1:897, 8, set1, minCMV	DRGX	0	1	897	minCMV	8	set1	1.24491	0.858519	1.00897	1.18687	0.831705	-0.716296	0.511174	0.890117	-0.482041	9.63e-10	0		0.0160711	1	-0.0784444
DRGX-1:897, 8, set1, minProm	DRGX	0	1	897	minProm	8	set1	1.23131	0.859982	0.979771	1.14987	0.835939	-0.461508	1.76775	0.674518	-0.757474	-9.4e-11	1		0.0460164	0.996758	-0.118556
DRGX-1:897, 8, set1, minTK	DRGX	0	1	897	minTK	8	set1	7.65e-11	1	-0.0812592	0.054779	0.995197	0.127655	0.0450649	0.99141	0.15051				0.0965695	0.992215	0.169048
DUXA-1:1231, 1, set2, minCMV	DUXA	0	1	1231	minCMV	1	set2	0.0685235	1	-0.349598	0.824194	0.872974	0.754231	0.169254	0.961917	0.4365	7.87e-10	0		0.015768	1	0.0787371
DUXA-1:1231, 1, set2, minProm	DUXA	0	1	1231	minProm	1	set2	0.0554843	1	-0.382521	1.23419	0.827701	-0.925388	0.0248759	0.994281	-0.163356	-4.85e-10	1	0	0.205511	0.986436	0.359222
DUXA-1:1231, 1, set2, minTK	DUXA	0	1	1231	minTK	1	set2	0.12758	1	-0.2801	0.227829	0.964237	-0.260515	1.61964	0.6971	-0.570717	4.8e-07	0		0.491594	0.957568	-0.25708
DUXA-1:1564, 4, set2, minCMV	DUXA	0	1	1564	minCMV	4	set2	0.048933	1	0.283923	0.00857542	0.997839	0.0777771	0.988635	0.796796	0.678491	-2.81e-08	1	-0.301482	0.187132	0.989606	-0.277679
DUXA-1:1564, 4, set2, minProm	DUXA	0	1	1564	minProm	4	set2	1.09e-10	1	-0.36882	1.9e-10	1	-0.893738	0.0688059	0.985175	0.213823				0.195204	0.98775	0.331036
DUXA-1:1564, 4, set2, minTK	DUXA	0	1	1564	minTK	4	set2	1.68e-08	0		0.457909	0.924418	0.435074	0.237232	0.945959	0.286984	0.206606	1	0.573494	0.0836229	0.99382	-0.168531
DUXA-1:1897, 8, set2, minCMV	DUXA	0	1	1897	minCMV	8	set2	0.0215185	1	-0.140266	0.014242	0.996293	-0.0808142	6.92e-06	1	-0.00231597	5.42e-09	0		1.52334	0.769568	-0.742607
DUXA-1:1897, 8, set2, minProm	DUXA	0	1	1897	minProm	8	set2	-2.22e-09	1	-0.397967	1.12415	0.83776	0.798302	0.00852793	1	-0.10077	1.9e-09	0		0.0769326	0.99382	0.201425
DUXA-1:1897, 8, set2, minTK	DUXA	0	1	1897	minTK	8	set2	0.269556	0.99184	0.41344	0.836465	0.872594	-0.435947	3.70511	0.396399	-1.22441	-1.05e-08	1		0.0245728	1	0.0734906
DUXA-1:232, 1, set1, minCMV	DUXA	0	1	232	minCMV	1	set1	-1.85e-07	1		0.352545	0.942727	-0.233431	0.299029	0.937189	-0.250376	1.31e-09	0		0.000291	1	0.00954057
DUXA-1:232, 1, set1, minProm	DUXA	0	1	232	minProm	1	set1	-6.18e-08	1	-0.343557	0.753354	0.887541	-0.477373	1.18528	0.766815	0.674705	8.68e-07	1	-0.167337	-4.8e-10	1
DUXA-1:232, 1, set1, minTK	DUXA	0	1	232	minTK	1	set1	0.659001	0.934727	-0.878696	0.164488	0.973921	0.259615	0.0179674	0.997765	-0.0918061	1.2e-11	0		0.678245	0.923295	-0.482378
DUXA-1:565, 4, set1, minCMV	DUXA	0	1	565	minCMV	4	set1	0.0555031	1	-0.195862	1.46909	0.811299	-0.714902	0.369179	0.922706	-0.360033	6.12e-07	0		1.23929	0.817289	-0.6293
DUXA-1:565, 4, set1, minProm	DUXA	0	1	565	minProm	4	set1	0.00700663	1	0.132101	0.0571449	0.995083	-0.201776	-3.75e-10	1	0.425554	-4.38e-11	1	0	1.3e-10	0
DUXA-1:565, 4, set1, minTK	DUXA	0	1	565	minTK	4	set1	0.225215	1	-0.499576	0.0279958	0.995855	0.132242	1.94428	0.649524	1.71429				2.56566	0.628042	1.08663
DUXA-1:898, 8, set1, minCMV	DUXA	0	1	898	minCMV	8	set1	0.00686825	1	-0.0867359	0.0399109	0.995855	-0.107902	0.609553	0.868866	-0.514851	2.9e-09	0		0.249911	0.980362	-0.316553
DUXA-1:898, 8, set1, minProm	DUXA	0	1	898	minProm	8	set1	0.00567472	1	-0.060344	0.582498	0.906131	-0.467609	0.123558	0.968578	0.254722	1.32e-10	0		0.0450499	0.996758	0.11285
DUXA-1:898, 8, set1, minTK	DUXA	0	1	898	minTK	8	set1	1.63907	0.802614	1.31427	1.46608	0.811299	-0.798078	1.2817	0.743306	-0.821577	1.16e-09	1	-1.33832	0.170744	0.991451	0.232268
E2F2-1:1046, 1, set2, minCMV	E2F2	0	1	1046	minCMV	1	set2	2.4078	0.671114	-0.332997	0.536388	0.914113	0.141075	2.31464	0.591095	-0.243444	1.18374	0.763197	-0.359586	1.18734	0.828166	-0.184345
E2F2-1:1046, 1, set2, minProm	E2F2	0	1	1046	minProm	1	set2	0.670966	0.931903	-0.180757	0.167809	0.972926	-0.0498798	9.29251	0.0493205	-0.553181	2.73191	0.387231	-0.596927	2.34685	0.651069	-0.255417
E2F2-1:1046, 1, set2, minTK	E2F2	0	1	1046	minTK	1	set2	0.623831	0.940839	-0.163432	3.36788	0.548267	-0.258885	0.775964	0.83418	-0.146378	0.750045	0.885399	-0.285392	0.062917	0.996038	-0.0351845
E2F2-1:1379, 4, set2, minCMV	E2F2	0	1	1379	minCMV	4	set2	3.19583	0.541261	0.428912	0.029894	0.995855	-0.0264467	2.31756	0.591095	0.270929	0.489492	0.951593	-0.178659	0.00286198	1	-0.00828001
E2F2-1:1379, 4, set2, minProm	E2F2	0	1	1379	minProm	4	set2	1.60721	0.807673	0.41252	0.151193	0.9755	-0.0580626	4.32499	0.323146	-0.401617	0.41843	0.976032	0.254005	0.126618	0.992215	-0.0701343
E2F2-1:1379, 4, set2, minTK	E2F2	0	1	1379	minTK	4	set2	2.50185	0.657588	0.344359	0.107654	0.983248	0.0664039	1.18063	0.766815	0.169865	1.58395	0.654936	-0.379915	1.22205	0.82148	0.17785
E2F2-1:1712, 8, set2, minCMV	E2F2	0	1	1712	minCMV	8	set2	0.211457	1	0.109911	0.663505	0.897606	-0.136558	1.09193	0.78272	0.161994	1.30745	0.72977	0.373967	0.021728	1	-0.0210841
E2F2-1:1712, 8, set2, minProm	E2F2	0	1	1712	minProm	8	set2	4.72718	0.332202	-0.604099	0.0305031	0.995855	-0.0278645	2.38417	0.58523	-0.237985	1.91271	0.568364	-0.376101	2.92664	0.5737	0.288123
E2F2-1:1712, 8, set2, minTK	E2F2	0	1	1712	minTK	8	set2	1.5435	0.809999	-0.29583	2.85255	0.624113	-0.269088	0.107933	0.973413	-0.0560079	2.14043	0.515824	0.391874	1.82963	0.730469	0.223784
E2F2-1:380, 4, set1, minCMV	E2F2	0	1	380	minCMV	4	set1	0.567776	0.949193	0.159353	2.82544	0.629103	-0.28255	0.918155	0.810876	-0.177659	0.451583	0.965653	0.175962	0.57443	0.937139	0.140551
E2F2-1:380, 4, set1, minProm	E2F2	0	1	380	minProm	4	set1	0.0136226	1	0.0419595	4.18676	0.453863	-0.354278	4.64948	0.289274	-0.428902	0.0821665	1	-0.117956	5.5662	0.262307	0.484087
E2F2-1:380, 4, set1, minTK	E2F2	0	1	380	minTK	4	set1	2.51607	0.657147	-0.402137	0.152222	0.9755	0.0746598	21.8746	0.000146	-0.806918	2.42596	0.447713	0.468278	1.23111	0.819252	0.198112
E2F2-1:47, 1, set1, minCMV	E2F2	0	1	47	minCMV	1	set1	5.95265	0.20855	-0.565472	1.65696	0.782945	0.189325	2.84003	0.510617	-0.25445	0.873252	0.84682	-0.251299	2.34519	0.651069	-0.291533
E2F2-1:47, 1, set1, minProm	E2F2	0	1	47	minProm	1	set1	0.0104025	1	0.0395366	1.07078	0.846918	-0.191246	1.47787	0.717169	-0.248648	1.98315	0.554141	0.5896	0.445992	0.963973	0.124913
E2F2-1:47, 1, set1, minTK	E2F2	0	1	47	minTK	1	set1	21.1875	0.000173	2.46809	5.62e-06	1	0.000389528	0.501959	0.891277	-0.123725	0.338498	1	0.207928	0.860465	0.893478	0.16157
E2F2-1:713, 8, set1, minCMV	E2F2	0	1	713	minCMV	8	set1	0.628908	0.940839	0.171267	1.15556	0.835939	-0.171218	1.31249	0.742104	-0.210285	3.26971	0.295935	-0.456137	0.0903017	0.99382	0.0571447
E2F2-1:713, 8, set1, minProm	E2F2	0	1	713	minProm	8	set1	0.454309	0.960853	-0.220181	0.46475	0.924418	-0.142871	2.26158	0.59968	-0.303395	0.510916	0.948759	0.272499	0.0051257	1	-0.0152418
E2F2-1:713, 8, set1, minTK	E2F2	0	1	713	minTK	8	set1	0.00325875	1	0.0174239	3.96035	0.48196	-0.280677	0.0827043	0.981461	-0.0466675	1.39255	0.704698	-0.464331	0.0013804	1	-0.00659082
E2F2-2:714, 8, set1, minCMV	E2F2	0	2	714	minCMV	8	set1
E2F2-2:714, 8, set1, minTK	E2F2	0	2	714	minTK	8	set1							0.000864	1	-0.0359419				-0.0997377	1	0
E2F3-1:1048, 1, set2, minCMV	E2F3	0	1	1048	minCMV	1	set2	0.614476	0.943277	-0.29161	0.0388652	0.995855	0.0422128	2.78643	0.516687	-0.42012	0.114875	1	0.177398	4.8943	0.330633	0.503011
E2F3-1:1048, 1, set2, minProm	E2F3	0	1	1048	minProm	1	set2	0.00712968	1	0.0515406	0.0180588	0.996293	-0.0358769	1.86922	0.661932	-0.471438	0.0581143	1	0.175977	0.189379	0.989606	0.185985
E2F3-1:1048, 1, set2, minTK	E2F3	0	1	1048	minTK	1	set2	0.0175046	1	-0.0660637	8.42488	0.116085	-0.829264	0.0101001	1	0.032272	1.16574	0.766787	-1.06324	0.307453	0.976871	0.167489
E2F3-1:1381, 4, set2, minCMV	E2F3	0	1	1381	minCMV	4	set2	0.213981	1	-0.228083	0.0227707	0.996293	-0.0431057	0.751575	0.838657	-0.361944	0.219671	1	0.44258	0.0470158	0.996758	0.0700803
E2F3-1:1381, 4, set2, minProm	E2F3	0	1	1381	minProm	4	set2	1.09063	0.874497	-0.564671	2.10998	0.726016	-0.471036	0.0697201	0.985175	-0.111168	0.179291	1	-0.337	1.47537	0.77317	0.408478
E2F3-1:1381, 4, set2, minTK	E2F3	0	1	1381	minTK	4	set2	1.73799	0.787939	-0.897538	0.483295	0.922579	-0.209884	1.88186	0.661012	-0.442538	1.5e-08	0		2.70828	0.603792	0.528103
E2F3-1:1714, 8, set2, minCMV	E2F3	0	1	1714	minCMV	8	set2	3.24185	0.531543	0.584412	0.483956	0.922579	0.176111	2.1093	0.62111	-0.301556	2.07382	0.531271	0.661274	7.66873	0.110867	0.707753
E2F3-1:1714, 8, set2, minProm	E2F3	0	1	1714	minProm	8	set2	0.056361	1	0.169269	1.4035	0.814027	-0.34321	1.49243	0.714746	-0.519438	3.03e-06	0		0.144441	0.991451	-0.112831
E2F3-1:1714, 8, set2, minTK	E2F3	0	1	1714	minTK	8	set2	0.616968	0.942266	0.398772	0.224975	0.964237	-0.11129	7e-05	1	-0.00293276	0.0901613	1	-0.146634	0.260796	0.980362	0.126994
E2F3-1:382, 4, set1, minCMV	E2F3	0	1	382	minCMV	4	set1	0.917952	0.891219	-0.383434	0.308475	0.950259	0.163706	0.176773	0.958448	0.128927	0.164438	1	0.236852	0.0389685	0.997051	0.0592076
E2F3-1:382, 4, set1, minProm	E2F3	0	1	382	minProm	4	set1	0.000148	1	-0.00895162	1.06423	0.849139	-0.379883	0.159545	0.963663	-0.179029	0.0487028	1	0.212694	3.49425	0.490059	0.932453
E2F3-1:382, 4, set1, minTK	E2F3	0	1	382	minTK	4	set1	0.00689141	1	0.0506784	0.0958061	0.987736	0.105679	0.17351	0.959259	-0.194392	0.0917049	1	0.223292	0.184242	0.990681	0.158357
E2F3-1:49, 1, set1, minCMV	E2F3	0	1	49	minCMV	1	set1	0.0509011	1	-0.165242	0.0523447	0.995362	0.0809298	1.13867	0.777113	-0.360241	0.128208	1	0.376833	0.689048	0.920564	-0.307728
E2F3-1:49, 1, set1, minProm	E2F3	0	1	49	minProm	1	set1	0.277948	0.99032	0.572701	0.0900385	0.988014	-0.103812	0.00467404	1	0.0323252	0.000636	1	-0.0223447	0.13185	0.992215	-0.179109
E2F3-1:49, 1, set1, minTK	E2F3	0	1	49	minTK	1	set1	0.654687	0.935336	-0.670846	1.77879	0.769117	0.470183	0.0510205	0.9883	0.12917	-7.69e-07	1		1.7104	0.747123	0.48884
E2F3-1:715, 8, set1, minCMV	E2F3	0	1	715	minCMV	8	set1	5.72766	0.227622	-1.08208	0.26955	0.958533	-0.132479	1.87071	0.661848	-0.381109	0.339599	1	0.329598	1.05363	0.848019	0.333817
E2F3-1:715, 8, set1, minProm	E2F3	0	1	715	minProm	8	set1	0.723608	0.923618	0.936953	0.00859569	0.997839	0.0334553	0.115454	0.970844	0.122901	-2.65e-09	1		2.80291	0.593287	0.630463
E2F3-1:715, 8, set1, minTK	E2F3	0	1	715	minTK	8	set1	0.0406653	1	0.153579	1.19299	0.831705	-0.375426	0.300854	0.936822	-0.253134	0.0112675	1	-0.122865	3.50971	0.487843	0.710255
E2F3-2:716, 8, set1, minCMV	E2F3	0	2	716	minCMV	8	set1	0.014185	1	-0.281596	0.147372	0.975523	0	0.1145	0.970937	0.444986				0.27857	0.979048	0
E2F7-1:1050, 1, set2, minCMV	E2F7	0	1	1050	minCMV	1	set2	0.629714	0.940839	-0.509985	0.323423	0.948509	0.197181	2.57665	0.552414	-0.677901	0.730846	0.891184	0.612832	0.0613403	0.996758	-0.122957
E2F7-1:1050, 1, set2, minProm	E2F7	0	1	1050	minProm	1	set2	-1.27e-09	1		0.324995	0.948509	0.300586	0.00856141	1	0.117629	4.24e-09	0		2.45433	0.633291	1.39636
E2F7-1:1050, 1, set2, minTK	E2F7	0	1	1050	minTK	1	set2	0.0302048	1	-0.20131	1.12813	0.83776	-0.447549	1.85081	0.664059	-0.853421	4.17e-10	0		0.263029	0.980362	-0.268938
E2F7-1:1383, 4, set2, minCMV	E2F7	0	1	1383	minCMV	4	set2	1.44747	0.827973	0.945352	2.69799	0.646018	0.827844	0.0752995	0.983443	0.169502	-9.66e-13	1		0.487322	0.958153	0.442297
E2F7-1:1383, 4, set2, minProm	E2F7	0	1	1383	minProm	4	set2	1.34e-08	0		0.39954	0.936583	-0.379014	0.404643	0.914421	-0.545047	1.47e-08	0		0.188074	0.989606	0.287983
E2F7-1:1383, 4, set2, minTK	E2F7	0	1	1383	minTK	4	set2	0.0581077	1	-0.309599	0.138859	0.975523	0.167304	0.354879	0.924037	-0.321465	2.05758	0.534774	1.44294	0.10063	0.992215	0.299837
E2F7-1:1716, 8, set2, minCMV	E2F7	0	1	1716	minCMV	8	set2	0.451948	0.960853	0.563745	0.143673	0.975523	-0.21387	0.309157	0.93519	-0.278049	0.576706	0.931132	0.654188	0.0188353	1	0.086411
E2F7-1:1716, 8, set2, minProm	E2F7	0	1	1716	minProm	8	set2	4.49e-10	1	0	0.00197499	1	-0.0226138	1.90004	0.657761	-0.737071	1.15e-08	0		0.863172	0.893478	-0.733571
E2F7-1:1716, 8, set2, minTK	E2F7	0	1	1716	minTK	8	set2	2.62532	0.640435	2.20077	0.0401426	0.995855	-0.0910574	2.40092	0.581021	-1.1248	-1.68e-08	1		0.0492525	0.996758	0.136133
E2F7-1:384, 4, set1, minCMV	E2F7	0	1	384	minCMV	4	set1	2.84265	0.603225	-2.24303	0.0152384	0.996293	-0.0744219	0.119238	0.969182	-0.275346	-5.9e-10	1	-0.392096	-5.3e-11	1
E2F7-1:384, 4, set1, minProm	E2F7	0	1	384	minProm	4	set1	3.5209	0.505748	-1.8478	2.17025	0.721931	-1.01579	1.95556	0.647216	0.798204	-6.68e-08	1	0	-1.95e-09	1
E2F7-1:384, 4, set1, minTK	E2F7	0	1	384	minTK	4	set1	0.00395472	1	-0.10207	0.00114911	1	0.0277998	0.0990768	0.975307	0.229006	-4.75e-09	1		0.107286	0.992215	0.292173
E2F7-1:51, 1, set1, minCMV	E2F7	0	1	51	minCMV	1	set1	16.6873	0.00157088	-4.00311	4.38733	0.431028	1.09085	0.00395971	1	-0.0276046	-7.31e-10	1		2.13756	0.679753	-1.02205
E2F7-1:51, 1, set1, minProm	E2F7	0	1	51	minProm	1	set1	0.195076	1	-0.426489	0.577783	0.906131	0.380843	0.00295591	1	0.0328946	1.55e-09	0		1.07415	0.844142	0.584599
E2F7-1:51, 1, set1, minTK	E2F7	0	1	51	minTK	1	set1	6.8e-11	0		0.268705	0.958533	-0.28049	0.552507	0.881823	-0.485339				1.56597	0.769568	1.14478
E2F7-1:717, 8, set1, minCMV	E2F7	0	1	717	minCMV	8	set1	0.000305	1	-0.0156097	0.573438	0.906131	-0.482958	0.755108	0.838129	0.535322	4.02704	0.201478	-2.31418	1.52305	0.769568	-0.924663
E2F7-1:717, 8, set1, minProm	E2F7	0	1	717	minProm	8	set1	-3.75e-11	1		1.36528	0.820146	-0.677972	0.312595	0.933266	0.55094	1.43e-09	0		0.0657571	0.995552	-0.22567
E2F7-1:717, 8, set1, minTK	E2F7	0	1	717	minTK	8	set1	2.26991	0.694377	-1.04906	0.377694	0.939533	-0.220772	0.0674554	0.985175	-0.117572	4.39e-10	0		1.12498	0.83929	0.470786
EBF1-1:1051, 1, set2, minCMV	EBF1	0	1	1051	minCMV	1	set2	2.91057	0.592267	-0.550595	1.13522	0.83776	-0.221894	2.50538	0.563968	0.329802	0.0886588	1	0.165715	0.167512	0.991451	0.098764
EBF1-1:1051, 1, set2, minProm	EBF1	0	1	1051	minProm	1	set2	2.09856	0.724683	0.780988	0.0483403	0.995855	-0.0618078	0.107944	0.973413	-0.122706	0.701021	0.897508	-0.923643	0.00858531	1	0.0317631
EBF1-1:1051, 1, set2, minTK	EBF1	0	1	1051	minTK	1	set2	0.0715802	1	-0.164805	0.13132	0.975523	-0.118678	0.0869209	0.980259	-0.129742	0.0211737	1	0.13392	1.49849	0.771231	0.417281
EBF1-1:1384, 4, set2, minCMV	EBF1	0	1	1384	minCMV	4	set2	0.402117	0.964508	-0.236015	0.156214	0.9755	-0.122187	0.228177	0.948734	0.123869	1.31362	0.728303	0.861016	0.565372	0.937915	0.230541
EBF1-1:1384, 4, set2, minProm	EBF1	0	1	1384	minProm	4	set2	4.30497	0.385462	-1.07339	1.4312	0.8137	-0.39949	0.674539	0.856784	-0.342935	0.236897	1	-0.442826	0.0121542	1	-0.0399451
EBF1-1:1384, 4, set2, minTK	EBF1	0	1	1384	minTK	4	set2	1.85254	0.766912	-0.793838	3.0576	0.591569	-0.504729	2.23969	0.602866	-0.568498	0.00220044	1	-0.0312641	0.216352	0.984955	0.175797
EBF1-1:1717, 8, set2, minCMV	EBF1	0	1	1717	minCMV	8	set2	0.109024	1	0.166287	1.53152	0.804108	0.423245	0.313951	0.932669	0.148078	0.00103207	1	0.0230311	0.376774	0.971184	0.207603
EBF1-1:1717, 8, set2, minProm	EBF1	0	1	1717	minProm	8	set2	1.09004	0.874497	0.59034	1.58	0.799489	0.309497	1.43341	0.727687	-0.324684	3.04156	0.332641	1.30209	1.32212	0.798533	0.294227
EBF1-1:1717, 8, set2, minTK	EBF1	0	1	1717	minTK	8	set2	0.92948	0.889742	-0.447466	0.0757512	0.990881	-0.0807494	0.00146598	1	-0.0142715	9.16e-10	0		0.403038	0.968237	0.20069
EBF1-1:385, 4, set1, minCMV	EBF1	0	1	385	minCMV	4	set1	5.59e-05	1	-0.00311425	0.0720361	0.990881	-0.0745727	0.173649	0.959259	0.126068	0.146964	1	-0.238006	0.0875276	0.99382	-0.115537
EBF1-1:385, 4, set1, minProm	EBF1	0	1	385	minProm	4	set1	0.0015438	1	-0.0320421	0.105821	0.984259	0.13232	0.220364	0.949956	-0.184327	1.93458	0.563226	1.22246	1.02106	0.854584	0.398839
EBF1-1:385, 4, set1, minTK	EBF1	0	1	385	minTK	4	set1	0.0227103	1	-0.126024	0.254618	0.960476	-0.17558	0.318176	0.929753	-0.24632	-3.69e-09	1		0.00429596	1	-0.0252139
EBF1-1:52, 1, set1, minCMV	EBF1	0	1	52	minCMV	1	set1	0.142422	1	-0.157058	1.23015	0.827701	-0.337325	0.00365691	1	0.0160908	2.75662	0.382548	-1.15733	2.01138	0.695229	0.636516
EBF1-1:52, 1, set1, minProm	EBF1	0	1	52	minProm	1	set1	1.81803	0.771154	-0.678587	0.131299	0.975523	0.112023	2.16243	0.611875	0.520776	2.3e-11	0		0.720824	0.919701	-0.29144
EBF1-1:52, 1, set1, minTK	EBF1	0	1	52	minTK	1	set1	0.345557	0.973918	0.40509	0.46567	0.924418	-0.306276	0.0246278	0.994281	-0.0827587	0.0987059	1	-0.265132	1.16225	0.835956	0.514779
EBF1-1:718, 8, set1, minCMV	EBF1	0	1	718	minCMV	8	set1	0.304025	0.983943	0.312393	0.273228	0.95804	-0.178254	0.417278	0.913527	0.234973	0.0361667	1	0.13181	0.420053	0.968237	0.288582
EBF1-1:718, 8, set1, minProm	EBF1	0	1	718	minProm	8	set1	0.200857	1	0.339285	0.0412026	0.995855	-0.068643	0.143171	0.967183	-0.164209	0.184079	1	-0.278387	2.28181	0.658214	-0.539397
EBF1-1:718, 8, set1, minTK	EBF1	0	1	718	minTK	8	set1	0.621129	0.940839	0.45722	0.759121	0.886332	-0.264198	4.85023	0.268469	-0.89014	6.41e-08	1	0.186416	0.288928	0.976918	-0.177831
EGR1-1:1002, 1, set2, minCMV	EGR1	0	1	1002	minCMV	1	set2	0.34252	0.974778	-0.159265	0.575936	0.906131	-0.135346	4.07199	0.348628	-0.439274	1.67724	0.631609	-0.325233	0.141888	0.991863	0.0733749
EGR1-1:1002, 1, set2, minProm	EGR1	0	1	1002	minProm	1	set2	0.837276	0.902419	-0.443972	0.124901	0.975523	0.102395	1.7704	0.674518	-0.46477	5.37e-08	0		0.213651	0.984955	-0.135367
EGR1-1:1002, 1, set2, minTK	EGR1	0	1	1002	minTK	1	set2	0.0273605	1	0.0553649	0.716337	0.893337	-0.165933	14.2013	0.00542416	-0.828903	0.335326	1	0.177726	1.55485	0.769568	0.217169
EGR1-1:1335, 4, set2, minCMV	EGR1	0	1	1335	minCMV	4	set2	1.96334	0.743765	-0.346614	1.58406	0.798324	0.245273	0.0622095	0.985366	0.0467716	0.0690949	1	0.0733661	1.4253	0.780814	-0.247728
EGR1-1:1335, 4, set2, minProm	EGR1	0	1	1335	minProm	4	set2	3.16386	0.544007	-0.617366	0.0236178	0.995956	-0.0305748	5.34366	0.228514	-0.676956	0.0322545	1	-0.0881287	0.147952	0.991451	0.0898051
EGR1-1:1335, 4, set2, minTK	EGR1	0	1	1335	minTK	4	set2	0.0487174	1	-0.0673809	4.00806	0.476084	-0.435208	0.898765	0.812753	-0.247444	2.56724	0.420094	-0.797966	0.528814	0.94769	-0.154802
EGR1-1:1668, 8, set2, minCMV	EGR1	0	1	1668	minCMV	8	set2	3.30656	0.526394	-0.624413	7.11523	0.190491	-0.594844	0.988107	0.796796	-0.250705	0.807537	0.871091	-0.334045	0.0262459	1	-0.0343394
EGR1-1:1668, 8, set2, minProm	EGR1	0	1	1668	minProm	8	set2	1.57309	0.808949	-0.771579	5.28192	0.341778	-0.580616	3.50852	0.41874	-0.516482	0.0257824	1	-0.133015	0.296605	0.976871	0.14522
EGR1-1:1668, 8, set2, minTK	EGR1	0	1	1668	minTK	8	set2	1.46981	0.823615	0.633575	0.010176	0.997839	0.0259476	0.118301	0.970014	0.0970703	0.00379878	1	0.0337643	0.10406	0.992215	-0.0891631
EGR1-1:3, 1, set1, minCMV	EGR1	0	1	3	minCMV	1	set1	0.61239	0.944248	0.284129	0.102696	0.985206	0.0641159	0.00334616	1	0.0149422	0.0338704	1	-0.0543617	0.0732031	0.995402	-0.0642688
EGR1-1:3, 1, set1, minProm	EGR1	0	1	3	minProm	1	set1	0.0124889	1	0.0441029	0.000452	1	0.00587478	2.55428	0.555379	-0.574517	0.002629	1	0.0249162	0.0110485	1	0.0274526
EGR1-1:3, 1, set1, minTK	EGR1	0	1	3	minTK	1	set1	0.0868226	1	-0.159667	0.843172	0.872594	-0.259604	0.0171466	0.997765	0.0543485	0.713602	0.895348	0.436454	0.256082	0.980362	-0.128214
EGR1-1:336, 4, set1, minCMV	EGR1	0	1	336	minCMV	4	set1	0.0700151	1	0.129974	0.201654	0.968861	0.162836	0.107094	0.973503	0.109463	0.388709	0.984924	-0.268656	0.00483787	1	0.0236141
EGR1-1:336, 4, set1, minProm	EGR1	0	1	336	minProm	4	set1	0.0139423	1	0.0530144	1.2617	0.827701	-0.324659	2.28726	0.596365	-0.485752	0.281033	1	0.433615	1.82118	0.730469	0.366975
EGR1-1:336, 4, set1, minTK	EGR1	0	1	336	minTK	4	set1	0.0123575	1	0.0529679	1.48524	0.807963	-0.289511	1.96525	0.646705	-0.471017	0.0848497	1	-0.144546	0.278201	0.979183	-0.136712
EGR1-1:669, 8, set1, minCMV	EGR1	0	1	669	minCMV	8	set1	0.361027	0.96981	0.2159	2.40569	0.689488	-0.3878	0.343843	0.926724	-0.171656	0.0101435	1	-0.0363992	1.79838	0.734247	0.400847
EGR1-1:669, 8, set1, minProm	EGR1	0	1	669	minProm	8	set1	0.847935	0.90173	0.474574	1.32487	0.823314	-0.467007	0.110371	0.972722	-0.166101	0.455782	0.964222	0.618299	0.221889	0.984955	-0.167053
EGR1-1:669, 8, set1, minTK	EGR1	0	1	669	minTK	8	set1	0.125518	1	0.164671	3.50537	0.532173	-0.55278	0.162799	0.963585	0.16843	0.192211	1	-0.347166	0.0832639	0.99382	-0.0972568
EHF-1:1052, 1, set2, minCMV	EHF	0	1	1052	minCMV	1	set2	1.24124	0.85881	0.225902	0.616261	0.905598	0.133224	0.738534	0.839876	0.160481	2.12521	0.517334	-0.403896	0.529482	0.947633	-0.130379
EHF-1:1052, 1, set2, minProm	EHF	0	1	1052	minProm	1	set2	1.1483	0.867791	-0.208553	0.00382764	1	-0.0108586	0.151996	0.964365	0.0858872	0.017557	1	0.0733206	8.97695	0.0658438	-0.527919
EHF-1:1052, 1, set2, minTK	EHF	0	1	1052	minTK	1	set2	0.517528	0.954097	-0.159707	0.356635	0.94263	-0.109813	0.499498	0.892527	-0.192556	0.867789	0.848683	0.442864	7.17055	0.135728	-0.478015
EHF-1:1385, 4, set2, minCMV	EHF	0	1	1385	minCMV	4	set2	0.0688626	1	-0.0555231	1.71695	0.773657	0.237928	0.844125	0.823643	0.194335	0.194799	1	-0.125128	9.90315	0.0435034	-0.581402
EHF-1:1385, 4, set2, minProm	EHF	0	1	1385	minProm	4	set2	0.449282	0.960853	0.13978	0.0513251	0.995804	-0.0408707	1.37959	0.730035	-0.252353	0.142917	1	-0.234642	10.6097	0.031217	-0.584485
EHF-1:1385, 4, set2, minTK	EHF	0	1	1385	minTK	4	set2	0.000231	1	0.00332024	0.275327	0.95752	-0.0944401	4.18032	0.338529	-0.486354	0.00505679	1	-0.0283333	1.77732	0.737785	-0.239542
EHF-1:1718, 8, set2, minCMV	EHF	0	1	1718	minCMV	8	set2	1.48312	0.818451	0.335755	2.46707	0.677724	0.373662	0.00717955	1	-0.0226419	0.732107	0.891184	-0.340571	10.6532	0.0306912	-0.729796
EHF-1:1718, 8, set2, minProm	EHF	0	1	1718	minProm	8	set2	0.00190968	1	-0.010644	0.632245	0.901605	-0.182435	2.49269	0.56551	-0.497009	0.573949	0.931132	0.649368	4.14775	0.406077	-0.45083
EHF-1:1718, 8, set2, minTK	EHF	0	1	1718	minTK	8	set2	0.0289882	1	-0.0452002	0.455491	0.924418	0.150132	0.0105956	1	-0.0332062	0.00676455	1	0.0404964	5.26476	0.293204	-0.51646
EHF-1:386, 4, set1, minCMV	EHF	0	1	386	minCMV	4	set1	0.686153	0.929905	0.225188	0.675303	0.895319	0.185732	1.05331	0.784462	0.259064	0.032305	1	-0.0837277	1.12676	0.83929	-0.227575
EHF-1:386, 4, set1, minProm	EHF	0	1	386	minProm	4	set1	0.345857	0.973899	-0.295218	1.34355	0.82162	0.358715	2.29434	0.594627	-0.774305	0.001	1	-0.0267036	0.783062	0.902807	-0.301555
EHF-1:386, 4, set1, minTK	EHF	0	1	386	minTK	4	set1	0.547276	0.949963	-0.265019	0.00800572	0.997839	-0.0251263	0.0069291	1	-0.0346467	0.417022	0.976439	-0.471003	5.50568	0.267159	-0.644044
EHF-1:53, 1, set1, minCMV	EHF	0	1	53	minCMV	1	set1	0.845957	0.90173	0.250857	0.025452	0.995855	-0.035113	0.178741	0.957946	-0.106044	1.53628	0.667045	-0.730276	1.08452	0.844142	-0.24016
EHF-1:53, 1, set1, minProm	EHF	0	1	53	minProm	1	set1	0.0904796	1	-0.11043	0.732364	0.893337	0.217048	0.643243	0.862504	-0.252981	3.82e-09	0		0.384126	0.969863	-0.157249
EHF-1:53, 1, set1, minTK	EHF	0	1	53	minTK	1	set1	1.5318	0.809999	0.35201	0.00566504	1	-0.0171458	1.52007	0.709611	-0.427015	0.23522	1	0.290481	1.29962	0.802771	-0.26411
EHF-1:719, 8, set1, minCMV	EHF	0	1	719	minCMV	8	set1	0.709385	0.926025	0.217379	0.820868	0.874908	0.23608	0.103762	0.974936	0.0983598	0.00417688	1	0.0232931	1.77932	0.737785	-0.337661
EHF-1:719, 8, set1, minProm	EHF	0	1	719	minProm	8	set1	0.241822	0.999898	-0.169141	0.143879	0.975523	-0.0901852	1.7954	0.673403	-0.508296	0.00500353	1	-0.0641745	0.25623	0.980362	-0.128215
EHF-1:719, 8, set1, minTK	EHF	0	1	719	minTK	8	set1	0.0352688	1	-0.0501863	0.764059	0.886254	-0.196808	1.06052	0.784462	-0.355835	0.466105	0.96088	0.42124	3.55022	0.483011	-0.396214
ELF1-1:1053, 1, set2, minCMV	ELF1	0	1	1053	minCMV	1	set2	0.522755	0.952703	-0.154529	0.634543	0.901605	0.139608	0.0215407	0.995068	-0.0320781	2.12716	0.517334	-0.409929	9.05498	0.0635924	-0.612372
ELF1-1:1053, 1, set2, minProm	ELF1	0	1	1053	minProm	1	set2	0.0996398	1	-0.0814499	0.54871	0.912816	0.145188	0.716304	0.846694	-0.23305	0.176491	1	-0.178753	9.21151	0.0593198	-0.586084
ELF1-1:1053, 1, set2, minTK	ELF1	0	1	1053	minTK	1	set2	1.38106	0.838974	-0.307313	0.0224437	0.996293	0.0304145	0.562477	0.880886	0.252049	0.0684327	1	0.189738	5.12566	0.306169	-0.493499
ELF1-1:1386, 4, set2, minCMV	ELF1	0	1	1386	minCMV	4	set2	0.0708301	1	-0.0525664	2.6123	0.655179	0.281719	0.0515458	0.9883	0.0444514	0.360931	0.993557	0.151299	4.54582	0.367949	-0.372641
ELF1-1:1386, 4, set2, minProm	ELF1	0	1	1386	minProm	4	set2	0.458171	0.959736	-0.166405	0.0322078	0.995855	-0.0356421	1.57289	0.701785	-0.376818	1.08528	0.787244	0.583169	1.79918	0.734247	-0.25887
ELF1-1:1386, 4, set2, minTK	ELF1	0	1	1386	minTK	4	set2	5.80485	0.221084	-0.601308	0.0915461	0.987931	-0.0697822	0.594542	0.871493	-0.237442	0.130127	1	0.199562	2.90063	0.576712	-0.371269
ELF1-1:1719, 8, set2, minCMV	ELF1	0	1	1719	minCMV	8	set2	0.0263888	1	0.0408201	0.3033	0.951957	0.11557	0.265078	0.943701	0.132986	1.15273	0.767989	-0.360051	2.25548	0.660863	-0.329583
ELF1-1:1719, 8, set2, minProm	ELF1	0	1	1719	minProm	8	set2	0.0181421	1	0.0358277	0.664302	0.897606	0.172662	0.26834	0.943701	0.171282	0.869832	0.848466	-0.623393	2.11997	0.681465	-0.307198
ELF1-1:1719, 8, set2, minTK	ELF1	0	1	1719	minTK	8	set2	0.0606089	1	-0.0559166	0.629563	0.901605	0.159516	0.817163	0.826297	-0.226147	0.000274	1	-0.00806897	2.16096	0.677014	-0.261867
ELF1-1:387, 4, set1, minCMV	ELF1	0	1	387	minCMV	4	set1	0.127483	1	-0.100308	0.777171	0.884814	0.191839	0.0242876	0.994281	0.0369236	1.87736	0.578126	-0.55334	7.53884	0.117258	-0.612829
ELF1-1:387, 4, set1, minProm	ELF1	0	1	387	minProm	4	set1	0.0289972	1	-0.0731082	0.662097	0.897606	0.251241	1.7131	0.682861	-0.548886	0.763236	0.881365	-0.720136	1.75368	0.738402	-0.380121
ELF1-1:387, 4, set1, minTK	ELF1	0	1	387	minTK	4	set1	0.773553	0.917753	-0.247935	0.0372327	0.995855	0.051152	0.044664	0.99141	-0.0644522	0.635765	0.91555	-0.354489	0.136563	0.992155	-0.0995252
ELF1-1:54, 1, set1, minCMV	ELF1	0	1	54	minCMV	1	set1	0.661813	0.934399	-0.210574	1.46693	0.811299	0.270714	0.295286	0.938688	0.132921	1.5297	0.667994	-0.450436	5.89093	0.231005	-0.53978
ELF1-1:54, 1, set1, minProm	ELF1	0	1	54	minProm	1	set1	4.72822	0.332202	0.617957	0.825071	0.872974	0.203134	2.1292	0.616513	-0.448166	0.645266	0.91161	-0.435635	2.86013	0.584659	-0.388908
ELF1-1:54, 1, set1, minTK	ELF1	0	1	54	minTK	1	set1	0.0331598	1	-0.0661957	0.0371775	0.995855	0.0520538	1.28324	0.743306	-0.451908	0.0125038	1	0.0939256	0.246479	0.980818	-0.129776
ELF1-1:720, 8, set1, minCMV	ELF1	0	1	720	minCMV	8	set1	0.622413	0.940839	-0.24544	2.40478	0.689488	0.438348	1.2206	0.759372	-0.341402	0.0704805	1	-0.11004	3.25042	0.52065	-0.476287
ELF1-1:720, 8, set1, minProm	ELF1	0	1	720	minProm	8	set1	2.41651	0.668004	-0.504226	0.429868	0.927338	-0.146128	1.45695	0.722781	-0.311389	0.196596	1	0.240476	3.81095	0.45603	-0.415007
ELF1-1:720, 8, set1, minTK	ELF1	0	1	720	minTK	8	set1	1.10292	0.87386	-0.398223	0.0110039	0.997839	0.0335083	4.05816	0.35012	-0.8637	0.372158	0.99136	0.676339	1.71328	0.747123	-0.379043
ELF1-2:1054, 1, set2, minCMV	ELF1	0	2	1054	minCMV	1	set2	2.90899	0.592267	0.283624	6.20038	0.266179	0.395639	7.05022	0.120979	0.441838	3.84646	0.220205	-0.476437	13.2459	0.00903273	-0.570913
ELF1-2:1054, 1, set2, minProm	ELF1	0	2	1054	minProm	1	set2	0.0422213	1	-0.0430153	0.208398	0.968032	-0.0848633	0.126317	0.968578	-0.0885932	0.490881	0.951593	-0.294542	1.41258	0.783849	-0.227189
ELF1-2:1054, 1, set2, minTK	ELF1	0	2	1054	minTK	1	set2	0.219534	1	-0.111472	0.0733742	0.990881	0.0502883	0.0964707	0.975307	0.0822489	0.0596818	1	0.112378	5.05218	0.310774	-0.46017
ELF1-2:1387, 4, set2, minCMV	ELF1	0	2	1387	minCMV	4	set2	0.0215726	1	-0.0351656	0.998765	0.855133	0.221627	1.54818	0.706398	0.320719	2.34932	0.465539	-0.525952	3.3791	0.504742	-0.385797
ELF1-2:1387, 4, set2, minProm	ELF1	0	2	1387	minProm	4	set2	1.91973	0.75068	-0.325534	0.875539	0.867624	0.197351	0.0380367	0.991709	-0.0586934	0.0826826	1	-0.146046	7.18913	0.134733	-0.521766
ELF1-2:1387, 4, set2, minTK	ELF1	0	2	1387	minTK	4	set2	0.729619	0.923618	-0.179869	0.371025	0.94098	-0.115464	0.00775351	1	0.0253938	0.395952	0.983387	0.264045	8.65097	0.0754556	-0.535924
ELF1-2:1720, 8, set2, minCMV	ELF1	0	2	1720	minCMV	8	set2	0.0482789	1	0.0488026	1.19083	0.831705	0.224976	0.00869218	1	0.0213523	1.56799	0.658616	-0.434837	6.1752	0.207999	-0.497753
ELF1-2:1720, 8, set2, minProm	ELF1	0	2	1720	minProm	8	set2	0.000677	1	0.00612245	3.613	0.520983	0.338331	0.0307458	0.994281	-0.0429372	0.00240767	1	-0.0307624	4.1311	0.40944	-0.40803
ELF1-2:1720, 8, set2, minTK	ELF1	0	2	1720	minTK	8	set2	0.0559899	1	0.0630922	0.913716	0.864577	0.209594	0.308266	0.935349	0.165649	0.0656268	1	0.122814	1.25932	0.811384	-0.237643
ELF1-2:388, 4, set1, minCMV	ELF1	0	2	388	minCMV	4	set1	1.02278	0.879688	-0.237161	2.16425	0.722935	0.290481	2.26821	0.598003	0.345559	3.03968	0.3328	-0.534677	3.54053	0.484555	-0.388742
ELF1-2:388, 4, set1, minProm	ELF1	0	2	388	minProm	4	set1	0.054003	1	-0.0593072	0.639192	0.901605	-0.147793	0.404742	0.914421	0.187166	0.306899	1	-0.287166	1.03308	0.852621	-0.196066
ELF1-2:388, 4, set1, minTK	ELF1	0	2	388	minTK	4	set1	7.58858	0.116308	0.703889	0.0919215	0.987931	-0.0630122	2.00875	0.639808	-0.390566	0.197247	1	-0.185074	5.63665	0.256168	-0.473132
ELF1-2:55, 1, set1, minCMV	ELF1	0	2	55	minCMV	1	set1	0.00964791	1	-0.0213371	0.986342	0.85709	0.195743	7.65925	0.095847	0.581058	3.93215	0.210617	-0.529199	4.36951	0.385712	-0.402567
ELF1-2:55, 1, set1, minProm	ELF1	0	2	55	minProm	1	set1	0.677357	0.931903	0.283029	0.00310963	1	0.0141217	1.14783	0.774893	0.359284	0.400703	0.981892	-0.324766	3.69808	0.462971	-0.486845
ELF1-2:55, 1, set1, minTK	ELF1	0	2	55	minTK	1	set1	4.16409	0.40878	-0.53333	0.591625	0.906131	0.154403	0.0114732	1	0.0310932	0.0572367	1	0.115039	3.69955	0.462971	-0.37434
ELF1-2:721, 8, set1, minCMV	ELF1	0	2	721	minCMV	8	set1	1.53701	0.809999	0.284996	0.00405854	1	-0.0140142	0.587569	0.872862	0.188642	0.200964	1	-0.162403	5.08697	0.309103	-0.47089
ELF1-2:721, 8, set1, minProm	ELF1	0	2	721	minProm	8	set1	0.877406	0.898631	-0.280277	0.128031	0.975523	0.0730454	0.0423633	0.99149	-0.0628735	5.13476	0.115423	1.12721	6.25411	0.201577	-0.5322
ELF1-2:721, 8, set1, minTK	ELF1	0	2	721	minTK	8	set1	0.215744	1	0.116188	1.12223	0.83776	0.21748	0.00899995	1	-0.0260138	0.220181	1	0.207108	7.4467	0.122584	-0.524306
ELF3-1:1055, 1, set2, minCMV	ELF3	0	1	1055	minCMV	1	set2	0.721497	0.923618	0.146659	5.33315	0.335875	0.40062	9.25554	0.0501502	0.6048	1.69272	0.627015	-0.340193	5.31096	0.289351	-0.399725
ELF3-1:1055, 1, set2, minProm	ELF3	0	1	1055	minProm	1	set2	0.993958	0.882515	-0.237335	2.14441	0.724422	0.271568	0.110498	0.972722	0.0827641	0.31746	1	0.270665	0.000657	1	-0.00456882
ELF3-1:1055, 1, set2, minTK	ELF3	0	1	1055	minTK	1	set2	1.7722	0.778425	-0.229288	2.1123	0.726016	0.224062	0.00202019	1	0.0087574	2.17226	0.50866	0.400706	4.22833	0.40397	-0.318595
ELF3-1:1388, 4, set2, minCMV	ELF3	0	1	1388	minCMV	4	set2	0.00303416	1	-0.0113349	4.61593	0.397104	0.376089	0.112034	0.972011	-0.0667769	1.20075	0.758451	0.297554	4.32702	0.389576	-0.386201
ELF3-1:1388, 4, set2, minProm	ELF3	0	1	1388	minProm	4	set2	0.191697	1	0.123202	0.227828	0.964237	-0.0993746	0.129534	0.968578	0.0973681	0.000998	1	0.0165082	1.49285	0.771231	-0.256186
ELF3-1:1388, 4, set2, minTK	ELF3	0	1	1388	minTK	4	set2	0.0299964	1	0.0388506	0.0430438	0.995855	0.0399927	1.39004	0.729892	-0.319744	0.0154894	1	0.0555701	2.65221	0.609377	-0.331038
ELF3-1:1721, 8, set2, minCMV	ELF3	0	1	1721	minCMV	8	set2	0.0347408	1	0.0352879	1.37307	0.820146	0.201368	4.98508	0.262059	0.460814	0.0277707	1	0.0432324	6.28355	0.198784	-0.439392
ELF3-1:1721, 8, set2, minProm	ELF3	0	1	1721	minProm	8	set2	3.63285	0.48573	-0.454402	0.701618	0.894908	-0.162138	0.611043	0.86885	-0.206874	0.398829	0.982706	0.262331	8.19322	0.089618	-0.531077
ELF3-1:1721, 8, set2, minTK	ELF3	0	1	1721	minTK	8	set2	0.0083645	1	0.0207017	0.326516	0.948509	0.11293	0.156734	0.963663	-0.104073	0.0682382	1	0.112302	9.95649	0.0424438	-0.634562
ELF3-1:389, 4, set1, minCMV	ELF3	0	1	389	minCMV	4	set1	0.0320665	1	0.0408016	1.25938	0.827701	0.222869	7.21373	0.114798	0.610284	2.58672	0.415491	-0.561775	6.55726	0.17749	-0.519235
ELF3-1:389, 4, set1, minProm	ELF3	0	1	389	minProm	4	set1	7.33832	0.128207	-0.70061	0.0017496	1	0.00790939	1.82801	0.667946	-0.34788	3.37045	0.282309	-1.10643	0.241893	0.980928	-0.0917993
ELF3-1:389, 4, set1, minTK	ELF3	0	1	389	minTK	4	set1	0.971547	0.882515	-0.301529	0.340205	0.946941	-0.149469	0.563262	0.880886	-0.285215	1.28841	0.734511	-0.934156	0.93775	0.874706	-0.236091
ELF3-1:56, 1, set1, minCMV	ELF3	0	1	56	minCMV	1	set1	1.2866	0.854104	0.263599	3.08996	0.587099	0.366411	1.50288	0.714426	0.291646	1.35873	0.713913	-0.423814	3.26382	0.52065	-0.381286
ELF3-1:56, 1, set1, minProm	ELF3	0	1	56	minProm	1	set1	0.0150826	1	-0.0250059	1.24514	0.827701	0.194041	0.320313	0.929753	-0.128695	0.123407	1	-0.152712	10.1573	0.038562	-0.590665
ELF3-1:56, 1, set1, minTK	ELF3	0	1	56	minTK	1	set1	0.0364671	1	0.0463398	0.0048161	1	-0.0149609	0.841518	0.823923	-0.313103	0.01703	1	0.0660553	8.62728	0.0758704	-0.602838
ELF3-1:722, 8, set1, minCMV	ELF3	0	1	722	minCMV	8	set1	3.53325	0.503382	-0.440183	4.61567	0.397104	0.428921	1.69148	0.685461	0.296361	0.219275	1	0.161775	5.57943	0.261557	-0.445444
ELF3-1:722, 8, set1, minProm	ELF3	0	1	722	minProm	8	set1	1.12551	0.873679	-0.290027	1.30536	0.823705	0.251031	0.832314	0.823962	0.270022	0.413303	0.977985	0.330956	1.02123	0.854584	-0.221014
ELF3-1:722, 8, set1, minTK	ELF3	0	1	722	minTK	8	set1	0.0301479	1	-0.0528217	0.725009	0.893337	0.216188	0.00242744	1	-0.0163951	0.0564209	1	-0.184272	0.976831	0.865437	-0.231951
ELK1-1:1056, 1, set2, minCMV	ELK1	0	1	1056	minCMV	1	set2	2.01049	0.738851	0.221358	7.36876	0.17353	0.363175	5.35498	0.227444	0.357984	20.121	4.7e-05	-0.775983	5.65383	0.254884	-0.319331
ELK1-1:1056, 1, set2, minProm	ELK1	0	1	1056	minProm	1	set2	2.64467	0.634594	-0.327659	0.524545	0.914113	0.115741	0.858202	0.820254	-0.200433	0.332274	1	-0.228367	5.85597	0.233323	-0.36462
ELK1-1:1056, 1, set2, minTK	ELK1	0	1	1056	minTK	1	set2	0.088965	1	-0.0682753	0.646577	0.901073	0.160858	1.5173	0.709611	-0.301687	0.0281076	1	-0.0824373	3.61768	0.474426	-0.363921
ELK1-1:1389, 4, set2, minCMV	ELK1	0	1	1389	minCMV	4	set2	0.678347	0.931903	0.161208	2.66798	0.647992	0.28803	5.97612	0.182299	0.48859	6.92185	0.046248	-0.633349	10.5408	0.0318875	-0.561411
ELK1-1:1389, 4, set2, minProm	ELK1	0	1	1389	minProm	4	set2	0.142157	1	-0.107226	0.0277219	0.995855	0.0305123	0.397538	0.91672	-0.1779	0.013922	1	0.0531718	2.08633	0.685613	-0.258746
ELK1-1:1389, 4, set2, minTK	ELK1	0	1	1389	minTK	4	set2	0.507666	0.954763	0.151131	1.847	0.756713	0.242636	0.0714089	0.985175	-0.0756746	0.000116	1	-0.00422401	16.817	0.00167504	-0.723265
ELK1-1:1722, 8, set2, minCMV	ELK1	0	1	1722	minCMV	8	set2	4.10662	0.415432	0.490241	2.37669	0.69006	0.302516	0.409464	0.914421	0.146923	8.55594	0.019708	-0.856763	2.33089	0.653045	-0.326004
ELK1-1:1722, 8, set2, minProm	ELK1	0	1	1722	minProm	8	set2	0.0370921	1	0.0577632	0.795706	0.882744	0.191793	4.41013	0.315391	-0.646792	6.19e-05	1	-0.00372706	5.45851	0.273206	-0.499039
ELK1-1:1722, 8, set2, minTK	ELK1	0	1	1722	minTK	8	set2	0.1408	1	0.111995	1.45784	0.812869	0.251467	0.00628555	1	0.0280689	0.344993	0.999378	0.372607	1.12618	0.83929	-0.235554
ELK1-1:390, 4, set1, minCMV	ELK1	0	1	390	minCMV	4	set1	0.208135	1	-0.128003	0.912885	0.864777	0.226529	0.559863	0.881823	0.18702	8.92004	0.0162183	-0.777945	4.50741	0.370834	-0.478977
ELK1-1:390, 4, set1, minProm	ELK1	0	1	390	minProm	4	set1	2.06692	0.726856	0.461297	2.91039	0.613068	0.394629	0.230278	0.948296	0.151175	0.567135	0.931753	0.377901	7.32924	0.126754	-0.663886
ELK1-1:390, 4, set1, minTK	ELK1	0	1	390	minTK	4	set1	1.67362	0.800453	-0.435602	0.150196	0.9755	-0.121669	0.153154	0.964238	-0.179334	1.18e-08	0		0.841454	0.898648	-0.263294
ELK1-1:57, 1, set1, minCMV	ELK1	0	1	57	minCMV	1	set1	3.54765	0.500411	0.516588	4.94107	0.37325	0.570482	6.34333	0.158107	0.698314	5.00313	0.122911	-0.606056	3.27482	0.519311	-0.412596
ELK1-1:57, 1, set1, minProm	ELK1	0	1	57	minProm	1	set1	2.18681	0.706954	0.430001	1.69669	0.775451	0.28747	1.54072	0.707482	-0.40957	2.86895	0.363404	0.75966	5.50669	0.267159	-0.473156
ELK1-1:57, 1, set1, minTK	ELK1	0	1	57	minTK	1	set1	2.39656	0.674099	0.529491	2.03063	0.740057	0.353446	1.44445	0.725053	0.553111	0.333353	1	-0.385518	5.86213	0.233079	-0.601933
ELK1-1:723, 8, set1, minCMV	ELK1	0	1	723	minCMV	8	set1	1.29692	0.850988	0.312554	0.432792	0.927177	0.170065	1.18607	0.766815	0.308178	13.0167	0.00187806	-1.25804	5.22866	0.296737	-0.589978
ELK1-1:723, 8, set1, minProm	ELK1	0	1	723	minProm	8	set1	0.017012	1	0.0422374	0.0875008	0.988014	0.0885544	0.025982	0.994281	0.0665302	0.0213341	1	0.0799046	0.674609	0.923295	-0.228044
ELK1-1:723, 8, set1, minTK	ELK1	0	1	723	minTK	8	set1	0.00195098	1	-0.0142248	0.179282	0.971996	-0.113689	0.00773136	1	-0.0380062	0.125304	1	0.217098	4.41739	0.376916	-0.512993
ELK1-2:1057, 1, set2, minCMV	ELK1	0	2	1057	minCMV	1	set2	0.947722	0.884351	0.196897	11.0541	0.0373246	0.708816	0.251771	0.944981	0.126952	31.3479	1.44e-07	-1.21041	4.16496	0.405489	-0.429269
ELK1-2:1057, 1, set2, minProm	ELK1	0	2	1057	minProm	1	set2	0.000135	1	0.00369692	9.26912	0.0796762	0.713954	0.0587946	0.985692	-0.0930505	6.99035	0.0446731	-0.814277	2.56819	0.628014	-0.412546
ELK1-2:1057, 1, set2, minTK	ELK1	0	2	1057	minTK	1	set2	0.287019	0.987275	0.185311	0.70545	0.894603	0.248718	1.19842	0.765212	-0.586153	2.48457	0.435406	-0.718551	4.93381	0.326772	-0.576051
ELK1-2:1390, 4, set2, minCMV	ELK1	0	2	1390	minCMV	4	set2	0.592978	0.947592	0.298368	2.18798	0.718291	0.573307	0.339098	0.926724	0.301497	4.68812	0.143804	-0.867273	2.79255	0.594154	-0.650953
ELK1-2:1390, 4, set2, minProm	ELK1	0	2	1390	minProm	4	set2	0.10495	1	0.139628	0.00295069	1	0.0241634	0.15013	0.965511	0.228812	0.186548	1	-0.204574	9.97449	0.0422136	-1.10368
ELK1-2:1390, 4, set2, minTK	ELK1	0	2	1390	minTK	4	set2	0.915892	0.891636	-0.508096	5.02314	0.364814	0.705899	0.604865	0.869586	-0.378909	1.83438	0.589642	-0.577136	6.39791	0.18889	-0.765721
ELK1-2:1723, 8, set2, minCMV	ELK1	0	2	1723	minCMV	8	set2	2.39771	0.674099	0.625439	4.15684	0.45944	0.824517	2.25532	0.601218	0.771754	6.63708	0.0536148	-1.09195	3.3575	0.508963	-0.725679
ELK1-2:1723, 8, set2, minProm	ELK1	0	2	1723	minProm	8	set2	4.73429	0.332202	1.42948	0.744705	0.889795	0.396173	0.0157645	0.997765	-0.10126	0.819744	0.865314	-0.653896	0.939656	0.874706	-0.50095
ELK1-2:1723, 8, set2, minTK	ELK1	0	2	1723	minTK	8	set2	0.0120709	1	-0.0493649	1.4874	0.807963	0.45572	0.302377	0.935929	0.348295	0.955773	0.822015	-0.675334	3.69751	0.462971	-0.69999
ELK1-2:391, 4, set1, minCMV	ELK1	0	2	391	minCMV	4	set1	2.16514	0.711585	0.376721	8.14508	0.12945	0.813042	0.0670118	0.985175	0.0827398	17.2681	0.000206	-1.25817	3.24999	0.52065	-0.544665
ELK1-2:391, 4, set1, minProm	ELK1	0	2	391	minProm	4	set1	0.0159972	1	-0.0550414	0.735792	0.892314	0.272831	0.325621	0.929433	-0.275803	2.88778	0.360616	-1.13838	3.52435	0.486093	-0.667867
ELK1-2:391, 4, set1, minTK	ELK1	0	2	391	minTK	4	set1	0.418304	0.964508	0.252896	0.208729	0.968032	-0.147607	0.154918	0.963827	0.212873	0.761212	0.882141	-0.313539	4.66692	0.354221	-0.622553
ELK1-2:58, 1, set1, minCMV	ELK1	0	2	58	minCMV	1	set1	1.28305	0.854345	0.363388	5.8958	0.29098	0.745639	0.0113653	1	-0.0384577	13.0007	0.00189229	-1.19442	2.99182	0.561466	-0.564832
ELK1-2:58, 1, set1, minProm	ELK1	0	2	58	minProm	1	set1	0.0416323	1	0.0731356	2.1255	0.725983	0.405398	0.0562831	0.987782	-0.105844	3.68816	0.23955	-0.91166	0.00083	1	0.00799158
ELK1-2:58, 1, set1, minTK	ELK1	0	2	58	minTK	1	set1	0.140731	1	-0.109292	0.58446	0.906131	0.187165	1.49585	0.714746	-0.439086	0.770773	0.880724	-0.356574	0.0361166	0.998667	-0.0471304
ELK1-2:724, 8, set1, minCMV	ELK1	0	2	724	minCMV	8	set1	0.549518	0.949963	0.229414	10.0036	0.0575054	0.886766	0.00199292	1	0.0142818	11.472	0.00421249	-1.02822	3.01584	0.557938	-0.465107
ELK1-2:724, 8, set1, minProm	ELK1	0	2	724	minProm	8	set1	1.90786	0.752656	-0.638765	3.40982	0.544947	0.732762	0.244077	0.945672	-0.418424	0.0855722	1	-0.170942	3.35348	0.508963	-0.734471
ELK1-2:724, 8, set1, minTK	ELK1	0	2	724	minTK	8	set1	4.92476	0.312689	0.861767	9.55e-05	1	-0.00310239	0.084836	0.981159	0.177085	2.64655	0.403756	-1.07022	1.07856	0.844142	-0.337157
EMX1-1:1232, 1, set2, minCMV	EMX1	0	1	1232	minCMV	1	set2	1.57e-08	1	-0.203564	0.230651	0.964237	-0.310256	0.674082	0.856784	0.543841	4.2e-10	1	-0.076793	2.73985	0.600496	0.98355
EMX1-1:1232, 1, set2, minProm	EMX1	0	1	1232	minProm	1	set2	1.31e-08	0		0.114239	0.979251	0.174813	1.54782	0.706398	0.931023				0.0022707	1	0.031373
EMX1-1:1232, 1, set2, minTK	EMX1	0	1	1232	minTK	1	set2	1.99e-12	1	-0.0737083	0.00536572	1	-0.0578941	0.215654	0.950041	-0.518172	-1.37e-09	1	-0.92335	0.237811	0.982583	-0.425702
EMX1-1:1565, 4, set2, minCMV	EMX1	0	1	1565	minCMV	4	set2	-4.03e-10	1	-0.819499	0.00217167	1	-0.0458021	8.73e-08	1	0.220062	2.01e-11	1	0	4.84e-11	0
EMX1-1:1565, 4, set2, minProm	EMX1	0	1	1565	minProm	4	set2				-7.88e-09	1		-3.19e-09	1	0				-5.31e-10	1
EMX1-1:1565, 4, set2, minTK	EMX1	0	1	1565	minTK	4	set2	1.21e-10	0		4.6196	0.397104	1.98896	4.02e-11	1	-0.275097				-1.53e-12	1
EMX1-1:1898, 8, set2, minCMV	EMX1	0	1	1898	minCMV	8	set2	-2.12e-08	1	-0.236472	0.505362	0.918592	-0.571331	2.52638	0.559234	-1.66989				1.36272	0.791999	0.914649
EMX1-1:1898, 8, set2, minProm	EMX1	0	1	1898	minProm	8	set2	-4.08e-11	1	-0.485186	0.212273	0.966765	-0.560907	2.36723	0.587387	-1.8882	-2.74e-12	1		0.0864907	0.99382	-0.37367
EMX1-1:1898, 8, set2, minTK	EMX1	0	1	1898	minTK	8	set2	3.7e-09	0		0.20974	0.967689	-0.277843	3.10474	0.475127	1.8551				-6.69e-10	1
EMX1-1:233, 1, set1, minCMV	EMX1	0	1	233	minCMV	1	set1	0.532818	0.950062	0.925568	0.0316911	0.995855	0.151233	0.210823	0.950041	0.405123	1.77e-10	0		1.79e-08	0
EMX1-1:233, 1, set1, minProm	EMX1	0	1	233	minProm	1	set1	-2.81e-09	1	0	0.271111	0.958533	-0.695899	1.24318	0.753971	-1.26404				0.00674112	1	-0.0803735
EMX1-1:233, 1, set1, minTK	EMX1	0	1	233	minTK	1	set1				2.18e-09	0		0.697028	0.849596	0.844508				0.282338	0.978014	-0.305024
EMX1-1:566, 4, set1, minCMV	EMX1	0	1	566	minCMV	4	set1	7.16e-12	1	-1.02616	0.904992	0.864927	-0.680853	4.54363	0.302171	-1.78539	-4.19e-09	1		-4.92e-09	1
EMX1-1:566, 4, set1, minProm	EMX1	0	1	566	minProm	4	set1	-2.8e-10	1	-0.887886	1.5111	0.806305	-0.936016	0.0190624	0.996182	-0.135135	-1.61e-11	1		-3.19e-09	1
EMX1-1:566, 4, set1, minTK	EMX1	0	1	566	minTK	4	set1	0.000824	1	-0.0430478	-8.95e-13	1		-2.52e-09	1	0.328766				0.132214	0.992215	0.261887
EMX1-1:899, 8, set1, minCMV	EMX1	0	1	899	minCMV	8	set1	3.01e-09	0		0.127079	0.975523	-0.205863	0.631132	0.862504	-0.600933	-5.08e-11	1		2.1e-06	1	0.000842534
EMX1-1:899, 8, set1, minProm	EMX1	0	1	899	minProm	8	set1	0.562512	0.949963	1.32559	0.111444	0.980993	0.229618	0.0430257	0.99141	0.315763	-1.18e-09	1	0	0.0143342	1	-0.0967544
EMX1-1:899, 8, set1, minTK	EMX1	0	1	899	minTK	8	set1	2.4257	0.668004	-1.66999	0.143655	0.975523	0.324211	0.00145333	1	0.041038				0.963472	0.867099	-0.918894
EN1-1:1233, 1, set2, minCMV	EN1	0	1	1233	minCMV	1	set2	0.219121	1	-0.35695	0.0205457	0.996293	0.0841106	0.259264	0.94468	0.291544	0.734106	0.890991	-0.585988	1.98092	0.699677	-0.819356
EN1-1:1233, 1, set2, minProm	EN1	0	1	1233	minProm	1	set2	5.02e-09	1	-0.134807	0.279831	0.956525	-0.281367	0.761044	0.837723	0.568775	1.91e-10	0		0.191234	0.989441	0.253128
EN1-1:1233, 1, set2, minTK	EN1	0	1	1233	minTK	1	set2	0.967658	0.8829	1.08001	0.0138399	0.996293	-0.0843736	0.00271299	1	-0.0377477	3.37e-10	0		1.83072	0.730469	0.850956
EN1-1:1566, 4, set2, minCMV	EN1	0	1	1566	minCMV	4	set2	0.416826	0.964508	-0.386764	1.23352	0.827701	0.521161	3.76322	0.390412	-1.04698	0.141886	1	-0.210526	0.0312292	0.9992	0.0942241
EN1-1:1566, 4, set2, minProm	EN1	0	1	1566	minProm	4	set2	1.3718	0.838974	-1.0727	2.33525	0.693738	0.863205	0.00678951	1	-0.0765833	-1.51e-11	1		1.49166	0.771435	-0.892694
EN1-1:1566, 4, set2, minTK	EN1	0	1	1566	minTK	4	set2	1.19924	0.863194	-0.806095	0.31607	0.949285	-0.237441	9.64e-05	1	-0.00546571	0.426899	0.972509	0.557206	0.211007	0.984955	-0.248439
EN1-1:1899, 8, set2, minCMV	EN1	0	1	1899	minCMV	8	set2	0.000261	1	-0.0108598	0.775434	0.884814	-0.415421	0.0552312	0.988265	-0.109957	0.0351576	1	-0.160424	0.00561111	1	-0.038535
EN1-1:1899, 8, set2, minProm	EN1	0	1	1899	minProm	8	set2	0.868012	0.898631	-0.901158	0.78723	0.884042	-0.70431	1.14231	0.77661	0.729946	1.79e-08	0		0.316581	0.976387	0.314197
EN1-1:1899, 8, set2, minTK	EN1	0	1	1899	minTK	8	set2	0.125328	1	0.482864	0.122369	0.976839	0.183305	0.000496	1	0.0107994	8.79e-11	1	-0.464974	0.0214299	1	0.0890121
EN1-1:234, 1, set1, minCMV	EN1	0	1	234	minCMV	1	set1	0.290105	0.986502	-0.495307	0.422352	0.930145	-0.368961	2.06969	0.626843	-1.05087	0.330144	1	-0.525872	0.0759922	0.994348	-0.15937
EN1-1:234, 1, set1, minProm	EN1	0	1	234	minProm	1	set1	3.67674	0.477595	-1.90887	0.138259	0.975523	-0.272573	1.23187	0.757015	0.879078	6.83e-10	0		0.0984526	0.992215	-0.205397
EN1-1:234, 1, set1, minTK	EN1	0	1	234	minTK	1	set1	0.312451	0.982848	-0.599152	2.66626	0.647992	0.935356	0.040005	0.991709	0.157799	4.48e-10	0		0.123284	0.992215	0.247703
EN1-1:567, 4, set1, minCMV	EN1	0	1	567	minCMV	4	set1	0.453254	0.960853	-0.744048	0.027707	0.995855	-0.0620066	0.31906	0.929753	-0.23156	9.2e-11	0		3.58617	0.477958	-0.84064
EN1-1:567, 4, set1, minProm	EN1	0	1	567	minProm	4	set1	3.72e-07	1	-0.383817	3.86718	0.49342	-0.907516	0.160558	0.963663	-0.232956	-3.41e-13	1		0.707559	0.920249	0.482254
EN1-1:567, 4, set1, minTK	EN1	0	1	567	minTK	4	set1	3.4721	0.508272	-2.36508	10.2598	0.0518257	-1.88432	2.49626	0.565104	0.958946	-5.03e-08	1		1.51715	0.769568	-0.70961
EN1-1:900, 8, set1, minCMV	EN1	0	1	900	minCMV	8	set1	2.31039	0.688644	1.28178	0.000897	1	0.0118992	0.160024	0.963663	-0.173313	0.584034	0.930716	0.619827	2.04487	0.693019	-0.716916
EN1-1:900, 8, set1, minProm	EN1	0	1	900	minProm	8	set1	0.196332	1	0.690723	1.00623	0.855133	0.548555	0.0477998	0.989377	-0.149495	3.39e-10	0		3.10808	0.54338	0.926259
EN1-1:900, 8, set1, minTK	EN1	0	1	900	minTK	8	set1	0.539537	0.949963	-0.871722	2.1441	0.724422	-1.14774	0.0284865	0.994281	0.132483	2.20217	0.501699	2.35633	0.0091647	1	0.0588561
EN1-2:1234, 1, set2, minCMV	EN1	0	2	1234	minCMV	1	set2	0.00573284	1	0.103359	0.0898406	0.988014	0.189373	0.0432423	0.99141	-0.120241	1.04698	0.795464	-1.22611	0.794276	0.900423	-0.560252
EN1-2:1234, 1, set2, minProm	EN1	0	2	1234	minProm	1	set2	-5.29e-09	1		0.0350596	0.995855	-0.0918205	0.115674	0.970844	-0.227788	2.18485	0.505128	1.34296	0.00101487	1	0.0194414
EN1-2:1234, 1, set2, minTK	EN1	0	2	1234	minTK	1	set2	0.00263442	1	0.0362073	2.80401	0.632651	-0.847539	0.800495	0.829013	-0.564208	-2.11e-09	1		0.287555	0.976918	-0.221736
EN1-2:1567, 4, set2, minCMV	EN1	0	2	1567	minCMV	4	set2	0.152195	1	-0.378633	1.85484	0.756191	-0.800651	0.638271	0.862504	0.478719	1.88128	0.576943	1.63568	3.58269	0.478098	-0.945014
EN1-2:1567, 4, set2, minProm	EN1	0	2	1567	minProm	4	set2	-5.88e-08	1	0.513651	0.00588513	1	-0.0408087	0.020457	0.995068	0.0778998	9e-10	1	0	0.0445274	0.996758	-0.182524
EN1-2:1567, 4, set2, minTK	EN1	0	2	1567	minTK	4	set2	2.51e-10	1	0.220886	0.0480416	0.995855	-0.232773	0.447389	0.903809	-0.684628	4.64e-08	1	0	0.755815	0.908086	0.772296
EN1-2:1900, 8, set2, minCMV	EN1	0	2	1900	minCMV	8	set2	0.741274	0.920923	-0.717267	0.148863	0.9755	-0.196545	1.17131	0.769245	0.511894	2.16e-10	0		0.122907	0.992215	-0.165623
EN1-2:1900, 8, set2, minProm	EN1	0	2	1900	minProm	8	set2	0.00914949	1	0.118392	1.42985	0.8137	-0.875867	0.130618	0.968578	0.266903	-4.95e-12	1		0.144001	0.991451	-0.211658
EN1-2:1900, 8, set2, minTK	EN1	0	2	1900	minTK	8	set2	-1.1e-08	1		0.104112	0.984936	-0.148405	0.165345	0.963199	-0.240083	0.151607	1	-0.400827	0.463364	0.961003	-0.297221
EN1-2:235, 1, set1, minCMV	EN1	0	2	235	minCMV	1	set1	0.235513	1	-0.336619	3.13964	0.581091	-0.970034	0.438097	0.906056	0.406554	0.00426193	1	0.103409	0.0565044	0.996758	-0.136128
EN1-2:235, 1, set1, minProm	EN1	0	2	235	minProm	1	set1	5.91e-08	1	-0.370771	0.440248	0.925621	-0.337483	1.61978	0.6971	-0.619269	6.79e-09	1	0	0.513514	0.952694	0.408039
EN1-2:235, 1, set1, minTK	EN1	0	2	235	minTK	1	set1	0.977914	0.882515	-1.08002	0.564622	0.909383	-0.377799	0.00275103	1	-0.03504	3.76413	0.229905	3.16175	0.479946	0.959458	-0.319778
EN1-2:568, 4, set1, minCMV	EN1	0	2	568	minCMV	4	set1	4.24e-09	0		0.503749	0.919049	0.384436	0.19559	0.954209	-0.255695	-3.45e-11	1		0.180225	0.990681	-0.244382
EN1-2:568, 4, set1, minProm	EN1	0	2	568	minProm	4	set1	0.0112259	1	0.0874123	0.16229	0.975177	-0.184735	0.00139566	1	-0.0248792	1.55e-07	0		0.0493186	0.996758	-0.117246
EN1-2:568, 4, set1, minTK	EN1	0	2	568	minTK	4	set1	2.40331	0.672426	-1.29543	1.25716	0.827701	-0.599272	4.29561	0.326021	-1.25696	-1.03e-09	1		1.52426	0.769568	-0.562241
EN1-2:901, 8, set1, minCMV	EN1	0	2	901	minCMV	8	set1	4.72344	0.332202	-2.79583	0.0692628	0.991426	-0.133946	0.23418	0.947003	0.308643	1.1e-08	0		0.407119	0.968237	0.385227
EN1-2:901, 8, set1, minProm	EN1	0	2	901	minProm	8	set1	-2.34e-08	1		1.43909	0.8137	0.572818	0.0782192	0.982409	-0.154879	-1.42e-11	1		2.06563	0.688748	-0.732474
EN1-2:901, 8, set1, minTK	EN1	0	2	901	minTK	8	set1	1.17227	0.865831	1.18283	1.53488	0.80311	0.683664	0.248945	0.944981	0.479392	5.34e-10	0		0.0637706	0.995552	-0.162601
EOMES-1:1142, 1, set2, minCMV	EOMES	0	1	1142	minCMV	1	set2	1.5858	0.808949	-0.395814	0.0782782	0.990795	-0.0562374	2.02589	0.636615	-0.381312	0.0476063	1	0.104824	0.475543	0.960044	-0.187731
EOMES-1:1142, 1, set2, minProm	EOMES	0	1	1142	minProm	1	set2	1.32464	0.847166	0.752027	1.53419	0.80311	-0.241229	0.0490118	0.9883	0.0504384	4.7119	0.142165	0.775087	0.00818556	1	-0.0187666
EOMES-1:1142, 1, set2, minTK	EOMES	0	1	1142	minTK	1	set2	1.60323	0.808833	0.499639	1.50871	0.806305	-0.28079	0.822303	0.82565	-0.197858	0.0508226	1	0.117067	2.26351	0.660863	0.315182
EOMES-1:143, 1, set1, minCMV	EOMES	0	1	143	minCMV	1	set1	0.0832592	1	-0.17778	4.40601	0.430253	-0.642918	0.00243058	1	-0.0195444	0.0182566	1	0.108646	0.0215703	1	0.0522437
EOMES-1:143, 1, set1, minProm	EOMES	0	1	143	minProm	1	set1	1.13587	0.870784	-0.811901	0.0329664	0.995855	0.0675356	1.11063	0.78179	0.468137	0.58917	0.928978	-0.82693	0.714452	0.920078	-0.324925
EOMES-1:143, 1, set1, minTK	EOMES	0	1	143	minTK	1	set1	4.18694	0.406627	1.21459	0.00582791	1	-0.0251017	0.0906931	0.978481	-0.104911	1.28e-08	0		2.55374	0.62832	0.585519
EOMES-1:1475, 4, set2, minCMV	EOMES	0	1	1475	minCMV	4	set2	0.438113	0.961333	-0.335853	1.35054	0.820146	-0.321727	0.917235	0.810876	-0.323315	0.0729083	1	-0.197974	0.0433242	0.996758	-0.0633612
EOMES-1:1475, 4, set2, minProm	EOMES	0	1	1475	minProm	4	set2	2.32054	0.688491	0.953491	0.0593373	0.995083	-0.0751958	12.732	0.0109797	-1.37371	-8.15e-10	1		0.000929	1	0.00870705
EOMES-1:1475, 4, set2, minTK	EOMES	0	1	1475	minTK	4	set2	0.398356	0.964508	0.281858	0.00102337	1	-0.00790831	0.556721	0.881823	0.204651	0.000644	1	0.0135945	0.0350957	0.999083	-0.0509485
EOMES-1:1808, 8, set2, minCMV	EOMES	0	1	1808	minCMV	8	set2	0.827104	0.904643	-0.463287	0.761494	0.886254	-0.224367	2.27292	0.597965	-0.469073	0.0583434	1	-0.151494	0.709363	0.920249	0.24295
EOMES-1:1808, 8, set2, minProm	EOMES	0	1	1808	minProm	8	set2	1.35866	0.841117	-0.929705	1.58393	0.798324	-0.422544	2.16e-06	1	0.000777613	-2.18e-09	1		0.595479	0.933407	0.265748
EOMES-1:1808, 8, set2, minTK	EOMES	0	1	1808	minTK	8	set2	0.902383	0.895098	0.960056	0.636533	0.901605	0.272008	12.4956	0.0120967	-1.48731	0.644584	0.911811	-0.884796	1.80444	0.733703	0.575447
EOMES-1:476, 4, set1, minCMV	EOMES	0	1	476	minCMV	4	set1	2.09706	0.724683	-0.84766	1.3676	0.820146	-0.425217	2.74376	0.523662	-0.695066	0.00303461	1	-0.0301946	5.56692	0.262307	0.813408
EOMES-1:476, 4, set1, minProm	EOMES	0	1	476	minProm	4	set1	0.321431	0.979318	0.334234	0.479587	0.923443	0.22815	2.97403	0.492743	-0.643553	-2.9e-09	1		0.0054524	1	0.0246181
EOMES-1:476, 4, set1, minTK	EOMES	0	1	476	minTK	4	set1	0.819883	0.906127	0.940899	0.0197928	0.996293	-0.0758807	0.324334	0.929753	-0.30679	0.276253	1	0.604787	0.0221483	1	-0.0763084
EOMES-1:809, 8, set1, minCMV	EOMES	0	1	809	minCMV	8	set1	0.0712391	1	-0.264765	0.0918981	0.987931	-0.134962	0.329667	0.928002	-0.284798	0.59789	0.927615	0.769877	0.00959344	1	-0.04078
EOMES-1:809, 8, set1, minProm	EOMES	0	1	809	minProm	8	set1	0.226716	1	-0.293267	1.39653	0.814027	-0.403225	1.27288	0.745584	-0.454594	-2.17e-07	1		0.156074	0.991451	-0.130668
EOMES-1:809, 8, set1, minTK	EOMES	0	1	809	minTK	8	set1	0.471154	0.955788	-0.63817	3.57e-09	1	2.20732e-05	0.737549	0.839876	0.487966	1.02e-08	0		0.0643684	0.995552	0.132625
EOMES-2:1143, 1, set2, minCMV	EOMES	0	2	1143	minCMV	1	set2	2.93455	0.588151	-0.470683	2.57127	0.66269	-0.270306	1.15456	0.772161	-0.203011	0.205594	1	0.172793	0.262855	0.980362	0.0941561
EOMES-2:1143, 1, set2, minProm	EOMES	0	2	1143	minProm	1	set2	14.7244	0.00403147	-1.68895	7.64731	0.158785	-0.518486	0.000309	1	0.00472361	0.195385	1	-0.236283	1.52574	0.769568	0.271655
EOMES-2:1143, 1, set2, minTK	EOMES	0	2	1143	minTK	1	set2	0.132006	1	-0.112763	1.08783	0.842156	-0.192124	0.320091	0.929753	-0.104322	0.360978	0.993557	-0.252634	0.479554	0.959458	0.123419
EOMES-2:144, 1, set1, minCMV	EOMES	0	2	144	minCMV	1	set1	0.033892	1	-0.053442	0.712024	0.893337	-0.158471	1.14346	0.77661	-0.230532	2.61649	0.410252	0.617876	0.0155062	1	0.0239567
EOMES-2:144, 1, set1, minProm	EOMES	0	2	144	minProm	1	set1	1.20537	0.863194	0.432848	0.628027	0.901688	-0.180702	2.05983	0.629323	-0.317907	0.0149885	1	-0.0587369	0.00142907	1	0.00824876
EOMES-2:144, 1, set1, minTK	EOMES	0	2	144	minTK	1	set1	0.861101	0.898631	-0.340176	0.0422755	0.995855	-0.0419005	4.0745	0.348603	-0.440784	0.0427057	1	-0.12074	7.43104	0.122931	0.621985
EOMES-2:1476, 4, set2, minCMV	EOMES	0	2	1476	minCMV	4	set2	6.43784	0.181969	-0.696214	0.648706	0.901073	-0.138	4.60896	0.292618	-0.428993	3.98643	0.205001	0.779311	1.56446	0.769568	0.239899
EOMES-2:1476, 4, set2, minProm	EOMES	0	2	1476	minProm	4	set2	3.30917	0.526394	-0.549603	3.6976	0.510203	-0.325252	1.96169	0.646705	-0.320035	0.101066	1	-0.134579	2.25783	0.660863	0.336029
EOMES-2:1476, 4, set2, minTK	EOMES	0	2	1476	minTK	4	set2	10.9435	0.0251837	-1.45339	0.723388	0.893337	-0.17827	0.466442	0.898776	-0.181575	1.37212	0.710912	-0.686643	0.230544	0.984336	0.11752
EOMES-2:1809, 8, set2, minCMV	EOMES	0	2	1809	minCMV	8	set2	6.34222	0.185543	-0.7208	0.847537	0.871673	-0.156839	0.146121	0.966317	0.0823535	0.0915106	1	-0.111902	0.412231	0.968237	0.123254
EOMES-2:1809, 8, set2, minProm	EOMES	0	2	1809	minProm	8	set2	5.96658	0.208343	-1.01131	0.69536	0.894983	-0.172163	19.1484	0.000547	-1.2629	-4.55e-11	1		0.705445	0.920249	0.184845
EOMES-2:1809, 8, set2, minTK	EOMES	0	2	1809	minTK	8	set2	0.788494	0.912908	0.401857	5.3469	0.335624	-0.403342	2.95742	0.494585	-0.336112	1.05287	0.794675	0.34841	1.87912	0.720987	0.25355
EOMES-2:477, 4, set1, minCMV	EOMES	0	2	477	minCMV	4	set1	0.293299	0.986502	0.199478	11.3886	0.0322829	-0.623646	0.519671	0.889275	-0.159593	0.365082	0.992508	-0.356784	0.470204	0.960044	-0.143922
EOMES-2:477, 4, set1, minProm	EOMES	0	2	477	minProm	4	set1	0.001021	1	-0.0112032	1.50067	0.80776	-0.207143	1.52636	0.708933	-0.270912	0.28601	1	0.256787	1.87436	0.72228	-0.269938
EOMES-2:477, 4, set1, minTK	EOMES	0	2	477	minTK	4	set1	1.56845	0.808949	-0.402111	0.107366	0.983248	-0.0575578	2.11386	0.620554	-0.280948	0.0623072	1	0.111516	0.196668	0.98775	0.0787422
EOMES-2:810, 8, set1, minCMV	EOMES	0	2	810	minCMV	8	set1	1.55072	0.809999	-0.42536	0.859488	0.867719	-0.169772	1.35808	0.732072	-0.264065	0.0931017	1	-0.139548	0.0786871	0.99382	0.0586761
EOMES-2:810, 8, set1, minProm	EOMES	0	2	810	minProm	8	set1	3.92728	0.442175	-0.873088	1.25998	0.827701	0.286207	0.212888	0.950041	-0.13032	0.000602	1	-0.0158416	0.0949731	0.992215	0.0759047
EOMES-2:810, 8, set1, minTK	EOMES	0	2	810	minTK	8	set1	3.80496	0.460526	-0.619606	0.066683	0.992608	-0.0510632	0.127268	0.968578	-0.0763799	1.1284	0.774702	0.525267	0.269869	0.979401	-0.111047
ERG-1:1058, 1, set2, minCMV	ERG	0	1	1058	minCMV	1	set2	0.00741865	1	-0.0189708	1.32527	0.823314	0.251692	2.97759	0.49227	0.404419	12.0161	0.00316031	-0.908067	8.83757	0.0705107	-0.628426
ERG-1:1058, 1, set2, minProm	ERG	0	1	1058	minProm	1	set2	2.54998	0.650888	-0.4061	0.0115949	0.997839	-0.0198207	0.935824	0.807476	0.312704	0.295241	1	-0.183032	10.5659	0.0316105	-0.561946
ERG-1:1058, 1, set2, minTK	ERG	0	1	1058	minTK	1	set2	1.1991	0.863194	0.249586	2.3313	0.694878	0.27674	6.73007	0.135679	-0.61409	0.0171439	1	0.0406964	8.41026	0.0820976	-0.487879
ERG-1:1391, 4, set2, minCMV	ERG	0	1	1391	minCMV	4	set2	6.53836	0.176216	0.430834	3.00656	0.599128	0.27456	1.66394	0.691282	0.231526	24.3985	5.14e-06	-0.99282	11.2582	0.0230905	-0.503355
ERG-1:1391, 4, set2, minProm	ERG	0	1	1391	minProm	4	set2	0.141363	1	-0.119482	1.05279	0.849648	0.214981	0.878721	0.818687	-0.318293	0.606807	0.924984	-0.556182	4.21422	0.40397	-0.383117
ERG-1:1391, 4, set2, minTK	ERG	0	1	1391	minTK	4	set2	1.55218	0.809999	-0.371191	5.44024	0.325877	0.510055	0.410331	0.914421	-0.213148	1.65168	0.638244	0.608392	3.17954	0.532226	-0.383051
ERG-1:1724, 8, set2, minCMV	ERG	0	1	1724	minCMV	8	set2	2.56205	0.650527	0.376505	10.6495	0.0448914	0.607729	3.11672	0.473822	0.43661	8.32287	0.0221696	-0.779186	0.248884	0.980405	-0.102082
ERG-1:1724, 8, set2, minProm	ERG	0	1	1724	minProm	8	set2	4.30409	0.385462	-0.638973	2.00145	0.743905	0.274804	2.41725	0.576801	-0.467148	0.403885	0.980955	0.232084	7.54821	0.117021	-0.494591
ERG-1:1724, 8, set2, minTK	ERG	0	1	1724	minTK	8	set2	3.36729	0.52127	-0.579717	4.0584	0.469008	0.435648	1.05861	0.784462	-0.450248	0.100296	1	-0.15468	2.1559	0.677657	-0.322835
ERG-1:392, 4, set1, minCMV	ERG	0	1	392	minCMV	4	set1	1.04613	0.877601	0.234722	3.337	0.549112	0.422138	0.0350104	0.992609	-0.0448387	10.6335	0.00655615	-0.896576	2.74592	0.600496	-0.33619
ERG-1:392, 4, set1, minProm	ERG	0	1	392	minProm	4	set1	3.7318	0.470154	-0.627344	0.314867	0.949438	0.124525	0.23376	0.947189	-0.168463	0.921846	0.831355	0.392995	3.70797	0.462409	-0.402397
ERG-1:392, 4, set1, minTK	ERG	0	1	392	minTK	4	set1	0.017968	1	0.0335323	2.86436	0.622331	0.359695	7.04669	0.120979	-0.952464	0.0980127	1	0.11338	8.1034	0.093248	-0.572126
ERG-1:59, 1, set1, minCMV	ERG	0	1	59	minCMV	1	set1	2.03767	0.733797	0.284422	2.8579	0.623434	0.332231	0.421889	0.911577	0.148883	13.5645	0.0014094	-1.06538	7.11872	0.138876	-0.45706
ERG-1:59, 1, set1, minProm	ERG	0	1	59	minProm	1	set1	2.23266	0.699298	-0.441355	0.472716	0.923443	0.164703	0.0393588	0.991709	-0.0878712	0.000226	1	0.00668241	1.91215	0.712699	-0.292822
ERG-1:59, 1, set1, minTK	ERG	0	1	59	minTK	1	set1	0.281386	0.988206	-0.163184	1.48453	0.807963	0.279705	1.52781	0.708933	-0.406724	0.013297	1	0.0642517	0.353891	0.972943	-0.129315
ERG-1:725, 8, set1, minCMV	ERG	0	1	725	minCMV	8	set1	0.362309	0.96981	-0.156797	4.37447	0.431274	0.485103	0.481931	0.893842	0.18608	5.35366	0.10305	-0.761102	3.55056	0.483011	-0.450387
ERG-1:725, 8, set1, minProm	ERG	0	1	725	minProm	8	set1	0.0981113	1	0.103413	1.84382	0.756713	0.331957	0.0205848	0.995068	0.0905046	0.018129	1	-0.0647184	4.0094	0.431117	-0.481365
ERG-1:725, 8, set1, minTK	ERG	0	1	725	minTK	8	set1	0.828174	0.904551	0.292891	0.683482	0.894983	0.19035	0.455763	0.901392	-0.25799	1.91899	0.567135	0.679947	4.21624	0.40397	-0.485348
ERG-2:1059, 1, set2, minCMV	ERG	0	2	1059	minCMV	1	set2	0.0624594	1	0.0562625	3.00569	0.599128	0.37211	0.0300429	0.994281	0.04924	4.09053	0.195366	-0.53681	8.81372	0.0711604	-0.625409
ERG-2:1059, 1, set2, minProm	ERG	0	2	1059	minProm	1	set2	1.86026	0.764876	-0.34615	0.632506	0.901605	0.187866	0.69782	0.849596	-0.315316	0.0772174	1	-0.124718	1.42521	0.780814	-0.283858
ERG-2:1059, 1, set2, minTK	ERG	0	2	1059	minTK	1	set2	0.000178	1	-0.00367797	6.4469	0.242775	0.518344	0.494906	0.892613	-0.259185	0.208385	1	-0.198114	10.605	0.031217	-0.67905
ERG-2:1392, 4, set2, minCMV	ERG	0	2	1392	minCMV	4	set2	1.18656	0.863194	-0.229484	13.1256	0.0144041	0.713387	0.505467	0.891042	0.172199	16.9901	0.000237	-1.03694	1.36618	0.791999	-0.24013
ERG-2:1392, 4, set2, minProm	ERG	0	2	1392	minProm	4	set2	0.436999	0.961452	0.183347	0.913968	0.864577	0.191405	0.0244817	0.994281	0.0459161	0.574162	0.931132	-0.291053	4.80579	0.339538	-0.466918
ERG-2:1392, 4, set2, minTK	ERG	0	2	1392	minTK	4	set2	1.71672	0.792236	-0.355689	4.2979	0.437852	0.45632	0.0792679	0.981947	-0.107489	0.0156233	1	0.0592134	6.17789	0.207999	-0.543593
ERG-2:1725, 8, set2, minCMV	ERG	0	2	1725	minCMV	8	set2	0.228533	1	0.116319	3.84413	0.494835	0.458615	0.339567	0.926724	-0.157625	8.54817	0.0197735	-0.809616	6.97655	0.146003	-0.557245
ERG-2:1725, 8, set2, minProm	ERG	0	2	1725	minProm	8	set2	10.3858	0.0323278	1.06917	0.000211	1	-0.00343045	0.0873721	0.980213	-0.115576	1.62275	0.643564	-0.677766	4.4534	0.374457	-0.52656
ERG-2:1725, 8, set2, minTK	ERG	0	2	1725	minTK	8	set2	1.08447	0.874497	-0.314267	1.43527	0.8137	0.253312	0.532825	0.886303	-0.308687	0.739753	0.889638	0.394218	8.55676	0.0779899	-0.589962
ERG-2:393, 4, set1, minCMV	ERG	0	2	393	minCMV	4	set1	3.80325	0.460526	0.35683	4.88386	0.374986	0.365379	7.34736	0.108542	0.495224	19.8253	5.47e-05	-0.829523	18.4382	0.000772	-0.701225
ERG-2:393, 4, set1, minProm	ERG	0	2	393	minProm	4	set1	0.070577	1	0.0919078	1.26737	0.827701	0.265608	0.147168	0.966317	-0.136687	1.06266	0.791652	0.57599	2.24388	0.662275	-0.33514
ERG-2:393, 4, set1, minTK	ERG	0	2	393	minTK	4	set1	0.466321	0.957296	-0.160558	2.16644	0.722935	0.251384	0.273283	0.943564	0.13777	0.874588	0.846271	-0.349767	6.10776	0.214397	-0.434298
ERG-2:60, 1, set1, minCMV	ERG	0	2	60	minCMV	1	set1	0.0105884	1	-0.0188982	4.68049	0.391128	0.383623	0.833199	0.823962	0.187128	12.2878	0.00274292	-0.783079	14.3718	0.00535072	-0.672419
ERG-2:60, 1, set1, minProm	ERG	0	2	60	minProm	1	set1	0.0986534	1	0.0850498	1.27116	0.827634	0.254493	0.127811	0.968578	0.146441	6.81e-06	1	0.00177297	4.36074	0.385712	-0.464908
ERG-2:60, 1, set1, minTK	ERG	0	2	60	minTK	1	set1	0.0379261	1	-0.0670717	1.75365	0.773657	0.301284	0.33827	0.926724	-0.21747	0.607837	0.924984	0.396301	5.20778	0.29772	-0.54731
ERG-2:726, 8, set1, minCMV	ERG	0	2	726	minCMV	8	set1	0.759818	0.918476	0.234655	4.11284	0.465163	0.491454	1.5774	0.7016	0.37838	17.1091	0.000223	-1.14925	5.60006	0.260333	-0.567719
ERG-2:726, 8, set1, minProm	ERG	0	2	726	minProm	8	set1	0.740686	0.921008	0.278374	0.379321	0.939323	-0.170512	0.190894	0.955878	-0.200162	0.0123207	1	-0.070908	1.37675	0.790625	-0.305563
ERG-2:726, 8, set1, minTK	ERG	0	2	726	minTK	8	set1	1.33459	0.845747	0.318207	0.13046	0.975523	0.0780559	2.48525	0.56551	-0.586747	0.490029	0.951593	0.324531	7.65727	0.111215	-0.599693
ESR1-1:1269, 1, set2, minCMV	ESR1	0	1	1269	minCMV	1	set2	1.32032	0.84804	-0.483609	0.398994	0.936583	-0.182391	3.31244	0.443546	-0.655014	0.000122	1	-0.0072819	1.68985	0.750083	-0.428369
ESR1-1:1269, 1, set2, minProm	ESR1	0	1	1269	minProm	1	set2	0.0988607	1	-0.204412	0.0198933	0.996293	-0.0517117	1.87421	0.661559	-0.482342	0.16354	1	-0.312524	2.011	0.695229	-0.537238
ESR1-1:1269, 1, set2, minTK	ESR1	0	1	1269	minTK	1	set2	0.00215866	1	-0.0240481	0.000784	1	-0.00873497	0.78573	0.832408	-0.300151	-1.29e-10	1		1.5563	0.769568	0.350732
ESR1-1:1602, 4, set2, minCMV	ESR1	0	1	1602	minCMV	4	set2	0.389318	0.966269	-0.461174	0.938975	0.862636	-0.380806	0.477506	0.893978	-0.379323	0.00803436	1	0.0584644	1.15973	0.835956	0.563179
ESR1-1:1602, 4, set2, minProm	ESR1	0	1	1602	minProm	4	set2	1.65477	0.800453	-1.00205	7.53522	0.166686	-1.33546	2.31605	0.591095	-0.826542	1.34e-07	0		0.661782	0.924175	0.517379
ESR1-1:1602, 4, set2, minTK	ESR1	0	1	1602	minTK	4	set2	0.000116	1	-0.00999075	0.347014	0.943885	-0.285882	0.00919585	1	-0.0473911	1.64e-11	0		1.41044	0.784083	0.739766
ESR1-1:1935, 8, set2, minCMV	ESR1	0	1	1935	minCMV	8	set2	0.181536	1	-0.247011	0.681664	0.894983	-0.31231	2.18462	0.609865	-0.568072	0.0616939	1	-0.228134	1.48467	0.772846	0.441379
ESR1-1:1935, 8, set2, minProm	ESR1	0	1	1935	minProm	8	set2	1.0442	0.877601	0.798312	0.921734	0.863543	-0.379077	0.286495	0.940112	-0.320292	-1.88e-11	1		0.678376	0.923295	-0.407631
ESR1-1:1935, 8, set2, minTK	ESR1	0	1	1935	minTK	8	set2	0.00173223	1	0.0382598	0.0515517	0.99553	0.0987681	0.19757	0.953127	-0.213896	-1.5e-09	1		5.10282	0.308488	1.03979
ESR1-1:270, 1, set1, minCMV	ESR1	0	1	270	minCMV	1	set1	5.80519	0.221084	-1.24114	0.0136395	0.996655	0.0342544	0.0408012	0.991709	-0.075814	0.00122687	1	0.0241976	0.000259	1	0.00561298
ESR1-1:270, 1, set1, minProm	ESR1	0	1	270	minProm	1	set1	0.439538	0.961333	0.350948	0.427135	0.928154	0.229705	0.0875629	0.980213	-0.120766	5.7e-09	0		0.0196115	1	-0.051506
ESR1-1:270, 1, set1, minTK	ESR1	0	1	270	minTK	1	set1	8.5627	0.074249	-1.90184	1.04073	0.852034	0.348936	0.867049	0.820254	-0.449188	0.381344	0.988932	-0.656024	0.175094	0.991451	-0.153286
ESR1-1:603, 4, set1, minCMV	ESR1	0	1	603	minCMV	4	set1	0.620819	0.940839	0.467986	0.0943394	0.987931	-0.0980742	0.543428	0.884074	0.253104	0.897159	0.838364	-0.68043	0.00509263	1	0.0265814
ESR1-1:603, 4, set1, minProm	ESR1	0	1	603	minProm	4	set1	0.870585	0.898631	-0.501336	0.163004	0.975177	0.151927	0.591568	0.872064	0.31125	1.35622	0.714444	1.14289	2.47854	0.630011	0.548256
ESR1-1:603, 4, set1, minTK	ESR1	0	1	603	minTK	4	set1	0.687692	0.929905	-0.619639	0.0946385	0.987931	0.0955651	0.670578	0.857176	-0.282378	0.614564	0.923585	-0.775374	0.261318	0.980362	-0.169615
ESR1-1:936, 8, set1, minCMV	ESR1	0	1	936	minCMV	8	set1	0.157906	1	-0.286799	0.979182	0.858883	-0.379353	0.107298	0.973503	0.143206	3.08e-08	0		2.21075	0.667426	-0.697718
ESR1-1:936, 8, set1, minProm	ESR1	0	1	936	minProm	8	set1	0.0739736	1	-0.246916	0.253481	0.960886	-0.206964	2.60263	0.548534	-0.824974	2.48e-11	0		0.0918546	0.99382	0.147624
ESR1-1:936, 8, set1, minTK	ESR1	0	1	936	minTK	8	set1	0.719964	0.923735	-1.02766	0.187364	0.971996	0.257375	0.716301	0.846694	-0.610593	3.24e-08	0		1.15973	0.835956	0.680488
ESRRA-1:1270, 1, set2, minCMV	ESRRA	0	1	1270	minCMV	1	set2	1.66514	0.800453	-0.249995	2.37701	0.69006	0.244573	2.2026	0.608791	0.211207	6.90255	0.0467074	-0.437685	0.249684	0.980362	-0.0833616
ESRRA-1:1270, 1, set2, minProm	ESRRA	0	1	1270	minProm	1	set2	9.66393	0.0441324	-0.864889	12.2575	0.0218006	-0.571902	0.38617	0.920387	-0.116046	4.00145	0.203639	-0.443715	0.378715	0.971077	-0.0973291
ESRRA-1:1270, 1, set2, minTK	ESRRA	0	1	1270	minTK	1	set2	1.99568	0.738851	-0.460094	0.0306767	0.995855	-0.0439174	0.829371	0.825283	-0.161751	0.270571	1	-0.142355	0.0142694	1	0.0209005
ESRRA-1:1603, 4, set2, minCMV	ESRRA	0	1	1603	minCMV	4	set2	4.9159	0.312988	0.51419	0.0158634	0.996293	0.0199778	0.00982364	1	0.0167507	6.20678	0.0663492	-0.41048	0.445688	0.963973	-0.110336
ESRRA-1:1603, 4, set2, minProm	ESRRA	0	1	1603	minProm	4	set2	5.59469	0.236775	-0.623792	0.486032	0.922579	0.106532	0.518149	0.889275	0.121878	1.50418	0.675104	0.347059	0.103539	0.992215	0.0508997
ESRRA-1:1603, 4, set2, minTK	ESRRA	0	1	1603	minTK	4	set2	0.299068	0.984785	-0.159	0.0551863	0.995197	0.0403686	0.17628	0.958517	-0.0811065	0.239437	1	0.152022	0.212406	0.984955	-0.0904983
ESRRA-1:1936, 8, set2, minCMV	ESRRA	0	1	1936	minCMV	8	set2	0.384433	0.966269	-0.119041	0.0429058	0.995855	-0.0377134	1.16151	0.771418	0.169643	0.156017	1	-0.0760133	0.198318	0.98775	-0.0807439
ESRRA-1:1936, 8, set2, minProm	ESRRA	0	1	1936	minProm	8	set2	0.505016	0.954763	0.176505	0.286962	0.954745	-0.0854138	0.0814709	0.981947	0.0532894	3.71428	0.236174	0.451922	0.432143	0.967945	0.124232
ESRRA-1:1936, 8, set2, minTK	ESRRA	0	1	1936	minTK	8	set2	4.29953	0.385462	-0.599497	1.16475	0.833509	0.185926	9.70938	0.0410243	-0.608165	2.36974	0.461597	0.445651	0.00920397	1	0.0194896
ESRRA-1:271, 1, set1, minCMV	ESRRA	0	1	271	minCMV	1	set1	3.22406	0.534218	-0.425504	0.102768	0.985206	0.0539381	0.141301	0.967746	0.0676678	1.25102	0.746035	-0.253823	0.133591	0.992155	0.0678759
ESRRA-1:271, 1, set1, minProm	ESRRA	0	1	271	minProm	1	set1	0.368367	0.968259	-0.210789	0.702757	0.894603	-0.179324	17.8862	0.00100184	-1.0306	1.5475	0.663233	-0.394539	7.05644	0.141679	-0.630732
ESRRA-1:271, 1, set1, minTK	ESRRA	0	1	271	minTK	1	set1	0.0262102	1	-0.0478639	1.24949	0.827701	-0.203023	2.22346	0.603478	-0.366285	0.129198	1	-0.115534	3.23509	0.523002	0.378534
ESRRA-1:604, 4, set1, minCMV	ESRRA	0	1	604	minCMV	4	set1	0.000472	1	0.00588839	4.34855	0.431274	0.448044	0.0908164	0.978481	0.0532231	1.39215	0.704698	-0.30008	0.00690485	1	0.0189424
ESRRA-1:604, 4, set1, minProm	ESRRA	0	1	604	minProm	4	set1	1.68195	0.799955	-0.376391	0.0372738	0.995855	0.036147	1.12706	0.779582	-0.226746	1.12363	0.77675	-0.371925	0.673764	0.923295	0.164391
ESRRA-1:604, 4, set1, minTK	ESRRA	0	1	604	minTK	4	set1	5.70884	0.227782	-0.644049	0.469392	0.923443	0.110861	1.17108	0.769245	-0.182742	0.21585	1	0.157024	0.25818	0.980362	0.0885828
ESRRA-1:937, 8, set1, minCMV	ESRRA	0	1	937	minCMV	8	set1	0.104234	1	0.114289	0.780076	0.884814	-0.202737	0.524908	0.888496	0.184794	1.59233	0.652174	-0.353399	0.0688501	0.995552	-0.0721804
ESRRA-1:937, 8, set1, minProm	ESRRA	0	1	937	minProm	8	set1	0.0398399	1	-0.0935635	1.0116	0.855133	-0.195193	3.59614	0.409603	-0.403757	0.220842	1	-0.204601	0.0144131	1	-0.0259424
ESRRA-1:937, 8, set1, minTK	ESRRA	0	1	937	minTK	8	set1	0.0799416	1	0.106393	2.86975	0.621646	0.331015	2.07734	0.626403	-0.32224	1.64132	0.639931	0.510788	0.225554	0.98477	0.096507
ESRRA-2:1271, 1, set2, minCMV	ESRRA	0	2	1271	minCMV	1	set2	6.75162	0.16228	0.738483	0.368597	0.941305	0.111516	0.0970718	0.975307	-0.0575607	0.474859	0.958441	-0.159651	2.12233	0.681465	0.327248
ESRRA-2:1271, 1, set2, minProm	ESRRA	0	2	1271	minProm	1	set2	1.19977	0.863194	-0.33604	0.451895	0.924418	-0.114217	1.46002	0.722757	-0.222539	0.211972	1	0.20242	1.56248	0.769568	0.24135
ESRRA-2:1271, 1, set2, minTK	ESRRA	0	2	1271	minTK	1	set2	1.19856	0.863194	0.362422	0.364269	0.941798	-0.0961621	0.0476018	0.989412	0.0339281	3.08048	0.326334	-0.527931	1.49055	0.771592	0.200311
ESRRA-2:1604, 4, set2, minCMV	ESRRA	0	2	1604	minCMV	4	set2	0.25026	0.995905	0.124673	0.0443919	0.995855	0.0363812	0.126093	0.968578	-0.0593462	1.2349	0.750197	-0.263985	0.031455	0.9992	-0.0323766
ESRRA-2:1604, 4, set2, minProm	ESRRA	0	2	1604	minProm	4	set2	1.75063	0.784491	-0.431988	3.81614	0.497738	-0.336313	2.58425	0.5513	-0.32416	0.285913	1	0.219779	0.0870523	0.99382	0.0587372
ESRRA-2:1604, 4, set2, minTK	ESRRA	0	2	1604	minTK	4	set2	1.64466	0.802229	-0.397232	1.076	0.845948	0.173085	1.1386	0.777113	0.211295	0.518559	0.947668	0.235521	1.46687	0.773245	0.231128
ESRRA-2:1937, 8, set2, minCMV	ESRRA	0	2	1937	minCMV	8	set2	2.70832	0.625894	0.380946	8.2789	0.124519	-0.451307	1.77787	0.674518	0.233116	3.97939	0.205706	-0.380778	1.57325	0.769568	-0.202291
ESRRA-2:1937, 8, set2, minProm	ESRRA	0	2	1937	minProm	8	set2	1.21574	0.861581	-0.32473	0.373368	0.940189	-0.139834	0.00019	1	0.00276688	0.0595471	1	0.0785808	0.376951	0.971184	0.148608
ESRRA-2:1937, 8, set2, minTK	ESRRA	0	2	1937	minTK	8	set2	0.0645241	1	0.067873	2.0067	0.743354	-0.228323	2.57377	0.552414	-0.302785	0.144149	1	0.122806	0.385663	0.969773	0.120272
ESRRA-2:272, 1, set1, minCMV	ESRRA	0	2	272	minCMV	1	set1	0.0244941	1	-0.0349771	1.09382	0.841561	-0.188703	0.761626	0.837723	-0.16369	0.940587	0.826861	-0.226464	1.44005	0.778604	-0.294259
ESRRA-2:272, 1, set1, minProm	ESRRA	0	2	272	minProm	1	set1	0.503261	0.954786	0.474021	1.5076	0.806305	-0.39612	0.0676815	0.985175	0.14231	0.0160607	1	-0.093321	3.15497	0.535919	0.657561
ESRRA-2:272, 1, set1, minTK	ESRRA	0	2	272	minTK	1	set1	0.310907	0.983192	-0.298653	0.0713683	0.990881	-0.0639233	0.026861	0.994281	0.0488409	0.278209	1	-0.434556	3.21219	0.527432	0.541374
ESRRA-2:605, 4, set1, minCMV	ESRRA	0	2	605	minCMV	4	set1	0.484548	0.955424	-0.287306	0.226143	0.964237	0.114507	0.67087	0.857176	0.217589	1.45348	0.69096	-0.405215	0.0561295	0.996758	0.0631827
ESRRA-2:605, 4, set1, minProm	ESRRA	0	2	605	minProm	4	set1	0.497031	0.955154	-0.383055	0.0837588	0.988352	-0.0951711	0.204716	0.951795	-0.184898	0.0105679	1	0.0785149	1.58413	0.769568	0.455792
ESRRA-2:605, 4, set1, minTK	ESRRA	0	2	605	minTK	4	set1	0.0868807	1	-0.125869	0.000724	1	-0.00700064	0.773064	0.834341	-0.280364	0.255743	1	0.360685	1.29321	0.803604	0.367046
ESRRA-2:938, 8, set1, minCMV	ESRRA	0	2	938	minCMV	8	set1	0.21894	1	-0.182774	1.02045	0.855133	0.268214	0.002528	1	-0.0150683	0.201164	1	0.189764	0.398597	0.968237	0.238165
ESRRA-2:938, 8, set1, minProm	ESRRA	0	2	938	minProm	8	set1	0.20235	1	0.389125	0.249029	0.961652	-0.167353	0.0602735	0.985534	-0.113562	0.0287105	1	-0.136982	0.254167	0.980362	0.214288
ESRRA-2:938, 8, set1, minTK	ESRRA	0	2	938	minTK	8	set1	0.37663	0.967137	0.26464	0.917395	0.863543	-0.238073	0.657108	0.85962	-0.245575	0.233675	1	0.314973	1.12978	0.83929	0.327392
ESRRB-1:1272, 1, set2, minCMV	ESRRB	0	1	1272	minCMV	1	set2	0.0280092	1	0.0962705	0.00190975	1	0.0112435	4.50522	0.306281	-0.704266	4.74737	0.139707	1.15701	1.99361	0.69716	-0.436886
ESRRB-1:1272, 1, set2, minProm	ESRRB	0	1	1272	minProm	1	set2	1.99517	0.738851	-0.842641	1.31187	0.823705	-0.448525	2.87825	0.5032	-0.905681	0.0137886	1	-0.116316	0.298101	0.976871	0.210042
ESRRB-1:1272, 1, set2, minTK	ESRRB	0	1	1272	minTK	1	set2	6.93969	0.152933	1.52119	1.70789	0.773657	0.398378	0.112979	0.971084	0.124799	-5.91e-09	1		0.158882	0.991451	-0.125844
ESRRB-1:1605, 4, set2, minCMV	ESRRB	0	1	1605	minCMV	4	set2	0.0774772	1	0.160089	5.25168	0.342958	-0.647731	5.31968	0.231264	-0.770892	0.91874	0.83241	-0.452144	2.40393	0.641547	-0.54582
ESRRB-1:1605, 4, set2, minProm	ESRRB	0	1	1605	minProm	4	set2	0.310223	0.983236	-0.471734	1.25097	0.827701	-0.435607	0.021196	0.995068	-0.0704545	-1.28e-09	1		1.97663	0.699977	0.55945
ESRRB-1:1605, 4, set2, minTK	ESRRB	0	1	1605	minTK	4	set2	0.057179	1	0.143752	1.73621	0.773657	-0.525218	0.401334	0.915357	-0.232361	0.00103567	1	0.0235617	0.107934	0.992215	-0.0953587
ESRRB-1:1938, 8, set2, minCMV	ESRRB	0	1	1938	minCMV	8	set2	0.823606	0.905686	0.628438	0.0886279	0.988014	-0.102222	1.77606	0.674518	0.561257	0.243042	1	-0.479518	0.00611528	1	-0.0319902
ESRRB-1:1938, 8, set2, minProm	ESRRB	0	1	1938	minProm	8	set2	3.02012	0.569457	-0.798128	0.674847	0.895345	-0.237656	3.17025	0.464948	-0.572272	1.40656	0.702423	-1.19716	1.07446	0.844142	-0.304606
ESRRB-1:1938, 8, set2, minTK	ESRRB	0	1	1938	minTK	8	set2	0.00664655	1	0.0580833	2.21671	0.711576	-0.550531	0.246686	0.945517	0.203896	0.263782	1	0.405837	0.116889	0.992215	-0.120275
ESRRB-1:273, 1, set1, minCMV	ESRRB	0	1	273	minCMV	1	set1	0.387941	0.966269	0.536368	0.0957813	0.987736	-0.148263	1.54092	0.707482	-0.624058	0.0621231	1	0.208026	1.35509	0.793492	0.618309
ESRRB-1:273, 1, set1, minProm	ESRRB	0	1	273	minProm	1	set1	3.02389	0.568785	1.85282	1.77038	0.770108	-0.665756	0.758898	0.83807	0.613943	0.126762	1	0.433435	1.09396	0.843321	-0.435434
ESRRB-1:273, 1, set1, minTK	ESRRB	0	1	273	minTK	1	set1	7.30684	0.129975	-2.54234	2.10848	0.726016	0.82931	0.502455	0.891277	0.401705	1.92e-09	0		0.0447844	0.996758	-0.0970899
ESRRB-1:606, 4, set1, minCMV	ESRRB	0	1	606	minCMV	4	set1	0.383601	0.966269	0.30296	1.73778	0.773657	0.405675	0.685927	0.854114	-0.272742	1.76778	0.607619	0.530959	0.024152	1	-0.0454209
ESRRB-1:606, 4, set1, minProm	ESRRB	0	1	606	minProm	4	set1	1.35421	0.841861	1.09713	0.0564642	0.995083	-0.140292	0.0392497	0.991709	-0.117308	0.0322444	1	-0.178372	0.669061	0.924175	-0.559567
ESRRB-1:606, 4, set1, minTK	ESRRB	0	1	606	minTK	4	set1	0.697104	0.928261	0.649593	0.586184	0.906131	-0.399705	1.05287	0.784462	-0.524637	-5.12e-12	1		2.35e-06	1	0.000691051
ESRRB-1:939, 8, set1, minCMV	ESRRB	0	1	939	minCMV	8	set1	0.802001	0.910487	0.621558	0.835558	0.872594	0.391278	0.235655	0.946777	0.29803	0.0218684	1	-0.123165	0.451111	0.963973	-0.26927
ESRRB-1:939, 8, set1, minProm	ESRRB	0	1	939	minProm	8	set1	0.000873	1	0.0382706	0.488802	0.922328	-0.305812	0.0720743	0.985175	0.240838	1.63e-07	0		0.00112499	1	-0.0208618
ESRRB-1:939, 8, set1, minTK	ESRRB	0	1	939	minTK	8	set1	2.32036	0.688491	-1.12612	0.0303011	0.995855	0.0767457	1.22167	0.759372	-0.559495	0.641749	0.913672	-1.0551	0.25707	0.980362	0.229215
ESRRG-1:1273, 1, set2, minCMV	ESRRG	0	1	1273	minCMV	1	set2	0.113748	1	-0.105751	0.0106665	0.997839	-0.0258623	0.157269	0.963663	0.0647906	1.64039	0.639931	0.283264	1.02611	0.853672	0.181518
ESRRG-1:1273, 1, set2, minProm	ESRRG	0	1	1273	minProm	1	set2	0.0742447	1	0.0863478	1.92046	0.751912	-0.229261	2.22998	0.603019	0.405227	1.9782	0.555467	0.498801	1.37396	0.791315	0.219266
ESRRG-1:1273, 1, set2, minTK	ESRRG	0	1	1273	minTK	1	set2	3.31983	0.526394	-0.42696	0.102465	0.985206	0.0442055	4.79426	0.272565	-0.360988	6.18659	0.0667613	-0.855466	4.65409	0.355539	-0.361511
ESRRG-1:1606, 4, set2, minCMV	ESRRG	0	1	1606	minCMV	4	set2	5.62312	0.234496	-0.510338	0.0609554	0.995083	0.0491373	0.631282	0.862504	0.136342	0.802018	0.872355	-0.237587	0.108683	0.992215	0.0587683
ESRRG-1:1606, 4, set2, minProm	ESRRG	0	1	1606	minProm	4	set2	3.34959	0.522283	-0.572803	0.761069	0.886254	-0.149101	3.16911	0.464948	-0.347089	0.14611	1	0.129536	0.984448	0.863276	0.235039
ESRRG-1:1606, 4, set2, minTK	ESRRG	0	1	1606	minTK	4	set2	0.101631	1	-0.0799765	2.76386	0.639885	-0.267908	0.0950566	0.976106	-0.0616407	8.64182	0.0188363	0.813024	1.26645	0.809643	-0.206124
ESRRG-1:1939, 8, set2, minCMV	ESRRG	0	1	1939	minCMV	8	set2	9.71713	0.0435482	-0.754477	0.688601	0.894983	-0.141153	2.89546	0.500818	0.383884	0.0858433	1	0.0648892	0.158841	0.991451	0.0707303
ESRRG-1:1939, 8, set2, minProm	ESRRG	0	1	1939	minProm	8	set2	0.681122	0.930985	-0.356537	1.4851	0.807963	-0.225694	0.117604	0.970057	0.112812	2.16728	0.510001	0.707885	0.0964642	0.992215	0.0707347
ESRRG-1:1939, 8, set2, minTK	ESRRG	0	1	1939	minTK	8	set2	0.971906	0.882515	-0.279625	1.75478	0.773657	-0.253353	0.646476	0.862084	-0.129	4.14631	0.189892	0.753087	0.515089	0.952548	0.141083
ESRRG-1:274, 1, set1, minCMV	ESRRG	0	1	274	minCMV	1	set1	0.39736	0.964508	0.248833	0.0241077	0.995956	-0.0373993	0.0126444	1	-0.0298881	0.289253	1	0.225064	0.0145208	1	0.0341377
ESRRG-1:274, 1, set1, minProm	ESRRG	0	1	274	minProm	1	set1	3.77442	0.464391	-0.637129	9.24253	0.0803433	0.593494	0.364552	0.922706	0.161668	1.43531	0.696033	-0.601336	0.00703242	1	-0.0205999
ESRRG-1:274, 1, set1, minTK	ESRRG	0	1	274	minTK	1	set1	0.144927	1	-0.133404	0.0036044	1	-0.0143689	4.35485	0.319779	-0.53985	0.249413	1	0.20545	0.895575	0.886133	0.231978
ESRRG-1:607, 4, set1, minCMV	ESRRG	0	1	607	minCMV	4	set1	0.992129	0.882515	0.260972	1.39545	0.814163	-0.224719	1.42587	0.727841	-0.207496	0.100092	1	0.0796937	0.0835808	0.99382	0.0732648
ESRRG-1:607, 4, set1, minProm	ESRRG	0	1	607	minProm	4	set1	0.0725989	1	-0.142723	2.20674	0.712801	-0.42207	0.106426	0.973546	-0.113271	0.120148	1	0.221578	0.134087	0.992155	0.129354
ESRRG-1:607, 4, set1, minTK	ESRRG	0	1	607	minTK	4	set1	1.28515	0.854104	-0.49554	0.385511	0.937817	0.17565	0.0859306	0.981159	-0.0984646	0.460875	0.96256	0.423876	0.166883	0.991451	-0.119253
ESRRG-1:940, 8, set1, minCMV	ESRRG	0	1	940	minCMV	8	set1	0.085781	1	-0.127396	0.561623	0.909538	-0.200757	0.362967	0.922765	0.167783	0.680232	0.90507	0.328457	0.495898	0.956207	0.204748
ESRRG-1:940, 8, set1, minProm	ESRRG	0	1	940	minProm	8	set1	1.08618	0.874497	-0.406157	3.48255	0.536033	-0.528216	0.680232	0.855274	-0.21503	0.040777	1	-0.101951	0.0325588	0.9992	-0.0507103
ESRRG-1:940, 8, set1, minTK	ESRRG	0	1	940	minTK	8	set1	0.883699	0.898631	-0.533755	0.237273	0.964207	-0.120765	0.0224648	0.995068	0.0562028	0.010131	1	0.0615674	1.71282	0.747123	0.379133
ESRRG-2:1274, 1, set2, minCMV	ESRRG	0	2	1274	minCMV	1	set2	0.307479	0.983916	0.1402	2.53522	0.668205	0.232974	0.482772	0.893842	-0.0999351	4.93066	0.127446	-0.415811	1.27381	0.808395	0.184903
ESRRG-2:1274, 1, set2, minProm	ESRRG	0	2	1274	minProm	1	set2	0.0164858	1	-0.0314819	0.262708	0.958533	-0.0762601	0.00702034	1	-0.015114	2.76	0.382306	0.427826	6.34894	0.193132	0.360361
ESRRG-2:1274, 1, set2, minTK	ESRRG	0	2	1274	minTK	1	set2	3.76983	0.464982	0.549026	1.61653	0.791794	-0.199976	3.3028	0.444372	-0.374199	0.0741273	1	0.0872712	3.81898	0.455183	-0.308187
ESRRG-2:1607, 4, set2, minCMV	ESRRG	0	2	1607	minCMV	4	set2	0.643801	0.937659	0.152962	1.01671	0.855133	0.163548	0.00320182	1	0.00859351	0.776483	0.878349	-0.182723	3.71082	0.462409	-0.338554
ESRRG-2:1607, 4, set2, minProm	ESRRG	0	2	1607	minProm	4	set2	0.25545	0.994317	-0.122628	13.6922	0.0110676	-0.548259	16.3504	0.00207489	-0.566557	0.890737	0.840359	-0.507431	1.37095	0.791377	-0.175993
ESRRG-2:1607, 4, set2, minTK	ESRRG	0	2	1607	minTK	4	set2	1.17898	0.865831	-0.220726	1.84703	0.756713	-0.1893	1.70911	0.682964	0.220683	0.000692	1	-0.00594697	5.08367	0.309103	0.314439
ESRRG-2:1940, 8, set2, minCMV	ESRRG	0	2	1940	minCMV	8	set2	0.181257	1	-0.113632	0.52096	0.914352	0.147834	2.27133	0.598003	0.26895	0.997635	0.809435	0.200547	2.8285	0.590551	-0.261058
ESRRG-2:1940, 8, set2, minProm	ESRRG	0	2	1940	minProm	8	set2	2.07622	0.726856	-0.389549	0.725311	0.893337	-0.152405	2.35036	0.591095	-0.258361	0.0843865	1	-0.119677	0.840409	0.898648	-0.147951
ESRRG-2:1940, 8, set2, minTK	ESRRG	0	2	1940	minTK	8	set2	0.0476571	1	0.0586739	0.180376	0.971996	0.0688994	0.867851	0.820254	0.164119	8.31569	0.0222364	-0.801905	3.23608	0.523002	-0.285957
ESRRG-2:275, 1, set1, minCMV	ESRRG	0	2	275	minCMV	1	set1	1.51354	0.812481	0.351203	0.704428	0.894603	0.124265	0.254834	0.944981	-0.0861242	0.471254	0.959471	-0.178441	0.902698	0.883978	-0.155234
ESRRG-2:275, 1, set1, minProm	ESRRG	0	2	275	minProm	1	set1	0.16097	1	0.102989	0.0259589	0.995855	0.0373067	0.0558815	0.988132	-0.0512914	1.28869	0.734511	0.399069	0.127805	0.992215	-0.0733221
ESRRG-2:275, 1, set1, minTK	ESRRG	0	2	275	minTK	1	set1	1.21408	0.861581	-0.343295	0.000316	1	0.00303144	1.66612	0.691274	-0.235757	1.32412	0.725303	0.376668	0.483872	0.958319	0.120596
ESRRG-2:608, 4, set1, minCMV	ESRRG	0	2	608	minCMV	4	set1	1.03913	0.877601	-0.271744	0.138882	0.975523	0.0566397	0.00073	1	-0.00417981	1.69785	0.626731	0.308953	0.000531	1	-0.00347285
ESRRG-2:608, 4, set1, minProm	ESRRG	0	2	608	minProm	4	set1	0.651448	0.936405	-0.349707	0.644556	0.901073	-0.167306	3.53146	0.4176	0.532736	0.228299	1	-0.203499	0.438452	0.965148	-0.139978
ESRRG-2:608, 4, set1, minTK	ESRRG	0	2	608	minTK	4	set1	0.408178	0.964508	-0.199745	0.00352547	1	0.010796	0.414269	0.913999	0.143994	4.54786	0.155197	0.839561	0.00970635	1	-0.0188905
ESRRG-2:941, 8, set1, minCMV	ESRRG	0	2	941	minCMV	8	set1	0.24396	0.99821	-0.110787	2.73451	0.642864	0.260479	0.00284181	1	0.00951934	4.86236	0.131842	0.518759	0.996114	0.861764	-0.168428
ESRRG-2:941, 8, set1, minProm	ESRRG	0	2	941	minProm	8	set1	0.99413	0.882515	-0.25034	0.0335441	0.995855	0.0292429	0.102571	0.975307	0.0585726	0.92316	0.830966	-0.405026	0.0787875	0.99382	0.0530135
ESRRG-2:941, 8, set1, minTK	ESRRG	0	2	941	minTK	8	set1	0.467066	0.957296	0.222343	0.838486	0.872594	0.157065	2.03165	0.635885	-0.294793	8.09984	0.0249509	0.966244	0.0787809	0.99382	0.0504577
ETS1-1:1060, 1, set2, minCMV	ETS1	0	1	1060	minCMV	1	set2	7.12024	0.139942	0.340825	57.0979	5.9e-12	0.99377	32.2041	1.02e-06	0.778498	96.5056	6.11e-22	-1.45289	34.9122	2.32e-07	-0.789222
ETS1-1:1060, 1, set2, minProm	ETS1	0	1	1060	minProm	1	set2	0.833077	0.904421	-0.132975	21.4837	0.000263	0.5329	1.9667	0.646705	0.209982	43.7676	2.51e-10	-1.00426	50.6011	9.9e-11	-0.846925
ETS1-1:1060, 1, set2, minTK	ETS1	0	1	1060	minTK	1	set2	3.16186	0.544007	0.255599	19.6887	0.000633	0.581559	1.58649	0.701569	0.184101	38.5293	3.65e-09	-0.893381	35.7803	1.57e-07	-0.729804
ETS1-1:1393, 4, set2, minCMV	ETS1	0	1	1393	minCMV	4	set2	11.5044	0.0194766	0.423898	127.879	2.35e-27	1.49754	71.6728	4.7e-15	1.16721	100.489	8.19e-23	-1.28006	53.2032	2.71e-11	-0.986219
ETS1-1:1393, 4, set2, minProm	ETS1	0	1	1393	minProm	4	set2	3.46821	0.508784	0.243012	28.6721	7.83e-06	0.730321	4.1151	0.345283	0.324313	25.068	3.64e-06	-0.743679	25.7995	2.15e-05	-0.681773
ETS1-1:1393, 4, set2, minTK	ETS1	0	1	1393	minTK	4	set2	2.75986	0.614527	0.236684	22.5177	0.000163	0.594063	6.77656	0.133391	0.429261	16.9721	0.000239	-0.602558	56.439	5.46e-12	-1.02971
ETS1-1:1726, 8, set2, minCMV	ETS1	0	1	1726	minCMV	8	set2	13.877	0.0062241	0.408592	144.566	5.84e-31	1.53862	77.0572	3.5e-16	1.22208	117.407	1.63e-26	-1.35285	81.4222	1.74e-17	-1.04609
ETS1-1:1726, 8, set2, minProm	ETS1	0	1	1726	minProm	8	set2	2.44967	0.664288	0.238295	33.8461	6.18e-07	0.835161	16.1492	0.00227798	0.593405	24.0081	6.27e-06	-0.806858	37.2131	8e-08	-0.788516
ETS1-1:1726, 8, set2, minTK	ETS1	0	1	1726	minTK	8	set2	6.35835	0.185012	0.340727	13.6947	0.0110676	0.467904	16.5107	0.00191905	0.572735	27.138	1.25e-06	-0.787643	35.2379	2.01e-07	-0.762306
ETS1-1:394, 4, set1, minCMV	ETS1	0	1	394	minCMV	4	set1	0.701331	0.92761	0.114543	41.0867	1.65e-08	0.854704	27.3042	1.07e-05	0.711254	93.5026	2.78e-21	-1.412	36.7638	9.83e-08	-0.789384
ETS1-1:394, 4, set1, minProm	ETS1	0	1	394	minProm	4	set1	0.0482433	1	0.0448259	0.769462	0.886254	0.136476	7.47825	0.103008	-0.539996	2.27668	0.483305	-0.285859	12.1471	0.0154227	-0.507499
ETS1-1:394, 4, set1, minTK	ETS1	0	1	394	minTK	4	set1	0.0986747	1	-0.0552126	4.95239	0.372912	0.297996	0.306899	0.935929	0.0998709	2.15808	0.511826	-0.268054	29.1669	4.06e-06	-0.704322
ETS1-1:61, 1, set1, minCMV	ETS1	0	1	61	minCMV	1	set1	0.159115	1	0.061611	21.8195	0.000223	0.678065	6.19746	0.165808	0.384349	62.1847	2.13e-14	-1.30966	18.5642	0.000728	-0.663471
ETS1-1:61, 1, set1, minProm	ETS1	0	1	61	minProm	1	set1	2.32059	0.688491	-0.271678	9.80279	0.0619591	0.381084	0.0840688	0.981159	-0.0435463	6.22342	0.065933	-0.459106	29.802	2.99e-06	-0.68119
ETS1-1:61, 1, set1, minTK	ETS1	0	1	61	minTK	1	set1	0.13226	1	-0.0655552	26.4872	2.39e-05	0.685255	1.40812	0.729515	-0.217394	0.567387	0.931753	-0.156802	28.0182	7.28e-06	-0.736893
ETS1-1:727, 8, set1, minCMV	ETS1	0	1	727	minCMV	8	set1	1.89216	0.755515	0.239515	15.2544	0.00552537	0.607892	11.1409	0.0220461	0.586526	30.8285	1.89e-07	-0.958366	35.7848	1.57e-07	-0.855044
ETS1-1:727, 8, set1, minProm	ETS1	0	1	727	minProm	8	set1	0.188833	1	0.0987086	3.51949	0.530973	-0.292391	0.422003	0.911577	-0.137056	5.88652	0.0777817	-0.566718	14.0843	0.00609869	-0.577807
ETS1-1:727, 8, set1, minTK	ETS1	0	1	727	minTK	8	set1	0.0576976	1	0.0418908	0.633937	0.901605	0.117987	3.59566	0.409603	-0.34149	2.79862	0.376375	-0.405507	26.632	1.41e-05	-0.742629
ETS1-2:1061, 1, set2, minCMV	ETS1	0	2	1061	minCMV	1	set2	1.16886	0.865831	0.143356	45.3312	2.08e-09	0.878653	36.7453	1.16e-07	0.846526	103.612	1.7e-23	-1.48997	46.4558	7.96e-10	-0.870196
ETS1-2:1061, 1, set2, minProm	ETS1	0	2	1061	minProm	1	set2	0.414256	0.964508	-0.103035	15.3606	0.00527405	0.562813	5.1455	0.247532	0.378511	24.064	6.1e-06	-0.829916	22.1375	0.000129	-0.644792
ETS1-2:1061, 1, set2, minTK	ETS1	0	2	1061	minTK	1	set2	0.436042	0.961788	-0.105593	16.442	0.00313044	0.523711	0.152871	0.964238	0.0702792	5.67973	0.0869734	-0.45496	47.5567	4.6e-10	-0.907546
ETS1-2:1394, 4, set2, minCMV	ETS1	0	2	1394	minCMV	4	set2	18.9616	0.000515	0.605617	63.798	2.06e-13	1.30021	51.5331	8.11e-11	1.1829	88.8327	2.94e-20	-1.29436	45.6837	1.16e-09	-0.946656
ETS1-2:1394, 4, set2, minProm	ETS1	0	2	1394	minProm	4	set2	0.00704699	1	-0.0134335	7.11082	0.190491	0.445263	0.263146	0.943701	-0.100481	24.7202	4.36e-06	-0.909044	32.355	8.45e-07	-0.828102
ETS1-2:1394, 4, set2, minTK	ETS1	0	2	1394	minTK	4	set2	0.27569	0.990456	0.0882994	13.1208	0.0144041	0.533362	0.31904	0.929753	0.0866169	34.2006	3.35e-08	-0.952242	20.8939	0.000232	-0.675062
ETS1-2:1727, 8, set2, minCMV	ETS1	0	2	1727	minCMV	8	set2	7.26426	0.131541	0.40712	76.8925	3.25e-16	1.36892	47.2757	6.5e-10	1.02601	80.9699	1.56e-18	-1.32011	42.9284	4.63e-09	-0.940942
ETS1-2:1727, 8, set2, minProm	ETS1	0	2	1727	minProm	8	set2	2.46108	0.662944	-0.300609	1.8752	0.754441	0.24261	5.60219	0.206371	0.590869	10.2936	0.00783418	-0.615263	10.7623	0.0290851	-0.552719
ETS1-2:1727, 8, set2, minTK	ETS1	0	2	1727	minTK	8	set2	0.159293	1	-0.0726086	6.53388	0.234533	0.40072	0.0107056	1	-0.0201498	11.6074	0.00392428	-0.647724	25.079	3.01e-05	-0.791374
ETS1-2:395, 4, set1, minCMV	ETS1	0	2	395	minCMV	4	set1	0.0225084	1	0.0300027	13.8441	0.010563	0.618287	8.74271	0.0620567	0.628745	26.1434	2.09e-06	-1.0235	12.2192	0.0149915	-0.617397
ETS1-2:395, 4, set1, minProm	ETS1	0	2	395	minProm	4	set1	1.15015	0.867791	-0.266017	0.322552	0.948509	0.089133	0.00822971	1	-0.0182446	3.16275	0.313066	0.446505	13.0938	0.00964021	-0.541256
ETS1-2:395, 4, set1, minTK	ETS1	0	2	395	minTK	4	set1	0.566297	0.949193	0.176984	1.08523	0.843232	0.178607	0.0292786	0.994281	-0.0484925	1.67472	0.632353	-0.375516	12.1597	0.0153972	-0.621579
ETS1-2:62, 1, set1, minCMV	ETS1	0	2	62	minCMV	1	set1	0.151001	1	0.0761989	10.1845	0.0534672	0.515949	0.818807	0.826219	0.158947	23.9014	6.62e-06	-0.937226	15.3047	0.00354209	-0.700151
ETS1-2:62, 1, set1, minProm	ETS1	0	2	62	minProm	1	set1	0.0148656	1	-0.0346401	7.11646	0.190491	0.520298	0.177815	0.958037	-0.128594	0.969622	0.816373	-0.339602	11.5532	0.020262	-0.64806
ETS1-2:62, 1, set1, minTK	ETS1	0	2	62	minTK	1	set1	0.00918661	1	-0.0197374	1.76077	0.772995	0.231441	0.550243	0.882011	0.149487	0.779634	0.877469	-0.25075	18.2439	0.000831	-0.677703
ETS1-2:728, 8, set1, minCMV	ETS1	0	2	728	minCMV	8	set1	0.837255	0.902419	0.147143	20.243	0.000485	0.690385	12.9693	0.00981906	0.631163	45.0055	1.34e-10	-1.1844	27.1821	1.08e-05	-0.784337
ETS1-2:728, 8, set1, minProm	ETS1	0	2	728	minProm	8	set1	0.991882	0.882515	0.190481	3.05629	0.591569	0.256619	5.96496	0.182299	-0.431221	1.44172	0.694929	-0.277159	15.0786	0.00387579	-0.578473
ETS1-2:728, 8, set1, minTK	ETS1	0	2	728	minTK	8	set1	0.58593	0.947592	0.132594	5.19413	0.348264	0.349709	0.57234	0.87989	0.146575	1.05389	0.794675	0.255765	14.3127	0.0054741	-0.573595
ETV2-1:1062, 1, set2, minCMV	ETV2	0	1	1062	minCMV	1	set2	0.0322052	1	0.0319993	5.22389	0.346707	0.357061	1.10468	0.78179	0.198427	2.87621	0.362201	-0.37477	7.80128	0.10681	-0.476165
ETV2-1:1062, 1, set2, minProm	ETV2	0	1	1062	minProm	1	set2	4.32919	0.384711	-0.538393	1.703	0.773657	0.241952	4.7014	0.282383	-0.555229	0.28495	1	0.209907	13.6561	0.007338	-0.676667
ETV2-1:1062, 1, set2, minTK	ETV2	0	1	1062	minTK	1	set2	4.16808	0.40878	-0.458277	0.0386327	0.995855	0.0381253	0.557622	0.881823	0.217976	0.0208987	1	0.0699733	3.63389	0.471458	-0.358585
ETV2-1:1395, 4, set2, minCMV	ETV2	0	1	1395	minCMV	4	set2	0.918098	0.891219	0.186574	6.31857	0.254612	0.42594	3.40202	0.434276	0.358195	1.26639	0.740944	-0.293029	7.69435	0.109667	-0.468632
ETV2-1:1395, 4, set2, minProm	ETV2	0	1	1395	minProm	4	set2	0.840525	0.902062	-0.239657	0.0845127	0.988292	0.0589238	0.886695	0.816448	-0.254743	0.189221	1	0.219077	5.22369	0.296937	-0.455013
ETV2-1:1395, 4, set2, minTK	ETV2	0	1	1395	minTK	4	set2	1.73865	0.787939	-0.353026	0.296946	0.953841	-0.111764	0.546559	0.883274	0.236044	0.000691	1	-0.015181	0.560423	0.937915	-0.160262
ETV2-1:1728, 8, set2, minCMV	ETV2	0	1	1728	minCMV	8	set2	0.0868243	1	-0.0676119	4.68625	0.391128	0.440419	3.82411	0.380787	0.426821	0.849394	0.854993	-0.272594	3.13925	0.539235	-0.358524
ETV2-1:1728, 8, set2, minProm	ETV2	0	1	1728	minProm	8	set2	1.55854	0.808949	0.39103	2.52783	0.668307	0.358249	2.76834	0.519322	-0.617885	9.6e-06	1	0.00182627	6.67451	0.168997	-0.589143
ETV2-1:1728, 8, set2, minTK	ETV2	0	1	1728	minTK	8	set2	3.61198	0.489855	-0.415455	3.08267	0.587099	0.282353	0.033824	0.993209	-0.0463404	0.896357	0.838364	-0.425634	8.27832	0.0870291	-0.457006
ETV2-1:396, 4, set1, minCMV	ETV2	0	1	396	minCMV	4	set1	0.283396	0.987724	0.170084	0.924044	0.863502	0.271798	0.2445	0.945672	0.17059	0.376718	0.990602	0.277956	1.38114	0.789835	-0.332822
ETV2-1:396, 4, set1, minProm	ETV2	0	1	396	minProm	4	set1	1.4325	0.830668	0.591089	0.869704	0.867719	-0.252607	0.180569	0.957434	0.212065	0.0941409	1	0.274663	4.82293	0.336838	-0.603288
ETV2-1:396, 4, set1, minTK	ETV2	0	1	396	minTK	4	set1	0.0701684	1	-0.117239	0.49129	0.922328	0.210227	0.919432	0.810876	0.459442	0.00365916	1	0.056135	3.25335	0.52065	-0.514064
ETV2-1:63, 1, set1, minCMV	ETV2	0	1	63	minCMV	1	set1	2.57999	0.647943	0.483435	0.0522246	0.995362	0.0604766	0.132455	0.968578	0.11948	1.27899	0.737392	-0.45827	1.18916	0.827713	-0.295419
ETV2-1:63, 1, set1, minProm	ETV2	0	1	63	minProm	1	set1	0.451765	0.960853	0.200898	0.347958	0.943885	-0.128839	1.03409	0.787554	-0.295401	1.01505	0.802697	0.416602	9.97596	0.0422136	-0.584857
ETV2-1:63, 1, set1, minTK	ETV2	0	1	63	minTK	1	set1	1.2368	0.85881	-0.311449	0.0567801	0.995083	-0.052292	2.09592	0.623731	-0.44123	0.236468	1	0.252571	12.3751	0.0139345	-0.811312
ETV2-1:729, 8, set1, minCMV	ETV2	0	1	729	minCMV	8	set1	0.0231593	1	0.0388595	1.50617	0.806339	0.253362	1.48892	0.714746	-0.320369	0.838997	0.859676	-0.308631	2.25722	0.660863	-0.343824
ETV2-1:729, 8, set1, minProm	ETV2	0	1	729	minProm	8	set1	0.684733	0.930646	0.441337	0.0329562	0.995855	0.0571886	0.0485467	0.9883	0.126826	2.96e-06	0		1.42987	0.780814	-0.393291
ETV2-1:729, 8, set1, minTK	ETV2	0	1	729	minTK	8	set1	0.00153527	1	-0.0135686	1.19808	0.831187	0.247147	0.125384	0.968578	-0.133245	0.317294	1	-0.35625	3.6755	0.465242	-0.417993
ETV6-1:1063, 1, set2, minCMV	ETV6	0	1	1063	minCMV	1	set2	0.707785	0.926161	-0.144953	3.06717	0.590094	0.248493	2.95898	0.494585	-0.352696	1.75236	0.612457	-0.271062	9.78833	0.0459096	-0.486465
ETV6-1:1063, 1, set2, minProm	ETV6	0	1	1063	minProm	1	set2	0.000274	1	-0.00458946	0.217524	0.965504	0.0806875	8.75259	0.0620567	-0.733787	0.237277	1	0.231836	5.38251	0.280852	-0.412687
ETV6-1:1063, 1, set2, minTK	ETV6	0	1	1063	minTK	1	set2	1.33119	0.845747	-0.263883	0.0217212	0.996293	0.0251975	1.59857	0.700681	-0.352393	0.0166891	1	0.0663061	7.2594	0.130738	-0.461931
ETV6-1:1396, 4, set2, minCMV	ETV6	0	1	1396	minCMV	4	set2	0.127366	1	-0.0765215	0.800362	0.881144	0.16757	0.252001	0.944981	-0.127781	6.17262	0.067174	-0.713385	18.3794	0.000791	-0.819889
ETV6-1:1396, 4, set2, minProm	ETV6	0	1	1396	minProm	4	set2	1.01169	0.882025	-0.349293	0.0339386	0.995855	0.0370256	1.82916	0.667946	-0.561	0.253084	1	-0.374968	7.32589	0.126754	-0.517202
ETV6-1:1396, 4, set2, minTK	ETV6	0	1	1396	minTK	4	set2	1.75411	0.783939	-0.418019	1.4375	0.8137	0.239493	2.22913	0.603019	-0.5677	0.115956	1	-0.163148	8.30669	0.0859849	-0.61035
ETV6-1:1729, 8, set2, minCMV	ETV6	0	1	1729	minCMV	8	set2	0.587943	0.947592	-0.160022	4.68412	0.391128	0.392634	0.630732	0.862504	0.179148	2.67875	0.397217	-0.430837	4.16375	0.405489	-0.394677
ETV6-1:1729, 8, set2, minProm	ETV6	0	1	1729	minProm	8	set2	9.16201	0.055863	-0.767607	0.118851	0.978718	0.0534852	1.81605	0.670422	-0.37024	0.0776323	1	0.138418	11.187	0.0238798	-0.494359
ETV6-1:1729, 8, set2, minTK	ETV6	0	1	1729	minTK	8	set2	0.0212501	1	0.0441185	1.22094	0.827701	0.215595	0.666245	0.857503	-0.368411	0.327542	1	0.27348	3.07785	0.547068	-0.330117
ETV6-1:397, 4, set1, minCMV	ETV6	0	1	397	minCMV	4	set1	0.128071	1	-0.0900788	1.48953	0.807963	0.228509	0.179639	0.957434	0.104781	1.96028	0.558672	-0.393903	4.24571	0.401838	-0.417285
ETV6-1:397, 4, set1, minProm	ETV6	0	1	397	minProm	4	set1	0.0479172	1	-0.0843154	0.0578598	0.995083	-0.0556334	0.0247918	0.994281	-0.0629481	3.08976	0.324701	0.927326	0.448141	0.963973	-0.166096
ETV6-1:397, 4, set1, minTK	ETV6	0	1	397	minTK	4	set1	0.00940184	1	0.0275949	0.673472	0.8957	-0.150634	0.98299	0.798195	-0.272997	1.67202	0.632775	0.602642	0.761519	0.907003	-0.144509
ETV6-1:64, 1, set1, minCMV	ETV6	0	1	64	minCMV	1	set1	0.506659	0.954763	-0.175917	4.4029	0.430253	0.400244	0.979715	0.798195	0.22683	0.720792	0.894412	-0.299214	2.7057	0.603792	-0.321958
ETV6-1:64, 1, set1, minProm	ETV6	0	1	64	minProm	1	set1	1.51751	0.812326	-0.373678	0.52174	0.914352	0.139121	0.711984	0.847479	-0.331793	0.546193	0.938041	0.588411	1.19289	0.826265	-0.224652
ETV6-1:64, 1, set1, minTK	ETV6	0	1	64	minTK	1	set1	1.79274	0.777977	-0.328841	0.427949	0.927977	0.118484	1.10065	0.781924	-0.286081	1.06232	0.791652	0.42982	6.76644	0.160962	-0.471107
ETV6-1:730, 8, set1, minCMV	ETV6	0	1	730	minCMV	8	set1	2.10161	0.724247	-0.384947	1.63037	0.789061	0.280005	1.39723	0.729892	-0.311481	0.0662197	1	0.105019	4.15613	0.405489	-0.453397
ETV6-1:730, 8, set1, minProm	ETV6	0	1	730	minProm	8	set1	2.08011	0.726856	-0.53682	0.154923	0.9755	0.0854034	4.52688	0.303344	-0.799668	0.00760474	1	-0.0724872	1.33189	0.797423	-0.271794
ETV6-1:730, 8, set1, minTK	ETV6	0	1	730	minTK	8	set1	0.579115	0.947592	-0.250011	0.703524	0.894603	-0.157747	0.978962	0.798195	-0.35587	2.09831	0.524271	0.931015	3.84114	0.454421	-0.374728
Esrra-1:1275, 1, set2, minCMV	Esrra	0	1	1275	minCMV	1	set2	0.0529169	1	0.053127	0.930616	0.862773	0.179975	0.00105475	1	0.00536086	1.38468	0.706339	0.26086	0.00537391	1	0.0108429
Esrra-1:1275, 1, set2, minProm	Esrra	0	1	1275	minProm	1	set2	6.49465	0.178632	-0.744543	0.0110058	0.997839	0.0171038	2.57464	0.552414	0.343754	0.70427	0.895998	0.25917	0.590811	0.934244	0.12499
Esrra-1:1275, 1, set2, minTK	Esrra	0	1	1275	minTK	1	set2	3.3949	0.519983	0.479018	5.64329	0.304582	-0.366688	0.497449	0.892613	0.129256	6.66244	0.0529044	0.740172	0.403394	0.968237	-0.0941341
Esrra-1:1608, 4, set2, minCMV	Esrra	0	1	1608	minCMV	4	set2	1.52867	0.809999	-0.393902	0.177732	0.972432	0.070755	2.537	0.55685	0.284289	0.612867	0.923972	0.210913	0.577012	0.937139	0.12025
Esrra-1:1608, 4, set2, minProm	Esrra	0	1	1608	minProm	4	set2	0.045212	1	-0.0497178	3.38057	0.548267	-0.315531	1.93608	0.651368	0.259909	0.195187	1	-0.164171	0.00287863	1	-0.00926793
Esrra-1:1608, 4, set2, minTK	Esrra	0	1	1608	minTK	4	set2	0.232262	1	0.10629	0.721074	0.893337	-0.151028	0.366707	0.922706	0.107981	2.75771	0.38254	-0.659581	0.0111435	1	0.0167765
Esrra-1:1941, 8, set2, minCMV	Esrra	0	1	1941	minCMV	8	set2	0.0176041	1	0.025457	0.884871	0.867624	0.213839	2.45607	0.569431	0.262896	1.63614	0.640938	-0.3052	0.0471038	0.996758	-0.039285
Esrra-1:1941, 8, set2, minProm	Esrra	0	1	1941	minProm	8	set2	12.7619	0.010405	-1.19361	2.95255	0.606942	0.356328	0.87051	0.820254	0.21549	0.14133	1	0.147641	1.31645	0.79987	-0.211129
Esrra-1:1941, 8, set2, minTK	Esrra	0	1	1941	minTK	8	set2	0.396638	0.964508	-0.162374	0.96024	0.862373	-0.159111	0.942954	0.804889	-0.172328	0.0822481	1	-0.113541	3.76371	0.457972	-0.301458
Esrra-1:276, 1, set1, minCMV	Esrra	0	1	276	minCMV	1	set1	0.439406	0.961333	-0.214787	4.87033	0.374986	-0.429742	0.996593	0.794811	0.240041	2.6027	0.412917	0.521434	5.80273	0.237694	-0.543298
Esrra-1:276, 1, set1, minProm	Esrra	0	1	276	minProm	1	set1	4.9487	0.310411	-0.902579	0.134844	0.975523	-0.0949882	0.970176	0.80004	-0.308618	0.0636789	1	0.158437	2.60731	0.620285	0.365413
Esrra-1:276, 1, set1, minTK	Esrra	0	1	276	minTK	1	set1	1.23074	0.859982	-0.448766	0.612884	0.905598	-0.22055	1.57459	0.701737	-0.331057	1.21056	0.755076	0.699117	0.0755994	0.994348	0.0677923
Esrra-1:609, 4, set1, minCMV	Esrra	0	1	609	minCMV	4	set1	0.940169	0.887938	0.203829	0.318386	0.948509	0.0956753	0.0929047	0.9767	-0.0531285	0.80613	0.871091	-0.23748	2.01943	0.695229	0.248188
Esrra-1:609, 4, set1, minProm	Esrra	0	1	609	minProm	4	set1	7.55628	0.116865	-0.812711	0.926695	0.862773	-0.211781	1.46787	0.720695	-0.323257	0.103597	1	-0.134054	0.0126776	1	-0.0236776
Esrra-1:609, 4, set1, minTK	Esrra	0	1	609	minTK	4	set1	0.0382031	1	0.0716297	0.959507	0.862488	-0.204425	0.0123053	1	0.0282446	1.84231	0.587656	-0.662935	0.760749	0.907003	0.190071
Esrra-1:942, 8, set1, minCMV	Esrra	0	1	942	minCMV	8	set1	1.56889	0.808949	-0.748751	1.70364	0.773657	-0.365609	0.318322	0.929753	0.17614	1.18327	0.763197	-0.656225	0.303759	0.976871	0.163806
Esrra-1:942, 8, set1, minProm	Esrra	0	1	942	minProm	8	set1	0.387036	0.966269	-0.501266	0.100961	0.985535	0.111414	0.00368512	1	0.0199723	2.34218	0.466809	-1.34702	1.52189	0.769568	0.413477
Esrra-1:942, 8, set1, minTK	Esrra	0	1	942	minTK	8	set1	6.79317	0.161078	-1.08022	5.68172	0.303895	-0.426373	0.899692	0.812753	-0.210812	3.02389	0.335595	0.69381	0.800713	0.900423	-0.159981
FOXB1-1:1203, 1, set2, minCMV	FOXB1	0	1	1203	minCMV	1	set2	0.854852	0.900442	0.190507	14.8681	0.00650405	0.606012	0.306441	0.935929	-0.0943217	0.108654	1	-0.0674718	3.44629	0.495643	-0.332122
FOXB1-1:1203, 1, set2, minProm	FOXB1	0	1	1203	minProm	1	set2	0.0414071	1	-0.0717512	0.0119621	0.997839	-0.020543	5.92915	0.183423	-0.554194	0.18037	1	0.218869	0.760164	0.907003	0.193404
FOXB1-1:1203, 1, set2, minTK	FOXB1	0	1	1203	minTK	1	set2	0.290713	0.986502	-0.162947	0.690618	0.894983	-0.160526	4.63376	0.289727	-0.40539	1.97108	0.556906	-0.614639	1.36294	0.791999	-0.192882
FOXB1-1:1536, 4, set2, minCMV	FOXB1	0	1	1536	minCMV	4	set2	2.23464	0.699298	0.302949	16.9159	0.00259752	0.699646	1.01115	0.791963	-0.166432	0.908025	0.834924	-0.197645	3.49551	0.490059	0.339547
FOXB1-1:1536, 4, set2, minProm	FOXB1	0	1	1536	minProm	4	set2	2.48636	0.66013	0.74675	0.46474	0.924418	-0.132472	0.00415675	1	0.0176225	0.0258652	1	-0.0629476	1.0668	0.845151	-0.254265
FOXB1-1:1536, 4, set2, minTK	FOXB1	0	1	1536	minTK	4	set2	7.54094	0.117127	-1.04031	0.898219	0.866436	0.165076	0.413849	0.913999	-0.15006	0.426705	0.972509	-0.249762	1.64927	0.759428	0.24314
FOXB1-1:1869, 8, set2, minCMV	FOXB1	0	1	1869	minCMV	8	set2	0.096957	1	0.0598055	14.5933	0.0073494	0.553958	0.11616	0.970555	-0.0548356	0.173635	1	0.0791424	1.26822	0.809643	-0.170198
FOXB1-1:1869, 8, set2, minProm	FOXB1	0	1	1869	minProm	8	set2	0.830666	0.904551	0.326651	0.23514	0.964237	-0.0991681	2.76221	0.519432	-0.391814	0.0370734	1	-0.0798589	0.000759	1	-0.00538223
FOXB1-1:1869, 8, set2, minTK	FOXB1	0	1	1869	minTK	8	set2	4.9115	0.312988	-0.701955	5.20754	0.348084	0.385006	0.589444	0.872677	0.182556	0.640241	0.913761	0.247041	0.687148	0.920564	-0.143081
FOXB1-1:204, 1, set1, minCMV	FOXB1	0	1	204	minCMV	1	set1	0.654654	0.935336	-0.250774	11.2437	0.0344099	0.695123	2.31095	0.591095	-0.411717	2.7345	0.386858	-0.532999	0.899012	0.885353	-0.241138
FOXB1-1:204, 1, set1, minProm	FOXB1	0	1	204	minProm	1	set1	1.45308	0.827973	-0.380348	0.00153148	1	-0.00680356	0.752135	0.838657	-0.185659	1.47354	0.684784	0.645994	0.230269	0.984361	0.0966252
FOXB1-1:204, 1, set1, minTK	FOXB1	0	1	204	minTK	1	set1	0.159005	1	-0.21523	0.264501	0.958533	-0.12538	0.506608	0.891042	0.28048	0.0831403	1	-0.259321	0.699223	0.920249	0.222151
FOXB1-1:537, 4, set1, minCMV	FOXB1	0	1	537	minCMV	4	set1	1.78588	0.777977	0.306817	7.66495	0.157961	0.473902	3.44037	0.427714	0.377754	0.347878	0.999337	-0.13664	0.0539677	0.996758	0.0443718
FOXB1-1:537, 4, set1, minProm	FOXB1	0	1	537	minProm	4	set1	0.0305283	1	-0.0939597	1.39993	0.814027	-0.292039	0.0178672	0.997765	-0.0567414	0.234912	1	-0.377366	0.358183	0.972943	-0.177484
FOXB1-1:537, 4, set1, minTK	FOXB1	0	1	537	minTK	4	set1	0.919568	0.891219	0.387394	0.725689	0.893337	-0.186073	0.0189554	0.996343	-0.0365134	1.93695	0.562661	0.727989	0.423226	0.968237	-0.147639
FOXB1-1:870, 8, set1, minCMV	FOXB1	0	1	870	minCMV	8	set1	0.342692	0.974778	0.186811	2.81176	0.631688	0.351959	0.209827	0.950041	-0.122667	4.20853	0.184591	-0.871723	0.270153	0.979401	-0.12469
FOXB1-1:870, 8, set1, minProm	FOXB1	0	1	870	minProm	8	set1	0.226213	1	-0.229249	0.0355302	0.995855	-0.0452141	0.348042	0.925305	-0.200379	0.0803309	1	0.178474	0.272621	0.979401	0.158235
FOXB1-1:870, 8, set1, minTK	FOXB1	0	1	870	minTK	8	set1	0.194017	1	-0.256935	0.661943	0.897606	-0.238904	0.628721	0.863017	-0.298502	1.53103	0.667994	0.964492	3.26e-05	1	0.00187419
FOXB1-2:1204, 1, set2, minCMV	FOXB1	0	2	1204	minCMV	1	set2	-8.82e-11	1	-0.0419546	0.498588	0.920633	-1.18759	1.14e-09	0					-1.22e-11	1
FOXB1-2:1204, 1, set2, minProm	FOXB1	0	2	1204	minProm	1	set2	1.16e-09	1	-0.744187	0.00776535	0.997839	0.0687393	0.0624572	0.985366	0.274227	9.92e-12	1	-0.908185	1.07722	0.844142	-1.02975
FOXB1-2:1204, 1, set2, minTK	FOXB1	0	2	1204	minTK	1	set2	7.2e-10	1	-0.561803	1.42245	0.814027	-1.16636	1.73e-11	1	-0.0896514	4.24e-10	0		-4.22e-09	1
FOXB1-2:1537, 4, set2, minCMV	FOXB1	0	2	1537	minCMV	4	set2	0.355802	0.9713	0.944768	0.168282	0.972926	-0.350496	0.097814	0.975307	-0.31735	-1.6e-10	1		0.799122	0.900423	-0.735784
FOXB1-2:1537, 4, set2, minProm	FOXB1	0	2	1537	minProm	4	set2	0.320152	0.97958	0.658563	0.578773	0.906131	-0.478197	0.0210897	0.995068	-0.126631	1.92e-10	0		7.85e-06	1	-0.00281007
FOXB1-2:1537, 4, set2, minTK	FOXB1	0	2	1537	minTK	4	set2				0.698466	0.894983	-0.707055	1.30155	0.742763	-1.25181	1.96e-10	1	0	5.7e-09	0
FOXB1-2:1870, 8, set2, minCMV	FOXB1	0	2	1870	minCMV	8	set2	1.91663	0.751155	-1.65546	1.00605	0.855133	-1.15552	0.432307	0.907832	0.615095	9.02e-10	0		1.1e-11	0
FOXB1-2:1870, 8, set2, minProm	FOXB1	0	2	1870	minProm	8	set2	9.99e-11	1	0	0.144582	0.975523	-0.573133	0.00418296	1	0.0759252	-1.4e-10	1		0.253317	0.980362	0.571758
FOXB1-2:1870, 8, set2, minTK	FOXB1	0	2	1870	minTK	8	set2	-5.3e-09	1		3.43409	0.541733	0.81035	8.54e-07	1	0.0540702	1.90429	0.569779	-0.821253	1.51682	0.769568	0.715229
FOXB1-2:205, 1, set1, minCMV	FOXB1	0	2	205	minCMV	1	set1				1.9499	0.748564	-1.35089	7.24e-11	1	1.17221
FOXB1-2:205, 1, set1, minProm	FOXB1	0	2	205	minProm	1	set1	-2.19e-11	1	-0.155112	0.688727	0.894983	-0.917928	-1.15e-11	1	0.346286				-6.68e-10	1	0
FOXB1-2:205, 1, set1, minTK	FOXB1	0	2	205	minTK	1	set1				3.91e-09	1	-1.27993	1.87e-11	1	0.541914				0.145947	0.991451	-0.1786
FOXB1-2:538, 4, set1, minCMV	FOXB1	0	2	538	minCMV	4	set1	0.0160954	1	-0.136226	0.643318	0.901073	-0.73834	0.299846	0.937097	0.538072	-1.3e-08	1		1.59e-12	0
FOXB1-2:538, 4, set1, minProm	FOXB1	0	2	538	minProm	4	set1	6.12e-07	1	-0.255449	0.124207	0.975822	-0.23548	1.42e-09	1	-0.073707	2.3e-12	0		2.09415	0.685613	-1.29653
FOXB1-2:538, 4, set1, minTK	FOXB1	0	2	538	minTK	4	set1	-8.13e-12	1	-0.129275	4.25549	0.443113	-2.89486	1.78939	0.673403	1.94246				2.08e-09	0
FOXB1-2:871, 8, set1, minCMV	FOXB1	0	2	871	minCMV	8	set1	-5.19e-10	1	0	3.08548	0.587099	-1.72523	1.76e-10	1	-0.226037	3.87e-09	1	0	3e-09	0
FOXB1-2:871, 8, set1, minProm	FOXB1	0	2	871	minProm	8	set1	2.14e-11	1	-0.0280577	1.606	0.794055	-0.771752	-1.18e-08	1	1.03684				0.977829	0.865437	0.628573
FOXB1-2:871, 8, set1, minTK	FOXB1	0	2	871	minTK	8	set1	1.28e-07	1	-0.146052	0.0117902	0.997839	-0.12209	1.41117	0.729515	-1.00998	2.05e-10	1	0	2.49341	0.630011	1.13786
FOXC1-1:1205, 1, set2, minCMV	FOXC1	0	1	1205	minCMV	1	set2	0.857017	0.900442	-0.553526	0.0391988	0.995855	0.0565193	0.0428922	0.99141	-0.0710613	0.000618	1	-0.0152719	1.83742	0.729967	0.425435
FOXC1-1:1205, 1, set2, minProm	FOXC1	0	1	1205	minProm	1	set2	0.836908	0.902419	-0.473766	0.299026	0.95327	-0.164626	1.98755	0.642172	-0.505171	0.0113678	1	0.0831387	0.0307068	0.9992	-0.076104
FOXC1-1:1205, 1, set2, minTK	FOXC1	0	1	1205	minTK	1	set2	0.104034	1	-0.149775	3.16095	0.57875	-0.47672	3.13286	0.4712	-0.530769	3.72753	0.23448	1.23397	1.00489	0.85966	-0.239439
FOXC1-1:1538, 4, set2, minCMV	FOXC1	0	1	1538	minCMV	4	set2	1.11106	0.873679	0.621761	1.30955	0.823705	-0.424799	0.249078	0.944981	-0.213309	0.0957855	1	-0.223916	0.392952	0.968237	-0.23695
FOXC1-1:1538, 4, set2, minProm	FOXC1	0	1	1538	minProm	4	set2	0.0248009	1	-0.0997358	0.167399	0.972926	0.137275	0.568246	0.87989	-0.246417	0.0236934	1	-0.0944081	0.186691	0.989606	-0.120939
FOXC1-1:1538, 4, set2, minTK	FOXC1	0	1	1538	minTK	4	set2	1.50044	0.816219	-0.637823	2.35387	0.693156	-0.553553	1.28207	0.743306	0.442685	0.0105632	1	0.11351	0.0809324	0.99382	0.0936781
FOXC1-1:1871, 8, set2, minCMV	FOXC1	0	1	1871	minCMV	8	set2	0.248521	0.996058	-0.258516	0.169992	0.972926	0.12114	0.18882	0.956687	0.167977	0.344596	0.999378	-0.395745	0.0748337	0.994639	0.0962988
FOXC1-1:1871, 8, set2, minProm	FOXC1	0	1	1871	minProm	8	set2	4.75262	0.330071	1.34245	0.117824	0.978718	-0.130483	2.03726	0.635262	-0.4816	1.36384	0.712649	0.966819	0.776189	0.904117	0.301345
FOXC1-1:1871, 8, set2, minTK	FOXC1	0	1	1871	minTK	8	set2	0.0218188	1	-0.121326	0.168618	0.972926	0.153148	1.37655	0.730035	-0.445891	0.0905333	1	-0.299099	0.317408	0.976387	0.187136
FOXC1-1:206, 1, set1, minCMV	FOXC1	0	1	206	minCMV	1	set1	0.0625758	1	-0.150196	0.15507	0.9755	-0.110959	2.24886	0.601352	-0.489053	0.150806	1	-0.232453	0.47265	0.960044	-0.231861
FOXC1-1:206, 1, set1, minProm	FOXC1	0	1	206	minProm	1	set1	0.00180758	1	-0.0414925	0.0434983	0.995855	0.0970968	0.512954	0.889625	-0.343234	-3.92e-10	1		0.0445638	0.996758	-0.0956335
FOXC1-1:206, 1, set1, minTK	FOXC1	0	1	206	minTK	1	set1	0.00255832	1	0.0441208	0.000324	1	-0.00618325	2.26983	0.598003	0.706297	0.754082	0.884569	0.591649	1.94667	0.704753	-0.48723
FOXC1-1:539, 4, set1, minCMV	FOXC1	0	1	539	minCMV	4	set1	6.32968	0.185894	2.0314	0.0106227	0.997839	-0.0372001	0.184163	0.957434	0.177786	0.305861	1	0.430903	3.25434	0.52065	0.612346
FOXC1-1:539, 4, set1, minProm	FOXC1	0	1	539	minProm	4	set1	0.0261952	1	0.126161	0.132787	0.975523	0.140777	1.3105	0.742448	-0.578378	0.792576	0.872504	0.977297	0.412208	0.968237	-0.24518
FOXC1-1:539, 4, set1, minTK	FOXC1	0	1	539	minTK	4	set1	1.94967	0.743765	-0.803373	0.000527	1	-0.00794756	0.464287	0.898807	-0.265925	-1e-09	1		0.0182244	1	-0.0451749
FOXC1-1:872, 8, set1, minCMV	FOXC1	0	1	872	minCMV	8	set1	1.2842	0.854104	0.734054	0.586919	0.906131	-0.241944	0.43445	0.906992	-0.245548	0.534858	0.940466	-0.562881	0.0135452	1	0.0394919
FOXC1-1:872, 8, set1, minProm	FOXC1	0	1	872	minProm	8	set1	1.21132	0.862164	0.99135	1.69808	0.775225	0.622454	0.126871	0.968578	-0.203568	0.193584	1	0.429583	0.0347659	0.999083	-0.0801045
FOXC1-1:872, 8, set1, minTK	FOXC1	0	1	872	minTK	8	set1	0.261686	0.992691	-0.633379	0.34686	0.943885	-0.318876	0.51397	0.889625	-0.436443	1.23783	0.750197	-0.955567	0.00858223	1	0.0455125
FOXC1-2:1206, 1, set2, minCMV	FOXC1	0	2	1206	minCMV	1	set2	0.0793943	1	-0.285642	0.123122	0.976839	0.133754	0.862742	0.820254	-0.468154	0.000146	1	0.00904771	0.149745	0.991451	0.203085
FOXC1-2:1206, 1, set2, minProm	FOXC1	0	2	1206	minProm	1	set2	0.203552	1	-0.284752	0.10682	0.98357	0.160107	1.40095	0.729515	-0.515454	4.47e-09	0		0.662195	0.924175	-0.430938
FOXC1-2:1206, 1, set2, minTK	FOXC1	0	2	1206	minTK	1	set2	0.594589	0.947592	-0.686029	0.885693	0.867624	-0.510884	0.0853137	0.981159	-0.143685	2.07e-11	0		0.870249	0.892083	0.396167
FOXC1-2:1539, 4, set2, minCMV	FOXC1	0	2	1539	minCMV	4	set2	1.25256	0.856251	1.06127	0.0868802	0.988014	-0.11258	0.35901	0.923764	-0.308621	1.76726	0.607619	0.841726	0.361696	0.972943	0.268751
FOXC1-2:1539, 4, set2, minProm	FOXC1	0	2	1539	minProm	4	set2	1.0048	0.882025	0.59821	0.029003	0.995855	0.0599306	0.497088	0.892613	0.316719	0.440891	0.96831	0.479046	1.1896	0.827713	0.366935
FOXC1-2:1539, 4, set2, minTK	FOXC1	0	2	1539	minTK	4	set2	3.16589	0.544007	-1.42254	0.450053	0.924418	0.288269	0.0432524	0.99141	0.109884	-7.69e-10	1		0.0561426	0.996758	-0.0786566
FOXC1-2:1872, 8, set2, minCMV	FOXC1	0	2	1872	minCMV	8	set2	0.177665	1	0.226542	0.422216	0.930145	-0.198991	0.0126402	1	-0.0402707	0.0194039	1	0.0766572	1.33973	0.795301	0.341093
FOXC1-2:1872, 8, set2, minProm	FOXC1	0	2	1872	minProm	8	set2	0.000306	1	0.0146516	2.13756	0.724696	0.64104	1.5178	0.709611	-0.703178	0.76631	0.881297	0.982728	0.0685176	0.995552	0.140904
FOXC1-2:1872, 8, set2, minTK	FOXC1	0	2	1872	minTK	8	set2	0.153645	1	-0.450171	2.60005	0.655179	-0.667886	0.0231115	0.995068	-0.135255	1.29e-08	0		3.90425	0.449307	0.954986
FOXC1-2:207, 1, set1, minCMV	FOXC1	0	2	207	minCMV	1	set1	0.0622054	1	-0.216939	0.471766	0.923443	-0.325383	0.401086	0.915357	-0.33041	-1.54e-10	1		0.00787753	1	-0.0452871
FOXC1-2:207, 1, set1, minProm	FOXC1	0	2	207	minProm	1	set1	0.379959	0.967137	-0.621039	0.00410538	1	-0.0294857	0.368289	0.922706	-0.35447	-3.11e-10	1		0.385786	0.969773	-0.306195
FOXC1-2:207, 1, set1, minTK	FOXC1	0	2	207	minTK	1	set1	0.862457	0.898631	1.11526	1.19042	0.831705	-0.48866	1.72462	0.680023	-0.80792	2.10107	0.523635	1.36539	9.47e-05	1	-0.00382192
FOXC1-2:540, 4, set1, minCMV	FOXC1	0	2	540	minCMV	4	set1	4.15567	0.408813	-1.61856	0.39786	0.936583	0.269522	0.000457	1	-0.0238186	-5.54e-09	1		0.330691	0.975892	0.304939
FOXC1-2:540, 4, set1, minProm	FOXC1	0	2	540	minProm	4	set1	0.00764296	1	-0.109784	0.0113175	0.997839	0.0506161	1.60041	0.700681	-0.76633	4.15e-08	0		3.20775	0.527432	0.726869
FOXC1-2:540, 4, set1, minTK	FOXC1	0	2	540	minTK	4	set1	0.0129248	1	0.137414	0.649734	0.901073	0.386081	0.445834	0.903809	-0.639921	0.146287	1	0.515942	0.687539	0.920564	0.394246
FOXC1-2:873, 8, set1, minCMV	FOXC1	0	2	873	minCMV	8	set1	0.572438	0.949193	0.929865	0.200836	0.968861	0.16227	0.982242	0.798195	-0.597553	0.0188238	1	-0.129111	0.471633	0.960044	-0.323492
FOXC1-2:873, 8, set1, minProm	FOXC1	0	2	873	minProm	8	set1	2.78505	0.614527	1.93513	0.418385	0.930815	-0.488223	0.483326	0.893842	0.480558				0.651858	0.926345	0.549386
FOXC1-2:873, 8, set1, minTK	FOXC1	0	2	873	minTK	8	set1	0.0950772	1	0.190877	0.00841557	0.997839	0.0342033	3.10097	0.475127	1.39121	2.09e-09	0		0.274224	0.979401	-0.182723
FOXC1-3:1207, 1, set2, minCMV	FOXC1	0	3	1207	minCMV	1	set2	1.34487	0.84461	0.589564	0.129462	0.975523	0.128277	1.1059	0.78179	0.471643	0.0558192	1	-0.166514	1.28778	0.8049	0.407189
FOXC1-3:1207, 1, set2, minProm	FOXC1	0	3	1207	minProm	1	set2	1.54604	0.809999	-0.954303	0.00579673	1	0.0352359	0.172353	0.959259	-0.235795	0.313951	1	0.552576	0.686423	0.920564	-0.382623
FOXC1-3:1207, 1, set2, minTK	FOXC1	0	3	1207	minTK	1	set2	4.59073	0.347801	-2.09403	0.0713647	0.990881	-0.133131	1.3511	0.733579	-1.21951	4.62e-10	0		1.20834	0.824362	0.644647
FOXC1-3:1540, 4, set2, minCMV	FOXC1	0	3	1540	minCMV	4	set2	1.27965	0.854563	0.512477	1.35012	0.820146	-0.429276	0.442672	0.905184	0.260131	0.0364325	1	-0.132797	0.852705	0.894516	-0.329835
FOXC1-3:1540, 4, set2, minProm	FOXC1	0	3	1540	minProm	4	set2	1.02925	0.877601	0.713194	0.246645	0.961652	-0.21604	0.922126	0.810876	0.623289	-9.66e-11	1		0.021577	1	0.0748238
FOXC1-3:1540, 4, set2, minTK	FOXC1	0	3	1540	minTK	4	set2	0.984958	0.882515	-1.07042	0.187558	0.971996	0.290569	1.49756	0.714746	-0.718437	1.65e-12	0		0.00484203	1	0.0409519
FOXC1-3:1873, 8, set2, minCMV	FOXC1	0	3	1873	minCMV	8	set2	1.91645	0.751155	-0.83984	0.46826	0.923443	-0.349464	0.623772	0.864531	0.395406	0.50548	0.948861	0.588172	0.0166093	1	0.0702023
FOXC1-3:1873, 8, set2, minProm	FOXC1	0	3	1873	minProm	8	set2	0.00551282	1	0.0638934	0.0577173	0.995083	-0.0959973	1.70045	0.683542	-0.70851	-2.25e-09	1		0.892896	0.886593	-0.344437
FOXC1-3:1873, 8, set2, minTK	FOXC1	0	3	1873	minTK	8	set2	0.537751	0.949963	0.646994	1.13243	0.83776	0.611097	0.776313	0.83418	-0.554986	0.978945	0.814319	1.27677	0.131588	0.992215	-0.185848
FOXC1-3:208, 1, set1, minCMV	FOXC1	0	3	208	minCMV	1	set1	0.503303	0.954786	0.451768	0.429664	0.927338	0.421474	4.40152	0.316072	-0.961545	0.000144	1	0.00552591	0.621112	0.931797	-0.318439
FOXC1-3:208, 1, set1, minProm	FOXC1	0	3	208	minProm	1	set1	0.18517	1	0.466239	0.531406	0.914113	-0.379105	0.215565	0.950041	-0.391112				1.08174	0.844142	0.544942
FOXC1-3:208, 1, set1, minTK	FOXC1	0	3	208	minTK	1	set1	6.82e-09	0		0.746699	0.889542	1.10074	0.0969665	0.975307	-0.197723	-6.1e-11	1		0.0225459	1	-0.124391
FOXC1-3:541, 4, set1, minCMV	FOXC1	0	3	541	minCMV	4	set1	3.56831	0.496976	1.16571	0.0235141	0.995956	0.0730253	0.917364	0.810876	-0.448677	1.21366	0.754421	0.804987	0.631092	0.930328	-0.492429
FOXC1-3:541, 4, set1, minProm	FOXC1	0	3	541	minProm	4	set1	-6.07e-09	1	0.11085	1.56e-09	0		0.0226871	0.995068	-0.110089	1.21e-09	0		0.857441	0.893777	0.619761
FOXC1-3:541, 4, set1, minTK	FOXC1	0	3	541	minTK	4	set1	0.05924	1	-0.320016	0.30948	0.950025	-0.282425	0.145706	0.966317	-0.243733	1.46e-07	0		0.985556	0.863276	-0.585459
FOXC1-3:874, 8, set1, minCMV	FOXC1	0	3	874	minCMV	8	set1	0.098289	1	0.18818	0.141923	0.975523	0.148495	0.228987	0.948734	-0.246688	1.21461	0.754254	0.718955	1.40015	0.785483	0.626291
FOXC1-3:874, 8, set1, minProm	FOXC1	0	3	874	minProm	8	set1	1.19312	0.863194	-1.33532	2.18118	0.719838	-1.02227	0.185213	0.957434	-0.281956	1.04e-08	0		0.563879	0.937915	-0.423969
FOXC1-3:874, 8, set1, minTK	FOXC1	0	3	874	minTK	8	set1	2.99456	0.576302	2.46083	0.692186	0.894983	-0.502888	0.165005	0.963409	-0.346702	2.18568	0.505128	1.70517	1.12143	0.83929	-0.802333
FOXC2-1:1208, 1, set2, minCMV	FOXC2	0	1	1208	minCMV	1	set2	1.02361	0.879688	-0.558337	0.682421	0.894983	0.18894	0.207953	0.950468	0.127414	0.727799	0.891896	-0.46011	1.02954	0.853371	0.270902
FOXC2-1:1208, 1, set2, minProm	FOXC2	0	1	1208	minProm	1	set2	0.86331	0.898631	0.533867	0.310648	0.950025	0.166836	3.35801	0.439052	-0.674473	0.0980829	1	0.250154	0.0239898	1	0.0463201
FOXC2-1:1208, 1, set2, minTK	FOXC2	0	1	1208	minTK	1	set2	0.23602	1	0.379934	0.00610534	1	0.0271477	0.511576	0.890117	0.30559	1.80597	0.597643	1.18785	0.146503	0.991451	0.142617
FOXC2-1:1541, 4, set2, minCMV	FOXC2	0	1	1541	minCMV	4	set2	1.53255	0.809999	0.570887	0.0311431	0.995855	0.0494524	0.165924	0.963129	0.141819	0.996787	0.809435	0.569901	0.0557966	0.996758	-0.067376
FOXC2-1:1541, 4, set2, minProm	FOXC2	0	1	1541	minProm	4	set2	12.6824	0.0108041	-2.63029	1.87154	0.754766	-0.516076	0.992268	0.796212	-0.423774	0.0715103	1	-0.297686	1.22321	0.82148	0.420129
FOXC2-1:1541, 4, set2, minTK	FOXC2	0	1	1541	minTK	4	set2	0.167349	1	0.25836	0.00082	1	0.00800538	1.49093	0.714746	-0.373536	0.347991	0.999337	-0.398277	0.13901	0.991863	-0.117464
FOXC2-1:1874, 8, set2, minCMV	FOXC2	0	1	1874	minCMV	8	set2	0.0516372	1	0.117607	0.014675	0.996293	0.0315761	0.533891	0.885992	-0.207487	0.440989	0.96831	-0.389799	0.110533	0.992215	-0.0868999
FOXC2-1:1874, 8, set2, minProm	FOXC2	0	1	1874	minProm	8	set2	0.0926476	1	-0.208197	0.0495225	0.995855	-0.0778394	0.0808513	0.981947	-0.102982	0.120104	1	-0.30192	0.40416	0.968237	0.224815
FOXC2-1:1874, 8, set2, minTK	FOXC2	0	1	1874	minTK	8	set2	0.0185996	1	0.0991018	0.91932	0.863543	-0.335554	0.266299	0.943701	-0.198048	0.209572	1	-0.337463	0.407606	0.968237	0.214687
FOXC2-1:209, 1, set1, minCMV	FOXC2	0	1	209	minCMV	1	set1	0.290889	0.986502	0.379073	1.25321	0.827701	-0.398854	0.0489329	0.9883	-0.0979638	0.0657609	1	0.20482	1.50891	0.770218	-0.533521
FOXC2-1:209, 1, set1, minProm	FOXC2	0	1	209	minProm	1	set1	-1.94e-10	1		1.21473	0.827701	0.444521	0.394623	0.917085	-0.360747	0.193233	1	0.438986	0.0409648	0.996758	-0.077372
FOXC2-1:209, 1, set1, minTK	FOXC2	0	1	209	minTK	1	set1	0.132331	1	0.330527	2.30294	0.697307	-0.596157	0.337345	0.926724	-0.274395	1.83274	0.589961	1.22612	0.157231	0.991451	0.135247
FOXC2-1:542, 4, set1, minCMV	FOXC2	0	1	542	minCMV	4	set1	0.154616	1	-0.213851	0.472151	0.923443	-0.225617	0.000767	1	-0.00976	1.62242	0.643564	0.967957	0.0130556	1	0.0445474
FOXC2-1:542, 4, set1, minProm	FOXC2	0	1	542	minProm	4	set1	0.440314	0.961333	-0.461135	0.00337741	1	0.0197086	0.0293684	0.994281	-0.0876786	0.0049669	1	-0.0601248	0.172415	0.991451	-0.16595
FOXC2-1:542, 4, set1, minTK	FOXC2	0	1	542	minTK	4	set1	0.446233	0.961333	0.748971	0.161555	0.975444	-0.178458	0.222947	0.949956	0.360529	0.00403009	1	0.0675208	0.0756085	0.994348	-0.132312
FOXC2-1:875, 8, set1, minCMV	FOXC2	0	1	875	minCMV	8	set1	0.00526044	1	0.0589723	0.0200953	0.996293	0.0503731	0.189979	0.95651	-0.17255	0.712791	0.895348	0.514468	0.00694902	1	-0.034062
FOXC2-1:875, 8, set1, minProm	FOXC2	0	1	875	minProm	8	set1	1.58475	0.808949	1.17095	0.699794	0.894983	0.331763	0.143723	0.966867	0.229605	-9.9e-08	1	0	1.56973	0.769568	-0.564788
FOXC2-1:875, 8, set1, minTK	FOXC2	0	1	875	minTK	8	set1	0.958614	0.883017	1.00285	0.0190399	0.996293	-0.0797814	3.27354	0.448519	-1.05857	1.04e-08	0		0.385757	0.969773	-0.35057
FOXC2-2:1209, 1, set2, minCMV	FOXC2	0	2	1209	minCMV	1	set2	1.5959	0.808949	0.72697	0.156243	0.9755	-0.111464	0.923804	0.810866	-0.307564	0.626118	0.918053	0.384239	0.315624	0.976502	0.166967
FOXC2-2:1209, 1, set2, minProm	FOXC2	0	2	1209	minProm	1	set2	1.36546	0.83993	-0.806573	0.583673	0.906131	0.254191	0.0519986	0.9883	0.0801837	0.102445	1	0.25766	0.0657549	0.995552	-0.0814557
FOXC2-2:1209, 1, set2, minTK	FOXC2	0	2	1209	minTK	1	set2	2.42403	0.668004	-0.822883	0.892614	0.867417	-0.263983	0.0669867	0.985175	0.0882884	7.25e-08	0		0.646415	0.92712	-0.221149
FOXC2-2:1542, 4, set2, minCMV	FOXC2	0	2	1542	minCMV	4	set2	0.945967	0.884779	-0.417011	0.784779	0.884404	-0.266979	1.4867	0.714746	-0.367233	0.377223	0.990602	-0.280746	0.139604	0.991863	0.113686
FOXC2-2:1542, 4, set2, minProm	FOXC2	0	2	1542	minProm	4	set2	4.39482	0.375932	-1.41805	0.0106267	0.997839	-0.0337361	1.5929	0.700681	-0.591362	7.73339	0.0302962	1.74783	0.107704	0.992215	0.112141
FOXC2-2:1542, 4, set2, minTK	FOXC2	0	2	1542	minTK	4	set2	0.000145	1	0.00653196	0.0671979	0.992608	-0.0709854	3.62181	0.407651	-0.570512	0.050169	1	0.140842	0.85943	0.893478	0.255681
FOXC2-2:1875, 8, set2, minCMV	FOXC2	0	2	1875	minCMV	8	set2	0.274284	0.990812	0.328766	0.294082	0.95463	0.153745	0.0969344	0.975307	-0.0912403	0.232196	1	-0.423699	1.02199	0.854584	0.324563
FOXC2-2:1875, 8, set2, minProm	FOXC2	0	2	1875	minProm	8	set2	0.439615	0.961333	0.401694	3.58427	0.523873	-0.690899	0.288415	0.939744	0.204675	1.58e-09	0		0.0282128	1	0.0511296
FOXC2-2:1875, 8, set2, minTK	FOXC2	0	2	1875	minTK	8	set2	0.0672654	1	0.329155	0.0161385	0.996293	-0.038243	0.0501545	0.9883	-0.08695	0.672746	0.906703	-0.827556	0.46471	0.961003	0.185728
FOXC2-2:210, 1, set1, minCMV	FOXC2	0	2	210	minCMV	1	set1	0.0515041	1	-0.134738	0.320892	0.948509	0.201065	3.47229	0.42312	-0.583485	0.126316	1	0.214113	0.571566	0.937139	-0.198722
FOXC2-2:210, 1, set1, minProm	FOXC2	0	2	210	minProm	1	set1	0.063039	1	-0.1358	0.115714	0.978776	0.0981366	0.732479	0.841127	-0.316516	1.61289	0.647162	1.00669	0.461174	0.961003	-0.283079
FOXC2-2:210, 1, set1, minTK	FOXC2	0	2	210	minTK	1	set1	1.0104	0.882025	-0.68145	0.154754	0.9755	0.145138	0.773589	0.834286	-0.36162	0.80174	0.872355	0.731798	0.356417	0.972943	0.222704
FOXC2-2:543, 4, set1, minCMV	FOXC2	0	2	543	minCMV	4	set1	0.285979	0.987512	0.44016	0.135717	0.975523	0.107723	2.81963	0.513601	-0.60805	0.0081562	1	0.0532307	0.00369662	1	-0.0190995
FOXC2-2:543, 4, set1, minProm	FOXC2	0	2	543	minProm	4	set1	1.93e-09	0		1.65582	0.782945	-0.560579	0.0311511	0.994281	0.0896869	-1.43e-10	1		0.332882	0.975892	-0.246674
FOXC2-2:543, 4, set1, minTK	FOXC2	0	2	543	minTK	4	set1	2.49853	0.657588	-1.08067	0.671208	0.8957	-0.279037	0.333078	0.927874	0.225331	0.50851	0.948759	0.714837	0.544761	0.941248	0.246179
FOXC2-2:876, 8, set1, minCMV	FOXC2	0	2	876	minCMV	8	set1	0.17545	1	-0.205767	1.23182	0.827701	-0.376192	0.0358491	0.991709	-0.0710707	0.171904	1	-0.39353	0.253947	0.980362	0.196645
FOXC2-2:876, 8, set1, minProm	FOXC2	0	2	876	minProm	8	set1	1.41207	0.834412	-0.828989	0.0540611	0.995348	-0.0989007	0.510992	0.890117	-0.307593	0.751684	0.885287	1.04523	0.125978	0.992215	0.129526
FOXC2-2:876, 8, set1, minTK	FOXC2	0	2	876	minTK	8	set1	0.0326325	1	0.14161	1.36089	0.820146	-0.371485	0.0136615	0.999389	0.0473226	-7.66e-08	1		3.88146	0.452492	0.794868
FOXD2-1:1210, 1, set2, minCMV	FOXD2	0	1	1210	minCMV	1	set2	0.143156	1	-0.370728	0.221456	0.964786	0.249171	1.4933	0.714746	0.978215	1.63e-10	0		1.11476	0.840515	0.760796
FOXD2-1:1210, 1, set2, minProm	FOXD2	0	1	1210	minProm	1	set2	0.961029	0.883017	0.807993	0.37896	0.939323	-0.439861	0.0744303	0.983494	0.26657				0.573832	0.937139	-0.506004
FOXD2-1:1210, 1, set2, minTK	FOXD2	0	1	1210	minTK	1	set2	-2.48e-10	1		0.000313	1	0.0117316	2.32678	0.591095	-0.920949	1.93e-12	0		0.0806199	0.99382	-0.155207
FOXD2-1:1543, 4, set2, minCMV	FOXD2	0	1	1543	minCMV	4	set2	1.56148	0.808949	1.57703	0.224986	0.964237	-0.273408	0.28078	0.941118	-0.292769	9.75e-12	0		0.662759	0.924175	0.527215
FOXD2-1:1543, 4, set2, minProm	FOXD2	0	1	1543	minProm	4	set2	1.03354	0.877601	-1.30191	0.00860265	0.997839	-0.0712861	0.355229	0.924037	-0.433616	6.17e-11	0		0.232816	0.98349	0.314334
FOXD2-1:1543, 4, set2, minTK	FOXD2	0	1	1543	minTK	4	set2	0.0460233	1	0.178385	0.4732	0.923443	-0.370127	0.158633	0.963663	-0.277404	2.11e-08	1	0	3.45999	0.494318	0.80285
FOXD2-1:1876, 8, set2, minCMV	FOXD2	0	1	1876	minCMV	8	set2	0.746128	0.918476	-1.31006	0.0536065	0.995348	0.234129	0.0283083	0.994281	-0.110016	7.07e-10	0		0.129427	0.992215	-0.260921
FOXD2-1:1876, 8, set2, minProm	FOXD2	0	1	1876	minProm	8	set2	2.04e-07	1	-0.127878	0.607268	0.905598	-0.666377	1.4809	0.716423	-0.999131				-9.65e-12	1
FOXD2-1:1876, 8, set2, minTK	FOXD2	0	1	1876	minTK	8	set2	4.82677	0.322841	-1.91447	0.709385	0.893337	0.361817	0.0366618	0.991709	-0.18081	1.08e-09	0		2.33957	0.651341	-0.776075
FOXD2-1:211, 1, set1, minCMV	FOXD2	0	1	211	minCMV	1	set1	1.15e-10	1	0.327883	0.0548143	0.995197	-0.282409	0.0103891	1	-0.119838	-3.26e-08	1		0.286806	0.976918	-0.457941
FOXD2-1:211, 1, set1, minProm	FOXD2	0	1	211	minProm	1	set1	1.62e-09	0		2.96764	0.604252	-1.15348	0.0264447	0.994281	-0.0974542	2.7e-08	0		1.1792	0.830927	0.604202
FOXD2-1:211, 1, set1, minTK	FOXD2	0	1	211	minTK	1	set1				2.70583	0.645712	-0.963005	2.03382	0.635788	-0.937328				3.74e-08	0
FOXD2-1:544, 4, set1, minCMV	FOXD2	0	1	544	minCMV	4	set1	0.0525937	1	-0.252984	0.172146	0.972926	-0.338332	-1.51e-10	1	0	-3.69e-13	1	0	0.488644	0.958153	-0.431123
FOXD2-1:544, 4, set1, minProm	FOXD2	0	1	544	minProm	4	set1	4.01e-12	1	-0.169158	-3.98e-13	1		0.130731	0.968578	-0.353794	-2.1e-11	1	-0.674706	0.398825	0.968237	-0.72435
FOXD2-1:544, 4, set1, minTK	FOXD2	0	1	544	minTK	4	set1	0.192078	1	-0.578099	0.0806055	0.990412	0.209008	0.106922	0.973503	0.435644	1.2e-09	1	0	1.26641	0.809643	-0.94334
FOXD2-1:877, 8, set1, minCMV	FOXD2	0	1	877	minCMV	8	set1	0.445271	0.961333	-1.09501	0.358393	0.942091	-0.492794	0.109109	0.973413	0.301144				0.00189596	1	0.0358171
FOXD2-1:877, 8, set1, minProm	FOXD2	0	1	877	minProm	8	set1	0.0613976	1	-0.42196	0.148009	0.975523	-0.513227	0.000235	1	-0.0174408	-3.83e-10	1		0.244525	0.980876	-0.590256
FOXD2-1:877, 8, set1, minTK	FOXD2	0	1	877	minTK	8	set1	4.64833	0.341189	-2.10677	1.01136	0.855133	-0.462784	0.261694	0.944195	0.246467	-1.49e-10	1		0.423688	0.968237	-0.280052
FOXD3-1:1211, 1, set2, minCMV	FOXD3	0	1	1211	minCMV	1	set2	0.296094	0.986298	-0.552728	0.321279	0.948509	0.282274	0.000899	1	-0.015302	0.000403	1	0.0147749	0.37048	0.972943	-0.35525
FOXD3-1:1211, 1, set2, minProm	FOXD3	0	1	1211	minProm	1	set2	0.780141	0.915766	-1.49317	0.608295	0.905598	-0.648653	0.659217	0.85962	-0.746688	5.42e-08	1	0.000217847	0.293468	0.976871	-0.384095
FOXD3-1:1211, 1, set2, minTK	FOXD3	0	1	1211	minTK	1	set2	0.733042	0.923618	-0.56876	0.0368432	0.995855	-0.0783826	0.124818	0.968578	-0.195892	3.34e-05	1	-0.00387743	0.573804	0.937139	0.340502
FOXD3-1:1544, 4, set2, minCMV	FOXD3	0	1	1544	minCMV	4	set2	0.878534	0.898631	-0.780143	0.824166	0.872974	0.357562	0.0640646	0.985175	0.106237	0.92525	0.830529	0.773403	2.0023	0.697035	-0.568736
FOXD3-1:1544, 4, set2, minProm	FOXD3	0	1	1544	minProm	4	set2	1.17574	0.865831	-1.6072	0.95491	0.862583	0.670807	0.366555	0.922706	-0.586633	-1.57e-09	1	-0.923297	0.721355	0.919701	-0.593501
FOXD3-1:1544, 4, set2, minTK	FOXD3	0	1	1544	minTK	4	set2	1.00659	0.882025	-0.756383	0.0922587	0.987931	-0.138853	0.343231	0.926724	0.404345	7.3e-09	0		0.355967	0.972943	0.276688
FOXD3-1:1877, 8, set2, minCMV	FOXD3	0	1	1877	minCMV	8	set2	0.501749	0.954786	0.997491	0.890644	0.867417	0.44636	0.00722526	1	0.0629103	9.5e-11	1	0	0.672015	0.923295	-0.433867
FOXD3-1:1877, 8, set2, minProm	FOXD3	0	1	1877	minProm	8	set2	7.51e-11	0		0.0647884	0.99333	-0.140306	0.208985	0.950041	-0.456777	2.94e-09	0		2.50999	0.630011	1.16729
FOXD3-1:1877, 8, set2, minTK	FOXD3	0	1	1877	minTK	8	set2	0.285035	0.987512	-0.612294	0.516283	0.915827	0.364964	0.227784	0.948749	0.439606	-7.55e-08	1	0	0.230746	0.984336	0.198443
FOXD3-1:212, 1, set1, minCMV	FOXD3	0	1	212	minCMV	1	set1	0.180269	1	-0.359424	0.112429	0.980482	0.181615	4.39662	0.316072	1.39085	0.0405518	1	-0.187516	0.995594	0.861764	-0.507206
FOXD3-1:212, 1, set1, minProm	FOXD3	0	1	212	minProm	1	set1	0.150558	1	-0.462811	4.93597	0.37325	-1.40547	0.000223	1	-0.0110545	0.309094	1	0.81765	0.362041	0.972943	-0.42848
FOXD3-1:212, 1, set1, minTK	FOXD3	0	1	212	minTK	1	set1	3.98e-11	1	-0.416684	0.70667	0.894404	1.1857	1.1345	0.778269	-0.72747	1.24e-11	0		0.639623	0.928275	-0.506109
FOXD3-1:545, 4, set1, minCMV	FOXD3	0	1	545	minCMV	4	set1	1.15431	0.867283	-1.06592	0.00441951	1	0.0335901	0.507688	0.890634	-0.566472	0.673069	0.906703	-0.952339	0.00149298	1	0.020145
FOXD3-1:545, 4, set1, minProm	FOXD3	0	1	545	minProm	4	set1	1.37e-11	0		0.358856	0.942091	-0.421014	0.147115	0.966317	-0.391825	-6.56e-09	1		0.00205559	1	-0.0341701
FOXD3-1:545, 4, set1, minTK	FOXD3	0	1	545	minTK	4	set1	4.92e-09	1	-0.484489	0.204428	0.968325	-0.342041	0.233196	0.94719	-0.562482	-2.68e-10	1		0.320473	0.976387	0.437534
FOXD3-1:878, 8, set1, minCMV	FOXD3	0	1	878	minCMV	8	set1	0.275595	0.990456	0.472329	0.0174875	0.996293	0.0632089	0.382117	0.922014	-0.366594	5.97e-07	0		6.46874	0.184737	1.12912
FOXD3-1:878, 8, set1, minProm	FOXD3	0	1	878	minProm	8	set1	3.28e-09	1	-0.710071	1.23428	0.827701	1.02123	0.000211	1	0.0114132	-3.93e-08	1	0	3.76e-09	0
FOXD3-1:878, 8, set1, minTK	FOXD3	0	1	878	minTK	8	set1	1.81671	0.771288	1.63493	4.67255	0.391133	-1.07457	0.0552439	0.988265	-0.105871	2.9e-10	0		0.000688	1	-0.0091235
FOXG1-1:1212, 1, set2, minCMV	FOXG1	0	1	1212	minCMV	1	set2	0.300199	0.98437	-0.478716	1.99594	0.74391	-0.659503	0.027227	0.994281	0.141617	0.0194361	1	-0.137454	0.226593	0.98477	-0.347828
FOXG1-1:1212, 1, set2, minProm	FOXG1	0	1	1212	minProm	1	set2	0.371667	0.968259	0.350269	1.24049	0.827701	-0.356593	3.19959	0.461981	-0.796873	5.19024	0.112164	1.98324	0.242309	0.980876	0.18194
FOXG1-1:1212, 1, set2, minTK	FOXG1	0	1	1212	minTK	1	set2	1.06553	0.874497	-0.866215	2.68886	0.646018	-0.675949	0.0532426	0.9883	0.0923413	0.145396	1	0.307211	0.0141618	1	0.0463205
FOXG1-1:1545, 4, set2, minCMV	FOXG1	0	1	1545	minCMV	4	set2	0.0893142	1	-0.185937	0.0151035	0.996293	-0.041358	1.28375	0.743306	-0.361468	1.24974	0.746055	-0.735109	0.153023	0.991451	0.126098
FOXG1-1:1545, 4, set2, minProm	FOXG1	0	1	1545	minProm	4	set2	0.154037	1	-0.229303	0.0802597	0.990784	0.0760548	2.10623	0.621922	-0.525955	0.0639803	1	-0.21802	1.7e-05	1	-0.00119599
FOXG1-1:1545, 4, set2, minTK	FOXG1	0	1	1545	minTK	4	set2	0.371933	0.968259	-0.447511	0.0231003	0.995956	-0.0466124	0.211892	0.950041	-0.194732	3.84e-06	0		0.0774858	0.99382	0.103124
FOXG1-1:1878, 8, set2, minCMV	FOXG1	0	1	1878	minCMV	8	set2	0.266303	0.992691	0.466135	0.266164	0.958533	-0.213602	0.00149853	1	0.0227837	0.101357	1	0.237493	0.113349	0.992215	0.197326
FOXG1-1:1878, 8, set2, minProm	FOXG1	0	1	1878	minProm	8	set2	0.375255	0.967137	0.457005	0.794954	0.882917	-0.360526	0.274478	0.943334	-0.223778	0.0064319	1	0.08307	3.86115	0.453511	-0.846303
FOXG1-1:1878, 8, set2, minTK	FOXG1	0	1	1878	minTK	8	set2	5.47989	0.250654	-2.42063	3.14714	0.581091	-0.788027	0.761856	0.837723	-0.44027	0.269432	1	0.648008	0.224563	0.98477	-0.218335
FOXG1-1:213, 1, set1, minCMV	FOXG1	0	1	213	minCMV	1	set1	0.164318	1	0.656919	0.247483	0.961652	0.54028	0.00262346	1	-0.0397252	7.47e-12	0		0.205616	0.986436	0.376568
FOXG1-1:213, 1, set1, minProm	FOXG1	0	1	213	minProm	1	set1	-6.91e-09	1		0.0913711	0.987931	-0.163936	2.19108	0.609865	-0.999237	4.49e-09	0		0.0632368	0.995677	0.1513
FOXG1-1:213, 1, set1, minTK	FOXG1	0	1	213	minTK	1	set1	3.15e-11	0		0.510622	0.916184	-0.408546	1.08521	0.783127	-0.803982				1.73336	0.743678	1.0501
FOXG1-1:546, 4, set1, minCMV	FOXG1	0	1	546	minCMV	4	set1	1.3317	0.845747	1.08718	0.191868	0.971954	-0.20339	0.525702	0.888412	0.377634	1.25415	0.745049	1.08852	1.04167	0.851359	0.474972
FOXG1-1:546, 4, set1, minProm	FOXG1	0	1	546	minProm	4	set1	0.0570494	1	-0.143389	4.56401	0.403151	-0.725152	0.024546	0.994281	-0.0704352	1.68e-07	0		3.83702	0.454421	0.77383
FOXG1-1:546, 4, set1, minTK	FOXG1	0	1	546	minTK	4	set1	0.650926	0.936472	-0.742638	1.83579	0.756713	-0.431819	1.30579	0.742763	-0.353258	0.296951	1	0.547516	0.957836	0.868555	-0.379282
FOXG1-1:879, 8, set1, minCMV	FOXG1	0	1	879	minCMV	8	set1	6.2e-08	0		0.00134432	1	-0.0231491	1.05626	0.784462	-0.923154	3.51e-10	1	0	-1.79e-09	1
FOXG1-1:879, 8, set1, minProm	FOXG1	0	1	879	minProm	8	set1	7.89e-09	1	0	2.10999	0.726016	-0.743793	0.0415153	0.991709	-0.181157	1.55e-09	1	-0.359941	0.769617	0.906264	0.408203
FOXG1-1:879, 8, set1, minTK	FOXG1	0	1	879	minTK	8	set1	-3.55e-09	1	-0.142155	0.0526162	0.995362	-0.193312	0.0297171	0.994281	0.138969	-2.25e-09	1	0	-3.74e-10	1
FOXG1-2:1213, 1, set2, minCMV	FOXG1	0	2	1213	minCMV	1	set2	0.0878665	1	0.0949543	1.22461	0.827701	-0.220431	4.95488	0.263335	-0.505487	1.54679	0.663233	-0.505655	0.0892575	0.99382	0.0583384
FOXG1-2:1213, 1, set2, minProm	FOXG1	0	2	1213	minProm	1	set2	0.00811154	1	-0.0431125	0.0323002	0.995855	0.0477399	1.38476	0.729892	-0.43751	0.336314	1	-0.424429	0.0618622	0.996758	0.0610889
FOXG1-2:1213, 1, set2, minTK	FOXG1	0	2	1213	minTK	1	set2	0.90452	0.894365	0.514137	0.00499776	1	-0.0166351	1.11073	0.78179	-0.401426	5.56502	0.0923087	1.3995	0.0222763	1	-0.0345672
FOXG1-2:1546, 4, set2, minCMV	FOXG1	0	2	1546	minCMV	4	set2	1.15801	0.866514	-0.315785	6.18e-05	1	0.00131574	7.70225	0.0947627	-0.648106	0.0208812	1	-0.0677957	0.719311	0.919904	-0.143516
FOXG1-2:1546, 4, set2, minProm	FOXG1	0	2	1546	minProm	4	set2	0.177757	1	-0.128086	0.104655	0.984936	0.0649942	4.81159	0.270682	-0.491034	3.85925	0.218982	1.02985	2.78019	0.596309	0.354009
FOXG1-2:1546, 4, set2, minTK	FOXG1	0	2	1546	minTK	4	set2	1.21716	0.861581	0.375931	0.522891	0.914113	-0.146735	0.268948	0.943701	-0.155909	0.113521	1	-0.206104	0.322476	0.976387	-0.135703
FOXG1-2:1879, 8, set2, minCMV	FOXG1	0	2	1879	minCMV	8	set2	0.00552045	1	-0.0324711	3.69556	0.510203	-0.507645	0.000382	1	-0.0056636	0.685226	0.903186	-0.426964	0.166185	0.991451	-0.106044
FOXG1-2:1879, 8, set2, minProm	FOXG1	0	2	1879	minProm	8	set2	3.36748	0.52127	0.771476	3.27633	0.558997	-0.433837	0.309631	0.934966	-0.131801	0.220118	1	0.279203	0.327254	0.976387	-0.115315
FOXG1-2:1879, 8, set2, minTK	FOXG1	0	2	1879	minTK	8	set2	0.166551	1	0.121665	0.0107595	0.997839	0.0206178	1.07227	0.784462	0.247038	0.0155137	1	-0.064562	0.157542	0.991451	0.0774084
FOXG1-2:214, 1, set1, minCMV	FOXG1	0	2	214	minCMV	1	set1	0.1829	1	0.173573	0.0348357	0.995855	0.0433523	0.0763047	0.982828	-0.0700566	0.00104821	1	0.0156454	0.0194512	1	0.0372472
FOXG1-2:214, 1, set1, minProm	FOXG1	0	2	214	minProm	1	set1	0.29342	0.986502	-0.259175	0.240972	0.963141	-0.15828	0.00291524	1	-0.021071	2.75975	0.382306	-1.23786	2.53826	0.629219	0.461204
FOXG1-2:214, 1, set1, minTK	FOXG1	0	2	214	minTK	1	set1	2.28e-06	1	-0.000445793	1.34627	0.821025	-0.249165	0.0396464	0.991709	-0.0507035	0.0932123	1	-0.223922	0.673123	0.923295	0.166958
FOXG1-2:547, 4, set1, minCMV	FOXG1	0	2	547	minCMV	4	set1	0.983138	0.882515	-0.411069	2.52452	0.668307	-0.378564	0.243841	0.945672	-0.168036	0.0326254	1	0.163786	0.407537	0.968237	0.162584
FOXG1-2:547, 4, set1, minProm	FOXG1	0	2	547	minProm	4	set1	0.403679	0.964508	-0.307081	1.2667	0.827701	0.283845	0.390627	0.918803	-0.192046	1.93704	0.562661	0.89989	6.31862	0.195412	0.631989
FOXG1-2:547, 4, set1, minTK	FOXG1	0	2	547	minTK	4	set1	1.65115	0.800732	0.720826	0.699363	0.894983	0.235529	0.226755	0.949202	-0.176655	2.88e-05	1	0.00483853	0.0346367	0.9992	-0.0545145
FOXG1-2:880, 8, set1, minCMV	FOXG1	0	2	880	minCMV	8	set1	2.81765	0.608009	-0.659207	0.0224271	0.996293	0.0314498	0.405865	0.914421	-0.180092	0.715787	0.895348	-0.382193	0.0379871	0.99753	0.049054
FOXG1-2:880, 8, set1, minProm	FOXG1	0	2	880	minProm	8	set1	6.62887	0.169819	-1.52392	3.77599	0.499816	-0.506561	6.02392	0.179996	-0.979485	0.000135	1	0.00866701	1.29681	0.803398	0.361395
FOXG1-2:880, 8, set1, minTK	FOXG1	0	2	880	minTK	8	set1	0.0702722	1	-0.159513	0.100899	0.985535	-0.0982372	2.69649	0.531928	-0.595579	0.407327	0.980021	0.535385	0.118061	0.992215	-0.0977736
FOXI1-1:1214, 1, set2, minCMV	FOXI1	0	1	1214	minCMV	1	set2	0.0910359	1	0.151821	0.232859	0.964237	0.172808	0.250466	0.944981	-0.214532	0.105395	1	-0.257626	0.607407	0.933326	-0.303017
FOXI1-1:1214, 1, set2, minProm	FOXI1	0	1	1214	minProm	1	set2	0.0803159	1	-0.197135	5.2597	0.342257	-0.823189	0.270198	0.943701	-0.257061	4.1e-06	1	-0.00176775	2.67181	0.607473	-0.648383
FOXI1-1:1214, 1, set2, minTK	FOXI1	0	1	1214	minTK	1	set2	0.773528	0.917753	-0.687009	0.0107032	0.997839	0.0372129	0.0533195	0.9883	-0.107789	0.0790381	1	0.26079	2.25819	0.660863	0.437121
FOXI1-1:1547, 4, set2, minCMV	FOXI1	0	1	1547	minCMV	4	set2	2.57244	0.649756	-1.44824	0.184635	0.971996	-0.18261	0.728592	0.843128	-0.505427	0.281377	1	0.467482	0.854653	0.894516	0.585717
FOXI1-1:1547, 4, set2, minProm	FOXI1	0	1	1547	minProm	4	set2	0.00359099	1	0.0543588	0.951651	0.862583	-0.444632	0.117547	0.970057	-0.259518	-1.01e-09	1		0.0272985	1	0.0783654
FOXI1-1:1547, 4, set2, minTK	FOXI1	0	1	1547	minTK	4	set2	0.484533	0.955424	0.501058	0.0148107	0.996293	-0.0647489	0.000783	1	-0.01597	0.051936	1	0.255647	0.218043	0.984955	0.196504
FOXI1-1:1880, 8, set2, minCMV	FOXI1	0	1	1880	minCMV	8	set2	0.27027	0.99184	0.417447	0.000449	1	0.0144828	0.691821	0.851367	0.457355	0.0101845	1	-0.10811	0.0635718	0.995597	0.195668
FOXI1-1:1880, 8, set2, minProm	FOXI1	0	1	1880	minProm	8	set2	0.0322117	1	0.196465	0.373781	0.940189	-0.276654	1.31726	0.741002	0.758412	0.0567808	1	-0.297672	0.0596966	0.996758	0.138749
FOXI1-1:1880, 8, set2, minTK	FOXI1	0	1	1880	minTK	8	set2	0.00380188	1	0.0468243	2.12476	0.725983	-0.651959	0.298601	0.937367	0.351768	2.98e-08	0		0.55992	0.937915	-0.402654
FOXI1-1:215, 1, set1, minCMV	FOXI1	0	1	215	minCMV	1	set1	0.511831	0.95426	0.446222	1.15175	0.835939	-0.321705	5.23193	0.238508	-0.768427	2.54044	0.425362	0.883382	0.0189329	1	0.0455098
FOXI1-1:215, 1, set1, minProm	FOXI1	0	1	215	minProm	1	set1	1.48012	0.819183	-0.976748	0.880748	0.867624	-0.354667	0.0388267	0.991709	-0.0959748	7.74e-10	0		0.0982037	0.992215	0.129921
FOXI1-1:215, 1, set1, minTK	FOXI1	0	1	215	minTK	1	set1	0.00776995	1	0.0596961	0.560609	0.909538	-0.305633	0.0256781	0.994281	-0.0834851	-1.36e-10	1		0.0387187	0.997255	-0.0667269
FOXI1-1:548, 4, set1, minCMV	FOXI1	0	1	548	minCMV	4	set1	0.512627	0.95426	-0.378685	0.245416	0.961652	0.138447	0.0555577	0.988132	0.0797433	2.76e-08	0		0.0111686	1	-0.0365859
FOXI1-1:548, 4, set1, minProm	FOXI1	0	1	548	minProm	4	set1	0.163345	1	-0.365084	1.19231	0.831705	-0.366576	3.34982	0.439146	-0.910053	4.62e-07	0		0.0108329	1	0.0396883
FOXI1-1:548, 4, set1, minTK	FOXI1	0	1	548	minTK	4	set1	0.0939795	1	0.244525	0.00465839	1	0.0224444	11.7304	0.0173098	-1.57836	3.16e-11	0		1.54671	0.769568	0.527311
FOXI1-1:881, 8, set1, minCMV	FOXI1	0	1	881	minCMV	8	set1	0.0736096	1	0.198321	1.3877	0.816528	-0.556978	0.0739884	0.983872	0.156198	1.69603	0.626731	-1.3237	1.47035	0.77317	0.564063
FOXI1-1:881, 8, set1, minProm	FOXI1	0	1	881	minProm	8	set1	0.151828	1	0.33572	0.320117	0.948509	-0.266178	0.571603	0.87989	0.471337	2.3e-08	1	0	1.2592	0.811384	-0.738328
FOXI1-1:881, 8, set1, minTK	FOXI1	0	1	881	minTK	8	set1	2.3064	0.688644	-1.38895	0.00259443	1	-0.0181573	1.11158	0.78179	-0.438999	-4.82e-09	1		1.31292	0.79987	0.478271
FOXJ2-1:1215, 1, set2, minCMV	FOXJ2	0	1	1215	minCMV	1	set2	0.024553	1	0.104431	0.00461994	1	0.0200992	0.32399	0.929753	-0.201786	0.0183086	1	-0.0736313	0.801101	0.900423	0.339119
FOXJ2-1:1215, 1, set2, minProm	FOXJ2	0	1	1215	minProm	1	set2	3.90675	0.444197	-1.1117	0.0625802	0.994905	0.0800177	2.71053	0.529556	-0.667888	0.731759	0.891184	-0.606679	2.51914	0.630011	0.424971
FOXJ2-1:1215, 1, set2, minTK	FOXJ2	0	1	1215	minTK	1	set2	0.0204622	1	-0.0690635	0.773088	0.885672	-0.251898	0.0774838	0.982409	-0.0919247	0.0375308	1	0.149788	0.233124	0.98349	-0.136875
FOXJ2-1:1548, 4, set2, minCMV	FOXJ2	0	1	1548	minCMV	4	set2	0.0186088	1	-0.0491393	1.3322	0.823314	-0.259975	0.631641	0.862504	-0.239741	0.131405	1	-0.207231	3.96599	0.439133	0.465869
FOXJ2-1:1548, 4, set2, minProm	FOXJ2	0	1	1548	minProm	4	set2	0.164895	1	-0.268416	0.00142259	1	-0.0120076	0.431399	0.907832	-0.241501	0.000786	1	-0.0246101	0.0427047	0.996758	0.0662924
FOXJ2-1:1548, 4, set2, minTK	FOXJ2	0	1	1548	minTK	4	set2	2.04071	0.732909	-0.975138	1.73753	0.773657	-0.460735	0.406539	0.914421	0.291373	1.17e-09	0		0.0332064	0.9992	-0.0636235
FOXJ2-1:1881, 8, set2, minCMV	FOXJ2	0	1	1881	minCMV	8	set2	0.0993462	1	0.152671	0.0306364	0.995855	0.0513541	1.20199	0.764114	-0.373673	0.582774	0.930835	0.551614	0.549122	0.939941	-0.248535
FOXJ2-1:1881, 8, set2, minProm	FOXJ2	0	1	1881	minProm	8	set2	0.165548	1	-0.276963	0.0981663	0.986252	-0.100461	0.131367	0.968578	-0.193721	1.19516	0.75938	0.806739	0.626321	0.931583	0.30306
FOXJ2-1:1881, 8, set2, minTK	FOXJ2	0	1	1881	minTK	8	set2	2.69251	0.625894	-0.819045	0.0741395	0.990881	0.0721692	2.81175	0.514088	-0.439992	0.0842751	1	0.170003	2.26759	0.660863	0.377564
FOXJ2-1:216, 1, set1, minCMV	FOXJ2	0	1	216	minCMV	1	set1	0.509278	0.954763	0.335082	0.651268	0.900944	-0.204999	0.612256	0.86885	-0.227745	0.482353	0.954603	-0.313233	0.389357	0.968237	0.170286
FOXJ2-1:216, 1, set1, minProm	FOXJ2	0	1	216	minProm	1	set1	0.411425	0.964508	0.553718	0.253929	0.960673	-0.202336	1.15152	0.773125	-0.466598	-2.12e-09	1		0.650819	0.926345	0.366694
FOXJ2-1:216, 1, set1, minTK	FOXJ2	0	1	216	minTK	1	set1	0.863337	0.898631	-0.477626	0.788578	0.884042	-0.289879	0.383773	0.921669	-0.226711	-1.39e-09	1		0.120108	0.992215	0.111884
FOXJ2-1:549, 4, set1, minCMV	FOXJ2	0	1	549	minCMV	4	set1	2.25915	0.696796	-1.26364	0.887455	0.867624	-0.294585	0.326737	0.929097	-0.22432	-4.34e-09	1		0.277457	0.979401	0.20891
FOXJ2-1:549, 4, set1, minProm	FOXJ2	0	1	549	minProm	4	set1	2.05031	0.730608	1.55357	0.607751	0.905598	-0.320325	1.61092	0.698238	0.750772	0.013631	1	0.126459	0.00157845	1	0.0152874
FOXJ2-1:549, 4, set1, minTK	FOXJ2	0	1	549	minTK	4	set1	0.258809	0.99374	-0.317081	0.00199192	1	0.0121518	2.5206	0.56083	-0.550563	0.199131	1	0.322097	0.491335	0.957568	0.257975
FOXJ2-1:882, 8, set1, minCMV	FOXJ2	0	1	882	minCMV	8	set1	0.188812	1	-0.16168	1.65434	0.78323	-0.314304	0.0698644	0.985175	0.0979623	0.44321	0.967967	-0.418277	3.79126	0.456544	0.524624
FOXJ2-1:882, 8, set1, minProm	FOXJ2	0	1	882	minProm	8	set1	0.523661	0.952255	0.510657	1.03524	0.852694	-0.371291	0.0276233	0.994281	0.0890125	-1.82e-09	1		9.56e-05	1	-0.00369299
FOXJ2-1:882, 8, set1, minTK	FOXJ2	0	1	882	minTK	8	set1	1.61286	0.80664	0.891491	0.201459	0.968861	0.131496	5.83598	0.186981	-0.982166	3.18436	0.309387	1.39287	1.64e-08	1	-0.000147155
FOXJ2-2:1216, 1, set2, minCMV	FOXJ2	0	2	1216	minCMV	1	set2	0.820258	0.906127	-0.447506	1.35169	0.820146	0.331671	0.211663	0.950041	-0.164558	0.0533718	1	0.183415	0.341595	0.9757	0.1864
FOXJ2-2:1216, 1, set2, minProm	FOXJ2	0	2	1216	minProm	1	set2	0.411872	0.964508	-0.415277	1.25246	0.827701	-0.331984	0.0569714	0.987553	0.0981813	4.32e-09	0		3.05192	0.551156	0.537825
FOXJ2-2:1216, 1, set2, minTK	FOXJ2	0	2	1216	minTK	1	set2	0.0304121	1	-0.0759458	0.038611	0.995855	0.0612569	0.428917	0.908649	0.205782	0.700532	0.897508	0.666295	0.0171989	1	-0.0406965
FOXJ2-2:1549, 4, set2, minCMV	FOXJ2	0	2	1549	minCMV	4	set2	0.00476266	1	-0.0339902	0.614408	0.905598	-0.197928	0.0947982	0.97625	-0.0984805	0.717702	0.895305	0.470505	4.87638	0.332425	0.665234
FOXJ2-2:1549, 4, set2, minProm	FOXJ2	0	2	1549	minProm	4	set2	1.10153	0.87386	0.489474	0.331284	0.948509	-0.154279	0.965691	0.801148	-0.355787	0.0117837	1	0.0648856	0.122971	0.992215	0.108405
FOXJ2-2:1549, 4, set2, minTK	FOXJ2	0	2	1549	minTK	4	set2	0.0489182	1	-0.128869	2.22225	0.711502	-0.524684	0.135357	0.968578	-0.130675	0.400975	0.981892	-0.490326	0.0408514	0.996758	-0.066244
FOXJ2-2:1882, 8, set2, minCMV	FOXJ2	0	2	1882	minCMV	8	set2	0.00014	1	0.00483604	0.174817	0.972926	0.130048	1.33114	0.739365	0.407737	4.04374	0.200246	-1.26794	0.199777	0.98775	-0.16882
FOXJ2-2:1882, 8, set2, minProm	FOXJ2	0	2	1882	minProm	8	set2	0.0134401	1	-0.0796802	2.52507	0.668307	-0.579822	0.324546	0.929753	0.272329	2.27225	0.484388	1.46998	0.509419	0.9528	-0.312846
FOXJ2-2:1882, 8, set2, minTK	FOXJ2	0	2	1882	minTK	8	set2	1.17061	0.865831	-0.484597	2.90131	0.614431	-0.451511	0.478521	0.893978	-0.225429	0.0163999	1	-0.0803322	0.00508831	1	-0.0215922
FOXJ2-2:217, 1, set1, minCMV	FOXJ2	0	2	217	minCMV	1	set1	0.0147495	1	0.0696368	0.375286	0.939823	0.202219	1.56399	0.703934	-0.351329	1.3609	0.713626	0.76996	0.343941	0.974966	0.191525
FOXJ2-2:217, 1, set1, minProm	FOXJ2	0	2	217	minProm	1	set1	0.717313	0.924159	-0.764208	0.0634479	0.9944	-0.0896396	0.209629	0.950041	-0.255091	1.8188	0.59417	1.45025	0.155644	0.991451	0.179687
FOXJ2-2:217, 1, set1, minTK	FOXJ2	0	2	217	minTK	1	set1	0.884302	0.898631	-0.479697	0.228514	0.964237	-0.129451	0.0154021	0.997765	0.0415499	0.0798166	1	0.208829	4.62127	0.358369	0.567006
FOXJ2-2:550, 4, set1, minCMV	FOXJ2	0	2	550	minCMV	4	set1	0.335615	0.976185	-0.329133	0.0305282	0.995855	0.0533053	0.265285	0.943701	-0.18309	0.525118	0.9446	-0.567177	0.095024	0.992215	-0.10616
FOXJ2-2:550, 4, set1, minProm	FOXJ2	0	2	550	minProm	4	set1	0.078173	1	0.177262	0.244338	0.961652	-0.179447	2.33993	0.591095	-0.595756	0.0989019	1	-0.309936	0.600822	0.933407	0.276363
FOXJ2-2:550, 4, set1, minTK	FOXJ2	0	2	550	minTK	4	set1	0.57502	0.948895	-0.55917	0.119862	0.978217	0.0923038	5.10207	0.251705	-0.806387	-5.27e-09	1		0.00382208	1	0.0201337
FOXJ2-2:883, 8, set1, minCMV	FOXJ2	0	2	883	minCMV	8	set1	0.701526	0.92761	-0.41463	0.0857906	0.988134	-0.0732011	1.70139	0.683504	-0.412508	0.0463287	1	0.128533	1.4427	0.778015	0.353575
FOXJ2-2:883, 8, set1, minProm	FOXJ2	0	2	883	minProm	8	set1	5.23425	0.274968	-1.25671	0.379057	0.939323	0.192823	0.259154	0.94468	-0.235846	-1.85e-08	1		0.135918	0.992155	0.124022
FOXJ2-2:883, 8, set1, minTK	FOXJ2	0	2	883	minTK	8	set1	0.0357824	1	-0.158444	0.57512	0.906131	-0.243739	0.627246	0.863422	0.420894	0.863434	0.849968	0.765221	2.71989	0.603792	0.629824
FOXL1-1:1217, 1, set2, minCMV	FOXL1	0	1	1217	minCMV	1	set2	5.61925	0.234496	-1.29103	0.591604	0.906131	0.256543	0.33916	0.926724	0.240423	0.0649697	1	-0.173177	0.139144	0.991863	-0.129059
FOXL1-1:1217, 1, set2, minProm	FOXL1	0	1	1217	minProm	1	set2	0.147684	1	0.202417	1.11639	0.838345	-0.360617	0.44821	0.903809	-0.228796	0.00534966	1	-0.0593661	0.079937	0.99382	-0.0867823
FOXL1-1:1217, 1, set2, minTK	FOXL1	0	1	1217	minTK	1	set2	0.0294159	1	-0.0933496	2.38776	0.69006	-0.454359	3.16996	0.464948	-0.541535	0.504015	0.949243	0.42262	1.05259	0.848019	0.344818
FOXL1-1:1550, 4, set2, minCMV	FOXL1	0	1	1550	minCMV	4	set2	3.074	0.558285	-0.703695	0.17529	0.972926	0.120765	1.72978	0.680023	-0.49008	0.0546315	1	-0.147423	0.11899	0.992215	-0.137188
FOXL1-1:1550, 4, set2, minProm	FOXL1	0	1	1550	minProm	4	set2	0.269566	0.99184	-0.544045	2.44729	0.681629	-0.723137	0.0577215	0.987099	0.143223	-1.04e-06	1		1.2119	0.824362	0.509029
FOXL1-1:1550, 4, set2, minTK	FOXL1	0	1	1550	minTK	4	set2	0.72268	0.923618	-0.8822	0.00706983	0.998281	0.0362068	1.02895	0.787659	-0.516133	9.43e-09	0		1.37068	0.791377	-0.614666
FOXL1-1:1883, 8, set2, minCMV	FOXL1	0	1	1883	minCMV	8	set2	0.268961	0.99184	-0.25327	-4.16e-07	1	-2.82768e-05	0.201911	0.952564	0.220026	1.11997	0.777815	0.857946	0.149423	0.991451	0.178386
FOXL1-1:1883, 8, set2, minProm	FOXL1	0	1	1883	minProm	8	set2	0.694929	0.928261	-0.592561	0.0766633	0.990881	-0.093356	0.44071	0.905184	0.306295	0.371099	0.99136	-0.488629	0.00350636	1	-0.0243861
FOXL1-1:1883, 8, set2, minTK	FOXL1	0	1	1883	minTK	8	set2	0.0100466	1	0.0765703	0.0296802	0.995855	0.066901	1.09511	0.782112	-0.45723	-6.26e-11	1		0.368736	0.972943	-0.197571
FOXL1-1:218, 1, set1, minCMV	FOXL1	0	1	218	minCMV	1	set1	0.121301	1	-0.165475	0.000943	1	0.0127038	0.288508	0.939744	0.206554	0.915349	0.833164	0.616837	0.0933367	0.993004	-0.104725
FOXL1-1:218, 1, set1, minProm	FOXL1	0	1	218	minProm	1	set1	1.10234	0.87386	-0.647964	1.08362	0.843856	-0.402311	0.0444258	0.99141	0.114109	0.502188	0.949243	1.01779	0.189614	0.989606	0.168804
FOXL1-1:218, 1, set1, minTK	FOXL1	0	1	218	minTK	1	set1	0.107921	1	0.290702	0.0308966	0.995855	-0.0700656	0.0386308	0.991709	-0.066724	0.0212088	1	0.115334	0.119456	0.992215	-0.151459
FOXL1-1:551, 4, set1, minCMV	FOXL1	0	1	551	minCMV	4	set1	0.200974	1	-0.206051	0.381642	0.938963	-0.181337	0.00383585	1	-0.0220925	0.0373723	1	-0.106308	0.811253	0.900423	-0.319886
FOXL1-1:551, 4, set1, minProm	FOXL1	0	1	551	minProm	4	set1	0.432442	0.962297	0.440781	0.126328	0.975523	-0.169178	0.240877	0.945959	-0.32084	1.8678	0.581498	1.32526	1.01927	0.854774	-0.466921
FOXL1-1:551, 4, set1, minTK	FOXL1	0	1	551	minTK	4	set1	0.700576	0.927841	-0.865315	1.36003	0.820146	-0.639565	1.0178	0.790372	-0.616511	3.12e-08	0		1.51595	0.769568	-0.658721
FOXL1-1:884, 8, set1, minCMV	FOXL1	0	1	884	minCMV	8	set1	-3.37e-10	1		4.04e-05	1	-0.00266931	0.445591	0.903809	0.425702	0.14152	1	0.268466	0.197404	0.98775	0.213407
FOXL1-1:884, 8, set1, minProm	FOXL1	0	1	884	minProm	8	set1	0.377537	0.967137	0.620515	0.00192158	1	-0.0264789	0.0417482	0.991709	-0.153812	-2.06e-11	1		0.27777	0.979385	0.294041
FOXL1-1:884, 8, set1, minTK	FOXL1	0	1	884	minTK	8	set1	1.70668	0.794386	-1.12822	0.471844	0.923443	0.235741	6.6015	0.141664	-1.08933	0.632932	0.915977	0.603531	0.196856	0.98775	0.155913
FOXO1-1:1218, 1, set2, minCMV	FOXO1	0	1	1218	minCMV	1	set2				4.58e-12	0		-2.1e-10	1	0.843002				1.45e-09	0
FOXO1-1:1218, 1, set2, minProm	FOXO1	0	1	1218	minProm	1	set2	2.56e-13	1	-0.275831	7.52e-12	0		-4.55e-10	1					-2.11e-11	1	0
FOXO1-1:1218, 1, set2, minTK	FOXO1	0	1	1218	minTK	1	set2	1.22838	0.8605	2.5224	0.147109	0.975523	0.482821	0.445149	0.903809	0.628997				0.555233	0.939245	-0.801119
FOXO1-1:1551, 4, set2, minCMV	FOXO1	0	1	1551	minCMV	4	set2	-1.42e-09	1		-3.01e-09	1	-0.938629	1.8023	0.673393	-0.589257	1.05e-07	1	0	-4.19e-10	1
FOXO1-1:1551, 4, set2, minProm	FOXO1	0	1	1551	minProm	4	set2										-1.12e-09	1	0	8.67e-09	0
FOXO1-1:1551, 4, set2, minTK	FOXO1	0	1	1551	minTK	4	set2	4.44e-09	1	-0.378985	5.55078	0.310794	1.72594	1.63376	0.6971	-0.781626				0	1
FOXO1-1:1884, 8, set2, minCMV	FOXO1	0	1	1884	minCMV	8	set2	-2.13e-11	1	-1.09613	5.55258	0.310794	-0.836314	0.660181	0.85962	-0.612422	2.5e-08	0		5.26e-10	0
FOXO1-1:1884, 8, set2, minProm	FOXO1	0	1	1884	minProm	8	set2	1.76e-08	1	0.284211	0.90623	0.864927	-0.862756	1.60313	0.700145	-0.997756	-5.1e-10	1	0	1.10996	0.842397	-0.779026
FOXO1-1:1884, 8, set2, minTK	FOXO1	0	1	1884	minTK	8	set2	-2.4e-09	1		0.000927	1	-0.0200229	0.089009	0.979617	-0.244908	-6.25e-12	1		3.01e-08	0
FOXO1-1:219, 1, set1, minCMV	FOXO1	0	1	219	minCMV	1	set1	0.122076	1	-0.343061	0.0153469	0.996293	0.121489	4.8683	0.26677	-2.18841	2.49e-08	0		0.0202643	1	0.0931145
FOXO1-1:219, 1, set1, minProm	FOXO1	0	1	219	minProm	1	set1	4.18e-09	1	-0.69509	0.219341	0.96536	0.371013	1.54e-10	1	1.34318	1.24e-09	0		1.87124	0.72279	-1.18898
FOXO1-1:219, 1, set1, minTK	FOXO1	0	1	219	minTK	1	set1	0.965707	0.8829	-0.613316	0.0010127	1	0.0110422	1.69003	0.685461	-0.666669	-8.92e-08	1		0.398774	0.968237	0.226543
FOXO1-1:552, 4, set1, minCMV	FOXO1	0	1	552	minCMV	4	set1	2.91e-09	0		1.5868	0.798324	0.964759	1.76428	0.67494	0.908772	0.178413	1	-0.337141	0.100946	0.992215	-0.187963
FOXO1-1:552, 4, set1, minProm	FOXO1	0	1	552	minProm	4	set1	0.0944079	1	0.621503	0.57596	0.906131	0.52106	0.0166617	0.997765	0.177746				1.06608	0.845151	1.05815
FOXO1-1:552, 4, set1, minTK	FOXO1	0	1	552	minTK	4	set1	0.154734	1	0.301012	2.34979	0.693156	0.683262	1.54846	0.706398	-0.716376	7.71e-11	1	-0.541032	0.000447	1	-0.0104005
FOXO1-1:885, 8, set1, minCMV	FOXO1	0	1	885	minCMV	8	set1	0.535562	0.949963	0.486874	2.2172	0.711576	0.703103	0.237477	0.945959	0.351773	4.15e-10	0		0.207633	0.985511	0.347075
FOXO1-1:885, 8, set1, minProm	FOXO1	0	1	885	minProm	8	set1	0.0136696	1	0.147714	0.223313	0.964509	0.234907	0.54946	0.882011	0.603561	-8.19e-09	1	0	0.114449	0.992215	-0.1825
FOXO1-1:885, 8, set1, minTK	FOXO1	0	1	885	minTK	8	set1	1.9e-09	1	-0.0241889	0.0403491	0.995855	0.150658	2.02227	0.637242	-1.08054				-5.78e-08	1
FOXO6-1:1219, 1, set2, minCMV	FOXO6	0	1	1219	minCMV	1	set2	0.0597862	1	-0.247568	1.37051	0.820146	-0.51016	0.636749	0.862504	-0.422009	0.204266	1	-0.461339	1.55677	0.769568	0.664817
FOXO6-1:1219, 1, set2, minProm	FOXO6	0	1	1219	minProm	1	set2	5.47e-11	0		1.8802	0.753912	-0.621066	4.56445	0.298968	1.50655	-2.32e-09	1		0.033953	0.9992	-0.0824335
FOXO6-1:1219, 1, set2, minTK	FOXO6	0	1	1219	minTK	1	set2	0.0950855	1	-0.283354	1.54392	0.801989	0.534443	0.26469	0.943701	-0.296773	1.19068	0.760466	1.41013	2.69098	0.605803	0.649191
FOXO6-1:1552, 4, set2, minCMV	FOXO6	0	1	1552	minCMV	4	set2	0.323065	0.978805	-0.58747	0.0990976	0.98585	0.127879	0.735181	0.840329	-0.476538	0.224951	1	0.456564	0.0971834	0.992215	-0.142236
FOXO6-1:1552, 4, set2, minProm	FOXO6	0	1	1552	minProm	4	set2	0.0876727	1	-0.254261	0.0923573	0.987931	0.132744	0.0244563	0.994281	-0.0762581	3.37343	0.282309	1.84838	1.34582	0.79517	-0.540707
FOXO6-1:1552, 4, set2, minTK	FOXO6	0	1	1552	minTK	4	set2	4.46274	0.367593	1.72274	0.264501	0.958533	0.225803	0.115283	0.970844	-0.15258	1.6e-06	0		0.504674	0.954264	0.364912
FOXO6-1:1885, 8, set2, minCMV	FOXO6	0	1	1885	minCMV	8	set2	4.77795	0.327078	-1.17318	0.156926	0.9755	0.147673	1.22189	0.759372	-0.451944	-1.91e-11	1		3.82462	0.454421	0.643424
FOXO6-1:1885, 8, set2, minProm	FOXO6	0	1	1885	minProm	8	set2	0.642592	0.937659	0.624709	0.0919264	0.987931	0.115495	4.89947	0.265323	-1.15527	-9.45e-09	1		0.239222	0.982401	-0.208954
FOXO6-1:1885, 8, set2, minTK	FOXO6	0	1	1885	minTK	8	set2	1.65e-07	1	-0.118827	0.929381	0.862773	-0.444604	2.65817	0.539746	0.892761	0.0227294	1	-0.184572	0.572955	0.937139	-0.374625
FOXO6-1:220, 1, set1, minCMV	FOXO6	0	1	220	minCMV	1	set1	0.808948	0.907504	0.866531	5.6517	0.304582	-1.11568	0.277034	0.942916	-0.294978	0.0915624	1	0.252129	0.191295	0.989441	0.260419
FOXO6-1:220, 1, set1, minProm	FOXO6	0	1	220	minProm	1	set1	2.4e-09	0		5.72933	0.301703	-1.16068	0.0462053	0.990478	-0.15998	5.32e-10	0		0.0226545	1	-0.0646235
FOXO6-1:220, 1, set1, minTK	FOXO6	0	1	220	minTK	1	set1	0.0302714	1	0.181102	0.952552	0.862583	-0.570807	4.48674	0.307203	-1.39235				0.897892	0.885353	-0.60136
FOXO6-1:553, 4, set1, minCMV	FOXO6	0	1	553	minCMV	4	set1	0.0136756	1	0.0800039	0.762421	0.886254	-0.352559	0.0148492	0.998461	-0.0612907	9.14e-06	0		0.935818	0.874706	0.370704
FOXO6-1:553, 4, set1, minProm	FOXO6	0	1	553	minProm	4	set1	0.0395573	1	-0.225226	0.000823	1	-0.0141051	0.0803698	0.981947	-0.132107	9.16e-10	0		0.0291629	0.999617	-0.0694374
FOXO6-1:553, 4, set1, minTK	FOXO6	0	1	553	minTK	4	set1	-1.14e-08	1	0.202035	0.478052	0.923443	-0.355428	0.749914	0.838657	-0.512528	1.1e-10	0		2.06995	0.68856	-0.582252
FOXO6-1:886, 8, set1, minCMV	FOXO6	0	1	886	minCMV	8	set1	0.0954413	1	0.185332	0.4685	0.923443	-0.223679	0.114045	0.970937	-0.110219	4.31e-11	0		0.732986	0.917473	-0.342782
FOXO6-1:886, 8, set1, minProm	FOXO6	0	1	886	minProm	8	set1	0.0554871	1	0.240704	6.6259	0.226826	-1.34706	0.371036	0.922706	0.411832	2.08e-08	0		0.364333	0.972943	0.380235
FOXO6-1:886, 8, set1, minTK	FOXO6	0	1	886	minTK	8	set1	0.0243877	1	-0.156057	0.908269	0.864927	-0.34978	0.396837	0.91683	0.467599	4.55e-12	0		0.314255	0.976616	0.274379
Foxg1-1:1220, 1, set2, minCMV	Foxg1	0	1	1220	minCMV	1	set2	0.250113	0.995905	-0.182851	14.4089	0.00803285	-0.732686	1.14714	0.774942	-0.250914	0.275112	1	-0.275577	0.704851	0.920249	0.174154
Foxg1-1:1220, 1, set2, minProm	Foxg1	0	1	1220	minProm	1	set2	0.000275	1	-0.00558409	0.611924	0.905598	-0.138712	1.4759	0.717783	-0.237883	1.07716	0.788238	-0.450286	1.84398	0.729967	-0.24309
Foxg1-1:1220, 1, set2, minTK	Foxg1	0	1	1220	minTK	1	set2	0.127706	1	0.136023	0.224234	0.964237	-0.0850065	3.53229	0.4176	-0.363552	0.821038	0.865314	-0.377667	3.12774	0.54056	-0.350329
Foxg1-1:1553, 4, set2, minCMV	Foxg1	0	1	1553	minCMV	4	set2	0.0762295	1	0.080297	0.272918	0.95804	-0.0816826	0.00123736	1	0.0064829	0.13553	1	-0.121391	0.230687	0.984336	-0.0786759
Foxg1-1:1553, 4, set2, minProm	Foxg1	0	1	1553	minProm	4	set2	9.9386	0.039542	0.993326	3.49821	0.53296	-0.332882	0.0150699	0.997852	0.0232842	0.110247	1	0.122854	2.95466	0.568114	-0.273303
Foxg1-1:1553, 4, set2, minTK	Foxg1	0	1	1553	minTK	4	set2	3.68706	0.476124	0.546374	1.48667	0.807963	-0.181929	1.78087	0.674518	-0.204254	0.648182	0.911318	-0.215173	2.09475	0.685613	-0.230427
Foxg1-1:1886, 8, set2, minCMV	Foxg1	0	1	1886	minCMV	8	set2	0.00661431	1	-0.0269101	3.98621	0.478857	-0.326587	0.0527777	0.9883	0.0390147	0.448775	0.96663	-0.259474	0.240313	0.981962	0.0937893
Foxg1-1:1886, 8, set2, minProm	Foxg1	0	1	1886	minProm	8	set2	11.0619	0.023836	-0.89884	3.31357	0.552936	-0.313672	0.209886	0.950041	-0.0843534	1.36689	0.71223	-0.463291	0.00592387	1	0.0131176
Foxg1-1:1886, 8, set2, minTK	Foxg1	0	1	1886	minTK	8	set2	0.519726	0.954097	-0.268744	1.25274	0.827701	0.167153	0.18667	0.957434	0.0756923	0.793439	0.872504	-0.403274	6.02663	0.219893	-0.436785
Foxg1-1:221, 1, set1, minCMV	Foxg1	0	1	221	minCMV	1	set1	1.62252	0.806043	0.899257	0.234056	0.964237	-0.156554	2.90076	0.500818	-0.643837	0.117342	1	0.182146	0.623665	0.931774	0.283908
Foxg1-1:221, 1, set1, minProm	Foxg1	0	1	221	minProm	1	set1	0.539149	0.949963	-0.686308	0.0110589	0.997839	-0.0359043	4.43886	0.312839	-0.896402	4.01e-09	0		0.631985	0.930328	0.320018
Foxg1-1:221, 1, set1, minTK	Foxg1	0	1	221	minTK	1	set1	3.47882	0.506893	-1.34386	4.32911	0.433515	-0.623791	0.036284	0.991709	-0.0753579	0.540183	0.940007	-0.637251	0.0867532	0.99382	-0.0989148
Foxg1-1:554, 4, set1, minCMV	Foxg1	0	1	554	minCMV	4	set1	6.45401	0.181525	-1.32878	0.129338	0.975523	-0.0912	0.268899	0.943701	-0.148466	0.339488	1	0.285102	0.0277153	1	-0.0465868
Foxg1-1:554, 4, set1, minProm	Foxg1	0	1	554	minProm	4	set1	0.313224	0.98232	0.251506	0.0753594	0.990881	0.0589119	0.218313	0.949956	-0.1149	3.22771	0.302348	0.972857	0.0611234	0.996758	-0.0541081
Foxg1-1:554, 4, set1, minTK	Foxg1	0	1	554	minTK	4	set1	3.15467	0.544806	0.749303	1.42964	0.8137	0.268002	0.479747	0.893842	0.190509	0.0105401	1	0.0608942	0.829979	0.898648	0.218563
Foxg1-1:887, 8, set1, minCMV	Foxg1	0	1	887	minCMV	8	set1	2.41723	0.668004	-1.00525	0.00988818	0.997839	-0.030643	3.00269	0.491901	-0.542536	4.10181	0.194213	1.34182	0.0322392	0.9992	0.0564549
Foxg1-1:887, 8, set1, minProm	Foxg1	0	1	887	minProm	8	set1	3.86609	0.44825	-0.964211	0.0207456	0.996293	0.0405702	0.011907	1	-0.0376004	0.356169	0.9951	0.478511	0.0670315	0.995552	0.0958419
Foxg1-1:887, 8, set1, minTK	Foxg1	0	1	887	minTK	8	set1	1.79425	0.777977	-1.03218	0.00877459	0.997839	0.0286468	0.898267	0.812753	-0.348296	0.00950429	1	-0.0970934	1.0973	0.843321	0.332067
Foxg1-2:1221, 1, set2, minCMV	Foxg1	0	2	1221	minCMV	1	set2	1.11418	0.873679	0.407249	1.12594	0.83776	0.253338	0.0234929	0.994958	-0.047866	0.254313	1	-0.243238	2.0207	0.695229	0.333844
Foxg1-2:1221, 1, set2, minProm	Foxg1	0	2	1221	minProm	1	set2	0.469896	0.955788	-0.322578	0.486558	0.922579	-0.202198	1.1202	0.780796	0.417165	0.000173	1	0.0107187	0.151006	0.991451	0.110298
Foxg1-2:1221, 1, set2, minTK	Foxg1	0	2	1221	minTK	1	set2	1.54941	0.809999	-0.721013	0.0523045	0.995362	-0.0646975	0.720967	0.845277	-0.284391	-5.46e-10	1		0.113773	0.992215	-0.0894232
Foxg1-2:1554, 4, set2, minCMV	Foxg1	0	2	1554	minCMV	4	set2	0.053205	1	0.0816477	0.0883169	0.988014	0.0800784	1.0322	0.787554	-0.242687	0.0434158	1	0.0937464	0.0237791	1	0.0337294
Foxg1-2:1554, 4, set2, minProm	Foxg1	0	2	1554	minProm	4	set2	2.69553	0.625894	-0.767304	1.3234	0.823314	-0.340221	1.799	0.673403	-0.510326	1.04593	0.795464	0.633144	1.05677	0.847823	0.264874
Foxg1-2:1554, 4, set2, minTK	Foxg1	0	2	1554	minTK	4	set2	2.85186	0.60108	0.591908	3.84789	0.494835	-0.405454	3.22645	0.456806	-0.476047	1.67e-09	0		0.246601	0.980818	0.116854
Foxg1-2:1887, 8, set2, minCMV	Foxg1	0	2	1887	minCMV	8	set2	0.80024	0.911236	0.334795	0.0025836	1	0.0150811	0.162677	0.963585	-0.115613	0.778577	0.877761	-0.418752	0.00101271	1	-0.0117417
Foxg1-2:1887, 8, set2, minProm	Foxg1	0	2	1887	minProm	8	set2	0.189625	1	-0.255177	1.74988	0.773657	-0.375975	0.00428449	1	0.0245833	0.00272494	1	0.0503641	0.0525277	0.996758	-0.0582097
Foxg1-2:1887, 8, set2, minTK	Foxg1	0	2	1887	minTK	8	set2	0.375388	0.967137	0.520097	0.198178	0.968876	0.12165	0.00347317	1	-0.0217178	0.229743	1	0.416824	1.51781	0.769568	0.333438
Foxg1-2:222, 1, set1, minCMV	Foxg1	0	2	222	minCMV	1	set1	0.176772	1	-0.208413	0.0434279	0.995855	0.0633284	3.52524	0.417686	-0.659898	0.156116	1	-0.222483	0.179959	0.990681	0.134842
Foxg1-2:222, 1, set1, minProm	Foxg1	0	2	222	minProm	1	set1	0.721271	0.923618	0.491465	0.76059	0.886254	0.284129	0.65043	0.860733	0.652782	-4.66e-10	1		2.66998	0.607473	0.589851
Foxg1-2:222, 1, set1, minTK	Foxg1	0	2	222	minTK	1	set1	0.34037	0.975218	-0.445414	0.558797	0.910408	-0.243625	0.00696549	1	-0.0346834	0.102942	1	0.246154	1.71483	0.747123	-0.421191
Foxg1-2:555, 4, set1, minCMV	Foxg1	0	2	555	minCMV	4	set1	0.097735	1	-0.14947	2.00609	0.743354	-0.423767	0.677583	0.856596	-0.298822	4.44599	0.163056	-1.65381	0.116864	0.992215	0.113859
Foxg1-2:555, 4, set1, minProm	Foxg1	0	2	555	minProm	4	set1	0.00387356	1	-0.0507088	0.485485	0.922579	-0.206957	8.44931	0.0692824	-1.19391	0.709227	0.895904	0.813422	0.501809	0.954759	-0.254741
Foxg1-2:555, 4, set1, minTK	Foxg1	0	2	555	minTK	4	set1	0.0259252	1	0.0895653	0.142771	0.975523	-0.108862	2.86809	0.504169	-0.571006	1.88966	0.574706	-1.22114	2.54444	0.62832	-0.536905
Foxg1-2:888, 8, set1, minCMV	Foxg1	0	2	888	minCMV	8	set1	0.146364	1	0.146942	0.0723679	0.990881	-0.0678388	0.57768	0.877907	-0.298262	0.615264	0.923375	0.509664	1.27856	0.807073	-0.351144
Foxg1-2:888, 8, set1, minProm	Foxg1	0	2	888	minProm	8	set1	1.44855	0.827973	0.864372	2.2314	0.708716	0.546977	1.02277	0.789522	0.43831	0.0150083	1	0.115497	2.20077	0.667644	0.486389
Foxg1-2:888, 8, set1, minTK	Foxg1	0	2	888	minTK	8	set1	0.0157513	1	0.0656145	0.384358	0.937817	-0.197295	0.165993	0.963129	-0.11731	4.10924	0.193509	2.17786	2.22992	0.664529	-0.429355
Foxj3-1:1222, 1, set2, minCMV	Foxj3	0	1	1222	minCMV	1	set2	0.749304	0.918476	0.262871	0.0462042	0.995855	-0.0392733	4.2352	0.33265	-0.48532	4.48129	0.160095	-0.810986	0.000809	1	0.00568558
Foxj3-1:1222, 1, set2, minProm	Foxj3	0	1	1222	minProm	1	set2	4.43021	0.37141	-0.63418	0.0135321	0.996698	0.0222712	1.95298	0.647897	0.374921	0.0601805	1	-0.121816	0.069237	0.995552	0.0457265
Foxj3-1:1222, 1, set2, minTK	Foxj3	0	1	1222	minTK	1	set2	3.10416	0.556041	-0.637888	0.560853	0.909538	-0.144022	8.0321	0.0833046	-0.607426	4.07619	0.196733	1.04645	7.00028	0.144527	-0.519771
Foxj3-1:1555, 4, set2, minCMV	Foxj3	0	1	1555	minCMV	4	set2	12.1606	0.0139502	1.36063	0.0549819	0.995197	0.0481572	1.04344	0.786174	0.273075	0.0883055	1	-0.160942	0.818762	0.900423	-0.188647
Foxj3-1:1555, 4, set2, minProm	Foxj3	0	1	1555	minProm	4	set2	5.11482	0.288622	-1.04949	0.198517	0.968876	-0.103034	1.29856	0.743117	-0.334179	0.034352	1	0.0961352	0.0720504	0.995552	-0.0632554
Foxj3-1:1555, 4, set2, minTK	Foxj3	0	1	1555	minTK	4	set2	0.674073	0.931903	-0.274495	0.000773	1	0.0052963	14.7841	0.00411407	-1.04578	0.0581677	1	0.10315	0.903046	0.883978	0.200786
Foxj3-1:1888, 8, set2, minCMV	Foxj3	0	1	1888	minCMV	8	set2	6.35654	0.185012	-0.820375	0.321227	0.948509	0.129061	1.42868	0.727687	0.212494	0.922979	0.830966	0.226932	0.578681	0.937139	0.128947
Foxj3-1:1888, 8, set2, minProm	Foxj3	0	1	1888	minProm	8	set2	0.803403	0.910025	0.316571	0.153679	0.9755	0.089546	1.21844	0.760219	-0.327178	0.135044	1	-0.213657	0.0790774	0.99382	-0.0632079
Foxj3-1:1888, 8, set2, minTK	Foxj3	0	1	1888	minTK	8	set2	1.72577	0.789645	0.710428	1.44868	0.812937	-0.295894	4.15786	0.340135	-0.658117	0.242819	1	0.316428	0.0963433	0.992215	0.0760756
Foxj3-1:223, 1, set1, minCMV	Foxj3	0	1	223	minCMV	1	set1	1.11597	0.873679	-0.405328	0.26548	0.958533	-0.121777	0.0648449	0.985175	0.0740129	0.283813	1	-0.284032	0.0137151	1	-0.0313339
Foxj3-1:223, 1, set1, minProm	Foxj3	0	1	223	minProm	1	set1	2.16875	0.711585	-0.687996	0.084192	0.988292	-0.0904131	2.40633	0.579469	-0.569246	0.0157391	1	-0.1356	1.49552	0.771231	0.371077
Foxj3-1:223, 1, set1, minTK	Foxj3	0	1	223	minTK	1	set1	0.517084	0.954097	-0.414706	0.525716	0.914113	-0.213534	0.00660219	1	-0.0302319	0.0187213	1	-0.111613	0.00776413	1	0.0272678
Foxj3-1:556, 4, set1, minCMV	Foxj3	0	1	556	minCMV	4	set1	0.0497678	1	0.0913103	2.44996	0.681629	-0.388253	2.22719	0.603336	-0.462241	0.0250919	1	-0.0879951	0.00812761	1	0.0244028
Foxj3-1:556, 4, set1, minProm	Foxj3	0	1	556	minProm	4	set1	1.71487	0.792686	-0.638913	2.46626	0.677724	-0.510281	1.03418	0.787554	-0.383754	-1.08e-07	1		0.345744	0.974966	-0.204876
Foxj3-1:556, 4, set1, minTK	Foxj3	0	1	556	minTK	4	set1	0.0229541	1	-0.0839683	0.0264425	0.995855	-0.0483558	2.30698	0.592026	-0.516428	0.226906	1	0.363169	0.0182335	1	0.0426503
Foxj3-1:889, 8, set1, minCMV	Foxj3	0	1	889	minCMV	8	set1	0.176342	1	0.12514	0.309566	0.950025	0.148232	0.191346	0.955863	-0.118767	0.0434046	1	-0.0764904	7.09258	0.140498	-0.743337
Foxj3-1:889, 8, set1, minProm	Foxj3	0	1	889	minProm	8	set1	4.06029	0.422905	-0.74154	0.844272	0.872594	-0.244751	0.746387	0.839258	-0.318243	0.292977	1	-0.366151	0.61605	0.932329	-0.273245
Foxj3-1:889, 8, set1, minTK	Foxj3	0	1	889	minTK	8	set1	0.317272	0.981293	-0.36486	0.679225	0.894983	0.252202	0.184306	0.957434	0.157639	0.0861108	1	-0.269257	0.532848	0.946451	0.265078
GATA3-1:1071, 1, set2, minCMV	GATA3	0	1	1071	minCMV	1	set2	0.0303981	1	-0.0955847	1.13717	0.83776	-0.343966	0.00814532	1	-0.032904	0.0803689	1	-0.289677	0.401105	0.968237	0.183339
GATA3-1:1071, 1, set2, minProm	GATA3	0	1	1071	minProm	1	set2	0.997212	0.882515	0.781767	1.54849	0.801534	-0.38536	0.228143	0.948734	-0.152173	0.304351	1	0.471806	2.32347	0.653452	-0.502896
GATA3-1:1071, 1, set2, minTK	GATA3	0	1	1071	minTK	1	set2	0.978156	0.882515	-0.80652	2.41681	0.686132	-0.554098	2.44144	0.572018	-0.666425	0.538802	0.940007	0.629536	0.122103	0.992215	0.124174
GATA3-1:1404, 4, set2, minCMV	GATA3	0	1	1404	minCMV	4	set2	0.422495	0.964508	0.437807	0.0328281	0.995855	-0.0698841	1.76631	0.674518	-0.488547	0.0633167	1	-0.212429	0.61552	0.932329	-0.223909
GATA3-1:1404, 4, set2, minProm	GATA3	0	1	1404	minProm	4	set2	0.0196076	1	-0.0958529	2.61705	0.655179	-0.613928	0.446804	0.903809	-0.399412	1.90826	0.568923	1.1529	0.00208941	1	-0.0162727
GATA3-1:1404, 4, set2, minTK	GATA3	0	1	1404	minTK	4	set2	5.90305	0.212977	-2.27273	0.830163	0.872974	0.319879	0.139177	0.968413	0.137937	1.33569	0.721783	-0.996531	0.0920152	0.99382	0.104091
GATA3-1:1737, 8, set2, minCMV	GATA3	0	1	1737	minCMV	8	set2	0.769247	0.918221	0.38563	0.0560135	0.995083	-0.0748917	0.0358808	0.991709	-0.0615959	1.41767	0.699809	0.553987	0.743357	0.912472	0.233215
GATA3-1:1737, 8, set2, minProm	GATA3	0	1	1737	minProm	8	set2	0.155872	1	0.195432	4.15028	0.460332	-0.609366	0.0208742	0.995068	-0.049634	1.03358	0.796609	0.769324	2.47585	0.630011	-0.428141
GATA3-1:1737, 8, set2, minTK	GATA3	0	1	1737	minTK	8	set2	0.846331	0.90173	-0.690952	0.410837	0.933773	-0.230416	1.77488	0.674518	-0.482712	0.514576	0.948759	0.710213	1.60824	0.765975	0.474669
GATA3-1:405, 4, set1, minCMV	GATA3	0	1	405	minCMV	4	set1	0.0637831	1	-0.16961	1.56795	0.801161	0.538906	0.46427	0.898807	-0.321402	0.252446	1	-0.553441	3.28169	0.519311	0.860496
GATA3-1:405, 4, set1, minProm	GATA3	0	1	405	minProm	4	set1	1.39659	0.837907	-1.287	0.235856	0.964237	-0.173773	0.128504	0.968578	-0.204579	0.359802	0.993557	0.662059	0.955275	0.868555	-0.731344
GATA3-1:405, 4, set1, minTK	GATA3	0	1	405	minTK	4	set1	0.484679	0.955424	0.384097	1.60886	0.793695	-0.325378	0.302378	0.935929	0.188015	5.36e-09	0		0.011743	1	-0.0326929
GATA3-1:72, 1, set1, minCMV	GATA3	0	1	72	minCMV	1	set1	0.146805	1	0.237791	0.325151	0.948509	-0.199058	0.131944	0.968578	-0.158462	0.332216	1	0.537609	3.39259	0.50327	-0.586712
GATA3-1:72, 1, set1, minProm	GATA3	0	1	72	minProm	1	set1	4.43445	0.371133	-1.18052	0.519964	0.914352	-0.258016	0.194936	0.954209	0.277208	0.0753796	1	0.201386	0.306436	0.976871	0.175113
GATA3-1:72, 1, set1, minTK	GATA3	0	1	72	minTK	1	set1	1.84441	0.767898	1.01815	1.41529	0.814027	-0.506909	0.798708	0.829145	-0.372635	0.0037224	1	0.0600597	2.13213	0.679753	0.531658
GATA3-1:738, 8, set1, minCMV	GATA3	0	1	738	minCMV	8	set1	0.370398	0.968259	0.392428	0.966833	0.862097	0.438024	0.00115132	1	0.0183426	0.0364385	1	-0.144149	0.549635	0.939941	0.310626
GATA3-1:738, 8, set1, minProm	GATA3	0	1	738	minProm	8	set1	0.593399	0.947592	-0.864902	0.859832	0.867719	0.536059	0.125427	0.968578	0.254709	0.0373821	1	-0.191338	0.652925	0.926345	0.516143
GATA3-1:738, 8, set1, minTK	GATA3	0	1	738	minTK	8	set1	5.8e-12	0		0.301447	0.952226	-0.246807	2.48409	0.56551	-0.763132	1.95353	0.560044	-1.59224	6.87595	0.152687	1.09803
GBX2-1:1568, 4, set2, minTK	GBX2	0	1	1568	minTK	4	set2				0.0743183	0.990881	0
GBX2-1:236, 1, set1, minCMV	GBX2	0	1	236	minCMV	1	set1	1.30556	0.849469	-1.76947	0.52756	0.914113	0.714698	3.41e-12	1	0.577695	5.34e-12	1	0	1.24076	0.817216	-1.36677
GBX2-1:236, 1, set1, minProm	GBX2	0	1	236	minProm	1	set1				4.35e-12	1	0
GBX2-1:236, 1, set1, minTK	GBX2	0	1	236	minTK	1	set1				-1.9e-09	1	0	-2.65e-11	1	0.708537				-5.07e-11	1	0
GBX2-1:569, 4, set1, minCMV	GBX2	0	1	569	minCMV	4	set1	7.26e-08	1	-0.478829	0.0310163	0.995855	0.117492	0.411497	0.914421	0.485289	-1.1e-09	1		2.33e-11	0
GBX2-1:569, 4, set1, minProm	GBX2	0	1	569	minProm	4	set1							0.0806273	0.981947	-0.797778				0.0857153	0.99382	0
GBX2-1:569, 4, set1, minTK	GBX2	0	1	569	minTK	4	set1	2.63e-11	0		0.00258266	1	-0.0278397	3.02005	0.489679	-1.48796	8.27e-10	1	-0.891741	1.42686	0.780814	0.805407
GBX2-1:902, 8, set1, minCMV	GBX2	0	1	902	minCMV	8	set1	0.0542462	1	0.310983	0.0231118	0.995956	-0.124622	0.713254	0.847479	-0.591556	4.05e-08	0		0.0427413	0.996758	0.215358
GBX2-1:902, 8, set1, minProm	GBX2	0	1	902	minProm	8	set1	0.477314	0.955424	-0.788889	5.58554	0.309377	1.7294	-9.23e-09	1	0	8.57e-10	0		-3.62e-12	1
GBX2-1:902, 8, set1, minTK	GBX2	0	1	902	minTK	8	set1	-2.02e-09	1	0.319609	-9.82e-09	1	-1.11739				1.54e-10	1	-0.586074	-9.81e-13	1
GCM1-1:1072, 1, set2, minCMV	GCM1	0	1	1072	minCMV	1	set2	1.74615	0.784688	-0.390108	0.320122	0.948509	0.0996711	4.37842	0.318094	0.447502	4.85377	0.132394	-1.04988	0.293825	0.976871	0.102138
GCM1-1:1072, 1, set2, minProm	GCM1	0	1	1072	minProm	1	set2	4.60748	0.346898	-0.693988	0.181129	0.971996	-0.0695546	2.91593	0.499057	0.386538	0.318395	1	0.279352	0.276136	0.979401	0.0905491
GCM1-1:1072, 1, set2, minTK	GCM1	0	1	1072	minTK	1	set2	1.68793	0.79856	-0.357424	0.368263	0.941305	0.118742	0.0916913	0.978208	-0.061484	1.08086	0.78776	-0.480721	2.42522	0.637829	-0.300258
GCM1-1:1405, 4, set2, minCMV	GCM1	0	1	1405	minCMV	4	set2	0.536182	0.949963	-0.304337	0.00411716	1	-0.0167009	0.145631	0.966317	-0.0768697	0.59559	0.928119	-0.27757	0.107219	0.992215	-0.0633323
GCM1-1:1405, 4, set2, minProm	GCM1	0	1	1405	minProm	4	set2	1.70467	0.794386	-0.373131	1.90547	0.751912	-0.2042	2.7096	0.529556	-0.280499	1.64418	0.639931	-0.625734	0.959981	0.8683	0.180627
GCM1-1:1405, 4, set2, minTK	GCM1	0	1	1405	minTK	4	set2	1.13658	0.870784	-0.311696	5.04791	0.364814	0.407627	1.45409	0.722781	-0.223224	4.16004	0.188645	0.832411	0.714605	0.920078	0.149942
GCM1-1:1738, 8, set2, minCMV	GCM1	0	1	1738	minCMV	8	set2	0.53464	0.949963	-0.196027	0.68388	0.894983	-0.159948	0.217308	0.949956	-0.0992933	0.514589	0.948759	-0.216602	0.518726	0.951953	-0.133932
GCM1-1:1738, 8, set2, minProm	GCM1	0	1	1738	minProm	8	set2	0.0469987	1	0.0686731	2.97141	0.604101	-0.335489	1.18774	0.766815	-0.212468	-4.51e-09	1		0.185157	0.990269	0.104294
GCM1-1:1738, 8, set2, minTK	GCM1	0	1	1738	minTK	8	set2	1.41794	0.833478	0.327812	0.0522051	0.995362	0.0327065	12.6716	0.0112835	-0.618194	1.45569	0.690397	0.412276	0.0266582	1	0.0273117
GCM1-1:406, 4, set1, minCMV	GCM1	0	1	406	minCMV	4	set1	1.65047	0.800732	-0.517166	3.63534	0.518388	-0.473607	0.0575967	0.987099	-0.0681705	1.47582	0.684369	-0.797887	9.92e-05	1	0.0023783
GCM1-1:406, 4, set1, minProm	GCM1	0	1	406	minProm	4	set1	0.0784271	1	-0.104392	7.95e-06	1	-0.000652098	0.633795	0.862504	0.187391	4.57e-08	0		0.186084	0.989606	-0.101662
GCM1-1:406, 4, set1, minTK	GCM1	0	1	406	minTK	4	set1	1.10159	0.87386	-0.388137	0.861112	0.867719	0.19268	3.58538	0.410246	-0.468586	0.317958	1	0.281314	1.48255	0.772846	-0.282408
GCM1-1:73, 1, set1, minCMV	GCM1	0	1	73	minCMV	1	set1	2.61478	0.64268	-0.569518	0.646717	0.901073	-0.208694	0.741533	0.839876	-0.215282	0.987821	0.812168	-0.544366	0.476895	0.959994	-0.149068
GCM1-1:73, 1, set1, minProm	GCM1	0	1	73	minProm	1	set1	1.33e-05	1	0.00198228	1.49036	0.807963	-0.289757	0.346769	0.925818	-0.203693	0.0183976	1	0.0973184	2.43171	0.637829	-0.361661
GCM1-1:73, 1, set1, minTK	GCM1	0	1	73	minTK	1	set1	1.57035	0.808949	-0.534154	3.93549	0.484453	-0.414372	8.00315	0.0836558	-0.611564	0.731184	0.891184	0.485311	2.49313	0.630011	0.327767
GCM1-1:739, 8, set1, minCMV	GCM1	0	1	739	minCMV	8	set1	0.751867	0.918476	0.237569	5.5623	0.310794	-0.48325	1.87673	0.661284	-0.361788	1.26729	0.740944	0.495114	1.75697	0.738201	-0.250759
GCM1-1:739, 8, set1, minProm	GCM1	0	1	739	minProm	8	set1	0.115657	1	-0.143222	2.26024	0.701641	-0.333497	4.46807	0.309791	-0.673893	0.133333	1	0.207841	0.221631	0.984955	-0.122816
GCM1-1:739, 8, set1, minTK	GCM1	0	1	739	minTK	8	set1	0.0499772	1	-0.0804889	0.0169832	0.996293	-0.023468	7.41825	0.105559	-0.593439	0.0479442	1	0.123032	0.544846	0.941248	-0.127769
GLI2-1:1003, 1, set2, minCMV	GLI2	0	1	1003	minCMV	1	set2	0.388808	0.966269	0.273772	0.512257	0.915827	0.252924	1.19041	0.766815	-0.275666	1.29261	0.734511	-0.472533	3.73554	0.459916	0.545313
GLI2-1:1003, 1, set2, minProm	GLI2	0	1	1003	minProm	1	set2	2.37722	0.678147	-0.714964	0.0418885	0.995855	0.0630235	2.18773	0.609865	-0.447409	0.0182392	1	-0.0917997	0.0891094	0.99382	-0.0853039
GLI2-1:1003, 1, set2, minTK	GLI2	0	1	1003	minTK	1	set2	1.12206	0.873679	-0.491211	0.535313	0.914113	-0.216618	1.07234	0.784462	-0.375346	0.369972	0.991831	0.628958	2.8232	0.590551	0.490322
GLI2-1:1336, 4, set2, minCMV	GLI2	0	1	1336	minCMV	4	set2	1.27501	0.85463	0.431947	0.584098	0.906131	0.23974	0.241477	0.945959	0.158028	1.37061	0.711321	0.673119	0.510408	0.9528	0.211173
GLI2-1:1336, 4, set2, minProm	GLI2	0	1	1336	minProm	4	set2	0.229512	1	0.255646	0.790364	0.883736	-0.279211	9.20716	0.0511353	-1.19399	0.958879	0.821421	0.932874	0.0124119	1	-0.0388384
GLI2-1:1336, 4, set2, minTK	GLI2	0	1	1336	minTK	4	set2	1.72623	0.789645	0.554205	2.2928	0.699086	-0.358884	0.395661	0.917085	-0.184343	0.993336	0.810192	-0.583393	0.250928	0.980362	0.12027
GLI2-1:1669, 8, set2, minCMV	GLI2	0	1	1669	minCMV	8	set2	0.0938954	1	0.0884969	0.932439	0.862773	0.221765	0.892952	0.813727	0.270923	0.280414	1	-0.186826	0.00128221	1	-0.00922305
GLI2-1:1669, 8, set2, minProm	GLI2	0	1	1669	minProm	8	set2	0.437456	0.961333	0.203279	4.45211	0.42133	-0.386256	9.17391	0.0518927	-0.660983	0.0129979	1	0.0539456	0.389979	0.968237	-0.108431
GLI2-1:1669, 8, set2, minTK	GLI2	0	1	1669	minTK	8	set2	2.38356	0.677246	-0.65704	0.0317941	0.995855	0.0455039	0.640427	0.862504	-0.248677	0.0068133	1	-0.0388719	1.3104	0.79987	0.273975
GLI2-1:337, 4, set1, minCMV	GLI2	0	1	337	minCMV	4	set1	2.1449	0.716047	-0.420464	0.12715	0.975523	0.0889522	0.141	0.967746	-0.0969678	0.0126353	1	0.0408086	0.0187861	1	-0.0397195
GLI2-1:337, 4, set1, minProm	GLI2	0	1	337	minProm	4	set1	1.04682	0.877601	0.444874	2.00893	0.743354	-0.389121	1.77905	0.674518	0.376479	0.631735	0.916448	-0.339833	0.158665	0.991451	-0.0949727
GLI2-1:337, 4, set1, minTK	GLI2	0	1	337	minTK	4	set1	0.169307	1	-0.158738	0.0504837	0.995855	-0.0511037	0.00127502	1	0.00836684	0.917054	0.833086	0.445117	0.571997	0.937139	-0.187356
GLI2-1:4, 1, set1, minCMV	GLI2	0	1	4	minCMV	1	set1	0.716849	0.924159	-0.245648	2.63457	0.653878	-0.365256	1.77698	0.674518	-0.320315	4.97616	0.124538	0.971532	0.229437	0.984361	-0.13414
GLI2-1:4, 1, set1, minProm	GLI2	0	1	4	minProm	1	set1	0.028762	1	0.0654989	0.0874741	0.988014	0.0707947	0.552534	0.881823	0.237391	0.00716677	1	-0.0421896	1.69075	0.750083	0.313041
GLI2-1:4, 1, set1, minTK	GLI2	0	1	4	minTK	1	set1	0.296868	0.985748	-0.268909	1.78845	0.767105	-0.349299	0.102061	0.975307	-0.101167	0.095709	1	0.157295	0.529768	0.947633	-0.232621
GLI2-1:670, 8, set1, minCMV	GLI2	0	1	670	minCMV	8	set1	5.62084	0.234496	-0.79221	0.33789	0.947371	-0.146044	0.737904	0.839876	0.238271	1.14552	0.769701	-0.41208	6.52e-05	1	0.00241199
GLI2-1:670, 8, set1, minProm	GLI2	0	1	670	minProm	8	set1	0.158022	1	0.213299	4.35149	0.431274	-0.647143	1.76892	0.674518	-0.537966	3.26e-08	0		0.019246	1	-0.0458004
GLI2-1:670, 8, set1, minTK	GLI2	0	1	670	minTK	8	set1	0.0770564	1	-0.125619	0.240884	0.963141	-0.160177	0.483156	0.893842	-0.236976	0.0733796	1	-0.219453	1.34466	0.795189	0.312566
GLI2-2:1004, 1, set2, minCMV	GLI2	0	2	1004	minCMV	1	set2	0.60055	0.946506	-0.350793	0.121205	0.97734	0.0868237	0.06846	0.985175	-0.0636202	0.100842	1	-0.184217	0.123191	0.992215	0.0768474
GLI2-2:1004, 1, set2, minProm	GLI2	0	2	1004	minProm	1	set2	0.0887695	1	-0.176047	0.0052288	1	0.0241289	1.13712	0.777578	-0.37114	0.0218006	1	-0.120717	1.51483	0.769568	0.376759
GLI2-2:1004, 1, set2, minTK	GLI2	0	2	1004	minTK	1	set2	0.00459731	1	-0.0487098	0.289912	0.954745	0.173112	0.0508221	0.9883	-0.084214	3.81e-08	0		0.0112883	1	0.039315
GLI2-2:1337, 4, set2, minCMV	GLI2	0	2	1337	minCMV	4	set2	5.72395	0.227622	0.665258	2.34304	0.693389	-0.249494	0.856905	0.820254	-0.202798	0.0129922	1	-0.0449639	0.359757	0.972943	-0.113726
GLI2-2:1337, 4, set2, minProm	GLI2	0	2	1337	minProm	4	set2	0.606201	0.945619	-0.41229	0.962103	0.862373	0.290283	0.222658	0.949956	-0.19679	0.132685	1	0.338853	0.00597716	1	-0.0278204
GLI2-2:1337, 4, set2, minTK	GLI2	0	2	1337	minTK	4	set2	0.110708	1	0.172785	0.703775	0.894603	0.250298	1.33205	0.739365	-0.394129	2.40349	0.453615	1.26884	0.000715	1	-0.00774988
GLI2-2:1670, 8, set2, minCMV	GLI2	0	2	1670	minCMV	8	set2	0.790828	0.91247	-0.600663	0.0364155	0.995855	0.0666476	0.0422504	0.99149	-0.072426	0.334817	1	0.444823	0.000554	1	-0.00732833
GLI2-2:1670, 8, set2, minProm	GLI2	0	2	1670	minProm	8	set2	0.0188202	1	-0.0738504	1.11121	0.839099	-0.308434	1.89477	0.658388	-0.478717	1.96679	0.557493	0.85187	1.09982	0.843321	-0.316766
GLI2-2:1670, 8, set2, minTK	GLI2	0	2	1670	minTK	8	set2	4.62e-05	1	0.00327134	1.52758	0.804146	-0.337905	0.697325	0.849596	-0.236809	1.52979	0.667994	-0.749164	1.32956	0.797495	0.28827
GLI2-2:338, 4, set1, minCMV	GLI2	0	2	338	minCMV	4	set1	2.22	0.701307	0.775201	0.362315	0.941969	-0.195466	2.78929	0.516226	0.749357	0.0690314	1	0.149314	0.0169909	1	0.0477325
GLI2-2:338, 4, set1, minProm	GLI2	0	2	338	minProm	4	set1	1.17201	0.865831	-0.551954	0.404686	0.935815	-0.235123	3.77931	0.387582	-0.838667	1.23e-09	0		0.288582	0.976918	0.190374
GLI2-2:338, 4, set1, minTK	GLI2	0	2	338	minTK	4	set1	0.0272848	1	-0.0905585	0.783746	0.884713	-0.249707	5.96213	0.182299	-0.952159	2.66602	0.399884	1.24955	0.000468	1	0.00620203
GLI2-2:5, 1, set1, minCMV	GLI2	0	2	5	minCMV	1	set1	3.5e-05	1	0.00360694	0.670117	0.895736	0.218049	0.459323	0.899912	0.253157	0.00340303	1	-0.0449897	0.622873	0.931774	-0.238701
GLI2-2:5, 1, set1, minProm	GLI2	0	2	5	minProm	1	set1	0.0368278	1	-0.116888	1.72851	0.773657	0.439608	3.84803	0.377021	-0.748376	-8.91e-09	1		5.12608	0.306169	0.835058
GLI2-2:5, 1, set1, minTK	GLI2	0	2	5	minTK	1	set1	1.68966	0.79856	-0.632743	2.77924	0.637799	-0.432515	1.36113	0.732072	-0.331493	0.027469	1	0.0968763	0.415811	0.968237	-0.182162
GLI2-2:671, 8, set1, minCMV	GLI2	0	2	671	minCMV	8	set1	1.71725	0.792236	-0.582004	0.00482664	1	-0.0197919	0.0205198	0.995068	0.0460731	0.465853	0.96088	0.36037	0.366838	0.972943	-0.155924
GLI2-2:671, 8, set1, minProm	GLI2	0	2	671	minProm	8	set1	0.0955621	1	0.165049	2.48622	0.673448	-0.491078	1.066	0.784462	-0.450788	7.99e-08	0		0.441816	0.965148	-0.203719
GLI2-2:671, 8, set1, minTK	GLI2	0	2	671	minTK	8	set1	2.76955	0.614527	0.826612	0.609608	0.905598	-0.226459	1.80032	0.673393	-0.486269	-4.73e-09	1		0.574998	0.937139	-0.221069
GLIS1-1:1005, 1, set2, minCMV	GLIS1	0	1	1005	minCMV	1	set2	-7.81e-10	1		0.0968309	0.987322	-0.191438	1.18e-11	1	0.376201				0.0577038	0.996758	-0.137658
GLIS1-1:1005, 1, set2, minProm	GLIS1	0	1	1005	minProm	1	set2	0.0379882	1	0.185099	0.973957	0.859484	0.703133	0.000266	1	0.0107467	6.62e-11	0		0.0648222	0.995552	-0.241262
GLIS1-1:1005, 1, set2, minTK	GLIS1	0	1	1005	minTK	1	set2	8.78314	0.0669857	-2.33418	3.02918	0.596852	-0.712773	0.398869	0.916634	0.396518	-1.09e-08	1	0	0.632681	0.930328	-0.407619
GLIS1-1:1338, 4, set2, minCMV	GLIS1	0	1	1338	minCMV	4	set2	0.464861	0.957668	-0.421419	5.01613	0.364814	2.96588	0.644863	0.862504	-0.533004	1.15e-09	1	0	0.000361	1	0.0121606
GLIS1-1:1338, 4, set2, minProm	GLIS1	0	1	1338	minProm	4	set2	-1.14e-09	1	0	-3.86e-11	1		0.638927	0.862504	0.440126				2.79e-11	0
GLIS1-1:1338, 4, set2, minTK	GLIS1	0	1	1338	minTK	4	set2	5.18733	0.278495	2.09037	1.04273	0.851271	0.724949	0.905123	0.812753	-0.698274	-9.08e-10	1	0	2.23e-11	0
GLIS1-1:1671, 8, set2, minTK	GLIS1	0	1	1671	minTK	8	set2
GLIS2-1:1006, 1, set2, minCMV	GLIS2	0	1	1006	minCMV	1	set2	2.2494	0.697575	-0.638017	0.319033	0.948509	0.185931	0.00193091	1	-0.0151832	0.0305333	1	-0.111915	0.0107098	1	0.0385442
GLIS2-1:1006, 1, set2, minProm	GLIS2	0	1	1006	minProm	1	set2	0.303811	0.983943	-0.335409	0.390191	0.936583	0.222419	0.0267736	0.994281	0.0706092	1.35618	0.714444	0.872247	0.164932	0.991451	0.130901
GLIS2-1:1006, 1, set2, minTK	GLIS2	0	1	1006	minTK	1	set2	0.0803004	1	-0.158442	0.031005	0.995855	-0.0609623	0.347109	0.925818	0.318266	0.93237	0.829723	0.759275	0.194563	0.98775	0.169446
GLIS2-1:1339, 4, set2, minCMV	GLIS2	0	1	1339	minCMV	4	set2	0.098797	1	-0.189751	1.43557	0.8137	-0.456781	0.0291701	0.994281	0.0750285	1.09486	0.784403	0.559251	0.953268	0.869034	-0.408258
GLIS2-1:1339, 4, set2, minProm	GLIS2	0	1	1339	minProm	4	set2	0.571176	0.949193	-0.591624	0.0124215	0.997839	-0.0493449	0.631921	0.862504	0.427789	0.125413	1	0.382509	0.0361125	0.998667	0.0701691
GLIS2-1:1339, 4, set2, minTK	GLIS2	0	1	1339	minTK	4	set2	0.0336377	1	-0.128485	0.0862077	0.988014	-0.100914	0.145645	0.966317	0.227972	2.38e-09	0		0.791676	0.900423	0.327596
GLIS2-1:1672, 8, set2, minCMV	GLIS2	0	1	1672	minCMV	8	set2	0.209075	1	0.429395	3.23552	0.564279	-1.37791	3.35369	0.439052	1.20477	2.76e-09	0		0.0195168	1	-0.101034
GLIS2-1:1672, 8, set2, minProm	GLIS2	0	1	1672	minProm	8	set2	3.05e-08	1	-0.346804	0.00085	1	-0.0203996	0.477439	0.893978	-0.505518	8.68e-11	1	-0.290454	-1.16e-09	1
GLIS2-1:1672, 8, set2, minTK	GLIS2	0	1	1672	minTK	8	set2	-7.64e-09	1	-0.725091	1.44098	0.8137	-0.826575	0.00451773	1	0.0624128	-4.2e-11	1	-0.261534	3.82708	0.454421	1.35365
GLIS2-1:340, 4, set1, minCMV	GLIS2	0	1	340	minCMV	4	set1				-1.62e-10	1	-0.843779	-3.06e-10	1	0.952084				-3.15e-10	1
GLIS2-1:673, 8, set1, minTK	GLIS2	0	1	673	minTK	8	set1
GLIS2-1:7, 1, set1, minCMV	GLIS2	0	1	7	minCMV	1	set1				0.0941486	0.987931	-0.861899	-0.415858	1	0.671365
GLIS2-1:7, 1, set1, minProm	GLIS2	0	1	7	minProm	1	set1				2.31796	0.696446	-0.841301	-0.000226	1	0.613491	-0.0127723	1	0	-0.221157	1	0
GLIS2-1:7, 1, set1, minTK	GLIS2	0	1	7	minTK	1	set1				-0.00914866	1	-1.62069	5.62e-05	1	0				0.56994	0.937139	0
GMEB2-1:1139, 1, set2, minCMV	GMEB2	0	1	1139	minCMV	1	set2	0.483323	0.955424	0.282593	2.78782	0.636972	0.427258	2.76504	0.519432	0.4471	0.506325	0.948759	-0.333579	1.76642	0.737785	0.382432
GMEB2-1:1139, 1, set2, minProm	GMEB2	0	1	1139	minProm	1	set2	0.591764	0.947592	0.532506	2.48088	0.674443	-0.602305	6.30877	0.159208	-1.19068	1.15115	0.767989	0.842814	0.295462	0.976871	0.189629
GMEB2-1:1139, 1, set2, minTK	GMEB2	0	1	1139	minTK	1	set2	2.0119	0.738851	-0.740209	0.0267923	0.995855	0.0600474	0.164573	0.963476	-0.141242	0.00652387	1	0.07547	0.0975469	0.992215	-0.115873
GMEB2-1:140, 1, set1, minCMV	GMEB2	0	1	140	minCMV	1	set1	0.434792	0.961932	-0.225039	0.446109	0.924418	-0.176561	0.00552718	1	0.0209241	0.0455249	1	0.0807289	0.0351916	0.999083	0.0504716
GMEB2-1:140, 1, set1, minProm	GMEB2	0	1	140	minProm	1	set1	0.53564	0.949963	-0.416671	0.621352	0.904813	0.348524	0.221755	0.949956	-0.289979	-9.05e-10	1		0.0263508	1	-0.06564
GMEB2-1:140, 1, set1, minTK	GMEB2	0	1	140	minTK	1	set1	2.72196	0.62198	-1.01332	0.670481	0.895736	-0.344155	0.000356	1	-0.0153057	-3.37e-10	1		5.52918	0.265095	0.877344
GMEB2-1:1472, 4, set2, minCMV	GMEB2	0	1	1472	minCMV	4	set2	0.333247	0.976775	-0.185131	0.399817	0.936583	0.156756	0.0583778	0.986165	-0.0630804	0.375544	0.99136	0.303634	0.0997675	0.992215	-0.0735886
GMEB2-1:1472, 4, set2, minProm	GMEB2	0	1	1472	minProm	4	set2	0.0473699	1	-0.170578	0.759691	0.886254	-0.307149	1.12788	0.779582	0.600606	0.000851	1	-0.043112	0.355771	0.972943	-0.196432
GMEB2-1:1472, 4, set2, minTK	GMEB2	0	1	1472	minTK	4	set2	0.0176982	1	0.0642312	0.0171378	0.996293	-0.0421705	0.646847	0.862084	-0.330999	-3.42e-08	1		0.12131	0.992215	0.127792
GMEB2-1:1805, 8, set2, minCMV	GMEB2	0	1	1805	minCMV	8	set2	0.046427	1	-0.110612	0.00170752	1	-0.0173452	0.476674	0.89407	0.251806	0.74779	0.885399	0.776902	1.21059	0.824362	0.402129
GMEB2-1:1805, 8, set2, minProm	GMEB2	0	1	1805	minProm	8	set2	0.683012	0.930646	0.622476	0.156515	0.9755	0.162601	1.45441	0.722781	-0.733179	2.06421	0.533576	-1.85476	0.0236653	1	0.0594667
GMEB2-1:1805, 8, set2, minTK	GMEB2	0	1	1805	minTK	8	set2	3.06234	0.559959	-1.15424	4.27502	0.441315	-0.657836	4.94553	0.263335	-0.944824	1.68583	0.628942	1.27911	0.0781931	0.99382	0.095298
GMEB2-1:473, 4, set1, minCMV	GMEB2	0	1	473	minCMV	4	set1	2.15882	0.711585	0.604271	0.711882	0.893337	0.261214	0.353971	0.924037	0.173416	0.434876	0.970294	0.255436	1.11241	0.841255	-0.335867
GMEB2-1:473, 4, set1, minProm	GMEB2	0	1	473	minProm	4	set1	0.226943	1	-0.311624	0.219332	0.96536	0.25099	0.126256	0.968578	0.194101	0.0757484	1	-0.292499	0.0317138	0.9992	-0.0760311
GMEB2-1:473, 4, set1, minTK	GMEB2	0	1	473	minTK	4	set1	0.449265	0.960853	-0.413318	0.360601	0.942091	0.231368	0.922414	0.810876	0.439559	2.25e-10	0		0.290146	0.976918	0.199691
GMEB2-1:806, 8, set1, minCMV	GMEB2	0	1	806	minCMV	8	set1	0.224369	1	0.25001	0.0910979	0.987931	0.110243	0.0767459	0.982409	-0.0872907	0.18265	1	0.253727	3.68428	0.464078	-0.69366
GMEB2-1:806, 8, set1, minProm	GMEB2	0	1	806	minProm	8	set1	0.349512	0.973072	-0.475047	0.0362605	0.995855	-0.0807179	0.185876	0.957434	0.264524	1.76655	0.607619	-1.62458	0.988253	0.863276	-0.462453
GMEB2-1:806, 8, set1, minTK	GMEB2	0	1	806	minTK	8	set1	0.15728	1	0.378164	0.325214	0.948509	0.303058	0.0484893	0.9883	-0.134804	6.52e-09	0		0.0169133	1	-0.0738245
GMEB2-2:1140, 1, set2, minCMV	GMEB2	0	2	1140	minCMV	1	set2	1.61097	0.80664	0.298195	1.94252	0.748564	0.261918	3.64944	0.40474	0.390145	0.709483	0.895904	-0.204044	5.02278	0.312931	-0.417775
GMEB2-2:1140, 1, set2, minProm	GMEB2	0	2	1140	minProm	1	set2	0.292825	0.986502	0.154362	0.0311035	0.995855	0.0347302	1.16073	0.771418	-0.300854	0.000337	1	0.0106379	2.48873	0.630011	-0.275124
GMEB2-2:1140, 1, set2, minTK	GMEB2	0	2	1140	minTK	1	set2	0.0285379	1	-0.0412368	0.165185	0.97357	0.0801749	0.27665	0.942916	0.129416	8.22e-05	1	0.00453495	2.03416	0.695229	-0.274255
GMEB2-2:141, 1, set1, minCMV	GMEB2	0	2	141	minCMV	1	set1	5.18749	0.278495	0.442567	0.343216	0.945057	0.104977	5.09273	0.252194	0.466886	1.05871	0.792915	-0.317396	3.33885	0.510972	-0.328252
GMEB2-2:141, 1, set1, minProm	GMEB2	0	2	141	minProm	1	set1	0.442709	0.961333	0.180944	0.957333	0.862583	-0.179031	0.571062	0.87989	-0.221243	1.06991	0.790065	-0.786639	3.1173	0.542166	-0.310713
GMEB2-2:141, 1, set1, minTK	GMEB2	0	2	141	minTK	1	set1	0.014671	1	-0.0383083	0.0935998	0.987931	-0.0714688	7.47514	0.103008	-0.841143	0.967291	0.816807	0.549679	0.0459799	0.996758	0.049335
GMEB2-2:1473, 4, set2, minCMV	GMEB2	0	2	1473	minCMV	4	set2	1.14851	0.867791	0.254447	0.0842299	0.988292	-0.0625338	1.64909	0.695315	0.295814	0.306429	1	-0.194856	5.17598	0.300616	-0.470395
GMEB2-2:1473, 4, set2, minProm	GMEB2	0	2	1473	minProm	4	set2	0.076953	1	0.0868191	0.426154	0.928754	-0.127603	3.75184	0.392027	-0.522972	0.000333	1	-0.00881139	2.47785	0.630011	-0.303643
GMEB2-2:1473, 4, set2, minTK	GMEB2	0	2	1473	minTK	4	set2	0.00475761	1	-0.022216	0.472524	0.923443	0.13818	0.542907	0.884074	-0.225855	0.795197	0.872504	0.492727	0.00491112	1	-0.014653
GMEB2-2:1806, 8, set2, minCMV	GMEB2	0	2	1806	minCMV	8	set2	0.0396929	1	0.0442298	0.941269	0.862636	0.184039	0.220752	0.949956	0.0941338	1.39557	0.704589	-0.328257	0.384364	0.969863	-0.117725
GMEB2-2:1806, 8, set2, minProm	GMEB2	0	2	1806	minProm	8	set2	0.193267	1	-0.0972827	0.0379603	0.995855	0.0361499	6.33266	0.158107	-0.527455	0.387229	0.985438	0.239884	11.019	0.0258985	-0.561497
GMEB2-2:1806, 8, set2, minTK	GMEB2	0	2	1806	minTK	8	set2	3.33387	0.525169	-0.400841	0.00896938	0.997839	-0.0162295	0.484714	0.893842	-0.143418	0.401992	0.981852	0.265082	0.360135	0.972943	0.0989178
GMEB2-2:474, 4, set1, minCMV	GMEB2	0	2	474	minCMV	4	set1	2.90346	0.592426	0.399532	3.23165	0.564894	0.3512	1.32807	0.739365	0.24496	0.529407	0.941903	-0.241478	1.57202	0.769568	-0.241436
GMEB2-2:474, 4, set1, minProm	GMEB2	0	2	474	minProm	4	set1	0.00012	1	-0.00372484	0.107313	0.983248	0.0837716	0.85892	0.820254	0.309793	0.630592	0.916448	0.572839	0.179935	0.990681	-0.111823
GMEB2-2:474, 4, set1, minTK	GMEB2	0	2	474	minTK	4	set1	4.45267	0.369119	-0.630668	1.92064	0.751912	-0.341964	6.80799	0.131522	-0.88556	1.14507	0.769701	0.645089	3.86148	0.453511	-0.470958
GMEB2-2:807, 8, set1, minCMV	GMEB2	0	2	807	minCMV	8	set1	1.52572	0.809999	0.411754	0.519674	0.914352	-0.206574	0.258572	0.94468	0.168501	2.21875	0.497762	-0.693808	2.96358	0.567106	-0.49655
GMEB2-2:807, 8, set1, minProm	GMEB2	0	2	807	minProm	8	set1	5.71888	0.227622	-0.77236	1.85e-05	1	-0.00112819	4.91248	0.265323	-0.769783	0.344321	0.999378	-0.573323	0.347759	0.974311	-0.150608
GMEB2-2:807, 8, set1, minTK	GMEB2	0	2	807	minTK	8	set1	1.70842	0.794386	-0.548239	0.00672778	0.999509	-0.0232282	1.08178	0.783897	0.5335	1.233	0.750197	0.942184	2.94083	0.57114	-0.435384
GMEB2-3:1141, 1, set2, minCMV	GMEB2	0	3	1141	minCMV	1	set2	3.59992	0.491029	0.490974	1.24929	0.827701	0.2525	13.2423	0.00866334	0.865909	1.48012	0.684327	-0.32547	0.933687	0.87511	-0.218978
GMEB2-3:1141, 1, set2, minProm	GMEB2	0	3	1141	minProm	1	set2	0.845051	0.90173	0.293287	1.40609	0.814027	-0.269118	0.100453	0.975307	-0.0832364	0.855478	0.853273	0.504785	7.44178	0.122584	-0.629482
GMEB2-3:1141, 1, set2, minTK	GMEB2	0	3	1141	minTK	1	set2	2.76351	0.614527	-0.449569	0.000169	1	0.00262477	0.655503	0.85962	-0.22825	0.255225	1	-0.274428	0.108925	0.992215	-0.0714271
GMEB2-3:142, 1, set1, minCMV	GMEB2	0	3	142	minCMV	1	set1	0.2403	0.999935	0.117943	0.555921	0.910846	0.153853	7.03101	0.12174	0.648949	5.46655	0.0974899	-0.635476	1.57328	0.769568	-0.252712
GMEB2-3:142, 1, set1, minProm	GMEB2	0	3	142	minProm	1	set1	0.216471	1	-0.127531	0.0817384	0.989484	-0.0637552	0.46074	0.899311	0.211928	0.291779	1	0.309048	2.42924	0.637829	-0.318127
GMEB2-3:142, 1, set1, minTK	GMEB2	0	3	142	minTK	1	set1	1.51975	0.811563	-0.412967	1.21217	0.827986	-0.259313	2.95827	0.494585	-0.584842	0.0906151	1	-0.177163	4.11229	0.412706	-0.45856
GMEB2-3:1474, 4, set2, minCMV	GMEB2	0	3	1474	minCMV	4	set2	6.53e-05	1	0.00246328	1.44708	0.812937	0.290559	0.0750885	0.983443	0.0731111	0.805272	0.871349	-0.329604	1.97123	0.700268	-0.36596
GMEB2-3:1474, 4, set2, minProm	GMEB2	0	3	1474	minProm	4	set2	0.351913	0.972517	-0.21299	1.58629	0.798324	0.343865	0.013431	0.999389	-0.0376781	0.084364	1	0.20258	3.93759	0.443678	-0.535086
GMEB2-3:1474, 4, set2, minTK	GMEB2	0	3	1474	minTK	4	set2	2.20178	0.703474	-0.510381	0.00893757	0.997839	-0.0213253	0.00401998	1	0.0184035	0.482644	0.954603	0.354504	3.51973	0.486173	-0.402141
GMEB2-3:1807, 8, set2, minCMV	GMEB2	0	3	1807	minCMV	8	set2	1.55851	0.808949	0.376708	2.34767	0.693156	0.404047	5.26428	0.237883	0.659221	1.47776	0.684327	-0.432136	3.84988	0.453529	-0.514199
GMEB2-3:1807, 8, set2, minProm	GMEB2	0	3	1807	minProm	8	set2	0.0524631	1	-0.0744314	0.0255829	0.995855	0.0386847	2.19567	0.609865	-0.426616	1.18138	0.763647	0.676725	5.40337	0.278772	-0.493452
GMEB2-3:1807, 8, set2, minTK	GMEB2	0	3	1807	minTK	8	set2	0.0101561	1	0.0427082	11.2042	0.0349055	-0.906381	3.12275	0.473073	-0.631843	0.0293422	1	-0.100122	1.23925	0.817289	-0.252593
GMEB2-3:475, 4, set1, minCMV	GMEB2	0	3	475	minCMV	4	set1	0.26411	0.992691	0.108046	7.35274	0.17353	0.545301	10.5412	0.0289907	0.66689	0.462104	0.962074	0.162246	6.16938	0.208139	-0.469302
GMEB2-3:475, 4, set1, minProm	GMEB2	0	3	475	minProm	4	set1	2.45895	0.662944	0.598058	0.163979	0.974352	0.115591	0.41856	0.912922	0.247503	0.306395	1	-0.31495	0.0608935	0.996758	-0.0727996
GMEB2-3:475, 4, set1, minTK	GMEB2	0	3	475	minTK	4	set1	0.384273	0.966269	-0.234474	3.63656	0.518388	0.50637	0.15779	0.963663	-0.1482	0.11946	1	-0.254582	3.04895	0.551493	-0.42974
GMEB2-3:808, 8, set1, minCMV	GMEB2	0	3	808	minCMV	8	set1	0.434517	0.961932	0.159303	0.928661	0.862773	0.18446	3.91637	0.3661	0.429274	1.12109	0.777721	-0.289985	0.560003	0.937915	-0.149205
GMEB2-3:808, 8, set1, minProm	GMEB2	0	3	808	minProm	8	set1	0.0728016	1	-0.0843858	0.0138139	0.996293	-0.0261099	4.39692	0.316072	-0.670254	0.00896444	1	0.0436141	3.3009	0.518337	-0.42052
GMEB2-3:808, 8, set1, minTK	GMEB2	0	3	808	minTK	8	set1	0.225892	1	-0.138221	0.0679493	0.992487	0.0573347	0.457895	0.900078	0.195655	0.0842857	1	-0.145736	4.12141	0.411137	-0.381916
GRHL1-1:1037, 1, set2, minCMV	GRHL1	0	1	1037	minCMV	1	set2	6.0705	0.199847	0.582445	0.101146	0.985535	-0.0685787	5.25889	0.237949	-0.604807	1.33167	0.723504	0.644059	0.0200785	1	0.0381759
GRHL1-1:1037, 1, set2, minProm	GRHL1	0	1	1037	minProm	1	set2	1.87386	0.760304	0.571395	1.42611	0.814027	-0.28946	9.10085	0.0534517	-0.918784	0.112684	1	-0.228653	0.236898	0.982853	0.13851
GRHL1-1:1037, 1, set2, minTK	GRHL1	0	1	1037	minTK	1	set2	0.162333	1	-0.159489	3.9774	0.480473	-0.46232	0.157151	0.963663	-0.123046	1.15472	0.767989	-0.54883	0.0671663	0.995552	-0.0701332
GRHL1-1:1370, 4, set2, minCMV	GRHL1	0	1	1370	minCMV	4	set2	0.200412	1	0.120738	0.009763	0.997839	0.029958	3.81895	0.380787	0.633514	0.233682	1	0.290047	5.50006	0.267401	-0.645001
GRHL1-1:1370, 4, set2, minProm	GRHL1	0	1	1370	minProm	4	set2	0.223562	1	-0.221559	0.0502689	0.995855	0.058694	1.44674	0.724446	-0.404533	0.177782	1	-0.419586	0.00410003	1	-0.0178306
GRHL1-1:1370, 4, set2, minTK	GRHL1	0	1	1370	minTK	4	set2	0.615176	0.943046	-0.26526	0.000577	1	-0.0048269	0.327389	0.928714	-0.162008	0.0731313	1	0.156742	2.03506	0.695229	0.335062
GRHL1-1:1703, 8, set2, minCMV	GRHL1	0	1	1703	minCMV	8	set2	0.331455	0.977162	-0.172534	0.174934	0.972926	0.114696	4.35848	0.319763	-0.667676	0.0139744	1	0.0719571	0.00344379	1	0.0175051
GRHL1-1:1703, 8, set2, minProm	GRHL1	0	1	1703	minProm	8	set2	0.0346818	1	0.0724348	0.203165	0.968842	0.131521	1.57821	0.7016	-0.463692	20.0482	4.88e-05	3.39732	0.827767	0.898648	-0.30358
GRHL1-1:1703, 8, set2, minTK	GRHL1	0	1	1703	minTK	8	set2	2.96842	0.579969	0.884692	0.0276864	0.995855	-0.0520959	0.120005	0.96888	0.188693	0.125501	1	0.305615	0.0146544	1	0.0407031
GRHL1-1:371, 4, set1, minCMV	GRHL1	0	1	371	minCMV	4	set1	1.99849	0.738851	0.487307	3.32134	0.552326	-0.483942	0.453711	0.901511	-0.19042	0.00708669	1	-0.0419957	2.96914	0.567106	0.499324
GRHL1-1:371, 4, set1, minProm	GRHL1	0	1	371	minProm	4	set1	0.510167	0.954763	-0.346819	0.209832	0.967689	-0.124781	0.182704	0.957434	0.180885	1.32009	0.726342	0.811004	0.340268	0.975892	-0.179879
GRHL1-1:371, 4, set1, minTK	GRHL1	0	1	371	minTK	4	set1	0.0274701	1	0.0505698	1.64112	0.787805	-0.274713	0.0243363	0.994281	-0.0454075	0.225152	1	-0.273555	1.09425	0.843321	0.230424
GRHL1-1:38, 1, set1, minCMV	GRHL1	0	1	38	minCMV	1	set1	1.06692	0.874497	-0.364442	0.0093597	0.997839	0.0261758	0.0379108	0.991709	0.064229	2.77478	0.379989	0.988679	0.0010012	1	-0.00838907
GRHL1-1:38, 1, set1, minProm	GRHL1	0	1	38	minProm	1	set1	0.606274	0.945619	-0.337227	4.98208	0.369429	-0.727455	24.4671	4.28e-05	-1.81078	0.0230206	1	-0.140472	0.0796565	0.99382	-0.0940583
GRHL1-1:38, 1, set1, minTK	GRHL1	0	1	38	minTK	1	set1	4.65999	0.340113	-1.18227	2.11083	0.726016	-0.357664	2.31989	0.591095	-0.447439	1.5447	0.66385	0.851705	0.000806	1	0.00844469
GRHL1-1:704, 8, set1, minCMV	GRHL1	0	1	704	minCMV	8	set1	0.069474	1	-0.0857099	0.126834	0.975523	-0.0880607	2.54992	0.555379	-0.524054	0.083599	1	-0.207058	1.29465	0.803604	-0.343798
GRHL1-1:704, 8, set1, minProm	GRHL1	0	1	704	minProm	8	set1	0.0242802	1	0.0631653	0.0809098	0.990412	0.0787122	1.74335	0.678185	-0.403747	0.389652	0.98492	0.475641	0.0839305	0.99382	-0.0705714
GRHL1-1:704, 8, set1, minTK	GRHL1	0	1	704	minTK	8	set1	0.195331	1	0.188031	0.0203069	0.996293	0.0405855	0.00736208	1	0.0311587	0.00103629	1	-0.0225334	4.02152	0.429203	0.606766
GRHL1-2:1038, 1, set2, minCMV	GRHL1	0	2	1038	minCMV	1	set2	2.14646	0.716047	0.735256	0.00379853	1	-0.0170409	0.0673041	0.985175	-0.0907028	0.431494	0.971501	0.567745	0.249733	0.980362	0.15642
GRHL1-2:1038, 1, set2, minProm	GRHL1	0	2	1038	minProm	1	set2	0.0158856	1	0.0966541	1.8426	0.756713	-0.654349	0.336946	0.926724	-0.34019	-4.01e-09	1	0.388167	1.09214	0.843321	0.391823
GRHL1-2:1038, 1, set2, minTK	GRHL1	0	2	1038	minTK	1	set2	0.000103	1	0.0071518	0.179137	0.971996	-0.167955	0.0416042	0.991709	-0.0872335	0.226009	1	-0.741261	1.59842	0.766303	-0.421313
GRHL1-2:1371, 4, set2, minCMV	GRHL1	0	2	1371	minCMV	4	set2	0.0424132	1	-0.200304	0.0187867	0.996293	-0.0924635	2.23305	0.603019	-0.836383	-5.66e-08	1		0.0533717	0.996758	0.112001
GRHL1-2:1371, 4, set2, minProm	GRHL1	0	2	1371	minProm	4	set2	0.868515	0.898631	-0.608543	0.0568548	0.995083	-0.0931866	0.541937	0.884323	0.328934	1.42741	0.69808	-1.22635	0.00806236	1	-0.0297175
GRHL1-2:1371, 4, set2, minTK	GRHL1	0	2	1371	minTK	4	set2	0.0454358	1	0.132918	0.789524	0.883736	0.303601	0.832974	0.823962	-0.363896	5.89914	0.0772926	1.79207	0.938889	0.874706	0.334064
GRHL1-2:1704, 8, set2, minCMV	GRHL1	0	2	1704	minCMV	8	set2	2.88043	0.595682	-1.19374	0.907554	0.864927	-0.34744	1.8861	0.660091	-0.66008	0.00695689	1	-0.0621768	0.717447	0.920078	-0.355661
GRHL1-2:1704, 8, set2, minProm	GRHL1	0	2	1704	minProm	8	set2	0.400863	0.964508	0.90274	1.47979	0.807963	-0.679776	0.00553207	1	0.0445935	-2.35e-07	1	-0.672248	0.32642	0.976387	0.233532
GRHL1-2:1704, 8, set2, minTK	GRHL1	0	2	1704	minTK	8	set2	0.0637773	1	-0.19274	0.392269	0.936583	-0.261628	0.232745	0.94719	-0.257579	2.11e-09	0		0.871563	0.892083	0.449674
GRHL1-2:372, 4, set1, minCMV	GRHL1	0	2	372	minCMV	4	set1	1.72305	0.790473	1.36763	0.000992	1	-0.0149778	0.0502366	0.9883	0.121961	-8.63e-10	1		0.4029	0.968237	0.35765
GRHL1-2:372, 4, set1, minProm	GRHL1	0	2	372	minProm	4	set1	0.193498	1	-0.457065	0.808459	0.877496	0.433298	0.0218156	0.995068	0.0978104	-2.45e-09	1		1.83717	0.729967	-0.764691
GRHL1-2:372, 4, set1, minTK	GRHL1	0	2	372	minTK	4	set1	0.0172695	1	-0.18552	0.709412	0.893337	0.487163	1.69186	0.685461	-1.14711	3.08e-09	0		0.0359657	0.998695	0.107605
GRHL1-2:39, 1, set1, minCMV	GRHL1	0	2	39	minCMV	1	set1	0.695566	0.928261	-0.937635	1.4224	0.814027	0.840341	0.043551	0.99141	0.199154	2.34e-09	1	-0.272698	1.70498	0.747606	0.796632
GRHL1-2:39, 1, set1, minProm	GRHL1	0	2	39	minProm	1	set1	2.84361	0.603225	-1.67156	5.24015	0.344358	-1.16327	0.00740672	1	-0.0372061	2.59e-08	1	0	2.41446	0.640021	0.662821
GRHL1-2:39, 1, set1, minTK	GRHL1	0	2	39	minTK	1	set1	1.71338	0.792947	-1.11056	1.16848	0.833509	0.65389	0.105393	0.973901	-0.174371	-5.8e-12	1		2.93879	0.571244	-1.0634
GRHL1-2:705, 8, set1, minCMV	GRHL1	0	2	705	minCMV	8	set1	0.125448	1	-0.304198	1.10888	0.839373	0.453991	0.0375035	0.991709	-0.106124	7.6e-10	0		1.40791	0.784083	-0.606139
GRHL1-2:705, 8, set1, minProm	GRHL1	0	2	705	minProm	8	set1	0.135269	1	-0.225364	1.3402	0.822342	0.585852	0.0201511	0.995068	-0.102758	-2.56e-11	1		1.36004	0.79238	0.611926
GRHL1-2:705, 8, set1, minTK	GRHL1	0	2	705	minTK	8	set1	-2.54e-11	1		0.301299	0.952226	0.228551	0.207379	0.950756	-0.27193	3.33e-08	0		0.29942	0.976871	0.255171
HES5-1:1174, 1, set2, minCMV	HES5	0	1	1174	minCMV	1	set2	1.16537	0.866026	0.384782	0.112408	0.980482	-0.0973696	2.13633	0.615688	0.451721	14.67	0.000791	-1.32314	18.7872	0.000653	-1.24449
HES5-1:1174, 1, set2, minProm	HES5	0	1	1174	minProm	1	set2	2.96258	0.58011	-1.27885	0.152227	0.9755	0.152079	0.81422	0.826579	-0.643496	1.34243	0.719333	-1.05029	0.390363	0.968237	-0.242788
HES5-1:1174, 1, set2, minTK	HES5	0	1	1174	minTK	1	set2	0.0587795	1	-0.258134	1.31531	0.823705	-0.419619	1.62645	0.6971	0.756018	0.561683	0.934031	-0.592081	0.374878	0.971881	-0.319761
HES5-1:1507, 4, set2, minCMV	HES5	0	1	1507	minCMV	4	set2	0.0776195	1	0.111973	0.0199299	0.996293	-0.0568303	0.906085	0.812753	0.411193	1.31929	0.726406	-0.521442	0.0155775	1	-0.0532432
HES5-1:1507, 4, set2, minProm	HES5	0	1	1507	minProm	4	set2	2.26851	0.694402	1.04747	2.38053	0.69006	-0.504871	0.153426	0.964238	-0.141323	1.71001	0.624431	-0.693211	1.44136	0.778316	-0.449553
HES5-1:1507, 4, set2, minTK	HES5	0	1	1507	minTK	4	set2	0.0558935	1	0.299576	0.440294	0.925621	0.283645	0.411776	0.914421	0.352127	0.691072	0.901147	0.517065	3.48249	0.490682	-0.855203
HES5-1:175, 1, set1, minCMV	HES5	0	1	175	minCMV	1	set1	2.1147	0.720782	0.784128	0.0599927	0.995083	0.129591	0.929431	0.810527	0.541654	3.53615	0.259067	-1.14394	1.45463	0.775821	-0.580434
HES5-1:175, 1, set1, minProm	HES5	0	1	175	minProm	1	set1	1.72561	0.789645	1.42427	0.085238	0.988134	0.167012	0.0458793	0.990991	-0.13027	0.00077	1	0.0256527	2.58986	0.623586	-0.993984
HES5-1:175, 1, set1, minTK	HES5	0	1	175	minTK	1	set1	5.38e-08	1	-0.191704	0.00975673	0.997839	-0.0547504	0.262839	0.943701	-0.38587	-5.44e-08	1		0.0483734	0.996758	0.120352
HES5-1:1840, 8, set2, minCMV	HES5	0	1	1840	minCMV	8	set2	0.195119	1	0.177527	0.157284	0.9755	0.165716	1.85982	0.663363	0.617425	5.54811	0.0931261	-1.07253	3.73472	0.459916	-0.752993
HES5-1:1840, 8, set2, minProm	HES5	0	1	1840	minProm	8	set2	0.00501894	1	0.0544246	0.0268898	0.995855	0.053885	0.269304	0.943701	0.231505	0.786774	0.873428	-0.717152	1.60663	0.765975	-0.594451
HES5-1:1840, 8, set2, minTK	HES5	0	1	1840	minTK	8	set2	0.0931122	1	0.268444	7.13363	0.190405	-1.15838	6.08016	0.175225	-1.58235	0.0640308	1	0.157757	1.18312	0.829945	-0.390428
HES5-1:508, 4, set1, minCMV	HES5	0	1	508	minCMV	4	set1	4.50668	0.362067	0.820264	0.0216839	0.996293	0.0550994	0.0616405	0.98539	0.0791624	4.23331	0.182616	-0.866796	2.78702	0.594988	-0.615513
HES5-1:508, 4, set1, minProm	HES5	0	1	508	minProm	4	set1	1.14e-09	0		1.51381	0.806305	-1.38031	0.0268567	0.994281	0.174097	-9.61e-10	1		0.296087	0.976871	-0.459592
HES5-1:508, 4, set1, minTK	HES5	0	1	508	minTK	4	set1	0.203043	1	0.326816	1.61889	0.791794	-0.415949	0.123048	0.968578	0.177604	-3.42e-10	1		2.75301	0.599785	0.583736
HES5-1:841, 8, set1, minCMV	HES5	0	1	841	minCMV	8	set1	0.112463	1	0.241637	0.511766	0.915827	-0.409935	0.642156	0.862504	0.53546	2.7411	0.385771	-0.882122	0.0103817	1	-0.0698694
HES5-1:841, 8, set1, minProm	HES5	0	1	841	minProm	8	set1	-4.77e-08	1	-1.87116	2.60864	0.655179	1.24872	0.0364534	0.991709	-0.176216	1.11e-09	0		0.00240062	1	-0.0297561
HES5-1:841, 8, set1, minTK	HES5	0	1	841	minTK	8	set1	0.0928777	1	-0.354887	4.53606	0.404521	1.65292	0.0350946	0.992609	0.186691	0.354043	0.996315	-0.722865	0.000194	1	-0.0096139
HESX1-1:1236, 1, set2, minCMV	HESX1	0	1	1236	minCMV	1	set2	0.00321744	1	-0.0426198	1.14871	0.835939	0.412433	0.0598948	0.985534	-0.104177	7.31e-05	1	-0.00645726	0.00106655	1	0.0100952
HESX1-1:1236, 1, set2, minProm	HESX1	0	1	1236	minProm	1	set2	0.00285577	1	0.0542539	0.272939	0.95804	0.247845	0.421374	0.911762	0.461533	-1.1e-08	1		1.74401	0.741796	0.603388
HESX1-1:1236, 1, set2, minTK	HESX1	0	1	1236	minTK	1	set2	0.400057	0.964508	0.617855	0.112384	0.980482	-0.208913	0.00370708	1	0.0310853	2.65e-07	0		0.153831	0.991451	-0.171328
HESX1-1:1569, 4, set2, minCMV	HESX1	0	1	1569	minCMV	4	set2	1.35409	0.841861	1.09931	0.261252	0.958533	-0.219607	0.283979	0.940833	0.335004	0.0045608	1	0.0720513	0.065504	0.995552	0.108741
HESX1-1:1569, 4, set2, minProm	HESX1	0	1	1569	minProm	4	set2	2.46518	0.662944	-1.67626	2.26115	0.701641	-1.01002	0.437795	0.906056	-0.5008	-2.39e-08	1	0	0.289626	0.976918	-0.594434
HESX1-1:1569, 4, set2, minTK	HESX1	0	1	1569	minTK	4	set2	0.440825	0.961333	0.843137	0.178916	0.971996	0.177853	0.028952	0.994281	-0.0897097	0.366148	0.992508	-0.560834	0.20953	0.984955	-0.176747
HESX1-1:1902, 8, set2, minCMV	HESX1	0	1	1902	minCMV	8	set2	0.00254986	1	-0.0397407	1.32578	0.823314	-0.586142	0.0139688	0.998962	-0.0687829	4.53e-09	0		0.729697	0.919147	0.426305
HESX1-1:1902, 8, set2, minProm	HESX1	0	1	1902	minProm	8	set2	5.93757	0.20982	1.86369	0.872437	0.867624	-0.351406	2.53017	0.558351	-0.668356	1.49e-08	0		0.27539	0.979401	0.201056
HESX1-1:1902, 8, set2, minTK	HESX1	0	1	1902	minTK	8	set2	1.10295	0.87386	-1.43029	0.104646	0.984936	-0.200937	0.514843	0.889625	0.429416	-4.01e-09	1		0.0335983	0.9992	0.0998831
HESX1-1:237, 1, set1, minCMV	HESX1	0	1	237	minCMV	1	set1	1.08e-05	1	0.00196736	1.43766	0.8137	-0.42004	0.181088	0.957434	0.172255	1.21579	0.754242	0.711531	3.2822	0.519311	0.646745
HESX1-1:237, 1, set1, minProm	HESX1	0	1	237	minProm	1	set1	0.005694	1	-0.0731807	0.248779	0.961652	-0.244602	1.04159	0.786281	0.557406	0.0440667	1	-0.201225	0.0198691	1	0.0693436
HESX1-1:237, 1, set1, minTK	HESX1	0	1	237	minTK	1	set1	0.880204	0.898631	1.3989	1.72097	0.773657	0.451144	0.0839945	0.981159	0.151822	0.25353	1	0.468802	0.0170966	1	-0.0700472
HESX1-1:570, 4, set1, minCMV	HESX1	0	1	570	minCMV	4	set1	0.00194601	1	-0.0498351	0.0145782	0.996293	0.0535023	0.87811	0.818687	-0.49275	0.14587	1	0.346172	0.438396	0.965148	-0.318306
HESX1-1:570, 4, set1, minProm	HESX1	0	1	570	minProm	4	set1	3.84618	0.452922	-1.921	0.71023	0.893337	-0.403393	0.000792	1	-0.0109301	0.111277	1	-0.306076	0.696201	0.920249	-0.487407
HESX1-1:570, 4, set1, minTK	HESX1	0	1	570	minTK	4	set1	0.868029	0.898631	-0.903045	0.0356816	0.995855	-0.0836638	1.15531	0.772161	-0.451642	-4.57e-09	1		2.35025	0.651069	-0.717303
HESX1-1:903, 8, set1, minCMV	HESX1	0	1	903	minCMV	8	set1	0.0984855	1	-0.218174	1.5292	0.804146	-0.675936	1.80086	0.673393	0.649774	0.084106	1	-0.226689	0.447608	0.963973	-0.29715
HESX1-1:903, 8, set1, minProm	HESX1	0	1	903	minProm	8	set1	1.66443	0.800453	-1.31005	0.656636	0.900201	-0.499201	2.89478	0.500818	-1.09716	9.31e-08	1	0	2.51138	0.630011	-1.37087
HESX1-1:903, 8, set1, minTK	HESX1	0	1	903	minTK	8	set1	0.922588	0.891113	-0.883265	0.460716	0.924418	-0.320974	0.445396	0.903809	0.380008	7.45e-12	0		0.0123162	1	-0.0566135
HEY2-1:1175, 1, set2, minCMV	HEY2	0	1	1175	minCMV	1	set2	2.63803	0.635968	0.326983	1.24173	0.827701	0.20576	13.2071	0.00873703	0.734292	24.1057	5.97e-06	-1.00172	4.18877	0.405489	-0.423754
HEY2-1:1175, 1, set2, minProm	HEY2	0	1	1175	minProm	1	set2	0.915119	0.891636	-0.312524	2.11232	0.726016	-0.307582	2.711	0.529556	0.430787	0.060769	1	-0.0883132	0.227554	0.98477	-0.116271
HEY2-1:1175, 1, set2, minTK	HEY2	0	1	1175	minTK	1	set2	0.440258	0.961333	0.250915	0.387287	0.937638	-0.11905	0.474877	0.89466	0.162844	0.224093	1	-0.197194	0.000525	1	-0.00443246
HEY2-1:1508, 4, set2, minCMV	HEY2	0	1	1508	minCMV	4	set2	7.56121	0.116865	0.523906	2.14285	0.724422	0.281621	15.2614	0.00340565	0.718591	29.3864	3.94e-07	-1.03786	11.8267	0.0176811	-0.695671
HEY2-1:1508, 4, set2, minProm	HEY2	0	1	1508	minProm	4	set2	0.28248	0.987833	0.155786	0.587179	0.906131	0.141023	0.393869	0.917419	0.137041	3.94528	0.209447	-0.603533	0.486689	0.958153	-0.134828
HEY2-1:1508, 4, set2, minTK	HEY2	0	1	1508	minTK	4	set2	0.997166	0.882515	-0.357031	0.0727989	0.990881	-0.0582954	0.910118	0.81155	-0.239852	0.336197	1	0.247679	0.799979	0.900423	-0.205304
HEY2-1:176, 1, set1, minCMV	HEY2	0	1	176	minCMV	1	set1	0.0578186	1	0.0730008	0.47782	0.923443	0.200898	5.01531	0.258825	0.786905	12.3609	0.00264552	-1.11168	4.648	0.356134	-0.640681
HEY2-1:176, 1, set1, minProm	HEY2	0	1	176	minProm	1	set1	0.122719	1	0.140746	0.0337908	0.995855	0.0501157	1.23902	0.755346	0.421517	0.000858	1	-0.0133524	0.470971	0.960044	-0.245127
HEY2-1:176, 1, set1, minTK	HEY2	0	1	176	minTK	1	set1	0.414875	0.964508	-0.277851	0.103481	0.985206	0.0864614	0.798032	0.829171	-0.311354	0.03204	1	-0.0858182	1.54819	0.769568	-0.351589
HEY2-1:1841, 8, set2, minCMV	HEY2	0	1	1841	minCMV	8	set2	0.756612	0.918476	0.201784	0.184157	0.971996	0.0810675	14.6893	0.00430234	0.813242	23.3214	8.94e-06	-0.962171	19.8081	0.000403	-0.865602
HEY2-1:1841, 8, set2, minProm	HEY2	0	1	1841	minProm	8	set2	0.0439695	1	-0.0801084	0.935319	0.862773	-0.213604	0.240628	0.945959	-0.144787	0.606514	0.924984	-0.366628	0.271033	0.979401	-0.121605
HEY2-1:1841, 8, set2, minTK	HEY2	0	1	1841	minTK	8	set2	2.55969	0.650527	-0.406079	2.13137	0.725092	-0.2398	0.5321	0.886396	-0.135499	0.724986	0.893294	-0.228946	4.359	0.385712	-0.384318
HEY2-1:509, 4, set1, minCMV	HEY2	0	1	509	minCMV	4	set1	1.9747	0.742694	0.398534	0.420602	0.930474	0.154315	4.9755	0.262633	0.578458	12.4304	0.0025541	-0.975715	4.01954	0.429203	-0.55114
HEY2-1:509, 4, set1, minProm	HEY2	0	1	509	minProm	4	set1	1.00757	0.882025	-0.343954	0.0452681	0.995855	0.0478049	0.177695	0.958037	-0.103703	0.218509	1	0.151754	3.82889	0.454421	-0.503474
HEY2-1:509, 4, set1, minTK	HEY2	0	1	509	minTK	4	set1	0.0446717	1	0.131434	0.0483706	0.995855	-0.059189	0.00333684	1	0.0179719	0.822866	0.865314	-0.413075	0.0706911	0.995552	-0.0720771
HEY2-1:842, 8, set1, minCMV	HEY2	0	1	842	minCMV	8	set1	3.24634	0.531524	0.415905	0.0434129	0.995855	-0.0478077	16.9464	0.00154535	0.979143	21.0248	2.94e-05	-1.26497	0.873757	0.891852	-0.234242
HEY2-1:842, 8, set1, minProm	HEY2	0	1	842	minProm	8	set1	0.353215	0.972502	-0.286741	1.68366	0.776765	0.453356	3.07214	0.4799	-0.745358	1.34476	0.718874	-0.612247	0.0913533	0.99382	-0.108329
HEY2-1:842, 8, set1, minTK	HEY2	0	1	842	minTK	8	set1	0.382136	0.966812	0.493812	3.80471	0.497738	-0.646601	1.07129	0.784462	-0.371765	1.25744	0.743767	0.696996	0.261339	0.980362	-0.173081
HINFP1-1:341, 4, set1, minCMV	HINFP1	0	1	341	minCMV	4	set1				4.94e-13	0		0.065455	0.985175	0				0.0294537	0
HINFP1-2:1008, 1, set2, minCMV	HINFP1	0	2	1008	minCMV	1	set2	2.08111	0.726856	-0.647044	0.0839419	0.988352	0.101334	1.36312	0.732072	-0.494871	0.000111	1	0.0108828	3.80757	0.456283	0.691769
HINFP1-2:1008, 1, set2, minProm	HINFP1	0	2	1008	minProm	1	set2	0.879055	0.898631	-0.651942	0.916436	0.863695	0.463234	4.19539	0.336901	-1.06061	1.28e-08	0		2.74005	0.600496	0.72496
HINFP1-2:1008, 1, set2, minTK	HINFP1	0	2	1008	minTK	1	set2	2.76539	0.614527	1.40087	0.616242	0.905598	-0.325721	0.00480801	1	0.037595	0.486151	0.953128	0.648788	1.56144	0.769568	0.45791
HINFP1-2:1341, 4, set2, minCMV	HINFP1	0	2	1341	minCMV	4	set2	0.0461791	1	-0.110576	0.00822902	0.997839	-0.0316758	0.961075	0.801833	0.451233	0.49449	0.950705	0.538038	0.119187	0.992215	-0.126608
HINFP1-2:1341, 4, set2, minProm	HINFP1	0	2	1341	minProm	4	set2	0.531566	0.950062	0.837324	0.789722	0.883736	0.484471	0.927225	0.810581	-0.777381	-6.16e-07	1	-0.668356	3.20977	0.527432	-0.997311
HINFP1-2:1341, 4, set2, minTK	HINFP1	0	2	1341	minTK	4	set2	0.0155043	1	0.124065	0.280652	0.956525	-0.272684	0.256102	0.944981	-0.295809	0.0737731	1	0.259745	0.0827494	0.99382	-0.16092
HINFP1-2:1674, 8, set2, minCMV	HINFP1	0	2	1674	minCMV	8	set2	0.414013	0.964508	-0.342415	0.0992152	0.98585	0.123895	0.0310557	0.994281	0.081757	0.0683803	1	-0.268803	0.413858	0.968237	-0.266544
HINFP1-2:1674, 8, set2, minProm	HINFP1	0	2	1674	minProm	8	set2	0.704641	0.926523	-0.930049	1.24681	0.827701	-0.663635	0.737546	0.839876	-0.685866	6.56e-10	0		0.0600241	0.996758	-0.094311
HINFP1-2:1674, 8, set2, minTK	HINFP1	0	2	1674	minTK	8	set2	1.35868	0.841117	-0.80612	0.0740563	0.990881	-0.135655	3.8004	0.384082	-1.15229	4.18e-08	0		0.137342	0.992155	0.196499
HINFP1-2:342, 4, set1, minCMV	HINFP1	0	2	342	minCMV	4	set1	0.44998	0.960853	0.656767	0.00741508	0.997839	0.0481795	0.258315	0.94468	0.291208	-1.81e-10	1		1.46653	0.773245	-0.878834
HINFP1-2:342, 4, set1, minProm	HINFP1	0	2	342	minProm	4	set1	0.569123	0.949193	0.541353	0.0685085	0.992242	0.210496	0.0697014	0.985175	0.283709				2.20822	0.667426	1.0459
HINFP1-2:342, 4, set1, minTK	HINFP1	0	2	342	minTK	4	set1	4.29739	0.385462	-1.49062	0.0397452	0.995855	-0.107899	0.14748	0.966317	0.261414	5.3e-11	0		7.17e-10	0
HINFP1-2:675, 8, set1, minCMV	HINFP1	0	2	675	minCMV	8	set1	0.0720527	1	0.284858	1.61758	0.791794	0.934518	0.16967	0.96173	0.341736	2.7e-11	0		2.43791	0.637169	-0.998553
HINFP1-2:675, 8, set1, minProm	HINFP1	0	2	675	minProm	8	set1	-1.49e-10	1	-0.0580289	4.85347	0.374986	-1.17871	1.94628	0.649506	-1.05789	3.6e-11	0		1.82767	0.730469	0.743656
HINFP1-2:675, 8, set1, minTK	HINFP1	0	2	675	minTK	8	set1	0.152405	1	0.183478	0.128956	0.975523	0.300094	5.47346	0.21802	-2.09453	1.88e-09	0		0.719166	0.919904	0.442652
HINFP1-2:9, 1, set1, minCMV	HINFP1	0	2	9	minCMV	1	set1	5.70001	0.228422	-1.47223	0.00984411	0.997839	-0.0490243	0.125839	0.968578	0.188074	0.733632	0.890991	-0.540681	0.0905927	0.99382	0.148854
HINFP1-2:9, 1, set1, minProm	HINFP1	0	2	9	minProm	1	set1	2.97238	0.579868	2.76734	0.765238	0.886254	-0.495953	0.820891	0.825971	0.653342	4.62e-08	0		0.0108633	1	-0.0548134
HINFP1-2:9, 1, set1, minTK	HINFP1	0	2	9	minTK	1	set1	-1.01e-10	1		0.000191	1	0.00998284	0.914696	0.810876	1.51105	-1.69e-07	1	-0.644925	1.01476	0.855688	0.50752
HMBOX1-1:1237, 1, set2, minCMV	HMBOX1	0	1	1237	minCMV	1	set2	0.587016	0.947592	-0.507581	0.0263726	0.995855	0.048906	0.533571	0.885992	0.381403	0.45225	0.965406	-0.701045	0.322781	0.976387	0.215069
HMBOX1-1:1237, 1, set2, minProm	HMBOX1	0	1	1237	minProm	1	set2	0.0572194	1	-0.194451	0.106097	0.984047	-0.139522	0.0645282	0.985175	-0.110708	1.04e-09	0		0.296778	0.976871	0.181255
HMBOX1-1:1237, 1, set2, minTK	HMBOX1	0	1	1237	minTK	1	set2	1.07882	0.874497	0.809987	0.0469644	0.995855	0.0782537	0.0185826	0.996767	0.0726976	0.349068	0.999023	-0.587183	0.401832	0.968237	0.237109
HMBOX1-1:1570, 4, set2, minCMV	HMBOX1	0	1	1570	minCMV	4	set2	0.00264537	1	-0.0312611	0.438575	0.925829	0.33427	0.303351	0.935929	-0.319486	0.148178	1	-0.466516	1.25693	0.811574	0.702042
HMBOX1-1:1570, 4, set2, minProm	HMBOX1	0	1	1570	minProm	4	set2	1.31252	0.848429	1.12355	0.871037	0.867624	-0.433126	3.43876	0.427714	-1.10628	1.78e-08	0		0.722601	0.919645	-0.46516
HMBOX1-1:1570, 4, set2, minTK	HMBOX1	0	1	1570	minTK	4	set2	0.000357	1	-0.0195045	0.992709	0.855133	-0.45587	3.22493	0.456806	-1.14175	3.06e-09	0		0.0645711	0.995552	-0.0971619
HMBOX1-1:1903, 8, set2, minCMV	HMBOX1	0	1	1903	minCMV	8	set2	0.386627	0.966269	0.506782	1.29349	0.824153	-0.642947	0.805905	0.827979	0.708779	4.5e-09	0		3.1e-05	1	-0.00342564
HMBOX1-1:1903, 8, set2, minProm	HMBOX1	0	1	1903	minProm	8	set2	0.0175571	1	-0.118676	0.00987628	0.997839	-0.0484822	2.55734	0.555234	-1.06136	9.78e-11	1	0	0.306543	0.976871	-0.357955
HMBOX1-1:1903, 8, set2, minTK	HMBOX1	0	1	1903	minTK	8	set2	0.770411	0.918221	-0.669242	0.0108049	0.997839	0.0574873	0.000659	1	-0.0201193	2.85e-07	0		1.2657	0.809643	0.466985
HMBOX1-1:238, 1, set1, minCMV	HMBOX1	0	1	238	minCMV	1	set1	0.144167	1	-0.360909	0.0914848	0.987931	-0.157886	0.231019	0.948045	0.426678	2.75e-07	0		1.60975	0.765975	-0.651951
HMBOX1-1:238, 1, set1, minProm	HMBOX1	0	1	238	minProm	1	set1	2.4337	0.667278	-1.28696	0.0763271	0.990881	-0.166315	0.0382764	0.991709	0.130532	1.88e-08	1	-0.357095	3.16313	0.535104	1.03737
HMBOX1-1:238, 1, set1, minTK	HMBOX1	0	1	238	minTK	1	set1	-1.69e-09	1		0.180902	0.971996	-0.186129	0.302302	0.935929	-0.360629	7.34e-09	1	0	0.622784	0.931774	0.379243
HMBOX1-1:571, 4, set1, minCMV	HMBOX1	0	1	571	minCMV	4	set1	0.0842528	1	-0.179419	3.64169	0.518388	-0.91095	0.354332	0.924037	0.384184	5.71e-09	0		0.00121088	1	0.0170419
HMBOX1-1:571, 4, set1, minProm	HMBOX1	0	1	571	minProm	4	set1	0.115217	1	-0.361511	0.139905	0.975523	-0.222569	0.682619	0.855274	-0.653393	0.0151273	1	0.137539	0.1687	0.991451	0.19083
HMBOX1-1:571, 4, set1, minTK	HMBOX1	0	1	571	minTK	4	set1	0.00201486	1	-0.0539063	0.546856	0.912816	0.348266	1.99693	0.641693	-0.867651	-4.59e-08	1	0	0.515081	0.952548	0.324119
HMBOX1-1:904, 8, set1, minCMV	HMBOX1	0	1	904	minCMV	8	set1	1.07427	0.874497	-1.13385	1.07404	0.846337	0.406017	0.0795852	0.981947	-0.158314	1.13e-07	0		0.269472	0.979401	0.199555
HMBOX1-1:904, 8, set1, minProm	HMBOX1	0	1	904	minProm	8	set1	0.00863079	1	-0.102101	0.309119	0.950135	-0.421748	0.835029	0.823962	1.24366	2.11e-10	1	0	0.0298482	0.9992	-0.0948942
HMBOX1-1:904, 8, set1, minTK	HMBOX1	0	1	904	minTK	8	set1	-3.34e-09	1		0.780496	0.884814	0.623171	1.12545	0.779823	-0.803264	1.93e-09	0		0.209536	0.984955	-0.184956
HNF1A-1:1238, 1, set2, minCMV	HNF1A	0	1	1238	minCMV	1	set2	0.000722	1	-0.0183559	3.57932	0.523873	-0.960033	1.27966	0.74392	0.616572	2.2e-07	0		1.64836	0.759428	-0.6102
HNF1A-1:1238, 1, set2, minProm	HNF1A	0	1	1238	minProm	1	set2	2.1249	0.719743	-0.987625	4.35893	0.431274	-0.787033	0.182534	0.957434	0.179501	-1.58e-08	1		0.0757083	0.994348	-0.0963151
HNF1A-1:1238, 1, set2, minTK	HNF1A	0	1	1238	minTK	1	set2	0.00164853	1	0.0348751	0.640661	0.901605	0.324951	1.83531	0.667302	-0.651453	0.584748	0.930621	0.55143	0.0506003	0.996758	-0.103423
HNF1A-1:1571, 4, set2, minCMV	HNF1A	0	1	1571	minCMV	4	set2	0.356055	0.9713	0.420752	0.457605	0.924418	0.240886	2.02078	0.637438	-0.521826	0.560119	0.93444	0.620512	0.560966	0.937915	0.326583
HNF1A-1:1571, 4, set2, minProm	HNF1A	0	1	1571	minProm	4	set2	0.3519	0.972517	-0.523625	0.299594	0.953139	0.270757	2.01338	0.638832	-1.17216	-1.25e-08	1		0.220531	0.984955	0.325102
HNF1A-1:1571, 4, set2, minTK	HNF1A	0	1	1571	minTK	4	set2	0.108455	1	0.169452	0.127792	0.975523	-0.14513	0.0131697	0.999785	0.0513378	1.74e-09	0		4.68938	0.352274	-1.0561
HNF1A-1:1904, 8, set2, minCMV	HNF1A	0	1	1904	minCMV	8	set2	0.153753	1	-0.483241	0.0620709	0.995083	-0.102105	1.83842	0.666607	-0.614774	0.350026	0.998822	0.530038	0.170685	0.991451	-0.179575
HNF1A-1:1904, 8, set2, minProm	HNF1A	0	1	1904	minProm	8	set2	0.00824724	1	0.0635408	0.0774269	0.990795	0.127158	0.600168	0.870204	-0.337784	3.24023	0.300256	1.42978	2.09978	0.68529	-0.550473
HNF1A-1:1904, 8, set2, minTK	HNF1A	0	1	1904	minTK	8	set2	0.379409	0.967137	0.723309	0.875746	0.867624	-0.490381	0.696781	0.849596	-0.697278	2.35e-09	1	0	1.1617	0.835956	0.464922
HNF1A-1:239, 1, set1, minCMV	HNF1A	0	1	239	minCMV	1	set1	0.661336	0.934399	0.795734	0.41104	0.933773	-0.270717	0.506492	0.891042	-0.4006	1.19e-09	1	0	0.177658	0.991103	-0.214259
HNF1A-1:239, 1, set1, minProm	HNF1A	0	1	239	minProm	1	set1	0.0675621	1	0.263125	0.0572369	0.995083	-0.133078	0.856135	0.820443	-0.518218	-1.06e-10	1		0.571912	0.937139	0.339041
HNF1A-1:239, 1, set1, minTK	HNF1A	0	1	239	minTK	1	set1	0.00287154	1	0.0422743	0.538605	0.914113	0.433352	0.0510252	0.9883	-0.122711	0.00414023	1	-0.105027	1.33093	0.797488	-0.526057
HNF1A-1:572, 4, set1, minCMV	HNF1A	0	1	572	minCMV	4	set1	0.0331316	1	-0.140731	0.277543	0.956653	0.267246	3.53155	0.4176	-0.831424	1.58e-11	0		2.82346	0.590551	-0.613534
HNF1A-1:572, 4, set1, minProm	HNF1A	0	1	572	minProm	4	set1	0.581207	0.947592	-0.714092	0.18165	0.971996	-0.24883	0.624943	0.863965	-0.600799	9.94e-07	1	0	4.5203	0.370834	1.03928
HNF1A-1:572, 4, set1, minTK	HNF1A	0	1	572	minTK	4	set1	0.0754246	1	-0.382927	0.173186	0.972926	-0.222035	0.048993	0.9883	-0.124762				1.49977	0.771231	-0.643673
HNF1A-1:905, 8, set1, minCMV	HNF1A	0	1	905	minCMV	8	set1	0.138142	1	0.309568	0.445705	0.924418	0.314878	8.5632	0.0661565	-1.8818				1.32349	0.798533	-0.559107
HNF1A-1:905, 8, set1, minProm	HNF1A	0	1	905	minProm	8	set1	1.21423	0.861581	-0.90941	0.0150644	0.996293	0.0560567	1.36285	0.732072	-0.486019	-1.72e-09	1	0	0.473205	0.960044	-0.259335
HNF1A-1:905, 8, set1, minTK	HNF1A	0	1	905	minTK	8	set1	0.727699	0.923618	1.27981	1.83276	0.756751	0.804949	0.63119	0.862504	0.582888	-2.12e-10	1		0.100822	0.992215	0.213971
HNF4A-1:1276, 1, set2, minCMV	HNF4A	0	1	1276	minCMV	1	set2	0.0882418	1	-0.161032	0.406199	0.935056	-0.185761	3.10031	0.475127	-0.648132	0.398123	0.982706	0.601779	0.0245932	1	0.0504402
HNF4A-1:1276, 1, set2, minProm	HNF4A	0	1	1276	minProm	1	set2	4.86905	0.318585	-1.4337	1.46552	0.811299	-0.414723	1.55759	0.705845	-0.453377	4.18958	0.186094	1.48641	0.00982504	1	0.0324464
HNF4A-1:1276, 1, set2, minTK	HNF4A	0	1	1276	minTK	1	set2	0.865221	0.898631	-0.48775	0.594409	0.906131	-0.247541	2.007	0.639808	-0.548281	7.25e-08	0		1.37168	0.791377	0.309253
HNF4A-1:1609, 4, set2, minCMV	HNF4A	0	1	1609	minCMV	4	set2	0.000249	1	0.0139766	0.00973853	0.997839	0.0362181	0.0337347	0.993209	0.078071	0.000299	1	-0.0177693	0.00485922	1	0.0270338
HNF4A-1:1609, 4, set2, minProm	HNF4A	0	1	1609	minProm	4	set2	1.79488	0.777977	-0.763558	0.422145	0.930145	-0.184894	0.130784	0.968578	-0.116629	0.00309471	1	0.0369539	1.6056	0.765975	0.382995
HNF4A-1:1609, 4, set2, minTK	HNF4A	0	1	1609	minTK	4	set2	0.198655	1	-0.325284	0.190809	0.971996	0.182343	1.3972	0.729892	-0.684205	0.665356	0.907023	0.961642	0.193178	0.988672	-0.181683
HNF4A-1:1942, 8, set2, minCMV	HNF4A	0	1	1942	minCMV	8	set2	0.863623	0.898631	-0.390264	0.553818	0.910846	-0.237769	0.754199	0.838129	-0.287892	1.26334	0.741871	-0.613069	0.286811	0.976918	-0.177552
HNF4A-1:1942, 8, set2, minProm	HNF4A	0	1	1942	minProm	8	set2	2.28814	0.69176	-1.15199	0.00148317	1	-0.0163071	0.0262814	0.994281	0.0873943	2.84e-12	0		0.0632117	0.995677	-0.0991026
HNF4A-1:1942, 8, set2, minTK	HNF4A	0	1	1942	minTK	8	set2	0.133198	1	0.415957	1.43332	0.8137	-0.455211	1.05666	0.784462	-0.434745	0.28314	1	-0.481962	0.000675	1	0.00934395
HNF4A-1:277, 1, set1, minCMV	HNF4A	0	1	277	minCMV	1	set1	0.187874	1	0.25068	0.0302516	0.995855	0.0599696	0.121435	0.968578	-0.130438	0.569616	0.931753	0.460942	0.0171305	1	-0.0402151
HNF4A-1:277, 1, set1, minProm	HNF4A	0	1	277	minProm	1	set1	0.012655	1	0.0678817	1.68977	0.776765	-0.417874	1.38695	0.729892	-0.394372	0.762006	0.88191	-0.618836	0.147772	0.991451	-0.123586
HNF4A-1:277, 1, set1, minTK	HNF4A	0	1	277	minTK	1	set1	0.225504	1	0.235205	1.9439	0.748564	-0.342597	1.28771	0.743306	-0.412047	0.237884	1	-0.409271	0.28659	0.976918	0.157648
HNF4A-1:610, 4, set1, minCMV	HNF4A	0	1	610	minCMV	4	set1	0.762756	0.918476	-0.520489	0.679875	0.894983	0.256889	2.94037	0.495087	-0.596468	0.00061	1	-0.0214356	0.433837	0.96765	0.222921
HNF4A-1:610, 4, set1, minProm	HNF4A	0	1	610	minProm	4	set1	0.108133	1	0.171585	3.7866	0.499769	-0.60624	4.40138	0.316072	-0.652721	6e-08	0		2.49759	0.630011	-0.495758
HNF4A-1:610, 4, set1, minTK	HNF4A	0	1	610	minTK	4	set1	2.83076	0.605733	-0.966018	0.975486	0.859484	-0.269959	0.028152	0.994281	-0.060868	-1.89e-07	1		0.0844228	0.99382	-0.100796
HNF4A-1:943, 8, set1, minCMV	HNF4A	0	1	943	minCMV	8	set1	4.75945	0.329377	-1.69531	0.619218	0.904813	-0.24123	0.824518	0.82565	-0.328613	0.133871	1	0.267756	1.44424	0.778015	0.403402
HNF4A-1:943, 8, set1, minProm	HNF4A	0	1	943	minProm	8	set1	0.00518947	1	-0.0356661	0.00088	1	-0.00975253	0.692286	0.851358	-0.334103	0.545701	0.938041	-0.675864	0.213381	0.984955	0.166811
HNF4A-1:943, 8, set1, minTK	HNF4A	0	1	943	minTK	8	set1	1.64942	0.800775	1.0671	3.65173	0.517468	-0.544318	4.42825	0.312964	-0.790428	0.082274	1	0.212325	1.26548	0.809643	0.361206
HNF4A-2:1277, 1, set2, minCMV	HNF4A	0	2	1277	minCMV	1	set2	9e-07	1	-0.00046022	3.4e-05	1	-0.00202854	1.98319	0.642905	-0.441143	0.751069	0.885393	-0.433884	0.682485	0.922929	0.226292
HNF4A-2:1277, 1, set2, minProm	HNF4A	0	2	1277	minProm	1	set2	2.97237	0.579868	-1.14148	0.620312	0.904813	-0.245582	0.169168	0.961917	-0.148698	0.0367284	1	-0.16693	0.22564	0.98477	0.173201
HNF4A-2:1277, 1, set2, minTK	HNF4A	0	2	1277	minTK	1	set2	0.022686	1	0.0894819	3.55202	0.525507	-0.453217	0.164256	0.963476	0.169848	0.482832	0.954603	0.62593	0.556919	0.938787	0.218516
HNF4A-2:1610, 4, set2, minCMV	HNF4A	0	2	1610	minCMV	4	set2	1.08047	0.874497	0.625419	0.348505	0.943885	0.183406	0.792173	0.831093	-0.277801	0.500266	0.949243	0.424563	3.19722	0.528972	-0.591997
HNF4A-2:1610, 4, set2, minProm	HNF4A	0	2	1610	minProm	4	set2	1.14417	0.868178	-0.875719	0.167599	0.972926	-0.147491	0.391526	0.918248	0.291256	3.86e-08	0		1.59374	0.767566	-0.405137
HNF4A-2:1610, 4, set2, minTK	HNF4A	0	2	1610	minTK	4	set2	0.00297662	1	-0.0326769	0.206864	0.968087	0.163563	0.28841	0.939744	-0.186875	0.841221	0.858842	-0.781187	0.310528	0.976725	-0.19739
HNF4A-2:1943, 8, set2, minCMV	HNF4A	0	2	1943	minCMV	8	set2	0.619938	0.940839	0.548751	0.0106249	0.997839	0.033978	0.0103758	1	0.0328069	3.51282	0.26236	1.25347	0.907525	0.883493	0.278388
HNF4A-2:1943, 8, set2, minProm	HNF4A	0	2	1943	minProm	8	set2	0.761219	0.918476	0.514416	0.811064	0.876886	-0.291704	5.92956	0.183423	-0.998602	1.3099	0.729192	0.997133	1.50585	0.770847	0.423626
HNF4A-2:1943, 8, set2, minTK	HNF4A	0	2	1943	minTK	8	set2	2.90568	0.592267	-0.98315	0.0538904	0.995348	0.0743178	2.31212	0.591095	-0.524395	3.15e-09	0		0.0752022	0.994639	-0.0891509
HNF4A-2:278, 1, set1, minCMV	HNF4A	0	2	278	minCMV	1	set1	0.507275	0.954763	-0.226672	0.0174566	0.996293	0.032344	1.03716	0.787515	-0.26479	1.64853	0.638727	-0.938857	0.918003	0.878009	0.231645
HNF4A-2:278, 1, set1, minProm	HNF4A	0	2	278	minProm	1	set1	0.00045	1	0.0176634	0.57337	0.906131	-0.220499	2.04968	0.631592	-0.575498	0.336776	1	0.440738	0.22772	0.98477	-0.144672
HNF4A-2:278, 1, set1, minTK	HNF4A	0	2	278	minTK	1	set1	0.550872	0.949963	0.495941	0.0784707	0.990795	-0.0913827	0.15797	0.963663	-0.148754	0.675912	0.906591	0.604241	0.0130077	1	-0.0345776
HNF4A-2:611, 4, set1, minCMV	HNF4A	0	2	611	minCMV	4	set1	1.27069	0.854966	-0.496101	0.200957	0.968861	0.118294	0.354524	0.924037	-0.172041	0.728174	0.891896	0.402712	2.37651	0.645319	0.370216
HNF4A-2:611, 4, set1, minProm	HNF4A	0	2	611	minProm	4	set1	0.0486014	1	0.192542	0.00909165	0.997839	0.0340484	0.994245	0.795661	-0.403642	0.120553	1	-0.275821	1.20039	0.825038	0.445319
HNF4A-2:611, 4, set1, minTK	HNF4A	0	2	611	minTK	4	set1	2.89e-08	1	-8.69945e-05	0.000314	1	0.00633202	2.6462	0.54058	-0.731749	0.0421037	1	0.169086	0.000524	1	-0.00688541
HNF4A-2:944, 8, set1, minCMV	HNF4A	0	2	944	minCMV	8	set1	0.0303276	1	-0.0779219	0.0358181	0.995855	-0.0491578	0.20214	0.952524	0.118115	0.506722	0.948759	0.46313	0.261321	0.980362	0.14333
HNF4A-2:944, 8, set1, minProm	HNF4A	0	2	944	minProm	8	set1	0.172392	1	-0.267444	0.000328	1	0.00541643	2.87933	0.5032	-0.506986	9.76e-09	0		0.984384	0.863276	0.317596
HNF4A-2:944, 8, set1, minTK	HNF4A	0	2	944	minTK	8	set1	0.213888	1	0.355803	1.18421	0.831705	-0.344282	1.52264	0.709244	0.408912	1.66337	0.634641	1.02754	0.697952	0.920249	-0.252211
HNF4A-3:1278, 1, set2, minCMV	HNF4A	0	3	1278	minCMV	1	set2	0.115207	1	-0.176688	0.765079	0.886254	0.266517	0.000209	1	0.00519752	0.0977112	1	0.221629	0.0653013	0.995552	0.0972846
HNF4A-3:1278, 1, set2, minProm	HNF4A	0	3	1278	minProm	1	set2	5.75928	0.225349	-1.49881	0.126076	0.975523	-0.114247	0.166735	0.963129	-0.156888	0.0228632	1	0.113146	1.58711	0.769212	-0.42477
HNF4A-3:1278, 1, set2, minTK	HNF4A	0	3	1278	minTK	1	set2	0.0254975	1	0.112023	0.526979	0.914113	-0.261135	4.26939	0.328337	-0.85722	0.011654	1	0.119888	0.562086	0.937915	-0.300897
HNF4A-3:1611, 4, set2, minCMV	HNF4A	0	3	1611	minCMV	4	set2	0.169871	1	0.242862	0.536426	0.914113	0.240128	2.25049	0.601352	0.517564	1.9495	0.560956	0.936001	0.038389	0.997315	0.0687699
HNF4A-3:1611, 4, set2, minProm	HNF4A	0	3	1611	minProm	4	set2	0.326585	0.978342	-0.530482	0.269297	0.958533	0.205454	0.174179	0.959259	-0.206821	3.36e-07	0		0.202674	0.987086	0.166266
HNF4A-3:1611, 4, set2, minTK	HNF4A	0	3	1611	minTK	4	set2	0.00584734	1	-0.0504326	0.77737	0.884814	-0.326025	0.226003	0.949654	-0.18991	0.0400276	1	0.184838	1.42202	0.780814	0.445098
HNF4A-3:1944, 8, set2, minCMV	HNF4A	0	3	1944	minCMV	8	set2	0.000164	1	-0.00682417	3.1953	0.57071	-0.608257	1.05966	0.784462	-0.440622	0.243842	1	-0.345603	3.69036	0.463363	0.647505
HNF4A-3:1944, 8, set2, minProm	HNF4A	0	3	1944	minProm	8	set2	0.177559	1	-0.277678	0.10184	0.985407	-0.120865	0.0340104	0.993175	0.0781698	-2.89e-11	1		0.123217	0.992215	0.136958
HNF4A-3:1944, 8, set2, minTK	HNF4A	0	3	1944	minTK	8	set2	0.0718337	1	0.239667	3.07794	0.587099	-0.880969	2.67159	0.536144	-0.773123	-2.04e-09	1		0.816603	0.900423	0.425315
HNF4A-3:279, 1, set1, minCMV	HNF4A	0	3	279	minCMV	1	set1	0.948732	0.884351	-0.449291	1.18476	0.831705	-0.306225	0.0455886	0.991114	-0.0709957	0.468949	0.960549	0.375069	0.229977	0.984361	-0.140068
HNF4A-3:279, 1, set1, minProm	HNF4A	0	3	279	minProm	1	set1	0.040697	1	-0.146471	0.148592	0.9755	0.125468	7.41662	0.105559	-1.16675	3.83e-08	0		0.904986	0.883978	0.322486
HNF4A-3:279, 1, set1, minTK	HNF4A	0	3	279	minTK	1	set1	1.19394	0.863194	-0.809673	0.00212509	1	-0.0152011	2.99894	0.491901	-0.903179	0.619338	0.922107	0.736456	1.63413	0.762026	0.413071
HNF4A-3:612, 4, set1, minCMV	HNF4A	0	3	612	minCMV	4	set1	0.420432	0.964508	-0.313026	0.166979	0.972926	-0.125666	0.181545	0.957434	0.150192	0.282421	1	0.39563	0.181553	0.990681	0.134678
HNF4A-3:612, 4, set1, minProm	HNF4A	0	3	612	minProm	4	set1	1.14905	0.867791	1.18191	0.456269	0.924418	-0.255849	0.101419	0.975307	-0.123727	0.151569	1	-0.341182	1.51624	0.769568	0.396233
HNF4A-3:612, 4, set1, minTK	HNF4A	0	3	612	minTK	4	set1	0.866064	0.898631	0.464254	2.3737	0.69006	-0.429755	1.57991	0.7016	-0.495645	0.538268	0.940064	-0.684009	1.34552	0.79517	-0.369394
HNF4A-3:945, 8, set1, minCMV	HNF4A	0	3	945	minCMV	8	set1	1.78217	0.778054	-0.670841	3.28217	0.558465	-0.501782	0.243106	0.945672	0.188397	0.293621	1	-0.395067	0.563754	0.937915	0.271569
HNF4A-3:945, 8, set1, minProm	HNF4A	0	3	945	minProm	8	set1	2.00152	0.738851	0.809274	0.816528	0.875435	-0.29581	0.00619818	1	0.0323634	1.64e-07	0		0.0243928	1	-0.0536034
HNF4A-3:945, 8, set1, minTK	HNF4A	0	3	945	minTK	8	set1	0.116254	1	-0.357474	0.940367	0.862636	-0.311886	0.0649179	0.985175	-0.148227	-8.15e-08	1		0.470785	0.960044	0.217295
HNF4A-4:1279, 1, set2, minCMV	HNF4A	0	4	1279	minCMV	1	set2	1.31605	0.848429	-1.15964	1.20498	0.829732	0.656298	0.812054	0.826635	0.608303	0.013964	1	-0.138756	0.001088	1	-0.0337848
HNF4A-4:1279, 1, set2, minProm	HNF4A	0	4	1279	minProm	1	set2	0.42533	0.964134	-0.476125	0.824124	0.872974	-0.609901	1.49493	0.714746	-0.711616	-2.25e-09	1	0	0.053208	0.996758	0.120716
HNF4A-4:1279, 1, set2, minTK	HNF4A	0	4	1279	minTK	1	set2	0.00961735	1	0.0771445	0.194915	0.970279	0.258645	0.087069	0.980219	0.144135	1.43e-08	1	-0.4363	0.0970841	0.992215	-0.174985
HNF4A-4:1612, 4, set2, minCMV	HNF4A	0	4	1612	minCMV	4	set2	1.41857	0.833478	-0.745592	2.68171	0.646018	0.704548	0.046784	0.990003	0.11549	0.0679855	1	0.194115	3.60442	0.474426	-1.19378
HNF4A-4:1612, 4, set2, minProm	HNF4A	0	4	1612	minProm	4	set2	3.95522	0.437868	-1.53663	0.500895	0.920006	0.370757	0.00777769	1	0.0370271	3.11e-08	0		0.516176	0.952548	-0.317326
HNF4A-4:1612, 4, set2, minTK	HNF4A	0	4	1612	minTK	4	set2	-1.1e-11	1		0.887668	0.867624	-0.698154	4.14e-09	1	-0.0886109	1.08e-07	0		0.057024	0.996758	0.126316
HNF4A-4:1945, 8, set2, minCMV	HNF4A	0	4	1945	minCMV	8	set2	0.122608	1	0.285025	2.42474	0.685871	0.826867	0.0275052	0.994281	0.102781	0.0450635	1	-0.149397	0.96942	0.865437	-0.639228
HNF4A-4:1945, 8, set2, minProm	HNF4A	0	4	1945	minProm	8	set2	0.000586	1	0.0210099	0.0380704	0.995855	-0.0901801	0.121853	0.968578	0.212076	1.82515	0.592307	2.09005	2.762	0.59945	0.752586
HNF4A-4:1945, 8, set2, minTK	HNF4A	0	4	1945	minTK	8	set2	0.789902	0.912582	-0.88297	1.04965	0.850157	-0.598997	0.140465	0.968002	0.298477				1.1368	0.83929	-0.576006
HNF4A-4:280, 1, set1, minCMV	HNF4A	0	4	280	minCMV	1	set1	0.158285	1	-0.169054	0.661792	0.897606	-0.249641	0.043438	0.99141	0.0701188	0.0393656	1	-0.107295	0.180164	0.990681	0.139583
HNF4A-4:280, 1, set1, minProm	HNF4A	0	4	280	minProm	1	set1	2.99337	0.576302	-1.19891	0.346593	0.943885	-0.18312	0.0295036	0.994281	0.0774574	0.328438	1	-0.460792	0.00417257	1	-0.0206232
[truncated: 4,272 more rows]
