# Supplementary material for: A massively parallel reporter assay library to screen short synthetic promoters in mammalian cells
Source: Nat Commun. 2024 Nov 28;15:10353. doi: 10.1038/s41467-024-54502-9 (PMC11604768; doi:10.1038/s41467-024-54502-9)
Supplement: Supplementary file 12 — Source Data [file 41467_2024_54502_MOESM12_ESM.zip › Source Data/Figure S9.xls]

## Sheet: S9A - DRD1
architecture	motif	neg_ctrl	tre	id	promoter	period	spacer	statistic	pval	fdr	log2fc
ALX3-1:1223, 1, set2, minCMV	ALX3	0	1	1223	minCMV	1	set2	0.435207	0.509445	0.998908	-0.361361
ALX3-1:1223, 1, set2, minProm	ALX3	0	1	1223	minProm	1	set2	0.747504	0.387268	0.998908	-0.596061
ALX3-1:1223, 1, set2, minTK	ALX3	0	1	1223	minTK	1	set2	0.0195878	0.888695	1	0.0797879
ALX3-1:1556, 4, set2, minCMV	ALX3	0	1	1556	minCMV	4	set2	0.00123381	0.97198	1	0.0165789
ALX3-1:1556, 4, set2, minProm	ALX3	0	1	1556	minProm	4	set2	0.366853	0.544725	0.998908	-0.407497
ALX3-1:1556, 4, set2, minTK	ALX3	0	1	1556	minTK	4	set2	0.1191	0.730013	0.998908	0.188394
ALX3-1:1889, 8, set2, minCMV	ALX3	0	1	1889	minCMV	8	set2	0.430747	0.511622	0.998908	0.727311
ALX3-1:1889, 8, set2, minProm	ALX3	0	1	1889	minProm	8	set2	1.18561	0.276216	0.998908	-0.6596
ALX3-1:1889, 8, set2, minTK	ALX3	0	1	1889	minTK	8	set2	0.192395	0.66093	0.998908	0.204891
ALX3-1:224, 1, set1, minCMV	ALX3	0	1	224	minCMV	1	set1	0.356438	0.550491	0.998908	0.442622
ALX3-1:224, 1, set1, minProm	ALX3	0	1	224	minProm	1	set1	8.24055	0.00409647	0.142864	1.38875
ALX3-1:224, 1, set1, minTK	ALX3	0	1	224	minTK	1	set1	4.01913	0.0449869	0.637712	-1.27068
ALX3-1:557, 4, set1, minCMV	ALX3	0	1	557	minCMV	4	set1	0.680793	0.409314	0.998908	0.814442
ALX3-1:557, 4, set1, minProm	ALX3	0	1	557	minProm	4	set1	0.0019815	0.964495	1	-0.0451051
ALX3-1:557, 4, set1, minTK	ALX3	0	1	557	minTK	4	set1	0.528273	0.467334	0.998908	-0.430304
ALX3-1:890, 8, set1, minCMV	ALX3	0	1	890	minCMV	8	set1	0.200702	0.654155	0.998908	0.404587
ALX3-1:890, 8, set1, minProm	ALX3	0	1	890	minProm	8	set1	1.30162	0.253917	0.986148	-0.929613
ALX3-1:890, 8, set1, minTK	ALX3	0	1	890	minTK	8	set1	0.610064	0.434764	0.998908	-0.58138
ALX4-1:1224, 1, set2, minCMV	ALX4	0	1	1224	minCMV	1	set2	0.450795	0.501958	0.998908	-0.291602
ALX4-1:1224, 1, set2, minProm	ALX4	0	1	1224	minProm	1	set2	1.60647	0.204989	0.977851	0.606544
ALX4-1:1224, 1, set2, minTK	ALX4	0	1	1224	minTK	1	set2	0.441578	0.506362	0.998908	-0.240204
ALX4-1:1557, 4, set2, minCMV	ALX4	0	1	1557	minCMV	4	set2	0.999699	0.317383	0.998908	0.473103
ALX4-1:1557, 4, set2, minProm	ALX4	0	1	1557	minProm	4	set2	4.19943	0.0404375	0.617427	0.904248
ALX4-1:1557, 4, set2, minTK	ALX4	0	1	1557	minTK	4	set2	0.0253712	0.873446	1	-0.0677963
ALX4-1:1890, 8, set2, minCMV	ALX4	0	1	1890	minCMV	8	set2	1.03416	0.309184	0.998908	0.611629
ALX4-1:1890, 8, set2, minProm	ALX4	0	1	1890	minProm	8	set2	0.00619509	0.937264	1	-0.0522278
ALX4-1:1890, 8, set2, minTK	ALX4	0	1	1890	minTK	8	set2	0.0143552	0.904631	1	-0.0664405
ALX4-1:225, 1, set1, minCMV	ALX4	0	1	225	minCMV	1	set1	0.827582	0.362973	0.998908	0.415883
ALX4-1:225, 1, set1, minProm	ALX4	0	1	225	minProm	1	set1	0.0277534	0.86769	1	0.180328
ALX4-1:225, 1, set1, minTK	ALX4	0	1	225	minTK	1	set1	5.18343	0.0228033	0.477702	1.28698
ALX4-1:558, 4, set1, minCMV	ALX4	0	1	558	minCMV	4	set1	0.000229	0.987914	1	0.00958978
ALX4-1:558, 4, set1, minProm	ALX4	0	1	558	minProm	4	set1	1.27883	0.258117	0.988348	-0.808305
ALX4-1:558, 4, set1, minTK	ALX4	0	1	558	minTK	4	set1	0.0822456	0.774277	1	-0.150167
ALX4-1:891, 8, set1, minCMV	ALX4	0	1	891	minCMV	8	set1	0.0331734	0.855476	1	0.152178
ALX4-1:891, 8, set1, minProm	ALX4	0	1	891	minProm	8	set1	2.11764	0.14561	0.93669	0.877744
ALX4-1:891, 8, set1, minTK	ALX4	0	1	891	minTK	8	set1	7.2e-11	0.999993	1	-0.842248
AR-1:1266, 1, set2, minCMV	AR	0	1	1266	minCMV	1	set2	0.0457436	0.830643	1	0.0336496
AR-1:1266, 1, set2, minProm	AR	0	1	1266	minProm	1	set2	0.0231831	0.878982	1	0.0188994
AR-1:1266, 1, set2, minTK	AR	0	1	1266	minTK	1	set2	0.857074	0.354559	0.998908	0.114866
AR-1:1599, 4, set2, minCMV	AR	0	1	1599	minCMV	4	set2	0.170742	0.679453	0.998908	0.0555586
AR-1:1599, 4, set2, minProm	AR	0	1	1599	minProm	4	set2	2.78588	0.0950983	0.841583	-0.222632
AR-1:1599, 4, set2, minTK	AR	0	1	1599	minTK	4	set2	0.286956	0.592178	0.998908	-0.0732631
AR-1:1932, 8, set2, minCMV	AR	0	1	1932	minCMV	8	set2	1.3365	0.247653	0.979706	0.175282
AR-1:1932, 8, set2, minProm	AR	0	1	1932	minProm	8	set2	1.66652	0.196726	0.973399	-0.174236
AR-1:1932, 8, set2, minTK	AR	0	1	1932	minTK	8	set2	2.60912	0.106251	0.871882	0.230848
AR-1:267, 1, set1, minCMV	AR	0	1	267	minCMV	1	set1	0.111344	0.738619	0.99909	0.0464894
AR-1:267, 1, set1, minProm	AR	0	1	267	minProm	1	set1	2.57235	0.108746	0.875659	-0.270981
AR-1:267, 1, set1, minTK	AR	0	1	267	minTK	1	set1	0.136384	0.711903	0.998908	-0.0508799
AR-1:600, 4, set1, minCMV	AR	0	1	600	minCMV	4	set1	2.62342	0.105297	0.868703	-0.21367
AR-1:600, 4, set1, minProm	AR	0	1	600	minProm	4	set1	0.46937	0.493277	0.998908	-0.0942513
AR-1:600, 4, set1, minTK	AR	0	1	600	minTK	4	set1	6.08964	0.0135977	0.337906	0.394614
AR-1:933, 8, set1, minCMV	AR	0	1	933	minCMV	8	set1	0.179056	0.672186	0.998908	0.0568809
AR-1:933, 8, set1, minProm	AR	0	1	933	minProm	8	set1	0.1826	0.669148	0.998908	-0.0732183
AR-1:933, 8, set1, minTK	AR	0	1	933	minTK	8	set1	0.637703	0.424544	0.998908	0.121916
AR-2:1267, 1, set2, minCMV	AR	0	2	1267	minCMV	1	set2	1.53182	0.215839	0.979706	0.207651
AR-2:1267, 1, set2, minProm	AR	0	2	1267	minProm	1	set2	0.0812604	0.775597	1	0.0390351
AR-2:1267, 1, set2, minTK	AR	0	2	1267	minTK	1	set2	4.11748	0.0424421	0.631562	-0.273565
AR-2:1600, 4, set2, minCMV	AR	0	2	1600	minCMV	4	set2	0.790105	0.374068	0.998908	0.131968
AR-2:1600, 4, set2, minProm	AR	0	2	1600	minProm	4	set2	1.34484	0.246182	0.979706	0.155323
AR-2:1600, 4, set2, minTK	AR	0	2	1600	minTK	4	set2	1.77449	0.182828	0.966861	0.170613
AR-2:1933, 8, set2, minCMV	AR	0	2	1933	minCMV	8	set2	2.78585	0.0951001	0.841583	0.222798
AR-2:1933, 8, set2, minProm	AR	0	2	1933	minProm	8	set2	0.084074	0.771851	1	-0.034807
AR-2:1933, 8, set2, minTK	AR	0	2	1933	minTK	8	set2	0.310699	0.577251	0.998908	-0.0716208
AR-2:268, 1, set1, minCMV	AR	0	2	268	minCMV	1	set1	2.72879	0.0985538	0.84827	0.255259
AR-2:268, 1, set1, minProm	AR	0	2	268	minProm	1	set1	3.72084	0.0537373	0.67099	-0.303612
AR-2:268, 1, set1, minTK	AR	0	2	268	minTK	1	set1	2.25573	0.133121	0.915002	0.207446
AR-2:601, 4, set1, minCMV	AR	0	2	601	minCMV	4	set1	3.58678	0.0582409	0.688791	0.220138
AR-2:601, 4, set1, minProm	AR	0	2	601	minProm	4	set1	5.35692	0.0206402	0.449685	0.310648
AR-2:601, 4, set1, minTK	AR	0	2	601	minTK	4	set1	3.41752	0.0645078	0.723902	0.246891
AR-2:934, 8, set1, minCMV	AR	0	2	934	minCMV	8	set1	0.993803	0.318815	0.998908	0.157775
AR-2:934, 8, set1, minProm	AR	0	2	934	minProm	8	set1	0.453918	0.50048	0.998908	0.103989
AR-2:934, 8, set1, minTK	AR	0	2	934	minTK	8	set1	0.423372	0.515259	0.998908	-0.0934604
ARNTL-1:1168, 1, set2, minCMV	ARNTL	0	1	1168	minCMV	1	set2	0.549856	0.458376	0.998908	0.205243
ARNTL-1:1168, 1, set2, minProm	ARNTL	0	1	1168	minProm	1	set2	0.533007	0.465345	0.998908	0.168399
ARNTL-1:1168, 1, set2, minTK	ARNTL	0	1	1168	minTK	1	set2	0.401505	0.526313	0.998908	0.136798
ARNTL-1:1501, 4, set2, minCMV	ARNTL	0	1	1501	minCMV	4	set2	0.0766261	0.781923	1	0.0766525
ARNTL-1:1501, 4, set2, minProm	ARNTL	0	1	1501	minProm	4	set2	0.9146	0.338897	0.998908	0.23958
ARNTL-1:1501, 4, set2, minTK	ARNTL	0	1	1501	minTK	4	set2	0.336954	0.561593	0.998908	0.122587
ARNTL-1:169, 1, set1, minCMV	ARNTL	0	1	169	minCMV	1	set1	0.603628	0.437197	0.998908	0.206349
ARNTL-1:169, 1, set1, minProm	ARNTL	0	1	169	minProm	1	set1	0.0867165	0.768394	1	0.0770933
ARNTL-1:169, 1, set1, minTK	ARNTL	0	1	169	minTK	1	set1	0.184839	0.667247	0.998908	0.115537
ARNTL-1:1834, 8, set2, minCMV	ARNTL	0	1	1834	minCMV	8	set2	0.078573	0.779241	1	0.0923831
ARNTL-1:1834, 8, set2, minProm	ARNTL	0	1	1834	minProm	8	set2	0.0925985	0.760899	1	-0.104559
ARNTL-1:1834, 8, set2, minTK	ARNTL	0	1	1834	minTK	8	set2	0.165876	0.683803	0.998908	-0.128877
ARNTL-1:502, 4, set1, minCMV	ARNTL	0	1	502	minCMV	4	set1	0.518428	0.471513	0.998908	0.227953
ARNTL-1:502, 4, set1, minProm	ARNTL	0	1	502	minProm	4	set1	0.707038	0.400429	0.998908	0.225686
ARNTL-1:502, 4, set1, minTK	ARNTL	0	1	502	minTK	4	set1	0.148871	0.699617	0.998908	-0.0828083
ARNTL-1:835, 8, set1, minCMV	ARNTL	0	1	835	minCMV	8	set1	0.239145	0.624824	0.998908	0.17933
ARNTL-1:835, 8, set1, minProm	ARNTL	0	1	835	minProm	8	set1	1.5623	0.211329	0.979706	0.492127
ARNTL-1:835, 8, set1, minTK	ARNTL	0	1	835	minTK	8	set1	0.101937	0.749518	1	0.135023
ATF4-1:1185, 1, set2, minCMV	ATF4	0	1	1185	minCMV	1	set2	1.76886	0.183523	0.966861	0.345671
ATF4-1:1185, 1, set2, minProm	ATF4	0	1	1185	minProm	1	set2	1.22378	0.268621	0.998908	0.227436
ATF4-1:1185, 1, set2, minTK	ATF4	0	1	1185	minTK	1	set2	0.675878	0.41101	0.998908	0.19656
ATF4-1:1518, 4, set2, minCMV	ATF4	0	1	1518	minCMV	4	set2	2.43561	0.118608	0.887273	0.346772
ATF4-1:1518, 4, set2, minProm	ATF4	0	1	1518	minProm	4	set2	0.0331231	0.855585	1	-0.0416463
ATF4-1:1518, 4, set2, minTK	ATF4	0	1	1518	minTK	4	set2	0.193522	0.660001	0.998908	0.117693
ATF4-1:1851, 8, set2, minCMV	ATF4	0	1	1851	minCMV	8	set2	0.909186	0.340331	0.998908	0.228023
ATF4-1:1851, 8, set2, minProm	ATF4	0	1	1851	minProm	8	set2	0.190925	0.662148	0.998908	-0.149166
ATF4-1:1851, 8, set2, minTK	ATF4	0	1	1851	minTK	8	set2	0.267949	0.604711	0.998908	0.119563
ATF4-1:186, 1, set1, minCMV	ATF4	0	1	186	minCMV	1	set1	0.316694	0.573601	0.998908	0.193515
ATF4-1:186, 1, set1, minProm	ATF4	0	1	186	minProm	1	set1	0.328329	0.566645	0.998908	0.225724
ATF4-1:186, 1, set1, minTK	ATF4	0	1	186	minTK	1	set1	0.000434	0.983377	1	0.00998021
ATF4-1:519, 4, set1, minCMV	ATF4	0	1	519	minCMV	4	set1	0.58185	0.445588	0.998908	0.223244
ATF4-1:519, 4, set1, minProm	ATF4	0	1	519	minProm	4	set1	0.00153679	0.968729	1	-0.0141273
ATF4-1:519, 4, set1, minTK	ATF4	0	1	519	minTK	4	set1	0.778856	0.377491	0.998908	-0.342913
ATF4-1:852, 8, set1, minCMV	ATF4	0	1	852	minCMV	8	set1	0.00161322	0.967962	1	0.0149968
ATF4-1:852, 8, set1, minProm	ATF4	0	1	852	minProm	8	set1	0.0104564	0.918553	1	-0.0485764
ATF4-1:852, 8, set1, minTK	ATF4	0	1	852	minTK	8	set1	0.328676	0.56644	0.998908	0.166393
ATF7-1:1186, 1, set2, minCMV	ATF7	0	1	1186	minCMV	1	set2	2.49144	0.114467	0.878888	0.391851
ATF7-1:1186, 1, set2, minProm	ATF7	0	1	1186	minProm	1	set2	6.18211	0.0129049	0.325967	0.654607
ATF7-1:1186, 1, set2, minTK	ATF7	0	1	1186	minTK	1	set2	2.92726	0.087095	0.821825	0.411045
ATF7-1:1519, 4, set2, minCMV	ATF7	0	1	1519	minCMV	4	set2	2.49504	0.114205	0.878888	0.417106
ATF7-1:1519, 4, set2, minProm	ATF7	0	1	1519	minProm	4	set2	8.40772	0.00373632	0.135357	0.668712
ATF7-1:1519, 4, set2, minTK	ATF7	0	1	1519	minTK	4	set2	3.17648	0.0747054	0.76936	0.51737
ATF7-1:1852, 8, set2, minCMV	ATF7	0	1	1852	minCMV	8	set2	2.74139	0.0977795	0.84827	0.431783
ATF7-1:1852, 8, set2, minProm	ATF7	0	1	1852	minProm	8	set2	6.42507	0.0112521	0.295802	0.602838
ATF7-1:1852, 8, set2, minTK	ATF7	0	1	1852	minTK	8	set2	11.5554	0.000676	0.0316517	0.797098
ATF7-1:187, 1, set1, minCMV	ATF7	0	1	187	minCMV	1	set1	0.931757	0.334407	0.998908	0.284982
ATF7-1:187, 1, set1, minProm	ATF7	0	1	187	minProm	1	set1	1.79575	0.180227	0.958609	0.380414
ATF7-1:187, 1, set1, minTK	ATF7	0	1	187	minTK	1	set1	1.8104	0.178461	0.956603	0.327048
ATF7-1:520, 4, set1, minCMV	ATF7	0	1	520	minCMV	4	set1	2.52727	0.111894	0.875659	0.44967
ATF7-1:520, 4, set1, minProm	ATF7	0	1	520	minProm	4	set1	3.64875	0.0561113	0.677974	0.485131
ATF7-1:520, 4, set1, minTK	ATF7	0	1	520	minTK	4	set1	4.04158	0.0443922	0.635906	0.573112
ATF7-1:853, 8, set1, minCMV	ATF7	0	1	853	minCMV	8	set1	4.00224	0.0454398	0.641172	0.534012
ATF7-1:853, 8, set1, minProm	ATF7	0	1	853	minProm	8	set1	4.55575	0.0328085	0.56631	0.688917
ATF7-1:853, 8, set1, minTK	ATF7	0	1	853	minTK	8	set1	2.49248	0.114391	0.878888	0.44102
Ar-1:1268, 1, set2, minCMV	Ar	0	1	1268	minCMV	1	set2	7.58034	0.00590082	0.19323	0.376687
Ar-1:1268, 1, set2, minProm	Ar	0	1	1268	minProm	1	set2	1.32364	0.24994	0.979706	-0.154264
Ar-1:1268, 1, set2, minTK	Ar	0	1	1268	minTK	1	set2	1.49215	0.221883	0.979706	0.147799
Ar-1:1601, 4, set2, minCMV	Ar	0	1	1601	minCMV	4	set2	0.0122354	0.911923	1	-0.0136443
Ar-1:1601, 4, set2, minProm	Ar	0	1	1601	minProm	4	set2	2.95327	0.0857039	0.818119	0.217817
Ar-1:1601, 4, set2, minTK	Ar	0	1	1601	minTK	4	set2	2.68242	0.101462	0.859987	0.210621
Ar-1:1934, 8, set2, minCMV	Ar	0	1	1934	minCMV	8	set2	0.19364	0.659904	0.998908	0.0543486
Ar-1:1934, 8, set2, minProm	Ar	0	1	1934	minProm	8	set2	0.100034	0.751789	1	-0.046514
Ar-1:1934, 8, set2, minTK	Ar	0	1	1934	minTK	8	set2	0.308719	0.578467	0.998908	0.0780306
Ar-1:269, 1, set1, minCMV	Ar	0	1	269	minCMV	1	set1	0.0327882	0.856309	1	0.0265484
Ar-1:269, 1, set1, minProm	Ar	0	1	269	minProm	1	set1	1.53791	0.21493	0.979706	-0.177101
Ar-1:269, 1, set1, minTK	Ar	0	1	269	minTK	1	set1	4.09736	0.0429503	0.631562	-0.278798
Ar-1:602, 4, set1, minCMV	Ar	0	1	602	minCMV	4	set1	0.0721198	0.788275	1	0.0447608
Ar-1:602, 4, set1, minProm	Ar	0	1	602	minProm	4	set1	2.0123	0.156028	0.94208	0.224098
Ar-1:602, 4, set1, minTK	Ar	0	1	602	minTK	4	set1	1.58394	0.208194	0.977851	-0.179566
Ar-1:935, 8, set1, minCMV	Ar	0	1	935	minCMV	8	set1	0.154343	0.694419	0.998908	-0.0660988
Ar-1:935, 8, set1, minProm	Ar	0	1	935	minProm	8	set1	3.83098	0.0503136	0.656478	-0.359393
Ar-1:935, 8, set1, minTK	Ar	0	1	935	minTK	8	set1	0.548862	0.458783	0.998908	-0.106638
Ascl2-1:1169, 1, set2, minCMV	Ascl2	0	1	1169	minCMV	1	set2	0.2243	0.635783	0.998908	0.10466
Ascl2-1:1169, 1, set2, minProm	Ascl2	0	1	1169	minProm	1	set2	0.790916	0.373823	0.998908	0.253648
Ascl2-1:1169, 1, set2, minTK	Ascl2	0	1	1169	minTK	1	set2	0.0888744	0.765613	1	-0.0817872
Ascl2-1:1502, 4, set2, minCMV	Ascl2	0	1	1502	minCMV	4	set2	0.556674	0.455603	0.998908	0.213619
Ascl2-1:1502, 4, set2, minProm	Ascl2	0	1	1502	minProm	4	set2	0.338909	0.56046	0.998908	0.142244
Ascl2-1:1502, 4, set2, minTK	Ascl2	0	1	1502	minTK	4	set2	0.826916	0.363166	0.998908	-0.227939
Ascl2-1:170, 1, set1, minCMV	Ascl2	0	1	170	minCMV	1	set1	1.539	0.214767	0.979706	0.431721
Ascl2-1:170, 1, set1, minProm	Ascl2	0	1	170	minProm	1	set1	0.968661	0.325014	0.998908	0.388674
Ascl2-1:170, 1, set1, minTK	Ascl2	0	1	170	minTK	1	set1	0.587119	0.443535	0.998908	0.269304
Ascl2-1:1835, 8, set2, minCMV	Ascl2	0	1	1835	minCMV	8	set2	1.28758	0.256494	0.987455	0.35001
Ascl2-1:1835, 8, set2, minProm	Ascl2	0	1	1835	minProm	8	set2	0.0850271	0.770597	1	-0.097868
Ascl2-1:1835, 8, set2, minTK	Ascl2	0	1	1835	minTK	8	set2	0.144957	0.703402	0.998908	0.0966004
Ascl2-1:503, 4, set1, minCMV	Ascl2	0	1	503	minCMV	4	set1	4.2045	0.0403168	0.617118	-0.846835
Ascl2-1:503, 4, set1, minProm	Ascl2	0	1	503	minProm	4	set1	2.7792	0.0954959	0.841583	0.524155
Ascl2-1:503, 4, set1, minTK	Ascl2	0	1	503	minTK	4	set1	2.44389	0.117983	0.886391	-0.696993
Ascl2-1:836, 8, set1, minCMV	Ascl2	0	1	836	minCMV	8	set1	0.201437	0.653564	0.998908	-0.171184
Ascl2-1:836, 8, set1, minProm	Ascl2	0	1	836	minProm	8	set1	1.32434	0.249815	0.979706	-0.490737
Ascl2-1:836, 8, set1, minTK	Ascl2	0	1	836	minTK	8	set1	0.0327861	0.856313	1	-0.0663889
Atf4-1:1187, 1, set2, minCMV	Atf4	0	1	1187	minCMV	1	set2	0.280181	0.596583	0.998908	-0.084253
Atf4-1:1187, 1, set2, minProm	Atf4	0	1	1187	minProm	1	set2	0.500782	0.479157	0.998908	-0.139706
Atf4-1:1187, 1, set2, minTK	Atf4	0	1	1187	minTK	1	set2	0.0130078	0.909197	1	0.0224533
Atf4-1:1520, 4, set2, minCMV	Atf4	0	1	1520	minCMV	4	set2	0.092481	0.761047	1	-0.0590948
Atf4-1:1520, 4, set2, minProm	Atf4	0	1	1520	minProm	4	set2	1.48488	0.223013	0.979706	-0.238446
Atf4-1:1520, 4, set2, minTK	Atf4	0	1	1520	minTK	4	set2	0.126065	0.722547	0.998908	0.0658721
Atf4-1:1853, 8, set2, minCMV	Atf4	0	1	1853	minCMV	8	set2	0.064004	0.800276	1	-0.0546212
Atf4-1:1853, 8, set2, minProm	Atf4	0	1	1853	minProm	8	set2	0.420772	0.516552	0.998908	-0.137346
Atf4-1:1853, 8, set2, minTK	Atf4	0	1	1853	minTK	8	set2	0.000274	0.98679	1	0.00279363
Atf4-1:188, 1, set1, minCMV	Atf4	0	1	188	minCMV	1	set1	0.0294305	0.863789	1	-0.0380001
Atf4-1:188, 1, set1, minProm	Atf4	0	1	188	minProm	1	set1	0.0288977	0.865016	1	0.034253
Atf4-1:188, 1, set1, minTK	Atf4	0	1	188	minTK	1	set1	0.1999	0.654801	0.998908	0.105445
Atf4-1:521, 4, set1, minCMV	Atf4	0	1	521	minCMV	4	set1	0.00513294	0.942885	1	-0.0157065
Atf4-1:521, 4, set1, minProm	Atf4	0	1	521	minProm	4	set1	0.107924	0.74252	0.999822	0.0700182
Atf4-1:521, 4, set1, minTK	Atf4	0	1	521	minTK	4	set1	0.0651358	0.798555	1	-0.0561585
Atf4-1:854, 8, set1, minCMV	Atf4	0	1	854	minCMV	8	set1	0.116915	0.732404	0.998908	-0.0945918
Atf4-1:854, 8, set1, minProm	Atf4	0	1	854	minProm	8	set1	0.232399	0.629751	0.998908	-0.107005
Atf4-1:854, 8, set1, minTK	Atf4	0	1	854	minTK	8	set1	0.00300278	0.9563	1	0.0114999
Atoh1-1:1170, 1, set2, minCMV	Atoh1	0	1	1170	minCMV	1	set2	0.0256135	0.872848	1	-0.0389993
Atoh1-1:1170, 1, set2, minProm	Atoh1	0	1	1170	minProm	1	set2	0.0503259	0.822497	1	-0.0732642
Atoh1-1:1170, 1, set2, minTK	Atoh1	0	1	1170	minTK	1	set2	0.339326	0.560218	0.998908	-0.171182
Atoh1-1:1503, 4, set2, minCMV	Atoh1	0	1	1503	minCMV	4	set2	0.0360807	0.849349	1	0.0540304
Atoh1-1:1503, 4, set2, minProm	Atoh1	0	1	1503	minProm	4	set2	0.279552	0.596995	0.998908	-0.153716
Atoh1-1:1503, 4, set2, minTK	Atoh1	0	1	1503	minTK	4	set2	1.25631	0.26235	0.993016	-0.284364
Atoh1-1:171, 1, set1, minCMV	Atoh1	0	1	171	minCMV	1	set1	0.205143	0.650601	0.998908	-0.11732
Atoh1-1:171, 1, set1, minProm	Atoh1	0	1	171	minProm	1	set1	1.45834	0.227194	0.979706	-0.407312
Atoh1-1:171, 1, set1, minTK	Atoh1	0	1	171	minTK	1	set1	0.0391138	0.843223	1	0.0786649
Atoh1-1:1836, 8, set2, minCMV	Atoh1	0	1	1836	minCMV	8	set2	0.00252249	0.959944	1	-0.015728
Atoh1-1:1836, 8, set2, minProm	Atoh1	0	1	1836	minProm	8	set2	0.427	0.513465	0.998908	-0.209649
Atoh1-1:1836, 8, set2, minTK	Atoh1	0	1	1836	minTK	8	set2	0.277719	0.5982	0.998908	0.154258
Atoh1-1:504, 4, set1, minCMV	Atoh1	0	1	504	minCMV	4	set1	0.556336	0.45574	0.998908	0.24037
Atoh1-1:504, 4, set1, minProm	Atoh1	0	1	504	minProm	4	set1	2.48354	0.115043	0.879839	-0.503837
Atoh1-1:504, 4, set1, minTK	Atoh1	0	1	504	minTK	4	set1	0.901054	0.342499	0.998908	0.357952
Atoh1-1:837, 8, set1, minCMV	Atoh1	0	1	837	minCMV	8	set1	0.0529665	0.81798	1	-0.0894616
Atoh1-1:837, 8, set1, minProm	Atoh1	0	1	837	minProm	8	set1	1.37303	0.241293	0.979706	-0.41488
Atoh1-1:837, 8, set1, minTK	Atoh1	0	1	837	minTK	8	set1	2.26572	0.132264	0.913205	0.701142
BARHL2-1:1225, 1, set2, minCMV	BARHL2	0	1	1225	minCMV	1	set2	0.256554	0.612498	0.998908	-0.142319
BARHL2-1:1225, 1, set2, minProm	BARHL2	0	1	1225	minProm	1	set2	8.34007	0.00387802	0.1368	-0.627146
BARHL2-1:1225, 1, set2, minTK	BARHL2	0	1	1225	minTK	1	set2	1.35566	0.244292	0.979706	-0.253083
BARHL2-1:1558, 4, set2, minCMV	BARHL2	0	1	1558	minCMV	4	set2	0.762529	0.382538	0.998908	0.1729
BARHL2-1:1558, 4, set2, minProm	BARHL2	0	1	1558	minProm	4	set2	1.70514	0.191617	0.972991	0.386594
BARHL2-1:1558, 4, set2, minTK	BARHL2	0	1	1558	minTK	4	set2	2.58891	0.107614	0.875659	-0.415272
BARHL2-1:1891, 8, set2, minCMV	BARHL2	0	1	1891	minCMV	8	set2	0.820491	0.365037	0.998908	-0.220731
BARHL2-1:1891, 8, set2, minProm	BARHL2	0	1	1891	minProm	8	set2	1.3183	0.250898	0.980274	0.274595
BARHL2-1:1891, 8, set2, minTK	BARHL2	0	1	1891	minTK	8	set2	0.497591	0.48056	0.998908	0.173071
BARHL2-1:226, 1, set1, minCMV	BARHL2	0	1	226	minCMV	1	set1	1.37905	0.240263	0.979706	0.301902
BARHL2-1:226, 1, set1, minProm	BARHL2	0	1	226	minProm	1	set1	0.15156	0.697049	0.998908	0.138735
BARHL2-1:226, 1, set1, minTK	BARHL2	0	1	226	minTK	1	set1	1.66157	0.197391	0.973399	-0.368026
BARHL2-1:559, 4, set1, minCMV	BARHL2	0	1	559	minCMV	4	set1	0.0256881	0.872664	1	-0.0447537
BARHL2-1:559, 4, set1, minProm	BARHL2	0	1	559	minProm	4	set1	0.113746	0.735919	0.998908	0.0747534
BARHL2-1:559, 4, set1, minTK	BARHL2	0	1	559	minTK	4	set1	0.444375	0.505018	0.998908	-0.199551
BARHL2-1:892, 8, set1, minCMV	BARHL2	0	1	892	minCMV	8	set1	0.54372	0.460895	0.998908	0.181571
BARHL2-1:892, 8, set1, minProm	BARHL2	0	1	892	minProm	8	set1	0.127062	0.721498	0.998908	-0.0926517
BARHL2-1:892, 8, set1, minTK	BARHL2	0	1	892	minTK	8	set1	0.104036	0.747039	1	0.0908395
BARHL2-2:1226, 1, set2, minCMV	BARHL2	0	2	1226	minCMV	1	set2	0.0241211	0.876577	1	0.0413776
BARHL2-2:1226, 1, set2, minProm	BARHL2	0	2	1226	minProm	1	set2	1.46716	0.225794	0.979706	-0.288095
BARHL2-2:1226, 1, set2, minTK	BARHL2	0	2	1226	minTK	1	set2	0.169928	0.680176	0.998908	-0.0954537
BARHL2-2:1559, 4, set2, minCMV	BARHL2	0	2	1559	minCMV	4	set2	0.306278	0.579973	0.998908	0.1364
BARHL2-2:1559, 4, set2, minProm	BARHL2	0	2	1559	minProm	4	set2	0.00999959	0.920346	1	-0.0269754
BARHL2-2:1559, 4, set2, minTK	BARHL2	0	2	1559	minTK	4	set2	0.00148655	0.969245	1	0.00900001
BARHL2-2:1892, 8, set2, minCMV	BARHL2	0	2	1892	minCMV	8	set2	0.0294321	0.863785	1	0.0388138
BARHL2-2:1892, 8, set2, minProm	BARHL2	0	2	1892	minProm	8	set2	0.0255339	0.873044	1	0.049613
BARHL2-2:1892, 8, set2, minTK	BARHL2	0	2	1892	minTK	8	set2	0.0326066	0.856703	1	0.036092
BARHL2-2:227, 1, set1, minCMV	BARHL2	0	2	227	minCMV	1	set1	0.0288843	0.865047	1	0.0351923
BARHL2-2:227, 1, set1, minProm	BARHL2	0	2	227	minProm	1	set1	0.000247	0.987455	1	-0.00335079
BARHL2-2:227, 1, set1, minTK	BARHL2	0	2	227	minTK	1	set1	0.0527668	0.818317	1	-0.046495
BARHL2-2:560, 4, set1, minCMV	BARHL2	0	2	560	minCMV	4	set1	0.569681	0.450386	0.998908	0.140607
BARHL2-2:560, 4, set1, minProm	BARHL2	0	2	560	minProm	4	set1	4.42413	0.0354343	0.588311	-0.442282
BARHL2-2:560, 4, set1, minTK	BARHL2	0	2	560	minTK	4	set1	2.50557	0.113444	0.877264	-0.30381
BARHL2-2:893, 8, set1, minCMV	BARHL2	0	2	893	minCMV	8	set1	0.211555	0.645551	0.998908	-0.0787352
BARHL2-2:893, 8, set1, minProm	BARHL2	0	2	893	minProm	8	set1	0.919128	0.337704	0.998908	-0.142379
BARHL2-2:893, 8, set1, minTK	BARHL2	0	2	893	minTK	8	set1	2.64839	0.103655	0.862014	0.231067
BARX1-1:1227, 1, set2, minCMV	BARX1	0	1	1227	minCMV	1	set2	0.576525	0.447678	0.998908	0.19684
BARX1-1:1227, 1, set2, minProm	BARX1	0	1	1227	minProm	1	set2	0.798843	0.37144	0.998908	-0.211258
BARX1-1:1227, 1, set2, minTK	BARX1	0	1	1227	minTK	1	set2	0.329248	0.566102	0.998908	0.111695
BARX1-1:1560, 4, set2, minCMV	BARX1	0	1	1560	minCMV	4	set2	3.39537	0.0653798	0.725789	0.374423
BARX1-1:1560, 4, set2, minProm	BARX1	0	1	1560	minProm	4	set2	0.512238	0.474171	0.998908	0.12278
BARX1-1:1560, 4, set2, minTK	BARX1	0	1	1560	minTK	4	set2	0.296836	0.585873	0.998908	0.0842011
BARX1-1:1893, 8, set2, minCMV	BARX1	0	1	1893	minCMV	8	set2	0.01233	0.911584	1	0.0267696
BARX1-1:1893, 8, set2, minProm	BARX1	0	1	1893	minProm	8	set2	0.0218521	0.882481	1	0.0301816
BARX1-1:1893, 8, set2, minTK	BARX1	0	1	1893	minTK	8	set2	0.0583359	0.809146	1	-0.0548658
BARX1-1:228, 1, set1, minCMV	BARX1	0	1	228	minCMV	1	set1	0.383005	0.535999	0.998908	0.219137
BARX1-1:228, 1, set1, minProm	BARX1	0	1	228	minProm	1	set1	0.122664	0.726162	0.998908	0.152321
BARX1-1:228, 1, set1, minTK	BARX1	0	1	228	minTK	1	set1	2.58543	0.107851	0.875659	0.617909
BARX1-1:561, 4, set1, minCMV	BARX1	0	1	561	minCMV	4	set1	0.398682	0.527771	0.998908	-0.180369
BARX1-1:561, 4, set1, minProm	BARX1	0	1	561	minProm	4	set1	5.35357	0.0206799	0.449685	-0.586959
BARX1-1:561, 4, set1, minTK	BARX1	0	1	561	minTK	4	set1	0.337651	0.561189	0.998908	-0.183212
BARX1-1:894, 8, set1, minCMV	BARX1	0	1	894	minCMV	8	set1	4.74945	0.0293077	0.543476	0.948329
BARX1-1:894, 8, set1, minProm	BARX1	0	1	894	minProm	8	set1	2.02402	0.154829	0.94208	-0.567347
BARX1-1:894, 8, set1, minTK	BARX1	0	1	894	minTK	8	set1	0.626982	0.428464	0.998908	0.232372
BATF3-1:1188, 1, set2, minCMV	BATF3	0	1	1188	minCMV	1	set2	-1.2e-09	1	1
BATF3-1:1854, 8, set2, minTK	BATF3	0	1	1854	minTK	8	set2	0.00331299	0.9541	1	-0.0888081
BATF3-1:189, 1, set1, minCMV	BATF3	0	1	189	minCMV	1	set1	-1.46e-10	1	1
BATF3-1:189, 1, set1, minProm	BATF3	0	1	189	minProm	1	set1	2.05763	0.151446	0.94208	1.28081
BATF3-1:189, 1, set1, minTK	BATF3	0	1	189	minTK	1	set1	0.540557	0.462202	0.998908	0.381711
BATF3-1:522, 4, set1, minCMV	BATF3	0	1	522	minCMV	4	set1	6.84e-11	0	0
BATF3-1:522, 4, set1, minProm	BATF3	0	1	522	minProm	4	set1	0.10452	0.746472	1	-0.625771
BATF3-1:855, 8, set1, minCMV	BATF3	0	1	855	minCMV	8	set1	0.0399288	0.84162	1	0.217497
BCL6B-1:1, 1, set1, minCMV	BCL6B	0	1	1	minCMV	1	set1	0.250966	0.616396	0.998908	-0.112879
BCL6B-1:1, 1, set1, minProm	BCL6B	0	1	1	minProm	1	set1	0.00291067	0.956975	1	0.0122917
BCL6B-1:1, 1, set1, minTK	BCL6B	0	1	1	minTK	1	set1	2.81814	0.0932041	0.841583	0.346057
BCL6B-1:1000, 1, set2, minCMV	BCL6B	0	1	1000	minCMV	1	set2	0.225712	0.634722	0.998908	0.125519
BCL6B-1:1000, 1, set2, minProm	BCL6B	0	1	1000	minProm	1	set2	0.244172	0.621209	0.998908	0.133473
BCL6B-1:1000, 1, set2, minTK	BCL6B	0	1	1000	minTK	1	set2	0.70852	0.399936	0.998908	-0.185259
BCL6B-1:1333, 4, set2, minCMV	BCL6B	0	1	1333	minCMV	4	set2	0.148639	0.69984	0.998908	-0.0795843
BCL6B-1:1333, 4, set2, minProm	BCL6B	0	1	1333	minProm	4	set2	0.143078	0.70524	0.998908	-0.103537
BCL6B-1:1333, 4, set2, minTK	BCL6B	0	1	1333	minTK	4	set2	0.653747	0.418776	0.998908	-0.173539
BCL6B-1:1666, 8, set2, minCMV	BCL6B	0	1	1666	minCMV	8	set2	0.0387566	0.843932	1	-0.0400418
BCL6B-1:1666, 8, set2, minProm	BCL6B	0	1	1666	minProm	8	set2	0.596553	0.439896	0.998908	-0.192065
BCL6B-1:1666, 8, set2, minTK	BCL6B	0	1	1666	minTK	8	set2	0.0187239	0.891161	1	0.0233833
BCL6B-1:334, 4, set1, minCMV	BCL6B	0	1	334	minCMV	4	set1	0.0472636	0.827895	1	-0.0481292
BCL6B-1:334, 4, set1, minProm	BCL6B	0	1	334	minProm	4	set1	0.0384973	0.844448	1	-0.036876
BCL6B-1:334, 4, set1, minTK	BCL6B	0	1	334	minTK	4	set1	0.629337	0.427598	0.998908	-0.165238
BCL6B-1:667, 8, set1, minCMV	BCL6B	0	1	667	minCMV	8	set1	0.079852	0.777498	1	-0.069617
BCL6B-1:667, 8, set1, minProm	BCL6B	0	1	667	minProm	8	set1	0.235971	0.627131	0.998908	-0.092215
BCL6B-1:667, 8, set1, minTK	BCL6B	0	1	667	minTK	8	set1	0.002998	0.956334	1	-0.00941191
BHLHB3-1:1171, 1, set2, minCMV	BHLHB3	0	1	1171	minCMV	1	set2	1.06622	0.3018	0.998908	-0.201783
BHLHB3-1:1171, 1, set2, minProm	BHLHB3	0	1	1171	minProm	1	set2	0.149798	0.698729	0.998908	-0.0766573
BHLHB3-1:1171, 1, set2, minTK	BHLHB3	0	1	1171	minTK	1	set2	0.00363848	0.951901	1	-0.0119275
BHLHB3-1:1504, 4, set2, minCMV	BHLHB3	0	1	1504	minCMV	4	set2	0.446382	0.504058	0.998908	-0.11457
BHLHB3-1:1504, 4, set2, minProm	BHLHB3	0	1	1504	minProm	4	set2	0.128516	0.719976	0.998908	0.0750373
BHLHB3-1:1504, 4, set2, minTK	BHLHB3	0	1	1504	minTK	4	set2	0.0109809	0.916543	1	-0.0169006
BHLHB3-1:172, 1, set1, minCMV	BHLHB3	0	1	172	minCMV	1	set1	0.999877	0.31734	0.998908	-0.174208
BHLHB3-1:172, 1, set1, minProm	BHLHB3	0	1	172	minProm	1	set1	9.33e-05	0.992294	1	-0.00194898
BHLHB3-1:172, 1, set1, minTK	BHLHB3	0	1	172	minTK	1	set1	0.756017	0.384578	0.998908	-0.182483
BHLHB3-1:1837, 8, set2, minCMV	BHLHB3	0	1	1837	minCMV	8	set2	0.0238348	0.877306	1	-0.0242886
BHLHB3-1:1837, 8, set2, minProm	BHLHB3	0	1	1837	minProm	8	set2	0.41121	0.521356	0.998908	0.108012
BHLHB3-1:1837, 8, set2, minTK	BHLHB3	0	1	1837	minTK	8	set2	0.00546709	0.941058	1	0.012787
BHLHB3-1:505, 4, set1, minCMV	BHLHB3	0	1	505	minCMV	4	set1	0.620986	0.430681	0.998908	-0.185305
BHLHB3-1:505, 4, set1, minProm	BHLHB3	0	1	505	minProm	4	set1	0.0288706	0.865078	1	-0.0363568
BHLHB3-1:505, 4, set1, minTK	BHLHB3	0	1	505	minTK	4	set1	0.397499	0.528384	0.998908	-0.161686
BHLHB3-1:838, 8, set1, minCMV	BHLHB3	0	1	838	minCMV	8	set1	0.132173	0.71619	0.998908	-0.0897169
BHLHB3-1:838, 8, set1, minProm	BHLHB3	0	1	838	minProm	8	set1	2.17008	0.140718	0.924867	-0.375164
BHLHB3-1:838, 8, set1, minTK	BHLHB3	0	1	838	minTK	8	set1	0.498053	0.480357	0.998908	0.172948
BHLHE23-1:1172, 1, set2, minCMV	BHLHE23	0	1	1172	minCMV	1	set2	0.530447	0.466419	0.998908	0.228297
BHLHE23-1:1172, 1, set2, minProm	BHLHE23	0	1	1172	minProm	1	set2	0.824634	0.363829	0.998908	-0.262049
BHLHE23-1:1172, 1, set2, minTK	BHLHE23	0	1	1172	minTK	1	set2	0.115587	0.733871	0.998908	0.0958256
BHLHE23-1:1505, 4, set2, minCMV	BHLHE23	0	1	1505	minCMV	4	set2	1.91461	0.166452	0.944044	0.451991
BHLHE23-1:1505, 4, set2, minProm	BHLHE23	0	1	1505	minProm	4	set2	0.000492	0.98231	1	0.00740472
BHLHE23-1:1505, 4, set2, minTK	BHLHE23	0	1	1505	minTK	4	set2	1.256	0.26241	0.993016	0.337113
BHLHE23-1:173, 1, set1, minCMV	BHLHE23	0	1	173	minCMV	1	set1	0.0125991	0.910628	1	-0.0347235
BHLHE23-1:173, 1, set1, minProm	BHLHE23	0	1	173	minProm	1	set1	0.0833326	0.772831	1	0.097451
BHLHE23-1:173, 1, set1, minTK	BHLHE23	0	1	173	minTK	1	set1	0.818333	0.365668	0.998908	-0.357071
BHLHE23-1:1838, 8, set2, minCMV	BHLHE23	0	1	1838	minCMV	8	set2	0.317523	0.5731	0.998908	-0.213822
BHLHE23-1:1838, 8, set2, minProm	BHLHE23	0	1	1838	minProm	8	set2	0.537212	0.46359	0.998908	0.245479
BHLHE23-1:1838, 8, set2, minTK	BHLHE23	0	1	1838	minTK	8	set2	0.552398	0.45734	0.998908	0.276572
BHLHE23-1:506, 4, set1, minCMV	BHLHE23	0	1	506	minCMV	4	set1	2.53313	0.111479	0.875659	0.517972
BHLHE23-1:506, 4, set1, minProm	BHLHE23	0	1	506	minProm	4	set1	0.184159	0.667823	0.998908	0.137065
BHLHE23-1:506, 4, set1, minTK	BHLHE23	0	1	506	minTK	4	set1	0.521666	0.470132	0.998908	0.258347
BHLHE23-1:839, 8, set1, minCMV	BHLHE23	0	1	839	minCMV	8	set1	0.349777	0.554239	0.998908	-0.199006
BHLHE23-1:839, 8, set1, minProm	BHLHE23	0	1	839	minProm	8	set1	2.21935	0.136291	0.918478	-0.465332
BHLHE23-1:839, 8, set1, minTK	BHLHE23	0	1	839	minTK	8	set1	0.385054	0.534911	0.998908	0.16847
Barhl1-1:1228, 1, set2, minCMV	Barhl1	0	1	1228	minCMV	1	set2	0.00240635	0.960876	1	-0.00966446
Barhl1-1:1228, 1, set2, minProm	Barhl1	0	1	1228	minProm	1	set2	5.75198	0.0164701	0.385852	-0.600711
Barhl1-1:1228, 1, set2, minTK	Barhl1	0	1	1228	minTK	1	set2	0.708367	0.399986	0.998908	-0.182779
Barhl1-1:1561, 4, set2, minCMV	Barhl1	0	1	1561	minCMV	4	set2	0.289553	0.590507	0.998908	0.0994196
Barhl1-1:1561, 4, set2, minProm	Barhl1	0	1	1561	minProm	4	set2	0.0452997	0.831454	1	-0.048366
Barhl1-1:1561, 4, set2, minTK	Barhl1	0	1	1561	minTK	4	set2	0.000839	0.976898	1	0.00549617
Barhl1-1:1894, 8, set2, minCMV	Barhl1	0	1	1894	minCMV	8	set2	0.000467	0.982759	1	0.00445438
Barhl1-1:1894, 8, set2, minProm	Barhl1	0	1	1894	minProm	8	set2	0.873563	0.349971	0.998908	-0.186494
Barhl1-1:1894, 8, set2, minTK	Barhl1	0	1	1894	minTK	8	set2	0.331003	0.565069	0.998908	-0.0979492
Barhl1-1:229, 1, set1, minCMV	Barhl1	0	1	229	minCMV	1	set1	0.334384	0.563089	0.998908	0.118955
Barhl1-1:229, 1, set1, minProm	Barhl1	0	1	229	minProm	1	set1	0.014152	0.905305	1	0.0319171
Barhl1-1:229, 1, set1, minTK	Barhl1	0	1	229	minTK	1	set1	0.0104523	0.918569	1	0.0189288
Barhl1-1:562, 4, set1, minCMV	Barhl1	0	1	562	minCMV	4	set1	0.262758	0.608232	0.998908	-0.122852
Barhl1-1:562, 4, set1, minProm	Barhl1	0	1	562	minProm	4	set1	1.54641	0.213665	0.979706	-0.257669
Barhl1-1:562, 4, set1, minTK	Barhl1	0	1	562	minTK	4	set1	2.83832	0.0920404	0.841583	0.329994
Barhl1-1:895, 8, set1, minCMV	Barhl1	0	1	895	minCMV	8	set1	0.241023	0.623468	0.998908	0.107574
Barhl1-1:895, 8, set1, minProm	Barhl1	0	1	895	minProm	8	set1	0.00734656	0.931695	1	-0.0182091
Barhl1-1:895, 8, set1, minTK	Barhl1	0	1	895	minTK	8	set1	2.45006	0.117521	0.885081	-0.256302
CEBPB-1:1189, 1, set2, minCMV	CEBPB	0	1	1189	minCMV	1	set2	6.76199	0.00931201	0.26328	0.807516
CEBPB-1:1189, 1, set2, minProm	CEBPB	0	1	1189	minProm	1	set2	1.52082	0.217495	0.979706	0.347885
CEBPB-1:1189, 1, set2, minTK	CEBPB	0	1	1189	minTK	1	set2	0.00110167	0.973522	1	-0.00915689
CEBPB-1:1522, 4, set2, minCMV	CEBPB	0	1	1522	minCMV	4	set2	12.115	0.0005	0.0245605	0.845388
CEBPB-1:1522, 4, set2, minProm	CEBPB	0	1	1522	minProm	4	set2	0.114665	0.734894	0.998908	-0.0936664
CEBPB-1:1522, 4, set2, minTK	CEBPB	0	1	1522	minTK	4	set2	0.00548434	0.940966	1	-0.0204765
CEBPB-1:1855, 8, set2, minCMV	CEBPB	0	1	1855	minCMV	8	set2	10.9492	0.000936	0.0419559	0.692964
CEBPB-1:1855, 8, set2, minProm	CEBPB	0	1	1855	minProm	8	set2	0.0177507	0.89401	1	0.0400653
CEBPB-1:1855, 8, set2, minTK	CEBPB	0	1	1855	minTK	8	set2	0.0118969	0.913145	1	-0.0265928
CEBPB-1:190, 1, set1, minCMV	CEBPB	0	1	190	minCMV	1	set1	3.93523	0.0472847	0.649292	0.61489
CEBPB-1:190, 1, set1, minProm	CEBPB	0	1	190	minProm	1	set1	0.271588	0.602268	0.998908	0.215641
CEBPB-1:190, 1, set1, minTK	CEBPB	0	1	190	minTK	1	set1	0.684493	0.408044	0.998908	0.263481
CEBPB-1:523, 4, set1, minCMV	CEBPB	0	1	523	minCMV	4	set1	3.42825	0.0640899	0.721805	0.625066
CEBPB-1:523, 4, set1, minProm	CEBPB	0	1	523	minProm	4	set1	0.984491	0.321093	0.998908	0.406693
CEBPB-1:523, 4, set1, minTK	CEBPB	0	1	523	minTK	4	set1	0.00139347	0.970222	1	-0.0120435
CEBPB-1:856, 8, set1, minCMV	CEBPB	0	1	856	minCMV	8	set1	0.134008	0.714312	0.998908	0.134835
CEBPB-1:856, 8, set1, minProm	CEBPB	0	1	856	minProm	8	set1	0.0439898	0.833873	1	-0.0612318
CEBPB-1:856, 8, set1, minTK	CEBPB	0	1	856	minTK	8	set1	0.582887	0.445183	0.998908	0.329872
CENPB-1:1036, 1, set2, minCMV	CENPB	0	1	1036	minCMV	1	set2	0.0180054	0.893257	1	0.0230506
CENPB-1:1036, 1, set2, minProm	CENPB	0	1	1036	minProm	1	set2	1.46883	0.22553	0.979706	-0.194596
CENPB-1:1036, 1, set2, minTK	CENPB	0	1	1036	minTK	1	set2	0.057327	0.810772	1	0.0527797
CENPB-1:1369, 4, set2, minCMV	CENPB	0	1	1369	minCMV	4	set2	0.134091	0.714227	0.998908	-0.0842089
CENPB-1:1369, 4, set2, minProm	CENPB	0	1	1369	minProm	4	set2	2.01269	0.155988	0.94208	-0.253016
CENPB-1:1369, 4, set2, minTK	CENPB	0	1	1369	minTK	4	set2	1.96269	0.161226	0.94208	0.202998
CENPB-1:1702, 8, set2, minCMV	CENPB	0	1	1702	minCMV	8	set2	0.122583	0.72625	0.998908	0.0673956
CENPB-1:1702, 8, set2, minProm	CENPB	0	1	1702	minProm	8	set2	0.432451	0.510789	0.998908	0.121439
CENPB-1:1702, 8, set2, minTK	CENPB	0	1	1702	minTK	8	set2	0.082995	0.773279	1	0.0540745
CENPB-1:37, 1, set1, minCMV	CENPB	0	1	37	minCMV	1	set1	0.546541	0.459735	0.998908	0.102517
CENPB-1:37, 1, set1, minProm	CENPB	0	1	37	minProm	1	set1	1.98976	0.158366	0.94208	-0.236112
CENPB-1:37, 1, set1, minTK	CENPB	0	1	37	minTK	1	set1	0.000168	0.98966	1	0.00209486
CENPB-1:370, 4, set1, minCMV	CENPB	0	1	370	minCMV	4	set1	0.387079	0.533839	0.998908	-0.116165
CENPB-1:370, 4, set1, minProm	CENPB	0	1	370	minProm	4	set1	3.73604	0.0532505	0.669792	-0.341866
CENPB-1:370, 4, set1, minTK	CENPB	0	1	370	minTK	4	set1	1.2983	0.254524	0.986282	-0.187677
CENPB-1:703, 8, set1, minCMV	CENPB	0	1	703	minCMV	8	set1	0.186302	0.666013	0.998908	0.0626585
CENPB-1:703, 8, set1, minProm	CENPB	0	1	703	minProm	8	set1	0.0401968	0.841096	1	-0.0316804
CENPB-1:703, 8, set1, minTK	CENPB	0	1	703	minTK	8	set1	0.559435	0.454488	0.998908	0.114221
CLOCK-1:1173, 1, set2, minCMV	CLOCK	0	1	1173	minCMV	1	set2	0.085338	0.77019	1	0.0569045
CLOCK-1:1173, 1, set2, minProm	CLOCK	0	1	1173	minProm	1	set2	0.254219	0.61412	0.998908	-0.0997073
CLOCK-1:1173, 1, set2, minTK	CLOCK	0	1	1173	minTK	1	set2	0.000526	0.981703	1	-0.00423583
CLOCK-1:1506, 4, set2, minCMV	CLOCK	0	1	1506	minCMV	4	set2	1.07411	0.300019	0.998908	-0.20967
CLOCK-1:1506, 4, set2, minProm	CLOCK	0	1	1506	minProm	4	set2	1.29543	0.25505	0.986311	-0.254501
CLOCK-1:1506, 4, set2, minTK	CLOCK	0	1	1506	minTK	4	set2	1.35556	0.244308	0.979706	-0.256431
CLOCK-1:174, 1, set1, minCMV	CLOCK	0	1	174	minCMV	1	set1	0.103348	0.747848	1	0.0877083
CLOCK-1:174, 1, set1, minProm	CLOCK	0	1	174	minProm	1	set1	5.9184	0.0149835	0.362082	0.920848
CLOCK-1:174, 1, set1, minTK	CLOCK	0	1	174	minTK	1	set1	0.343359	0.557897	0.998908	-0.21887
CLOCK-1:1839, 8, set2, minCMV	CLOCK	0	1	1839	minCMV	8	set2	0.017989	0.893305	1	-0.0303387
CLOCK-1:1839, 8, set2, minProm	CLOCK	0	1	1839	minProm	8	set2	1.93123	0.164624	0.94208	-0.30594
CLOCK-1:1839, 8, set2, minTK	CLOCK	0	1	1839	minTK	8	set2	0.951592	0.329314	0.998908	-0.211439
CLOCK-1:507, 4, set1, minCMV	CLOCK	0	1	507	minCMV	4	set1	0.11356	0.736127	0.998908	-0.103581
CLOCK-1:507, 4, set1, minProm	CLOCK	0	1	507	minProm	4	set1	0.222491	0.637148	0.998908	0.150676
CLOCK-1:507, 4, set1, minTK	CLOCK	0	1	507	minTK	4	set1	0.359624	0.548715	0.998908	0.203778
CLOCK-1:840, 8, set1, minCMV	CLOCK	0	1	840	minCMV	8	set1	0.0926127	0.760881	1	-0.115122
CLOCK-1:840, 8, set1, minProm	CLOCK	0	1	840	minProm	8	set1	0.348133	0.555172	0.998908	-0.171343
CLOCK-1:840, 8, set1, minTK	CLOCK	0	1	840	minTK	8	set1	0.621737	0.430402	0.998908	0.296234
CREB3-1:1192, 1, set2, minCMV	CREB3	0	1	1192	minCMV	1	set2	6.64011	0.00997078	0.272003	0.670474
CREB3-1:1192, 1, set2, minProm	CREB3	0	1	1192	minProm	1	set2	15.1987	9.68e-05	0.00576689	1.0535
CREB3-1:1192, 1, set2, minTK	CREB3	0	1	1192	minTK	1	set2	3.97014	0.0463139	0.644613	0.511372
CREB3-1:1525, 4, set2, minCMV	CREB3	0	1	1525	minCMV	4	set2	7.16904	0.00741723	0.229934	0.617686
CREB3-1:1525, 4, set2, minProm	CREB3	0	1	1525	minProm	4	set2	16.9025	3.93e-05	0.00271381	0.914394
CREB3-1:1525, 4, set2, minTK	CREB3	0	1	1525	minTK	4	set2	10.6631	0.00109291	0.0478605	0.754801
CREB3-1:1858, 8, set2, minCMV	CREB3	0	1	1858	minCMV	8	set2	11.0338	0.000895	0.0403779	0.723566
CREB3-1:1858, 8, set2, minProm	CREB3	0	1	1858	minProm	8	set2	12.625	0.000381	0.0194686	0.90699
CREB3-1:1858, 8, set2, minTK	CREB3	0	1	1858	minTK	8	set2	13.0778	0.000299	0.0158112	0.906343
CREB3-1:193, 1, set1, minCMV	CREB3	0	1	193	minCMV	1	set1	6.19694	0.0127972	0.324583	0.951246
CREB3-1:193, 1, set1, minProm	CREB3	0	1	193	minProm	1	set1	13.9801	0.000185	0.0102163	1.23992
CREB3-1:193, 1, set1, minTK	CREB3	0	1	193	minTK	1	set1	8.43483	0.00368102	0.135294	0.955816
CREB3-1:526, 4, set1, minCMV	CREB3	0	1	526	minCMV	4	set1	15.3994	8.7e-05	0.00554422	0.967175
CREB3-1:526, 4, set1, minProm	CREB3	0	1	526	minProm	4	set1	9.29769	0.00229443	0.0908596	1.04847
CREB3-1:526, 4, set1, minTK	CREB3	0	1	526	minTK	4	set1	12.2584	0.000463	0.0229269	1.09698
CREB3-1:859, 8, set1, minCMV	CREB3	0	1	859	minCMV	8	set1	11.7072	0.000623	0.0293964	1.07631
CREB3-1:859, 8, set1, minProm	CREB3	0	1	859	minProm	8	set1	14.198	0.000165	0.00926583	1.19173
CREB3-1:859, 8, set1, minTK	CREB3	0	1	859	minTK	8	set1	6.12231	0.0133486	0.33329	0.9228
CREB3L1-1:1190, 1, set2, minCMV	CREB3L1	0	1	1190	minCMV	1	set2	13.8463	0.000198	0.010776	0.91661
CREB3L1-1:1190, 1, set2, minProm	CREB3L1	0	1	1190	minProm	1	set2	10.6521	0.00109944	0.0478605	0.883925
CREB3L1-1:1190, 1, set2, minTK	CREB3L1	0	1	1190	minTK	1	set2	24.6401	6.91e-07	6.56e-05	0.917096
CREB3L1-1:1523, 4, set2, minCMV	CREB3L1	0	1	1523	minCMV	4	set2	11.7144	0.00062	0.0293964	0.811933
CREB3L1-1:1523, 4, set2, minProm	CREB3L1	0	1	1523	minProm	4	set2	6.77011	0.00926971	0.26328	0.663563
CREB3L1-1:1523, 4, set2, minTK	CREB3L1	0	1	1523	minTK	4	set2	15.466	8.4e-05	0.00542755	0.731297
CREB3L1-1:1856, 8, set2, minCMV	CREB3L1	0	1	1856	minCMV	8	set2	20.261	6.76e-06	0.000546	1.00064
CREB3L1-1:1856, 8, set2, minProm	CREB3L1	0	1	1856	minProm	8	set2	14.4668	0.000143	0.00818312	0.802991
CREB3L1-1:1856, 8, set2, minTK	CREB3L1	0	1	1856	minTK	8	set2	6.85638	0.00883255	0.255727	0.529061
CREB3L1-1:191, 1, set1, minCMV	CREB3L1	0	1	191	minCMV	1	set1	8.36568	0.00382373	0.136454	0.860302
CREB3L1-1:191, 1, set1, minProm	CREB3L1	0	1	191	minProm	1	set1	12.4569	0.000416	0.0209521	0.800743
CREB3L1-1:191, 1, set1, minTK	CREB3L1	0	1	191	minTK	1	set1	15.6995	7.42e-05	0.00490003	0.874401
CREB3L1-1:524, 4, set1, minCMV	CREB3L1	0	1	524	minCMV	4	set1	6.96446	0.00831444	0.246313	0.767784
CREB3L1-1:524, 4, set1, minProm	CREB3L1	0	1	524	minProm	4	set1	3.24127	0.071805	0.759895	0.530637
CREB3L1-1:524, 4, set1, minTK	CREB3L1	0	1	524	minTK	4	set1	4.49792	0.0339362	0.578612	0.608231
CREB3L1-1:857, 8, set1, minCMV	CREB3L1	0	1	857	minCMV	8	set1	8.30638	0.00395061	0.138565	0.946846
CREB3L1-1:857, 8, set1, minProm	CREB3L1	0	1	857	minProm	8	set1	5.61354	0.0178222	0.406664	0.679018
CREB3L1-1:857, 8, set1, minTK	CREB3L1	0	1	857	minTK	8	set1	2.84714	0.0915364	0.841583	0.626205
CREB3L1-2:1191, 1, set2, minCMV	CREB3L1	0	2	1191	minCMV	1	set2	4.17223	0.0410916	0.622766	0.678814
CREB3L1-2:1191, 1, set2, minProm	CREB3L1	0	2	1191	minProm	1	set2	0.392192	0.53115	0.998908	0.492064
CREB3L1-2:1191, 1, set2, minTK	CREB3L1	0	2	1191	minTK	1	set2	0.626603	0.428604	0.998908	0.541146
CREB3L1-2:1524, 4, set2, minCMV	CREB3L1	0	2	1524	minCMV	4	set2	0.894137	0.344359	0.998908	0.573955
CREB3L1-2:1524, 4, set2, minProm	CREB3L1	0	2	1524	minProm	4	set2	2.07014	0.150208	0.94208	0.892251
CREB3L1-2:1524, 4, set2, minTK	CREB3L1	0	2	1524	minTK	4	set2	0.0381467	0.845149	1	0.159596
CREB3L1-2:1857, 8, set2, minCMV	CREB3L1	0	2	1857	minCMV	8	set2	0.214994	0.642881	0.998908	0.507248
CREB3L1-2:1857, 8, set2, minProm	CREB3L1	0	2	1857	minProm	8	set2	1.28095	0.257723	0.987455	1.32459
CREB3L1-2:1857, 8, set2, minTK	CREB3L1	0	2	1857	minTK	8	set2	0.438504	0.507846	0.998908	0.375024
CREB3L1-2:192, 1, set1, minCMV	CREB3L1	0	2	192	minCMV	1	set1	0.436463	0.508834	0.998908	-0.968899
CREB3L1-2:192, 1, set1, minProm	CREB3L1	0	2	192	minProm	1	set1	0.000563	0.981063	1	-0.0105206
CREB3L1-2:192, 1, set1, minTK	CREB3L1	0	2	192	minTK	1	set1	0.250761	0.61654	0.998908	0.807388
CREB3L1-2:525, 4, set1, minCMV	CREB3L1	0	2	525	minCMV	4	set1	0.00121539	0.972189	1	0.0292513
CREB3L1-2:525, 4, set1, minProm	CREB3L1	0	2	525	minProm	4	set1	-9.68e-12	1	1
CREB3L1-2:525, 4, set1, minTK	CREB3L1	0	2	525	minTK	4	set1	0.225187	0.635116	0.998908	0.526092
CREB3L1-2:858, 8, set1, minCMV	CREB3L1	0	2	858	minCMV	8	set1	2.43804	0.118424	0.887273	1.32102
CREB3L1-2:858, 8, set1, minProm	CREB3L1	0	2	858	minProm	8	set1	0.301022	0.583242	0.998908	-0.882725
CREB3L1-2:858, 8, set1, minTK	CREB3L1	0	2	858	minTK	8	set1	0.106645	0.743996	0.999822	-0.20169
CTCF-1:1001, 1, set2, minCMV	CTCF	0	1	1001	minCMV	1	set2	0.172096	0.678255	0.998908	-0.114249
CTCF-1:1001, 1, set2, minProm	CTCF	0	1	1001	minProm	1	set2	0.366075	0.545152	0.998908	0.195836
CTCF-1:1001, 1, set2, minTK	CTCF	0	1	1001	minTK	1	set2	0.336747	0.561713	0.998908	0.195381
CTCF-1:1334, 4, set2, minCMV	CTCF	0	1	1334	minCMV	4	set2	1.94671	0.162941	0.94208	0.323799
CTCF-1:1334, 4, set2, minProm	CTCF	0	1	1334	minProm	4	set2	0.575247	0.448181	0.998908	-0.210353
CTCF-1:1334, 4, set2, minTK	CTCF	0	1	1334	minTK	4	set2	0.453482	0.500686	0.998908	-0.29293
CTCF-1:1667, 8, set2, minCMV	CTCF	0	1	1667	minCMV	8	set2	0.825035	0.363712	0.998908	0.217887
CTCF-1:1667, 8, set2, minProm	CTCF	0	1	1667	minProm	8	set2	0.146381	0.702018	0.998908	0.111696
CTCF-1:1667, 8, set2, minTK	CTCF	0	1	1667	minTK	8	set2	0.0711688	0.789643	1	-0.0834129
CTCF-1:2, 1, set1, minCMV	CTCF	0	1	2	minCMV	1	set1	0.105659	0.745142	0.999822	-0.12925
CTCF-1:2, 1, set1, minProm	CTCF	0	1	2	minProm	1	set1	1.20461	0.272402	0.998908	-0.401192
CTCF-1:2, 1, set1, minTK	CTCF	0	1	2	minTK	1	set1	0.593668	0.441004	0.998908	-0.250067
CTCF-1:335, 4, set1, minCMV	CTCF	0	1	335	minCMV	4	set1	0.423168	0.515361	0.998908	-0.243291
CTCF-1:335, 4, set1, minProm	CTCF	0	1	335	minProm	4	set1	0.464573	0.495494	0.998908	0.255974
CTCF-1:335, 4, set1, minTK	CTCF	0	1	335	minTK	4	set1	0.72645	0.394036	0.998908	-0.276599
CTCF-1:668, 8, set1, minCMV	CTCF	0	1	668	minCMV	8	set1	0.0514249	0.820602	1	0.0583973
CTCF-1:668, 8, set1, minProm	CTCF	0	1	668	minProm	8	set1	2.43797	0.118429	0.887273	0.409759
CTCF-1:668, 8, set1, minTK	CTCF	0	1	668	minTK	8	set1	0.497332	0.480675	0.998908	0.154877
CUX1-1:1040, 1, set2, minCMV	CUX1	0	1	1040	minCMV	1	set2	0.244765	0.620786	0.998908	0.108641
CUX1-1:1040, 1, set2, minProm	CUX1	0	1	1040	minProm	1	set2	0.147526	0.700911	0.998908	0.0680103
CUX1-1:1040, 1, set2, minTK	CUX1	0	1	1040	minTK	1	set2	0.332352	0.564277	0.998908	-0.0876399
CUX1-1:1373, 4, set2, minCMV	CUX1	0	1	1373	minCMV	4	set2	0.499393	0.479767	0.998908	0.103349
CUX1-1:1373, 4, set2, minProm	CUX1	0	1	1373	minProm	4	set2	0.000423	0.983599	1	-0.00300092
CUX1-1:1373, 4, set2, minTK	CUX1	0	1	1373	minTK	4	set2	1.63362	0.201203	0.977749	0.184388
CUX1-1:1706, 8, set2, minCMV	CUX1	0	1	1706	minCMV	8	set2	2.1542	0.142181	0.928787	-0.280275
CUX1-1:1706, 8, set2, minProm	CUX1	0	1	1706	minProm	8	set2	0.493037	0.482576	0.998908	-0.104277
CUX1-1:1706, 8, set2, minTK	CUX1	0	1	1706	minTK	8	set2	0.000542	0.981419	1	-0.0038489
CUX1-1:374, 4, set1, minCMV	CUX1	0	1	374	minCMV	4	set1	1.98182	0.159199	0.94208	-0.373054
CUX1-1:374, 4, set1, minProm	CUX1	0	1	374	minProm	4	set1	1.48338	0.223246	0.979706	-0.252779
CUX1-1:374, 4, set1, minTK	CUX1	0	1	374	minTK	4	set1	0.347927	0.555289	0.998908	0.132666
CUX1-1:41, 1, set1, minCMV	CUX1	0	1	41	minCMV	1	set1	1.8704	0.171429	0.949526	0.22573
CUX1-1:41, 1, set1, minProm	CUX1	0	1	41	minProm	1	set1	0.30455	0.581044	0.998908	-0.107906
CUX1-1:41, 1, set1, minTK	CUX1	0	1	41	minTK	1	set1	0.000227	0.987971	1	0.00228574
CUX1-1:707, 8, set1, minCMV	CUX1	0	1	707	minCMV	8	set1	2.54571	0.110594	0.875659	0.335134
CUX1-1:707, 8, set1, minProm	CUX1	0	1	707	minProm	8	set1	0.0579546	0.809758	1	-0.0585249
CUX1-1:707, 8, set1, minTK	CUX1	0	1	707	minTK	8	set1	2.09534	0.147749	0.940515	-0.335719
CUX1-2:1041, 1, set2, minCMV	CUX1	0	2	1041	minCMV	1	set2	1.32753	0.249246	0.979706	0.252159
CUX1-2:1041, 1, set2, minProm	CUX1	0	2	1041	minProm	1	set2	3.19604	0.0738169	0.76936	0.261383
CUX1-2:1041, 1, set2, minTK	CUX1	0	2	1041	minTK	1	set2	0.561675	0.453586	0.998908	-0.114795
CUX1-2:1374, 4, set2, minCMV	CUX1	0	2	1374	minCMV	4	set2	1.56751	0.210568	0.977851	0.183454
CUX1-2:1374, 4, set2, minProm	CUX1	0	2	1374	minProm	4	set2	0.0378047	0.845836	1	-0.0314869
CUX1-2:1374, 4, set2, minTK	CUX1	0	2	1374	minTK	4	set2	0.182173	0.669513	0.998908	0.060595
CUX1-2:1707, 8, set2, minCMV	CUX1	0	2	1707	minCMV	8	set2	0.186667	0.665706	0.998908	0.0931321
CUX1-2:1707, 8, set2, minProm	CUX1	0	2	1707	minProm	8	set2	1.18419	0.276504	0.998908	0.17383
CUX1-2:1707, 8, set2, minTK	CUX1	0	2	1707	minTK	8	set2	0.455592	0.499691	0.998908	0.094995
CUX1-2:375, 4, set1, minCMV	CUX1	0	2	375	minCMV	4	set1	2.36486	0.124095	0.896314	0.29514
CUX1-2:375, 4, set1, minProm	CUX1	0	2	375	minProm	4	set1	1.09272	0.295869	0.998908	-0.199675
CUX1-2:375, 4, set1, minTK	CUX1	0	2	375	minTK	4	set1	0.530403	0.466437	0.998908	0.138342
CUX1-2:42, 1, set1, minCMV	CUX1	0	2	42	minCMV	1	set1	0.0371544	0.847151	1	-0.033553
CUX1-2:42, 1, set1, minProm	CUX1	0	2	42	minProm	1	set1	0.158468	0.690571	0.998908	0.0674459
CUX1-2:42, 1, set1, minTK	CUX1	0	2	42	minTK	1	set1	0.0629822	0.801843	1	-0.0388092
CUX1-2:708, 8, set1, minCMV	CUX1	0	2	708	minCMV	8	set1	0.349163	0.554587	0.998908	-0.130525
CUX1-2:708, 8, set1, minProm	CUX1	0	2	708	minProm	8	set1	0.131323	0.717064	0.998908	-0.0801452
CUX1-2:708, 8, set1, minTK	CUX1	0	2	708	minTK	8	set1	6.06903	0.0137573	0.339176	-0.451585
CUX1-3:1042, 1, set2, minCMV	CUX1	0	3	1042	minCMV	1	set2	0.454743	0.500091	0.998908	0.16748
CUX1-3:1042, 1, set2, minProm	CUX1	0	3	1042	minProm	1	set2	0.641721	0.423088	0.998908	-0.214763
CUX1-3:1042, 1, set2, minTK	CUX1	0	3	1042	minTK	1	set2	0.34332	0.557919	0.998908	0.155591
CUX1-3:1375, 4, set2, minCMV	CUX1	0	3	1375	minCMV	4	set2	0.118463	0.730708	0.998908	0.0775246
CUX1-3:1375, 4, set2, minProm	CUX1	0	3	1375	minProm	4	set2	0.118925	0.730203	0.998908	0.0907231
CUX1-3:1375, 4, set2, minTK	CUX1	0	3	1375	minTK	4	set2	0.304712	0.580943	0.998908	-0.135591
CUX1-3:1708, 8, set2, minCMV	CUX1	0	3	1708	minCMV	8	set2	0.362551	0.547093	0.998908	-0.159852
CUX1-3:1708, 8, set2, minProm	CUX1	0	3	1708	minProm	8	set2	0.386075	0.53437	0.998908	0.177923
CUX1-3:1708, 8, set2, minTK	CUX1	0	3	1708	minTK	8	set2	0.916257	0.33846	0.998908	-0.318878
CUX1-3:376, 4, set1, minCMV	CUX1	0	3	376	minCMV	4	set1	0.00166049	0.967496	1	-0.0149581
CUX1-3:376, 4, set1, minProm	CUX1	0	3	376	minProm	4	set1	0.00515473	0.942764	1	-0.0304153
CUX1-3:376, 4, set1, minTK	CUX1	0	3	376	minTK	4	set1	0.882114	0.347623	0.998908	0.421422
CUX1-3:43, 1, set1, minCMV	CUX1	0	3	43	minCMV	1	set1	0.0831109	0.773125	1	0.0868831
CUX1-3:43, 1, set1, minProm	CUX1	0	3	43	minProm	1	set1	0.344213	0.557407	0.998908	-0.223155
CUX1-3:43, 1, set1, minTK	CUX1	0	3	43	minTK	1	set1	0.239991	0.624212	0.998908	-0.128334
CUX1-3:709, 8, set1, minCMV	CUX1	0	3	709	minCMV	8	set1	0.295221	0.586894	0.998908	-0.20687
CUX1-3:709, 8, set1, minProm	CUX1	0	3	709	minProm	8	set1	0.11271	0.737079	0.998908	0.146655
CUX1-3:709, 8, set1, minTK	CUX1	0	3	709	minTK	8	set1	0.0446704	0.832611	1	-0.0944632
CUX2-1:1043, 1, set2, minCMV	CUX2	0	1	1043	minCMV	1	set2	0.148646	0.699832	0.998908	0.0839922
CUX2-1:1043, 1, set2, minProm	CUX2	0	1	1043	minProm	1	set2	0.0040591	0.9492	1	-0.0141555
CUX2-1:1043, 1, set2, minTK	CUX2	0	1	1043	minTK	1	set2	0.00992847	0.920629	1	0.0185634
CUX2-1:1376, 4, set2, minCMV	CUX2	0	1	1376	minCMV	4	set2	0.286811	0.592271	0.998908	-0.0980415
CUX2-1:1376, 4, set2, minProm	CUX2	0	1	1376	minProm	4	set2	1.23658	0.266131	0.997258	0.22984
CUX2-1:1376, 4, set2, minTK	CUX2	0	1	1376	minTK	4	set2	1.15201	0.283129	0.998908	-0.206229
CUX2-1:1709, 8, set2, minCMV	CUX2	0	1	1709	minCMV	8	set2	0.438984	0.507613	0.998908	-0.152403
CUX2-1:1709, 8, set2, minProm	CUX2	0	1	1709	minProm	8	set2	0.54721	0.45946	0.998908	-0.142404
CUX2-1:1709, 8, set2, minTK	CUX2	0	1	1709	minTK	8	set2	0.33325	0.563752	0.998908	0.090892
CUX2-1:377, 4, set1, minCMV	CUX2	0	1	377	minCMV	4	set1	0.113096	0.736647	0.998908	0.0837623
CUX2-1:377, 4, set1, minProm	CUX2	0	1	377	minProm	4	set1	1.94489	0.163138	0.94208	-0.361226
CUX2-1:377, 4, set1, minTK	CUX2	0	1	377	minTK	4	set1	0.450922	0.501898	0.998908	-0.204439
CUX2-1:44, 1, set1, minCMV	CUX2	0	1	44	minCMV	1	set1	1.24501	0.264508	0.994822	-0.365431
CUX2-1:44, 1, set1, minProm	CUX2	0	1	44	minProm	1	set1	0.0152532	0.901708	1	-0.0431064
CUX2-1:44, 1, set1, minTK	CUX2	0	1	44	minTK	1	set1	1.59916	0.206022	0.977851	-0.375988
CUX2-1:710, 8, set1, minCMV	CUX2	0	1	710	minCMV	8	set1	0.0650809	0.798638	1	-0.102369
CUX2-1:710, 8, set1, minProm	CUX2	0	1	710	minProm	8	set1	0.0482777	0.826088	1	-0.0692607
CUX2-1:710, 8, set1, minTK	CUX2	0	1	710	minTK	8	set1	0.00025	0.987396	1	-0.00495495
Creb5-1:1193, 1, set2, minCMV	Creb5	0	1	1193	minCMV	1	set2	4.93542	0.0263116	0.514334	0.52413
Creb5-1:1193, 1, set2, minProm	Creb5	0	1	1193	minProm	1	set2	8.41588	0.00371959	0.135357	0.665507
Creb5-1:1193, 1, set2, minTK	Creb5	0	1	1193	minTK	1	set2	4.96407	0.0258793	0.511681	0.558634
Creb5-1:1526, 4, set2, minCMV	Creb5	0	1	1526	minCMV	4	set2	5.48111	0.019223	0.432202	0.537863
Creb5-1:1526, 4, set2, minProm	Creb5	0	1	1526	minProm	4	set2	14.9202	0.000112	0.00661945	0.738772
Creb5-1:1526, 4, set2, minTK	Creb5	0	1	1526	minTK	4	set2	3.61994	0.057091	0.684422	0.381439
Creb5-1:1859, 8, set2, minCMV	Creb5	0	1	1859	minCMV	8	set2	7.42559	0.00643026	0.205567	0.528542
Creb5-1:1859, 8, set2, minProm	Creb5	0	1	1859	minProm	8	set2	8.55758	0.00344086	0.129927	0.662844
Creb5-1:1859, 8, set2, minTK	Creb5	0	1	1859	minTK	8	set2	15.3864	8.76e-05	0.00554422	0.810474
Creb5-1:194, 1, set1, minCMV	Creb5	0	1	194	minCMV	1	set1	1.57623	0.209305	0.977851	0.403622
Creb5-1:194, 1, set1, minProm	Creb5	0	1	194	minProm	1	set1	4.975	0.0257163	0.511681	0.73379
Creb5-1:194, 1, set1, minTK	Creb5	0	1	194	minTK	1	set1	2.32456	0.127346	0.906735	0.472412
Creb5-1:527, 4, set1, minCMV	Creb5	0	1	527	minCMV	4	set1	1.67897	0.195061	0.973399	0.444586
Creb5-1:527, 4, set1, minProm	Creb5	0	1	527	minProm	4	set1	1.28442	0.257078	0.987455	0.345737
Creb5-1:527, 4, set1, minTK	Creb5	0	1	527	minTK	4	set1	0.73529	0.391174	0.998908	0.268933
Creb5-1:860, 8, set1, minCMV	Creb5	0	1	860	minCMV	8	set1	1.72914	0.188521	0.970188	0.49977
Creb5-1:860, 8, set1, minProm	Creb5	0	1	860	minProm	8	set1	4.47478	0.0343986	0.583257	0.654358
Creb5-1:860, 8, set1, minTK	Creb5	0	1	860	minTK	8	set1	0.383584	0.535691	0.998908	0.185183
DBP-1:1194, 1, set2, minCMV	DBP	0	1	1194	minCMV	1	set2	2.23767	0.134684	0.918478	0.339505
DBP-1:1194, 1, set2, minProm	DBP	0	1	1194	minProm	1	set2	5.07809	0.02423	0.495746	0.598359
DBP-1:1194, 1, set2, minTK	DBP	0	1	1194	minTK	1	set2	6.9575	0.00834688	0.246313	0.61246
DBP-1:1527, 4, set2, minCMV	DBP	0	1	1527	minCMV	4	set2	4.65359	0.0309886	0.552656	0.424808
DBP-1:1527, 4, set2, minProm	DBP	0	1	1527	minProm	4	set2	4.78352	0.0287332	0.536063	0.659332
DBP-1:1527, 4, set2, minTK	DBP	0	1	1527	minTK	4	set2	1.5663	0.210745	0.977851	0.300314
DBP-1:1860, 8, set2, minCMV	DBP	0	1	1860	minCMV	8	set2	2.28076	0.130987	0.911522	0.352448
DBP-1:1860, 8, set2, minProm	DBP	0	1	1860	minProm	8	set2	1.7485	0.186066	0.969502	0.320579
DBP-1:1860, 8, set2, minTK	DBP	0	1	1860	minTK	8	set2	1.17854	0.277654	0.998908	0.3274
DBP-1:195, 1, set1, minCMV	DBP	0	1	195	minCMV	1	set1	1.02969	0.310232	0.998908	0.442885
DBP-1:195, 1, set1, minProm	DBP	0	1	195	minProm	1	set1	0.113305	0.736413	0.998908	-0.129256
DBP-1:195, 1, set1, minTK	DBP	0	1	195	minTK	1	set1	0.593525	0.441059	0.998908	0.284698
DBP-1:528, 4, set1, minCMV	DBP	0	1	528	minCMV	4	set1	1.22523	0.268336	0.998908	0.394733
DBP-1:528, 4, set1, minProm	DBP	0	1	528	minProm	4	set1	1.74874	0.186036	0.969502	0.452973
DBP-1:528, 4, set1, minTK	DBP	0	1	528	minTK	4	set1	0.772036	0.379588	0.998908	0.271445
DBP-1:861, 8, set1, minCMV	DBP	0	1	861	minCMV	8	set1	0.320671	0.571204	0.998908	0.172596
DBP-1:861, 8, set1, minProm	DBP	0	1	861	minProm	8	set1	4.10007	0.0428813	0.631562	0.719744
DBP-1:861, 8, set1, minTK	DBP	0	1	861	minTK	8	set1	0.277972	0.598034	0.998908	0.148834
DPRX-1:1229, 1, set2, minCMV	DPRX	0	1	1229	minCMV	1	set2	0.68038	0.409456	0.998908	-0.195819
DPRX-1:1229, 1, set2, minProm	DPRX	0	1	1229	minProm	1	set2	0.165534	0.684111	0.998908	-0.108357
DPRX-1:1229, 1, set2, minTK	DPRX	0	1	1229	minTK	1	set2	0.541631	0.461758	0.998908	0.192048
DPRX-1:1562, 4, set2, minCMV	DPRX	0	1	1562	minCMV	4	set2	0.0395336	0.842395	1	0.0504641
DPRX-1:1562, 4, set2, minProm	DPRX	0	1	1562	minProm	4	set2	0.0400645	0.841354	1	-0.04853
DPRX-1:1562, 4, set2, minTK	DPRX	0	1	1562	minTK	4	set2	0.428682	0.512636	0.998908	-0.162538
DPRX-1:1895, 8, set2, minCMV	DPRX	0	1	1895	minCMV	8	set2	0.461327	0.497004	0.998908	-0.157557
DPRX-1:1895, 8, set2, minProm	DPRX	0	1	1895	minProm	8	set2	1.60834	0.204726	0.977851	-0.296005
DPRX-1:1895, 8, set2, minTK	DPRX	0	1	1895	minTK	8	set2	0.164303	0.685225	0.998908	-0.080109
DPRX-1:230, 1, set1, minCMV	DPRX	0	1	230	minCMV	1	set1	0.459095	0.498047	0.998908	0.201299
DPRX-1:230, 1, set1, minProm	DPRX	0	1	230	minProm	1	set1	0.00234254	0.961398	1	0.0176108
DPRX-1:230, 1, set1, minTK	DPRX	0	1	230	minTK	1	set1	0.0640905	0.800144	1	0.0730023
DPRX-1:563, 4, set1, minCMV	DPRX	0	1	563	minCMV	4	set1	0.0110384	0.916325	1	-0.035101
DPRX-1:563, 4, set1, minProm	DPRX	0	1	563	minProm	4	set1	0.201429	0.65357	0.998908	-0.12547
DPRX-1:563, 4, set1, minTK	DPRX	0	1	563	minTK	4	set1	0.691227	0.405747	0.998908	0.251902
DPRX-1:896, 8, set1, minCMV	DPRX	0	1	896	minCMV	8	set1	0.30118	0.583143	0.998908	-0.214886
DPRX-1:896, 8, set1, minProm	DPRX	0	1	896	minProm	8	set1	0.0460765	0.830037	1	-0.0673195
DPRX-1:896, 8, set1, minTK	DPRX	0	1	896	minTK	8	set1	4.04669	0.0442581	0.635906	0.78867
DRGX-1:1230, 1, set2, minCMV	DRGX	0	1	1230	minCMV	1	set2	0.208961	0.647583	0.998908	0.162854
DRGX-1:1230, 1, set2, minProm	DRGX	0	1	1230	minProm	1	set2	1.36721	0.242291	0.979706	-0.467643
DRGX-1:1230, 1, set2, minTK	DRGX	0	1	1230	minTK	1	set2	0.568411	0.450891	0.998908	-0.258574
DRGX-1:1563, 4, set2, minCMV	DRGX	0	1	1563	minCMV	4	set2	0.83288	0.361441	0.998908	-0.416283
DRGX-1:1563, 4, set2, minProm	DRGX	0	1	1563	minProm	4	set2	0.0576711	0.810216	1	0.0829779
DRGX-1:1563, 4, set2, minTK	DRGX	0	1	1563	minTK	4	set2	3.80786	0.0510125	0.658231	-0.756865
DRGX-1:1896, 8, set2, minCMV	DRGX	0	1	1896	minCMV	8	set2	0.908139	0.340609	0.998908	0.366129
DRGX-1:1896, 8, set2, minProm	DRGX	0	1	1896	minProm	8	set2	0.123246	0.72554	0.998908	0.12837
DRGX-1:1896, 8, set2, minTK	DRGX	0	1	1896	minTK	8	set2	0.470559	0.49273	0.998908	0.28478
DRGX-1:231, 1, set1, minCMV	DRGX	0	1	231	minCMV	1	set1	0.0292076	0.8643	1	0.0799339
DRGX-1:231, 1, set1, minProm	DRGX	0	1	231	minProm	1	set1	1.69684	0.192702	0.973399	-0.619935
DRGX-1:231, 1, set1, minTK	DRGX	0	1	231	minTK	1	set1	0.0873651	0.767554	1	-0.114591
DRGX-1:564, 4, set1, minCMV	DRGX	0	1	564	minCMV	4	set1	0.223909	0.636077	0.998908	-0.182006
DRGX-1:564, 4, set1, minProm	DRGX	0	1	564	minProm	4	set1	0.133116	0.715223	0.998908	-0.180456
DRGX-1:564, 4, set1, minTK	DRGX	0	1	564	minTK	4	set1	0.1084	0.741973	0.999822	-0.216893
DRGX-1:897, 8, set1, minCMV	DRGX	0	1	897	minCMV	8	set1	0.176369	0.674512	0.998908	0.246946
DRGX-1:897, 8, set1, minProm	DRGX	0	1	897	minProm	8	set1	0.237224	0.626218	0.998908	-0.188362
DRGX-1:897, 8, set1, minTK	DRGX	0	1	897	minTK	8	set1	0.885393	0.346729	0.998908	0.424465
DUXA-1:1231, 1, set2, minCMV	DUXA	0	1	1231	minCMV	1	set2	0.0188411	0.890823	1	0.0684386
DUXA-1:1231, 1, set2, minProm	DUXA	0	1	1231	minProm	1	set2	0.00165211	0.967578	1	0.0238374
DUXA-1:1231, 1, set2, minTK	DUXA	0	1	1231	minTK	1	set2	0.274743	0.600168	0.998908	0.181869
DUXA-1:1564, 4, set2, minCMV	DUXA	0	1	1564	minCMV	4	set2	0.533383	0.465188	0.998908	0.293924
DUXA-1:1564, 4, set2, minProm	DUXA	0	1	1564	minProm	4	set2	1.0389	0.308078	0.998908	0.603861
DUXA-1:1564, 4, set2, minTK	DUXA	0	1	1564	minTK	4	set2	0.186217	0.666084	0.998908	0.18629
DUXA-1:1897, 8, set2, minCMV	DUXA	0	1	1897	minCMV	8	set2	0.174307	0.676312	0.998908	0.19461
DUXA-1:1897, 8, set2, minProm	DUXA	0	1	1897	minProm	8	set2	0.491983	0.483044	0.998908	-0.320359
DUXA-1:1897, 8, set2, minTK	DUXA	0	1	1897	minTK	8	set2	0.540313	0.462303	0.998908	-0.261821
DUXA-1:232, 1, set1, minCMV	DUXA	0	1	232	minCMV	1	set1	0.107671	0.742811	0.999822	-0.11321
DUXA-1:232, 1, set1, minProm	DUXA	0	1	232	minProm	1	set1	1.08561	0.297446	0.998908	0.424566
DUXA-1:232, 1, set1, minTK	DUXA	0	1	232	minTK	1	set1	0.108212	0.742189	0.999822	0.154565
DUXA-1:565, 4, set1, minCMV	DUXA	0	1	565	minCMV	4	set1	0.465578	0.495028	0.998908	-0.30765
DUXA-1:565, 4, set1, minProm	DUXA	0	1	565	minProm	4	set1	0.0619678	0.803412	1	-0.149087
DUXA-1:565, 4, set1, minTK	DUXA	0	1	565	minTK	4	set1	0.602929	0.437463	0.998908	-0.526039
DUXA-1:898, 8, set1, minCMV	DUXA	0	1	898	minCMV	8	set1	0.332401	0.564248	0.998908	0.261711
DUXA-1:898, 8, set1, minProm	DUXA	0	1	898	minProm	8	set1	0.237667	0.625897	0.998908	0.199808
DUXA-1:898, 8, set1, minTK	DUXA	0	1	898	minTK	8	set1	0.682839	0.408611	0.998908	-0.391521
E2F2-1:1046, 1, set2, minCMV	E2F2	0	1	1046	minCMV	1	set2	2.48e-07	0.999602	1	-6.319e-05
E2F2-1:1046, 1, set2, minProm	E2F2	0	1	1046	minProm	1	set2	0.472687	0.491754	0.998908	-0.0825896
E2F2-1:1046, 1, set2, minTK	E2F2	0	1	1046	minTK	1	set2	4.3712	0.0365512	0.593522	0.244631
E2F2-1:1379, 4, set2, minCMV	E2F2	0	1	1379	minCMV	4	set2	0.344388	0.557307	0.998908	0.0750361
E2F2-1:1379, 4, set2, minProm	E2F2	0	1	1379	minProm	4	set2	1.43111	0.231583	0.979706	0.161671
E2F2-1:1379, 4, set2, minTK	E2F2	0	1	1379	minTK	4	set2	0.156051	0.692818	0.998908	0.0483982
E2F2-1:1712, 8, set2, minCMV	E2F2	0	1	1712	minCMV	8	set2	8.08862	0.00445439	0.153601	0.338517
E2F2-1:1712, 8, set2, minProm	E2F2	0	1	1712	minProm	8	set2	0.594473	0.440694	0.998908	0.0950798
E2F2-1:1712, 8, set2, minTK	E2F2	0	1	1712	minTK	8	set2	0.564549	0.452433	0.998908	0.0950568
E2F2-1:380, 4, set1, minCMV	E2F2	0	1	380	minCMV	4	set1	0.0291792	0.864366	1	-0.0230016
E2F2-1:380, 4, set1, minProm	E2F2	0	1	380	minProm	4	set1	0.228853	0.632376	0.998908	-0.0635139
E2F2-1:380, 4, set1, minTK	E2F2	0	1	380	minTK	4	set1	1.6642	0.197038	0.973399	0.164069
E2F2-1:47, 1, set1, minCMV	E2F2	0	1	47	minCMV	1	set1	3.13435	0.0766591	0.781617	0.238389
E2F2-1:47, 1, set1, minProm	E2F2	0	1	47	minProm	1	set1	1.19039	0.27525	0.998908	0.169481
E2F2-1:47, 1, set1, minTK	E2F2	0	1	47	minTK	1	set1	0.0735499	0.786237	1	-0.0356613
E2F2-1:713, 8, set1, minCMV	E2F2	0	1	713	minCMV	8	set1	0.346866	0.555892	0.998908	0.0904244
E2F2-1:713, 8, set1, minProm	E2F2	0	1	713	minProm	8	set1	0.0082665	0.927556	1	0.0128867
E2F2-1:713, 8, set1, minTK	E2F2	0	1	713	minTK	8	set1	4.30555	0.0379883	0.599377	0.276653
E2F2-2:714, 8, set1, minCMV	E2F2	0	2	714	minCMV	8	set1	0.990142	0.319708	0.998908	0.735409
E2F2-2:714, 8, set1, minTK	E2F2	0	2	714	minTK	8	set1
E2F3-1:1048, 1, set2, minCMV	E2F3	0	1	1048	minCMV	1	set2	0.0636933	0.800751	1	0.0451806
E2F3-1:1048, 1, set2, minProm	E2F3	0	1	1048	minProm	1	set2	0.00328132	0.95432	1	-0.0119778
E2F3-1:1048, 1, set2, minTK	E2F3	0	1	1048	minTK	1	set2	0.00316478	0.955138	1	0.0110793
E2F3-1:1381, 4, set2, minCMV	E2F3	0	1	1381	minCMV	4	set2	0.0777769	0.780333	1	-0.0620484
E2F3-1:1381, 4, set2, minProm	E2F3	0	1	1381	minProm	4	set2	0.00850327	0.926529	1	-0.0214452
E2F3-1:1381, 4, set2, minTK	E2F3	0	1	1381	minTK	4	set2	2.52881	0.111784	0.875659	0.351085
E2F3-1:1714, 8, set2, minCMV	E2F3	0	1	1714	minCMV	8	set2	0.0260905	0.871679	1	0.0242163
E2F3-1:1714, 8, set2, minProm	E2F3	0	1	1714	minProm	8	set2	0.299138	0.584423	0.998908	0.104374
E2F3-1:1714, 8, set2, minTK	E2F3	0	1	1714	minTK	8	set2	0.00665261	0.934994	1	0.0137873
E2F3-1:382, 4, set1, minCMV	E2F3	0	1	382	minCMV	4	set1	0.00355596	0.952449	1	-0.0122309
E2F3-1:382, 4, set1, minProm	E2F3	0	1	382	minProm	4	set1	0.551088	0.457873	0.998908	-0.1915
E2F3-1:382, 4, set1, minTK	E2F3	0	1	382	minTK	4	set1	3.2213	0.0726858	0.762642	0.347041
E2F3-1:49, 1, set1, minCMV	E2F3	0	1	49	minCMV	1	set1	1.33928	0.247161	0.979706	0.254959
E2F3-1:49, 1, set1, minProm	E2F3	0	1	49	minProm	1	set1	0.0859444	0.769398	1	0.0745789
E2F3-1:49, 1, set1, minTK	E2F3	0	1	49	minTK	1	set1	0.0100145	0.920287	1	0.0235801
E2F3-1:715, 8, set1, minCMV	E2F3	0	1	715	minCMV	8	set1	2.33374	0.126597	0.904602	0.289948
E2F3-1:715, 8, set1, minProm	E2F3	0	1	715	minProm	8	set1	0.00255994	0.959648	1	-0.0113985
E2F3-1:715, 8, set1, minTK	E2F3	0	1	715	minTK	8	set1	2.80527	0.0939549	0.841583	0.407141
E2F3-2:716, 8, set1, minCMV	E2F3	0	2	716	minCMV	8	set1	3.07e-11	0	0
E2F7-1:1050, 1, set2, minCMV	E2F7	0	1	1050	minCMV	1	set2	3.33403	0.0678604	0.745129	0.438339
E2F7-1:1050, 1, set2, minProm	E2F7	0	1	1050	minProm	1	set2	0.921228	0.337153	0.998908	0.431981
E2F7-1:1050, 1, set2, minTK	E2F7	0	1	1050	minTK	1	set2	0.000463	0.982837	1	0.0065745
E2F7-1:1383, 4, set2, minCMV	E2F7	0	1	1383	minCMV	4	set2	0.0974841	0.75487	1	0.113475
E2F7-1:1383, 4, set2, minProm	E2F7	0	1	1383	minProm	4	set2	0.173303	0.677193	0.998908	0.148107
E2F7-1:1383, 4, set2, minTK	E2F7	0	1	1383	minTK	4	set2	0.0608298	0.805189	1	0.0744829
E2F7-1:1716, 8, set2, minCMV	E2F7	0	1	1716	minCMV	8	set2	0.502985	0.478192	0.998908	0.271188
E2F7-1:1716, 8, set2, minProm	E2F7	0	1	1716	minProm	8	set2	0.90259	0.342088	0.998908	-0.241285
E2F7-1:1716, 8, set2, minTK	E2F7	0	1	1716	minTK	8	set2	0.0911733	0.762691	1	-0.0952131
E2F7-1:384, 4, set1, minCMV	E2F7	0	1	384	minCMV	4	set1	0.0120614	0.912549	1	-0.0475499
E2F7-1:384, 4, set1, minProm	E2F7	0	1	384	minProm	4	set1	0.0330693	0.855701	1	-0.0590911
E2F7-1:384, 4, set1, minTK	E2F7	0	1	384	minTK	4	set1	2.65065	0.103508	0.862014	0.86539
E2F7-1:51, 1, set1, minCMV	E2F7	0	1	51	minCMV	1	set1	0.000139	0.990595	1	-0.00425075
E2F7-1:51, 1, set1, minProm	E2F7	0	1	51	minProm	1	set1	0.511239	0.474603	0.998908	-0.23402
E2F7-1:51, 1, set1, minTK	E2F7	0	1	51	minTK	1	set1	0.184785	0.667293	0.998908	0.147689
E2F7-1:717, 8, set1, minCMV	E2F7	0	1	717	minCMV	8	set1	0.819891	0.365212	0.998908	0.369857
E2F7-1:717, 8, set1, minProm	E2F7	0	1	717	minProm	8	set1	0.84083	0.359159	0.998908	-0.317021
E2F7-1:717, 8, set1, minTK	E2F7	0	1	717	minTK	8	set1	4.32848	0.0374797	0.599227	-0.51125
EBF1-1:1051, 1, set2, minCMV	EBF1	0	1	1051	minCMV	1	set2	0.938996	0.332536	0.998908	0.166896
EBF1-1:1051, 1, set2, minProm	EBF1	0	1	1051	minProm	1	set2	1.85658	0.17302	0.949526	0.30864
EBF1-1:1051, 1, set2, minTK	EBF1	0	1	1051	minTK	1	set2	0.0101048	0.91993	1	-0.02239
EBF1-1:1384, 4, set2, minCMV	EBF1	0	1	1384	minCMV	4	set2	0.0197041	0.888367	1	-0.0295503
EBF1-1:1384, 4, set2, minProm	EBF1	0	1	1384	minProm	4	set2	0.676825	0.410682	0.998908	-0.208889
EBF1-1:1384, 4, set2, minTK	EBF1	0	1	1384	minTK	4	set2	0.00289619	0.957082	1	0.0112558
EBF1-1:1717, 8, set2, minCMV	EBF1	0	1	1717	minCMV	8	set2	0.179769	0.671572	0.998908	-0.0859524
EBF1-1:1717, 8, set2, minProm	EBF1	0	1	1717	minProm	8	set2	0.0636089	0.80088	1	-0.049058
EBF1-1:1717, 8, set2, minTK	EBF1	0	1	1717	minTK	8	set2	0.441844	0.506234	0.998908	-0.139681
EBF1-1:385, 4, set1, minCMV	EBF1	0	1	385	minCMV	4	set1	0.14985	0.698679	0.998908	0.0896903
EBF1-1:385, 4, set1, minProm	EBF1	0	1	385	minProm	4	set1	0.0312575	0.859667	1	-0.0482558
EBF1-1:385, 4, set1, minTK	EBF1	0	1	385	minTK	4	set1	0.0650954	0.798617	1	-0.0677835
EBF1-1:52, 1, set1, minCMV	EBF1	0	1	52	minCMV	1	set1	0.0246362	0.875277	1	0.0362369
EBF1-1:52, 1, set1, minProm	EBF1	0	1	52	minProm	1	set1	0.0526982	0.818433	1	-0.0566478
EBF1-1:52, 1, set1, minTK	EBF1	0	1	52	minTK	1	set1	2.30493	0.128964	0.906735	0.445698
EBF1-1:718, 8, set1, minCMV	EBF1	0	1	718	minCMV	8	set1	0.142307	0.705998	0.998908	0.0988147
EBF1-1:718, 8, set1, minProm	EBF1	0	1	718	minProm	8	set1	0.464672	0.495448	0.998908	0.177668
EBF1-1:718, 8, set1, minTK	EBF1	0	1	718	minTK	8	set1	0.00424304	0.948064	1	0.0165875
EGR1-1:1002, 1, set2, minCMV	EGR1	0	1	1002	minCMV	1	set2	0.701187	0.402385	0.998908	0.126312
EGR1-1:1002, 1, set2, minProm	EGR1	0	1	1002	minProm	1	set2	0.10084	0.750824	1	-0.0709218
EGR1-1:1002, 1, set2, minTK	EGR1	0	1	1002	minTK	1	set2	1.55468	0.212446	0.979706	0.18556
EGR1-1:1335, 4, set2, minCMV	EGR1	0	1	1335	minCMV	4	set2	0.981855	0.321741	0.998908	0.177945
EGR1-1:1335, 4, set2, minProm	EGR1	0	1	1335	minProm	4	set2	0.000649	0.979676	1	0.00442966
EGR1-1:1335, 4, set2, minTK	EGR1	0	1	1335	minTK	4	set2	0.0113063	0.91532	1	-0.0191921
EGR1-1:1668, 8, set2, minCMV	EGR1	0	1	1668	minCMV	8	set2	0.118511	0.730655	0.998908	0.0631787
EGR1-1:1668, 8, set2, minProm	EGR1	0	1	1668	minProm	8	set2	2.16827	0.140885	0.924867	0.290052
EGR1-1:1668, 8, set2, minTK	EGR1	0	1	1668	minTK	8	set2	0.478386	0.489154	0.998908	-0.138151
EGR1-1:3, 1, set1, minCMV	EGR1	0	1	3	minCMV	1	set1	2.99251	0.0836506	0.812417	0.307218
EGR1-1:3, 1, set1, minProm	EGR1	0	1	3	minProm	1	set1	3.27016	0.0705507	0.752204	0.376998
EGR1-1:3, 1, set1, minTK	EGR1	0	1	3	minTK	1	set1	0.135648	0.712646	0.998908	0.077038
EGR1-1:336, 4, set1, minCMV	EGR1	0	1	336	minCMV	4	set1	0.388995	0.532828	0.998908	0.154591
EGR1-1:336, 4, set1, minProm	EGR1	0	1	336	minProm	4	set1	0.194847	0.658912	0.998908	0.0998284
EGR1-1:336, 4, set1, minTK	EGR1	0	1	336	minTK	4	set1	0.923271	0.336617	0.998908	-0.17529
EGR1-1:669, 8, set1, minCMV	EGR1	0	1	669	minCMV	8	set1	0.504517	0.477522	0.998908	0.159207
EGR1-1:669, 8, set1, minProm	EGR1	0	1	669	minProm	8	set1	0.664654	0.414922	0.998908	-0.246274
EGR1-1:669, 8, set1, minTK	EGR1	0	1	669	minTK	8	set1	0.854877	0.355176	0.998908	-0.220896
EHF-1:1052, 1, set2, minCMV	EHF	0	1	1052	minCMV	1	set2	3.03984	0.0812438	0.80162	0.302428
EHF-1:1052, 1, set2, minProm	EHF	0	1	1052	minProm	1	set2	0.000109	0.991668	1	-0.00170477
EHF-1:1052, 1, set2, minTK	EHF	0	1	1052	minTK	1	set2	1.45264	0.228104	0.979706	0.219484
EHF-1:1385, 4, set2, minCMV	EHF	0	1	1385	minCMV	4	set2	3.52302	0.0605221	0.704904	0.34917
EHF-1:1385, 4, set2, minProm	EHF	0	1	1385	minProm	4	set2	0.96631	0.325602	0.998908	0.166827
EHF-1:1385, 4, set2, minTK	EHF	0	1	1385	minTK	4	set2	0.701061	0.402428	0.998908	-0.142629
EHF-1:1718, 8, set2, minCMV	EHF	0	1	1718	minCMV	8	set2	1.49249	0.22183	0.979706	0.258327
EHF-1:1718, 8, set2, minProm	EHF	0	1	1718	minProm	8	set2	0.216135	0.642	0.998908	-0.0992176
EHF-1:1718, 8, set2, minTK	EHF	0	1	1718	minTK	8	set2	1.21997	0.269367	0.998908	-0.225745
EHF-1:386, 4, set1, minCMV	EHF	0	1	386	minCMV	4	set1	2.03614	0.153599	0.94208	0.309021
EHF-1:386, 4, set1, minProm	EHF	0	1	386	minProm	4	set1	1.41787	0.233755	0.979706	-0.358812
EHF-1:386, 4, set1, minTK	EHF	0	1	386	minTK	4	set1	0.403255	0.525413	0.998908	0.165244
EHF-1:53, 1, set1, minCMV	EHF	0	1	53	minCMV	1	set1	3.26823	0.070634	0.752204	0.371217
EHF-1:53, 1, set1, minProm	EHF	0	1	53	minProm	1	set1	0.906027	0.341171	0.998908	-0.232685
EHF-1:53, 1, set1, minTK	EHF	0	1	53	minTK	1	set1	1.49936	0.22077	0.979706	-0.247619
EHF-1:719, 8, set1, minCMV	EHF	0	1	719	minCMV	8	set1	1.54612	0.213709	0.979706	0.310274
EHF-1:719, 8, set1, minProm	EHF	0	1	719	minProm	8	set1	0.0198149	0.888055	1	-0.0327623
EHF-1:719, 8, set1, minTK	EHF	0	1	719	minTK	8	set1	0.00643819	0.936048	1	-0.0161376
ELF1-1:1053, 1, set2, minCMV	ELF1	0	1	1053	minCMV	1	set2	1.06844	0.301297	0.998908	0.180574
ELF1-1:1053, 1, set2, minProm	ELF1	0	1	1053	minProm	1	set2	0.114194	0.735419	0.998908	-0.0623338
ELF1-1:1053, 1, set2, minTK	ELF1	0	1	1053	minTK	1	set2	0.141551	0.706744	0.998908	0.0741506
ELF1-1:1386, 4, set2, minCMV	ELF1	0	1	1386	minCMV	4	set2	3.06017	0.0802332	0.800766	0.299497
ELF1-1:1386, 4, set2, minProm	ELF1	0	1	1386	minProm	4	set2	0.453473	0.50069	0.998908	0.12576
ELF1-1:1386, 4, set2, minTK	ELF1	0	1	1386	minTK	4	set2	0.0195756	0.888729	1	-0.0295662
ELF1-1:1719, 8, set2, minCMV	ELF1	0	1	1719	minCMV	8	set2	0.504387	0.477579	0.998908	0.153432
ELF1-1:1719, 8, set2, minProm	ELF1	0	1	1719	minProm	8	set2	0.711933	0.398803	0.998908	0.172864
ELF1-1:1719, 8, set2, minTK	ELF1	0	1	1719	minTK	8	set2	0.0209045	0.88504	1	-0.0252472
ELF1-1:387, 4, set1, minCMV	ELF1	0	1	387	minCMV	4	set1	0.920687	0.337295	0.998908	0.208746
ELF1-1:387, 4, set1, minProm	ELF1	0	1	387	minProm	4	set1	0.24353	0.621668	0.998908	0.125679
ELF1-1:387, 4, set1, minTK	ELF1	0	1	387	minTK	4	set1	0.228235	0.632836	0.998908	-0.10622
ELF1-1:54, 1, set1, minCMV	ELF1	0	1	54	minCMV	1	set1	0.0440558	0.83375	1	-0.0415025
ELF1-1:54, 1, set1, minProm	ELF1	0	1	54	minProm	1	set1	1.10636	0.292874	0.998908	-0.248291
ELF1-1:54, 1, set1, minTK	ELF1	0	1	54	minTK	1	set1	0.000565	0.981043	1	0.00550503
ELF1-1:720, 8, set1, minCMV	ELF1	0	1	720	minCMV	8	set1	0.499017	0.479932	0.998908	0.175954
ELF1-1:720, 8, set1, minProm	ELF1	0	1	720	minProm	8	set1	1.03592	0.308773	0.998908	0.21806
ELF1-1:720, 8, set1, minTK	ELF1	0	1	720	minTK	8	set1	0.00906598	0.924144	1	-0.0301474
ELF1-2:1054, 1, set2, minCMV	ELF1	0	2	1054	minCMV	1	set2	3.84392	0.0499267	0.656478	0.257401
ELF1-2:1054, 1, set2, minProm	ELF1	0	2	1054	minProm	1	set2	0.44652	0.503992	0.998908	0.114764
ELF1-2:1054, 1, set2, minTK	ELF1	0	2	1054	minTK	1	set2	0.0544022	0.815573	1	-0.0414644
ELF1-2:1387, 4, set2, minCMV	ELF1	0	2	1387	minCMV	4	set2	0.872535	0.350255	0.998908	0.19839
ELF1-2:1387, 4, set2, minProm	ELF1	0	2	1387	minProm	4	set2	0.000925	0.975737	1	0.00564699
ELF1-2:1387, 4, set2, minTK	ELF1	0	2	1387	minTK	4	set2	0.111204	0.738778	0.99909	-0.0570804
ELF1-2:1720, 8, set2, minCMV	ELF1	0	2	1720	minCMV	8	set2	1.60404	0.205332	0.977851	0.249882
ELF1-2:1720, 8, set2, minProm	ELF1	0	2	1720	minProm	8	set2	0.0424506	0.836763	1	-0.0383831
ELF1-2:1720, 8, set2, minTK	ELF1	0	2	1720	minTK	8	set2	0.272978	0.601341	0.998908	-0.104593
ELF1-2:388, 4, set1, minCMV	ELF1	0	2	388	minCMV	4	set1	1.37234	0.24141	0.979706	0.230666
ELF1-2:388, 4, set1, minProm	ELF1	0	2	388	minProm	4	set1	0.00410107	0.948939	1	0.0117622
ELF1-2:388, 4, set1, minTK	ELF1	0	2	388	minTK	4	set1	1.36017	0.243508	0.979706	-0.230808
ELF1-2:55, 1, set1, minCMV	ELF1	0	2	55	minCMV	1	set1	1.9935	0.157976	0.94208	0.260915
ELF1-2:55, 1, set1, minProm	ELF1	0	2	55	minProm	1	set1	0.000398	0.984077	1	-0.00519609
ELF1-2:55, 1, set1, minTK	ELF1	0	2	55	minTK	1	set1	0.0096639	0.92169	1	0.0181905
ELF1-2:721, 8, set1, minCMV	ELF1	0	2	721	minCMV	8	set1	2.07363	0.149865	0.94208	0.28738
ELF1-2:721, 8, set1, minProm	ELF1	0	2	721	minProm	8	set1	0.527847	0.467514	0.998908	-0.145445
ELF1-2:721, 8, set1, minTK	ELF1	0	2	721	minTK	8	set1	0.628491	0.427909	0.998908	-0.156043
ELF3-1:1055, 1, set2, minCMV	ELF3	0	1	1055	minCMV	1	set2	1.59355	0.206819	0.977851	0.207257
ELF3-1:1055, 1, set2, minProm	ELF3	0	1	1055	minProm	1	set2	0.125255	0.723404	0.998908	-0.0638876
ELF3-1:1055, 1, set2, minTK	ELF3	0	1	1055	minTK	1	set2	1.26283	0.261116	0.991446	-0.159998
ELF3-1:1388, 4, set2, minCMV	ELF3	0	1	1388	minCMV	4	set2	2.60344	0.106632	0.873843	0.282242
ELF3-1:1388, 4, set2, minProm	ELF3	0	1	1388	minProm	4	set2	0.609423	0.435005	0.998908	-0.156734
ELF3-1:1388, 4, set2, minTK	ELF3	0	1	1388	minTK	4	set2	0.676755	0.410707	0.998908	-0.156011
ELF3-1:1721, 8, set2, minCMV	ELF3	0	1	1721	minCMV	8	set2	0.875136	0.349537	0.998908	0.153483
ELF3-1:1721, 8, set2, minProm	ELF3	0	1	1721	minProm	8	set2	0.459136	0.498028	0.998908	-0.122255
ELF3-1:1721, 8, set2, minTK	ELF3	0	1	1721	minTK	8	set2	1.72904	0.188534	0.970188	-0.244496
ELF3-1:389, 4, set1, minCMV	ELF3	0	1	389	minCMV	4	set1	2.06181	0.151031	0.94208	0.279641
ELF3-1:389, 4, set1, minProm	ELF3	0	1	389	minProm	4	set1	1.70325	0.191863	0.972991	-0.238778
ELF3-1:389, 4, set1, minTK	ELF3	0	1	389	minTK	4	set1	1.43201	0.231436	0.979706	-0.306023
ELF3-1:56, 1, set1, minCMV	ELF3	0	1	56	minCMV	1	set1	0.63099	0.426992	0.998908	0.167241
ELF3-1:56, 1, set1, minProm	ELF3	0	1	56	minProm	1	set1	0.0455581	0.830981	1	-0.0391005
ELF3-1:56, 1, set1, minTK	ELF3	0	1	56	minTK	1	set1	0.407672	0.523153	0.998908	-0.128573
ELF3-1:722, 8, set1, minCMV	ELF3	0	1	722	minCMV	8	set1	0.428045	0.51295	0.998908	0.131386
ELF3-1:722, 8, set1, minProm	ELF3	0	1	722	minProm	8	set1	0.152191	0.69645	0.998908	-0.0755646
ELF3-1:722, 8, set1, minTK	ELF3	0	1	722	minTK	8	set1	0.0824261	0.774036	1	-0.0719261
ELK1-1:1056, 1, set2, minCMV	ELK1	0	1	1056	minCMV	1	set2	3.99135	0.0457343	0.642374	0.262745
ELK1-1:1056, 1, set2, minProm	ELK1	0	1	1056	minProm	1	set2	0.47949	0.488653	0.998908	0.107177
ELK1-1:1056, 1, set2, minTK	ELK1	0	1	1056	minTK	1	set2	0.167224	0.682591	0.998908	0.0745306
ELK1-1:1389, 4, set2, minCMV	ELK1	0	1	1389	minCMV	4	set2	1.7657	0.183915	0.966861	0.244788
ELK1-1:1389, 4, set2, minProm	ELK1	0	1	1389	minProm	4	set2	0.164438	0.685103	0.998908	0.0752051
ELK1-1:1389, 4, set2, minTK	ELK1	0	1	1389	minTK	4	set2	0.0364048	0.848682	1	0.0310402
ELK1-1:1722, 8, set2, minCMV	ELK1	0	1	1722	minCMV	8	set2	0.622891	0.429975	0.998908	0.161564
ELK1-1:1722, 8, set2, minProm	ELK1	0	1	1722	minProm	8	set2	0.614031	0.433274	0.998908	0.158007
ELK1-1:1722, 8, set2, minTK	ELK1	0	1	1722	minTK	8	set2	0.0039235	0.950055	1	-0.0134442
ELK1-1:390, 4, set1, minCMV	ELK1	0	1	390	minCMV	4	set1	0.624045	0.429548	0.998908	0.182584
ELK1-1:390, 4, set1, minProm	ELK1	0	1	390	minProm	4	set1	0.547862	0.459193	0.998908	0.171693
ELK1-1:390, 4, set1, minTK	ELK1	0	1	390	minTK	4	set1	3.14918	0.0759649	0.777121	-0.471458
ELK1-1:57, 1, set1, minCMV	ELK1	0	1	57	minCMV	1	set1	0.963798	0.326232	0.998908	0.224926
ELK1-1:57, 1, set1, minProm	ELK1	0	1	57	minProm	1	set1	0.268529	0.60432	0.998908	0.106375
ELK1-1:57, 1, set1, minTK	ELK1	0	1	57	minTK	1	set1	0.86516	0.352299	0.998908	-0.218336
ELK1-1:723, 8, set1, minCMV	ELK1	0	1	723	minCMV	8	set1	1.3274	0.249268	0.979706	0.305191
ELK1-1:723, 8, set1, minProm	ELK1	0	1	723	minProm	8	set1	0.245376	0.62035	0.998908	0.138973
ELK1-1:723, 8, set1, minTK	ELK1	0	1	723	minTK	8	set1	0.173941	0.676633	0.998908	0.110293
ELK1-2:1057, 1, set2, minCMV	ELK1	0	2	1057	minCMV	1	set2	1.66752	0.196592	0.973399	0.263011
ELK1-2:1057, 1, set2, minProm	ELK1	0	2	1057	minProm	1	set2	0.00404614	0.949281	1	-0.0151496
ELK1-2:1057, 1, set2, minTK	ELK1	0	2	1057	minTK	1	set2	0.776795	0.378123	0.998908	-0.236469
ELK1-2:1390, 4, set2, minCMV	ELK1	0	2	1390	minCMV	4	set2	0.306146	0.580055	0.998908	0.21039
ELK1-2:1390, 4, set2, minProm	ELK1	0	2	1390	minProm	4	set2	1.65903	0.197735	0.973399	-0.413823
ELK1-2:1390, 4, set2, minTK	ELK1	0	2	1390	minTK	4	set2	0.324802	0.568736	0.998908	-0.166393
ELK1-2:1723, 8, set2, minCMV	ELK1	0	2	1723	minCMV	8	set2	0.229117	0.632179	0.998908	0.191087
ELK1-2:1723, 8, set2, minProm	ELK1	0	2	1723	minProm	8	set2	0.463183	0.49614	0.998908	-0.290783
ELK1-2:1723, 8, set2, minTK	ELK1	0	2	1723	minTK	8	set2	0.631038	0.426975	0.998908	-0.266374
ELK1-2:391, 4, set1, minCMV	ELK1	0	2	391	minCMV	4	set1	0.420866	0.516505	0.998908	0.172931
ELK1-2:391, 4, set1, minProm	ELK1	0	2	391	minProm	4	set1	0.266054	0.605991	0.998908	-0.176575
ELK1-2:391, 4, set1, minTK	ELK1	0	2	391	minTK	4	set1	0.289476	0.590557	0.998908	-0.16372
ELK1-2:58, 1, set1, minCMV	ELK1	0	2	58	minCMV	1	set1	0.388458	0.533111	0.998908	0.195099
ELK1-2:58, 1, set1, minProm	ELK1	0	2	58	minProm	1	set1	0.0690396	0.79274	1	-0.0678449
ELK1-2:58, 1, set1, minTK	ELK1	0	2	58	minTK	1	set1	0.092943	0.760469	1	-0.070751
ELK1-2:724, 8, set1, minCMV	ELK1	0	2	724	minCMV	8	set1	0.542878	0.461242	0.998908	0.222057
ELK1-2:724, 8, set1, minProm	ELK1	0	2	724	minProm	8	set1	0.362902	0.546899	0.998908	-0.226353
ELK1-2:724, 8, set1, minTK	ELK1	0	2	724	minTK	8	set1	0.624459	0.429395	0.998908	-0.238905
EMX1-1:1232, 1, set2, minCMV	EMX1	0	1	1232	minCMV	1	set2	1.41827	0.233688	0.979706	-0.602083
EMX1-1:1232, 1, set2, minProm	EMX1	0	1	1232	minProm	1	set2	0.35443	0.551616	0.998908	-0.407666
EMX1-1:1232, 1, set2, minTK	EMX1	0	1	1232	minTK	1	set2	1.70003	0.192284	0.972991	0.932885
EMX1-1:1565, 4, set2, minCMV	EMX1	0	1	1565	minCMV	4	set2	0.0334415	0.8549	1	0.171785
EMX1-1:1565, 4, set2, minProm	EMX1	0	1	1565	minProm	4	set2	0.0214325	0.883607	1	0.111039
EMX1-1:1565, 4, set2, minTK	EMX1	0	1	1565	minTK	4	set2	0.0292035	0.86431	1	0.108829
EMX1-1:1898, 8, set2, minCMV	EMX1	0	1	1898	minCMV	8	set2	1.69437	0.193026	0.973399	0.706331
EMX1-1:1898, 8, set2, minProm	EMX1	0	1	1898	minProm	8	set2	0.772886	0.379326	0.998908	0.826462
EMX1-1:1898, 8, set2, minTK	EMX1	0	1	1898	minTK	8	set2	0.256326	0.612655	0.998908	-0.354202
EMX1-1:233, 1, set1, minCMV	EMX1	0	1	233	minCMV	1	set1	0.0279602	0.867202	1	0.0902135
EMX1-1:233, 1, set1, minProm	EMX1	0	1	233	minProm	1	set1	0.668699	0.413506	0.998908	-0.610153
EMX1-1:233, 1, set1, minTK	EMX1	0	1	233	minTK	1	set1	0.827492	0.362999	0.998908	0.537894
EMX1-1:566, 4, set1, minCMV	EMX1	0	1	566	minCMV	4	set1	1.44898	0.228692	0.979706	-0.674089
EMX1-1:566, 4, set1, minProm	EMX1	0	1	566	minProm	4	set1	1.33198	0.248453	0.979706	-0.746641
EMX1-1:566, 4, set1, minTK	EMX1	0	1	566	minTK	4	set1	0.0550805	0.814447	1	0.138566
EMX1-1:899, 8, set1, minCMV	EMX1	0	1	899	minCMV	8	set1	0.539607	0.462595	0.998908	-0.335635
EMX1-1:899, 8, set1, minProm	EMX1	0	1	899	minProm	8	set1	0.094475	0.758563	1	-0.195501
EMX1-1:899, 8, set1, minTK	EMX1	0	1	899	minTK	8	set1	0.128915	0.71956	0.998908	0.231322
EN1-1:1233, 1, set2, minCMV	EN1	0	1	1233	minCMV	1	set2	0.419641	0.517116	0.998908	0.269283
EN1-1:1233, 1, set2, minProm	EN1	0	1	1233	minProm	1	set2	0.0389225	0.843602	1	0.0748349
EN1-1:1233, 1, set2, minTK	EN1	0	1	1233	minTK	1	set2	1.00127	0.317004	0.998908	-0.420448
EN1-1:1566, 4, set2, minCMV	EN1	0	1	1566	minCMV	4	set2	0.001062	0.974003	1	-0.0128334
EN1-1:1566, 4, set2, minProm	EN1	0	1	1566	minProm	4	set2	0.885881	0.346596	0.998908	-0.434396
EN1-1:1566, 4, set2, minTK	EN1	0	1	1566	minTK	4	set2	0.196113	0.657877	0.998908	0.147968
EN1-1:1899, 8, set2, minCMV	EN1	0	1	1899	minCMV	8	set2	0.402456	0.525823	0.998908	0.243082
EN1-1:1899, 8, set2, minProm	EN1	0	1	1899	minProm	8	set2	0.356436	0.550492	0.998908	-0.239465
EN1-1:1899, 8, set2, minTK	EN1	0	1	1899	minTK	8	set2	0.0235874	0.877939	1	0.0629657
EN1-1:234, 1, set1, minCMV	EN1	0	1	234	minCMV	1	set1	0.243594	0.621622	0.998908	-0.230094
EN1-1:234, 1, set1, minProm	EN1	0	1	234	minProm	1	set1	1.46454	0.226209	0.979706	-0.540055
EN1-1:234, 1, set1, minTK	EN1	0	1	234	minTK	1	set1	0.0216751	0.882955	1	-0.0659081
EN1-1:567, 4, set1, minCMV	EN1	0	1	567	minCMV	4	set1	0.135866	0.712426	0.998908	0.101179
EN1-1:567, 4, set1, minProm	EN1	0	1	567	minProm	4	set1	3.48737	0.0618387	0.712344	-0.846095
EN1-1:567, 4, set1, minTK	EN1	0	1	567	minTK	4	set1	0.0127935	0.909945	1	0.0454139
EN1-1:900, 8, set1, minCMV	EN1	0	1	900	minCMV	8	set1	0.0648432	0.798999	1	-0.0834548
EN1-1:900, 8, set1, minProm	EN1	0	1	900	minProm	8	set1	0.676398	0.41083	0.998908	0.312678
EN1-1:900, 8, set1, minTK	EN1	0	1	900	minTK	8	set1	0.685031	0.40786	0.998908	0.375943
EN1-2:1234, 1, set2, minCMV	EN1	0	2	1234	minCMV	1	set2	1.09276	0.295861	0.998908	0.445705
EN1-2:1234, 1, set2, minProm	EN1	0	2	1234	minProm	1	set2	0.0221312	0.881739	1	-0.0613254
EN1-2:1234, 1, set2, minTK	EN1	0	2	1234	minTK	1	set2	1.20767	0.271795	0.998908	0.453393
EN1-2:1567, 4, set2, minCMV	EN1	0	2	1567	minCMV	4	set2	0.00444924	0.946818	1	-0.0260263
EN1-2:1567, 4, set2, minProm	EN1	0	2	1567	minProm	4	set2	3.06956	0.079771	0.800766	0.79065
EN1-2:1567, 4, set2, minTK	EN1	0	2	1567	minTK	4	set2	0.134228	0.714088	0.998908	-0.313125
EN1-2:1900, 8, set2, minCMV	EN1	0	2	1900	minCMV	8	set2	0.563047	0.453035	0.998908	-0.260887
EN1-2:1900, 8, set2, minProm	EN1	0	2	1900	minProm	8	set2	0.0904029	0.763666	1	0.133151
EN1-2:1900, 8, set2, minTK	EN1	0	2	1900	minTK	8	set2	0.0699019	0.79148	1	0.102331
EN1-2:235, 1, set1, minCMV	EN1	0	2	235	minCMV	1	set1	0.0147035	0.903487	1	0.0552863
EN1-2:235, 1, set1, minProm	EN1	0	2	235	minProm	1	set1	1.88211	0.170095	0.949526	-0.52934
EN1-2:235, 1, set1, minTK	EN1	0	2	235	minTK	1	set1	2.17262	0.140486	0.924867	-0.541483
EN1-2:568, 4, set1, minCMV	EN1	0	2	568	minCMV	4	set1	2.52592	0.11199	0.875659	-0.607911
EN1-2:568, 4, set1, minProm	EN1	0	2	568	minProm	4	set1	0.340238	0.559692	0.998908	0.239581
EN1-2:568, 4, set1, minTK	EN1	0	2	568	minTK	4	set1	0.0442597	0.833371	1	-0.0727081
EN1-2:901, 8, set1, minCMV	EN1	0	2	901	minCMV	8	set1	0.126361	0.722235	0.998908	0.141489
EN1-2:901, 8, set1, minProm	EN1	0	2	901	minProm	8	set1	1.3406	0.246928	0.979706	-0.499111
EN1-2:901, 8, set1, minTK	EN1	0	2	901	minTK	8	set1	0.379051	0.538111	0.998908	0.24414
EOMES-1:1142, 1, set2, minCMV	EOMES	0	1	1142	minCMV	1	set2	0.803631	0.37001	0.998908	0.159732
EOMES-1:1142, 1, set2, minProm	EOMES	0	1	1142	minProm	1	set2	3.58003	0.0584782	0.690267	0.335026
EOMES-1:1142, 1, set2, minTK	EOMES	0	1	1142	minTK	1	set2	0.0146411	0.903691	1	-0.018746
EOMES-1:143, 1, set1, minCMV	EOMES	0	1	143	minCMV	1	set1	1.93444	0.164274	0.94208	0.317117
EOMES-1:143, 1, set1, minProm	EOMES	0	1	143	minProm	1	set1	1.38627	0.239035	0.979706	-0.31544
EOMES-1:143, 1, set1, minTK	EOMES	0	1	143	minTK	1	set1	0.0440953	0.833676	1	0.0469751
EOMES-1:1475, 4, set2, minCMV	EOMES	0	1	1475	minCMV	4	set2	0.0431087	0.835521	1	-0.0422176
EOMES-1:1475, 4, set2, minProm	EOMES	0	1	1475	minProm	4	set2	6.54816	0.0104992	0.282651	-0.561901
EOMES-1:1475, 4, set2, minTK	EOMES	0	1	1475	minTK	4	set2	1.5273	0.216518	0.979706	-0.222231
EOMES-1:1808, 8, set2, minCMV	EOMES	0	1	1808	minCMV	8	set2	0.1887	0.664001	0.998908	-0.0879203
EOMES-1:1808, 8, set2, minProm	EOMES	0	1	1808	minProm	8	set2	0.00887179	0.924958	1	0.0221841
EOMES-1:1808, 8, set2, minTK	EOMES	0	1	1808	minTK	8	set2	0.300068	0.58384	0.998908	-0.144936
EOMES-1:476, 4, set1, minCMV	EOMES	0	1	476	minCMV	4	set1	0.523029	0.469552	0.998908	-0.192164
EOMES-1:476, 4, set1, minProm	EOMES	0	1	476	minProm	4	set1	0.239732	0.6244	0.998908	0.121875
EOMES-1:476, 4, set1, minTK	EOMES	0	1	476	minTK	4	set1	0.0254161	0.873335	1	0.0597361
EOMES-1:809, 8, set1, minCMV	EOMES	0	1	809	minCMV	8	set1	0.0187487	0.891089	1	-0.0416279
EOMES-1:809, 8, set1, minProm	EOMES	0	1	809	minProm	8	set1	0.173649	0.676889	0.998908	-0.110905
EOMES-1:809, 8, set1, minTK	EOMES	0	1	809	minTK	8	set1	0.115932	0.73349	0.998908	-0.0893197
EOMES-2:1143, 1, set2, minCMV	EOMES	0	2	1143	minCMV	1	set2	0.364927	0.545783	0.998908	0.0849008
EOMES-2:1143, 1, set2, minProm	EOMES	0	2	1143	minProm	1	set2	0.245484	0.620273	0.998908	0.0693218
EOMES-2:1143, 1, set2, minTK	EOMES	0	2	1143	minTK	1	set2	0.158274	0.690751	0.998908	0.0566087
EOMES-2:144, 1, set1, minCMV	EOMES	0	2	144	minCMV	1	set1	0.0075901	0.930575	1	0.0128259
EOMES-2:144, 1, set1, minProm	EOMES	0	2	144	minProm	1	set1	0.19349	0.660028	0.998908	-0.0685091
EOMES-2:144, 1, set1, minTK	EOMES	0	2	144	minTK	1	set1	0.727602	0.393662	0.998908	-0.133912
EOMES-2:1476, 4, set2, minCMV	EOMES	0	2	1476	minCMV	4	set2	0.136944	0.711338	0.998908	0.0530826
EOMES-2:1476, 4, set2, minProm	EOMES	0	2	1476	minProm	4	set2	9.65973	0.00188352	0.0760594	0.44202
EOMES-2:1476, 4, set2, minTK	EOMES	0	2	1476	minTK	4	set2	0.0293034	0.86408	1	-0.0275498
EOMES-2:1809, 8, set2, minCMV	EOMES	0	2	1809	minCMV	8	set2	0.0115807	0.914302	1	-0.0232144
EOMES-2:1809, 8, set2, minProm	EOMES	0	2	1809	minProm	8	set2	0.0629157	0.801946	1	0.0411141
EOMES-2:1809, 8, set2, minTK	EOMES	0	2	1809	minTK	8	set2	0.166973	0.682816	0.998908	-0.0638502
EOMES-2:477, 4, set1, minCMV	EOMES	0	2	477	minCMV	4	set1	0.277843	0.598118	0.998908	0.0760602
EOMES-2:477, 4, set1, minProm	EOMES	0	2	477	minProm	4	set1	0.920046	0.337463	0.998908	0.138116
EOMES-2:477, 4, set1, minTK	EOMES	0	2	477	minTK	4	set1	0.0175693	0.89455	1	0.0190834
EOMES-2:810, 8, set1, minCMV	EOMES	0	2	810	minCMV	8	set1	2.48e-05	0.996026	1	-0.000787712
EOMES-2:810, 8, set1, minProm	EOMES	0	2	810	minProm	8	set1	0.519658	0.470987	0.998908	0.129475
EOMES-2:810, 8, set1, minTK	EOMES	0	2	810	minTK	8	set1	0.473462	0.491399	0.998908	0.103813
ERG-1:1058, 1, set2, minCMV	ERG	0	1	1058	minCMV	1	set2	2.06613	0.150604	0.94208	0.318127
ERG-1:1058, 1, set2, minProm	ERG	0	1	1058	minProm	1	set2	0.0720387	0.788391	1	0.0487711
ERG-1:1058, 1, set2, minTK	ERG	0	1	1058	minTK	1	set2	1.062	0.302761	0.998908	-0.163281
ERG-1:1391, 4, set2, minCMV	ERG	0	1	1391	minCMV	4	set2	1.78887	0.181064	0.960425	0.209664
ERG-1:1391, 4, set2, minProm	ERG	0	1	1391	minProm	4	set2	1.31511	0.251471	0.980642	0.214268
ERG-1:1391, 4, set2, minTK	ERG	0	1	1391	minTK	4	set2	0.294426	0.587398	0.998908	0.104831
ERG-1:1724, 8, set2, minCMV	ERG	0	1	1724	minCMV	8	set2	1.54844	0.213366	0.979706	0.238437
ERG-1:1724, 8, set2, minProm	ERG	0	1	1724	minProm	8	set2	0.802599	0.370317	0.998908	0.160781
ERG-1:1724, 8, set2, minTK	ERG	0	1	1724	minTK	8	set2	0.177163	0.673822	0.998908	-0.0912873
ERG-1:392, 4, set1, minCMV	ERG	0	1	392	minCMV	4	set1	1.5901	0.207313	0.977851	0.24009
ERG-1:392, 4, set1, minProm	ERG	0	1	392	minProm	4	set1	0.316191	0.573906	0.998908	0.121101
ERG-1:392, 4, set1, minTK	ERG	0	1	392	minTK	4	set1	2.43276	0.118823	0.887273	0.318274
ERG-1:59, 1, set1, minCMV	ERG	0	1	59	minCMV	1	set1	2.99475	0.0835349	0.812417	0.318485
ERG-1:59, 1, set1, minProm	ERG	0	1	59	minProm	1	set1	0.629198	0.42765	0.998908	-0.155789
ERG-1:59, 1, set1, minTK	ERG	0	1	59	minTK	1	set1	0.833175	0.361356	0.998908	0.187441
ERG-1:725, 8, set1, minCMV	ERG	0	1	725	minCMV	8	set1	0.713697	0.398219	0.998908	0.211349
ERG-1:725, 8, set1, minProm	ERG	0	1	725	minProm	8	set1	1.53141	0.215902	0.979706	-0.275566
ERG-1:725, 8, set1, minTK	ERG	0	1	725	minTK	8	set1	0.114973	0.734552	0.998908	-0.0925167
ERG-2:1059, 1, set2, minCMV	ERG	0	2	1059	minCMV	1	set2	1.10661	0.29282	0.998908	0.22499
ERG-2:1059, 1, set2, minProm	ERG	0	2	1059	minProm	1	set2	0.12191	0.726972	0.998908	-0.0838358
ERG-2:1059, 1, set2, minTK	ERG	0	2	1059	minTK	1	set2	0.0803847	0.776777	1	-0.0537994
ERG-2:1392, 4, set2, minCMV	ERG	0	2	1392	minCMV	4	set2	0.734532	0.391418	0.998908	0.167226
ERG-2:1392, 4, set2, minProm	ERG	0	2	1392	minProm	4	set2	0.146317	0.70208	0.998908	0.0784995
ERG-2:1392, 4, set2, minTK	ERG	0	2	1392	minTK	4	set2	0.380382	0.537399	0.998908	-0.132439
ERG-2:1725, 8, set2, minCMV	ERG	0	2	1725	minCMV	8	set2	0.198115	0.656247	0.998908	0.106666
ERG-2:1725, 8, set2, minProm	ERG	0	2	1725	minProm	8	set2	0.00146601	0.969458	1	0.00865039
ERG-2:1725, 8, set2, minTK	ERG	0	2	1725	minTK	8	set2	0.0459536	0.83026	1	-0.0451425
ERG-2:393, 4, set1, minCMV	ERG	0	2	393	minCMV	4	set1	3.30433	0.0690975	0.751987	0.281334
ERG-2:393, 4, set1, minProm	ERG	0	2	393	minProm	4	set1	0.193367	0.660129	0.998908	-0.0961341
ERG-2:393, 4, set1, minTK	ERG	0	2	393	minTK	4	set1	1.28677	0.256644	0.987455	-0.189129
ERG-2:60, 1, set1, minCMV	ERG	0	2	60	minCMV	1	set1	1.96343	0.161147	0.94208	0.252816
ERG-2:60, 1, set1, minProm	ERG	0	2	60	minProm	1	set1	0.504488	0.477535	0.998908	-0.14813
ERG-2:60, 1, set1, minTK	ERG	0	2	60	minTK	1	set1	0.105058	0.745842	0.999837	-0.0719965
ERG-2:726, 8, set1, minCMV	ERG	0	2	726	minCMV	8	set1	0.735122	0.391228	0.998908	0.195054
ERG-2:726, 8, set1, minProm	ERG	0	2	726	minProm	8	set1	0.302455	0.582347	0.998908	-0.138039
ERG-2:726, 8, set1, minTK	ERG	0	2	726	minTK	8	set1	0.0493208	0.824249	1	-0.0444287
ESR1-1:1269, 1, set2, minCMV	ESR1	0	1	1269	minCMV	1	set2	0.480021	0.488413	0.998908	-0.170297
ESR1-1:1269, 1, set2, minProm	ESR1	0	1	1269	minProm	1	set2	0.304866	0.580848	0.998908	0.14411
ESR1-1:1269, 1, set2, minTK	ESR1	0	1	1269	minTK	1	set2	0.510883	0.474757	0.998908	-0.152225
ESR1-1:1602, 4, set2, minCMV	ESR1	0	1	1602	minCMV	4	set2	0.453163	0.500837	0.998908	0.199968
ESR1-1:1602, 4, set2, minProm	ESR1	0	1	1602	minProm	4	set2	0.378957	0.538162	0.998908	0.241254
ESR1-1:1602, 4, set2, minTK	ESR1	0	1	1602	minTK	4	set2	1.92262	0.165569	0.944044	0.499163
ESR1-1:1935, 8, set2, minCMV	ESR1	0	1	1935	minCMV	8	set2	1.18512	0.276316	0.998908	0.352254
ESR1-1:1935, 8, set2, minProm	ESR1	0	1	1935	minProm	8	set2	4.10716	0.042702	0.631562	-0.706254
ESR1-1:1935, 8, set2, minTK	ESR1	0	1	1935	minTK	8	set2	0.000633	0.979926	1	-0.00854752
ESR1-1:270, 1, set1, minCMV	ESR1	0	1	270	minCMV	1	set1	0.255913	0.612942	0.998908	0.118274
ESR1-1:270, 1, set1, minProm	ESR1	0	1	270	minProm	1	set1	0.148431	0.700039	0.998908	0.0970064
ESR1-1:270, 1, set1, minTK	ESR1	0	1	270	minTK	1	set1	0.0329074	0.85605	1	-0.044482
ESR1-1:603, 4, set1, minCMV	ESR1	0	1	603	minCMV	4	set1	0.272916	0.601383	0.998908	0.126656
ESR1-1:603, 4, set1, minProm	ESR1	0	1	603	minProm	4	set1	0.113205	0.736525	0.998908	0.0804149
ESR1-1:603, 4, set1, minTK	ESR1	0	1	603	minTK	4	set1	0.60884	0.435225	0.998908	0.176009
ESR1-1:936, 8, set1, minCMV	ESR1	0	1	936	minCMV	8	set1	0.835186	0.360777	0.998908	0.292592
ESR1-1:936, 8, set1, minProm	ESR1	0	1	936	minProm	8	set1	0.0841532	0.771746	1	-0.0998506
ESR1-1:936, 8, set1, minTK	ESR1	0	1	936	minTK	8	set1	0.093148	0.760213	1	-0.153101
ESRRA-1:1270, 1, set2, minCMV	ESRRA	0	1	1270	minCMV	1	set2	1.09487	0.295395	0.998908	0.126612
ESRRA-1:1270, 1, set2, minProm	ESRRA	0	1	1270	minProm	1	set2	4.23764	0.039537	0.613584	0.251729
ESRRA-1:1270, 1, set2, minTK	ESRRA	0	1	1270	minTK	1	set2	0.456655	0.499191	0.998908	0.110279
ESRRA-1:1603, 4, set2, minCMV	ESRRA	0	1	1603	minCMV	4	set2	0.0475969	0.827299	1	-0.0283094
ESRRA-1:1603, 4, set2, minProm	ESRRA	0	1	1603	minProm	4	set2	1.50045	0.220602	0.979706	-0.171206
ESRRA-1:1603, 4, set2, minTK	ESRRA	0	1	1603	minTK	4	set2	0.440636	0.506815	0.998908	-0.103575
ESRRA-1:1936, 8, set2, minCMV	ESRRA	0	1	1936	minCMV	8	set2	0.0120895	0.912447	1	-0.0161132
ESRRA-1:1936, 8, set2, minProm	ESRRA	0	1	1936	minProm	8	set2	1.41103	0.234885	0.979706	-0.163557
ESRRA-1:1936, 8, set2, minTK	ESRRA	0	1	1936	minTK	8	set2	0.628067	0.428065	0.998908	-0.113318
ESRRA-1:271, 1, set1, minCMV	ESRRA	0	1	271	minCMV	1	set1	1.12178	0.289536	0.998908	0.165525
ESRRA-1:271, 1, set1, minProm	ESRRA	0	1	271	minProm	1	set1	0.299651	0.584102	0.998908	-0.090651
ESRRA-1:271, 1, set1, minTK	ESRRA	0	1	271	minTK	1	set1	0.0666944	0.796212	1	-0.0385489
ESRRA-1:604, 4, set1, minCMV	ESRRA	0	1	604	minCMV	4	set1	2.15246	0.142341	0.928787	0.223805
ESRRA-1:604, 4, set1, minProm	ESRRA	0	1	604	minProm	4	set1	2.82199	0.0929809	0.841583	-0.262427
ESRRA-1:604, 4, set1, minTK	ESRRA	0	1	604	minTK	4	set1	0.159907	0.689242	0.998908	0.057582
ESRRA-1:937, 8, set1, minCMV	ESRRA	0	1	937	minCMV	8	set1	0.0154782	0.90099	1	0.0214504
ESRRA-1:937, 8, set1, minProm	ESRRA	0	1	937	minProm	8	set1	0.450166	0.502256	0.998908	-0.102248
ESRRA-1:937, 8, set1, minTK	ESRRA	0	1	937	minTK	8	set1	0.00468815	0.945411	1	0.0106428
ESRRA-2:1271, 1, set2, minCMV	ESRRA	0	2	1271	minCMV	1	set2	0.450103	0.502286	0.998908	0.111467
ESRRA-2:1271, 1, set2, minProm	ESRRA	0	2	1271	minProm	1	set2	0.618238	0.431703	0.998908	-0.120692
ESRRA-2:1271, 1, set2, minTK	ESRRA	0	2	1271	minTK	1	set2	1.50265	0.220264	0.979706	0.166184
ESRRA-2:1604, 4, set2, minCMV	ESRRA	0	2	1604	minCMV	4	set2	0.195576	0.658316	0.998908	0.0586485
ESRRA-2:1604, 4, set2, minProm	ESRRA	0	2	1604	minProm	4	set2	0.660463	0.416397	0.998908	-0.122174
ESRRA-2:1604, 4, set2, minTK	ESRRA	0	2	1604	minTK	4	set2	0.436072	0.509025	0.998908	-0.0951237
ESRRA-2:1937, 8, set2, minCMV	ESRRA	0	2	1937	minCMV	8	set2	0.00326092	0.954462	1	0.00836772
ESRRA-2:1937, 8, set2, minProm	ESRRA	0	2	1937	minProm	8	set2	0.527279	0.467753	0.998908	0.107361
ESRRA-2:1937, 8, set2, minTK	ESRRA	0	2	1937	minTK	8	set2	1.74136	0.186967	0.970188	0.183105
ESRRA-2:272, 1, set1, minCMV	ESRRA	0	2	272	minCMV	1	set1	0.0920594	0.761575	1	0.0431923
ESRRA-2:272, 1, set1, minProm	ESRRA	0	2	272	minProm	1	set1	0.637475	0.424627	0.998908	0.183679
ESRRA-2:272, 1, set1, minTK	ESRRA	0	2	272	minTK	1	set1	0.851497	0.356129	0.998908	-0.160681
ESRRA-2:605, 4, set1, minCMV	ESRRA	0	2	605	minCMV	4	set1	0.570213	0.450174	0.998908	0.135666
ESRRA-2:605, 4, set1, minProm	ESRRA	0	2	605	minProm	4	set1	0.282986	0.594751	0.998908	-0.123983
ESRRA-2:605, 4, set1, minTK	ESRRA	0	2	605	minTK	4	set1	2.06003	0.151207	0.94208	0.269961
ESRRA-2:938, 8, set1, minCMV	ESRRA	0	2	938	minCMV	8	set1	0.0453025	0.831449	1	0.0454785
ESRRA-2:938, 8, set1, minProm	ESRRA	0	2	938	minProm	8	set1	0.395763	0.529286	0.998908	0.159297
ESRRA-2:938, 8, set1, minTK	ESRRA	0	2	938	minTK	8	set1	0.205158	0.650589	0.998908	0.0886074
ESRRB-1:1272, 1, set2, minCMV	ESRRB	0	1	1272	minCMV	1	set2	0.772409	0.379473	0.998908	0.208445
ESRRB-1:1272, 1, set2, minProm	ESRRB	0	1	1272	minProm	1	set2	0.0239143	0.877103	1	-0.04157
ESRRB-1:1272, 1, set2, minTK	ESRRB	0	1	1272	minTK	1	set2	1.99395	0.157929	0.94208	0.43387
ESRRB-1:1605, 4, set2, minCMV	ESRRB	0	1	1605	minCMV	4	set2	2.90925	0.0880729	0.829128	0.479673
ESRRB-1:1605, 4, set2, minProm	ESRRB	0	1	1605	minProm	4	set2	0.649377	0.420336	0.998908	-0.215665
ESRRB-1:1605, 4, set2, minTK	ESRRB	0	1	1605	minTK	4	set2	1.3408	0.246893	0.979706	0.274475
ESRRB-1:1938, 8, set2, minCMV	ESRRB	0	1	1938	minCMV	8	set2	0.012764	0.910048	1	-0.0446904
ESRRB-1:1938, 8, set2, minProm	ESRRB	0	1	1938	minProm	8	set2	0.421342	0.516268	0.998908	0.136529
ESRRB-1:1938, 8, set2, minTK	ESRRB	0	1	1938	minTK	8	set2	0.0785815	0.779229	1	-0.0821915
ESRRB-1:273, 1, set1, minCMV	ESRRB	0	1	273	minCMV	1	set1	0.00120302	0.972331	1	0.011829
ESRRB-1:273, 1, set1, minProm	ESRRB	0	1	273	minProm	1	set1	0.337032	0.561548	0.998908	0.179445
ESRRB-1:273, 1, set1, minTK	ESRRB	0	1	273	minTK	1	set1	0.0801324	0.777118	1	-0.0950606
ESRRB-1:606, 4, set1, minCMV	ESRRB	0	1	606	minCMV	4	set1	0.0957176	0.75703	1	0.0656935
ESRRB-1:606, 4, set1, minProm	ESRRB	0	1	606	minProm	4	set1	2.41533	0.120153	0.888612	-0.627052
ESRRB-1:606, 4, set1, minTK	ESRRB	0	1	606	minTK	4	set1	0.875203	0.349519	0.998908	-0.34196
ESRRB-1:939, 8, set1, minCMV	ESRRB	0	1	939	minCMV	8	set1	0.0316411	0.858818	1	-0.0827411
ESRRB-1:939, 8, set1, minProm	ESRRB	0	1	939	minProm	8	set1	1.71408	0.190457	0.970952	0.480635
ESRRB-1:939, 8, set1, minTK	ESRRB	0	1	939	minTK	8	set1	0.00264746	0.958964	1	0.0177884
ESRRG-1:1273, 1, set2, minCMV	ESRRG	0	1	1273	minCMV	1	set2	0.298601	0.584761	0.998908	0.0697632
ESRRG-1:1273, 1, set2, minProm	ESRRG	0	1	1273	minProm	1	set2	0.793659	0.372996	0.998908	-0.134141
ESRRG-1:1273, 1, set2, minTK	ESRRG	0	1	1273	minTK	1	set2	0.005465	0.94107	1	-0.00993155
ESRRG-1:1606, 4, set2, minCMV	ESRRG	0	1	1606	minCMV	4	set2	2.36587	0.124015	0.896314	0.214851
ESRRG-1:1606, 4, set2, minProm	ESRRG	0	1	1606	minProm	4	set2	1.12507	0.288828	0.998908	-0.154321
ESRRG-1:1606, 4, set2, minTK	ESRRG	0	1	1606	minTK	4	set2	0.122503	0.726336	0.998908	0.0493542
ESRRG-1:1939, 8, set2, minCMV	ESRRG	0	1	1939	minCMV	8	set2	0.0197735	0.888171	1	0.0196658
ESRRG-1:1939, 8, set2, minProm	ESRRG	0	1	1939	minProm	8	set2	0.743529	0.388533	0.998908	-0.141492
ESRRG-1:1939, 8, set2, minTK	ESRRG	0	1	1939	minTK	8	set2	0.137395	0.710885	0.998908	0.0513273
ESRRG-1:274, 1, set1, minCMV	ESRRG	0	1	274	minCMV	1	set1	0.090996	0.762915	1	0.0588995
ESRRG-1:274, 1, set1, minProm	ESRRG	0	1	274	minProm	1	set1	0.974196	0.323636	0.998908	-0.16421
ESRRG-1:274, 1, set1, minTK	ESRRG	0	1	274	minTK	1	set1	0.768948	0.380543	0.998908	-0.150201
ESRRG-1:607, 4, set1, minCMV	ESRRG	0	1	607	minCMV	4	set1	0.312523	0.576136	0.998908	0.0845719
ESRRG-1:607, 4, set1, minProm	ESRRG	0	1	607	minProm	4	set1	0.0104737	0.918486	1	0.0204947
ESRRG-1:607, 4, set1, minTK	ESRRG	0	1	607	minTK	4	set1	5.20862	0.0224752	0.474064	-0.470898
ESRRG-1:940, 8, set1, minCMV	ESRRG	0	1	940	minCMV	8	set1	1.14964	0.283624	0.998908	0.204192
ESRRG-1:940, 8, set1, minProm	ESRRG	0	1	940	minProm	8	set1	2.71792	0.0992274	0.84827	-0.286011
ESRRG-1:940, 8, set1, minTK	ESRRG	0	1	940	minTK	8	set1	0.314466	0.574952	0.998908	-0.104086
ESRRG-2:1274, 1, set2, minCMV	ESRRG	0	2	1274	minCMV	1	set2	0.0570272	0.811258	1	0.0313402
ESRRG-2:1274, 1, set2, minProm	ESRRG	0	2	1274	minProm	1	set2	0.0540778	0.816114	1	0.0313217
ESRRG-2:1274, 1, set2, minTK	ESRRG	0	2	1274	minTK	1	set2	0.583388	0.444987	0.998908	0.108355
ESRRG-2:1607, 4, set2, minCMV	ESRRG	0	2	1607	minCMV	4	set2	1.16951	0.279503	0.998908	0.158238
ESRRG-2:1607, 4, set2, minProm	ESRRG	0	2	1607	minProm	4	set2	2.10903	0.146432	0.939184	0.185
ESRRG-2:1607, 4, set2, minTK	ESRRG	0	2	1607	minTK	4	set2	0.693895	0.404843	0.998908	0.0963517
ESRRG-2:1940, 8, set2, minCMV	ESRRG	0	2	1940	minCMV	8	set2	0.000136793	0.990668	1	-0.00139364
ESRRG-2:1940, 8, set2, minProm	ESRRG	0	2	1940	minProm	8	set2	1.0442	0.306847	0.998908	0.137855
ESRRG-2:1940, 8, set2, minTK	ESRRG	0	2	1940	minTK	8	set2	0.0163023	0.898402	1	0.0171967
ESRRG-2:275, 1, set1, minCMV	ESRRG	0	2	275	minCMV	1	set1	0.253694	0.614486	0.998908	0.0650293
ESRRG-2:275, 1, set1, minProm	ESRRG	0	2	275	minProm	1	set1	0.157968	0.691034	0.998908	-0.05404
ESRRG-2:275, 1, set1, minTK	ESRRG	0	2	275	minTK	1	set1	0.706448	0.400625	0.998908	-0.11459
ESRRG-2:608, 4, set1, minCMV	ESRRG	0	2	608	minCMV	4	set1	3.11382	0.0776305	0.790111	0.309407
ESRRG-2:608, 4, set1, minProm	ESRRG	0	2	608	minProm	4	set1	0.132834	0.715511	0.998908	-0.0561173
ESRRG-2:608, 4, set1, minTK	ESRRG	0	2	608	minTK	4	set1	0.051118	0.821129	1	0.0315382
ESRRG-2:941, 8, set1, minCMV	ESRRG	0	2	941	minCMV	8	set1	0.00850287	0.92653	1	0.0118313
ESRRG-2:941, 8, set1, minProm	ESRRG	0	2	941	minProm	8	set1	0.0902002	0.763923	1	-0.042802
ESRRG-2:941, 8, set1, minTK	ESRRG	0	2	941	minTK	8	set1	9.24285	0.00236416	0.0930207	0.448924
ETS1-1:1060, 1, set2, minCMV	ETS1	0	1	1060	minCMV	1	set2	4.55904	0.0327454	0.56631	0.268995
ETS1-1:1060, 1, set2, minProm	ETS1	0	1	1060	minProm	1	set2	0.0201437	0.887137	1	-0.0161207
ETS1-1:1060, 1, set2, minTK	ETS1	0	1	1060	minTK	1	set2	0.116869	0.732455	0.998908	-0.0428368
ETS1-1:1393, 4, set2, minCMV	ETS1	0	1	1393	minCMV	4	set2	2.3779	0.123063	0.895194	0.178322
ETS1-1:1393, 4, set2, minProm	ETS1	0	1	1393	minProm	4	set2	0.0526225	0.818561	1	-0.0271007
ETS1-1:1393, 4, set2, minTK	ETS1	0	1	1393	minTK	4	set2	0.00239093	0.961001	1	0.00576549
ETS1-1:1726, 8, set2, minCMV	ETS1	0	1	1726	minCMV	8	set2	6.12519	0.0133269	0.33329	0.29065
ETS1-1:1726, 8, set2, minProm	ETS1	0	1	1726	minProm	8	set2	0.230898	0.630859	0.998908	-0.0581311
ETS1-1:1726, 8, set2, minTK	ETS1	0	1	1726	minTK	8	set2	0.3029	0.58207	0.998908	0.0640202
ETS1-1:394, 4, set1, minCMV	ETS1	0	1	394	minCMV	4	set1	2.58293	0.108022	0.875659	0.192817
ETS1-1:394, 4, set1, minProm	ETS1	0	1	394	minProm	4	set1	1.13655	0.286383	0.998908	0.172538
ETS1-1:394, 4, set1, minTK	ETS1	0	1	394	minTK	4	set1	1.09951	0.294374	0.998908	-0.13757
ETS1-1:61, 1, set1, minCMV	ETS1	0	1	61	minCMV	1	set1	5.29474	0.0213899	0.458275	0.312193
ETS1-1:61, 1, set1, minProm	ETS1	0	1	61	minProm	1	set1	0.00447811	0.946646	1	-0.00814055
ETS1-1:61, 1, set1, minTK	ETS1	0	1	61	minTK	1	set1	0.0195838	0.888706	1	-0.0184877
ETS1-1:727, 8, set1, minCMV	ETS1	0	1	727	minCMV	8	set1	1.8998	0.168101	0.947499	0.234439
ETS1-1:727, 8, set1, minProm	ETS1	0	1	727	minProm	8	set1	0.0152145	0.901832	1	-0.019693
ETS1-1:727, 8, set1, minTK	ETS1	0	1	727	minTK	8	set1	0.26993	0.603379	0.998908	-0.0766288
ETS1-2:1061, 1, set2, minCMV	ETS1	0	2	1061	minCMV	1	set2	3.83834	0.0500932	0.656478	0.254263
ETS1-2:1061, 1, set2, minProm	ETS1	0	2	1061	minProm	1	set2	0.00289525	0.957089	1	-0.00727323
ETS1-2:1061, 1, set2, minTK	ETS1	0	2	1061	minTK	1	set2	0.654563	0.418486	0.998908	0.123767
ETS1-2:1394, 4, set2, minCMV	ETS1	0	2	1394	minCMV	4	set2	2.56133	0.109506	0.875659	0.235141
ETS1-2:1394, 4, set2, minProm	ETS1	0	2	1394	minProm	4	set2	0.0299492	0.862606	1	0.0257972
ETS1-2:1394, 4, set2, minTK	ETS1	0	2	1394	minTK	4	set2	1.11561	0.290866	0.998908	-0.167092
ETS1-2:1727, 8, set2, minCMV	ETS1	0	2	1727	minCMV	8	set2	3.96206	0.0465366	0.646248	0.264013
ETS1-2:1727, 8, set2, minProm	ETS1	0	2	1727	minProm	8	set2	0.210548	0.646339	0.998908	-0.0740017
ETS1-2:1727, 8, set2, minTK	ETS1	0	2	1727	minTK	8	set2	0.0239093	0.877116	1	-0.0230967
ETS1-2:395, 4, set1, minCMV	ETS1	0	2	395	minCMV	4	set1	2.96223	0.0852301	0.818119	0.292533
ETS1-2:395, 4, set1, minProm	ETS1	0	2	395	minProm	4	set1	0.171627	0.67867	0.998908	0.0612603
ETS1-2:395, 4, set1, minTK	ETS1	0	2	395	minTK	4	set1	0.0588056	0.808394	1	0.0403639
ETS1-2:62, 1, set1, minCMV	ETS1	0	2	62	minCMV	1	set1	2.72074	0.0990523	0.84827	0.25729
ETS1-2:62, 1, set1, minProm	ETS1	0	2	62	minProm	1	set1	0.450748	0.50198	0.998908	0.127612
ETS1-2:62, 1, set1, minTK	ETS1	0	2	62	minTK	1	set1	1.87258	0.171179	0.949526	-0.22526
ETS1-2:728, 8, set1, minCMV	ETS1	0	2	728	minCMV	8	set1	2.77909	0.0955022	0.841583	0.261908
ETS1-2:728, 8, set1, minProm	ETS1	0	2	728	minProm	8	set1	0.33659	0.561804	0.998908	0.102023
ETS1-2:728, 8, set1, minTK	ETS1	0	2	728	minTK	8	set1	4.0351	0.044563	0.636111	-0.308221
ETV2-1:1062, 1, set2, minCMV	ETV2	0	1	1062	minCMV	1	set2	3.30119	0.0692296	0.752091	0.291883
ETV2-1:1062, 1, set2, minProm	ETV2	0	1	1062	minProm	1	set2	1.06775	0.301455	0.998908	0.175869
ETV2-1:1062, 1, set2, minTK	ETV2	0	1	1062	minTK	1	set2	0.251024	0.616355	0.998908	-0.0914428
ETV2-1:1395, 4, set2, minCMV	ETV2	0	1	1395	minCMV	4	set2	3.99696	0.0455823	0.641707	0.342613
ETV2-1:1395, 4, set2, minProm	ETV2	0	1	1395	minProm	4	set2	0.0112672	0.915466	1	0.0196705
ETV2-1:1395, 4, set2, minTK	ETV2	0	1	1395	minTK	4	set2	0.745609	0.38787	0.998908	-0.169143
ETV2-1:1728, 8, set2, minCMV	ETV2	0	1	1728	minCMV	8	set2	1.49003	0.222211	0.979706	0.242225
ETV2-1:1728, 8, set2, minProm	ETV2	0	1	1728	minProm	8	set2	0.00758441	0.930601	1	-0.0172262
ETV2-1:1728, 8, set2, minTK	ETV2	0	1	1728	minTK	8	set2	0.190708	0.662328	0.998908	0.0680888
ETV2-1:396, 4, set1, minCMV	ETV2	0	1	396	minCMV	4	set1	0.358743	0.549205	0.998908	0.164171
ETV2-1:396, 4, set1, minProm	ETV2	0	1	396	minProm	4	set1	0.0670676	0.795655	1	0.0720146
ETV2-1:396, 4, set1, minTK	ETV2	0	1	396	minTK	4	set1	0.039098	0.843255	1	-0.0570796
ETV2-1:63, 1, set1, minCMV	ETV2	0	1	63	minCMV	1	set1	1.46263	0.226512	0.979706	0.315823
ETV2-1:63, 1, set1, minProm	ETV2	0	1	63	minProm	1	set1	3.6378	0.0564816	0.679772	0.387481
ETV2-1:63, 1, set1, minTK	ETV2	0	1	63	minTK	1	set1	0.366036	0.545173	0.998908	0.145195
ETV2-1:729, 8, set1, minCMV	ETV2	0	1	729	minCMV	8	set1	0.897891	0.343348	0.998908	0.219569
ETV2-1:729, 8, set1, minProm	ETV2	0	1	729	minProm	8	set1	1.46808	0.225649	0.979706	0.347924
ETV2-1:729, 8, set1, minTK	ETV2	0	1	729	minTK	8	set1	0.0762768	0.782408	1	0.0632972
ETV6-1:1063, 1, set2, minCMV	ETV6	0	1	1063	minCMV	1	set2	4.30128	0.0380836	0.599377	0.289044
ETV6-1:1063, 1, set2, minProm	ETV6	0	1	1063	minProm	1	set2	0.128783	0.719697	0.998908	-0.0609396
ETV6-1:1063, 1, set2, minTK	ETV6	0	1	1063	minTK	1	set2	0.228645	0.63253	0.998908	0.0812458
ETV6-1:1396, 4, set2, minCMV	ETV6	0	1	1396	minCMV	4	set2	2.37497	0.123294	0.895194	0.282507
ETV6-1:1396, 4, set2, minProm	ETV6	0	1	1396	minProm	4	set2	1.28272	0.257393	0.987455	-0.210024
ETV6-1:1396, 4, set2, minTK	ETV6	0	1	1396	minTK	4	set2	1.95314	0.162249	0.94208	-0.280019
ETV6-1:1729, 8, set2, minCMV	ETV6	0	1	1729	minCMV	8	set2	4.05166	0.044128	0.635906	0.35918
ETV6-1:1729, 8, set2, minProm	ETV6	0	1	1729	minProm	8	set2	0.0999872	0.751845	1	-0.0467155
ETV6-1:1729, 8, set2, minTK	ETV6	0	1	1729	minTK	8	set2	0.840966	0.359121	0.998908	-0.174017
ETV6-1:397, 4, set1, minCMV	ETV6	0	1	397	minCMV	4	set1	3.03859	0.0813063	0.80162	0.32563
ETV6-1:397, 4, set1, minProm	ETV6	0	1	397	minProm	4	set1	0.107491	0.743019	0.999822	0.0683445
ETV6-1:397, 4, set1, minTK	ETV6	0	1	397	minTK	4	set1	0.229741	0.631716	0.998908	-0.0837577
ETV6-1:64, 1, set1, minCMV	ETV6	0	1	64	minCMV	1	set1	2.37382	0.123385	0.895194	0.28425
ETV6-1:64, 1, set1, minProm	ETV6	0	1	64	minProm	1	set1	3.26856	0.0706195	0.752204	0.340149
ETV6-1:64, 1, set1, minTK	ETV6	0	1	64	minTK	1	set1	0.641044	0.423333	0.998908	-0.136562
ETV6-1:730, 8, set1, minCMV	ETV6	0	1	730	minCMV	8	set1	0.501127	0.479005	0.998908	0.150171
ETV6-1:730, 8, set1, minProm	ETV6	0	1	730	minProm	8	set1	0.277791	0.598153	0.998908	0.108621
ETV6-1:730, 8, set1, minTK	ETV6	0	1	730	minTK	8	set1	0.310071	0.577636	0.998908	-0.101076
Esrra-1:1275, 1, set2, minCMV	Esrra	0	1	1275	minCMV	1	set2	0.00141332	0.970011	1	-0.00458394
Esrra-1:1275, 1, set2, minProm	Esrra	0	1	1275	minProm	1	set2	3.85993	0.0494524	0.653976	0.296516
Esrra-1:1275, 1, set2, minTK	Esrra	0	1	1275	minTK	1	set2	0.716195	0.397395	0.998908	-0.115154
Esrra-1:1608, 4, set2, minCMV	Esrra	0	1	1608	minCMV	4	set2	0.292192	0.588819	0.998908	0.0710127
Esrra-1:1608, 4, set2, minProm	Esrra	0	1	1608	minProm	4	set2	1.02454	0.311446	0.998908	0.14307
Esrra-1:1608, 4, set2, minTK	Esrra	0	1	1608	minTK	4	set2	0.440453	0.506904	0.998908	-0.0852369
Esrra-1:1941, 8, set2, minCMV	Esrra	0	1	1941	minCMV	8	set2	0.190111	0.662824	0.998908	-0.0560773
Esrra-1:1941, 8, set2, minProm	Esrra	0	1	1941	minProm	8	set2	0.810457	0.367985	0.998908	0.125759
Esrra-1:1941, 8, set2, minTK	Esrra	0	1	1941	minTK	8	set2	0.801528	0.370637	0.998908	-0.120345
Esrra-1:276, 1, set1, minCMV	Esrra	0	1	276	minCMV	1	set1	0.1273	0.721248	0.998908	0.0634266
Esrra-1:276, 1, set1, minProm	Esrra	0	1	276	minProm	1	set1	0.307726	0.579079	0.998908	-0.107489
Esrra-1:276, 1, set1, minTK	Esrra	0	1	276	minTK	1	set1	0.063887	0.800455	1	0.0452634
Esrra-1:609, 4, set1, minCMV	Esrra	0	1	609	minCMV	4	set1	0.58597	0.443982	0.998908	0.108096
Esrra-1:609, 4, set1, minProm	Esrra	0	1	609	minProm	4	set1	0.131636	0.716742	0.998908	-0.0629419
Esrra-1:609, 4, set1, minTK	Esrra	0	1	609	minTK	4	set1	1.0363	0.308683	0.998908	-0.178525
Esrra-1:942, 8, set1, minCMV	Esrra	0	1	942	minCMV	8	set1	0.98621	0.320671	0.998908	0.196527
Esrra-1:942, 8, set1, minProm	Esrra	0	1	942	minProm	8	set1	1.65535	0.198232	0.973399	-0.296393
Esrra-1:942, 8, set1, minTK	Esrra	0	1	942	minTK	8	set1	1.96424	0.16106	0.94208	0.204821
FOXB1-1:1203, 1, set2, minCMV	FOXB1	0	1	1203	minCMV	1	set2	1.65706	0.198001	0.973399	0.183702
FOXB1-1:1203, 1, set2, minProm	FOXB1	0	1	1203	minProm	1	set2	1.13819	0.286035	0.998908	0.188162
FOXB1-1:1203, 1, set2, minTK	FOXB1	0	1	1203	minTK	1	set2	1.32178	0.250272	0.979706	0.170231
FOXB1-1:1536, 4, set2, minCMV	FOXB1	0	1	1536	minCMV	4	set2	3.50472	0.0611941	0.710036	0.302136
FOXB1-1:1536, 4, set2, minProm	FOXB1	0	1	1536	minProm	4	set2	0.0883748	0.766254	1	0.0561728
FOXB1-1:1536, 4, set2, minTK	FOXB1	0	1	1536	minTK	4	set2	1.05968	0.303289	0.998908	0.148123
FOXB1-1:1869, 8, set2, minCMV	FOXB1	0	1	1869	minCMV	8	set2	3.69867	0.0544558	0.67099	0.246973
FOXB1-1:1869, 8, set2, minProm	FOXB1	0	1	1869	minProm	8	set2	0.515547	0.472747	0.998908	-0.122503
FOXB1-1:1869, 8, set2, minTK	FOXB1	0	1	1869	minTK	8	set2	0.0572497	0.810897	1	0.034391
FOXB1-1:204, 1, set1, minCMV	FOXB1	0	1	204	minCMV	1	set1	0.579467	0.446521	0.998908	0.166372
FOXB1-1:204, 1, set1, minProm	FOXB1	0	1	204	minProm	1	set1	0.62988	0.427399	0.998908	0.128291
FOXB1-1:204, 1, set1, minTK	FOXB1	0	1	204	minTK	1	set1	0.00292589	0.956862	1	0.0113174
FOXB1-1:537, 4, set1, minCMV	FOXB1	0	1	537	minCMV	4	set1	0.323336	0.56961	0.998908	0.0934962
FOXB1-1:537, 4, set1, minProm	FOXB1	0	1	537	minProm	4	set1	0.0537542	0.816655	1	-0.0569527
FOXB1-1:537, 4, set1, minTK	FOXB1	0	1	537	minTK	4	set1	0.106192	0.744522	0.999822	0.0563774
FOXB1-1:870, 8, set1, minCMV	FOXB1	0	1	870	minCMV	8	set1	1.87932	0.170412	0.949526	0.275223
FOXB1-1:870, 8, set1, minProm	FOXB1	0	1	870	minProm	8	set1	0.0590518	0.808001	1	-0.0570314
FOXB1-1:870, 8, set1, minTK	FOXB1	0	1	870	minTK	8	set1	0.436377	0.508876	0.998908	-0.160094
FOXB1-2:1204, 1, set2, minCMV	FOXB1	0	2	1204	minCMV	1	set2	0.481631	0.487685	0.998908	-0.974003
FOXB1-2:1204, 1, set2, minProm	FOXB1	0	2	1204	minProm	1	set2	0.368204	0.543985	0.998908	-0.481883
FOXB1-2:1204, 1, set2, minTK	FOXB1	0	2	1204	minTK	1	set2	0.142118	0.706185	0.998908	-0.264258
FOXB1-2:1537, 4, set2, minCMV	FOXB1	0	2	1537	minCMV	4	set2	1.47231	0.224982	0.979706	0.784762
FOXB1-2:1537, 4, set2, minProm	FOXB1	0	2	1537	minProm	4	set2	0.271416	0.602384	0.998908	-0.266107
FOXB1-2:1537, 4, set2, minTK	FOXB1	0	2	1537	minTK	4	set2	0.6396	0.423856	0.998908	-0.4284
FOXB1-2:1870, 8, set2, minCMV	FOXB1	0	2	1870	minCMV	8	set2	1.25503	0.262594	0.993101	0.741265
FOXB1-2:1870, 8, set2, minProm	FOXB1	0	2	1870	minProm	8	set2	0.00136802	0.970496	1	-0.0331149
FOXB1-2:1870, 8, set2, minTK	FOXB1	0	2	1870	minTK	8	set2	0.344369	0.557318	0.998908	-0.229324
FOXB1-2:205, 1, set1, minCMV	FOXB1	0	2	205	minCMV	1	set1	2.45144	0.117417	0.885081	-1.32195
FOXB1-2:205, 1, set1, minProm	FOXB1	0	2	205	minProm	1	set1	0.11021	0.739905	0.999821	-0.322214
FOXB1-2:205, 1, set1, minTK	FOXB1	0	2	205	minTK	1	set1	0.837053	0.360241	0.998908	0.26303
FOXB1-2:538, 4, set1, minCMV	FOXB1	0	2	538	minCMV	4	set1	0.113211	0.736517	0.998908	0.218369
FOXB1-2:538, 4, set1, minProm	FOXB1	0	2	538	minProm	4	set1	0.946706	0.330559	0.998908	-0.567016
FOXB1-2:538, 4, set1, minTK	FOXB1	0	2	538	minTK	4	set1	0.0402413	0.841009	1	-0.140322
FOXB1-2:871, 8, set1, minCMV	FOXB1	0	2	871	minCMV	8	set1	0.0173062	0.895338	1	-0.083939
FOXB1-2:871, 8, set1, minProm	FOXB1	0	2	871	minProm	8	set1	0.754519	0.385049	0.998908	0.678072
FOXB1-2:871, 8, set1, minTK	FOXB1	0	2	871	minTK	8	set1	0.288471	0.591202	0.998908	0.277014
FOXC1-1:1205, 1, set2, minCMV	FOXC1	0	1	1205	minCMV	1	set2	0.199464	0.655154	0.998908	-0.106102
FOXC1-1:1205, 1, set2, minProm	FOXC1	0	1	1205	minProm	1	set2	0.00981346	0.921088	1	-0.0215118
FOXC1-1:1205, 1, set2, minTK	FOXC1	0	1	1205	minTK	1	set2	1.34733	0.245745	0.979706	-0.210515
FOXC1-1:1538, 4, set2, minCMV	FOXC1	0	1	1538	minCMV	4	set2	0.111269	0.738704	0.99909	0.0954216
FOXC1-1:1538, 4, set2, minProm	FOXC1	0	1	1538	minProm	4	set2	0.140358	0.707925	0.998908	-0.0825521
FOXC1-1:1538, 4, set2, minTK	FOXC1	0	1	1538	minTK	4	set2	1.51487	0.218398	0.979706	-0.315721
FOXC1-1:1871, 8, set2, minCMV	FOXC1	0	1	1871	minCMV	8	set2	0.0525591	0.818669	1	0.050031
FOXC1-1:1871, 8, set2, minProm	FOXC1	0	1	1871	minProm	8	set2	0.0389886	0.843471	1	0.0469578
FOXC1-1:1871, 8, set2, minTK	FOXC1	0	1	1871	minTK	8	set2	1.29358	0.25539	0.986451	-0.280636
FOXC1-1:206, 1, set1, minCMV	FOXC1	0	1	206	minCMV	1	set1	0.215657	0.642369	0.998908	0.100254
FOXC1-1:206, 1, set1, minProm	FOXC1	0	1	206	minProm	1	set1	0.0740063	0.78559	1	0.0761896
FOXC1-1:206, 1, set1, minTK	FOXC1	0	1	206	minTK	1	set1	0.00133553	0.970848	1	-0.00909063
FOXC1-1:539, 4, set1, minCMV	FOXC1	0	1	539	minCMV	4	set1	0.887333	0.346201	0.998908	-0.236197
FOXC1-1:539, 4, set1, minProm	FOXC1	0	1	539	minProm	4	set1	0.417893	0.51799	0.998908	-0.174421
FOXC1-1:539, 4, set1, minTK	FOXC1	0	1	539	minTK	4	set1	3.49013	0.0617357	0.712344	-0.468758
FOXC1-1:872, 8, set1, minCMV	FOXC1	0	1	872	minCMV	8	set1	1.35155	0.245006	0.979706	0.28995
FOXC1-1:872, 8, set1, minProm	FOXC1	0	1	872	minProm	8	set1	0.0230381	0.879358	1	0.0485869
FOXC1-1:872, 8, set1, minTK	FOXC1	0	1	872	minTK	8	set1	0.00143373	0.969796	1	-0.014629
FOXC1-2:1206, 1, set2, minCMV	FOXC1	0	2	1206	minCMV	1	set2	0.574831	0.448346	0.998908	0.237293
FOXC1-2:1206, 1, set2, minProm	FOXC1	0	2	1206	minProm	1	set2	4.08597	0.0432407	0.631562	-0.645587
FOXC1-2:1206, 1, set2, minTK	FOXC1	0	2	1206	minTK	1	set2	1.25147	0.263272	0.994822	-0.345504
FOXC1-2:1539, 4, set2, minCMV	FOXC1	0	2	1539	minCMV	4	set2	0.0765912	0.781971	1	0.0784917
FOXC1-2:1539, 4, set2, minProm	FOXC1	0	2	1539	minProm	4	set2	0.855546	0.354988	0.998908	0.263958
FOXC1-2:1539, 4, set2, minTK	FOXC1	0	2	1539	minTK	4	set2	0.0021617	0.962916	1	-0.013578
FOXC1-2:1872, 8, set2, minCMV	FOXC1	0	2	1872	minCMV	8	set2	0.022581	0.880552	1	0.0384511
FOXC1-2:1872, 8, set2, minProm	FOXC1	0	2	1872	minProm	8	set2	0.00455061	0.946217	1	-0.0216529
FOXC1-2:1872, 8, set2, minTK	FOXC1	0	2	1872	minTK	8	set2	7.27614	0.00698765	0.221083	-0.928746
FOXC1-2:207, 1, set1, minCMV	FOXC1	0	2	207	minCMV	1	set1	0.291287	0.589397	0.998908	0.205781
FOXC1-2:207, 1, set1, minProm	FOXC1	0	2	207	minProm	1	set1	0.475391	0.490518	0.998908	-0.240859
FOXC1-2:207, 1, set1, minTK	FOXC1	0	2	207	minTK	1	set1	1.37199	0.24147	0.979706	-0.427539
FOXC1-2:540, 4, set1, minCMV	FOXC1	0	2	540	minCMV	4	set1	0.0052304	0.942346	1	0.0274659
FOXC1-2:540, 4, set1, minProm	FOXC1	0	2	540	minProm	4	set1	0.180825	0.670665	0.998908	-0.131681
FOXC1-2:540, 4, set1, minTK	FOXC1	0	2	540	minTK	4	set1	0.0261825	0.871455	1	0.0590132
FOXC1-2:873, 8, set1, minCMV	FOXC1	0	2	873	minCMV	8	set1	0.00409268	0.948991	1	-0.0197417
FOXC1-2:873, 8, set1, minProm	FOXC1	0	2	873	minProm	8	set1	0.000266	0.986993	1	-0.00817651
FOXC1-2:873, 8, set1, minTK	FOXC1	0	2	873	minTK	8	set1	2.78214	0.0953207	0.841583	-0.429514
FOXC1-3:1207, 1, set2, minCMV	FOXC1	0	3	1207	minCMV	1	set2	1.27324	0.25916	0.988682	0.337307
FOXC1-3:1207, 1, set2, minProm	FOXC1	0	3	1207	minProm	1	set2	0.339125	0.560335	0.998908	0.197687
FOXC1-3:1207, 1, set2, minTK	FOXC1	0	3	1207	minTK	1	set2	0.0809249	0.776048	1	0.111659
FOXC1-3:1540, 4, set2, minCMV	FOXC1	0	3	1540	minCMV	4	set2	0.0159443	0.899517	1	0.0443119
FOXC1-3:1540, 4, set2, minProm	FOXC1	0	3	1540	minProm	4	set2	1.44339	0.229591	0.979706	0.435816
FOXC1-3:1540, 4, set2, minTK	FOXC1	0	3	1540	minTK	4	set2	1.40097	0.236561	0.979706	-0.451301
FOXC1-3:1873, 8, set2, minCMV	FOXC1	0	3	1873	minCMV	8	set2	0.792864	0.373235	0.998908	0.365899
FOXC1-3:1873, 8, set2, minProm	FOXC1	0	3	1873	minProm	8	set2	0.283549	0.594385	0.998908	0.164135
FOXC1-3:1873, 8, set2, minTK	FOXC1	0	3	1873	minTK	8	set2	0.00543476	0.941233	1	-0.0277953
FOXC1-3:208, 1, set1, minCMV	FOXC1	0	3	208	minCMV	1	set1	1.00436	0.316257	0.998908	0.283258
FOXC1-3:208, 1, set1, minProm	FOXC1	0	3	208	minProm	1	set1	1.44152	0.229893	0.979706	0.475704
FOXC1-3:208, 1, set1, minTK	FOXC1	0	3	208	minTK	1	set1	0.525222	0.468622	0.998908	0.481431
FOXC1-3:541, 4, set1, minCMV	FOXC1	0	3	541	minCMV	4	set1	0.800504	0.370943	0.998908	0.395427
FOXC1-3:541, 4, set1, minProm	FOXC1	0	3	541	minProm	4	set1	3.02097	0.0821945	0.807216	1.1991
FOXC1-3:541, 4, set1, minTK	FOXC1	0	3	541	minTK	4	set1	0.405152	0.52444	0.998908	-0.285146
FOXC1-3:874, 8, set1, minCMV	FOXC1	0	3	874	minCMV	8	set1	0.0769506	0.781473	1	0.0912463
FOXC1-3:874, 8, set1, minProm	FOXC1	0	3	874	minProm	8	set1	0.252684	0.615191	0.998908	0.246851
FOXC1-3:874, 8, set1, minTK	FOXC1	0	3	874	minTK	8	set1	1.62657	0.202178	0.977851	0.674525
FOXC2-1:1208, 1, set2, minCMV	FOXC2	0	1	1208	minCMV	1	set2	0.147076	0.701345	0.998908	0.0827008
FOXC2-1:1208, 1, set2, minProm	FOXC2	0	1	1208	minProm	1	set2	0.0237111	0.877622	1	0.0342349
FOXC2-1:1208, 1, set2, minTK	FOXC2	0	1	1208	minTK	1	set2	0.712842	0.398502	0.998908	0.214344
FOXC2-1:1541, 4, set2, minCMV	FOXC2	0	1	1541	minCMV	4	set2	2.31558	0.128084	0.906735	0.327756
FOXC2-1:1541, 4, set2, minProm	FOXC2	0	1	1541	minProm	4	set2	0.00727126	0.932045	1	-0.0226498
FOXC2-1:1541, 4, set2, minTK	FOXC2	0	1	1541	minTK	4	set2	1.35846	0.243805	0.979706	0.257605
FOXC2-1:1874, 8, set2, minCMV	FOXC2	0	1	1874	minCMV	8	set2	0.0557823	0.813291	1	-0.0459472
FOXC2-1:1874, 8, set2, minProm	FOXC2	0	1	1874	minProm	8	set2	0.172173	0.678188	0.998908	-0.12039
FOXC2-1:1874, 8, set2, minTK	FOXC2	0	1	1874	minTK	8	set2	0.0212942	0.88398	1	-0.035853
FOXC2-1:209, 1, set1, minCMV	FOXC2	0	1	209	minCMV	1	set1	0.0330556	0.85573	1	0.0500561
FOXC2-1:209, 1, set1, minProm	FOXC2	0	1	209	minProm	1	set1	0.214531	0.643239	0.998908	-0.137244
FOXC2-1:209, 1, set1, minTK	FOXC2	0	1	209	minTK	1	set1	0.199214	0.655356	0.998908	0.124053
FOXC2-1:542, 4, set1, minCMV	FOXC2	0	1	542	minCMV	4	set1	2.05438	0.151769	0.94208	0.402372
FOXC2-1:542, 4, set1, minProm	FOXC2	0	1	542	minProm	4	set1	0.00400598	0.949533	1	0.0193102
FOXC2-1:542, 4, set1, minTK	FOXC2	0	1	542	minTK	4	set1	1.04216	0.30732	0.998908	0.336164
FOXC2-1:875, 8, set1, minCMV	FOXC2	0	1	875	minCMV	8	set1	3.80677	0.0510457	0.658231	0.6251
FOXC2-1:875, 8, set1, minProm	FOXC2	0	1	875	minProm	8	set1	1.89876	0.168217	0.947499	-0.42686
FOXC2-1:875, 8, set1, minTK	FOXC2	0	1	875	minTK	8	set1	0.00107503	0.973844	1	0.0117761
FOXC2-2:1209, 1, set2, minCMV	FOXC2	0	2	1209	minCMV	1	set2	0.183272	0.668576	0.998908	-0.0916397
FOXC2-2:1209, 1, set2, minProm	FOXC2	0	2	1209	minProm	1	set2	0.00428527	0.947806	1	-0.0159868
FOXC2-2:1209, 1, set2, minTK	FOXC2	0	2	1209	minTK	1	set2	2.46073	0.116725	0.882948	0.329362
FOXC2-2:1542, 4, set2, minCMV	FOXC2	0	2	1542	minCMV	4	set2	0.23114	0.63068	0.998908	0.0935761
FOXC2-2:1542, 4, set2, minProm	FOXC2	0	2	1542	minProm	4	set2	0.37311	0.541314	0.998908	-0.141871
FOXC2-2:1542, 4, set2, minTK	FOXC2	0	2	1542	minTK	4	set2	5.26473	0.0217618	0.462194	-0.454666
FOXC2-2:1875, 8, set2, minCMV	FOXC2	0	2	1875	minCMV	8	set2	7.43459	0.00639821	0.205567	0.556283
FOXC2-2:1875, 8, set2, minProm	FOXC2	0	2	1875	minProm	8	set2	1.31717	0.251101	0.980444	0.277087
FOXC2-2:1875, 8, set2, minTK	FOXC2	0	2	1875	minTK	8	set2	4.04511	0.0442995	0.635906	-0.419019
FOXC2-2:210, 1, set1, minCMV	FOXC2	0	2	210	minCMV	1	set1	0.494178	0.48207	0.998908	-0.159557
FOXC2-2:210, 1, set1, minProm	FOXC2	0	2	210	minProm	1	set1	0.295105	0.586968	0.998908	0.122606
FOXC2-2:210, 1, set1, minTK	FOXC2	0	2	210	minTK	1	set1	1.00746	0.315512	0.998908	0.245506
FOXC2-2:543, 4, set1, minCMV	FOXC2	0	2	543	minCMV	4	set1	0.0432889	0.835182	1	-0.0465784
FOXC2-2:543, 4, set1, minProm	FOXC2	0	2	543	minProm	4	set1	0.0800194	0.777271	1	0.0835829
FOXC2-2:543, 4, set1, minTK	FOXC2	0	2	543	minTK	4	set1	0.214582	0.6432	0.998908	-0.121956
FOXC2-2:876, 8, set1, minCMV	FOXC2	0	2	876	minCMV	8	set1	0.00181059	0.966059	1	0.0114561
FOXC2-2:876, 8, set1, minProm	FOXC2	0	2	876	minProm	8	set1	0.240832	0.623606	0.998908	-0.140526
FOXC2-2:876, 8, set1, minTK	FOXC2	0	2	876	minTK	8	set1	3.10782	0.0779171	0.790259	-0.463083
FOXD2-1:1210, 1, set2, minCMV	FOXD2	0	1	1210	minCMV	1	set2	0.155255	0.693563	0.998908	0.161952
FOXD2-1:1210, 1, set2, minProm	FOXD2	0	1	1210	minProm	1	set2	1.80494	0.179117	0.956603	-0.65666
FOXD2-1:1210, 1, set2, minTK	FOXD2	0	1	1210	minTK	1	set2	0.337651	0.561188	0.998908	-0.223752
FOXD2-1:1543, 4, set2, minCMV	FOXD2	0	1	1543	minCMV	4	set2	0.640233	0.423626	0.998908	0.333388
FOXD2-1:1543, 4, set2, minProm	FOXD2	0	1	1543	minProm	4	set2	3.43319	0.0638986	0.721238	-0.980237
FOXD2-1:1543, 4, set2, minTK	FOXD2	0	1	1543	minTK	4	set2	0.037165	0.84713	1	0.0968069
FOXD2-1:1876, 8, set2, minCMV	FOXD2	0	1	1876	minCMV	8	set2	0.330376	0.565438	0.998908	0.263034
FOXD2-1:1876, 8, set2, minProm	FOXD2	0	1	1876	minProm	8	set2	0.620339	0.430921	0.998908	-0.446401
FOXD2-1:1876, 8, set2, minTK	FOXD2	0	1	1876	minTK	8	set2	1.81052	0.178446	0.956603	-0.531455
FOXD2-1:211, 1, set1, minCMV	FOXD2	0	1	211	minCMV	1	set1	1.23907	0.265651	0.996068	0.616215
FOXD2-1:211, 1, set1, minProm	FOXD2	0	1	211	minProm	1	set1	0.279473	0.597047	0.998908	-0.263033
FOXD2-1:211, 1, set1, minTK	FOXD2	0	1	211	minTK	1	set1	0.450045	0.502314	0.998908	-0.325562
FOXD2-1:544, 4, set1, minCMV	FOXD2	0	1	544	minCMV	4	set1	0.322654	0.570017	0.998908	-0.311948
FOXD2-1:544, 4, set1, minProm	FOXD2	0	1	544	minProm	4	set1	0.301123	0.583179	0.998908	0.399269
FOXD2-1:544, 4, set1, minTK	FOXD2	0	1	544	minTK	4	set1	2.02411	0.154819	0.94208	-0.715768
FOXD2-1:877, 8, set1, minCMV	FOXD2	0	1	877	minCMV	8	set1	0.3585	0.549341	0.998908	0.379298
FOXD2-1:877, 8, set1, minProm	FOXD2	0	1	877	minProm	8	set1	0.000525	0.981717	1	-0.0217636
FOXD2-1:877, 8, set1, minTK	FOXD2	0	1	877	minTK	8	set1	0.962404	0.326582	0.998908	-0.408541
FOXD3-1:1211, 1, set2, minCMV	FOXD3	0	1	1211	minCMV	1	set2	0.0413244	0.838913	1	0.081627
FOXD3-1:1211, 1, set2, minProm	FOXD3	0	1	1211	minProm	1	set2	0.00461956	0.945812	1	0.0409507
FOXD3-1:1211, 1, set2, minTK	FOXD3	0	1	1211	minTK	1	set2	0.128855	0.719622	0.998908	-0.106498
FOXD3-1:1544, 4, set2, minCMV	FOXD3	0	1	1544	minCMV	4	set2	0.429677	0.512147	0.998908	0.210962
FOXD3-1:1544, 4, set2, minProm	FOXD3	0	1	1544	minProm	4	set2	0.362426	0.547162	0.998908	-0.319276
FOXD3-1:1544, 4, set2, minTK	FOXD3	0	1	1544	minTK	4	set2	0.00784829	0.929407	1	0.0326466
FOXD3-1:1877, 8, set2, minCMV	FOXD3	0	1	1877	minCMV	8	set2	1.63489	0.201028	0.977749	-0.483971
FOXD3-1:1877, 8, set2, minProm	FOXD3	0	1	1877	minProm	8	set2	0.484793	0.486259	0.998908	0.349516
FOXD3-1:1877, 8, set2, minTK	FOXD3	0	1	1877	minTK	8	set2	4.36414	0.0367029	0.594413	0.793715
FOXD3-1:212, 1, set1, minCMV	FOXD3	0	1	212	minCMV	1	set1	0.000217	0.988237	1	0.00584233
FOXD3-1:212, 1, set1, minProm	FOXD3	0	1	212	minProm	1	set1	0.0444785	0.832966	1	0.109744
FOXD3-1:212, 1, set1, minTK	FOXD3	0	1	212	minTK	1	set1	0.989279	0.319919	0.998908	-0.442286
FOXD3-1:545, 4, set1, minCMV	FOXD3	0	1	545	minCMV	4	set1	0.253295	0.614764	0.998908	0.204237
FOXD3-1:545, 4, set1, minProm	FOXD3	0	1	545	minProm	4	set1	0.947772	0.330287	0.998908	-0.4771
FOXD3-1:545, 4, set1, minTK	FOXD3	0	1	545	minTK	4	set1	0.00978064	0.92122	1	-0.0506535
FOXD3-1:878, 8, set1, minCMV	FOXD3	0	1	878	minCMV	8	set1	2.77803	0.0955659	0.841583	-0.60719
FOXD3-1:878, 8, set1, minProm	FOXD3	0	1	878	minProm	8	set1	0.731836	0.392289	0.998908	0.432427
FOXD3-1:878, 8, set1, minTK	FOXD3	0	1	878	minTK	8	set1	2.27761	0.131254	0.911522	-0.535896
FOXG1-1:1212, 1, set2, minCMV	FOXG1	0	1	1212	minCMV	1	set2	0.0155527	0.900753	1	-0.0555034
FOXG1-1:1212, 1, set2, minProm	FOXG1	0	1	1212	minProm	1	set2	0.167708	0.682157	0.998908	0.107625
FOXG1-1:1212, 1, set2, minTK	FOXG1	0	1	1212	minTK	1	set2	3.03485	0.0814941	0.80162	-0.501024
FOXG1-1:1545, 4, set2, minCMV	FOXG1	0	1	1545	minCMV	4	set2	0.271557	0.602289	0.998908	-0.132346
FOXG1-1:1545, 4, set2, minProm	FOXG1	0	1	1545	minProm	4	set2	0.0540837	0.816104	1	0.0479342
FOXG1-1:1545, 4, set2, minTK	FOXG1	0	1	1545	minTK	4	set2	6.30017	0.0120727	0.31005	-0.569604
FOXG1-1:1878, 8, set2, minCMV	FOXG1	0	1	1878	minCMV	8	set2	0.742588	0.388833	0.998908	0.271797
FOXG1-1:1878, 8, set2, minProm	FOXG1	0	1	1878	minProm	8	set2	0.11178	0.738127	0.99909	-0.102502
FOXG1-1:1878, 8, set2, minTK	FOXG1	0	1	1878	minTK	8	set2	0.493794	0.48224	0.998908	-0.23502
FOXG1-1:213, 1, set1, minCMV	FOXG1	0	1	213	minCMV	1	set1	0.237675	0.625891	0.998908	0.282018
FOXG1-1:213, 1, set1, minProm	FOXG1	0	1	213	minProm	1	set1	0.037178	0.847103	1	-0.0820047
FOXG1-1:213, 1, set1, minTK	FOXG1	0	1	213	minTK	1	set1	0.306911	0.579582	0.998908	-0.257319
FOXG1-1:546, 4, set1, minCMV	FOXG1	0	1	546	minCMV	4	set1	0.00141291	0.970016	1	-0.0116824
FOXG1-1:546, 4, set1, minProm	FOXG1	0	1	546	minProm	4	set1	0.13128	0.717108	0.998908	0.0997835
FOXG1-1:546, 4, set1, minTK	FOXG1	0	1	546	minTK	4	set1	0.720171	0.396088	0.998908	0.200499
FOXG1-1:879, 8, set1, minCMV	FOXG1	0	1	879	minCMV	8	set1	0.656956	0.417637	0.998908	0.419996
FOXG1-1:879, 8, set1, minProm	FOXG1	0	1	879	minProm	8	set1	6.35023	0.0117366	0.303963	-1.0428
FOXG1-1:879, 8, set1, minTK	FOXG1	0	1	879	minTK	8	set1	0.161895	0.687418	0.998908	0.161507
FOXG1-2:1213, 1, set2, minCMV	FOXG1	0	2	1213	minCMV	1	set2	0.101094	0.75052	1	-0.0610591
FOXG1-2:1213, 1, set2, minProm	FOXG1	0	2	1213	minProm	1	set2	2.04593	0.152614	0.94208	-0.282651
FOXG1-2:1213, 1, set2, minTK	FOXG1	0	2	1213	minTK	1	set2	4.32e-05	0.994754	1	0.00116714
FOXG1-2:1546, 4, set2, minCMV	FOXG1	0	2	1546	minCMV	4	set2	0.392864	0.530798	0.998908	0.101677
FOXG1-2:1546, 4, set2, minProm	FOXG1	0	2	1546	minProm	4	set2	0.234839	0.627958	0.998908	0.0830173
FOXG1-2:1546, 4, set2, minTK	FOXG1	0	2	1546	minTK	4	set2	1.04801	0.305966	0.998908	-0.153755
FOXG1-2:1879, 8, set2, minCMV	FOXG1	0	2	1879	minCMV	8	set2	0.0259889	0.871927	1	0.0342979
FOXG1-2:1879, 8, set2, minProm	FOXG1	0	2	1879	minProm	8	set2	0.0508518	0.821588	1	-0.0405757
FOXG1-2:1879, 8, set2, minTK	FOXG1	0	2	1879	minTK	8	set2	1.41888	0.233588	0.979706	0.189107
FOXG1-2:214, 1, set1, minCMV	FOXG1	0	2	214	minCMV	1	set1	0.094143	0.758975	1	0.0590261
FOXG1-2:214, 1, set1, minProm	FOXG1	0	2	214	minProm	1	set1	1.2928	0.255532	0.986451	-0.229122
FOXG1-2:214, 1, set1, minTK	FOXG1	0	2	214	minTK	1	set1	0.00175884	0.966548	1	0.00643655
FOXG1-2:547, 4, set1, minCMV	FOXG1	0	2	547	minCMV	4	set1	0.00109655	0.973584	1	-0.00703279
FOXG1-2:547, 4, set1, minProm	FOXG1	0	2	547	minProm	4	set1	0.0103834	0.918837	1	0.0185053
FOXG1-2:547, 4, set1, minTK	FOXG1	0	2	547	minTK	4	set1	0.871198	0.350624	0.998908	-0.204111
FOXG1-2:880, 8, set1, minCMV	FOXG1	0	2	880	minCMV	8	set1	0.000123	0.991146	1	-0.00210902
FOXG1-2:880, 8, set1, minProm	FOXG1	0	2	880	minProm	8	set1	0.176462	0.674432	0.998908	0.0946381
FOXG1-2:880, 8, set1, minTK	FOXG1	0	2	880	minTK	8	set1	3.92195	0.0476595	0.649857	-0.453072
FOXI1-1:1214, 1, set2, minCMV	FOXI1	0	1	1214	minCMV	1	set2	0.193003	0.660429	0.998908	-0.126109
FOXI1-1:1214, 1, set2, minProm	FOXI1	0	1	1214	minProm	1	set2	0.00276708	0.958048	1	-0.0152686
FOXI1-1:1214, 1, set2, minTK	FOXI1	0	1	1214	minTK	1	set2	0.027466	0.86837	1	0.042089
FOXI1-1:1547, 4, set2, minCMV	FOXI1	0	1	1547	minCMV	4	set2	1.03206	0.309675	0.998908	0.372756
FOXI1-1:1547, 4, set2, minProm	FOXI1	0	1	1547	minProm	4	set2	0.00828216	0.927487	1	-0.0323977
FOXI1-1:1547, 4, set2, minTK	FOXI1	0	1	1547	minTK	4	set2	0.147878	0.700572	0.998908	-0.140504
FOXI1-1:1880, 8, set2, minCMV	FOXI1	0	1	1880	minCMV	8	set2	0.493134	0.482533	0.998908	0.27078
FOXI1-1:1880, 8, set2, minProm	FOXI1	0	1	1880	minProm	8	set2	0.207367	0.648839	0.998908	0.162182
FOXI1-1:1880, 8, set2, minTK	FOXI1	0	1	1880	minTK	8	set2	0.302234	0.582485	0.998908	0.218071
FOXI1-1:215, 1, set1, minCMV	FOXI1	0	1	215	minCMV	1	set1	0.310152	0.577587	0.998908	0.134698
FOXI1-1:215, 1, set1, minProm	FOXI1	0	1	215	minProm	1	set1	0.479874	0.48848	0.998908	0.209048
FOXI1-1:215, 1, set1, minTK	FOXI1	0	1	215	minTK	1	set1	5.9285	0.0148979	0.361436	-0.70828
FOXI1-1:548, 4, set1, minCMV	FOXI1	0	1	548	minCMV	4	set1	0.768036	0.380825	0.998908	0.209767
FOXI1-1:548, 4, set1, minProm	FOXI1	0	1	548	minProm	4	set1	2.6171	0.105717	0.86983	-0.419648
FOXI1-1:548, 4, set1, minTK	FOXI1	0	1	548	minTK	4	set1	0.00579087	0.939341	1	-0.020238
FOXI1-1:881, 8, set1, minCMV	FOXI1	0	1	881	minCMV	8	set1	0.118805	0.730334	0.998908	0.135396
FOXI1-1:881, 8, set1, minProm	FOXI1	0	1	881	minProm	8	set1	0.548166	0.459068	0.998908	-0.280687
FOXI1-1:881, 8, set1, minTK	FOXI1	0	1	881	minTK	8	set1	2.65e-05	0.99589	1	0.0014504
FOXJ2-1:1215, 1, set2, minCMV	FOXJ2	0	1	1215	minCMV	1	set2	0.197924	0.656402	0.998908	-0.101996
FOXJ2-1:1215, 1, set2, minProm	FOXJ2	0	1	1215	minProm	1	set2	0.822657	0.364404	0.998908	-0.18896
FOXJ2-1:1215, 1, set2, minTK	FOXJ2	0	1	1215	minTK	1	set2	6.75457	0.00935077	0.26328	-0.5524
FOXJ2-1:1548, 4, set2, minCMV	FOXJ2	0	1	1548	minCMV	4	set2	0.0712989	0.789455	1	0.0453485
FOXJ2-1:1548, 4, set2, minProm	FOXJ2	0	1	1548	minProm	4	set2	0.195208	0.658617	0.998908	-0.0947291
FOXJ2-1:1548, 4, set2, minTK	FOXJ2	0	1	1548	minTK	4	set2	0.000126	0.991054	1	0.00281118
FOXJ2-1:1881, 8, set2, minCMV	FOXJ2	0	1	1881	minCMV	8	set2	0.663127	0.415458	0.998908	0.203762
FOXJ2-1:1881, 8, set2, minProm	FOXJ2	0	1	1881	minProm	8	set2	1.77067	0.183299	0.966861	-0.320989
FOXJ2-1:1881, 8, set2, minTK	FOXJ2	0	1	1881	minTK	8	set2	2.60987	0.106201	0.871882	-0.29479
FOXJ2-1:216, 1, set1, minCMV	FOXJ2	0	1	216	minCMV	1	set1	0.247793	0.618634	0.998908	-0.101681
FOXJ2-1:216, 1, set1, minProm	FOXJ2	0	1	216	minProm	1	set1	0.0505028	0.822191	1	-0.0681148
FOXJ2-1:216, 1, set1, minTK	FOXJ2	0	1	216	minTK	1	set1	0.0276498	0.867935	1	-0.040749
FOXJ2-1:549, 4, set1, minCMV	FOXJ2	0	1	549	minCMV	4	set1	0.724259	0.39475	0.998908	-0.19464
FOXJ2-1:549, 4, set1, minProm	FOXJ2	0	1	549	minProm	4	set1	0.457969	0.498575	0.998908	-0.203025
FOXJ2-1:549, 4, set1, minTK	FOXJ2	0	1	549	minTK	4	set1	3.45316	0.0631308	0.717587	-0.409878
FOXJ2-1:882, 8, set1, minCMV	FOXJ2	0	1	882	minCMV	8	set1	0.0803147	0.776871	1	0.0587217
FOXJ2-1:882, 8, set1, minProm	FOXJ2	0	1	882	minProm	8	set1	0.855155	0.355098	0.998908	-0.250655
FOXJ2-1:882, 8, set1, minTK	FOXJ2	0	1	882	minTK	8	set1	0.275781	0.59948	0.998908	-0.120986
FOXJ2-2:1216, 1, set2, minCMV	FOXJ2	0	2	1216	minCMV	1	set2	2.89408	0.0889057	0.834329	0.335378
FOXJ2-2:1216, 1, set2, minProm	FOXJ2	0	2	1216	minProm	1	set2	0.0225766	0.880563	1	-0.0339973
FOXJ2-2:1216, 1, set2, minTK	FOXJ2	0	2	1216	minTK	1	set2	0.168048	0.681852	0.998908	-0.0833061
FOXJ2-2:1549, 4, set2, minCMV	FOXJ2	0	2	1549	minCMV	4	set2	0.516949	0.472146	0.998908	-0.167434
FOXJ2-2:1549, 4, set2, minProm	FOXJ2	0	2	1549	minProm	4	set2	0.168648	0.681316	0.998908	0.0784051
FOXJ2-2:1549, 4, set2, minTK	FOXJ2	0	2	1549	minTK	4	set2	0.0390774	0.843295	1	-0.045141
FOXJ2-2:1882, 8, set2, minCMV	FOXJ2	0	2	1882	minCMV	8	set2	2.31414	0.128202	0.906735	0.33733
FOXJ2-2:1882, 8, set2, minProm	FOXJ2	0	2	1882	minProm	8	set2	0.765621	0.381575	0.998908	0.214527
FOXJ2-2:1882, 8, set2, minTK	FOXJ2	0	2	1882	minTK	8	set2	0.503773	0.477847	0.998908	-0.145201
FOXJ2-2:217, 1, set1, minCMV	FOXJ2	0	2	217	minCMV	1	set1	0.266759	0.605514	0.998908	0.115303
FOXJ2-2:217, 1, set1, minProm	FOXJ2	0	2	217	minProm	1	set1	1.65806	0.197866	0.973399	-0.368654
FOXJ2-2:217, 1, set1, minTK	FOXJ2	0	2	217	minTK	1	set1	1.95711	0.161822	0.94208	-0.267759
FOXJ2-2:550, 4, set1, minCMV	FOXJ2	0	2	550	minCMV	4	set1	0.328015	0.56683	0.998908	0.144657
FOXJ2-2:550, 4, set1, minProm	FOXJ2	0	2	550	minProm	4	set1	0.0407793	0.839965	1	0.0470953
FOXJ2-2:550, 4, set1, minTK	FOXJ2	0	2	550	minTK	4	set1	0.0456244	0.83086	1	-0.0488031
FOXJ2-2:883, 8, set1, minCMV	FOXJ2	0	2	883	minCMV	8	set1	0.116995	0.732317	0.998908	0.078082
FOXJ2-2:883, 8, set1, minProm	FOXJ2	0	2	883	minProm	8	set1	0.600617	0.438343	0.998908	-0.195285
FOXJ2-2:883, 8, set1, minTK	FOXJ2	0	2	883	minTK	8	set1	0.109323	0.740916	0.999822	-0.0756631
FOXL1-1:1217, 1, set2, minCMV	FOXL1	0	1	1217	minCMV	1	set2	0.0985807	0.75354	1	0.0728355
FOXL1-1:1217, 1, set2, minProm	FOXL1	0	1	1217	minProm	1	set2	1.09557	0.29524	0.998908	0.232053
FOXL1-1:1217, 1, set2, minTK	FOXL1	0	1	1217	minTK	1	set2	2.41583	0.120114	0.888612	0.325514
FOXL1-1:1550, 4, set2, minCMV	FOXL1	0	1	1550	minCMV	4	set2	0.0335639	0.854638	1	0.041458
FOXL1-1:1550, 4, set2, minProm	FOXL1	0	1	1550	minProm	4	set2	0.351972	0.552999	0.998908	-0.181262
FOXL1-1:1550, 4, set2, minTK	FOXL1	0	1	1550	minTK	4	set2	0.941815	0.331812	0.998908	0.324935
FOXL1-1:1883, 8, set2, minCMV	FOXL1	0	1	1883	minCMV	8	set2	0.153873	0.694861	0.998908	0.104722
FOXL1-1:1883, 8, set2, minProm	FOXL1	0	1	1883	minProm	8	set2	0.0530363	0.817862	1	-0.0646245
FOXL1-1:1883, 8, set2, minTK	FOXL1	0	1	1883	minTK	8	set2	2.58316	0.108006	0.875659	0.438472
FOXL1-1:218, 1, set1, minCMV	FOXL1	0	1	218	minCMV	1	set1	0.866382	0.351959	0.998908	-0.248508
FOXL1-1:218, 1, set1, minProm	FOXL1	0	1	218	minProm	1	set1	0.545242	0.460269	0.998908	-0.205011
FOXL1-1:218, 1, set1, minTK	FOXL1	0	1	218	minTK	1	set1	0.415586	0.519148	0.998908	-0.184233
FOXL1-1:551, 4, set1, minCMV	FOXL1	0	1	551	minCMV	4	set1	0.457145	0.498961	0.998908	-0.153446
FOXL1-1:551, 4, set1, minProm	FOXL1	0	1	551	minProm	4	set1	0.0652044	0.798452	1	0.0775377
FOXL1-1:551, 4, set1, minTK	FOXL1	0	1	551	minTK	4	set1	1.4837	0.223197	0.979706	0.424815
FOXL1-1:884, 8, set1, minCMV	FOXL1	0	1	884	minCMV	8	set1	0.97694	0.322955	0.998908	-0.265701
FOXL1-1:884, 8, set1, minProm	FOXL1	0	1	884	minProm	8	set1	0.387455	0.53364	0.998908	-0.223872
FOXL1-1:884, 8, set1, minTK	FOXL1	0	1	884	minTK	8	set1	1.85449	0.173262	0.949526	0.370481
FOXO1-1:1218, 1, set2, minCMV	FOXO1	0	1	1218	minCMV	1	set2	0.115876	0.733551	0.998908	-0.1997
FOXO1-1:1218, 1, set2, minProm	FOXO1	0	1	1218	minProm	1	set2	-4.24e-09	1	1
FOXO1-1:1218, 1, set2, minTK	FOXO1	0	1	1218	minTK	1	set2	0.419041	0.517416	0.998908	0.615505
FOXO1-1:1551, 4, set2, minCMV	FOXO1	0	1	1551	minCMV	4	set2	0.219224	0.639632	0.998908	-0.228818
FOXO1-1:1551, 4, set2, minProm	FOXO1	0	1	1551	minProm	4	set2	9.9667	0.00159397	0.0665565	1.80734
FOXO1-1:1551, 4, set2, minTK	FOXO1	0	1	1551	minTK	4	set2	2.33521	0.126478	0.904602	-0.793435
FOXO1-1:1884, 8, set2, minCMV	FOXO1	0	1	1884	minCMV	8	set2	0.950911	0.329488	0.998908	0.737622
FOXO1-1:1884, 8, set2, minProm	FOXO1	0	1	1884	minProm	8	set2	0.424798	0.514553	0.998908	-0.452118
FOXO1-1:1884, 8, set2, minTK	FOXO1	0	1	1884	minTK	8	set2	1.674	0.195723	0.973399	0.783718
FOXO1-1:219, 1, set1, minCMV	FOXO1	0	1	219	minCMV	1	set1	1.57459	0.209541	0.977851	0.521053
FOXO1-1:219, 1, set1, minProm	FOXO1	0	1	219	minProm	1	set1	2.07227	0.149998	0.94208	-0.692361
FOXO1-1:219, 1, set1, minTK	FOXO1	0	1	219	minTK	1	set1	0.0696182	0.791894	1	0.0879431
FOXO1-1:552, 4, set1, minCMV	FOXO1	0	1	552	minCMV	4	set1	0.705333	0.400998	0.998908	-0.49033
FOXO1-1:552, 4, set1, minProm	FOXO1	0	1	552	minProm	4	set1	0.487006	0.485266	0.998908	-0.448217
FOXO1-1:552, 4, set1, minTK	FOXO1	0	1	552	minTK	4	set1	1.09903	0.29448	0.998908	-0.463655
FOXO1-1:885, 8, set1, minCMV	FOXO1	0	1	885	minCMV	8	set1	3.40609	0.064956	0.725789	0.681323
FOXO1-1:885, 8, set1, minProm	FOXO1	0	1	885	minProm	8	set1	1.85566	0.173127	0.949526	0.516006
FOXO1-1:885, 8, set1, minTK	FOXO1	0	1	885	minTK	8	set1	3.82683	0.0504382	0.656478	0.97777
FOXO6-1:1219, 1, set2, minCMV	FOXO6	0	1	1219	minCMV	1	set2	0.896961	0.343598	0.998908	-0.34654
FOXO6-1:1219, 1, set2, minProm	FOXO6	0	1	1219	minProm	1	set2	0.117208	0.732082	0.998908	-0.11695
FOXO6-1:1219, 1, set2, minTK	FOXO6	0	1	1219	minTK	1	set2	0.442653	0.505845	0.998908	0.20874
FOXO6-1:1552, 4, set2, minCMV	FOXO6	0	1	1552	minCMV	4	set2	0.524326	0.469002	0.998908	0.230996
FOXO6-1:1552, 4, set2, minProm	FOXO6	0	1	1552	minProm	4	set2	0.739129	0.38994	0.998908	-0.251457
FOXO6-1:1552, 4, set2, minTK	FOXO6	0	1	1552	minTK	4	set2	1.57988	0.208777	0.977851	-0.385643
FOXO6-1:1885, 8, set2, minCMV	FOXO6	0	1	1885	minCMV	8	set2	0.189329	0.663475	0.998908	-0.126594
FOXO6-1:1885, 8, set2, minProm	FOXO6	0	1	1885	minProm	8	set2	0.0654182	0.798129	1	0.0803478
FOXO6-1:1885, 8, set2, minTK	FOXO6	0	1	1885	minTK	8	set2	0.0370919	0.847278	1	-0.0607243
FOXO6-1:220, 1, set1, minCMV	FOXO6	0	1	220	minCMV	1	set1	0.211765	0.645388	0.998908	0.153298
FOXO6-1:220, 1, set1, minProm	FOXO6	0	1	220	minProm	1	set1	0.00417686	0.94847	1	-0.0261786
FOXO6-1:220, 1, set1, minTK	FOXO6	0	1	220	minTK	1	set1	1.17605	0.278162	0.998908	0.42722
FOXO6-1:553, 4, set1, minCMV	FOXO6	0	1	553	minCMV	4	set1	0.0028431	0.957476	1	0.0154244
FOXO6-1:553, 4, set1, minProm	FOXO6	0	1	553	minProm	4	set1	0.516736	0.472237	0.998908	0.216406
FOXO6-1:553, 4, set1, minTK	FOXO6	0	1	553	minTK	4	set1	2.94375	0.0862105	0.818139	-0.568095
FOXO6-1:886, 8, set1, minCMV	FOXO6	0	1	886	minCMV	8	set1	8.36e-05	0.992704	1	-0.00231393
FOXO6-1:886, 8, set1, minProm	FOXO6	0	1	886	minProm	8	set1	2.77956	0.0954741	0.841583	0.627352
FOXO6-1:886, 8, set1, minTK	FOXO6	0	1	886	minTK	8	set1	0.0234155	0.878381	1	-0.0453516
Foxg1-1:1220, 1, set2, minCMV	Foxg1	0	1	1220	minCMV	1	set2	0.873954	0.349863	0.998908	-0.156363
Foxg1-1:1220, 1, set2, minProm	Foxg1	0	1	1220	minProm	1	set2	1.34643	0.245904	0.979706	-0.179891
Foxg1-1:1220, 1, set2, minTK	Foxg1	0	1	1220	minTK	1	set2	0.656183	0.417911	0.998908	0.118445
Foxg1-1:1553, 4, set2, minCMV	Foxg1	0	1	1553	minCMV	4	set2	0.527482	0.467668	0.998908	0.0921778
Foxg1-1:1553, 4, set2, minProm	Foxg1	0	1	1553	minProm	4	set2	1.71087	0.190873	0.971771	0.17741
Foxg1-1:1553, 4, set2, minTK	Foxg1	0	1	1553	minTK	4	set2	0.437642	0.508263	0.998908	0.0865146
Foxg1-1:1886, 8, set2, minCMV	Foxg1	0	1	1886	minCMV	8	set2	0.153986	0.694755	0.998908	0.0571285
Foxg1-1:1886, 8, set2, minProm	Foxg1	0	1	1886	minProm	8	set2	0.23107	0.630732	0.998908	-0.0659222
Foxg1-1:1886, 8, set2, minTK	Foxg1	0	1	1886	minTK	8	set2	1.39376	0.237772	0.979706	0.169815
Foxg1-1:221, 1, set1, minCMV	Foxg1	0	1	221	minCMV	1	set1	0.00103624	0.97432	1	0.0085821
Foxg1-1:221, 1, set1, minProm	Foxg1	0	1	221	minProm	1	set1	1.50147	0.220446	0.979706	-0.3011
Foxg1-1:221, 1, set1, minTK	Foxg1	0	1	221	minTK	1	set1	0.903573	0.341826	0.998908	-0.214131
Foxg1-1:554, 4, set1, minCMV	Foxg1	0	1	554	minCMV	4	set1	0.0188258	0.890867	1	-0.0244842
Foxg1-1:554, 4, set1, minProm	Foxg1	0	1	554	minProm	4	set1	0.150821	0.697752	0.998908	0.0733014
Foxg1-1:554, 4, set1, minTK	Foxg1	0	1	554	minTK	4	set1	0.057927	0.809803	1	-0.0410199
Foxg1-1:887, 8, set1, minCMV	Foxg1	0	1	887	minCMV	8	set1	0.618701	0.431531	0.998908	0.201201
Foxg1-1:887, 8, set1, minProm	Foxg1	0	1	887	minProm	8	set1	0.166219	0.683494	0.998908	-0.0802353
Foxg1-1:887, 8, set1, minTK	Foxg1	0	1	887	minTK	8	set1	0.6032	0.43736	0.998908	-0.170415
Foxg1-2:1221, 1, set2, minCMV	Foxg1	0	2	1221	minCMV	1	set2	1.53845	0.214849	0.979706	0.244165
Foxg1-2:1221, 1, set2, minProm	Foxg1	0	2	1221	minProm	1	set2	0.910516	0.339978	0.998908	0.214153
Foxg1-2:1221, 1, set2, minTK	Foxg1	0	2	1221	minTK	1	set2	0.11825	0.73094	0.998908	0.0746426
Foxg1-2:1554, 4, set2, minCMV	Foxg1	0	2	1554	minCMV	4	set2	3.70014	0.0544078	0.67099	0.341355
Foxg1-2:1554, 4, set2, minProm	Foxg1	0	2	1554	minProm	4	set2	1.29475	0.255174	0.986311	-0.238836
Foxg1-2:1554, 4, set2, minTK	Foxg1	0	2	1554	minTK	4	set2	0.553985	0.456694	0.998908	-0.129782
Foxg1-2:1887, 8, set2, minCMV	Foxg1	0	2	1887	minCMV	8	set2	0.000754	0.978094	1	0.00647088
Foxg1-2:1887, 8, set2, minProm	Foxg1	0	2	1887	minProm	8	set2	0.00670069	0.93476	1	0.018259
Foxg1-2:1887, 8, set2, minTK	Foxg1	0	2	1887	minTK	8	set2	0.0143601	0.904615	1	0.0253245
Foxg1-2:222, 1, set1, minCMV	Foxg1	0	2	222	minCMV	1	set1	0.0659993	0.797253	1	-0.0549141
Foxg1-2:222, 1, set1, minProm	Foxg1	0	2	222	minProm	1	set1	1.59376	0.20679	0.977851	-0.331287
Foxg1-2:222, 1, set1, minTK	Foxg1	0	2	222	minTK	1	set1	0.0326149	0.856685	1	0.0455887
Foxg1-2:555, 4, set1, minCMV	Foxg1	0	2	555	minCMV	4	set1	0.0109973	0.916481	1	-0.0234598
Foxg1-2:555, 4, set1, minProm	Foxg1	0	2	555	minProm	4	set1	0.0302127	0.862009	1	-0.0383788
Foxg1-2:555, 4, set1, minTK	Foxg1	0	2	555	minTK	4	set1	1.3385	0.247298	0.979706	0.251697
Foxg1-2:888, 8, set1, minCMV	Foxg1	0	2	888	minCMV	8	set1	0.0154386	0.901116	1	0.0294362
Foxg1-2:888, 8, set1, minProm	Foxg1	0	2	888	minProm	8	set1	0.20581	0.650072	0.998908	-0.107998
Foxg1-2:888, 8, set1, minTK	Foxg1	0	2	888	minTK	8	set1	0.755453	0.384755	0.998908	-0.173992
Foxj3-1:1222, 1, set2, minCMV	Foxj3	0	1	1222	minCMV	1	set2	1.43785	0.230488	0.979706	0.197488
Foxj3-1:1222, 1, set2, minProm	Foxj3	0	1	1222	minProm	1	set2	3.736	0.0532517	0.669792	-0.277983
Foxj3-1:1222, 1, set2, minTK	Foxj3	0	1	1222	minTK	1	set2	0.400831	0.52666	0.998908	0.100992
Foxj3-1:1555, 4, set2, minCMV	Foxj3	0	1	1555	minCMV	4	set2	1.89563	0.168568	0.947499	0.331543
Foxj3-1:1555, 4, set2, minProm	Foxj3	0	1	1555	minProm	4	set2	0.227577	0.633326	0.998908	0.0851282
Foxj3-1:1555, 4, set2, minTK	Foxj3	0	1	1555	minTK	4	set2	0.0122059	0.912028	1	-0.0188311
Foxj3-1:1888, 8, set2, minCMV	Foxj3	0	1	1888	minCMV	8	set2	3.09988	0.0782981	0.790259	0.23637
Foxj3-1:1888, 8, set2, minProm	Foxj3	0	1	1888	minProm	8	set2	1.62481	0.202422	0.977851	0.224256
Foxj3-1:1888, 8, set2, minTK	Foxj3	0	1	1888	minTK	8	set2	0.00920717	0.923557	1	-0.0172654
Foxj3-1:223, 1, set1, minCMV	Foxj3	0	1	223	minCMV	1	set1	0.120337	0.72867	0.998908	0.0747613
Foxj3-1:223, 1, set1, minProm	Foxj3	0	1	223	minProm	1	set1	0.650387	0.419975	0.998908	-0.186362
Foxj3-1:223, 1, set1, minTK	Foxj3	0	1	223	minTK	1	set1	0.0336925	0.854362	1	-0.041762
Foxj3-1:556, 4, set1, minCMV	Foxj3	0	1	556	minCMV	4	set1	0.14673	0.70168	0.998908	0.0777628
Foxj3-1:556, 4, set1, minProm	Foxj3	0	1	556	minProm	4	set1	0.700651	0.402565	0.998908	-0.210172
Foxj3-1:556, 4, set1, minTK	Foxj3	0	1	556	minTK	4	set1	1.28108	0.257699	0.987455	-0.251336
Foxj3-1:889, 8, set1, minCMV	Foxj3	0	1	889	minCMV	8	set1	1.4826	0.223368	0.979706	0.278759
Foxj3-1:889, 8, set1, minProm	Foxj3	0	1	889	minProm	8	set1	0.617642	0.431925	0.998908	-0.170058
Foxj3-1:889, 8, set1, minTK	Foxj3	0	1	889	minTK	8	set1	0.117403	0.731868	0.998908	-0.0759824
GATA3-1:1071, 1, set2, minCMV	GATA3	0	1	1071	minCMV	1	set2	0.19639	0.657651	0.998908	0.106533
GATA3-1:1071, 1, set2, minProm	GATA3	0	1	1071	minProm	1	set2	0.845448	0.357843	0.998908	0.218526
GATA3-1:1071, 1, set2, minTK	GATA3	0	1	1071	minTK	1	set2	0.151711	0.696905	0.998908	-0.10125
GATA3-1:1404, 4, set2, minCMV	GATA3	0	1	1404	minCMV	4	set2	0.574377	0.448525	0.998908	0.231732
GATA3-1:1404, 4, set2, minProm	GATA3	0	1	1404	minProm	4	set2	0.022219	0.881506	1	0.0424488
GATA3-1:1404, 4, set2, minTK	GATA3	0	1	1404	minTK	4	set2	0.0158105	0.899938	1	0.0301067
GATA3-1:1737, 8, set2, minCMV	GATA3	0	1	1737	minCMV	8	set2	0.244125	0.621243	0.998908	-0.103191
GATA3-1:1737, 8, set2, minProm	GATA3	0	1	1737	minProm	8	set2	0.147226	0.7012	0.998908	0.0856452
GATA3-1:1737, 8, set2, minTK	GATA3	0	1	1737	minTK	8	set2	0.0481324	0.826345	1	0.0486719
GATA3-1:405, 4, set1, minCMV	GATA3	0	1	405	minCMV	4	set1	0.700132	0.402739	0.998908	0.236659
GATA3-1:405, 4, set1, minProm	GATA3	0	1	405	minProm	4	set1	0.554651	0.456423	0.998908	0.244422
GATA3-1:405, 4, set1, minTK	GATA3	0	1	405	minTK	4	set1	0.0010332	0.974358	1	-0.00800763
GATA3-1:72, 1, set1, minCMV	GATA3	0	1	72	minCMV	1	set1	1.01924	0.312699	0.998908	0.252823
GATA3-1:72, 1, set1, minProm	GATA3	0	1	72	minProm	1	set1	0.528958	0.467045	0.998908	0.16657
GATA3-1:72, 1, set1, minTK	GATA3	0	1	72	minTK	1	set1	0.00352005	0.952689	1	-0.0159771
GATA3-1:738, 8, set1, minCMV	GATA3	0	1	738	minCMV	8	set1	0.125624	0.723013	0.998908	0.101069
GATA3-1:738, 8, set1, minProm	GATA3	0	1	738	minProm	8	set1	0.917284	0.338189	0.998908	-0.349008
GATA3-1:738, 8, set1, minTK	GATA3	0	1	738	minTK	8	set1	1.86294	0.172286	0.949526	0.403518
GBX2-1:1568, 4, set2, minTK	GBX2	0	1	1568	minTK	4	set2
GBX2-1:236, 1, set1, minCMV	GBX2	0	1	236	minCMV	1	set1	0.178705	0.672488	0.998908	0.37156
GBX2-1:236, 1, set1, minProm	GBX2	0	1	236	minProm	1	set1
GBX2-1:236, 1, set1, minTK	GBX2	0	1	236	minTK	1	set1	-1.42e-10	1	1	-1.17554
GBX2-1:569, 4, set1, minCMV	GBX2	0	1	569	minCMV	4	set1	0.273239	0.601168	0.998908	-0.305014
GBX2-1:569, 4, set1, minProm	GBX2	0	1	569	minProm	4	set1	-0.00562909	1	1	-0.866433
GBX2-1:569, 4, set1, minTK	GBX2	0	1	569	minTK	4	set1	0.000502	0.982124	1	-0.0120644
GBX2-1:902, 8, set1, minCMV	GBX2	0	1	902	minCMV	8	set1	0.602798	0.437513	0.998908	-0.617672
GBX2-1:902, 8, set1, minProm	GBX2	0	1	902	minProm	8	set1	0.0572378	0.810916	1	0.141472
GBX2-1:902, 8, set1, minTK	GBX2	0	1	902	minTK	8	set1	0.363933	0.54633	0.998908	0.65945
GCM1-1:1072, 1, set2, minCMV	GCM1	0	1	1072	minCMV	1	set2	0.00269092	0.958629	1	0.00924515
GCM1-1:1072, 1, set2, minProm	GCM1	0	1	1072	minProm	1	set2	0.0763018	0.782373	1	0.0386608
GCM1-1:1072, 1, set2, minTK	GCM1	0	1	1072	minTK	1	set2	5.28559	0.0215026	0.458275	0.339557
GCM1-1:1405, 4, set2, minCMV	GCM1	0	1	1405	minCMV	4	set2	1.68044	0.194865	0.973399	0.195418
GCM1-1:1405, 4, set2, minProm	GCM1	0	1	1405	minProm	4	set2	0.000317	0.985788	1	-0.00250191
GCM1-1:1405, 4, set2, minTK	GCM1	0	1	1405	minTK	4	set2	0.0220761	0.881885	1	0.0231444
GCM1-1:1738, 8, set2, minCMV	GCM1	0	1	1738	minCMV	8	set2	1.57274	0.20981	0.977851	0.200603
GCM1-1:1738, 8, set2, minProm	GCM1	0	1	1738	minProm	8	set2	0.0300297	0.862423	1	0.0282958
GCM1-1:1738, 8, set2, minTK	GCM1	0	1	1738	minTK	8	set2	1.61339	0.204016	0.977851	-0.173228
GCM1-1:406, 4, set1, minCMV	GCM1	0	1	406	minCMV	4	set1	0.567621	0.451206	0.998908	-0.152096
GCM1-1:406, 4, set1, minProm	GCM1	0	1	406	minProm	4	set1	0.00541641	0.941332	1	0.013171
GCM1-1:406, 4, set1, minTK	GCM1	0	1	406	minTK	4	set1	0.00377754	0.950992	1	-0.0108843
GCM1-1:73, 1, set1, minCMV	GCM1	0	1	73	minCMV	1	set1	1.37901	0.24027	0.979706	-0.201175
GCM1-1:73, 1, set1, minProm	GCM1	0	1	73	minProm	1	set1	0.0757782	0.783102	1	0.0473864
GCM1-1:73, 1, set1, minTK	GCM1	0	1	73	minTK	1	set1	0.0301696	0.862106	1	0.0279104
GCM1-1:739, 8, set1, minCMV	GCM1	0	1	739	minCMV	8	set1	0.870586	0.350793	0.998908	-0.152334
GCM1-1:739, 8, set1, minProm	GCM1	0	1	739	minProm	8	set1	2.65379	0.103303	0.862014	-0.306612
GCM1-1:739, 8, set1, minTK	GCM1	0	1	739	minTK	8	set1	1.29884	0.254426	0.986282	-0.166229
GLI2-1:1003, 1, set2, minCMV	GLI2	0	1	1003	minCMV	1	set2	0.210682	0.646233	0.998908	-0.0982647
GLI2-1:1003, 1, set2, minProm	GLI2	0	1	1003	minProm	1	set2	1.81408	0.178019	0.956603	0.285124
GLI2-1:1003, 1, set2, minTK	GLI2	0	1	1003	minTK	1	set2	0.0891641	0.765243	1	-0.0662996
GLI2-1:1336, 4, set2, minCMV	GLI2	0	1	1336	minCMV	4	set2	0.0605533	0.805623	1	0.0555323
GLI2-1:1336, 4, set2, minProm	GLI2	0	1	1336	minProm	4	set2	0.155967	0.692897	0.998908	0.0856757
GLI2-1:1336, 4, set2, minTK	GLI2	0	1	1336	minTK	4	set2	0.386591	0.534097	0.998908	0.110544
GLI2-1:1669, 8, set2, minCMV	GLI2	0	1	1669	minCMV	8	set2	1.23369	0.266691	0.998027	0.205736
GLI2-1:1669, 8, set2, minProm	GLI2	0	1	1669	minProm	8	set2	0.493772	0.482249	0.998908	0.0988539
GLI2-1:1669, 8, set2, minTK	GLI2	0	1	1669	minTK	8	set2	0.0633651	0.801254	1	0.0436113
GLI2-1:337, 4, set1, minCMV	GLI2	0	1	337	minCMV	4	set1	4.97525	0.0257124	0.511681	0.403525
GLI2-1:337, 4, set1, minProm	GLI2	0	1	337	minProm	4	set1	0.100396	0.751355	1	0.0584448
GLI2-1:337, 4, set1, minTK	GLI2	0	1	337	minTK	4	set1	0.647517	0.421002	0.998908	0.139087
GLI2-1:4, 1, set1, minCMV	GLI2	0	1	4	minCMV	1	set1	0.647351	0.421061	0.998908	0.135136
GLI2-1:4, 1, set1, minProm	GLI2	0	1	4	minProm	1	set1	1.04899	0.30574	0.998908	-0.164942
GLI2-1:4, 1, set1, minTK	GLI2	0	1	4	minTK	1	set1	0.379232	0.538014	0.998908	-0.121547
GLI2-1:670, 8, set1, minCMV	GLI2	0	1	670	minCMV	8	set1	0.00444681	0.946833	1	0.0122563
GLI2-1:670, 8, set1, minProm	GLI2	0	1	670	minProm	8	set1	0.30234	0.582419	0.998908	0.11844
GLI2-1:670, 8, set1, minTK	GLI2	0	1	670	minTK	8	set1	0.472343	0.491911	0.998908	-0.148703
GLI2-2:1004, 1, set2, minCMV	GLI2	0	2	1004	minCMV	1	set2	0.275037	0.599973	0.998908	-0.0908759
GLI2-2:1004, 1, set2, minProm	GLI2	0	2	1004	minProm	1	set2	4.37297	0.0365133	0.593522	-0.469515
GLI2-2:1004, 1, set2, minTK	GLI2	0	2	1004	minTK	1	set2	0.601347	0.438065	0.998908	0.17478
GLI2-2:1337, 4, set2, minCMV	GLI2	0	2	1337	minCMV	4	set2	0.067794	0.794576	1	0.0407771
GLI2-2:1337, 4, set2, minProm	GLI2	0	2	1337	minProm	4	set2	0.0469183	0.828515	1	0.0505039
GLI2-2:1337, 4, set2, minTK	GLI2	0	2	1337	minTK	4	set2	0.638374	0.4243	0.998908	0.161446
GLI2-2:1670, 8, set2, minCMV	GLI2	0	2	1670	minCMV	8	set2	0.00619437	0.937268	1	-0.0180334
GLI2-2:1670, 8, set2, minProm	GLI2	0	2	1670	minProm	8	set2	0.0671543	0.795526	1	-0.0560268
GLI2-2:1670, 8, set2, minTK	GLI2	0	2	1670	minTK	8	set2	0.284042	0.594064	0.998908	-0.105132
GLI2-2:338, 4, set1, minCMV	GLI2	0	2	338	minCMV	4	set1	0.43151	0.511249	0.998908	-0.182039
GLI2-2:338, 4, set1, minProm	GLI2	0	2	338	minProm	4	set1	0.000269	0.986913	1	0.00395417
GLI2-2:338, 4, set1, minTK	GLI2	0	2	338	minTK	4	set1	0.349096	0.554625	0.998908	0.128667
GLI2-2:5, 1, set1, minCMV	GLI2	0	2	5	minCMV	1	set1	0.249671	0.617307	0.998908	-0.116956
GLI2-2:5, 1, set1, minProm	GLI2	0	2	5	minProm	1	set1	1.20232	0.272859	0.998908	0.241217
GLI2-2:5, 1, set1, minTK	GLI2	0	2	5	minTK	1	set1	1.10566	0.293027	0.998908	0.196523
GLI2-2:671, 8, set1, minCMV	GLI2	0	2	671	minCMV	8	set1	3.76235	0.0524188	0.669792	0.405614
GLI2-2:671, 8, set1, minProm	GLI2	0	2	671	minProm	8	set1	2.38934	0.122165	0.892226	-0.374257
GLI2-2:671, 8, set1, minTK	GLI2	0	2	671	minTK	8	set1	0.0988024	0.753272	1	-0.0637331
GLIS1-1:1005, 1, set2, minCMV	GLIS1	0	1	1005	minCMV	1	set2	0.0491517	0.824546	1	0.123967
GLIS1-1:1005, 1, set2, minProm	GLIS1	0	1	1005	minProm	1	set2	0.209464	0.647188	0.998908	0.281747
GLIS1-1:1005, 1, set2, minTK	GLIS1	0	1	1005	minTK	1	set2	2.1172	0.145652	0.93669	0.485412
GLIS1-1:1338, 4, set2, minCMV	GLIS1	0	1	1338	minCMV	4	set2	0.170797	0.679405	0.998908	-0.298848
GLIS1-1:1338, 4, set2, minProm	GLIS1	0	1	1338	minProm	4	set2	-1.64e-09	1	1
GLIS1-1:1338, 4, set2, minTK	GLIS1	0	1	1338	minTK	4	set2	0.15426	0.694498	0.998908	0.222367
GLIS1-1:1671, 8, set2, minTK	GLIS1	0	1	1671	minTK	8	set2	0.0427669	0	0
GLIS2-1:1006, 1, set2, minCMV	GLIS2	0	1	1006	minCMV	1	set2	0.402949	0.52557	0.998908	0.156762
GLIS2-1:1006, 1, set2, minProm	GLIS2	0	1	1006	minProm	1	set2	2.25755	0.132965	0.915002	-0.393194
GLIS2-1:1006, 1, set2, minTK	GLIS2	0	1	1006	minTK	1	set2	1.57275	0.209808	0.977851	0.305926
GLIS2-1:1339, 4, set2, minCMV	GLIS2	0	1	1339	minCMV	4	set2	1.88e-05	0.996539	1	0.00128111
GLIS2-1:1339, 4, set2, minProm	GLIS2	0	1	1339	minProm	4	set2	0.00263445	0.959065	1	-0.0157694
GLIS2-1:1339, 4, set2, minTK	GLIS2	0	1	1339	minTK	4	set2	0.983507	0.321335	0.998908	-0.26873
GLIS2-1:1672, 8, set2, minCMV	GLIS2	0	1	1672	minCMV	8	set2	0.928192	0.335333	0.998908	0.539099
GLIS2-1:1672, 8, set2, minProm	GLIS2	0	1	1672	minProm	8	set2	0.0052743	0.942105	1	0.0305191
GLIS2-1:1672, 8, set2, minTK	GLIS2	0	1	1672	minTK	8	set2	1.27128	0.259526	0.989002	-0.534225
GLIS2-1:340, 4, set1, minCMV	GLIS2	0	1	340	minCMV	4	set1	0.0287874	0.865271	1	0.19417
GLIS2-1:673, 8, set1, minTK	GLIS2	0	1	673	minTK	8	set1
GLIS2-1:7, 1, set1, minCMV	GLIS2	0	1	7	minCMV	1	set1	-0.0516688	1	1
GLIS2-1:7, 1, set1, minProm	GLIS2	0	1	7	minProm	1	set1	1.33e-10	0	0
GLIS2-1:7, 1, set1, minTK	GLIS2	0	1	7	minTK	1	set1	-1.01e-11	1	1
GMEB2-1:1139, 1, set2, minCMV	GMEB2	0	1	1139	minCMV	1	set2	20.1267	7.25e-06	0.000578	1.1451
GMEB2-1:1139, 1, set2, minProm	GMEB2	0	1	1139	minProm	1	set2	0.0245891	0.875395	1	-0.0453383
GMEB2-1:1139, 1, set2, minTK	GMEB2	0	1	1139	minTK	1	set2	0.123298	0.725484	0.998908	0.0978665
GMEB2-1:140, 1, set1, minCMV	GMEB2	0	1	140	minCMV	1	set1	25.3555	4.77e-07	4.82e-05	1.2896
GMEB2-1:140, 1, set1, minProm	GMEB2	0	1	140	minProm	1	set1	3.94162	0.0471053	0.64913	0.606257
GMEB2-1:140, 1, set1, minTK	GMEB2	0	1	140	minTK	1	set1	0.726559	0.394001	0.998908	0.288447
GMEB2-1:1472, 4, set2, minCMV	GMEB2	0	1	1472	minCMV	4	set2	28.1901	1.1e-07	1.23e-05	1.22702
GMEB2-1:1472, 4, set2, minProm	GMEB2	0	1	1472	minProm	4	set2	0.0745087	0.784882	1	0.0784612
GMEB2-1:1472, 4, set2, minTK	GMEB2	0	1	1472	minTK	4	set2	2.93716	0.0865626	0.81896	0.451186
GMEB2-1:1805, 8, set2, minCMV	GMEB2	0	1	1805	minCMV	8	set2	17.6525	2.65e-05	0.00191486	1.34118
GMEB2-1:1805, 8, set2, minProm	GMEB2	0	1	1805	minProm	8	set2	1.36532	0.242617	0.979706	0.3607
GMEB2-1:1805, 8, set2, minTK	GMEB2	0	1	1805	minTK	8	set2	2.04607	0.1526	0.94208	0.35416
GMEB2-1:473, 4, set1, minCMV	GMEB2	0	1	473	minCMV	4	set1	22.4188	2.19e-06	0.00019	1.45099
GMEB2-1:473, 4, set1, minProm	GMEB2	0	1	473	minProm	4	set1	1.06189	0.302784	0.998908	0.341556
GMEB2-1:473, 4, set1, minTK	GMEB2	0	1	473	minTK	4	set1	1.47021	0.225313	0.979706	0.338246
GMEB2-1:806, 8, set1, minCMV	GMEB2	0	1	806	minCMV	8	set1	14.4913	0.000141	0.0081538	1.2561
GMEB2-1:806, 8, set1, minProm	GMEB2	0	1	806	minProm	8	set1	2.42772	0.119206	0.88774	0.555173
GMEB2-1:806, 8, set1, minTK	GMEB2	0	1	806	minTK	8	set1	0.406059	0.523977	0.998908	0.231786
GMEB2-2:1140, 1, set2, minCMV	GMEB2	0	2	1140	minCMV	1	set2	4.69628	0.0302279	0.548694	0.389012
GMEB2-2:1140, 1, set2, minProm	GMEB2	0	2	1140	minProm	1	set2	0.205186	0.650567	0.998908	0.0821344
GMEB2-2:1140, 1, set2, minTK	GMEB2	0	2	1140	minTK	1	set2	0.0232636	0.878774	1	0.0269853
GMEB2-2:141, 1, set1, minCMV	GMEB2	0	2	141	minCMV	1	set1	3.68251	0.0549861	0.672321	0.342594
GMEB2-2:141, 1, set1, minProm	GMEB2	0	2	141	minProm	1	set1	0.164011	0.68549	0.998908	0.068441
GMEB2-2:141, 1, set1, minTK	GMEB2	0	2	141	minTK	1	set1	0.00313872	0.955322	1	0.0127938
GMEB2-2:1473, 4, set2, minCMV	GMEB2	0	2	1473	minCMV	4	set2	4.94988	0.0260925	0.511681	0.453199
GMEB2-2:1473, 4, set2, minProm	GMEB2	0	2	1473	minProm	4	set2	1.47012	0.225326	0.979706	0.224331
GMEB2-2:1473, 4, set2, minTK	GMEB2	0	2	1473	minTK	4	set2	0.0946269	0.758375	1	0.0598311
GMEB2-2:1806, 8, set2, minCMV	GMEB2	0	2	1806	minCMV	8	set2	4.7525	0.0292557	0.543476	0.379253
GMEB2-2:1806, 8, set2, minProm	GMEB2	0	2	1806	minProm	8	set2	0.0305875	0.861164	1	0.0279193
GMEB2-2:1806, 8, set2, minTK	GMEB2	0	2	1806	minTK	8	set2	4.50823	0.0337322	0.576736	0.340405
GMEB2-2:474, 4, set1, minCMV	GMEB2	0	2	474	minCMV	4	set1	4.95364	0.0260359	0.511681	0.414264
GMEB2-2:474, 4, set1, minProm	GMEB2	0	2	474	minProm	4	set1	0.378571	0.538369	0.998908	0.157885
GMEB2-2:474, 4, set1, minTK	GMEB2	0	2	474	minTK	4	set1	0.301431	0.582987	0.998908	0.121934
GMEB2-2:807, 8, set1, minCMV	GMEB2	0	2	807	minCMV	8	set1	0.960357	0.327097	0.998908	0.284136
GMEB2-2:807, 8, set1, minProm	GMEB2	0	2	807	minProm	8	set1	0.0832701	0.772914	1	-0.074577
GMEB2-2:807, 8, set1, minTK	GMEB2	0	2	807	minTK	8	set1	0.796883	0.372027	0.998908	0.253597
GMEB2-3:1141, 1, set2, minCMV	GMEB2	0	3	1141	minCMV	1	set2	5.34743	0.0207529	0.449685	0.531155
GMEB2-3:1141, 1, set2, minProm	GMEB2	0	3	1141	minProm	1	set2	1.75056	0.185806	0.969502	0.310678
GMEB2-3:1141, 1, set2, minTK	GMEB2	0	3	1141	minTK	1	set2	9.69447	0.00184824	0.0751291	0.620329
GMEB2-3:142, 1, set1, minCMV	GMEB2	0	3	142	minCMV	1	set1	11.8219	0.000585	0.0280716	0.723231
GMEB2-3:142, 1, set1, minProm	GMEB2	0	3	142	minProm	1	set1	11.9887	0.000535	0.0258794	0.667142
GMEB2-3:142, 1, set1, minTK	GMEB2	0	3	142	minTK	1	set1	2.37458	0.123325	0.895194	0.368102
GMEB2-3:1474, 4, set2, minCMV	GMEB2	0	3	1474	minCMV	4	set2	6.69419	0.00967277	0.267301	0.646022
GMEB2-3:1474, 4, set2, minProm	GMEB2	0	3	1474	minProm	4	set2	0.176431	0.674458	0.998908	0.104567
GMEB2-3:1474, 4, set2, minTK	GMEB2	0	3	1474	minTK	4	set2	1.49599	0.221289	0.979706	0.266965
GMEB2-3:1807, 8, set2, minCMV	GMEB2	0	3	1807	minCMV	8	set2	7.25748	0.00706064	0.222247	0.665782
GMEB2-3:1807, 8, set2, minProm	GMEB2	0	3	1807	minProm	8	set2	0.877446	0.348902	0.998908	0.219978
GMEB2-3:1807, 8, set2, minTK	GMEB2	0	3	1807	minTK	8	set2	0.465045	0.495276	0.998908	0.211963
GMEB2-3:475, 4, set1, minCMV	GMEB2	0	3	475	minCMV	4	set1	8.12216	0.00437275	0.151638	0.559991
GMEB2-3:475, 4, set1, minProm	GMEB2	0	3	475	minProm	4	set1	0.595461	0.440315	0.998908	0.225868
GMEB2-3:475, 4, set1, minTK	GMEB2	0	3	475	minTK	4	set1	6.28831	0.0121537	0.31083	0.647974
GMEB2-3:808, 8, set1, minCMV	GMEB2	0	3	808	minCMV	8	set1	11.38	0.000742	0.0342615	0.647482
GMEB2-3:808, 8, set1, minProm	GMEB2	0	3	808	minProm	8	set1	2.14748	0.142805	0.930503	0.292768
GMEB2-3:808, 8, set1, minTK	GMEB2	0	3	808	minTK	8	set1	4.92926	0.0264056	0.514532	0.414619
GRHL1-1:1037, 1, set2, minCMV	GRHL1	0	1	1037	minCMV	1	set2	0.0577356	0.810111	1	-0.0505937
GRHL1-1:1037, 1, set2, minProm	GRHL1	0	1	1037	minProm	1	set2	0.206985	0.649141	0.998908	-0.0899991
GRHL1-1:1037, 1, set2, minTK	GRHL1	0	1	1037	minTK	1	set2	3.30546	0.0690498	0.751987	0.361377
GRHL1-1:1370, 4, set2, minCMV	GRHL1	0	1	1370	minCMV	4	set2	0.015941	0.899528	1	0.0250066
GRHL1-1:1370, 4, set2, minProm	GRHL1	0	1	1370	minProm	4	set2	0.214608	0.643179	0.998908	-0.0987458
GRHL1-1:1370, 4, set2, minTK	GRHL1	0	1	1370	minTK	4	set2	0.392409	0.531036	0.998908	-0.10519
GRHL1-1:1703, 8, set2, minCMV	GRHL1	0	1	1703	minCMV	8	set2	0.841671	0.358919	0.998908	0.207295
GRHL1-1:1703, 8, set2, minProm	GRHL1	0	1	1703	minProm	8	set2	2.6775	0.101775	0.860465	-0.366324
GRHL1-1:1703, 8, set2, minTK	GRHL1	0	1	1703	minTK	8	set2	3.70529	0.0542402	0.67099	-0.477913
GRHL1-1:371, 4, set1, minCMV	GRHL1	0	1	371	minCMV	4	set1	2.72629	0.0987083	0.84827	-0.329335
GRHL1-1:371, 4, set1, minProm	GRHL1	0	1	371	minProm	4	set1	0.601397	0.438045	0.998908	-0.169976
GRHL1-1:371, 4, set1, minTK	GRHL1	0	1	371	minTK	4	set1	0.205864	0.650029	0.998908	-0.0828384
GRHL1-1:38, 1, set1, minCMV	GRHL1	0	1	38	minCMV	1	set1	1.59804	0.206181	0.977851	-0.296997
GRHL1-1:38, 1, set1, minProm	GRHL1	0	1	38	minProm	1	set1	0.608649	0.435297	0.998908	-0.184704
GRHL1-1:38, 1, set1, minTK	GRHL1	0	1	38	minTK	1	set1	0.620955	0.430693	0.998908	-0.166889
GRHL1-1:704, 8, set1, minCMV	GRHL1	0	1	704	minCMV	8	set1	1.7585	0.184811	0.967893	-0.275436
GRHL1-1:704, 8, set1, minProm	GRHL1	0	1	704	minProm	8	set1	0.0289413	0.864915	1	-0.0327263
GRHL1-1:704, 8, set1, minTK	GRHL1	0	1	704	minTK	8	set1	0.000931	0.975659	1	-0.00639691
GRHL1-2:1038, 1, set2, minCMV	GRHL1	0	2	1038	minCMV	1	set2	1.01787	0.313026	0.998908	0.272446
GRHL1-2:1038, 1, set2, minProm	GRHL1	0	2	1038	minProm	1	set2	0.614145	0.433231	0.998908	0.232911
GRHL1-2:1038, 1, set2, minTK	GRHL1	0	2	1038	minTK	1	set2	0.309805	0.5778	0.998908	0.140332
GRHL1-2:1371, 4, set2, minCMV	GRHL1	0	2	1371	minCMV	4	set2	0.541596	0.461772	0.998908	-0.25433
GRHL1-2:1371, 4, set2, minProm	GRHL1	0	2	1371	minProm	4	set2	0.0694048	0.792205	1	-0.076378
GRHL1-2:1371, 4, set2, minTK	GRHL1	0	2	1371	minTK	4	set2	0.610518	0.434593	0.998908	0.196173
GRHL1-2:1704, 8, set2, minCMV	GRHL1	0	2	1704	minCMV	8	set2	3.7634	0.0523859	0.669792	-0.631978
GRHL1-2:1704, 8, set2, minProm	GRHL1	0	2	1704	minProm	8	set2	0.00512569	0.942925	1	0.0250963
GRHL1-2:1704, 8, set2, minTK	GRHL1	0	2	1704	minTK	8	set2	0.0663732	0.796692	1	-0.0782295
GRHL1-2:372, 4, set1, minCMV	GRHL1	0	2	372	minCMV	4	set1	0.314952	0.574657	0.998908	-0.215013
GRHL1-2:372, 4, set1, minProm	GRHL1	0	2	372	minProm	4	set1	0.0026783	0.958726	1	0.022266
GRHL1-2:372, 4, set1, minTK	GRHL1	0	2	372	minTK	4	set1	2.09414	0.147865	0.940515	-0.632623
GRHL1-2:39, 1, set1, minCMV	GRHL1	0	2	39	minCMV	1	set1	1.27471	0.258885	0.988682	0.570257
GRHL1-2:39, 1, set1, minProm	GRHL1	0	2	39	minProm	1	set1	1.05972	0.303279	0.998908	-0.310018
GRHL1-2:39, 1, set1, minTK	GRHL1	0	2	39	minTK	1	set1	0.000289	0.986427	1	0.00561132
GRHL1-2:705, 8, set1, minCMV	GRHL1	0	2	705	minCMV	8	set1	0.0237458	0.877533	1	-0.0496123
GRHL1-2:705, 8, set1, minProm	GRHL1	0	2	705	minProm	8	set1	0.174137	0.676461	0.998908	-0.151445
GRHL1-2:705, 8, set1, minTK	GRHL1	0	2	705	minTK	8	set1	0.498809	0.480024	0.998908	0.251107
HES5-1:1174, 1, set2, minCMV	HES5	0	1	1174	minCMV	1	set2	0.200092	0.654647	0.998908	-0.139636
HES5-1:1174, 1, set2, minProm	HES5	0	1	1174	minProm	1	set2	0.368471	0.543839	0.998908	0.236813
HES5-1:1174, 1, set2, minTK	HES5	0	1	1174	minTK	1	set2	0.357322	0.549997	0.998908	0.233709
HES5-1:1507, 4, set2, minCMV	HES5	0	1	1507	minCMV	4	set2	0.397843	0.528205	0.998908	-0.261265
HES5-1:1507, 4, set2, minProm	HES5	0	1	1507	minProm	4	set2	0.000303	0.986105	1	-0.00616989
HES5-1:1507, 4, set2, minTK	HES5	0	1	1507	minTK	4	set2	0.155076	0.693731	0.998908	-0.156123
HES5-1:175, 1, set1, minCMV	HES5	0	1	175	minCMV	1	set1	0.43681	0.508666	0.998908	-0.326656
HES5-1:175, 1, set1, minProm	HES5	0	1	175	minProm	1	set1	1.04989	0.305533	0.998908	-0.572055
HES5-1:175, 1, set1, minTK	HES5	0	1	175	minTK	1	set1	0.489937	0.483955	0.998908	0.311836
HES5-1:1840, 8, set2, minCMV	HES5	0	1	1840	minCMV	8	set2	0.0833479	0.772811	1	-0.1164
HES5-1:1840, 8, set2, minProm	HES5	0	1	1840	minProm	8	set2	0.00789961	0.929177	1	0.0389717
HES5-1:1840, 8, set2, minTK	HES5	0	1	1840	minTK	8	set2	0.770702	0.38	0.998908	-0.327502
HES5-1:508, 4, set1, minCMV	HES5	0	1	508	minCMV	4	set1	1.04908	0.305719	0.998908	-0.346296
HES5-1:508, 4, set1, minProm	HES5	0	1	508	minProm	4	set1	1.06689	0.301649	0.998908	0.784349
HES5-1:508, 4, set1, minTK	HES5	0	1	508	minTK	4	set1	0.0350975	0.851391	1	0.0657689
HES5-1:841, 8, set1, minCMV	HES5	0	1	841	minCMV	8	set1	0.113597	0.736086	0.998908	-0.209179
HES5-1:841, 8, set1, minProm	HES5	0	1	841	minProm	8	set1	0.54715	0.459485	0.998908	0.453754
HES5-1:841, 8, set1, minTK	HES5	0	1	841	minTK	8	set1	0.294202	0.58754	0.998908	-0.339442
HESX1-1:1236, 1, set2, minCMV	HESX1	0	1	1236	minCMV	1	set2	2.29271	0.129983	0.90973	0.438904
HESX1-1:1236, 1, set2, minProm	HESX1	0	1	1236	minProm	1	set2	0.0252062	0.873854	1	-0.0551632
HESX1-1:1236, 1, set2, minTK	HESX1	0	1	1236	minTK	1	set2	0.800284	0.371008	0.998908	0.301186
HESX1-1:1569, 4, set2, minCMV	HESX1	0	1	1569	minCMV	4	set2	1.39188	0.238088	0.979706	-0.394858
HESX1-1:1569, 4, set2, minProm	HESX1	0	1	1569	minProm	4	set2	2.31e-05	0.996168	1	0.00175804
HESX1-1:1569, 4, set2, minTK	HESX1	0	1	1569	minTK	4	set2	0.38472	0.535088	0.998908	-0.187054
HESX1-1:1902, 8, set2, minCMV	HESX1	0	1	1902	minCMV	8	set2	0.0480181	0.826548	1	-0.0905432
HESX1-1:1902, 8, set2, minProm	HESX1	0	1	1902	minProm	8	set2	0.230601	0.631078	0.998908	-0.151103
HESX1-1:1902, 8, set2, minTK	HESX1	0	1	1902	minTK	8	set2	0.00877478	0.925368	1	0.0386648
HESX1-1:237, 1, set1, minCMV	HESX1	0	1	237	minCMV	1	set1	0.264333	0.607159	0.998908	-0.135238
HESX1-1:237, 1, set1, minProm	HESX1	0	1	237	minProm	1	set1	0.184633	0.667422	0.998908	-0.133377
HESX1-1:237, 1, set1, minTK	HESX1	0	1	237	minTK	1	set1	1.33201	0.248447	0.979706	0.328537
HESX1-1:570, 4, set1, minCMV	HESX1	0	1	570	minCMV	4	set1	0.339957	0.559854	0.998908	-0.207137
HESX1-1:570, 4, set1, minProm	HESX1	0	1	570	minProm	4	set1	1.16689	0.280041	0.998908	0.355155
HESX1-1:570, 4, set1, minTK	HESX1	0	1	570	minTK	4	set1	0.00425354	0.948	1	-0.0222492
HESX1-1:903, 8, set1, minCMV	HESX1	0	1	903	minCMV	8	set1	0.00366571	0.951721	1	-0.0245199
HESX1-1:903, 8, set1, minProm	HESX1	0	1	903	minProm	8	set1	3.97567	0.0461621	0.644613	-0.855301
HESX1-1:903, 8, set1, minTK	HESX1	0	1	903	minTK	8	set1	0.0555908	0.813606	1	0.076783
HEY2-1:1175, 1, set2, minCMV	HEY2	0	1	1175	minCMV	1	set2	1.25793	0.262043	0.992853	-0.206716
HEY2-1:1175, 1, set2, minProm	HEY2	0	1	1175	minProm	1	set2	0.493594	0.482328	0.998908	-0.152667
HEY2-1:1175, 1, set2, minTK	HEY2	0	1	1175	minTK	1	set2	0.218537	0.640157	0.998908	0.0794424
HEY2-1:1508, 4, set2, minCMV	HEY2	0	1	1508	minCMV	4	set2	0.658149	0.417214	0.998908	-0.152367
HEY2-1:1508, 4, set2, minProm	HEY2	0	1	1508	minProm	4	set2	2.02225	0.155009	0.94208	-0.258773
HEY2-1:1508, 4, set2, minTK	HEY2	0	1	1508	minTK	4	set2	0.377334	0.539034	0.998908	0.111893
HEY2-1:176, 1, set1, minCMV	HEY2	0	1	176	minCMV	1	set1	0.013649	0.906995	1	-0.033902
HEY2-1:176, 1, set1, minProm	HEY2	0	1	176	minProm	1	set1	0.000238	0.98769	1	0.00417636
HEY2-1:176, 1, set1, minTK	HEY2	0	1	176	minTK	1	set1	0.229857	0.63163	0.998908	-0.10892
HEY2-1:1841, 8, set2, minCMV	HEY2	0	1	1841	minCMV	8	set2	0.640447	0.423549	0.998908	-0.157482
HEY2-1:1841, 8, set2, minProm	HEY2	0	1	1841	minProm	8	set2	0.00160483	0.968045	1	0.00877672
HEY2-1:1841, 8, set2, minTK	HEY2	0	1	1841	minTK	8	set2	1.09652	0.295031	0.998908	0.168393
HEY2-1:509, 4, set1, minCMV	HEY2	0	1	509	minCMV	4	set1	0.258745	0.610983	0.998908	-0.125076
HEY2-1:509, 4, set1, minProm	HEY2	0	1	509	minProm	4	set1	0.043129	0.835482	1	-0.0453561
HEY2-1:509, 4, set1, minTK	HEY2	0	1	509	minTK	4	set1	1.99202	0.15813	0.94208	-0.332554
HEY2-1:842, 8, set1, minCMV	HEY2	0	1	842	minCMV	8	set1	0.139557	0.708722	0.998908	-0.0838862
HEY2-1:842, 8, set1, minProm	HEY2	0	1	842	minProm	8	set1	3.22718	0.0724251	0.762514	0.583229
HEY2-1:842, 8, set1, minTK	HEY2	0	1	842	minTK	8	set1	0.0024507	0.960517	1	0.0138031
HINFP1-1:341, 4, set1, minCMV	HINFP1	0	1	341	minCMV	4	set1	0.0246378	0	0
HINFP1-2:1008, 1, set2, minCMV	HINFP1	0	2	1008	minCMV	1	set2	0.0104854	0.91844	1	0.0311803
HINFP1-2:1008, 1, set2, minProm	HINFP1	0	2	1008	minProm	1	set2	3.75247	0.0527295	0.669792	-0.640132
HINFP1-2:1008, 1, set2, minTK	HINFP1	0	2	1008	minTK	1	set2	0.108519	0.741836	0.999822	-0.103485
HINFP1-2:1341, 4, set2, minCMV	HINFP1	0	2	1341	minCMV	4	set2	0.340024	0.559815	0.998908	0.174924
HINFP1-2:1341, 4, set2, minProm	HINFP1	0	2	1341	minProm	4	set2	0.0287734	0.865303	1	0.0816038
HINFP1-2:1341, 4, set2, minTK	HINFP1	0	2	1341	minTK	4	set2	1.4869	0.222698	0.979706	-0.431553
HINFP1-2:1674, 8, set2, minCMV	HINFP1	0	2	1674	minCMV	8	set2	0.117039	0.732268	0.998908	0.11212
HINFP1-2:1674, 8, set2, minProm	HINFP1	0	2	1674	minProm	8	set2	0.437681	0.508244	0.998908	-0.243721
HINFP1-2:1674, 8, set2, minTK	HINFP1	0	2	1674	minTK	8	set2	0.000652	0.979629	1	-0.00877367
HINFP1-2:342, 4, set1, minCMV	HINFP1	0	2	342	minCMV	4	set1	0.0113401	0.915193	1	0.0472704
HINFP1-2:342, 4, set1, minProm	HINFP1	0	2	342	minProm	4	set1	0.116239	0.73315	0.998908	-0.207291
HINFP1-2:342, 4, set1, minTK	HINFP1	0	2	342	minTK	4	set1	13.6341	0.000222	0.0119588	-1.97025
HINFP1-2:675, 8, set1, minCMV	HINFP1	0	2	675	minCMV	8	set1	0.96742	0.325324	0.998908	0.565828
HINFP1-2:675, 8, set1, minProm	HINFP1	0	2	675	minProm	8	set1	0.461064	0.497127	0.998908	0.36484
HINFP1-2:675, 8, set1, minTK	HINFP1	0	2	675	minTK	8	set1	0.0660047	0.797245	1	0.132424
HINFP1-2:9, 1, set1, minCMV	HINFP1	0	2	9	minCMV	1	set1	0.176105	0.674742	0.998908	0.204457
HINFP1-2:9, 1, set1, minProm	HINFP1	0	2	9	minProm	1	set1	1.83447	0.1756	0.953427	0.684029
HINFP1-2:9, 1, set1, minTK	HINFP1	0	2	9	minTK	1	set1	0.3162	0.5739	0.998908	-0.244627
HMBOX1-1:1237, 1, set2, minCMV	HMBOX1	0	1	1237	minCMV	1	set2	0.0955863	0.757192	1	0.0754024
HMBOX1-1:1237, 1, set2, minProm	HMBOX1	0	1	1237	minProm	1	set2	0.121913	0.726969	0.998908	0.106481
HMBOX1-1:1237, 1, set2, minTK	HMBOX1	0	1	1237	minTK	1	set2	0.0130498	0.909051	1	-0.0343111
HMBOX1-1:1570, 4, set2, minCMV	HMBOX1	0	1	1570	minCMV	4	set2	0.306607	0.57977	0.998908	0.194313
HMBOX1-1:1570, 4, set2, minProm	HMBOX1	0	1	1570	minProm	4	set2	0.24347	0.621711	0.998908	-0.192298
HMBOX1-1:1570, 4, set2, minTK	HMBOX1	0	1	1570	minTK	4	set2	1.88384	0.169899	0.949526	-0.510971
HMBOX1-1:1903, 8, set2, minCMV	HMBOX1	0	1	1903	minCMV	8	set2	0.0780628	0.77994	1	0.0990649
HMBOX1-1:1903, 8, set2, minProm	HMBOX1	0	1	1903	minProm	8	set2	2.83343	0.0923207	0.841583	0.724695
HMBOX1-1:1903, 8, set2, minTK	HMBOX1	0	1	1903	minTK	8	set2	0.710025	0.399436	0.998908	0.275922
HMBOX1-1:238, 1, set1, minCMV	HMBOX1	0	1	238	minCMV	1	set1	0.440576	0.506844	0.998908	-0.302758
HMBOX1-1:238, 1, set1, minProm	HMBOX1	0	1	238	minProm	1	set1	0.378126	0.538608	0.998908	0.204492
HMBOX1-1:238, 1, set1, minTK	HMBOX1	0	1	238	minTK	1	set1	0.0315392	0.859043	1	-0.0584685
HMBOX1-1:571, 4, set1, minCMV	HMBOX1	0	1	571	minCMV	4	set1	0.093216	0.760128	1	-0.12589
HMBOX1-1:571, 4, set1, minProm	HMBOX1	0	1	571	minProm	4	set1	1.71766	0.189994	0.970952	-0.554372
HMBOX1-1:571, 4, set1, minTK	HMBOX1	0	1	571	minTK	4	set1	0.00911291	0.923948	1	-0.0348804
HMBOX1-1:904, 8, set1, minCMV	HMBOX1	0	1	904	minCMV	8	set1	0.0227815	0.880027	1	-0.0501906
HMBOX1-1:904, 8, set1, minProm	HMBOX1	0	1	904	minProm	8	set1	0.235627	0.627383	0.998908	-0.233334
HMBOX1-1:904, 8, set1, minTK	HMBOX1	0	1	904	minTK	8	set1	2.98555	0.0840107	0.814625	0.658473
HNF1A-1:1238, 1, set2, minCMV	HNF1A	0	1	1238	minCMV	1	set2	0.00471307	0.945267	1	-0.0195638
HNF1A-1:1238, 1, set2, minProm	HNF1A	0	1	1238	minProm	1	set2	0.0728776	0.787192	1	0.0758346
HNF1A-1:1238, 1, set2, minTK	HNF1A	0	1	1238	minTK	1	set2	1.7226	0.189359	0.970188	-0.485857
HNF1A-1:1571, 4, set2, minCMV	HNF1A	0	1	1571	minCMV	4	set2	2.05063	0.152143	0.94208	0.346271
HNF1A-1:1571, 4, set2, minProm	HNF1A	0	1	1571	minProm	4	set2	0.102883	0.748397	1	-0.11045
HNF1A-1:1571, 4, set2, minTK	HNF1A	0	1	1571	minTK	4	set2	0.00440203	0.947101	1	-0.0181005
HNF1A-1:1904, 8, set2, minCMV	HNF1A	0	1	1904	minCMV	8	set2	0.208783	0.647723	0.998908	-0.127998
HNF1A-1:1904, 8, set2, minProm	HNF1A	0	1	1904	minProm	8	set2	1.13104	0.287553	0.998908	-0.343843
HNF1A-1:1904, 8, set2, minTK	HNF1A	0	1	1904	minTK	8	set2	0.219984	0.639052	0.998908	-0.175694
HNF1A-1:239, 1, set1, minCMV	HNF1A	0	1	239	minCMV	1	set1	0.00378258	0.950959	1	-0.0227985
HNF1A-1:239, 1, set1, minProm	HNF1A	0	1	239	minProm	1	set1	0.713541	0.398271	0.998908	-0.288359
HNF1A-1:239, 1, set1, minTK	HNF1A	0	1	239	minTK	1	set1	0.728449	0.393386	0.998908	-0.294894
HNF1A-1:572, 4, set1, minCMV	HNF1A	0	1	572	minCMV	4	set1	0.444288	0.50506	0.998908	0.216383
HNF1A-1:572, 4, set1, minProm	HNF1A	0	1	572	minProm	4	set1	1.4215	0.233157	0.979706	-0.480467
HNF1A-1:572, 4, set1, minTK	HNF1A	0	1	572	minTK	4	set1	1.84612	0.174236	0.950342	-0.526286
HNF1A-1:905, 8, set1, minCMV	HNF1A	0	1	905	minCMV	8	set1	0.0464982	0.829273	1	-0.0788271
HNF1A-1:905, 8, set1, minProm	HNF1A	0	1	905	minProm	8	set1	0.141534	0.70676	0.998908	0.12637
HNF1A-1:905, 8, set1, minTK	HNF1A	0	1	905	minTK	8	set1	0.829525	0.36241	0.998908	0.330138
HNF4A-1:1276, 1, set2, minCMV	HNF4A	0	1	1276	minCMV	1	set2	2.12516	0.144898	0.934956	0.322442
HNF4A-1:1276, 1, set2, minProm	HNF4A	0	1	1276	minProm	1	set2	0.486185	0.485634	0.998908	-0.144669
HNF4A-1:1276, 1, set2, minTK	HNF4A	0	1	1276	minTK	1	set2	0.0154873	0.900961	1	0.0268221
HNF4A-1:1609, 4, set2, minCMV	HNF4A	0	1	1609	minCMV	4	set2	0.255513	0.61322	0.998908	-0.134538
HNF4A-1:1609, 4, set2, minProm	HNF4A	0	1	1609	minProm	4	set2	0.145338	0.703031	0.998908	-0.0918007
HNF4A-1:1609, 4, set2, minTK	HNF4A	0	1	1609	minTK	4	set2	0.475807	0.490328	0.998908	0.21552
HNF4A-1:1942, 8, set2, minCMV	HNF4A	0	1	1942	minCMV	8	set2	0.276487	0.599013	0.998908	-0.131352
HNF4A-1:1942, 8, set2, minProm	HNF4A	0	1	1942	minProm	8	set2	0.444188	0.505108	0.998908	-0.186006
HNF4A-1:1942, 8, set2, minTK	HNF4A	0	1	1942	minTK	8	set2	0.10862	0.741721	0.999822	0.0848519
HNF4A-1:277, 1, set1, minCMV	HNF4A	0	1	277	minCMV	1	set1	0.6597	0.416666	0.998908	0.193631
HNF4A-1:277, 1, set1, minProm	HNF4A	0	1	277	minProm	1	set1	1.60728	0.204875	0.977851	-0.278736
HNF4A-1:277, 1, set1, minTK	HNF4A	0	1	277	minTK	1	set1	0.165628	0.684027	0.998908	0.0871785
HNF4A-1:610, 4, set1, minCMV	HNF4A	0	1	610	minCMV	4	set1	0.53711	0.463633	0.998908	0.165034
HNF4A-1:610, 4, set1, minProm	HNF4A	0	1	610	minProm	4	set1	0.294486	0.58736	0.998908	-0.127508
HNF4A-1:610, 4, set1, minTK	HNF4A	0	1	610	minTK	4	set1	0.78435	0.375814	0.998908	-0.196785
HNF4A-1:943, 8, set1, minCMV	HNF4A	0	1	943	minCMV	8	set1	0.425781	0.514066	0.998908	0.150317
HNF4A-1:943, 8, set1, minProm	HNF4A	0	1	943	minProm	8	set1	0.138848	0.709429	0.998908	-0.0795124
HNF4A-1:943, 8, set1, minTK	HNF4A	0	1	943	minTK	8	set1	1.41322	0.234522	0.979706	-0.255476
HNF4A-2:1277, 1, set2, minCMV	HNF4A	0	2	1277	minCMV	1	set2	1.14117	0.285406	0.998908	-0.230123
HNF4A-2:1277, 1, set2, minProm	HNF4A	0	2	1277	minProm	1	set2	0.000106	0.991799	1	0.00239443
HNF4A-2:1277, 1, set2, minTK	HNF4A	0	2	1277	minTK	1	set2	1.91564	0.166338	0.944044	-0.283523
HNF4A-2:1610, 4, set2, minCMV	HNF4A	0	2	1610	minCMV	4	set2	0.250366	0.616817	0.998908	0.117028
HNF4A-2:1610, 4, set2, minProm	HNF4A	0	2	1610	minProm	4	set2	1.1399	0.285673	0.998908	-0.290031
HNF4A-2:1610, 4, set2, minTK	HNF4A	0	2	1610	minTK	4	set2	0.20833	0.648079	0.998908	-0.1137
HNF4A-2:1943, 8, set2, minCMV	HNF4A	0	2	1943	minCMV	8	set2	0.290875	0.589661	0.998908	0.157835
HNF4A-2:1943, 8, set2, minProm	HNF4A	0	2	1943	minProm	8	set2	1.94417	0.163217	0.94208	-0.337117
HNF4A-2:1943, 8, set2, minTK	HNF4A	0	2	1943	minTK	8	set2	0.512267	0.474159	0.998908	-0.154323
HNF4A-2:278, 1, set1, minCMV	HNF4A	0	2	278	minCMV	1	set1	0.117483	0.731781	0.998908	-0.0663889
HNF4A-2:278, 1, set1, minProm	HNF4A	0	2	278	minProm	1	set1	0.0404455	0.840612	1	-0.0448741
HNF4A-2:278, 1, set1, minTK	HNF4A	0	2	278	minTK	1	set1	2.27732	0.131278	0.911522	0.316787
HNF4A-2:611, 4, set1, minCMV	HNF4A	0	2	611	minCMV	4	set1	0.040812	0.839901	1	0.0437678
HNF4A-2:611, 4, set1, minProm	HNF4A	0	2	611	minProm	4	set1	0.0546645	0.815137	1	0.062633
HNF4A-2:611, 4, set1, minTK	HNF4A	0	2	611	minTK	4	set1	1.37961	0.240167	0.979706	-0.304778
HNF4A-2:944, 8, set1, minCMV	HNF4A	0	2	944	minCMV	8	set1	0.147112	0.701311	0.998908	-0.101481
HNF4A-2:944, 8, set1, minProm	HNF4A	0	2	944	minProm	8	set1	0.0560801	0.812802	1	0.0564882
HNF4A-2:944, 8, set1, minTK	HNF4A	0	2	944	minTK	8	set1	1.23191	0.267036	0.998027	-0.213668
HNF4A-3:1278, 1, set2, minCMV	HNF4A	0	3	1278	minCMV	1	set2	1.97953	0.15944	0.94208	0.334441
HNF4A-3:1278, 1, set2, minProm	HNF4A	0	3	1278	minProm	1	set2	0.500913	0.479099	0.998908	-0.162803
HNF4A-3:1278, 1, set2, minTK	HNF4A	0	3	1278	minTK	1	set2	0.550989	0.457914	0.998908	0.177574
HNF4A-3:1611, 4, set2, minCMV	HNF4A	0	3	1611	minCMV	4	set2	2.23181	0.135195	0.918478	0.324471
HNF4A-3:1611, 4, set2, minProm	HNF4A	0	3	1611	minProm	4	set2	0.0232704	0.878756	1	0.0400725
HNF4A-3:1611, 4, set2, minTK	HNF4A	0	3	1611	minTK	4	set2	0.290236	0.590069	0.998908	-0.159519
HNF4A-3:1944, 8, set2, minCMV	HNF4A	0	3	1944	minCMV	8	set2	3.35e-06	0.998541	1	-0.000483303
HNF4A-3:1944, 8, set2, minProm	HNF4A	0	3	1944	minProm	8	set2	0.569553	0.450437	0.998908	-0.201761
HNF4A-3:1944, 8, set2, minTK	HNF4A	0	3	1944	minTK	8	set2	0.00609651	0.937764	1	-0.0221629
HNF4A-3:279, 1, set1, minCMV	HNF4A	0	3	279	minCMV	1	set1	0.567671	0.451186	0.998908	0.156266
HNF4A-3:279, 1, set1, minProm	HNF4A	0	3	279	minProm	1	set1	4.71364	0.0299241	0.548694	-0.580776
HNF4A-3:279, 1, set1, minTK	HNF4A	0	3	279	minTK	1	set1	0.372516	0.541636	0.998908	-0.145497
HNF4A-3:612, 4, set1, minCMV	HNF4A	0	3	612	minCMV	4	set1	0.115577	0.733882	0.998908	0.0848105
HNF4A-3:612, 4, set1, minProm	HNF4A	0	3	612	minProm	4	set1	0.275301	0.599798	0.998908	-0.142325
HNF4A-3:612, 4, set1, minTK	HNF4A	0	3	612	minTK	4	set1	0.195286	0.658553	0.998908	-0.0953182
HNF4A-3:945, 8, set1, minCMV	HNF4A	0	3	945	minCMV	8	set1	3.25638	0.0711458	0.755524	-0.450531
HNF4A-3:945, 8, set1, minProm	HNF4A	0	3	945	minProm	8	set1	0.500433	0.47931	0.998908	0.164885
HNF4A-3:945, 8, set1, minTK	HNF4A	0	3	945	minTK	8	set1	0.192444	0.66089	0.998908	-0.106312
HNF4A-4:1279, 1, set2, minCMV	HNF4A	0	4	1279	minCMV	1	set2	0.185009	0.667104	0.998908	0.219707
HNF4A-4:1279, 1, set2, minProm	HNF4A	0	4	1279	minProm	1	set2	0.685187	0.407806	0.998908	-0.306467
HNF4A-4:1279, 1, set2, minTK	HNF4A	0	4	1279	minTK	1	set2	0.0385583	0.844326	1	0.0703718
HNF4A-4:1612, 4, set2, minCMV	HNF4A	0	4	1612	minCMV	4	set2	0.152905	0.695775	0.998908	0.150009
HNF4A-4:1612, 4, set2, minProm	HNF4A	0	4	1612	minProm	4	set2	0.762103	0.382671	0.998908	0.342784
HNF4A-4:1612, 4, set2, minTK	HNF4A	0	4	1612	minTK	4	set2	0.875178	0.349526	0.998908	-0.506041
HNF4A-4:1945, 8, set2, minCMV	HNF4A	0	4	1945	minCMV	8	set2	0.0015643	0.968451	1	0.0198982
HNF4A-4:1945, 8, set2, minProm	HNF4A	0	4	1945	minProm	8	set2	0.191909	0.661333	0.998908	0.146796
HNF4A-4:1945, 8, set2, minTK	HNF4A	0	4	1945	minTK	8	set2	0.183545	0.668344	0.998908	0.189904
HNF4A-4:280, 1, set1, minCMV	HNF4A	0	4	280	minCMV	1	set1	1.36625	0.242457	0.979706	0.284866
HNF4A-4:280, 1, set1, minProm	HNF4A	0	4	280	minProm	1	set1	0.00185167	0.965677	1	-0.010777
HNF4A-4:280, 1, set1, minTK	HNF4A	0	4	280	minTK	1	set1	0.440843	0.506716	0.998908	0.173064
HNF4A-4:613, 4, set1, minCMV	HNF4A	0	4	613	minCMV	4	set1	0.101607	0.74991	1	-0.0725515
HNF4A-4:613, 4, set1, minProm	HNF4A	0	4	613	minProm	4	set1	0.00468111	0.945452	1	0.0201749
HNF4A-4:613, 4, set1, minTK	HNF4A	0	4	613	minTK	4	set1	0.0606581	0.805459	1	0.054469
HNF4A-4:946, 8, set1, minCMV	HNF4A	0	4	946	minCMV	8	set1	0.0591455	0.807852	1	-0.0471683
HNF4A-4:946, 8, set1, minProm	HNF4A	0	4	946	minProm	8	set1	0.579908	0.446348	0.998908	-0.175502
HNF4A-4:946, 8, set1, minTK	HNF4A	0	4	946	minTK	8	set1	3.18469	0.0743313	0.76936	-0.369015
HNF4A-5:1280, 1, set2, minCMV	HNF4A	0	5	1280	minCMV	1	set2	0.268483	0.604352	0.998908	-0.0933257
HNF4A-5:1280, 1, set2, minProm	HNF4A	0	5	1280	minProm	1	set2	0.5151	0.472939	0.998908	0.115408
HNF4A-5:1280, 1, set2, minTK	HNF4A	0	5	1280	minTK	1	set2	0.866805	0.351841	0.998908	-0.17767
HNF4A-5:1613, 4, set2, minCMV	HNF4A	0	5	1613	minCMV	4	set2	0.192939	0.660481	0.998908	0.0840123
HNF4A-5:1613, 4, set2, minProm	HNF4A	0	5	1613	minProm	4	set2	0.00337494	0.953674	1	-0.0136418
HNF4A-5:1613, 4, set2, minTK	HNF4A	0	5	1613	minTK	4	set2	10.3666	0.00128319	0.0554663	-0.522032
HNF4A-5:1946, 8, set2, minCMV	HNF4A	0	5	1946	minCMV	8	set2	0.00580366	0.939274	1	-0.0138523
HNF4A-5:1946, 8, set2, minProm	HNF4A	0	5	1946	minProm	8	set2	0.0366121	0.848257	1	0.0436856
HNF4A-5:1946, 8, set2, minTK	HNF4A	0	5	1946	minTK	8	set2	1.04861	0.305827	0.998908	0.182484
HNF4A-5:281, 1, set1, minCMV	HNF4A	0	5	281	minCMV	1	set1	0.0362025	0.849098	1	0.0379063
HNF4A-5:281, 1, set1, minProm	HNF4A	0	5	281	minProm	1	set1	0.0025346	0.959848	1	0.0104346
HNF4A-5:281, 1, set1, minTK	HNF4A	0	5	281	minTK	1	set1	0.879184	0.348425	0.998908	0.176442
HNF4A-5:614, 4, set1, minCMV	HNF4A	0	5	614	minCMV	4	set1	0.397591	0.528336	0.998908	0.128881
HNF4A-5:614, 4, set1, minProm	HNF4A	0	5	614	minProm	4	set1	0.183993	0.667964	0.998908	0.088851
HNF4A-5:614, 4, set1, minTK	HNF4A	0	5	614	minTK	4	set1	1.21345	0.27065	0.998908	-0.182093
HNF4A-5:947, 8, set1, minCMV	HNF4A	0	5	947	minCMV	8	set1	0.147355	0.701076	0.998908	-0.0672087
HNF4A-5:947, 8, set1, minProm	HNF4A	0	5	947	minProm	8	set1	0.259978	0.610135	0.998908	-0.111609
HNF4A-5:947, 8, set1, minTK	HNF4A	0	5	947	minTK	8	set1	2.32987	0.126913	0.905802	-0.310978
HOMEZ-1:1077, 1, set2, minCMV	HOMEZ	0	1	1077	minCMV	1	set2	0.521607	0.470157	0.998908	0.263029
HOMEZ-1:1077, 1, set2, minProm	HOMEZ	0	1	1077	minProm	1	set2	0.257608	0.611768	0.998908	0.163513
HOMEZ-1:1077, 1, set2, minTK	HOMEZ	0	1	1077	minTK	1	set2	0.18349	0.668391	0.998908	0.104832
HOMEZ-1:1410, 4, set2, minCMV	HOMEZ	0	1	1410	minCMV	4	set2	1.27318	0.259171	0.988682	0.443761
HOMEZ-1:1410, 4, set2, minProm	HOMEZ	0	1	1410	minProm	4	set2	1.17643	0.278083	0.998908	0.333217
HOMEZ-1:1410, 4, set2, minTK	HOMEZ	0	1	1410	minTK	4	set2	3.94485	0.0470152	0.64913	0.578311
HOMEZ-1:1743, 8, set2, minCMV	HOMEZ	0	1	1743	minCMV	8	set2	0.891399	0.345098	0.998908	0.25046
HOMEZ-1:1743, 8, set2, minProm	HOMEZ	0	1	1743	minProm	8	set2	0.419197	0.517338	0.998908	-0.161729
HOMEZ-1:1743, 8, set2, minTK	HOMEZ	0	1	1743	minTK	8	set2	0.0458552	0.830439	1	0.0588818
HOMEZ-1:411, 4, set1, minCMV	HOMEZ	0	1	411	minCMV	4	set1	0.730677	0.392664	0.998908	-0.310436
HOMEZ-1:411, 4, set1, minProm	HOMEZ	0	1	411	minProm	4	set1	0.158848	0.69022	0.998908	0.205308
HOMEZ-1:411, 4, set1, minTK	HOMEZ	0	1	411	minTK	4	set1	0.0296378	0.863315	1	0.0597869
HOMEZ-1:744, 8, set1, minCMV	HOMEZ	0	1	744	minCMV	8	set1	0.194489	0.659206	0.998908	0.204015
HOMEZ-1:744, 8, set1, minProm	HOMEZ	0	1	744	minProm	8	set1	0.361495	0.547677	0.998908	-0.289778
HOMEZ-1:744, 8, set1, minTK	HOMEZ	0	1	744	minTK	8	set1	1.83068	0.176047	0.954575	-0.491523
HOMEZ-1:78, 1, set1, minCMV	HOMEZ	0	1	78	minCMV	1	set1	0.196753	0.657354	0.998908	0.150849
HOMEZ-1:78, 1, set1, minProm	HOMEZ	0	1	78	minProm	1	set1	0.198319	0.656081	0.998908	-0.149934
HOMEZ-1:78, 1, set1, minTK	HOMEZ	0	1	78	minTK	1	set1	0.497215	0.480726	0.998908	0.218732
HOXA10-1:1239, 1, set2, minCMV	HOXA10	0	1	1239	minCMV	1	set2	2.65057	0.103513	0.862014	0.31038
HOXA10-1:1239, 1, set2, minProm	HOXA10	0	1	1239	minProm	1	set2	1.61948	0.203164	0.977851	0.249429
HOXA10-1:1239, 1, set2, minTK	HOXA10	0	1	1239	minTK	1	set2	0.111847	0.738051	0.99909	0.0793864
HOXA10-1:1572, 4, set2, minCMV	HOXA10	0	1	1572	minCMV	4	set2	3.79085	0.0515334	0.663127	0.346887
HOXA10-1:1572, 4, set2, minProm	HOXA10	0	1	1572	minProm	4	set2	0.621873	0.430352	0.998908	0.162982
HOXA10-1:1572, 4, set2, minTK	HOXA10	0	1	1572	minTK	4	set2	4.39712	0.0359996	0.592401	0.468493
HOXA10-1:1905, 8, set2, minCMV	HOXA10	0	1	1905	minCMV	8	set2	0.476371	0.490071	0.998908	0.176284
HOXA10-1:1905, 8, set2, minProm	HOXA10	0	1	1905	minProm	8	set2	3.46908	0.0625262	0.715048	0.464909
HOXA10-1:1905, 8, set2, minTK	HOXA10	0	1	1905	minTK	8	set2	0.0009	0.976072	1	-0.00702157
HOXA10-1:240, 1, set1, minCMV	HOXA10	0	1	240	minCMV	1	set1	2.03168	0.154051	0.94208	0.421689
HOXA10-1:240, 1, set1, minProm	HOXA10	0	1	240	minProm	1	set1	0.000896	0.976119	1	0.00856226
HOXA10-1:240, 1, set1, minTK	HOXA10	0	1	240	minTK	1	set1	2.32467	0.127337	0.906735	0.452202
HOXA10-1:573, 4, set1, minCMV	HOXA10	0	1	573	minCMV	4	set1	5.04815	0.0246522	0.502708	0.526872
HOXA10-1:573, 4, set1, minProm	HOXA10	0	1	573	minProm	4	set1	0.0969203	0.755557	1	0.078325
HOXA10-1:573, 4, set1, minTK	HOXA10	0	1	573	minTK	4	set1	0.415073	0.519406	0.998908	-0.155682
HOXA10-1:906, 8, set1, minCMV	HOXA10	0	1	906	minCMV	8	set1	0.862293	0.353098	0.998908	0.235863
HOXA10-1:906, 8, set1, minProm	HOXA10	0	1	906	minProm	8	set1	3.67504	0.0552329	0.673995	0.518661
HOXA10-1:906, 8, set1, minTK	HOXA10	0	1	906	minTK	8	set1	0.0519538	0.819698	1	0.0555255
HOXA10-2:1240, 1, set2, minCMV	HOXA10	0	2	1240	minCMV	1	set2	0.731935	0.392257	0.998908	-0.199884
HOXA10-2:1240, 1, set2, minProm	HOXA10	0	2	1240	minProm	1	set2	1.20428	0.272468	0.998908	-0.378833
HOXA10-2:1240, 1, set2, minTK	HOXA10	0	2	1240	minTK	1	set2	0.126783	0.721791	0.998908	0.0932389
HOXA10-2:1573, 4, set2, minCMV	HOXA10	0	2	1573	minCMV	4	set2	0.356802	0.550288	0.998908	-0.166207
HOXA10-2:1573, 4, set2, minProm	HOXA10	0	2	1573	minProm	4	set2	0.0383405	0.844761	1	0.0596708
HOXA10-2:1573, 4, set2, minTK	HOXA10	0	2	1573	minTK	4	set2	0.6057	0.436411	0.998908	0.214799
HOXA10-2:1906, 8, set2, minCMV	HOXA10	0	2	1906	minCMV	8	set2	0.0730298	0.786975	1	0.0887109
HOXA10-2:1906, 8, set2, minProm	HOXA10	0	2	1906	minProm	8	set2	1.04856	0.305838	0.998908	-0.375786
HOXA10-2:1906, 8, set2, minTK	HOXA10	0	2	1906	minTK	8	set2	3.326	0.0681926	0.745375	-0.490638
HOXA10-2:241, 1, set1, minCMV	HOXA10	0	2	241	minCMV	1	set1	0.559881	0.454308	0.998908	-0.237895
HOXA10-2:241, 1, set1, minProm	HOXA10	0	2	241	minProm	1	set1	0.045163	0.831704	1	-0.0607303
HOXA10-2:241, 1, set1, minTK	HOXA10	0	2	241	minTK	1	set1	0.0778808	0.78019	1	0.0913241
HOXA10-2:574, 4, set1, minCMV	HOXA10	0	2	574	minCMV	4	set1	0.423187	0.515351	0.998908	0.203862
HOXA10-2:574, 4, set1, minProm	HOXA10	0	2	574	minProm	4	set1	0.741816	0.38908	0.998908	-0.384273
HOXA10-2:574, 4, set1, minTK	HOXA10	0	2	574	minTK	4	set1	0.151156	0.697433	0.998908	-0.104655
HOXA10-2:907, 8, set1, minCMV	HOXA10	0	2	907	minCMV	8	set1	0.0820653	0.774518	1	-0.101708
HOXA10-2:907, 8, set1, minProm	HOXA10	0	2	907	minProm	8	set1	0.175819	0.674991	0.998908	-0.153433
HOXA10-2:907, 8, set1, minTK	HOXA10	0	2	907	minTK	8	set1	0.000726	0.978504	1	-0.00924769
HOXA13-1:1241, 1, set2, minCMV	HOXA13	0	1	1241	minCMV	1	set2	4.3578	0.0368398	0.59506	0.351516
HOXA13-1:1241, 1, set2, minProm	HOXA13	0	1	1241	minProm	1	set2	0.01394	0.906014	1	-0.0249655
HOXA13-1:1241, 1, set2, minTK	HOXA13	0	1	1241	minTK	1	set2	0.0468427	0.828651	1	0.0435584
HOXA13-1:1574, 4, set2, minCMV	HOXA13	0	1	1574	minCMV	4	set2	1.9961	0.157705	0.94208	0.321186
HOXA13-1:1574, 4, set2, minProm	HOXA13	0	1	1574	minProm	4	set2	0.545276	0.460254	0.998908	0.168049
HOXA13-1:1574, 4, set2, minTK	HOXA13	0	1	1574	minTK	4	set2	0.0188799	0.890711	1	0.0313751
HOXA13-1:1907, 8, set2, minCMV	HOXA13	0	1	1907	minCMV	8	set2	4.4858	0.0341776	0.581114	0.40983
HOXA13-1:1907, 8, set2, minProm	HOXA13	0	1	1907	minProm	8	set2	0.292979	0.588318	0.998908	-0.178188
HOXA13-1:1907, 8, set2, minTK	HOXA13	0	1	1907	minTK	8	set2	0.976772	0.322997	0.998908	0.214051
HOXA13-1:242, 1, set1, minCMV	HOXA13	0	1	242	minCMV	1	set1	1.01015	0.314868	0.998908	0.275187
HOXA13-1:242, 1, set1, minProm	HOXA13	0	1	242	minProm	1	set1	0.0538731	0.816456	1	-0.0691957
HOXA13-1:242, 1, set1, minTK	HOXA13	0	1	242	minTK	1	set1	0.131966	0.716403	0.998908	-0.0978462
HOXA13-1:575, 4, set1, minCMV	HOXA13	0	1	575	minCMV	4	set1	0.801991	0.370499	0.998908	0.215431
HOXA13-1:575, 4, set1, minProm	HOXA13	0	1	575	minProm	4	set1	0.595715	0.440218	0.998908	0.207296
HOXA13-1:575, 4, set1, minTK	HOXA13	0	1	575	minTK	4	set1	0.464097	0.495715	0.998908	-0.167814
HOXA13-1:908, 8, set1, minCMV	HOXA13	0	1	908	minCMV	8	set1	2.44617	0.117812	0.886188	0.404295
HOXA13-1:908, 8, set1, minProm	HOXA13	0	1	908	minProm	8	set1	1.33218	0.248418	0.979706	0.339645
HOXA13-1:908, 8, set1, minTK	HOXA13	0	1	908	minTK	8	set1	1.66889	0.196407	0.973399	-0.334444
HOXA13-2:1242, 1, set2, minCMV	HOXA13	0	2	1242	minCMV	1	set2	0.520678	0.470553	0.998908	0.164327
HOXA13-2:1242, 1, set2, minProm	HOXA13	0	2	1242	minProm	1	set2	0.340086	0.55978	0.998908	-0.146862
HOXA13-2:1242, 1, set2, minTK	HOXA13	0	2	1242	minTK	1	set2	0.147049	0.701372	0.998908	0.109943
HOXA13-2:1575, 4, set2, minCMV	HOXA13	0	2	1575	minCMV	4	set2	0.234503	0.628205	0.998908	0.154636
HOXA13-2:1575, 4, set2, minProm	HOXA13	0	2	1575	minProm	4	set2	0.280164	0.596594	0.998908	0.125197
HOXA13-2:1575, 4, set2, minTK	HOXA13	0	2	1575	minTK	4	set2	0.262619	0.608327	0.998908	0.12942
HOXA13-2:1908, 8, set2, minCMV	HOXA13	0	2	1908	minCMV	8	set2	3.74222	0.0530539	0.669792	0.427454
HOXA13-2:1908, 8, set2, minProm	HOXA13	0	2	1908	minProm	8	set2	0.14757	0.700869	0.998908	-0.0896643
HOXA13-2:1908, 8, set2, minTK	HOXA13	0	2	1908	minTK	8	set2	2.80569	0.0939307	0.841583	-0.399346
HOXA13-2:243, 1, set1, minCMV	HOXA13	0	2	243	minCMV	1	set1	1.20052	0.273217	0.998908	-0.36513
HOXA13-2:243, 1, set1, minProm	HOXA13	0	2	243	minProm	1	set1	0.0584931	0.808894	1	0.0748644
HOXA13-2:243, 1, set1, minTK	HOXA13	0	2	243	minTK	1	set1	0.0233545	0.878539	1	-0.0429801
HOXA13-2:576, 4, set1, minCMV	HOXA13	0	2	576	minCMV	4	set1	0.325548	0.568292	0.998908	-0.154033
HOXA13-2:576, 4, set1, minProm	HOXA13	0	2	576	minProm	4	set1	0.572955	0.449087	0.998908	-0.241834
HOXA13-2:576, 4, set1, minTK	HOXA13	0	2	576	minTK	4	set1	0.627621	0.428229	0.998908	0.190609
HOXA13-2:909, 8, set1, minCMV	HOXA13	0	2	909	minCMV	8	set1	0.521992	0.469993	0.998908	0.212751
HOXA13-2:909, 8, set1, minProm	HOXA13	0	2	909	minProm	8	set1	0.0247962	0.874876	1	-0.0519101
HOXA13-2:909, 8, set1, minTK	HOXA13	0	2	909	minTK	8	set1	2.20592	0.137481	0.919238	-0.474036
HOXC10-1:1243, 1, set2, minCMV	HOXC10	0	1	1243	minCMV	1	set2	1.95914	0.161605	0.94208	0.258362
HOXC10-1:1243, 1, set2, minProm	HOXC10	0	1	1243	minProm	1	set2	0.678312	0.410169	0.998908	0.186669
HOXC10-1:1243, 1, set2, minTK	HOXC10	0	1	1243	minTK	1	set2	0.552238	0.457405	0.998908	0.160748
HOXC10-1:1576, 4, set2, minCMV	HOXC10	0	1	1576	minCMV	4	set2	0.0471012	0.828187	1	0.0548987
HOXC10-1:1576, 4, set2, minProm	HOXC10	0	1	1576	minProm	4	set2	4.02115	0.0449331	0.637712	0.506527
HOXC10-1:1576, 4, set2, minTK	HOXC10	0	1	1576	minTK	4	set2	0.532878	0.4654	0.998908	-0.172594
HOXC10-1:1909, 8, set2, minCMV	HOXC10	0	1	1909	minCMV	8	set2	1.12741	0.288329	0.998908	-0.197213
HOXC10-1:1909, 8, set2, minProm	HOXC10	0	1	1909	minProm	8	set2	0.339624	0.560046	0.998908	-0.157837
HOXC10-1:1909, 8, set2, minTK	HOXC10	0	1	1909	minTK	8	set2	3.06068	0.0802079	0.800766	0.407197
HOXC10-1:244, 1, set1, minCMV	HOXC10	0	1	244	minCMV	1	set1	0.00729529	0.931934	1	0.024482
HOXC10-1:244, 1, set1, minProm	HOXC10	0	1	244	minProm	1	set1	0.00626689	0.936902	1	-0.0243709
HOXC10-1:244, 1, set1, minTK	HOXC10	0	1	244	minTK	1	set1	0.008567	0.926255	1	0.0258578
[truncated: 4,143 more rows]

## Sheet: S9A - OPRM1
architecture	motif	neg_ctrl	tre	id	promoter	period	spacer	statistic	pval	fdr	log2fc
ALX3-1:1223, 1, set2, minCMV	ALX3	0	1	1223	minCMV	1	set2	0.126746	0.72183	1	0.260563
ALX3-1:1223, 1, set2, minProm	ALX3	0	1	1223	minProm	1	set2	1.55018	0.213108	1	-1.74464
ALX3-1:1223, 1, set2, minTK	ALX3	0	1	1223	minTK	1	set2	1.74664	0.186299	1	-0.876121
ALX3-1:1556, 4, set2, minCMV	ALX3	0	1	1556	minCMV	4	set2	0.385455	0.534698	1	0.479022
ALX3-1:1556, 4, set2, minProm	ALX3	0	1	1556	minProm	4	set2	1.15759	0.281966	1	0.99532
ALX3-1:1556, 4, set2, minTK	ALX3	0	1	1556	minTK	4	set2	0.630529	0.427161	1	0.534067
ALX3-1:1889, 8, set2, minCMV	ALX3	0	1	1889	minCMV	8	set2	0.107714	0.742762	1	0.370833
ALX3-1:1889, 8, set2, minProm	ALX3	0	1	1889	minProm	8	set2	0.00539679	0.941438	1	0.0619567
ALX3-1:1889, 8, set2, minTK	ALX3	0	1	1889	minTK	8	set2	2.19217	0.138714	1	-0.74323
ALX3-1:224, 1, set1, minCMV	ALX3	0	1	224	minCMV	1	set1	0.152672	0.695995	1	-0.293773
ALX3-1:224, 1, set1, minProm	ALX3	0	1	224	minProm	1	set1	0.715284	0.397695	1	-0.614799
ALX3-1:224, 1, set1, minTK	ALX3	0	1	224	minTK	1	set1	0.101949	0.749503	1	0.232125
ALX3-1:557, 4, set1, minCMV	ALX3	0	1	557	minCMV	4	set1	0.0629691	0.801863	1	0.1919
ALX3-1:557, 4, set1, minProm	ALX3	0	1	557	minProm	4	set1
ALX3-1:557, 4, set1, minTK	ALX3	0	1	557	minTK	4	set1	0.173055	0.677411	1	-0.379585
ALX3-1:890, 8, set1, minCMV	ALX3	0	1	890	minCMV	8	set1	0.187627	0.664899	1	0.362247
ALX3-1:890, 8, set1, minProm	ALX3	0	1	890	minProm	8	set1	0.0192563	0.889634	1	-0.125124
ALX3-1:890, 8, set1, minTK	ALX3	0	1	890	minTK	8	set1	0.00618147	0.937333	1	0.0659977
ALX4-1:1224, 1, set2, minCMV	ALX4	0	1	1224	minCMV	1	set2	0.541085	0.461984	1	0.446437
ALX4-1:1224, 1, set2, minProm	ALX4	0	1	1224	minProm	1	set2	1.62573	0.202295	1	-0.638081
ALX4-1:1224, 1, set2, minTK	ALX4	0	1	1224	minTK	1	set2	0.753339	0.385421	1	-0.395118
ALX4-1:1557, 4, set2, minCMV	ALX4	0	1	1557	minCMV	4	set2	2.23927	0.134545	1	0.791489
ALX4-1:1557, 4, set2, minProm	ALX4	0	1	1557	minProm	4	set2	1.22121	0.269123	1	1.11419
ALX4-1:1557, 4, set2, minTK	ALX4	0	1	1557	minTK	4	set2	0.36466	0.54593	1	0.31101
ALX4-1:1890, 8, set2, minCMV	ALX4	0	1	1890	minCMV	8	set2	1.13037	0.287697	1	0.528782
ALX4-1:1890, 8, set2, minProm	ALX4	0	1	1890	minProm	8	set2	0.00458801	0.945997	1	0.0546117
ALX4-1:1890, 8, set2, minTK	ALX4	0	1	1890	minTK	8	set2	0.850917	0.356293	1	0.793868
ALX4-1:225, 1, set1, minCMV	ALX4	0	1	225	minCMV	1	set1	0.863522	0.352755	1	-0.539863
ALX4-1:225, 1, set1, minProm	ALX4	0	1	225	minProm	1	set1	0.00368266	0.95161	1	0.085536
ALX4-1:225, 1, set1, minTK	ALX4	0	1	225	minTK	1	set1	0.0864484	0.768742	1	-0.147012
ALX4-1:558, 4, set1, minCMV	ALX4	0	1	558	minCMV	4	set1	0.325301	0.568439	1	-0.532298
ALX4-1:558, 4, set1, minProm	ALX4	0	1	558	minProm	4	set1	0.142187	0.706116	1	0.277268
ALX4-1:558, 4, set1, minTK	ALX4	0	1	558	minTK	4	set1	3.19002	0.0740889	1	1.22499
ALX4-1:891, 8, set1, minCMV	ALX4	0	1	891	minCMV	8	set1	0.534845	0.464577	1	0.536945
ALX4-1:891, 8, set1, minProm	ALX4	0	1	891	minProm	8	set1	0.0268618	0.869813	1	0.0991173
ALX4-1:891, 8, set1, minTK	ALX4	0	1	891	minTK	8	set1	6.1e-10	0	0
AR-1:1266, 1, set2, minCMV	AR	0	1	1266	minCMV	1	set2	3.27943	0.0701534	1	0.34273
AR-1:1266, 1, set2, minProm	AR	0	1	1266	minProm	1	set2	0.831726	0.361774	1	-0.120506
AR-1:1266, 1, set2, minTK	AR	0	1	1266	minTK	1	set2	0.198101	0.656258	1	-0.0633965
AR-1:1599, 4, set2, minCMV	AR	0	1	1599	minCMV	4	set2	0.90069	0.342597	1	0.129175
AR-1:1599, 4, set2, minProm	AR	0	1	1599	minProm	4	set2	0.0103053	0.919142	1	-0.0137981
AR-1:1599, 4, set2, minTK	AR	0	1	1599	minTK	4	set2	1.84949	0.173843	1	0.221795
AR-1:1932, 8, set2, minCMV	AR	0	1	1932	minCMV	8	set2	1.52158	0.217381	1	-0.18295
AR-1:1932, 8, set2, minProm	AR	0	1	1932	minProm	8	set2	0.00974384	0.921368	1	0.0150386
AR-1:1932, 8, set2, minTK	AR	0	1	1932	minTK	8	set2	0.063385	0.801224	1	0.0382506
AR-1:267, 1, set1, minCMV	AR	0	1	267	minCMV	1	set1	1.40195	0.236398	1	0.204401
AR-1:267, 1, set1, minProm	AR	0	1	267	minProm	1	set1	0.776949	0.378076	1	-0.181655
AR-1:267, 1, set1, minTK	AR	0	1	267	minTK	1	set1	1.22415	0.268547	1	0.17988
AR-1:600, 4, set1, minCMV	AR	0	1	600	minCMV	4	set1	0.000576	0.980855	1	-0.00347792
AR-1:600, 4, set1, minProm	AR	0	1	600	minProm	4	set1	2.88425	0.0894496	1	0.289762
AR-1:600, 4, set1, minTK	AR	0	1	600	minTK	4	set1	0.109141	0.741124	1	-0.059145
AR-1:933, 8, set1, minCMV	AR	0	1	933	minCMV	8	set1	3.33032	0.0680138	1	-0.275606
AR-1:933, 8, set1, minProm	AR	0	1	933	minProm	8	set1	0.448047	0.503264	1	-0.131668
AR-1:933, 8, set1, minTK	AR	0	1	933	minTK	8	set1	11.7238	0.000617	0.103354	0.568876
AR-2:1267, 1, set2, minCMV	AR	0	2	1267	minCMV	1	set2	0.657195	0.417552	1	0.128565
AR-2:1267, 1, set2, minProm	AR	0	2	1267	minProm	1	set2	2.94576	0.0861034	1	0.237545
AR-2:1267, 1, set2, minTK	AR	0	2	1267	minTK	1	set2	0.043205	0.83534	1	0.0275627
AR-2:1600, 4, set2, minCMV	AR	0	2	1600	minCMV	4	set2	0.249778	0.617231	1	0.0819117
AR-2:1600, 4, set2, minProm	AR	0	2	1600	minProm	4	set2	1.22923	0.267558	1	0.153859
AR-2:1600, 4, set2, minTK	AR	0	2	1600	minTK	4	set2	1.68004	0.194918	1	0.184681
AR-2:1933, 8, set2, minCMV	AR	0	2	1933	minCMV	8	set2	1.03179	0.309739	1	0.14151
AR-2:1933, 8, set2, minProm	AR	0	2	1933	minProm	8	set2	0.0161081	0.899005	1	-0.0183598
AR-2:1933, 8, set2, minTK	AR	0	2	1933	minTK	8	set2	2.99186	0.0836839	1	0.23929
AR-2:268, 1, set1, minCMV	AR	0	2	268	minCMV	1	set1	1.30431	0.253428	1	-0.180037
AR-2:268, 1, set1, minProm	AR	0	2	268	minProm	1	set1	0.031561	0.858995	1	0.0320768
AR-2:268, 1, set1, minTK	AR	0	2	268	minTK	1	set1	1.92895	0.164874	1	-0.225294
AR-2:601, 4, set1, minCMV	AR	0	2	601	minCMV	4	set1	4.72296	0.0297625	0.969409	-0.277295
AR-2:601, 4, set1, minProm	AR	0	2	601	minProm	4	set1	0.142107	0.706195	1	0.0632923
AR-2:601, 4, set1, minTK	AR	0	2	601	minTK	4	set1	0.00158373	0.968256	1	-0.00549426
AR-2:934, 8, set1, minCMV	AR	0	2	934	minCMV	8	set1	0.023117	0.879153	1	0.0283881
AR-2:934, 8, set1, minProm	AR	0	2	934	minProm	8	set1	2.06048	0.151163	1	0.248788
AR-2:934, 8, set1, minTK	AR	0	2	934	minTK	8	set1	0.00470243	0.945329	1	-0.0106993
ARNTL-1:1168, 1, set2, minCMV	ARNTL	0	1	1168	minCMV	1	set2	0.0673564	0.795225	1	0.0718674
ARNTL-1:1168, 1, set2, minProm	ARNTL	0	1	1168	minProm	1	set2	0.353521	0.552127	1	0.143714
ARNTL-1:1168, 1, set2, minTK	ARNTL	0	1	1168	minTK	1	set2	0.79659	0.372115	1	0.218397
ARNTL-1:1501, 4, set2, minCMV	ARNTL	0	1	1501	minCMV	4	set2	0.243934	0.621379	1	-0.133359
ARNTL-1:1501, 4, set2, minProm	ARNTL	0	1	1501	minProm	4	set2	0.0482199	0.82619	1	-0.0607098
ARNTL-1:1501, 4, set2, minTK	ARNTL	0	1	1501	minTK	4	set2	0.0606256	0.80551	1	0.0546633
ARNTL-1:169, 1, set1, minCMV	ARNTL	0	1	169	minCMV	1	set1	0.00677685	0.934391	1	-0.0213019
ARNTL-1:169, 1, set1, minProm	ARNTL	0	1	169	minProm	1	set1	0.00421247	0.948251	1	-0.0214226
ARNTL-1:169, 1, set1, minTK	ARNTL	0	1	169	minTK	1	set1	0.688921	0.406532	1	0.229486
ARNTL-1:1834, 8, set2, minCMV	ARNTL	0	1	1834	minCMV	8	set2	0.108325	0.742059	1	-0.106819
ARNTL-1:1834, 8, set2, minProm	ARNTL	0	1	1834	minProm	8	set2	1.09317	0.295769	1	0.425969
ARNTL-1:1834, 8, set2, minTK	ARNTL	0	1	1834	minTK	8	set2	0.520061	0.470816	1	0.219103
ARNTL-1:502, 4, set1, minCMV	ARNTL	0	1	502	minCMV	4	set1	0.0288824	0.865051	1	-0.0541791
ARNTL-1:502, 4, set1, minProm	ARNTL	0	1	502	minProm	4	set1	5.82057	0.0158398	0.941613	-0.70204
ARNTL-1:502, 4, set1, minTK	ARNTL	0	1	502	minTK	4	set1	0.0256363	0.872792	1	0.0364887
ARNTL-1:835, 8, set1, minCMV	ARNTL	0	1	835	minCMV	8	set1	0.0691342	0.792602	1	-0.0986287
ARNTL-1:835, 8, set1, minProm	ARNTL	0	1	835	minProm	8	set1	0.00183061	0.965872	1	0.0219943
ARNTL-1:835, 8, set1, minTK	ARNTL	0	1	835	minTK	8	set1	2.09749	0.147542	1	-0.784979
ATF4-1:1185, 1, set2, minCMV	ATF4	0	1	1185	minCMV	1	set2	0.929806	0.334913	1	0.232262
ATF4-1:1185, 1, set2, minProm	ATF4	0	1	1185	minProm	1	set2	0.923932	0.336445	1	0.227607
ATF4-1:1185, 1, set2, minTK	ATF4	0	1	1185	minTK	1	set2	0.40533	0.524349	1	0.172538
ATF4-1:1518, 4, set2, minCMV	ATF4	0	1	1518	minCMV	4	set2	0.247017	0.619183	1	0.117241
ATF4-1:1518, 4, set2, minProm	ATF4	0	1	1518	minProm	4	set2	0.0395103	0.842441	1	0.0501982
ATF4-1:1518, 4, set2, minTK	ATF4	0	1	1518	minTK	4	set2	4.68143	0.0304903	0.98259	0.672573
ATF4-1:1851, 8, set2, minCMV	ATF4	0	1	1851	minCMV	8	set2	0.000669	0.979362	1	-0.0064077
ATF4-1:1851, 8, set2, minProm	ATF4	0	1	1851	minProm	8	set2	1.60628	0.205015	1	-0.497265
ATF4-1:1851, 8, set2, minTK	ATF4	0	1	1851	minTK	8	set2	0.0855317	0.769937	1	-0.0762169
ATF4-1:186, 1, set1, minCMV	ATF4	0	1	186	minCMV	1	set1	0.357013	0.55017	1	0.212826
ATF4-1:186, 1, set1, minProm	ATF4	0	1	186	minProm	1	set1	0.223202	0.636611	1	0.190015
ATF4-1:186, 1, set1, minTK	ATF4	0	1	186	minTK	1	set1	0.566531	0.451641	1	0.39672
ATF4-1:519, 4, set1, minCMV	ATF4	0	1	519	minCMV	4	set1	0.0623594	0.802805	1	0.0793066
ATF4-1:519, 4, set1, minProm	ATF4	0	1	519	minProm	4	set1	0.278188	0.597892	1	-0.23609
ATF4-1:519, 4, set1, minTK	ATF4	0	1	519	minTK	4	set1	0.00335544	0.953807	1	-0.030481
ATF4-1:852, 8, set1, minCMV	ATF4	0	1	852	minCMV	8	set1	0.190354	0.662622	1	0.156374
ATF4-1:852, 8, set1, minProm	ATF4	0	1	852	minProm	8	set1	0.0411604	0.839229	1	0.0934909
ATF4-1:852, 8, set1, minTK	ATF4	0	1	852	minTK	8	set1	1.26773	0.260194	1	-0.411623
ATF7-1:1186, 1, set2, minCMV	ATF7	0	1	1186	minCMV	1	set2	0.0364659	0.848557	1	0.047629
ATF7-1:1186, 1, set2, minProm	ATF7	0	1	1186	minProm	1	set2	0.496656	0.480973	1	0.185877
ATF7-1:1186, 1, set2, minTK	ATF7	0	1	1186	minTK	1	set2	0.00973182	0.921416	1	-0.0234075
ATF7-1:1519, 4, set2, minCMV	ATF7	0	1	1519	minCMV	4	set2	0.0476809	0.827149	1	-0.0555681
ATF7-1:1519, 4, set2, minProm	ATF7	0	1	1519	minProm	4	set2	1.35241	0.244857	1	0.283054
ATF7-1:1519, 4, set2, minTK	ATF7	0	1	1519	minTK	4	set2	0.416827	0.518525	1	-0.192287
ATF7-1:1852, 8, set2, minCMV	ATF7	0	1	1852	minCMV	8	set2	0.0252348	0.873783	1	-0.0402099
ATF7-1:1852, 8, set2, minProm	ATF7	0	1	1852	minProm	8	set2	1.28e-05	0.997141	1	-0.000957949
ATF7-1:1852, 8, set2, minTK	ATF7	0	1	1852	minTK	8	set2	0.130765	0.717641	1	0.0834794
ATF7-1:187, 1, set1, minCMV	ATF7	0	1	187	minCMV	1	set1	0.0808717	0.77612	1	-0.0816942
ATF7-1:187, 1, set1, minProm	ATF7	0	1	187	minProm	1	set1	0.22587	0.634604	1	-0.14391
ATF7-1:187, 1, set1, minTK	ATF7	0	1	187	minTK	1	set1	3.35636	0.0669459	1	-0.485454
ATF7-1:520, 4, set1, minCMV	ATF7	0	1	520	minCMV	4	set1	0.00947523	0.922456	1	0.0270764
ATF7-1:520, 4, set1, minProm	ATF7	0	1	520	minProm	4	set1	0.521895	0.470034	1	-0.207446
ATF7-1:520, 4, set1, minTK	ATF7	0	1	520	minTK	4	set1	0.162741	0.686646	1	0.121541
ATF7-1:853, 8, set1, minCMV	ATF7	0	1	853	minCMV	8	set1	0.0285989	0.865708	1	-0.0447875
ATF7-1:853, 8, set1, minProm	ATF7	0	1	853	minProm	8	set1	0.274632	0.600241	1	-0.171396
ATF7-1:853, 8, set1, minTK	ATF7	0	1	853	minTK	8	set1	0.00766368	0.93024	1	0.0270604
Ar-1:1268, 1, set2, minCMV	Ar	0	1	1268	minCMV	1	set2	1.45672	0.227452	1	0.179372
Ar-1:1268, 1, set2, minProm	Ar	0	1	1268	minProm	1	set2	3.99757	0.0455659	1	0.308621
Ar-1:1268, 1, set2, minTK	Ar	0	1	1268	minTK	1	set2	4.91819	0.0265753	0.969409	-0.285802
Ar-1:1601, 4, set2, minCMV	Ar	0	1	1601	minCMV	4	set2	4.56729	0.032588	0.988112	0.325288
Ar-1:1601, 4, set2, minProm	Ar	0	1	1601	minProm	4	set2	5.0527	0.0245875	0.967331	-0.342422
Ar-1:1601, 4, set2, minTK	Ar	0	1	1601	minTK	4	set2	2.40043	0.121302	1	0.206405
Ar-1:1934, 8, set2, minCMV	Ar	0	1	1934	minCMV	8	set2	0.0284818	0.865981	1	-0.0239567
Ar-1:1934, 8, set2, minProm	Ar	0	1	1934	minProm	8	set2	4.20522	0.0402996	1	0.319722
Ar-1:1934, 8, set2, minTK	Ar	0	1	1934	minTK	8	set2	0.0648102	0.799049	1	0.0374492
Ar-1:269, 1, set1, minCMV	Ar	0	1	269	minCMV	1	set1	8.18911	0.00421426	0.505959	-0.422732
Ar-1:269, 1, set1, minProm	Ar	0	1	269	minProm	1	set1	0.453823	0.500525	1	0.108006
Ar-1:269, 1, set1, minTK	Ar	0	1	269	minTK	1	set1	0.551198	0.457829	1	0.126096
Ar-1:602, 4, set1, minCMV	Ar	0	1	602	minCMV	4	set1	3.76647	0.05229	1	-0.434479
Ar-1:602, 4, set1, minProm	Ar	0	1	602	minProm	4	set1	0.0517183	0.8201	1	0.0397107
Ar-1:602, 4, set1, minTK	Ar	0	1	602	minTK	4	set1	0.631196	0.426917	1	-0.138188
Ar-1:935, 8, set1, minCMV	Ar	0	1	935	minCMV	8	set1	0.167642	0.682216	1	0.0764678
Ar-1:935, 8, set1, minProm	Ar	0	1	935	minProm	8	set1	0.566391	0.451696	1	0.184757
Ar-1:935, 8, set1, minTK	Ar	0	1	935	minTK	8	set1	2.25688	0.133022	1	-0.255791
Ascl2-1:1169, 1, set2, minCMV	Ascl2	0	1	1169	minCMV	1	set2	2.161	0.141552	1	0.386085
Ascl2-1:1169, 1, set2, minProm	Ascl2	0	1	1169	minProm	1	set2	0.634462	0.425723	1	-0.276821
Ascl2-1:1169, 1, set2, minTK	Ascl2	0	1	1169	minTK	1	set2	0.078011	0.780011	1	-0.088863
Ascl2-1:1502, 4, set2, minCMV	Ascl2	0	1	1502	minCMV	4	set2	0.00768227	0.930156	1	0.0306978
Ascl2-1:1502, 4, set2, minProm	Ascl2	0	1	1502	minProm	4	set2	0.53076	0.466288	1	0.22069
Ascl2-1:1502, 4, set2, minTK	Ascl2	0	1	1502	minTK	4	set2	0.0884927	0.766102	1	-0.0926951
Ascl2-1:170, 1, set1, minCMV	Ascl2	0	1	170	minCMV	1	set1	0.111292	0.738678	1	0.177915
Ascl2-1:170, 1, set1, minProm	Ascl2	0	1	170	minProm	1	set1	0.725502	0.394345	1	0.492075
Ascl2-1:170, 1, set1, minTK	Ascl2	0	1	170	minTK	1	set1	0.0617736	0.803714	1	0.118274
Ascl2-1:1835, 8, set2, minCMV	Ascl2	0	1	1835	minCMV	8	set2	0.162754	0.686634	1	-0.166321
Ascl2-1:1835, 8, set2, minProm	Ascl2	0	1	1835	minProm	8	set2	0.713835	0.398173	1	-0.372565
Ascl2-1:1835, 8, set2, minTK	Ascl2	0	1	1835	minTK	8	set2	0.0323835	0.857188	1	0.0526562
Ascl2-1:503, 4, set1, minCMV	Ascl2	0	1	503	minCMV	4	set1	1.60721	0.204884	1	-0.545868
Ascl2-1:503, 4, set1, minProm	Ascl2	0	1	503	minProm	4	set1	1.366	0.2425	1	0.519239
Ascl2-1:503, 4, set1, minTK	Ascl2	0	1	503	minTK	4	set1	0.017262	0.895471	1	-0.0789611
Ascl2-1:836, 8, set1, minCMV	Ascl2	0	1	836	minCMV	8	set1	0.118789	0.730352	1	0.17401
Ascl2-1:836, 8, set1, minProm	Ascl2	0	1	836	minProm	8	set1	0.238723	0.62513	1	0.296811
Ascl2-1:836, 8, set1, minTK	Ascl2	0	1	836	minTK	8	set1	0.0197535	0.888228	1	-0.0727742
Atf4-1:1187, 1, set2, minCMV	Atf4	0	1	1187	minCMV	1	set2	0.40663	0.523685	1	0.104842
Atf4-1:1187, 1, set2, minProm	Atf4	0	1	1187	minProm	1	set2	0.0912554	0.762587	1	-0.0584739
Atf4-1:1187, 1, set2, minTK	Atf4	0	1	1187	minTK	1	set2	0.78862	0.374518	1	0.182459
Atf4-1:1520, 4, set2, minCMV	Atf4	0	1	1520	minCMV	4	set2	0.278481	0.597698	1	0.102523
Atf4-1:1520, 4, set2, minProm	Atf4	0	1	1520	minProm	4	set2	0.244746	0.620799	1	0.102292
Atf4-1:1520, 4, set2, minTK	Atf4	0	1	1520	minTK	4	set2	2.35382	0.124977	1	0.287773
Atf4-1:1853, 8, set2, minCMV	Atf4	0	1	1853	minCMV	8	set2	0.281912	0.595451	1	0.120598
Atf4-1:1853, 8, set2, minProm	Atf4	0	1	1853	minProm	8	set2	1.60785	0.204795	1	0.267345
Atf4-1:1853, 8, set2, minTK	Atf4	0	1	1853	minTK	8	set2	1.11504	0.290989	1	0.183692
Atf4-1:188, 1, set1, minCMV	Atf4	0	1	188	minCMV	1	set1	0.163673	0.685797	1	0.0909824
Atf4-1:188, 1, set1, minProm	Atf4	0	1	188	minProm	1	set1	0.00460303	0.945908	1	-0.0145967
Atf4-1:188, 1, set1, minTK	Atf4	0	1	188	minTK	1	set1	0.311371	0.57684	1	0.134777
Atf4-1:521, 4, set1, minCMV	Atf4	0	1	521	minCMV	4	set1	0.158092	0.690919	1	0.0883101
Atf4-1:521, 4, set1, minProm	Atf4	0	1	521	minProm	4	set1	0.00439314	0.947154	1	-0.0135262
Atf4-1:521, 4, set1, minTK	Atf4	0	1	521	minTK	4	set1	0.380521	0.537325	1	0.135805
Atf4-1:854, 8, set1, minCMV	Atf4	0	1	854	minCMV	8	set1	0.111163	0.738824	1	0.0988412
Atf4-1:854, 8, set1, minProm	Atf4	0	1	854	minProm	8	set1	0.35996	0.548528	1	0.132554
Atf4-1:854, 8, set1, minTK	Atf4	0	1	854	minTK	8	set1	1.44852	0.228765	1	0.250892
Atoh1-1:1170, 1, set2, minCMV	Atoh1	0	1	1170	minCMV	1	set2	0.0063383	0.936545	1	-0.0235161
Atoh1-1:1170, 1, set2, minProm	Atoh1	0	1	1170	minProm	1	set2	0.013448	0.90768	1	0.0507302
Atoh1-1:1170, 1, set2, minTK	Atoh1	0	1	1170	minTK	1	set2	0.730981	0.392565	1	0.297692
Atoh1-1:1503, 4, set2, minCMV	Atoh1	0	1	1503	minCMV	4	set2	0.821743	0.364671	1	0.314645
Atoh1-1:1503, 4, set2, minProm	Atoh1	0	1	1503	minProm	4	set2	0.398092	0.528076	1	-0.232057
Atoh1-1:1503, 4, set2, minTK	Atoh1	0	1	1503	minTK	4	set2	0.0233175	0.878634	1	0.0505992
Atoh1-1:171, 1, set1, minCMV	Atoh1	0	1	171	minCMV	1	set1	1.067	0.301625	1	-0.340175
Atoh1-1:171, 1, set1, minProm	Atoh1	0	1	171	minProm	1	set1	0.264379	0.607127	1	0.223728
Atoh1-1:171, 1, set1, minTK	Atoh1	0	1	171	minTK	1	set1	0.27603	0.599315	1	-0.21933
Atoh1-1:1836, 8, set2, minCMV	Atoh1	0	1	1836	minCMV	8	set2	0.677375	0.410492	1	0.327604
Atoh1-1:1836, 8, set2, minProm	Atoh1	0	1	1836	minProm	8	set2	0.588098	0.443156	1	0.277165
Atoh1-1:1836, 8, set2, minTK	Atoh1	0	1	1836	minTK	8	set2	0.24417	0.621211	1	0.22421
Atoh1-1:504, 4, set1, minCMV	Atoh1	0	1	504	minCMV	4	set1	0.287061	0.59211	1	0.201072
Atoh1-1:504, 4, set1, minProm	Atoh1	0	1	504	minProm	4	set1	0.0621482	0.803132	1	-0.086643
Atoh1-1:504, 4, set1, minTK	Atoh1	0	1	504	minTK	4	set1	0.451936	0.501417	1	-0.28429
Atoh1-1:837, 8, set1, minCMV	Atoh1	0	1	837	minCMV	8	set1	0.831744	0.361769	1	-0.359242
Atoh1-1:837, 8, set1, minProm	Atoh1	0	1	837	minProm	8	set1	0.241879	0.622852	1	0.253655
Atoh1-1:837, 8, set1, minTK	Atoh1	0	1	837	minTK	8	set1	1.2942	0.255276	1	0.716825
BARHL2-1:1225, 1, set2, minCMV	BARHL2	0	1	1225	minCMV	1	set2	0.447651	0.503453	1	0.288751
BARHL2-1:1225, 1, set2, minProm	BARHL2	0	1	1225	minProm	1	set2	3.89102	0.0485451	1	-0.518149
BARHL2-1:1225, 1, set2, minTK	BARHL2	0	1	1225	minTK	1	set2	0.0865659	0.768589	1	-0.0801971
BARHL2-1:1558, 4, set2, minCMV	BARHL2	0	1	1558	minCMV	4	set2	1.76244	0.184321	1	-0.318695
BARHL2-1:1558, 4, set2, minProm	BARHL2	0	1	1558	minProm	4	set2	1.27438	0.258946	1	-0.501454
BARHL2-1:1558, 4, set2, minTK	BARHL2	0	1	1558	minTK	4	set2	4.37367	0.0364984	1	-0.632928
BARHL2-1:1891, 8, set2, minCMV	BARHL2	0	1	1891	minCMV	8	set2	1.63232	0.201382	1	-0.40002
BARHL2-1:1891, 8, set2, minProm	BARHL2	0	1	1891	minProm	8	set2	0.0944523	0.758592	1	-0.10151
BARHL2-1:1891, 8, set2, minTK	BARHL2	0	1	1891	minTK	8	set2	1.90218	0.167835	1	0.412148
BARHL2-1:226, 1, set1, minCMV	BARHL2	0	1	226	minCMV	1	set1	0.0456539	0.830806	1	0.0684682
BARHL2-1:226, 1, set1, minProm	BARHL2	0	1	226	minProm	1	set1	0.657341	0.4175	1	-0.451865
BARHL2-1:226, 1, set1, minTK	BARHL2	0	1	226	minTK	1	set1	0.0942482	0.758844	1	0.101351
BARHL2-1:559, 4, set1, minCMV	BARHL2	0	1	559	minCMV	4	set1	2.01528	0.155723	1	0.412021
BARHL2-1:559, 4, set1, minProm	BARHL2	0	1	559	minProm	4	set1	0.912197	0.339532	1	0.2792
BARHL2-1:559, 4, set1, minTK	BARHL2	0	1	559	minTK	4	set1	0.0177478	0.894019	1	0.0478311
BARHL2-1:892, 8, set1, minCMV	BARHL2	0	1	892	minCMV	8	set1	0.222362	0.637246	1	-0.128661
BARHL2-1:892, 8, set1, minProm	BARHL2	0	1	892	minProm	8	set1	0.0335819	0.854599	1	0.0635795
BARHL2-1:892, 8, set1, minTK	BARHL2	0	1	892	minTK	8	set1	1.09564	0.295225	1	0.36474
BARHL2-2:1226, 1, set2, minCMV	BARHL2	0	2	1226	minCMV	1	set2	1.48522	0.222959	1	-0.369683
BARHL2-2:1226, 1, set2, minProm	BARHL2	0	2	1226	minProm	1	set2	5.20686	0.0224979	0.967331	-0.678514
BARHL2-2:1226, 1, set2, minTK	BARHL2	0	2	1226	minTK	1	set2	0.0234675	0.878248	1	0.043799
BARHL2-2:1559, 4, set2, minCMV	BARHL2	0	2	1559	minCMV	4	set2	0.13984	0.70844	1	-0.112094
BARHL2-2:1559, 4, set2, minProm	BARHL2	0	2	1559	minProm	4	set2	0.226936	0.633805	1	0.163391
BARHL2-2:1559, 4, set2, minTK	BARHL2	0	2	1559	minTK	4	set2	0.00042	0.983643	1	-0.00603992
BARHL2-2:1892, 8, set2, minCMV	BARHL2	0	2	1892	minCMV	8	set2	0.522617	0.469727	1	-0.212477
BARHL2-2:1892, 8, set2, minProm	BARHL2	0	2	1892	minProm	8	set2	0.126099	0.722512	1	0.145093
BARHL2-2:1892, 8, set2, minTK	BARHL2	0	2	1892	minTK	8	set2	0.982906	0.321482	1	-0.248232
BARHL2-2:227, 1, set1, minCMV	BARHL2	0	2	227	minCMV	1	set1	2.53603	0.111274	1	-0.402712
BARHL2-2:227, 1, set1, minProm	BARHL2	0	2	227	minProm	1	set1	0.0999325	0.751911	1	0.0904468
BARHL2-2:227, 1, set1, minTK	BARHL2	0	2	227	minTK	1	set1	2.37201	0.123528	1	-0.390921
BARHL2-2:560, 4, set1, minCMV	BARHL2	0	2	560	minCMV	4	set1	0.0363562	0.848782	1	-0.0397722
BARHL2-2:560, 4, set1, minProm	BARHL2	0	2	560	minProm	4	set1	0.0026085	0.959267	1	0.0135304
BARHL2-2:560, 4, set1, minTK	BARHL2	0	2	560	minTK	4	set1	0.350142	0.554033	1	0.146625
BARHL2-2:893, 8, set1, minCMV	BARHL2	0	2	893	minCMV	8	set1	1.06593	0.301866	1	0.186882
BARHL2-2:893, 8, set1, minProm	BARHL2	0	2	893	minProm	8	set1	0.800326	0.370996	1	-0.1594
BARHL2-2:893, 8, set1, minTK	BARHL2	0	2	893	minTK	8	set1	0.0383051	0.844832	1	-0.0334732
BARX1-1:1227, 1, set2, minCMV	BARX1	0	1	1227	minCMV	1	set2	4.99e-06	0.998218	1	0.000758858
BARX1-1:1227, 1, set2, minProm	BARX1	0	1	1227	minProm	1	set2	7.89345	0.00496142	0.573185	-0.990982
BARX1-1:1227, 1, set2, minTK	BARX1	0	1	1227	minTK	1	set2	0.0359944	0.849527	1	0.0455182
BARX1-1:1560, 4, set2, minCMV	BARX1	0	1	1560	minCMV	4	set2	0.00307324	0.95579	1	-0.014218
BARX1-1:1560, 4, set2, minProm	BARX1	0	1	1560	minProm	4	set2	5.84851	0.0155903	0.941613	0.475129
BARX1-1:1560, 4, set2, minTK	BARX1	0	1	1560	minTK	4	set2	1.18963	0.275403	1	-0.232538
BARX1-1:1893, 8, set2, minCMV	BARX1	0	1	1893	minCMV	8	set2	0.716626	0.397253	1	0.283982
BARX1-1:1893, 8, set2, minProm	BARX1	0	1	1893	minProm	8	set2	4.23028	0.0397088	1	-0.609108
BARX1-1:1893, 8, set2, minTK	BARX1	0	1	1893	minTK	8	set2	0.67914	0.409883	1	0.241248
BARX1-1:228, 1, set1, minCMV	BARX1	0	1	228	minCMV	1	set1	0.129869	0.718568	1	-0.164911
BARX1-1:228, 1, set1, minProm	BARX1	0	1	228	minProm	1	set1	0.0112627	0.915482	1	-0.0715795
BARX1-1:228, 1, set1, minTK	BARX1	0	1	228	minTK	1	set1	0.0456632	0.830789	1	0.106318
BARX1-1:561, 4, set1, minCMV	BARX1	0	1	561	minCMV	4	set1	0.554511	0.45648	1	0.287641
BARX1-1:561, 4, set1, minProm	BARX1	0	1	561	minProm	4	set1	8.4837	0.00358342	0.466836	-1.08007
BARX1-1:561, 4, set1, minTK	BARX1	0	1	561	minTK	4	set1	0.216245	0.641916	1	0.17818
BARX1-1:894, 8, set1, minCMV	BARX1	0	1	894	minCMV	8	set1	0.0125717	0.910725	1	-0.0575171
BARX1-1:894, 8, set1, minProm	BARX1	0	1	894	minProm	8	set1	0.741934	0.389042	1	0.467007
BARX1-1:894, 8, set1, minTK	BARX1	0	1	894	minTK	8	set1	1.20575	0.272175	1	0.37888
BATF3-1:1188, 1, set2, minCMV	BATF3	0	1	1188	minCMV	1	set2	-3.3e-07	1	1
BATF3-1:1854, 8, set2, minTK	BATF3	0	1	1854	minTK	8	set2	1.75e-12	0	0
BATF3-1:189, 1, set1, minCMV	BATF3	0	1	189	minCMV	1	set1	-4.66e-09	1	1
BATF3-1:189, 1, set1, minProm	BATF3	0	1	189	minProm	1	set1	0.449469	0.502587	1	-0.752399
BATF3-1:189, 1, set1, minTK	BATF3	0	1	189	minTK	1	set1	0.0561029	0.812765	1	0.0815592
BATF3-1:522, 4, set1, minCMV	BATF3	0	1	522	minCMV	4	set1	-0.0571583	1	1	0.586229
BATF3-1:522, 4, set1, minProm	BATF3	0	1	522	minProm	4	set1
BATF3-1:855, 8, set1, minCMV	BATF3	0	1	855	minCMV	8	set1	0.0219914	0.88211	1	-0.157587
BCL6B-1:1, 1, set1, minCMV	BCL6B	0	1	1	minCMV	1	set1	0.807696	0.368802	1	-0.2404
BCL6B-1:1, 1, set1, minProm	BCL6B	0	1	1	minProm	1	set1	0.479293	0.488743	1	0.195714
BCL6B-1:1, 1, set1, minTK	BCL6B	0	1	1	minTK	1	set1	0.736874	0.390664	1	0.242605
BCL6B-1:1000, 1, set2, minCMV	BCL6B	0	1	1000	minCMV	1	set2	3.85571	0.049577	1	-0.57114
BCL6B-1:1000, 1, set2, minProm	BCL6B	0	1	1000	minProm	1	set2	0.114936	0.734593	1	-0.112165
BCL6B-1:1000, 1, set2, minTK	BCL6B	0	1	1000	minTK	1	set2	0.298283	0.584961	1	-0.145409
BCL6B-1:1333, 4, set2, minCMV	BCL6B	0	1	1333	minCMV	4	set2	0.05564	0.813525	1	0.0621445
BCL6B-1:1333, 4, set2, minProm	BCL6B	0	1	1333	minProm	4	set2	1.41852	0.233648	1	-0.482208
BCL6B-1:1333, 4, set2, minTK	BCL6B	0	1	1333	minTK	4	set2	0.953224	0.3289	1	-0.267459
BCL6B-1:1666, 8, set2, minCMV	BCL6B	0	1	1666	minCMV	8	set2	4.98461	0.0255738	0.967331	-0.549189
BCL6B-1:1666, 8, set2, minProm	BCL6B	0	1	1666	minProm	8	set2	1.87347	0.171078	1	0.480939
BCL6B-1:1666, 8, set2, minTK	BCL6B	0	1	1666	minTK	8	set2	0.191578	0.661607	1	0.112495
BCL6B-1:334, 4, set1, minCMV	BCL6B	0	1	334	minCMV	4	set1	0.262447	0.608444	1	-0.133008
BCL6B-1:334, 4, set1, minProm	BCL6B	0	1	334	minProm	4	set1	2.9374	0.0865497	1	0.485892
BCL6B-1:334, 4, set1, minTK	BCL6B	0	1	334	minTK	4	set1	2.42177	0.11966	1	-0.413904
BCL6B-1:667, 8, set1, minCMV	BCL6B	0	1	667	minCMV	8	set1	0.828977	0.362569	1	-0.294609
BCL6B-1:667, 8, set1, minProm	BCL6B	0	1	667	minProm	8	set1	0.229126	0.632173	1	0.12457
BCL6B-1:667, 8, set1, minTK	BCL6B	0	1	667	minTK	8	set1	0.182412	0.669309	1	-0.0919975
BHLHB3-1:1171, 1, set2, minCMV	BHLHB3	0	1	1171	minCMV	1	set2	0.00273936	0.958259	1	-0.0102049
BHLHB3-1:1171, 1, set2, minProm	BHLHB3	0	1	1171	minProm	1	set2	1.46737	0.225761	1	-0.262105
BHLHB3-1:1171, 1, set2, minTK	BHLHB3	0	1	1171	minTK	1	set2	0.80455	0.369737	1	-0.19083
BHLHB3-1:1504, 4, set2, minCMV	BHLHB3	0	1	1504	minCMV	4	set2	0.000102	0.991949	1	0.0017614
BHLHB3-1:1504, 4, set2, minProm	BHLHB3	0	1	1504	minProm	4	set2	0.571516	0.449657	1	-0.176737
BHLHB3-1:1504, 4, set2, minTK	BHLHB3	0	1	1504	minTK	4	set2	0.459303	0.49795	1	-0.125457
BHLHB3-1:172, 1, set1, minCMV	BHLHB3	0	1	172	minCMV	1	set1	0.0267984	0.869966	1	0.0288244
BHLHB3-1:172, 1, set1, minProm	BHLHB3	0	1	172	minProm	1	set1	1.1418	0.285271	1	0.238222
BHLHB3-1:172, 1, set1, minTK	BHLHB3	0	1	172	minTK	1	set1	0.0598855	0.806677	1	0.0504899
BHLHB3-1:1837, 8, set2, minCMV	BHLHB3	0	1	1837	minCMV	8	set2	0.112609	0.737194	1	0.0533072
BHLHB3-1:1837, 8, set2, minProm	BHLHB3	0	1	1837	minProm	8	set2	0.792769	0.373264	1	0.176508
BHLHB3-1:1837, 8, set2, minTK	BHLHB3	0	1	1837	minTK	8	set2	1.06097	0.302994	1	0.197622
BHLHB3-1:505, 4, set1, minCMV	BHLHB3	0	1	505	minCMV	4	set1	0.213862	0.643757	1	0.113365
BHLHB3-1:505, 4, set1, minProm	BHLHB3	0	1	505	minProm	4	set1	0.120027	0.729005	1	0.0760166
BHLHB3-1:505, 4, set1, minTK	BHLHB3	0	1	505	minTK	4	set1	1.68058	0.194848	1	0.336428
BHLHB3-1:838, 8, set1, minCMV	BHLHB3	0	1	838	minCMV	8	set1	0.403044	0.525521	1	0.1615
BHLHB3-1:838, 8, set1, minProm	BHLHB3	0	1	838	minProm	8	set1	0.127301	0.721247	1	0.0883425
BHLHB3-1:838, 8, set1, minTK	BHLHB3	0	1	838	minTK	8	set1	6.40376	0.0113879	0.840096	-0.641479
BHLHE23-1:1172, 1, set2, minCMV	BHLHE23	0	1	1172	minCMV	1	set2	0.328175	0.566735	1	-0.203886
BHLHE23-1:1172, 1, set2, minProm	BHLHE23	0	1	1172	minProm	1	set2	1.59055	0.207247	1	0.502667
BHLHE23-1:1172, 1, set2, minTK	BHLHE23	0	1	1172	minTK	1	set2	0.914996	0.338792	1	-0.357157
BHLHE23-1:1505, 4, set2, minCMV	BHLHE23	0	1	1505	minCMV	4	set2	2.09045	0.148223	1	-0.591816
BHLHE23-1:1505, 4, set2, minProm	BHLHE23	0	1	1505	minProm	4	set2	0.264749	0.606876	1	-0.236005
BHLHE23-1:1505, 4, set2, minTK	BHLHE23	0	1	1505	minTK	4	set2	1.07142	0.300626	1	0.410826
BHLHE23-1:173, 1, set1, minCMV	BHLHE23	0	1	173	minCMV	1	set1	0.144504	0.703843	1	-0.118364
BHLHE23-1:173, 1, set1, minProm	BHLHE23	0	1	173	minProm	1	set1	0.951126	0.329433	1	0.406115
BHLHE23-1:173, 1, set1, minTK	BHLHE23	0	1	173	minTK	1	set1	1.82226	0.177044	1	0.551058
BHLHE23-1:1838, 8, set2, minCMV	BHLHE23	0	1	1838	minCMV	8	set2	0.284616	0.593692	1	0.258144
BHLHE23-1:1838, 8, set2, minProm	BHLHE23	0	1	1838	minProm	8	set2	3.81976	0.0506515	1	-0.883944
BHLHE23-1:1838, 8, set2, minTK	BHLHE23	0	1	1838	minTK	8	set2	0.192318	0.660995	1	0.202448
BHLHE23-1:506, 4, set1, minCMV	BHLHE23	0	1	506	minCMV	4	set1	0.0234348	0.878332	1	0.0539259
BHLHE23-1:506, 4, set1, minProm	BHLHE23	0	1	506	minProm	4	set1	0.121264	0.727667	1	0.181183
BHLHE23-1:506, 4, set1, minTK	BHLHE23	0	1	506	minTK	4	set1	0.802417	0.370372	1	-0.423433
BHLHE23-1:839, 8, set1, minCMV	BHLHE23	0	1	839	minCMV	8	set1	3.67662	0.0551807	1	-0.900798
BHLHE23-1:839, 8, set1, minProm	BHLHE23	0	1	839	minProm	8	set1	0.393144	0.530652	1	-0.221899
BHLHE23-1:839, 8, set1, minTK	BHLHE23	0	1	839	minTK	8	set1	0.216746	0.641531	1	-0.172129
Barhl1-1:1228, 1, set2, minCMV	Barhl1	0	1	1228	minCMV	1	set2	0.914641	0.338886	1	-0.219737
Barhl1-1:1228, 1, set2, minProm	Barhl1	0	1	1228	minProm	1	set2	0.036962	0.847542	1	0.062234
Barhl1-1:1228, 1, set2, minTK	Barhl1	0	1	1228	minTK	1	set2	0.0112685	0.915461	1	-0.02958
Barhl1-1:1561, 4, set2, minCMV	Barhl1	0	1	1561	minCMV	4	set2	2.28842	0.130342	1	0.332424
Barhl1-1:1561, 4, set2, minProm	Barhl1	0	1	1561	minProm	4	set2	0.140002	0.708279	1	-0.141313
Barhl1-1:1561, 4, set2, minTK	Barhl1	0	1	1561	minTK	4	set2	1.97333	0.160094	1	-0.336359
Barhl1-1:1894, 8, set2, minCMV	Barhl1	0	1	1894	minCMV	8	set2	2.39994	0.12134	1	-0.46664
Barhl1-1:1894, 8, set2, minProm	Barhl1	0	1	1894	minProm	8	set2	0.0399991	0.841482	1	0.0491139
Barhl1-1:1894, 8, set2, minTK	Barhl1	0	1	1894	minTK	8	set2	2.68931	0.101024	1	-0.372402
Barhl1-1:229, 1, set1, minCMV	Barhl1	0	1	229	minCMV	1	set1	0.374741	0.540431	1	-0.120868
Barhl1-1:229, 1, set1, minProm	Barhl1	0	1	229	minProm	1	set1	0.625661	0.428951	1	-0.244006
Barhl1-1:229, 1, set1, minTK	Barhl1	0	1	229	minTK	1	set1	0.519677	0.47098	1	0.195378
Barhl1-1:562, 4, set1, minCMV	Barhl1	0	1	562	minCMV	4	set1	0.00764992	0.930303	1	0.0246637
Barhl1-1:562, 4, set1, minProm	Barhl1	0	1	562	minProm	4	set1	0.131151	0.717242	1	0.109163
Barhl1-1:562, 4, set1, minTK	Barhl1	0	1	562	minTK	4	set1	2.42916	0.119097	1	0.399628
Barhl1-1:895, 8, set1, minCMV	Barhl1	0	1	895	minCMV	8	set1	0.26089	0.60951	1	0.137992
Barhl1-1:895, 8, set1, minProm	Barhl1	0	1	895	minProm	8	set1	0.282861	0.594832	1	0.149486
Barhl1-1:895, 8, set1, minTK	Barhl1	0	1	895	minTK	8	set1	0.177328	0.673679	1	0.082996
CEBPB-1:1189, 1, set2, minCMV	CEBPB	0	1	1189	minCMV	1	set2	1.63959	0.200382	1	0.36812
CEBPB-1:1189, 1, set2, minProm	CEBPB	0	1	1189	minProm	1	set2	0.0458186	0.830506	1	-0.0781955
CEBPB-1:1189, 1, set2, minTK	CEBPB	0	1	1189	minTK	1	set2	0.296315	0.586202	1	-0.200201
CEBPB-1:1522, 4, set2, minCMV	CEBPB	0	1	1522	minCMV	4	set2	0.0288541	0.865116	1	0.0456027
CEBPB-1:1522, 4, set2, minProm	CEBPB	0	1	1522	minProm	4	set2	0.900555	0.342633	1	-0.332077
CEBPB-1:1522, 4, set2, minTK	CEBPB	0	1	1522	minTK	4	set2	0.362753	0.546981	1	0.25395
CEBPB-1:1855, 8, set2, minCMV	CEBPB	0	1	1855	minCMV	8	set2	3.17885	0.0745973	1	-0.438834
CEBPB-1:1855, 8, set2, minProm	CEBPB	0	1	1855	minProm	8	set2	0.392999	0.530727	1	-0.255945
CEBPB-1:1855, 8, set2, minTK	CEBPB	0	1	1855	minTK	8	set2	0.312153	0.576362	1	0.18049
CEBPB-1:190, 1, set1, minCMV	CEBPB	0	1	190	minCMV	1	set1	0.156553	0.69235	1	0.131024
CEBPB-1:190, 1, set1, minProm	CEBPB	0	1	190	minProm	1	set1	0.634728	0.425626	1	0.390896
CEBPB-1:190, 1, set1, minTK	CEBPB	0	1	190	minTK	1	set1	1.70653	0.191436	1	-0.554769
CEBPB-1:523, 4, set1, minCMV	CEBPB	0	1	523	minCMV	4	set1	0.00171869	0.966931	1	-0.0157635
CEBPB-1:523, 4, set1, minProm	CEBPB	0	1	523	minProm	4	set1	0.465416	0.495104	1	0.293232
CEBPB-1:523, 4, set1, minTK	CEBPB	0	1	523	minTK	4	set1	0.00949638	0.92237	1	-0.0423672
CEBPB-1:856, 8, set1, minCMV	CEBPB	0	1	856	minCMV	8	set1	0.38125	0.536935	1	0.214766
CEBPB-1:856, 8, set1, minProm	CEBPB	0	1	856	minProm	8	set1	0.207481	0.648749	1	-0.184791
CEBPB-1:856, 8, set1, minTK	CEBPB	0	1	856	minTK	8	set1	0.297326	0.585564	1	-0.346757
CENPB-1:1036, 1, set2, minCMV	CENPB	0	1	1036	minCMV	1	set2	1.92689	0.1651	1	-0.266012
CENPB-1:1036, 1, set2, minProm	CENPB	0	1	1036	minProm	1	set2	0.729222	0.393136	1	0.158504
CENPB-1:1036, 1, set2, minTK	CENPB	0	1	1036	minTK	1	set2	0.602292	0.437705	1	-0.227397
CENPB-1:1369, 4, set2, minCMV	CENPB	0	1	1369	minCMV	4	set2	0.025369	0.873451	1	-0.0405681
CENPB-1:1369, 4, set2, minProm	CENPB	0	1	1369	minProm	4	set2	0.00056	0.98112	1	0.00514522
CENPB-1:1369, 4, set2, minTK	CENPB	0	1	1369	minTK	4	set2	2.34622	0.125587	1	0.261645
CENPB-1:1702, 8, set2, minCMV	CENPB	0	1	1702	minCMV	8	set2	0.687522	0.407008	1	0.172311
CENPB-1:1702, 8, set2, minProm	CENPB	0	1	1702	minProm	8	set2	3.16929	0.0750348	1	0.424801
CENPB-1:1702, 8, set2, minTK	CENPB	0	1	1702	minTK	8	set2	0.575848	0.447945	1	0.185862
CENPB-1:37, 1, set1, minCMV	CENPB	0	1	37	minCMV	1	set1	0.0124972	0.910989	1	-0.0167325
CENPB-1:37, 1, set1, minProm	CENPB	0	1	37	minProm	1	set1	0.224012	0.636	1	-0.0993304
CENPB-1:37, 1, set1, minTK	CENPB	0	1	37	minTK	1	set1	0.529653	0.466753	1	-0.122314
CENPB-1:370, 4, set1, minCMV	CENPB	0	1	370	minCMV	4	set1	0.3957	0.529318	1	-0.139996
CENPB-1:370, 4, set1, minProm	CENPB	0	1	370	minProm	4	set1	0.00126042	0.971679	1	0.00754804
CENPB-1:370, 4, set1, minTK	CENPB	0	1	370	minTK	4	set1	1.84225	0.174688	1	-0.255499
CENPB-1:703, 8, set1, minCMV	CENPB	0	1	703	minCMV	8	set1	0.360881	0.548017	1	0.0899248
CENPB-1:703, 8, set1, minProm	CENPB	0	1	703	minProm	8	set1	0.155032	0.693772	1	0.0689771
CENPB-1:703, 8, set1, minTK	CENPB	0	1	703	minTK	8	set1	1.91465	0.166448	1	0.25447
CLOCK-1:1173, 1, set2, minCMV	CLOCK	0	1	1173	minCMV	1	set2	1.37874	0.240316	1	0.229439
CLOCK-1:1173, 1, set2, minProm	CLOCK	0	1	1173	minProm	1	set2	0.0142229	0.90507	1	0.0312
CLOCK-1:1173, 1, set2, minTK	CLOCK	0	1	1173	minTK	1	set2	0.306996	0.57953	1	-0.143031
CLOCK-1:1506, 4, set2, minCMV	CLOCK	0	1	1506	minCMV	4	set2	0.570563	0.450035	1	0.153703
CLOCK-1:1506, 4, set2, minProm	CLOCK	0	1	1506	minProm	4	set2	0.0479576	0.826656	1	-0.0679171
CLOCK-1:1506, 4, set2, minTK	CLOCK	0	1	1506	minTK	4	set2	4.66166	0.0308434	0.982915	-0.573211
CLOCK-1:174, 1, set1, minCMV	CLOCK	0	1	174	minCMV	1	set1	2.89343	0.0889414	1	0.46266
CLOCK-1:174, 1, set1, minProm	CLOCK	0	1	174	minProm	1	set1	1.64597	0.199508	1	-0.518199
CLOCK-1:174, 1, set1, minTK	CLOCK	0	1	174	minTK	1	set1	1.33121	0.24859	1	-0.559193
CLOCK-1:1839, 8, set2, minCMV	CLOCK	0	1	1839	minCMV	8	set2	1.22261	0.26885	1	-0.23646
CLOCK-1:1839, 8, set2, minProm	CLOCK	0	1	1839	minProm	8	set2	1.25593	0.262423	1	-0.300401
CLOCK-1:1839, 8, set2, minTK	CLOCK	0	1	1839	minTK	8	set2	0.295543	0.58669	1	0.163717
CLOCK-1:507, 4, set1, minCMV	CLOCK	0	1	507	minCMV	4	set1	0.00111053	0.973416	1	0.0106661
CLOCK-1:507, 4, set1, minProm	CLOCK	0	1	507	minProm	4	set1	2.68508	0.101292	1	0.709171
CLOCK-1:507, 4, set1, minTK	CLOCK	0	1	507	minTK	4	set1	0.050964	0.821394	1	-0.0869696
CLOCK-1:840, 8, set1, minCMV	CLOCK	0	1	840	minCMV	8	set1	0.549683	0.458447	1	-0.299563
CLOCK-1:840, 8, set1, minProm	CLOCK	0	1	840	minProm	8	set1	2.72e-05	0.995841	1	0.00238
CLOCK-1:840, 8, set1, minTK	CLOCK	0	1	840	minTK	8	set1	0.281871	0.595477	1	-0.222933
CREB3-1:1192, 1, set2, minCMV	CREB3	0	1	1192	minCMV	1	set2	0.103611	0.747538	1	-0.082822
CREB3-1:1192, 1, set2, minProm	CREB3	0	1	1192	minProm	1	set2	0.264799	0.606842	1	0.152926
CREB3-1:1192, 1, set2, minTK	CREB3	0	1	1192	minTK	1	set2	0.290735	0.58975	1	0.141662
CREB3-1:1525, 4, set2, minCMV	CREB3	0	1	1525	minCMV	4	set2	0.917066	0.338247	1	-0.209372
CREB3-1:1525, 4, set2, minProm	CREB3	0	1	1525	minProm	4	set2	0.00112177	0.973282	1	-0.00809254
CREB3-1:1525, 4, set2, minTK	CREB3	0	1	1525	minTK	4	set2	0.0184752	0.891882	1	-0.0315202
CREB3-1:1858, 8, set2, minCMV	CREB3	0	1	1858	minCMV	8	set2	0.0128462	0.90976	1	-0.0242246
CREB3-1:1858, 8, set2, minProm	CREB3	0	1	1858	minProm	8	set2	1.45019	0.228497	1	0.317285
CREB3-1:1858, 8, set2, minTK	CREB3	0	1	1858	minTK	8	set2	0.037789	0.845867	1	0.0520185
CREB3-1:193, 1, set1, minCMV	CREB3	0	1	193	minCMV	1	set1	0.104812	0.74613	1	0.100726
CREB3-1:193, 1, set1, minProm	CREB3	0	1	193	minProm	1	set1	3.44225	0.063549	1	-0.657942
CREB3-1:193, 1, set1, minTK	CREB3	0	1	193	minTK	1	set1	1.22008	0.269344	1	0.348505
CREB3-1:526, 4, set1, minCMV	CREB3	0	1	526	minCMV	4	set1	0.100764	0.750915	1	0.0762193
CREB3-1:526, 4, set1, minProm	CREB3	0	1	526	minProm	4	set1	0.00502323	0.943497	1	-0.0337643
CREB3-1:526, 4, set1, minTK	CREB3	0	1	526	minTK	4	set1	0.385273	0.534795	1	0.202926
CREB3-1:859, 8, set1, minCMV	CREB3	0	1	859	minCMV	8	set1	0.00452318	0.946379	1	0.0194354
CREB3-1:859, 8, set1, minProm	CREB3	0	1	859	minProm	8	set1	1.65225	0.198653	1	0.440983
CREB3-1:859, 8, set1, minTK	CREB3	0	1	859	minTK	8	set1	0.439379	0.507422	1	-0.275178
CREB3L1-1:1190, 1, set2, minCMV	CREB3L1	0	1	1190	minCMV	1	set2	0.153028	0.695658	1	0.0944579
CREB3L1-1:1190, 1, set2, minProm	CREB3L1	0	1	1190	minProm	1	set2	0.0120067	0.912746	1	-0.032228
CREB3L1-1:1190, 1, set2, minTK	CREB3L1	0	1	1190	minTK	1	set2	1.29906	0.254385	1	0.238852
CREB3L1-1:1523, 4, set2, minCMV	CREB3L1	0	1	1523	minCMV	4	set2	0.324465	0.568937	1	-0.134745
CREB3L1-1:1523, 4, set2, minProm	CREB3L1	0	1	1523	minProm	4	set2	0.35892	0.549107	1	0.163392
CREB3L1-1:1523, 4, set2, minTK	CREB3L1	0	1	1523	minTK	4	set2	4.9828	0.0256006	0.967331	-0.464567
CREB3L1-1:1856, 8, set2, minCMV	CREB3L1	0	1	1856	minCMV	8	set2	0.148687	0.699794	1	0.0862085
CREB3L1-1:1856, 8, set2, minProm	CREB3L1	0	1	1856	minProm	8	set2	0.425508	0.514201	1	-0.152982
CREB3L1-1:1856, 8, set2, minTK	CREB3L1	0	1	1856	minTK	8	set2	0.321837	0.570506	1	0.125569
CREB3L1-1:191, 1, set1, minCMV	CREB3L1	0	1	191	minCMV	1	set1	0.127726	0.720802	1	-0.104113
CREB3L1-1:191, 1, set1, minProm	CREB3L1	0	1	191	minProm	1	set1	0.440462	0.506899	1	-0.156189
CREB3L1-1:191, 1, set1, minTK	CREB3L1	0	1	191	minTK	1	set1	0.00298021	0.956464	1	0.0133028
CREB3L1-1:524, 4, set1, minCMV	CREB3L1	0	1	524	minCMV	4	set1	0.163091	0.686326	1	0.115445
CREB3L1-1:524, 4, set1, minProm	CREB3L1	0	1	524	minProm	4	set1	0.0853962	0.770114	1	-0.0926067
CREB3L1-1:524, 4, set1, minTK	CREB3L1	0	1	524	minTK	4	set1	0.136676	0.711609	1	-0.122267
CREB3L1-1:857, 8, set1, minCMV	CREB3L1	0	1	857	minCMV	8	set1	0.00698404	0.933398	1	-0.0263276
CREB3L1-1:857, 8, set1, minProm	CREB3L1	0	1	857	minProm	8	set1	0.274966	0.60002	1	0.196447
CREB3L1-1:857, 8, set1, minTK	CREB3L1	0	1	857	minTK	8	set1	0.0456262	0.830857	1	-0.0935638
CREB3L1-2:1191, 1, set2, minCMV	CREB3L1	0	2	1191	minCMV	1	set2	1.17709	0.27795	1	-0.342983
CREB3L1-2:1191, 1, set2, minProm	CREB3L1	0	2	1191	minProm	1	set2	0.0660166	0.797228	1	-0.241606
CREB3L1-2:1191, 1, set2, minTK	CREB3L1	0	2	1191	minTK	1	set2	0.0348063	0.852002	1	0.205931
CREB3L1-2:1524, 4, set2, minCMV	CREB3L1	0	2	1524	minCMV	4	set2	0.0730615	0.78693	1	-0.149992
CREB3L1-2:1524, 4, set2, minProm	CREB3L1	0	2	1524	minProm	4	set2	0.0892315	0.765156	1	-0.281243
CREB3L1-2:1524, 4, set2, minTK	CREB3L1	0	2	1524	minTK	4	set2	0.160368	0.688818	1	-0.375923
CREB3L1-2:1857, 8, set2, minCMV	CREB3L1	0	2	1857	minCMV	8	set2	0.00343106	0.95329	1	-0.0610162
CREB3L1-2:1857, 8, set2, minProm	CREB3L1	0	2	1857	minProm	8	set2	-7.25e-10	1	1
CREB3L1-2:1857, 8, set2, minTK	CREB3L1	0	2	1857	minTK	8	set2	0.0698141	0.791608	1	0.189358
CREB3L1-2:192, 1, set1, minCMV	CREB3L1	0	2	192	minCMV	1	set1	1.52e-08	0	0
CREB3L1-2:192, 1, set1, minProm	CREB3L1	0	2	192	minProm	1	set1	-3.17e-11	1	1
CREB3L1-2:192, 1, set1, minTK	CREB3L1	0	2	192	minTK	1	set1	-1.07e-12	1	1
CREB3L1-2:525, 4, set1, minCMV	CREB3L1	0	2	525	minCMV	4	set1	-4.97e-10	1	1
CREB3L1-2:525, 4, set1, minProm	CREB3L1	0	2	525	minProm	4	set1	3.7e-08	0.999846	1	0
CREB3L1-2:525, 4, set1, minTK	CREB3L1	0	2	525	minTK	4	set1	4.22784	0.0397659	1	-3.28023
CREB3L1-2:858, 8, set1, minCMV	CREB3L1	0	2	858	minCMV	8	set1	0.285459	0.593145	1	-0.434183
CREB3L1-2:858, 8, set1, minProm	CREB3L1	0	2	858	minProm	8	set1	0.408199	0.522885	1	-0.587226
CREB3L1-2:858, 8, set1, minTK	CREB3L1	0	2	858	minTK	8	set1	0.158526	0.690517	1	-0.26858
CTCF-1:1001, 1, set2, minCMV	CTCF	0	1	1001	minCMV	1	set2	0.100998	0.750635	1	-0.108813
CTCF-1:1001, 1, set2, minProm	CTCF	0	1	1001	minProm	1	set2	0.534304	0.464803	1	-0.399426
CTCF-1:1001, 1, set2, minTK	CTCF	0	1	1001	minTK	1	set2	0.322655	0.570016	1	0.239222
CTCF-1:1334, 4, set2, minCMV	CTCF	0	1	1334	minCMV	4	set2	0.236458	0.626776	1	-0.155739
CTCF-1:1334, 4, set2, minProm	CTCF	0	1	1334	minProm	4	set2	0.0678319	0.79452	1	-0.0996556
CTCF-1:1334, 4, set2, minTK	CTCF	0	1	1334	minTK	4	set2	0.236881	0.626468	1	0.239944
CTCF-1:1667, 8, set2, minCMV	CTCF	0	1	1667	minCMV	8	set2	1.86582	0.171954	1	0.357197
CTCF-1:1667, 8, set2, minProm	CTCF	0	1	1667	minProm	8	set2	2.60057	0.106825	1	0.612049
CTCF-1:1667, 8, set2, minTK	CTCF	0	1	1667	minTK	8	set2	0.216946	0.641377	1	0.205766
CTCF-1:2, 1, set1, minCMV	CTCF	0	1	2	minCMV	1	set1	0.0333693	0.855055	1	-0.0995807
CTCF-1:2, 1, set1, minProm	CTCF	0	1	2	minProm	1	set1	0.0704864	0.79063	1	-0.106796
CTCF-1:2, 1, set1, minTK	CTCF	0	1	2	minTK	1	set1	0.73306	0.391893	1	-0.379088
CTCF-1:335, 4, set1, minCMV	CTCF	0	1	335	minCMV	4	set1	2.40821	0.1207	1	-0.648344
CTCF-1:335, 4, set1, minProm	CTCF	0	1	335	minProm	4	set1	1.4434	0.229589	1	0.568352
CTCF-1:335, 4, set1, minTK	CTCF	0	1	335	minTK	4	set1	0.0791297	0.77848	1	-0.108833
CTCF-1:668, 8, set1, minCMV	CTCF	0	1	668	minCMV	8	set1	0.404644	0.524701	1	0.181885
CTCF-1:668, 8, set1, minProm	CTCF	0	1	668	minProm	8	set1	0.541372	0.461865	1	0.266634
CTCF-1:668, 8, set1, minTK	CTCF	0	1	668	minTK	8	set1	0.235222	0.627678	1	-0.147173
CUX1-1:1040, 1, set2, minCMV	CUX1	0	1	1040	minCMV	1	set2	1.08615	0.297325	1	-0.267705
CUX1-1:1040, 1, set2, minProm	CUX1	0	1	1040	minProm	1	set2	5.46507	0.0194003	0.967331	0.501245
CUX1-1:1040, 1, set2, minTK	CUX1	0	1	1040	minTK	1	set2	0.203859	0.651623	1	0.0756607
CUX1-1:1373, 4, set2, minCMV	CUX1	0	1	1373	minCMV	4	set2	0.12115	0.72779	1	-0.0559071
CUX1-1:1373, 4, set2, minProm	CUX1	0	1	1373	minProm	4	set2	1.59144	0.207121	1	-0.220028
CUX1-1:1373, 4, set2, minTK	CUX1	0	1	1373	minTK	4	set2	0.0235473	0.878042	1	-0.0308923
CUX1-1:1706, 8, set2, minCMV	CUX1	0	1	1706	minCMV	8	set2	1.38184	0.239788	1	0.30515
CUX1-1:1706, 8, set2, minProm	CUX1	0	1	1706	minProm	8	set2	0.84341	0.358423	1	0.181886
CUX1-1:1706, 8, set2, minTK	CUX1	0	1	1706	minTK	8	set2	0.838195	0.359914	1	0.168614
CUX1-1:374, 4, set1, minCMV	CUX1	0	1	374	minCMV	4	set1	0.821618	0.364707	1	0.318382
CUX1-1:374, 4, set1, minProm	CUX1	0	1	374	minProm	4	set1	0.0229588	0.879564	1	-0.0432386
CUX1-1:374, 4, set1, minTK	CUX1	0	1	374	minTK	4	set1	0.487199	0.485179	1	-0.201145
CUX1-1:41, 1, set1, minCMV	CUX1	0	1	41	minCMV	1	set1	0.104528	0.746462	1	0.0595038
CUX1-1:41, 1, set1, minProm	CUX1	0	1	41	minProm	1	set1	0.000746	0.978215	1	0.00718692
CUX1-1:41, 1, set1, minTK	CUX1	0	1	41	minTK	1	set1	1.55033	0.213087	1	0.258562
CUX1-1:707, 8, set1, minCMV	CUX1	0	1	707	minCMV	8	set1	0.128378	0.72012	1	-0.068258
CUX1-1:707, 8, set1, minProm	CUX1	0	1	707	minProm	8	set1	0.0120768	0.912493	1	0.0359043
CUX1-1:707, 8, set1, minTK	CUX1	0	1	707	minTK	8	set1	3.43513	0.0638237	1	0.564786
CUX1-2:1041, 1, set2, minCMV	CUX1	0	2	1041	minCMV	1	set2	0.310437	0.577412	1	0.133923
CUX1-2:1041, 1, set2, minProm	CUX1	0	2	1041	minProm	1	set2	0.283771	0.59424	1	-0.0871985
CUX1-2:1041, 1, set2, minTK	CUX1	0	2	1041	minTK	1	set2	3.05156	0.0806596	1	0.272105
CUX1-2:1374, 4, set2, minCMV	CUX1	0	2	1374	minCMV	4	set2	0.274877	0.600079	1	-0.0801194
CUX1-2:1374, 4, set2, minProm	CUX1	0	2	1374	minProm	4	set2	1.39845	0.236982	1	0.203279
CUX1-2:1374, 4, set2, minTK	CUX1	0	2	1374	minTK	4	set2	0.235499	0.627476	1	0.0860454
CUX1-2:1707, 8, set2, minCMV	CUX1	0	2	1707	minCMV	8	set2	0.207677	0.648594	1	-0.116929
CUX1-2:1707, 8, set2, minProm	CUX1	0	2	1707	minProm	8	set2	0.0629585	0.80188	1	-0.0440591
CUX1-2:1707, 8, set2, minTK	CUX1	0	2	1707	minTK	8	set2	1.64848	0.199166	1	-0.233571
CUX1-2:375, 4, set1, minCMV	CUX1	0	2	375	minCMV	4	set1	0.0794009	0.778111	1	0.05302
CUX1-2:375, 4, set1, minProm	CUX1	0	2	375	minProm	4	set1	3.51838	0.0606916	1	-0.39632
CUX1-2:375, 4, set1, minTK	CUX1	0	2	375	minTK	4	set1	3.30976	0.0688697	1	-0.40106
CUX1-2:42, 1, set1, minCMV	CUX1	0	2	42	minCMV	1	set1	1.71398	0.19047	1	-0.248978
CUX1-2:42, 1, set1, minProm	CUX1	0	2	42	minProm	1	set1	0.521626	0.470149	1	-0.151623
CUX1-2:42, 1, set1, minTK	CUX1	0	2	42	minTK	1	set1	3.04931	0.0807713	1	-0.333112
CUX1-2:708, 8, set1, minCMV	CUX1	0	2	708	minCMV	8	set1	0.669106	0.413364	1	-0.217414
CUX1-2:708, 8, set1, minProm	CUX1	0	2	708	minProm	8	set1	0.00533555	0.94177	1	-0.0238722
CUX1-2:708, 8, set1, minTK	CUX1	0	2	708	minTK	8	set1	3.74064	0.0531041	1	0.457411
CUX1-3:1042, 1, set2, minCMV	CUX1	0	3	1042	minCMV	1	set2	0.0698137	0.791608	1	-0.0807864
CUX1-3:1042, 1, set2, minProm	CUX1	0	3	1042	minProm	1	set2	0.00532741	0.941815	1	-0.0239127
CUX1-3:1042, 1, set2, minTK	CUX1	0	3	1042	minTK	1	set2	0.114075	0.735552	1	-0.113526
CUX1-3:1375, 4, set2, minCMV	CUX1	0	3	1375	minCMV	4	set2	0.208084	0.648273	1	0.122704
CUX1-3:1375, 4, set2, minProm	CUX1	0	3	1375	minProm	4	set2	0.0566965	0.811795	1	0.0747376
CUX1-3:1375, 4, set2, minTK	CUX1	0	3	1375	minTK	4	set2	0.901467	0.342389	1	0.287393
CUX1-3:1708, 8, set2, minCMV	CUX1	0	3	1708	minCMV	8	set2	0.555803	0.455956	1	0.214223
CUX1-3:1708, 8, set2, minProm	CUX1	0	3	1708	minProm	8	set2	0.0286439	0.865604	1	-0.0586202
CUX1-3:1708, 8, set2, minTK	CUX1	0	3	1708	minTK	8	set2	1.49577	0.221324	1	0.503143
CUX1-3:376, 4, set1, minCMV	CUX1	0	3	376	minCMV	4	set1	0.0433447	0.835078	1	-0.0854142
CUX1-3:376, 4, set1, minProm	CUX1	0	3	376	minProm	4	set1	0.000664	0.979445	1	0.0121068
CUX1-3:376, 4, set1, minTK	CUX1	0	3	376	minTK	4	set1	0.657674	0.417382	1	-0.553527
CUX1-3:43, 1, set1, minCMV	CUX1	0	3	43	minCMV	1	set1	0.0315941	0.858921	1	-0.0614081
CUX1-3:43, 1, set1, minProm	CUX1	0	3	43	minProm	1	set1	0.034924	0.851755	1	0.0945556
CUX1-3:43, 1, set1, minTK	CUX1	0	3	43	minTK	1	set1	0.606902	0.435957	1	-0.265995
CUX1-3:709, 8, set1, minCMV	CUX1	0	3	709	minCMV	8	set1	0.0820489	0.77454	1	0.12759
CUX1-3:709, 8, set1, minProm	CUX1	0	3	709	minProm	8	set1	3.03415	0.0815291	1	1.11301
CUX1-3:709, 8, set1, minTK	CUX1	0	3	709	minTK	8	set1	4.82669	0.0280223	0.969409	-1.40438
CUX2-1:1043, 1, set2, minCMV	CUX2	0	1	1043	minCMV	1	set2	0.373277	0.541224	1	0.160174
CUX2-1:1043, 1, set2, minProm	CUX2	0	1	1043	minProm	1	set2	0.00167361	0.967368	1	0.013107
CUX2-1:1043, 1, set2, minTK	CUX2	0	1	1043	minTK	1	set2	1.60753	0.20484	1	-0.302205
CUX2-1:1376, 4, set2, minCMV	CUX2	0	1	1376	minCMV	4	set2	0.690979	0.405832	1	-0.201151
CUX2-1:1376, 4, set2, minProm	CUX2	0	1	1376	minProm	4	set2	1.89696	0.168419	1	-0.333608
CUX2-1:1376, 4, set2, minTK	CUX2	0	1	1376	minTK	4	set2	0.00921632	0.923519	1	0.0230734
CUX2-1:1709, 8, set2, minCMV	CUX2	0	1	1709	minCMV	8	set2	0.194142	0.659492	1	0.119231
CUX2-1:1709, 8, set2, minProm	CUX2	0	1	1709	minProm	8	set2	0.479822	0.488503	1	0.160722
CUX2-1:1709, 8, set2, minTK	CUX2	0	1	1709	minTK	8	set2	0.0749439	0.78427	1	-0.0521538
CUX2-1:377, 4, set1, minCMV	CUX2	0	1	377	minCMV	4	set1	0.0201401	0.887146	1	0.0394981
CUX2-1:377, 4, set1, minProm	CUX2	0	1	377	minProm	4	set1	0.00325809	0.954482	1	-0.0198447
CUX2-1:377, 4, set1, minTK	CUX2	0	1	377	minTK	4	set1	0.00950855	0.92232	1	-0.0400821
CUX2-1:44, 1, set1, minCMV	CUX2	0	1	44	minCMV	1	set1	0.204933	0.650768	1	0.204097
CUX2-1:44, 1, set1, minProm	CUX2	0	1	44	minProm	1	set1	0.046891	0.828564	1	-0.101498
CUX2-1:44, 1, set1, minTK	CUX2	0	1	44	minTK	1	set1	1.15669	0.282153	1	0.39246
CUX2-1:710, 8, set1, minCMV	CUX2	0	1	710	minCMV	8	set1	0.280912	0.596104	1	0.255715
CUX2-1:710, 8, set1, minProm	CUX2	0	1	710	minProm	8	set1	0.885458	0.346711	1	0.444809
CUX2-1:710, 8, set1, minTK	CUX2	0	1	710	minTK	8	set1	0.0835403	0.772556	1	0.124102
Creb5-1:1193, 1, set2, minCMV	Creb5	0	1	1193	minCMV	1	set2	0.0422074	0.837225	1	-0.0476422
Creb5-1:1193, 1, set2, minProm	Creb5	0	1	1193	minProm	1	set2	0.340807	0.559364	1	-0.164031
Creb5-1:1193, 1, set2, minTK	Creb5	0	1	1193	minTK	1	set2	1.50078	0.220551	1	0.316514
Creb5-1:1526, 4, set2, minCMV	Creb5	0	1	1526	minCMV	4	set2	0.104563	0.746421	1	-0.068285
Creb5-1:1526, 4, set2, minProm	Creb5	0	1	1526	minProm	4	set2	0.00518491	0.942597	1	-0.0152992
Creb5-1:1526, 4, set2, minTK	Creb5	0	1	1526	minTK	4	set2	0.00132773	0.970933	1	0.00850691
Creb5-1:1859, 8, set2, minCMV	Creb5	0	1	1859	minCMV	8	set2	0.017285	0.895402	1	-0.0265914
Creb5-1:1859, 8, set2, minProm	Creb5	0	1	1859	minProm	8	set2	0.991946	0.319267	1	-0.22657
Creb5-1:1859, 8, set2, minTK	Creb5	0	1	1859	minTK	8	set2	0.124102	0.724627	1	0.0884273
Creb5-1:194, 1, set1, minCMV	Creb5	0	1	194	minCMV	1	set1	0.996712	0.318107	1	-0.295709
Creb5-1:194, 1, set1, minProm	Creb5	0	1	194	minProm	1	set1	0.0871752	0.767799	1	-0.131558
Creb5-1:194, 1, set1, minTK	Creb5	0	1	194	minTK	1	set1	0.0520142	0.819595	1	0.0733603
Creb5-1:527, 4, set1, minCMV	Creb5	0	1	527	minCMV	4	set1	0.129512	0.718939	1	-0.118265
Creb5-1:527, 4, set1, minProm	Creb5	0	1	527	minProm	4	set1	0.361022	0.547939	1	-0.204661
Creb5-1:527, 4, set1, minTK	Creb5	0	1	527	minTK	4	set1	1.36127	0.243317	1	-0.427112
Creb5-1:860, 8, set1, minCMV	Creb5	0	1	860	minCMV	8	set1	0.00886817	0.924973	1	0.0344255
Creb5-1:860, 8, set1, minProm	Creb5	0	1	860	minProm	8	set1	3.61341	0.0573156	1	0.612221
Creb5-1:860, 8, set1, minTK	Creb5	0	1	860	minTK	8	set1	2.52377	0.112142	1	0.557257
DBP-1:1194, 1, set2, minCMV	DBP	0	1	1194	minCMV	1	set2	0.12312	0.725675	1	0.0815532
DBP-1:1194, 1, set2, minProm	DBP	0	1	1194	minProm	1	set2	0.396228	0.529044	1	-0.174684
DBP-1:1194, 1, set2, minTK	DBP	0	1	1194	minTK	1	set2	1.04683	0.306238	1	-0.265496
DBP-1:1527, 4, set2, minCMV	DBP	0	1	1527	minCMV	4	set2	0.0027184	0.958418	1	-0.0106931
DBP-1:1527, 4, set2, minProm	DBP	0	1	1527	minProm	4	set2	0.273774	0.600811	1	-0.186021
DBP-1:1527, 4, set2, minTK	DBP	0	1	1527	minTK	4	set2	2.65153	0.10345	1	-0.406769
DBP-1:1860, 8, set2, minCMV	DBP	0	1	1860	minCMV	8	set2	0.0198711	0.887898	1	-0.0345223
DBP-1:1860, 8, set2, minProm	DBP	0	1	1860	minProm	8	set2	0.475552	0.490444	1	0.194566
DBP-1:1860, 8, set2, minTK	DBP	0	1	1860	minTK	8	set2	0.234087	0.62851	1	0.170365
DBP-1:195, 1, set1, minCMV	DBP	0	1	195	minCMV	1	set1	0.0178601	0.893686	1	0.0611929
DBP-1:195, 1, set1, minProm	DBP	0	1	195	minProm	1	set1	0.698922	0.403146	1	0.455299
DBP-1:195, 1, set1, minTK	DBP	0	1	195	minTK	1	set1	0.186824	0.665573	1	0.202982
DBP-1:528, 4, set1, minCMV	DBP	0	1	528	minCMV	4	set1	0.0287883	0.865269	1	-0.064029
DBP-1:528, 4, set1, minProm	DBP	0	1	528	minProm	4	set1	1.69323	0.193175	1	-0.463183
DBP-1:528, 4, set1, minTK	DBP	0	1	528	minTK	4	set1	1.52599	0.216715	1	0.414594
DBP-1:861, 8, set1, minCMV	DBP	0	1	861	minCMV	8	set1	0.0138641	0.906269	1	0.0388212
DBP-1:861, 8, set1, minProm	DBP	0	1	861	minProm	8	set1	0.0475288	0.82742	1	0.0872359
DBP-1:861, 8, set1, minTK	DBP	0	1	861	minTK	8	set1	1.31444	0.251592	1	-0.356538
DPRX-1:1229, 1, set2, minCMV	DPRX	0	1	1229	minCMV	1	set2	0.0273229	0.868711	1	0.0452202
DPRX-1:1229, 1, set2, minProm	DPRX	0	1	1229	minProm	1	set2	1.35786	0.243909	1	-0.381087
DPRX-1:1229, 1, set2, minTK	DPRX	0	1	1229	minTK	1	set2	4.75487	0.0292155	0.969409	0.660643
DPRX-1:1562, 4, set2, minCMV	DPRX	0	1	1562	minCMV	4	set2	0.00915788	0.923761	1	0.0349568
DPRX-1:1562, 4, set2, minProm	DPRX	0	1	1562	minProm	4	set2	0.113612	0.736069	1	-0.112813
DPRX-1:1562, 4, set2, minTK	DPRX	0	1	1562	minTK	4	set2	0.00196247	0.964665	1	0.0135001
DPRX-1:1895, 8, set2, minCMV	DPRX	0	1	1895	minCMV	8	set2	0.0172376	0.895544	1	-0.0383501
DPRX-1:1895, 8, set2, minProm	DPRX	0	1	1895	minProm	8	set2	0.000572	0.980919	1	0.00758473
DPRX-1:1895, 8, set2, minTK	DPRX	0	1	1895	minTK	8	set2	0.00904422	0.924235	1	0.0236489
DPRX-1:230, 1, set1, minCMV	DPRX	0	1	230	minCMV	1	set1	0.03753	0.84639	1	0.068193
DPRX-1:230, 1, set1, minProm	DPRX	0	1	230	minProm	1	set1	0.000369	0.984684	1	-0.010046
DPRX-1:230, 1, set1, minTK	DPRX	0	1	230	minTK	1	set1	0.522963	0.46958	1	0.267631
DPRX-1:563, 4, set1, minCMV	DPRX	0	1	563	minCMV	4	set1	1.38862	0.238639	1	-0.449357
DPRX-1:563, 4, set1, minProm	DPRX	0	1	563	minProm	4	set1	1.52482	0.216891	1	0.410382
DPRX-1:563, 4, set1, minTK	DPRX	0	1	563	minTK	4	set1	0.114893	0.734641	1	-0.165594
DPRX-1:896, 8, set1, minCMV	DPRX	0	1	896	minCMV	8	set1	0.357021	0.550165	1	0.313062
DPRX-1:896, 8, set1, minProm	DPRX	0	1	896	minProm	8	set1	0.617758	0.431882	1	0.347754
DPRX-1:896, 8, set1, minTK	DPRX	0	1	896	minTK	8	set1	0.354116	0.551792	1	0.25414
DRGX-1:1230, 1, set2, minCMV	DRGX	0	1	1230	minCMV	1	set2	0.783676	0.376019	1	-0.34577
DRGX-1:1230, 1, set2, minProm	DRGX	0	1	1230	minProm	1	set2	3.53092	0.0602342	1	-1.08173
DRGX-1:1230, 1, set2, minTK	DRGX	0	1	1230	minTK	1	set2	0.0175255	0.894681	1	0.0541286
DRGX-1:1563, 4, set2, minCMV	DRGX	0	1	1563	minCMV	4	set2	0.0688935	0.792955	1	-0.142767
DRGX-1:1563, 4, set2, minProm	DRGX	0	1	1563	minProm	4	set2	3.0674	0.079877	1	-1.06916
DRGX-1:1563, 4, set2, minTK	DRGX	0	1	1563	minTK	4	set2	4.63905	0.0312523	0.982915	0.962198
DRGX-1:1896, 8, set2, minCMV	DRGX	0	1	1896	minCMV	8	set2	0.128131	0.720378	1	0.196828
DRGX-1:1896, 8, set2, minProm	DRGX	0	1	1896	minProm	8	set2	0.189507	0.663327	1	-0.241442
DRGX-1:1896, 8, set2, minTK	DRGX	0	1	1896	minTK	8	set2	1.89925	0.168162	1	0.714548
DRGX-1:231, 1, set1, minCMV	DRGX	0	1	231	minCMV	1	set1	0.0256979	0.87264	1	0.0819393
DRGX-1:231, 1, set1, minProm	DRGX	0	1	231	minProm	1	set1	0.492739	0.482708	1	0.39733
DRGX-1:231, 1, set1, minTK	DRGX	0	1	231	minTK	1	set1	0.0128372	0.909792	1	-0.0599636
DRGX-1:564, 4, set1, minCMV	DRGX	0	1	564	minCMV	4	set1	0.284462	0.593792	1	0.285018
DRGX-1:564, 4, set1, minProm	DRGX	0	1	564	minProm	4	set1	0.329592	0.565899	1	0.522866
DRGX-1:564, 4, set1, minTK	DRGX	0	1	564	minTK	4	set1	0.20149	0.653521	1	0.322598
DRGX-1:897, 8, set1, minCMV	DRGX	0	1	897	minCMV	8	set1	1.95385	0.162172	1	0.911005
DRGX-1:897, 8, set1, minProm	DRGX	0	1	897	minProm	8	set1	0.12894	0.719534	1	0.196322
DRGX-1:897, 8, set1, minTK	DRGX	0	1	897	minTK	8	set1	7.53e-05	0.993078	1	0.00411114
DUXA-1:1231, 1, set2, minCMV	DUXA	0	1	1231	minCMV	1	set2	0.000406	0.983923	1	-0.014624
DUXA-1:1231, 1, set2, minProm	DUXA	0	1	1231	minProm	1	set2	0.499225	0.479841	1	0.512498
DUXA-1:1231, 1, set2, minTK	DUXA	0	1	1231	minTK	1	set2	0.221934	0.637571	1	0.197495
DUXA-1:1564, 4, set2, minCMV	DUXA	0	1	1564	minCMV	4	set2	1.64331	0.199872	1	0.715668
DUXA-1:1564, 4, set2, minProm	DUXA	0	1	1564	minProm	4	set2	0.681967	0.40891	1	1.25981
DUXA-1:1564, 4, set2, minTK	DUXA	0	1	1564	minTK	4	set2	4.014	0.0451241	1	-1.24737
DUXA-1:1897, 8, set2, minCMV	DUXA	0	1	1897	minCMV	8	set2	0.323044	0.569784	1	-0.302847
DUXA-1:1897, 8, set2, minProm	DUXA	0	1	1897	minProm	8	set2	0.196356	0.657678	1	0.280503
DUXA-1:1897, 8, set2, minTK	DUXA	0	1	1897	minTK	8	set2	0.877652	0.348846	1	0.460879
DUXA-1:232, 1, set1, minCMV	DUXA	0	1	232	minCMV	1	set1	0.252859	0.615069	1	-0.20702
DUXA-1:232, 1, set1, minProm	DUXA	0	1	232	minProm	1	set1	0.423347	0.515272	1	0.370822
DUXA-1:232, 1, set1, minTK	DUXA	0	1	232	minTK	1	set1	0.740329	0.389556	1	-0.480348
DUXA-1:565, 4, set1, minCMV	DUXA	0	1	565	minCMV	4	set1	5.32e-05	0.994182	1	0.00375268
DUXA-1:565, 4, set1, minProm	DUXA	0	1	565	minProm	4	set1	0.0121254	0.912318	1	0.111274
DUXA-1:565, 4, set1, minTK	DUXA	0	1	565	minTK	4	set1	0.559803	0.45434	1	0.555228
DUXA-1:898, 8, set1, minCMV	DUXA	0	1	898	minCMV	8	set1	2.53157	0.111589	1	0.746971
DUXA-1:898, 8, set1, minProm	DUXA	0	1	898	minProm	8	set1	3.46315	0.0627505	1	-0.95979
DUXA-1:898, 8, set1, minTK	DUXA	0	1	898	minTK	8	set1	1.03744	0.308418	1	-0.554219
E2F2-1:1046, 1, set2, minCMV	E2F2	0	1	1046	minCMV	1	set2	2.41695	0.120029	1	0.245864
E2F2-1:1046, 1, set2, minProm	E2F2	0	1	1046	minProm	1	set2	4.95156	0.0260672	0.967331	0.308779
E2F2-1:1046, 1, set2, minTK	E2F2	0	1	1046	minTK	1	set2	1.88599	0.169655	1	0.183734
E2F2-1:1379, 4, set2, minCMV	E2F2	0	1	1379	minCMV	4	set2	0.00281379	0.957696	1	0.00714597
E2F2-1:1379, 4, set2, minProm	E2F2	0	1	1379	minProm	4	set2	1.42881	0.231958	1	0.182127
E2F2-1:1379, 4, set2, minTK	E2F2	0	1	1379	minTK	4	set2	1.51243	0.218769	1	-0.157792
E2F2-1:1712, 8, set2, minCMV	E2F2	0	1	1712	minCMV	8	set2	0.214462	0.643293	1	-0.0609463
E2F2-1:1712, 8, set2, minProm	E2F2	0	1	1712	minProm	8	set2	3.02452	0.0820144	1	-0.249505
E2F2-1:1712, 8, set2, minTK	E2F2	0	1	1712	minTK	8	set2	0.559942	0.454283	1	-0.107325
E2F2-1:380, 4, set1, minCMV	E2F2	0	1	380	minCMV	4	set1	2.67714	0.101799	1	-0.217726
E2F2-1:380, 4, set1, minProm	E2F2	0	1	380	minProm	4	set1	1.27477	0.258873	1	0.182942
E2F2-1:380, 4, set1, minTK	E2F2	0	1	380	minTK	4	set1	0.212007	0.645199	1	0.0663008
E2F2-1:47, 1, set1, minCMV	E2F2	0	1	47	minCMV	1	set1	0.114572	0.734998	1	-0.0514458
E2F2-1:47, 1, set1, minProm	E2F2	0	1	47	minProm	1	set1	0.165406	0.684227	1	0.0668953
E2F2-1:47, 1, set1, minTK	E2F2	0	1	47	minTK	1	set1	0.0165863	0.897526	1	0.0174844
E2F2-1:713, 8, set1, minCMV	E2F2	0	1	713	minCMV	8	set1	5.61794	0.0177775	0.96329	0.365169
E2F2-1:713, 8, set1, minProm	E2F2	0	1	713	minProm	8	set1	0.00393052	0.95001	1	0.0107746
E2F2-1:713, 8, set1, minTK	E2F2	0	1	713	minTK	8	set1	2.0869	0.148567	1	-0.205318
E2F2-2:714, 8, set1, minCMV	E2F2	0	2	714	minCMV	8	set1	3.01e-09	0.999956	1	-0.573507
E2F2-2:714, 8, set1, minTK	E2F2	0	2	714	minTK	8	set1
E2F3-1:1048, 1, set2, minCMV	E2F3	0	1	1048	minCMV	1	set2	0.767969	0.380846	1	-0.164102
E2F3-1:1048, 1, set2, minProm	E2F3	0	1	1048	minProm	1	set2	0.0404961	0.840514	1	-0.0594562
E2F3-1:1048, 1, set2, minTK	E2F3	0	1	1048	minTK	1	set2	0.0600105	0.806479	1	-0.0569178
E2F3-1:1381, 4, set2, minCMV	E2F3	0	1	1381	minCMV	4	set2	0.0852448	0.770312	1	0.0727494
E2F3-1:1381, 4, set2, minProm	E2F3	0	1	1381	minProm	4	set2	1.43826	0.230421	1	0.345783
E2F3-1:1381, 4, set2, minTK	E2F3	0	1	1381	minTK	4	set2	0.967417	0.325325	1	-0.258714
E2F3-1:1714, 8, set2, minCMV	E2F3	0	1	1714	minCMV	8	set2	0.332573	0.564148	1	0.0922788
E2F3-1:1714, 8, set2, minProm	E2F3	0	1	1714	minProm	8	set2	0.120937	0.72802	1	0.0897039
E2F3-1:1714, 8, set2, minTK	E2F3	0	1	1714	minTK	8	set2	0.23982	0.624336	1	-0.10793
E2F3-1:382, 4, set1, minCMV	E2F3	0	1	382	minCMV	4	set1	0.0423372	0.836978	1	0.0447391
E2F3-1:382, 4, set1, minProm	E2F3	0	1	382	minProm	4	set1	0.359213	0.548943	1	0.211635
E2F3-1:382, 4, set1, minTK	E2F3	0	1	382	minTK	4	set1	0.104026	0.747051	1	0.0816144
E2F3-1:49, 1, set1, minCMV	E2F3	0	1	49	minCMV	1	set1	0.0719742	0.788484	1	-0.0631295
E2F3-1:49, 1, set1, minProm	E2F3	0	1	49	minProm	1	set1	0.117926	0.731295	1	-0.127182
E2F3-1:49, 1, set1, minTK	E2F3	0	1	49	minTK	1	set1	1.80126	0.179561	1	-0.406767
E2F3-1:715, 8, set1, minCMV	E2F3	0	1	715	minCMV	8	set1	0.00779504	0.929647	1	0.0184309
E2F3-1:715, 8, set1, minProm	E2F3	0	1	715	minProm	8	set1	0.00542076	0.941308	1	-0.0190284
E2F3-1:715, 8, set1, minTK	E2F3	0	1	715	minTK	8	set1	0.400352	0.526908	1	0.175242
E2F3-2:716, 8, set1, minCMV	E2F3	0	2	716	minCMV	8	set1	0.297495	0	0
E2F7-1:1050, 1, set2, minCMV	E2F7	0	1	1050	minCMV	1	set2	0.018606	0.891502	1	-0.036655
E2F7-1:1050, 1, set2, minProm	E2F7	0	1	1050	minProm	1	set2	2.60331	0.106641	1	-0.698761
E2F7-1:1050, 1, set2, minTK	E2F7	0	1	1050	minTK	1	set2	0.167964	0.681928	1	-0.162735
E2F7-1:1383, 4, set2, minCMV	E2F7	0	1	1383	minCMV	4	set2	0.628385	0.427948	1	-0.289765
E2F7-1:1383, 4, set2, minProm	E2F7	0	1	1383	minProm	4	set2	0.232974	0.629327	1	-0.206142
E2F7-1:1383, 4, set2, minTK	E2F7	0	1	1383	minTK	4	set2	0.0805473	0.776557	1	-0.115792
E2F7-1:1716, 8, set2, minCMV	E2F7	0	1	1716	minCMV	8	set2	1.17912	0.277535	1	0.454255
E2F7-1:1716, 8, set2, minProm	E2F7	0	1	1716	minProm	8	set2	1.63443	0.201091	1	-0.467292
E2F7-1:1716, 8, set2, minTK	E2F7	0	1	1716	minTK	8	set2	0.967641	0.325269	1	-0.35019
E2F7-1:384, 4, set1, minCMV	E2F7	0	1	384	minCMV	4	set1	0.39789	0.528181	1	0.258112
E2F7-1:384, 4, set1, minProm	E2F7	0	1	384	minProm	4	set1	0.107228	0.743322	1	-0.136429
E2F7-1:384, 4, set1, minTK	E2F7	0	1	384	minTK	4	set1	0.00230277	0.961726	1	0.0310017
E2F7-1:51, 1, set1, minCMV	E2F7	0	1	51	minCMV	1	set1	0.115849	0.733581	1	-0.13759
E2F7-1:51, 1, set1, minProm	E2F7	0	1	51	minProm	1	set1	1.22791	0.267815	1	-0.373499
E2F7-1:51, 1, set1, minTK	E2F7	0	1	51	minTK	1	set1	0.0210465	0.884652	1	0.0710489
E2F7-1:717, 8, set1, minCMV	E2F7	0	1	717	minCMV	8	set1	0.0530855	0.817779	1	0.104632
E2F7-1:717, 8, set1, minProm	E2F7	0	1	717	minProm	8	set1	0.378558	0.538376	1	0.296338
E2F7-1:717, 8, set1, minTK	E2F7	0	1	717	minTK	8	set1	0.57656	0.447664	1	0.272284
EBF1-1:1051, 1, set2, minCMV	EBF1	0	1	1051	minCMV	1	set2	0.482104	0.487471	1	0.117629
EBF1-1:1051, 1, set2, minProm	EBF1	0	1	1051	minProm	1	set2	0.400876	0.526637	1	0.175483
EBF1-1:1051, 1, set2, minTK	EBF1	0	1	1051	minTK	1	set2	0.0536024	0.816909	1	0.0608002
EBF1-1:1384, 4, set2, minCMV	EBF1	0	1	1384	minCMV	4	set2	0.165147	0.684461	1	0.0993749
EBF1-1:1384, 4, set2, minProm	EBF1	0	1	1384	minProm	4	set2	0.298087	0.585084	1	-0.175235
EBF1-1:1384, 4, set2, minTK	EBF1	0	1	1384	minTK	4	set2	0.00903521	0.924272	1	0.0258803
EBF1-1:1717, 8, set2, minCMV	EBF1	0	1	1717	minCMV	8	set2	0.862397	0.353069	1	-0.216983
EBF1-1:1717, 8, set2, minProm	EBF1	0	1	1717	minProm	8	set2	0.0664409	0.796591	1	0.0595758
EBF1-1:1717, 8, set2, minTK	EBF1	0	1	1717	minTK	8	set2	0.703019	0.401771	1	0.246978
EBF1-1:385, 4, set1, minCMV	EBF1	0	1	385	minCMV	4	set1	0.611806	0.434109	1	0.201167
EBF1-1:385, 4, set1, minProm	EBF1	0	1	385	minProm	4	set1	0.0200741	0.88733	1	0.0493292
EBF1-1:385, 4, set1, minTK	EBF1	0	1	385	minTK	4	set1	0.0750845	0.784073	1	0.0978106
EBF1-1:52, 1, set1, minCMV	EBF1	0	1	52	minCMV	1	set1	0.349859	0.554193	1	0.148522
EBF1-1:52, 1, set1, minProm	EBF1	0	1	52	minProm	1	set1	1.27121	0.25954	1	-0.323834
EBF1-1:52, 1, set1, minTK	EBF1	0	1	52	minTK	1	set1	0.507129	0.476384	1	-0.266249
EBF1-1:718, 8, set1, minCMV	EBF1	0	1	718	minCMV	8	set1	0.514662	0.473128	1	0.193441
EBF1-1:718, 8, set1, minProm	EBF1	0	1	718	minProm	8	set1	0.113583	0.736101	1	0.126488
EBF1-1:718, 8, set1, minTK	EBF1	0	1	718	minTK	8	set1	1.16037	0.281389	1	-0.321746
EGR1-1:1002, 1, set2, minCMV	EGR1	0	1	1002	minCMV	1	set2	0.023416	0.87838	1	0.0252839
EGR1-1:1002, 1, set2, minProm	EGR1	0	1	1002	minProm	1	set2	0.0023784	0.961104	1	0.0124467
EGR1-1:1002, 1, set2, minTK	EGR1	0	1	1002	minTK	1	set2	1.87216	0.171228	1	-0.248591
EGR1-1:1335, 4, set2, minCMV	EGR1	0	1	1335	minCMV	4	set2	0.969796	0.324731	1	-0.191786
EGR1-1:1335, 4, set2, minProm	EGR1	0	1	1335	minProm	4	set2	0.106171	0.744547	1	-0.0729606
EGR1-1:1335, 4, set2, minTK	EGR1	0	1	1335	minTK	4	set2	0.319255	0.572056	1	0.12085
EGR1-1:1668, 8, set2, minCMV	EGR1	0	1	1668	minCMV	8	set2	0.00546589	0.941065	1	-0.0149514
EGR1-1:1668, 8, set2, minProm	EGR1	0	1	1668	minProm	8	set2	0.83296	0.361418	1	-0.228722
EGR1-1:1668, 8, set2, minTK	EGR1	0	1	1668	minTK	8	set2	1.01606	0.313456	1	-0.253489
EGR1-1:3, 1, set1, minCMV	EGR1	0	1	3	minCMV	1	set1	0.624168	0.429503	1	0.148755
EGR1-1:3, 1, set1, minProm	EGR1	0	1	3	minProm	1	set1	0.0219131	0.882319	1	-0.0343451
EGR1-1:3, 1, set1, minTK	EGR1	0	1	3	minTK	1	set1	0.0658041	0.797547	1	-0.0601007
EGR1-1:336, 4, set1, minCMV	EGR1	0	1	336	minCMV	4	set1	0.342089	0.558626	1	-0.16726
EGR1-1:336, 4, set1, minProm	EGR1	0	1	336	minProm	4	set1	0.542252	0.461501	1	-0.192674
EGR1-1:336, 4, set1, minTK	EGR1	0	1	336	minTK	4	set1	2.12911	0.144525	1	-0.323703
EGR1-1:669, 8, set1, minCMV	EGR1	0	1	669	minCMV	8	set1	1.58579	0.207928	1	0.281703
EGR1-1:669, 8, set1, minProm	EGR1	0	1	669	minProm	8	set1	0.570037	0.450244	1	0.315797
EGR1-1:669, 8, set1, minTK	EGR1	0	1	669	minTK	8	set1	0.453452	0.5007	1	-0.182174
EHF-1:1052, 1, set2, minCMV	EHF	0	1	1052	minCMV	1	set2	0.655973	0.417985	1	-0.143784
EHF-1:1052, 1, set2, minProm	EHF	0	1	1052	minProm	1	set2	0.0510038	0.821326	1	-0.0382412
EHF-1:1052, 1, set2, minTK	EHF	0	1	1052	minTK	1	set2	1.30471	0.253354	1	-0.227443
EHF-1:1385, 4, set2, minCMV	EHF	0	1	1385	minCMV	4	set2	0.512993	0.473846	1	-0.134438
EHF-1:1385, 4, set2, minProm	EHF	0	1	1385	minProm	4	set2	2.87774	0.0898121	1	-0.313566
EHF-1:1385, 4, set2, minTK	EHF	0	1	1385	minTK	4	set2	0.0643147	0.799802	1	-0.0493686
EHF-1:1718, 8, set2, minCMV	EHF	0	1	1718	minCMV	8	set2	0.597219	0.439641	1	0.173832
EHF-1:1718, 8, set2, minProm	EHF	0	1	1718	minProm	8	set2	2.6403	0.104184	1	-0.419759
EHF-1:1718, 8, set2, minTK	EHF	0	1	1718	minTK	8	set2	0.214507	0.643258	1	-0.105574
EHF-1:386, 4, set1, minCMV	EHF	0	1	386	minCMV	4	set1	0.0163826	0.898153	1	-0.0292536
EHF-1:386, 4, set1, minProm	EHF	0	1	386	minProm	4	set1	0.00981066	0.9211	1	-0.0331216
EHF-1:386, 4, set1, minTK	EHF	0	1	386	minTK	4	set1	5.62395	0.0177167	0.96329	0.726917
EHF-1:53, 1, set1, minCMV	EHF	0	1	53	minCMV	1	set1	0.297266	0.585602	1	-0.108771
EHF-1:53, 1, set1, minProm	EHF	0	1	53	minProm	1	set1	0.21028	0.646548	1	0.123761
EHF-1:53, 1, set1, minTK	EHF	0	1	53	minTK	1	set1	0.0415069	0.838563	1	0.0457992
EHF-1:719, 8, set1, minCMV	EHF	0	1	719	minCMV	8	set1	0.0643815	0.7997	1	-0.0643113
EHF-1:719, 8, set1, minProm	EHF	0	1	719	minProm	8	set1	0.595739	0.440208	1	0.209267
EHF-1:719, 8, set1, minTK	EHF	0	1	719	minTK	8	set1	4.799	0.0284763	0.969409	-0.488566
ELF1-1:1053, 1, set2, minCMV	ELF1	0	1	1053	minCMV	1	set2	6.84e-05	0.9934	1	0.00147423
ELF1-1:1053, 1, set2, minProm	ELF1	0	1	1053	minProm	1	set2	0.0109453	0.916678	1	0.0220895
ELF1-1:1053, 1, set2, minTK	ELF1	0	1	1053	minTK	1	set2	0.0364443	0.848601	1	-0.0405743
ELF1-1:1386, 4, set2, minCMV	ELF1	0	1	1386	minCMV	4	set2	0.176941	0.674015	1	0.075351
ELF1-1:1386, 4, set2, minProm	ELF1	0	1	1386	minProm	4	set2	0.763162	0.382341	1	-0.196543
ELF1-1:1386, 4, set2, minTK	ELF1	0	1	1386	minTK	4	set2	0.128974	0.719498	1	-0.0817049
ELF1-1:1719, 8, set2, minCMV	ELF1	0	1	1719	minCMV	8	set2	0.0554081	0.813907	1	-0.0530348
ELF1-1:1719, 8, set2, minProm	ELF1	0	1	1719	minProm	8	set2	0.385624	0.534609	1	0.145009
ELF1-1:1719, 8, set2, minTK	ELF1	0	1	1719	minTK	8	set2	1.70578	0.191534	1	-0.275889
ELF1-1:387, 4, set1, minCMV	ELF1	0	1	387	minCMV	4	set1	0.117847	0.731381	1	-0.0743742
ELF1-1:387, 4, set1, minProm	ELF1	0	1	387	minProm	4	set1	1.03658	0.308618	1	-0.302765
ELF1-1:387, 4, set1, minTK	ELF1	0	1	387	minTK	4	set1	0.0709939	0.789895	1	0.0686892
ELF1-1:54, 1, set1, minCMV	ELF1	0	1	54	minCMV	1	set1	0.00972852	0.921429	1	-0.0204599
ELF1-1:54, 1, set1, minProm	ELF1	0	1	54	minProm	1	set1	0.242452	0.622441	1	0.119277
ELF1-1:54, 1, set1, minTK	ELF1	0	1	54	minTK	1	set1	0.282444	0.595104	1	0.150259
ELF1-1:720, 8, set1, minCMV	ELF1	0	1	720	minCMV	8	set1	0.189896	0.663004	1	0.118059
ELF1-1:720, 8, set1, minProm	ELF1	0	1	720	minProm	8	set1	5.19279	0.0226807	0.967331	-0.556601
ELF1-1:720, 8, set1, minTK	ELF1	0	1	720	minTK	8	set1	1.52194	0.217327	1	0.457543
ELF1-2:1054, 1, set2, minCMV	ELF1	0	2	1054	minCMV	1	set2	0.814835	0.366695	1	-0.122144
ELF1-2:1054, 1, set2, minProm	ELF1	0	2	1054	minProm	1	set2	1.21524	0.270297	1	-0.218187
ELF1-2:1054, 1, set2, minTK	ELF1	0	2	1054	minTK	1	set2	0.0185067	0.89179	1	-0.0272543
ELF1-2:1387, 4, set2, minCMV	ELF1	0	2	1387	minCMV	4	set2	0.125706	0.722927	1	0.0754138
ELF1-2:1387, 4, set2, minProm	ELF1	0	2	1387	minProm	4	set2	0.0127262	0.910181	1	-0.026216
ELF1-2:1387, 4, set2, minTK	ELF1	0	2	1387	minTK	4	set2	0.0922715	0.761309	1	0.0615619
ELF1-2:1720, 8, set2, minCMV	ELF1	0	2	1720	minCMV	8	set2	1.31735	0.251067	1	0.229303
ELF1-2:1720, 8, set2, minProm	ELF1	0	2	1720	minProm	8	set2	0.094176	0.758934	1	0.0620225
ELF1-2:1720, 8, set2, minTK	ELF1	0	2	1720	minTK	8	set2	0.951731	0.329279	1	-0.22627
ELF1-2:388, 4, set1, minCMV	ELF1	0	2	388	minCMV	4	set1	2.26e-05	0.996205	1	0.000538125
ELF1-2:388, 4, set1, minProm	ELF1	0	2	388	minProm	4	set1	1.66198	0.197336	1	-0.271423
ELF1-2:388, 4, set1, minTK	ELF1	0	2	388	minTK	4	set1	1.88538	0.169723	1	0.30352
ELF1-2:55, 1, set1, minCMV	ELF1	0	2	55	minCMV	1	set1	0.000558	0.981146	1	0.00442337
ELF1-2:55, 1, set1, minProm	ELF1	0	2	55	minProm	1	set1	0.420387	0.516744	1	0.182647
ELF1-2:55, 1, set1, minTK	ELF1	0	2	55	minTK	1	set1	0.000182	0.989232	1	0.00284227
ELF1-2:721, 8, set1, minCMV	ELF1	0	2	721	minCMV	8	set1	0.390795	0.531882	1	-0.129358
ELF1-2:721, 8, set1, minProm	ELF1	0	2	721	minProm	8	set1	0.927104	0.335616	1	-0.226326
ELF1-2:721, 8, set1, minTK	ELF1	0	2	721	minTK	8	set1	3.16898	0.0750491	1	0.400757
ELF3-1:1055, 1, set2, minCMV	ELF3	0	1	1055	minCMV	1	set2	0.81128	0.367742	1	0.152181
ELF3-1:1055, 1, set2, minProm	ELF3	0	1	1055	minProm	1	set2	1.35145	0.245026	1	0.231658
ELF3-1:1055, 1, set2, minTK	ELF3	0	1	1055	minTK	1	set2	0.234704	0.628058	1	0.0768823
ELF3-1:1388, 4, set2, minCMV	ELF3	0	1	1388	minCMV	4	set2	0.624305	0.429452	1	-0.138911
ELF3-1:1388, 4, set2, minProm	ELF3	0	1	1388	minProm	4	set2	0.859776	0.353801	1	-0.198777
ELF3-1:1388, 4, set2, minTK	ELF3	0	1	1388	minTK	4	set2	0.378234	0.53855	1	0.130312
ELF3-1:1721, 8, set2, minCMV	ELF3	0	1	1721	minCMV	8	set2	0.13669	0.711594	1	0.0634843
ELF3-1:1721, 8, set2, minProm	ELF3	0	1	1721	minProm	8	set2	0.209435	0.64721	1	-0.0990631
ELF3-1:1721, 8, set2, minTK	ELF3	0	1	1721	minTK	8	set2	0.106995	0.743591	1	-0.0744309
ELF3-1:389, 4, set1, minCMV	ELF3	0	1	389	minCMV	4	set1	0.0116131	0.914183	1	0.020358
ELF3-1:389, 4, set1, minProm	ELF3	0	1	389	minProm	4	set1	0.449951	0.502358	1	0.139008
ELF3-1:389, 4, set1, minTK	ELF3	0	1	389	minTK	4	set1	1.97417	0.160006	1	-0.414317
ELF3-1:56, 1, set1, minCMV	ELF3	0	1	56	minCMV	1	set1	0.11574	0.733701	1	0.069664
ELF3-1:56, 1, set1, minProm	ELF3	0	1	56	minProm	1	set1	0.795427	0.372464	1	0.16579
ELF3-1:56, 1, set1, minTK	ELF3	0	1	56	minTK	1	set1	0.854247	0.355354	1	0.211213
ELF3-1:722, 8, set1, minCMV	ELF3	0	1	722	minCMV	8	set1	0.204909	0.650787	1	0.0941484
ELF3-1:722, 8, set1, minProm	ELF3	0	1	722	minProm	8	set1	3.88254	0.0487906	1	-0.455807
ELF3-1:722, 8, set1, minTK	ELF3	0	1	722	minTK	8	set1	0.257554	0.611806	1	0.134038
ELK1-1:1056, 1, set2, minCMV	ELK1	0	1	1056	minCMV	1	set2	0.250141	0.616975	1	-0.0654153
ELK1-1:1056, 1, set2, minProm	ELK1	0	1	1056	minProm	1	set2	1.3354	0.247847	1	-0.190293
ELK1-1:1056, 1, set2, minTK	ELK1	0	1	1056	minTK	1	set2	0.423423	0.515234	1	-0.136197
ELK1-1:1389, 4, set2, minCMV	ELK1	0	1	1389	minCMV	4	set2	0.0480208	0.826544	1	-0.0411439
ELK1-1:1389, 4, set2, minProm	ELK1	0	1	1389	minProm	4	set2	0.253689	0.614489	1	0.0993435
ELK1-1:1389, 4, set2, minTK	ELK1	0	1	1389	minTK	4	set2	0.486246	0.485607	1	-0.128496
ELK1-1:1722, 8, set2, minCMV	ELK1	0	1	1722	minCMV	8	set2	0.0031558	0.955201	1	0.0119351
ELK1-1:1722, 8, set2, minProm	ELK1	0	1	1722	minProm	8	set2	0.134201	0.714116	1	0.0776431
ELK1-1:1722, 8, set2, minTK	ELK1	0	1	1722	minTK	8	set2	1.2646	0.260782	1	-0.266214
ELK1-1:390, 4, set1, minCMV	ELK1	0	1	390	minCMV	4	set1	0.00517625	0.942645	1	0.016653
ELK1-1:390, 4, set1, minProm	ELK1	0	1	390	minProm	4	set1	1.18224	0.276901	1	-0.28109
ELK1-1:390, 4, set1, minTK	ELK1	0	1	390	minTK	4	set1	1.62189	0.202829	1	-0.386183
ELK1-1:57, 1, set1, minCMV	ELK1	0	1	57	minCMV	1	set1	0.360025	0.548493	1	0.135319
ELK1-1:57, 1, set1, minProm	ELK1	0	1	57	minProm	1	set1	1.08657	0.297233	1	0.24919
ELK1-1:57, 1, set1, minTK	ELK1	0	1	57	minTK	1	set1	0.148213	0.700249	1	-0.0972613
ELK1-1:723, 8, set1, minCMV	ELK1	0	1	723	minCMV	8	set1	0.290535	0.589878	1	-0.13518
ELK1-1:723, 8, set1, minProm	ELK1	0	1	723	minProm	8	set1	0.52624	0.468192	1	-0.217009
ELK1-1:723, 8, set1, minTK	ELK1	0	1	723	minTK	8	set1	0.620727	0.430777	1	0.236723
ELK1-2:1057, 1, set2, minCMV	ELK1	0	2	1057	minCMV	1	set2	0.00916272	0.923741	1	0.0198322
ELK1-2:1057, 1, set2, minProm	ELK1	0	2	1057	minProm	1	set2	0.719882	0.396183	1	-0.218109
ELK1-2:1057, 1, set2, minTK	ELK1	0	2	1057	minTK	1	set2	1.07274	0.300327	1	0.305693
ELK1-2:1390, 4, set2, minCMV	ELK1	0	2	1390	minCMV	4	set2	0.0659373	0.797347	1	0.0982562
ELK1-2:1390, 4, set2, minProm	ELK1	0	2	1390	minProm	4	set2	2.74747	0.0974084	1	-0.613185
ELK1-2:1390, 4, set2, minTK	ELK1	0	2	1390	minTK	4	set2	4.83748	0.0278476	0.969409	0.718921
ELK1-2:1723, 8, set2, minCMV	ELK1	0	2	1723	minCMV	8	set2	0.056798	0.81163	1	0.0915777
ELK1-2:1723, 8, set2, minProm	ELK1	0	2	1723	minProm	8	set2	0.483631	0.486782	1	0.349263
ELK1-2:1723, 8, set2, minTK	ELK1	0	2	1723	minTK	8	set2	0.47444	0.490952	1	-0.275233
ELK1-2:391, 4, set1, minCMV	ELK1	0	2	391	minCMV	4	set1	0.000241	0.987616	1	0.00410681
ELK1-2:391, 4, set1, minProm	ELK1	0	2	391	minProm	4	set1	0.980339	0.322115	1	-0.388667
ELK1-2:391, 4, set1, minTK	ELK1	0	2	391	minTK	4	set1	0.0122689	0.911803	1	-0.0361683
ELK1-2:58, 1, set1, minCMV	ELK1	0	2	58	minCMV	1	set1	0.00945455	0.92254	1	0.0311252
ELK1-2:58, 1, set1, minProm	ELK1	0	2	58	minProm	1	set1	0.992091	0.319232	1	0.303383
ELK1-2:58, 1, set1, minTK	ELK1	0	2	58	minTK	1	set1	0.67686	0.41067	1	-0.213932
ELK1-2:724, 8, set1, minCMV	ELK1	0	2	724	minCMV	8	set1	0.467155	0.494299	1	0.201529
ELK1-2:724, 8, set1, minProm	ELK1	0	2	724	minProm	8	set1	0.0215183	0.883376	1	0.0739613
ELK1-2:724, 8, set1, minTK	ELK1	0	2	724	minTK	8	set1	0.965953	0.325692	1	-0.355853
EMX1-1:1232, 1, set2, minCMV	EMX1	0	1	1232	minCMV	1	set2	1.00142	0.316967	1	-0.558162
EMX1-1:1232, 1, set2, minProm	EMX1	0	1	1232	minProm	1	set2	0.0364202	0.84865	1	0.164387
EMX1-1:1232, 1, set2, minTK	EMX1	0	1	1232	minTK	1	set2	0.418307	0.517783	1	-0.451773
EMX1-1:1565, 4, set2, minCMV	EMX1	0	1	1565	minCMV	4	set2	0.00447067	0.946691	1	-0.0470217
EMX1-1:1565, 4, set2, minProm	EMX1	0	1	1565	minProm	4	set2	0.0245098	0.875595	1	0.164342
EMX1-1:1565, 4, set2, minTK	EMX1	0	1	1565	minTK	4	set2	3.10361	0.0781189	1	1.74981
EMX1-1:1898, 8, set2, minCMV	EMX1	0	1	1898	minCMV	8	set2	0.0138318	0.906378	1	-0.0818502
EMX1-1:1898, 8, set2, minProm	EMX1	0	1	1898	minProm	8	set2	0.0294647	0.863711	1	0.181241
EMX1-1:1898, 8, set2, minTK	EMX1	0	1	1898	minTK	8	set2	-5.59e-10	1	1
EMX1-1:233, 1, set1, minCMV	EMX1	0	1	233	minCMV	1	set1	1.64618	0.19948	1	-0.797755
EMX1-1:233, 1, set1, minProm	EMX1	0	1	233	minProm	1	set1	1.43029	0.231717	1	1.1385
EMX1-1:233, 1, set1, minTK	EMX1	0	1	233	minTK	1	set1	4.24e-10	0	0
EMX1-1:566, 4, set1, minCMV	EMX1	0	1	566	minCMV	4	set1	0.440356	0.506951	1	-0.411407
EMX1-1:566, 4, set1, minProm	EMX1	0	1	566	minProm	4	set1	0.110992	0.739018	1	-0.271059
EMX1-1:566, 4, set1, minTK	EMX1	0	1	566	minTK	4	set1	6.16e-11	0	0
EMX1-1:899, 8, set1, minCMV	EMX1	0	1	899	minCMV	8	set1	0.021748	0.882759	1	0.0791272
EMX1-1:899, 8, set1, minProm	EMX1	0	1	899	minProm	8	set1	0.093536	0.759729	1	-0.255969
EMX1-1:899, 8, set1, minTK	EMX1	0	1	899	minTK	8	set1	1.04175	0.307415	1	1.15287
EN1-1:1233, 1, set2, minCMV	EN1	0	1	1233	minCMV	1	set2	0.172475	0.677922	1	-0.196564
EN1-1:1233, 1, set2, minProm	EN1	0	1	1233	minProm	1	set2	0.624766	0.429282	1	-0.364579
EN1-1:1233, 1, set2, minTK	EN1	0	1	1233	minTK	1	set2	0.980047	0.322187	1	-0.575213
EN1-1:1566, 4, set2, minCMV	EN1	0	1	1566	minCMV	4	set2	0.261028	0.609415	1	-0.206419
EN1-1:1566, 4, set2, minProm	EN1	0	1	1566	minProm	4	set2	0.230484	0.631165	1	0.296579
EN1-1:1566, 4, set2, minTK	EN1	0	1	1566	minTK	4	set2	0.0550862	0.814438	1	0.105798
EN1-1:1899, 8, set2, minCMV	EN1	0	1	1899	minCMV	8	set2	0.132401	0.715955	1	0.149304
EN1-1:1899, 8, set2, minProm	EN1	0	1	1899	minProm	8	set2	0.412766	0.520569	1	0.420933
EN1-1:1899, 8, set2, minTK	EN1	0	1	1899	minTK	8	set2	0.25713	0.612099	1	0.271074
EN1-1:234, 1, set1, minCMV	EN1	0	1	234	minCMV	1	set1	0.0960255	0.756652	1	-0.150036
EN1-1:234, 1, set1, minProm	EN1	0	1	234	minProm	1	set1	0.507514	0.476217	1	-0.4403
EN1-1:234, 1, set1, minTK	EN1	0	1	234	minTK	1	set1	0.262372	0.608495	1	-0.278538
EN1-1:567, 4, set1, minCMV	EN1	0	1	567	minCMV	4	set1	0.872115	0.350371	1	-0.328504
EN1-1:567, 4, set1, minProm	EN1	0	1	567	minProm	4	set1	1.77668	0.182557	1	0.623261
EN1-1:567, 4, set1, minTK	EN1	0	1	567	minTK	4	set1	1.81531	0.177872	1	0.72478
EN1-1:900, 8, set1, minCMV	EN1	0	1	900	minCMV	8	set1	0.0695195	0.792038	1	-0.098188
EN1-1:900, 8, set1, minProm	EN1	0	1	900	minProm	8	set1	2.23651	0.134785	1	0.800773
EN1-1:900, 8, set1, minTK	EN1	0	1	900	minTK	8	set1	0.0291505	0.864432	1	-0.140187
EN1-2:1234, 1, set2, minCMV	EN1	0	2	1234	minCMV	1	set2	0.00504203	0.943392	1	0.0334235
EN1-2:1234, 1, set2, minProm	EN1	0	2	1234	minProm	1	set2	0.00436823	0.947304	1	-0.0332316
EN1-2:1234, 1, set2, minTK	EN1	0	2	1234	minTK	1	set2	2.16413	0.141264	1	0.786733
EN1-2:1567, 4, set2, minCMV	EN1	0	2	1567	minCMV	4	set2	3.15966	0.0754791	1	-0.813125
EN1-2:1567, 4, set2, minProm	EN1	0	2	1567	minProm	4	set2	6.74078	0.00942334	0.779718	-1.78831
EN1-2:1567, 4, set2, minTK	EN1	0	2	1567	minTK	4	set2	0.0603322	0.805972	1	-0.363973
EN1-2:1900, 8, set2, minCMV	EN1	0	2	1900	minCMV	8	set2	0.694802	0.404536	1	-0.30084
EN1-2:1900, 8, set2, minProm	EN1	0	2	1900	minProm	8	set2	0.693603	0.404941	1	0.543423
EN1-2:1900, 8, set2, minTK	EN1	0	2	1900	minTK	8	set2	0.0522498	0.819194	1	0.114581
EN1-2:235, 1, set1, minCMV	EN1	0	2	235	minCMV	1	set1	4.40209	0.035895	1	-1.02305
EN1-2:235, 1, set1, minProm	EN1	0	2	235	minProm	1	set1	1.71088	0.190871	1	0.69789
EN1-2:235, 1, set1, minTK	EN1	0	2	235	minTK	1	set1	0.80843	0.368585	1	0.450278
EN1-2:568, 4, set1, minCMV	EN1	0	2	568	minCMV	4	set1	1.28807	0.256403	1	0.486741
EN1-2:568, 4, set1, minProm	EN1	0	2	568	minProm	4	set1	2.653	0.103355	1	0.825358
EN1-2:568, 4, set1, minTK	EN1	0	2	568	minTK	4	set1	0.930295	0.334786	1	-0.428293
EN1-2:901, 8, set1, minCMV	EN1	0	2	901	minCMV	8	set1	0.0322997	0.857372	1	-0.0856871
EN1-2:901, 8, set1, minProm	EN1	0	2	901	minProm	8	set1	1.10653	0.292837	1	-0.531796
EN1-2:901, 8, set1, minTK	EN1	0	2	901	minTK	8	set1	0.441429	0.506434	1	0.407692
EOMES-1:1142, 1, set2, minCMV	EOMES	0	1	1142	minCMV	1	set2	1.52525	0.216826	1	-0.232696
EOMES-1:1142, 1, set2, minProm	EOMES	0	1	1142	minProm	1	set2	0.383963	0.53549	1	-0.126937
EOMES-1:1142, 1, set2, minTK	EOMES	0	1	1142	minTK	1	set2	0.754746	0.384978	1	-0.186599
EOMES-1:143, 1, set1, minCMV	EOMES	0	1	143	minCMV	1	set1	0.0161842	0.898769	1	0.0361565
EOMES-1:143, 1, set1, minProm	EOMES	0	1	143	minProm	1	set1	0.772928	0.379313	1	-0.296009
EOMES-1:143, 1, set1, minTK	EOMES	0	1	143	minTK	1	set1	1.52773	0.216453	1	0.476258
EOMES-1:1475, 4, set2, minCMV	EOMES	0	1	1475	minCMV	4	set2	0.162373	0.686981	1	-0.0971182
EOMES-1:1475, 4, set2, minProm	EOMES	0	1	1475	minProm	4	set2	0.696755	0.403876	1	-0.262348
EOMES-1:1475, 4, set2, minTK	EOMES	0	1	1475	minTK	4	set2	0.267851	0.604777	1	-0.113681
EOMES-1:1808, 8, set2, minCMV	EOMES	0	1	1808	minCMV	8	set2	0.174344	0.67628	1	-0.095487
EOMES-1:1808, 8, set2, minProm	EOMES	0	1	1808	minProm	8	set2	0.0224336	0.880939	1	-0.052022
EOMES-1:1808, 8, set2, minTK	EOMES	0	1	1808	minTK	8	set2	0.0859809	0.76935	1	0.0936951
EOMES-1:476, 4, set1, minCMV	EOMES	0	1	476	minCMV	4	set1	0.368346	0.543907	1	0.183859
EOMES-1:476, 4, set1, minProm	EOMES	0	1	476	minProm	4	set1	1.3167	0.251184	1	0.33555
EOMES-1:476, 4, set1, minTK	EOMES	0	1	476	minTK	4	set1	0.00616397	0.937422	1	-0.0386761
EOMES-1:809, 8, set1, minCMV	EOMES	0	1	809	minCMV	8	set1	0.0411965	0.839159	1	-0.0836425
EOMES-1:809, 8, set1, minProm	EOMES	0	1	809	minProm	8	set1	0.152679	0.695988	1	-0.127702
EOMES-1:809, 8, set1, minTK	EOMES	0	1	809	minTK	8	set1	0.846001	0.357686	1	0.342331
EOMES-2:1143, 1, set2, minCMV	EOMES	0	2	1143	minCMV	1	set2	0.534596	0.464681	1	0.114659
EOMES-2:1143, 1, set2, minProm	EOMES	0	2	1143	minProm	1	set2	0.0082366	0.927687	1	-0.0172161
EOMES-2:1143, 1, set2, minTK	EOMES	0	2	1143	minTK	1	set2	0.552814	0.45717	1	0.117154
EOMES-2:144, 1, set1, minCMV	EOMES	0	2	144	minCMV	1	set1	1.58803	0.207607	1	0.217241
EOMES-2:144, 1, set1, minProm	EOMES	0	2	144	minProm	1	set1	2.0526	0.151946	1	-0.282438
EOMES-2:144, 1, set1, minTK	EOMES	0	2	144	minTK	1	set1	0.439828	0.507205	1	-0.130401
EOMES-2:1476, 4, set2, minCMV	EOMES	0	2	1476	minCMV	4	set2	0.0186801	0.891288	1	0.0224355
EOMES-2:1476, 4, set2, minProm	EOMES	0	2	1476	minProm	4	set2	5.8352	0.0157086	0.941613	0.395679
EOMES-2:1476, 4, set2, minTK	EOMES	0	2	1476	minTK	4	set2	0.118941	0.730186	1	-0.0616107
EOMES-2:1809, 8, set2, minCMV	EOMES	0	2	1809	minCMV	8	set2	0.0824157	0.77405	1	-0.0751217
EOMES-2:1809, 8, set2, minProm	EOMES	0	2	1809	minProm	8	set2	0.906008	0.341176	1	-0.189414
EOMES-2:1809, 8, set2, minTK	EOMES	0	2	1809	minTK	8	set2	0.00673479	0.934594	1	-0.0138824
EOMES-2:477, 4, set1, minCMV	EOMES	0	2	477	minCMV	4	set1	0.165102	0.684502	1	-0.070086
EOMES-2:477, 4, set1, minProm	EOMES	0	2	477	minProm	4	set1	2.68107	0.101547	1	0.281433
EOMES-2:477, 4, set1, minTK	EOMES	0	2	477	minTK	4	set1	0.0187888	0.890974	1	0.023346
EOMES-2:810, 8, set1, minCMV	EOMES	0	2	810	minCMV	8	set1	0.027617	0.868013	1	-0.0313595
EOMES-2:810, 8, set1, minProm	EOMES	0	2	810	minProm	8	set1	2.85582	0.091044	1	-0.39057
EOMES-2:810, 8, set1, minTK	EOMES	0	2	810	minTK	8	set1	0.384321	0.5353	1	0.107082
ERG-1:1058, 1, set2, minCMV	ERG	0	1	1058	minCMV	1	set2	0.0192364	0.889691	1	-0.029867
ERG-1:1058, 1, set2, minProm	ERG	0	1	1058	minProm	1	set2	0.206277	0.649701	1	0.0899626
ERG-1:1058, 1, set2, minTK	ERG	0	1	1058	minTK	1	set2	1.78412	0.181644	1	-0.242977
ERG-1:1391, 4, set2, minCMV	ERG	0	1	1391	minCMV	4	set2	0.0903819	0.763692	1	-0.0463874
ERG-1:1391, 4, set2, minProm	ERG	0	1	1391	minProm	4	set2	2.94018	0.0864012	1	0.389554
ERG-1:1391, 4, set2, minTK	ERG	0	1	1391	minTK	4	set2	0.166082	0.683617	1	-0.100953
ERG-1:1724, 8, set2, minCMV	ERG	0	1	1724	minCMV	8	set2	0.739949	0.389677	1	-0.172722
ERG-1:1724, 8, set2, minProm	ERG	0	1	1724	minProm	8	set2	0.599411	0.438803	1	0.176506
ERG-1:1724, 8, set2, minTK	ERG	0	1	1724	minTK	8	set2	0.642353	0.42286	1	-0.199055
ERG-1:392, 4, set1, minCMV	ERG	0	1	392	minCMV	4	set1	0.00261024	0.959253	1	-0.0098881
ERG-1:392, 4, set1, minProm	ERG	0	1	392	minProm	4	set1	1.3625	0.243105	1	-0.296211
ERG-1:392, 4, set1, minTK	ERG	0	1	392	minTK	4	set1	0.041556	0.838468	1	-0.0486939
ERG-1:59, 1, set1, minCMV	ERG	0	1	59	minCMV	1	set1	0.190567	0.662445	1	-0.081596
ERG-1:59, 1, set1, minProm	ERG	0	1	59	minProm	1	set1	0.382592	0.536219	1	0.154965
ERG-1:59, 1, set1, minTK	ERG	0	1	59	minTK	1	set1	0.0148626	0.902968	1	-0.0292245
ERG-1:725, 8, set1, minCMV	ERG	0	1	725	minCMV	8	set1	0.138173	0.710104	1	0.0933416
ERG-1:725, 8, set1, minProm	ERG	0	1	725	minProm	8	set1	0.144405	0.703941	1	0.107577
ERG-1:725, 8, set1, minTK	ERG	0	1	725	minTK	8	set1	0.434616	0.509732	1	-0.201816
ERG-2:1059, 1, set2, minCMV	ERG	0	2	1059	minCMV	1	set2	0.0519865	0.819642	1	-0.0503418
ERG-2:1059, 1, set2, minProm	ERG	0	2	1059	minProm	1	set2	0.0168528	0.89671	1	-0.0346237
ERG-2:1059, 1, set2, minTK	ERG	0	2	1059	minTK	1	set2	0.926605	0.335747	1	-0.202067
ERG-2:1392, 4, set2, minCMV	ERG	0	2	1392	minCMV	4	set2	0.187046	0.665387	1	-0.0802204
ERG-2:1392, 4, set2, minProm	ERG	0	2	1392	minProm	4	set2	1.08773	0.296975	1	-0.230578
ERG-2:1392, 4, set2, minTK	ERG	0	2	1392	minTK	4	set2	0.250783	0.616524	1	-0.126225
ERG-2:1725, 8, set2, minCMV	ERG	0	2	1725	minCMV	8	set2	0.00577823	0.939407	1	-0.0184547
ERG-2:1725, 8, set2, minProm	ERG	0	2	1725	minProm	8	set2	0.00291354	0.956953	1	0.0134672
ERG-2:1725, 8, set2, minTK	ERG	0	2	1725	minTK	8	set2	1.51743	0.218008	1	-0.287392
ERG-2:393, 4, set1, minCMV	ERG	0	2	393	minCMV	4	set1	0.241081	0.623426	1	-0.0786577
ERG-2:393, 4, set1, minProm	ERG	0	2	393	minProm	4	set1	0.863101	0.352872	1	-0.228991
ERG-2:393, 4, set1, minTK	ERG	0	2	393	minTK	4	set1	0.365465	0.545486	1	-0.111871
ERG-2:60, 1, set1, minCMV	ERG	0	2	60	minCMV	1	set1	0.524966	0.468731	1	-0.132521
ERG-2:60, 1, set1, minProm	ERG	0	2	60	minProm	1	set1	0.456801	0.499123	1	0.169141
ERG-2:60, 1, set1, minTK	ERG	0	2	60	minTK	1	set1	0.0349259	0.851751	1	0.0455988
ERG-2:726, 8, set1, minCMV	ERG	0	2	726	minCMV	8	set1	0.0125592	0.91077	1	0.0263723
ERG-2:726, 8, set1, minProm	ERG	0	2	726	minProm	8	set1	0.29937	0.584277	1	-0.172044
ERG-2:726, 8, set1, minTK	ERG	0	2	726	minTK	8	set1	0.622861	0.429986	1	-0.185054
ESR1-1:1269, 1, set2, minCMV	ESR1	0	1	1269	minCMV	1	set2	0.412505	0.520701	1	-0.198275
ESR1-1:1269, 1, set2, minProm	ESR1	0	1	1269	minProm	1	set2	1.44326	0.229613	1	0.411384
ESR1-1:1269, 1, set2, minTK	ESR1	0	1	1269	minTK	1	set2	1.02377	0.311626	1	0.27927
ESR1-1:1602, 4, set2, minCMV	ESR1	0	1	1602	minCMV	4	set2	0.0354088	0.850742	1	-0.0631878
ESR1-1:1602, 4, set2, minProm	ESR1	0	1	1602	minProm	4	set2	1.14618	0.28435	1	0.470926
ESR1-1:1602, 4, set2, minTK	ESR1	0	1	1602	minTK	4	set2	1.73225	0.188124	1	0.640455
ESR1-1:1935, 8, set2, minCMV	ESR1	0	1	1935	minCMV	8	set2	0.64096	0.423363	1	0.279028
ESR1-1:1935, 8, set2, minProm	ESR1	0	1	1935	minProm	8	set2	1.00103	0.317062	1	-0.462998
ESR1-1:1935, 8, set2, minTK	ESR1	0	1	1935	minTK	8	set2	1.51184	0.218859	1	0.520659
ESR1-1:270, 1, set1, minCMV	ESR1	0	1	270	minCMV	1	set1	1.18397	0.27655	1	0.274952
ESR1-1:270, 1, set1, minProm	ESR1	0	1	270	minProm	1	set1	0.0993748	0.752581	1	0.109642
ESR1-1:270, 1, set1, minTK	ESR1	0	1	270	minTK	1	set1	1.70125	0.192125	1	0.405184
ESR1-1:603, 4, set1, minCMV	ESR1	0	1	603	minCMV	4	set1	1.61622	0.20362	1	-0.382363
ESR1-1:603, 4, set1, minProm	ESR1	0	1	603	minProm	4	set1	2.32165	0.127584	1	-0.553778
ESR1-1:603, 4, set1, minTK	ESR1	0	1	603	minTK	4	set1	0.0609113	0.805061	1	0.0738733
ESR1-1:936, 8, set1, minCMV	ESR1	0	1	936	minCMV	8	set1	0.912049	0.339571	1	0.318364
ESR1-1:936, 8, set1, minProm	ESR1	0	1	936	minProm	8	set1	0.005559	0.940566	1	0.0412287
ESR1-1:936, 8, set1, minTK	ESR1	0	1	936	minTK	8	set1	0.0960173	0.756662	1	-0.161696
ESRRA-1:1270, 1, set2, minCMV	ESRRA	0	1	1270	minCMV	1	set2	0.746718	0.387517	1	0.12058
ESRRA-1:1270, 1, set2, minProm	ESRRA	0	1	1270	minProm	1	set2	1.27487	0.258855	1	0.169779
ESRRA-1:1270, 1, set2, minTK	ESRRA	0	1	1270	minTK	1	set2	1.10721	0.292688	1	-0.184123
ESRRA-1:1603, 4, set2, minCMV	ESRRA	0	1	1603	minCMV	4	set2	3.14892	0.0759774	1	0.25092
ESRRA-1:1603, 4, set2, minProm	ESRRA	0	1	1603	minProm	4	set2	1.03944	0.307952	1	-0.159513
ESRRA-1:1603, 4, set2, minTK	ESRRA	0	1	1603	minTK	4	set2	1.80765	0.17879	1	0.224865
ESRRA-1:1936, 8, set2, minCMV	ESRRA	0	1	1936	minCMV	8	set2	0.082944	0.773347	1	-0.0462998
ESRRA-1:1936, 8, set2, minProm	ESRRA	0	1	1936	minProm	8	set2	0.885086	0.346812	1	-0.150083
ESRRA-1:1936, 8, set2, minTK	ESRRA	0	1	1936	minTK	8	set2	0.4171	0.518388	1	0.106506
ESRRA-1:271, 1, set1, minCMV	ESRRA	0	1	271	minCMV	1	set1	0.146073	0.702317	1	0.0572333
ESRRA-1:271, 1, set1, minProm	ESRRA	0	1	271	minProm	1	set1	0.359972	0.548522	1	0.122713
ESRRA-1:271, 1, set1, minTK	ESRRA	0	1	271	minTK	1	set1	1.96849	0.160608	1	0.233193
ESRRA-1:604, 4, set1, minCMV	ESRRA	0	1	604	minCMV	4	set1	1.89309	0.168854	1	-0.213628
ESRRA-1:604, 4, set1, minProm	ESRRA	0	1	604	minProm	4	set1	0.358829	0.549157	1	-0.116592
ESRRA-1:604, 4, set1, minTK	ESRRA	0	1	604	minTK	4	set1	1.21685	0.269979	1	0.179851
ESRRA-1:937, 8, set1, minCMV	ESRRA	0	1	937	minCMV	8	set1	3.51892	0.0606718	1	0.333286
ESRRA-1:937, 8, set1, minProm	ESRRA	0	1	937	minProm	8	set1	2.13431	0.144035	1	0.245441
ESRRA-1:937, 8, set1, minTK	ESRRA	0	1	937	minTK	8	set1	0.0037236	0.951342	1	-0.0115593
ESRRA-2:1271, 1, set2, minCMV	ESRRA	0	2	1271	minCMV	1	set2	0.140354	0.70793	1	-0.061707
ESRRA-2:1271, 1, set2, minProm	ESRRA	0	2	1271	minProm	1	set2	0.0196851	0.88842	1	0.0242461
ESRRA-2:1271, 1, set2, minTK	ESRRA	0	2	1271	minTK	1	set2	0.639891	0.42375	1	0.127294
ESRRA-2:1604, 4, set2, minCMV	ESRRA	0	2	1604	minCMV	4	set2	1.03938	0.307965	1	0.141656
ESRRA-2:1604, 4, set2, minProm	ESRRA	0	2	1604	minProm	4	set2	2.77728	0.0956104	1	0.284664
ESRRA-2:1604, 4, set2, minTK	ESRRA	0	2	1604	minTK	4	set2	1.81697	0.177675	1	-0.235352
ESRRA-2:1937, 8, set2, minCMV	ESRRA	0	2	1937	minCMV	8	set2	0.00511581	0.94298	1	0.0117197
ESRRA-2:1937, 8, set2, minProm	ESRRA	0	2	1937	minProm	8	set2	4.39363	0.0360734	1	0.378147
ESRRA-2:1937, 8, set2, minTK	ESRRA	0	2	1937	minTK	8	set2	0.00307686	0.955764	1	0.00881605
ESRRA-2:272, 1, set1, minCMV	ESRRA	0	2	272	minCMV	1	set1	3.21459	0.0729847	1	-0.295105
ESRRA-2:272, 1, set1, minProm	ESRRA	0	2	272	minProm	1	set1	2.31426	0.128192	1	0.477861
ESRRA-2:272, 1, set1, minTK	ESRRA	0	2	272	minTK	1	set1	5.0166	0.0251054	0.967331	-0.52428
ESRRA-2:605, 4, set1, minCMV	ESRRA	0	2	605	minCMV	4	set1	0.259157	0.6107	1	0.109332
ESRRA-2:605, 4, set1, minProm	ESRRA	0	2	605	minProm	4	set1	0.443367	0.505502	1	-0.200622
ESRRA-2:605, 4, set1, minTK	ESRRA	0	2	605	minTK	4	set1	0.167551	0.682298	1	0.0940673
ESRRA-2:938, 8, set1, minCMV	ESRRA	0	2	938	minCMV	8	set1	2.663	0.102707	1	-0.397031
ESRRA-2:938, 8, set1, minProm	ESRRA	0	2	938	minProm	8	set1	0.00775528	0.929826	1	0.028853
ESRRA-2:938, 8, set1, minTK	ESRRA	0	2	938	minTK	8	set1	0.352173	0.552886	1	0.137297
ESRRB-1:1272, 1, set2, minCMV	ESRRB	0	1	1272	minCMV	1	set2	0.823229	0.364238	1	0.234382
ESRRB-1:1272, 1, set2, minProm	ESRRB	0	1	1272	minProm	1	set2	2.09313	0.147962	1	-0.5392
ESRRB-1:1272, 1, set2, minTK	ESRRB	0	1	1272	minTK	1	set2	0.0165643	0.897593	1	-0.0344594
ESRRB-1:1605, 4, set2, minCMV	ESRRB	0	1	1605	minCMV	4	set2	2.29481	0.129807	1	-0.377047
ESRRB-1:1605, 4, set2, minProm	ESRRB	0	1	1605	minProm	4	set2	0.000932	0.975644	1	0.0097726
ESRRB-1:1605, 4, set2, minTK	ESRRB	0	1	1605	minTK	4	set2	0.216653	0.641602	1	0.138798
ESRRB-1:1938, 8, set2, minCMV	ESRRB	0	1	1938	minCMV	8	set2	0.0624263	0.802701	1	0.105123
ESRRB-1:1938, 8, set2, minProm	ESRRB	0	1	1938	minProm	8	set2	0.0529829	0.817952	1	-0.0659966
ESRRB-1:1938, 8, set2, minTK	ESRRB	0	1	1938	minTK	8	set2	0.561388	0.453702	1	0.236887
ESRRB-1:273, 1, set1, minCMV	ESRRB	0	1	273	minCMV	1	set1	1.13078	0.287609	1	0.551955
ESRRB-1:273, 1, set1, minProm	ESRRB	0	1	273	minProm	1	set1	0.510985	0.474713	1	-0.281443
ESRRB-1:273, 1, set1, minTK	ESRRB	0	1	273	minTK	1	set1	0.496268	0.481145	1	0.324821
ESRRB-1:606, 4, set1, minCMV	ESRRB	0	1	606	minCMV	4	set1	0.502249	0.478513	1	-0.174366
ESRRB-1:606, 4, set1, minProm	ESRRB	0	1	606	minProm	4	set1	0.82149	0.364745	1	0.439289
ESRRB-1:606, 4, set1, minTK	ESRRB	0	1	606	minTK	4	set1	0.00011	0.991624	1	-0.00526025
ESRRB-1:939, 8, set1, minCMV	ESRRB	0	1	939	minCMV	8	set1	0.387746	0.533487	1	-0.307418
ESRRB-1:939, 8, set1, minProm	ESRRB	0	1	939	minProm	8	set1	0.0646909	0.79923	1	0.110341
ESRRB-1:939, 8, set1, minTK	ESRRB	0	1	939	minTK	8	set1	0.00174336	0.966695	1	0.0157152
ESRRG-1:1273, 1, set2, minCMV	ESRRG	0	1	1273	minCMV	1	set2	0.00814017	0.92811	1	0.0141598
ESRRG-1:1273, 1, set2, minProm	ESRRG	0	1	1273	minProm	1	set2	0.815861	0.366393	1	0.153649
ESRRG-1:1273, 1, set2, minTK	ESRRG	0	1	1273	minTK	1	set2	16.574	4.68e-05	0.00842612	0.599018
ESRRG-1:1606, 4, set2, minCMV	ESRRG	0	1	1606	minCMV	4	set2	3.20074	0.0736049	1	-0.255542
ESRRG-1:1606, 4, set2, minProm	ESRRG	0	1	1606	minProm	4	set2	0.633707	0.425999	1	-0.130778
ESRRG-1:1606, 4, set2, minTK	ESRRG	0	1	1606	minTK	4	set2	0.0250874	0.874149	1	0.0245966
ESRRG-1:1939, 8, set2, minCMV	ESRRG	0	1	1939	minCMV	8	set2	0.214732	0.643083	1	-0.0710988
ESRRG-1:1939, 8, set2, minProm	ESRRG	0	1	1939	minProm	8	set2	0.285945	0.592831	1	0.106437
ESRRG-1:1939, 8, set2, minTK	ESRRG	0	1	1939	minTK	8	set2	4.42547	0.0354063	1	0.336276
ESRRG-1:274, 1, set1, minCMV	ESRRG	0	1	274	minCMV	1	set1	1.80972	0.178542	1	0.275454
ESRRG-1:274, 1, set1, minProm	ESRRG	0	1	274	minProm	1	set1	1.70218	0.192003	1	0.261173
ESRRG-1:274, 1, set1, minTK	ESRRG	0	1	274	minTK	1	set1	1.20183	0.272957	1	-0.204303
ESRRG-1:607, 4, set1, minCMV	ESRRG	0	1	607	minCMV	4	set1	0.321457	0.570733	1	0.118696
ESRRG-1:607, 4, set1, minProm	ESRRG	0	1	607	minProm	4	set1	0.872282	0.350324	1	0.26431
ESRRG-1:607, 4, set1, minTK	ESRRG	0	1	607	minTK	4	set1	0.105863	0.744904	1	-0.0885341
ESRRG-1:940, 8, set1, minCMV	ESRRG	0	1	940	minCMV	8	set1	0.250836	0.616487	1	0.112928
ESRRG-1:940, 8, set1, minProm	ESRRG	0	1	940	minProm	8	set1	2.56692	0.10912	1	0.361791
ESRRG-1:940, 8, set1, minTK	ESRRG	0	1	940	minTK	8	set1	0.392829	0.530816	1	-0.159197
ESRRG-2:1274, 1, set2, minCMV	ESRRG	0	2	1274	minCMV	1	set2	0.27184	0.6021	1	0.0724954
ESRRG-2:1274, 1, set2, minProm	ESRRG	0	2	1274	minProm	1	set2	2.06537	0.150678	1	0.214083
ESRRG-2:1274, 1, set2, minTK	ESRRG	0	2	1274	minTK	1	set2	0.0363237	0.848849	1	-0.0316036
ESRRG-2:1607, 4, set2, minCMV	ESRRG	0	2	1607	minCMV	4	set2	3.70827	0.0541433	1	0.26943
ESRRG-2:1607, 4, set2, minProm	ESRRG	0	2	1607	minProm	4	set2	0.0676026	0.79486	1	0.0411873
ESRRG-2:1607, 4, set2, minTK	ESRRG	0	2	1607	minTK	4	set2	0.788974	0.37441	1	-0.123234
ESRRG-2:1940, 8, set2, minCMV	ESRRG	0	2	1940	minCMV	8	set2	0.647707	0.420934	1	-0.116501
ESRRG-2:1940, 8, set2, minProm	ESRRG	0	2	1940	minProm	8	set2	0.493446	0.482394	1	0.110473
ESRRG-2:1940, 8, set2, minTK	ESRRG	0	2	1940	minTK	8	set2	0.200309	0.654471	1	0.0614727
ESRRG-2:275, 1, set1, minCMV	ESRRG	0	2	275	minCMV	1	set1	0.790002	0.3741	1	0.127425
ESRRG-2:275, 1, set1, minProm	ESRRG	0	2	275	minProm	1	set1	0.0433118	0.835139	1	-0.0334032
ESRRG-2:275, 1, set1, minTK	ESRRG	0	2	275	minTK	1	set1	1.62272	0.202713	1	0.20199
ESRRG-2:608, 4, set1, minCMV	ESRRG	0	2	608	minCMV	4	set1	1.74863	0.186049	1	0.215457
ESRRG-2:608, 4, set1, minProm	ESRRG	0	2	608	minProm	4	set1	1.52865	0.216316	1	0.225799
ESRRG-2:608, 4, set1, minTK	ESRRG	0	2	608	minTK	4	set1	0.0272337	0.868923	1	0.0299744
ESRRG-2:941, 8, set1, minCMV	ESRRG	0	2	941	minCMV	8	set1	2.38849	0.122231	1	0.223428
ESRRG-2:941, 8, set1, minProm	ESRRG	0	2	941	minProm	8	set1	0.0066589	0.934963	1	0.0137053
ESRRG-2:941, 8, set1, minTK	ESRRG	0	2	941	minTK	8	set1	2.57137	0.108813	1	0.276054
ETS1-1:1060, 1, set2, minCMV	ETS1	0	1	1060	minCMV	1	set2	0.111298	0.738671	1	0.0405959
ETS1-1:1060, 1, set2, minProm	ETS1	0	1	1060	minProm	1	set2	0.00477044	0.944935	1	0.00945708
ETS1-1:1060, 1, set2, minTK	ETS1	0	1	1060	minTK	1	set2	2.99651	0.0834442	1	-0.236466
ETS1-1:1393, 4, set2, minCMV	ETS1	0	1	1393	minCMV	4	set2	0.483685	0.486758	1	0.0818014
ETS1-1:1393, 4, set2, minProm	ETS1	0	1	1393	minProm	4	set2	0.386183	0.534313	1	-0.0789995
ETS1-1:1393, 4, set2, minTK	ETS1	0	1	1393	minTK	4	set2	3.06237	0.0801247	1	0.22979
ETS1-1:1726, 8, set2, minCMV	ETS1	0	1	1726	minCMV	8	set2	0.355834	0.550829	1	0.0738235
ETS1-1:1726, 8, set2, minProm	ETS1	0	1	1726	minProm	8	set2	1.08202	0.298247	1	-0.15073
ETS1-1:1726, 8, set2, minTK	ETS1	0	1	1726	minTK	8	set2	0.414471	0.519709	1	-0.0870103
ETS1-1:394, 4, set1, minCMV	ETS1	0	1	394	minCMV	4	set1	0.468206	0.493814	1	-0.0867343
ETS1-1:394, 4, set1, minProm	ETS1	0	1	394	minProm	4	set1	1.98352	0.15902	1	0.257335
ETS1-1:394, 4, set1, minTK	ETS1	0	1	394	minTK	4	set1	6.61841	0.010093	0.792299	0.383173
ETS1-1:61, 1, set1, minCMV	ETS1	0	1	61	minCMV	1	set1	0.068722	0.793207	1	-0.036239
ETS1-1:61, 1, set1, minProm	ETS1	0	1	61	minProm	1	set1	0.604225	0.43697	1	0.1229
ETS1-1:61, 1, set1, minTK	ETS1	0	1	61	minTK	1	set1	0.26429	0.607188	1	0.0787143
ETS1-1:727, 8, set1, minCMV	ETS1	0	1	727	minCMV	8	set1	0.267544	0.604984	1	0.0870568
ETS1-1:727, 8, set1, minProm	ETS1	0	1	727	minProm	8	set1	0.358136	0.549543	1	-0.112162
ETS1-1:727, 8, set1, minTK	ETS1	0	1	727	minTK	8	set1	0.325889	0.56809	1	-0.089979
ETS1-2:1061, 1, set2, minCMV	ETS1	0	2	1061	minCMV	1	set2	0.0168073	0.896849	1	0.0178439
ETS1-2:1061, 1, set2, minProm	ETS1	0	2	1061	minProm	1	set2	0.0160352	0.899233	1	-0.0190111
ETS1-2:1061, 1, set2, minTK	ETS1	0	2	1061	minTK	1	set2	0.00950452	0.922336	1	0.0168015
ETS1-2:1394, 4, set2, minCMV	ETS1	0	2	1394	minCMV	4	set2	0.204047	0.651474	1	-0.071221
ETS1-2:1394, 4, set2, minProm	ETS1	0	2	1394	minProm	4	set2	0.873257	0.350055	1	-0.15995
ETS1-2:1394, 4, set2, minTK	ETS1	0	2	1394	minTK	4	set2	0.0372725	0.846911	1	0.0350416
ETS1-2:1727, 8, set2, minCMV	ETS1	0	2	1727	minCMV	8	set2	0.0130574	0.909024	1	-0.0151564
ETS1-2:1727, 8, set2, minProm	ETS1	0	2	1727	minProm	8	set2	0.739657	0.389771	1	0.156757
ETS1-2:1727, 8, set2, minTK	ETS1	0	2	1727	minTK	8	set2	0.225452	0.634917	1	-0.0761262
ETS1-2:395, 4, set1, minCMV	ETS1	0	2	395	minCMV	4	set1	0.437833	0.50817	1	0.109571
ETS1-2:395, 4, set1, minProm	ETS1	0	2	395	minProm	4	set1	0.298179	0.585026	1	0.0880213
ETS1-2:395, 4, set1, minTK	ETS1	0	2	395	minTK	4	set1	0.385012	0.534933	1	0.116158
ETS1-2:62, 1, set1, minCMV	ETS1	0	2	62	minCMV	1	set1	0.039189	0.843075	1	-0.0310052
ETS1-2:62, 1, set1, minProm	ETS1	0	2	62	minProm	1	set1	0.848251	0.357047	1	0.194395
ETS1-2:62, 1, set1, minTK	ETS1	0	2	62	minTK	1	set1	2.78328	0.0952528	1	-0.298694
ETS1-2:728, 8, set1, minCMV	ETS1	0	2	728	minCMV	8	set1	0.307793	0.579038	1	-0.0909144
ETS1-2:728, 8, set1, minProm	ETS1	0	2	728	minProm	8	set1	0.328733	0.566406	1	0.105986
ETS1-2:728, 8, set1, minTK	ETS1	0	2	728	minTK	8	set1	3.12008	0.0773331	1	0.319051
ETV2-1:1062, 1, set2, minCMV	ETV2	0	1	1062	minCMV	1	set2	0.114285	0.735317	1	0.0523774
ETV2-1:1062, 1, set2, minProm	ETV2	0	1	1062	minProm	1	set2	1.57348	0.209703	1	0.236652
ETV2-1:1062, 1, set2, minTK	ETV2	0	1	1062	minTK	1	set2	2.84751	0.0915156	1	-0.349499
ETV2-1:1395, 4, set2, minCMV	ETV2	0	1	1395	minCMV	4	set2	0.208909	0.647624	1	-0.0771714
ETV2-1:1395, 4, set2, minProm	ETV2	0	1	1395	minProm	4	set2	1.12014	0.289888	1	0.23779
ETV2-1:1395, 4, set2, minTK	ETV2	0	1	1395	minTK	4	set2	0.0793065	0.778239	1	-0.0624327
ETV2-1:1728, 8, set2, minCMV	ETV2	0	1	1728	minCMV	8	set2	0.00927621	0.923272	1	0.0189943
ETV2-1:1728, 8, set2, minProm	ETV2	0	1	1728	minProm	8	set2	1.29369	0.255369	1	0.272343
ETV2-1:1728, 8, set2, minTK	ETV2	0	1	1728	minTK	8	set2	0.00253309	0.95986	1	0.0083004
ETV2-1:396, 4, set1, minCMV	ETV2	0	1	396	minCMV	4	set1	0.0660105	0.797237	1	-0.069325
ETV2-1:396, 4, set1, minProm	ETV2	0	1	396	minProm	4	set1	0.00708633	0.932913	1	0.0282482
ETV2-1:396, 4, set1, minTK	ETV2	0	1	396	minTK	4	set1	0.00183489	0.965833	1	-0.0147282
ETV2-1:63, 1, set1, minCMV	ETV2	0	1	63	minCMV	1	set1	0.0217504	0.882753	1	-0.0384106
ETV2-1:63, 1, set1, minProm	ETV2	0	1	63	minProm	1	set1	0.0146614	0.903624	1	-0.0253758
ETV2-1:63, 1, set1, minTK	ETV2	0	1	63	minTK	1	set1	0.00281144	0.957714	1	-0.0130813
ETV2-1:729, 8, set1, minCMV	ETV2	0	1	729	minCMV	8	set1	0.209849	0.646886	1	0.107886
ETV2-1:729, 8, set1, minProm	ETV2	0	1	729	minProm	8	set1	0.169	0.681002	1	-0.151554
ETV2-1:729, 8, set1, minTK	ETV2	0	1	729	minTK	8	set1	1.69861	0.19247	1	-0.385587
ETV6-1:1063, 1, set2, minCMV	ETV6	0	1	1063	minCMV	1	set2	0.383906	0.53552	1	-0.085105
ETV6-1:1063, 1, set2, minProm	ETV6	0	1	1063	minProm	1	set2	0.138874	0.709403	1	-0.0688822
ETV6-1:1063, 1, set2, minTK	ETV6	0	1	1063	minTK	1	set2	0.428381	0.512784	1	0.127773
ETV6-1:1396, 4, set2, minCMV	ETV6	0	1	1396	minCMV	4	set2	0.00277408	0.957995	1	-0.00985883
ETV6-1:1396, 4, set2, minProm	ETV6	0	1	1396	minProm	4	set2	0.0249386	0.87452	1	-0.0333277
ETV6-1:1396, 4, set2, minTK	ETV6	0	1	1396	minTK	4	set2	3.82294	0.0505554	1	0.460558
ETV6-1:1729, 8, set2, minCMV	ETV6	0	1	1729	minCMV	8	set2	0.232422	0.629734	1	-0.0881603
ETV6-1:1729, 8, set2, minProm	ETV6	0	1	1729	minProm	8	set2	1.30267	0.253727	1	-0.192142
ETV6-1:1729, 8, set2, minTK	ETV6	0	1	1729	minTK	8	set2	0.74826	0.387028	1	0.199978
ETV6-1:397, 4, set1, minCMV	ETV6	0	1	397	minCMV	4	set1	0.0233678	0.878504	1	0.028348
ETV6-1:397, 4, set1, minProm	ETV6	0	1	397	minProm	4	set1	2.99742	0.0833973	1	-0.446921
ETV6-1:397, 4, set1, minTK	ETV6	0	1	397	minTK	4	set1	0.254266	0.614087	1	0.0946811
ETV6-1:64, 1, set1, minCMV	ETV6	0	1	64	minCMV	1	set1	0.0243462	0.876007	1	-0.0284741
ETV6-1:64, 1, set1, minProm	ETV6	0	1	64	minProm	1	set1	4.38257	0.0363082	1	0.456726
ETV6-1:64, 1, set1, minTK	ETV6	0	1	64	minTK	1	set1	2.32586	0.127239	1	-0.30476
ETV6-1:730, 8, set1, minCMV	ETV6	0	1	730	minCMV	8	set1	0.580063	0.446288	1	-0.160255
ETV6-1:730, 8, set1, minProm	ETV6	0	1	730	minProm	8	set1	1.13136	0.287484	1	-0.25389
ETV6-1:730, 8, set1, minTK	ETV6	0	1	730	minTK	8	set1	0.0371803	0.847098	1	-0.0394589
Esrra-1:1275, 1, set2, minCMV	Esrra	0	1	1275	minCMV	1	set2	0.894223	0.344335	1	-0.1192
Esrra-1:1275, 1, set2, minProm	Esrra	0	1	1275	minProm	1	set2	0.848357	0.357017	1	-0.15082
Esrra-1:1275, 1, set2, minTK	Esrra	0	1	1275	minTK	1	set2	2.09468	0.147813	1	0.226169
Esrra-1:1608, 4, set2, minCMV	Esrra	0	1	1608	minCMV	4	set2	0.160965	0.68827	1	-0.0631145
Esrra-1:1608, 4, set2, minProm	Esrra	0	1	1608	minProm	4	set2	1.63587	0.200893	1	-0.20767
Esrra-1:1608, 4, set2, minTK	Esrra	0	1	1608	minTK	4	set2	3.68098	0.0550366	1	0.341622
Esrra-1:1941, 8, set2, minCMV	Esrra	0	1	1941	minCMV	8	set2	0.241061	0.623441	1	0.0671326
Esrra-1:1941, 8, set2, minProm	Esrra	0	1	1941	minProm	8	set2	0.201082	0.653849	1	0.0719293
Esrra-1:1941, 8, set2, minTK	Esrra	0	1	1941	minTK	8	set2	5.40973	0.0200248	0.967331	-0.352596
Esrra-1:276, 1, set1, minCMV	Esrra	0	1	276	minCMV	1	set1	0.0592793	0.807639	1	0.0450711
Esrra-1:276, 1, set1, minProm	Esrra	0	1	276	minProm	1	set1	5.41207	0.019998	0.967331	-0.567591
Esrra-1:276, 1, set1, minTK	Esrra	0	1	276	minTK	1	set1	0.973378	0.323839	1	0.232417
Esrra-1:609, 4, set1, minCMV	Esrra	0	1	609	minCMV	4	set1	1.36466	0.242732	1	-0.17174
Esrra-1:609, 4, set1, minProm	Esrra	0	1	609	minProm	4	set1	0.438946	0.507632	1	-0.115443
Esrra-1:609, 4, set1, minTK	Esrra	0	1	609	minTK	4	set1	0.0052046	0.942488	1	-0.0149821
Esrra-1:942, 8, set1, minCMV	Esrra	0	1	942	minCMV	8	set1	1.85127	0.173635	1	0.323128
Esrra-1:942, 8, set1, minProm	Esrra	0	1	942	minProm	8	set1	0.217799	0.640722	1	-0.138198
Esrra-1:942, 8, set1, minTK	Esrra	0	1	942	minTK	8	set1	5.39277	0.0202204	0.967331	-0.45592
FOXB1-1:1203, 1, set2, minCMV	FOXB1	0	1	1203	minCMV	1	set2	2.03847	0.153364	1	0.220583
FOXB1-1:1203, 1, set2, minProm	FOXB1	0	1	1203	minProm	1	set2	0.117133	0.732165	1	-0.0702245
FOXB1-1:1203, 1, set2, minTK	FOXB1	0	1	1203	minTK	1	set2	0.0936527	0.759584	1	0.0504017
FOXB1-1:1536, 4, set2, minCMV	FOXB1	0	1	1536	minCMV	4	set2	1.92594	0.165203	1	0.214641
FOXB1-1:1536, 4, set2, minProm	FOXB1	0	1	1536	minProm	4	set2	1.01366	0.314027	1	-0.220398
FOXB1-1:1536, 4, set2, minTK	FOXB1	0	1	1536	minTK	4	set2	0.0292462	0.864212	1	0.0301804
FOXB1-1:1869, 8, set2, minCMV	FOXB1	0	1	1869	minCMV	8	set2	2.82517	0.092797	1	0.260167
FOXB1-1:1869, 8, set2, minProm	FOXB1	0	1	1869	minProm	8	set2	0.413807	0.520043	1	0.150389
FOXB1-1:1869, 8, set2, minTK	FOXB1	0	1	1869	minTK	8	set2	1.39712	0.237206	1	-0.197791
FOXB1-1:204, 1, set1, minCMV	FOXB1	0	1	204	minCMV	1	set1	0.271628	0.602241	1	-0.125213
FOXB1-1:204, 1, set1, minProm	FOXB1	0	1	204	minProm	1	set1	2.2742	0.131543	1	0.285324
FOXB1-1:204, 1, set1, minTK	FOXB1	0	1	204	minTK	1	set1	1.35682	0.244089	1	-0.323621
FOXB1-1:537, 4, set1, minCMV	FOXB1	0	1	537	minCMV	4	set1	0.00091	0.975936	1	0.00532044
FOXB1-1:537, 4, set1, minProm	FOXB1	0	1	537	minProm	4	set1	0.160785	0.688435	1	-0.135532
FOXB1-1:537, 4, set1, minTK	FOXB1	0	1	537	minTK	4	set1	0.515707	0.472679	1	0.186022
FOXB1-1:870, 8, set1, minCMV	FOXB1	0	1	870	minCMV	8	set1	0.10034	0.751422	1	0.0737405
FOXB1-1:870, 8, set1, minProm	FOXB1	0	1	870	minProm	8	set1	0.000867	0.976515	1	-0.00933427
FOXB1-1:870, 8, set1, minTK	FOXB1	0	1	870	minTK	8	set1	0.0680455	0.794204	1	0.0836091
FOXB1-2:1204, 1, set2, minCMV	FOXB1	0	2	1204	minCMV	1	set2	5.89e-09	0	0
FOXB1-2:1204, 1, set2, minProm	FOXB1	0	2	1204	minProm	1	set2	-2.91e-10	1	1
FOXB1-2:1204, 1, set2, minTK	FOXB1	0	2	1204	minTK	1	set2	0.448296	0.503145	1	-0.720329
FOXB1-2:1537, 4, set2, minCMV	FOXB1	0	2	1537	minCMV	4	set2	0.228847	0.63238	1	-0.338185
FOXB1-2:1537, 4, set2, minProm	FOXB1	0	2	1537	minProm	4	set2	0.510745	0.474817	1	-0.40214
FOXB1-2:1537, 4, set2, minTK	FOXB1	0	2	1537	minTK	4	set2	0.4075	0.523241	1	-0.455472
FOXB1-2:1870, 8, set2, minCMV	FOXB1	0	2	1870	minCMV	8	set2	0.00591107	0.938716	1	-0.0578354
FOXB1-2:1870, 8, set2, minProm	FOXB1	0	2	1870	minProm	8	set2	0.0219516	0.882216	1	0.134583
FOXB1-2:1870, 8, set2, minTK	FOXB1	0	2	1870	minTK	8	set2	0.0600261	0.806455	1	-0.126153
FOXB1-2:205, 1, set1, minCMV	FOXB1	0	2	205	minCMV	1	set1	1.02028	0.312452	1	0.664591
FOXB1-2:205, 1, set1, minProm	FOXB1	0	2	205	minProm	1	set1	-1.7e-10	1	1
FOXB1-2:205, 1, set1, minTK	FOXB1	0	2	205	minTK	1	set1	0.511184	0.474627	1	0.296812
FOXB1-2:538, 4, set1, minCMV	FOXB1	0	2	538	minCMV	4	set1	0.432318	0.510854	1	-0.491754
FOXB1-2:538, 4, set1, minProm	FOXB1	0	2	538	minProm	4	set1	0.897645	0.343414	1	0.901208
FOXB1-2:538, 4, set1, minTK	FOXB1	0	2	538	minTK	4	set1	0.146816	0.701596	1	0.306125
FOXB1-2:871, 8, set1, minCMV	FOXB1	0	2	871	minCMV	8	set1	5.31829	0.0211028	0.967331	-1.34843
FOXB1-2:871, 8, set1, minProm	FOXB1	0	2	871	minProm	8	set1	1.36244	0.243115	1	-0.897577
FOXB1-2:871, 8, set1, minTK	FOXB1	0	2	871	minTK	8	set1	0.358897	0.549119	1	-0.436513
FOXC1-1:1205, 1, set2, minCMV	FOXC1	0	1	1205	minCMV	1	set2	0.000365	0.984753	1	0.00445188
FOXC1-1:1205, 1, set2, minProm	FOXC1	0	1	1205	minProm	1	set2	0.134575	0.713735	1	-0.106698
FOXC1-1:1205, 1, set2, minTK	FOXC1	0	1	1205	minTK	1	set2	1.05616	0.304092	1	0.221021
FOXC1-1:1538, 4, set2, minCMV	FOXC1	0	1	1538	minCMV	4	set2	0.291536	0.589238	1	-0.17213
FOXC1-1:1538, 4, set2, minProm	FOXC1	0	1	1538	minProm	4	set2	0.104345	0.746677	1	0.0825922
FOXC1-1:1538, 4, set2, minTK	FOXC1	0	1	1538	minTK	4	set2	0.566781	0.451541	1	0.265747
FOXC1-1:1871, 8, set2, minCMV	FOXC1	0	1	1871	minCMV	8	set2	0.00107215	0.973879	1	-0.00853946
FOXC1-1:1871, 8, set2, minProm	FOXC1	0	1	1871	minProm	8	set2	0.325348	0.568411	1	-0.182382
FOXC1-1:1871, 8, set2, minTK	FOXC1	0	1	1871	minTK	8	set2	1.04492	0.306679	1	0.352472
FOXC1-1:206, 1, set1, minCMV	FOXC1	0	1	206	minCMV	1	set1	0.0532929	0.817429	1	0.0585699
FOXC1-1:206, 1, set1, minProm	FOXC1	0	1	206	minProm	1	set1	0.434424	0.509826	1	0.276997
FOXC1-1:206, 1, set1, minTK	FOXC1	0	1	206	minTK	1	set1	0.550214	0.45823	1	-0.229068
FOXC1-1:539, 4, set1, minCMV	FOXC1	0	1	539	minCMV	4	set1	2.60252	0.106694	1	-0.442436
FOXC1-1:539, 4, set1, minProm	FOXC1	0	1	539	minProm	4	set1	0.0910619	0.762831	1	0.111109
FOXC1-1:539, 4, set1, minTK	FOXC1	0	1	539	minTK	4	set1	2.30857	0.128663	1	-0.497511
FOXC1-1:872, 8, set1, minCMV	FOXC1	0	1	872	minCMV	8	set1	0.290435	0.589942	1	-0.15473
FOXC1-1:872, 8, set1, minProm	FOXC1	0	1	872	minProm	8	set1	0.000635	0.979898	1	-0.00976949
FOXC1-1:872, 8, set1, minTK	FOXC1	0	1	872	minTK	8	set1	0.28445	0.593799	1	0.26065
FOXC1-2:1206, 1, set2, minCMV	FOXC1	0	2	1206	minCMV	1	set2	1.03524	0.308931	1	-0.401191
FOXC1-2:1206, 1, set2, minProm	FOXC1	0	2	1206	minProm	1	set2	0.13511	0.713192	1	0.156681
FOXC1-2:1206, 1, set2, minTK	FOXC1	0	2	1206	minTK	1	set2	0.214208	0.643489	1	0.23602
FOXC1-2:1539, 4, set2, minCMV	FOXC1	0	2	1539	minCMV	4	set2	5.37963	0.0203732	0.967331	0.74324
FOXC1-2:1539, 4, set2, minProm	FOXC1	0	2	1539	minProm	4	set2	0.86022	0.353677	1	-0.342934
FOXC1-2:1539, 4, set2, minTK	FOXC1	0	2	1539	minTK	4	set2	0.808431	0.368585	1	0.339868
FOXC1-2:1872, 8, set2, minCMV	FOXC1	0	2	1872	minCMV	8	set2	2.01335	0.155921	1	-0.412807
FOXC1-2:1872, 8, set2, minProm	FOXC1	0	2	1872	minProm	8	set2	0.00193384	0.964924	1	-0.0204995
FOXC1-2:1872, 8, set2, minTK	FOXC1	0	2	1872	minTK	8	set2	0.185493	0.666695	1	0.162938
FOXC1-2:207, 1, set1, minCMV	FOXC1	0	2	207	minCMV	1	set1	0.514318	0.473276	1	-0.310535
FOXC1-2:207, 1, set1, minProm	FOXC1	0	2	207	minProm	1	set1	0.0560196	0.812901	1	-0.112207
FOXC1-2:207, 1, set1, minTK	FOXC1	0	2	207	minTK	1	set1	0.202975	0.65233	1	-0.258684
FOXC1-2:540, 4, set1, minCMV	FOXC1	0	2	540	minCMV	4	set1	0.0236932	0.877668	1	0.067048
FOXC1-2:540, 4, set1, minProm	FOXC1	0	2	540	minProm	4	set1	0.20054	0.654285	1	0.166066
FOXC1-2:540, 4, set1, minTK	FOXC1	0	2	540	minTK	4	set1	0.0732917	0.786603	1	0.138912
FOXC1-2:873, 8, set1, minCMV	FOXC1	0	2	873	minCMV	8	set1	0.352601	0.552644	1	-0.207346
FOXC1-2:873, 8, set1, minProm	FOXC1	0	2	873	minProm	8	set1	3.20861	0.0732519	1	-0.887591
FOXC1-2:873, 8, set1, minTK	FOXC1	0	2	873	minTK	8	set1	0.000328	0.985558	1	-0.00595279
FOXC1-3:1207, 1, set2, minCMV	FOXC1	0	3	1207	minCMV	1	set2	0.521812	0.47007	1	0.231101
FOXC1-3:1207, 1, set2, minProm	FOXC1	0	3	1207	minProm	1	set2	0.037607	0.846235	1	0.0823345
FOXC1-3:1207, 1, set2, minTK	FOXC1	0	3	1207	minTK	1	set2	0.547078	0.459514	1	0.340395
FOXC1-3:1540, 4, set2, minCMV	FOXC1	0	3	1540	minCMV	4	set2	0.00837828	0.927069	1	-0.0319677
FOXC1-3:1540, 4, set2, minProm	FOXC1	0	3	1540	minProm	4	set2	0.292507	0.588618	1	0.235313
FOXC1-3:1540, 4, set2, minTK	FOXC1	0	3	1540	minTK	4	set2	0.915866	0.338563	1	0.513787
FOXC1-3:1873, 8, set2, minCMV	FOXC1	0	3	1873	minCMV	8	set2	0.00094	0.975539	1	-0.0117509
FOXC1-3:1873, 8, set2, minProm	FOXC1	0	3	1873	minProm	8	set2	0.814206	0.36688	1	0.333184
FOXC1-3:1873, 8, set2, minTK	FOXC1	0	3	1873	minTK	8	set2	0.0574408	0.810588	1	0.121842
FOXC1-3:208, 1, set1, minCMV	FOXC1	0	3	208	minCMV	1	set1	0.612819	0.433728	1	-0.234449
FOXC1-3:208, 1, set1, minProm	FOXC1	0	3	208	minProm	1	set1	0.660638	0.416335	1	-0.456908
FOXC1-3:208, 1, set1, minTK	FOXC1	0	3	208	minTK	1	set1	2.17203	0.14054	1	0.896347
FOXC1-3:541, 4, set1, minCMV	FOXC1	0	3	541	minCMV	4	set1	0.193877	0.659709	1	-0.194265
FOXC1-3:541, 4, set1, minProm	FOXC1	0	3	541	minProm	4	set1	1.31362	0.25174	1	-1.06221
FOXC1-3:541, 4, set1, minTK	FOXC1	0	3	541	minTK	4	set1	0.183278	0.668571	1	-0.205627
FOXC1-3:874, 8, set1, minCMV	FOXC1	0	3	874	minCMV	8	set1	0.361542	0.547651	1	-0.223755
FOXC1-3:874, 8, set1, minProm	FOXC1	0	3	874	minProm	8	set1	0.541447	0.461834	1	0.476591
FOXC1-3:874, 8, set1, minTK	FOXC1	0	3	874	minTK	8	set1	1.57428	0.209587	1	-0.673053
FOXC2-1:1208, 1, set2, minCMV	FOXC2	0	1	1208	minCMV	1	set2	0.493977	0.482159	1	-0.168881
FOXC2-1:1208, 1, set2, minProm	FOXC2	0	1	1208	minProm	1	set2	0.0832019	0.773004	1	0.0800734
FOXC2-1:1208, 1, set2, minTK	FOXC2	0	1	1208	minTK	1	set2	0.0676424	0.794801	1	-0.0850211
FOXC2-1:1541, 4, set2, minCMV	FOXC2	0	1	1541	minCMV	4	set2	2.39868	0.121438	1	-0.354217
FOXC2-1:1541, 4, set2, minProm	FOXC2	0	1	1541	minProm	4	set2	1.46163	0.226671	1	0.477404
FOXC2-1:1541, 4, set2, minTK	FOXC2	0	1	1541	minTK	4	set2	1.2884	0.256343	1	-0.304832
FOXC2-1:1874, 8, set2, minCMV	FOXC2	0	1	1874	minCMV	8	set2	0.265094	0.606642	1	0.115612
FOXC2-1:1874, 8, set2, minProm	FOXC2	0	1	1874	minProm	8	set2	0.0312741	0.85963	1	-0.0655828
FOXC2-1:1874, 8, set2, minTK	FOXC2	0	1	1874	minTK	8	set2	2.42119	0.119704	1	-0.537255
FOXC2-1:209, 1, set1, minCMV	FOXC2	0	1	209	minCMV	1	set1	0.367445	0.5444	1	0.176187
FOXC2-1:209, 1, set1, minProm	FOXC2	0	1	209	minProm	1	set1	0.00558471	0.940429	1	0.0258723
FOXC2-1:209, 1, set1, minTK	FOXC2	0	1	209	minTK	1	set1	0.644184	0.4222	1	0.284347
FOXC2-1:542, 4, set1, minCMV	FOXC2	0	1	542	minCMV	4	set1	0.0165376	0.897675	1	-0.0412271
FOXC2-1:542, 4, set1, minProm	FOXC2	0	1	542	minProm	4	set1	0.28485	0.59354	1	-0.195933
FOXC2-1:542, 4, set1, minTK	FOXC2	0	1	542	minTK	4	set1	0.6893	0.406402	1	-0.341884
FOXC2-1:875, 8, set1, minCMV	FOXC2	0	1	875	minCMV	8	set1	0.0605437	0.805639	1	0.0741869
FOXC2-1:875, 8, set1, minProm	FOXC2	0	1	875	minProm	8	set1	0.0190221	0.890303	1	-0.057134
FOXC2-1:875, 8, set1, minTK	FOXC2	0	1	875	minTK	8	set1	0.00463846	0.945701	1	0.0323831
FOXC2-2:1209, 1, set2, minCMV	FOXC2	0	2	1209	minCMV	1	set2	0.20007	0.654665	1	-0.108392
FOXC2-2:1209, 1, set2, minProm	FOXC2	0	2	1209	minProm	1	set2	2.27801	0.13122	1	-0.467522
FOXC2-2:1209, 1, set2, minTK	FOXC2	0	2	1209	minTK	1	set2	0.0114003	0.91497	1	0.0259714
FOXC2-2:1542, 4, set2, minCMV	FOXC2	0	2	1542	minCMV	4	set2	0.00985093	0.920938	1	-0.0223841
FOXC2-2:1542, 4, set2, minProm	FOXC2	0	2	1542	minProm	4	set2	0.2552	0.613437	1	0.15037
FOXC2-2:1542, 4, set2, minTK	FOXC2	0	2	1542	minTK	4	set2	1.85912	0.172726	1	-0.31743
FOXC2-2:1875, 8, set2, minCMV	FOXC2	0	2	1875	minCMV	8	set2	0.000126	0.991043	1	-0.00261659
FOXC2-2:1875, 8, set2, minProm	FOXC2	0	2	1875	minProm	8	set2	2.53e-05	0.99599	1	0.00141384
FOXC2-2:1875, 8, set2, minTK	FOXC2	0	2	1875	minTK	8	set2	1.71221	0.190698	1	0.3184
FOXC2-2:210, 1, set1, minCMV	FOXC2	0	2	210	minCMV	1	set1	0.594294	0.440763	1	0.201736
FOXC2-2:210, 1, set1, minProm	FOXC2	0	2	210	minProm	1	set1	3.10682	0.0779651	1	-0.499511
FOXC2-2:210, 1, set1, minTK	FOXC2	0	2	210	minTK	1	set1	0.437401	0.50838	1	0.226909
FOXC2-2:543, 4, set1, minCMV	FOXC2	0	2	543	minCMV	4	set1	2.90726	0.0881815	1	0.454742
FOXC2-2:543, 4, set1, minProm	FOXC2	0	2	543	minProm	4	set1	0.0142505	0.904978	1	-0.0457226
FOXC2-2:543, 4, set1, minTK	FOXC2	0	2	543	minTK	4	set1	0.167809	0.682066	1	0.119767
FOXC2-2:876, 8, set1, minCMV	FOXC2	0	2	876	minCMV	8	set1	3.17952	0.0745665	1	-0.580583
FOXC2-2:876, 8, set1, minProm	FOXC2	0	2	876	minProm	8	set1	1.39327	0.237854	1	-0.410646
FOXC2-2:876, 8, set1, minTK	FOXC2	0	2	876	minTK	8	set1	0.0262337	0.871331	1	0.0567729
FOXD2-1:1210, 1, set2, minCMV	FOXD2	0	1	1210	minCMV	1	set2	0.00573898	0.939613	1	-0.0444416
FOXD2-1:1210, 1, set2, minProm	FOXD2	0	1	1210	minProm	1	set2	2.84694	0.0915482	1	1.11111
FOXD2-1:1210, 1, set2, minTK	FOXD2	0	1	1210	minTK	1	set2	0.882952	0.347394	1	-0.649099
FOXD2-1:1543, 4, set2, minCMV	FOXD2	0	1	1543	minCMV	4	set2	1.05178	0.305098	1	0.610044
FOXD2-1:1543, 4, set2, minProm	FOXD2	0	1	1543	minProm	4	set2	0.00561971	0.940243	1	-0.0557511
FOXD2-1:1543, 4, set2, minTK	FOXD2	0	1	1543	minTK	4	set2	0.132453	0.715903	1	0.202375
FOXD2-1:1876, 8, set2, minCMV	FOXD2	0	1	1876	minCMV	8	set2	1.39838	0.236995	1	0.700437
FOXD2-1:1876, 8, set2, minProm	FOXD2	0	1	1876	minProm	8	set2	7.39e-10	0	0
FOXD2-1:1876, 8, set2, minTK	FOXD2	0	1	1876	minTK	8	set2	0.0471754	0.828053	1	0.0956923
FOXD2-1:211, 1, set1, minCMV	FOXD2	0	1	211	minCMV	1	set1	0.601394	0.438047	1	0.584733
FOXD2-1:211, 1, set1, minProm	FOXD2	0	1	211	minProm	1	set1	0.0707838	0.790199	1	-0.165213
FOXD2-1:211, 1, set1, minTK	FOXD2	0	1	211	minTK	1	set1	0.69402	0.4048	1	0.502536
FOXD2-1:544, 4, set1, minCMV	FOXD2	0	1	544	minCMV	4	set1	0.0108372	0.917088	1	-0.0879004
FOXD2-1:544, 4, set1, minProm	FOXD2	0	1	544	minProm	4	set1	0.500041	0.479482	1	1.20091
FOXD2-1:544, 4, set1, minTK	FOXD2	0	1	544	minTK	4	set1	0.0792392	0.778331	1	-0.159459
FOXD2-1:877, 8, set1, minCMV	FOXD2	0	1	877	minCMV	8	set1	0.105828	0.744945	1	-0.226512
FOXD2-1:877, 8, set1, minProm	FOXD2	0	1	877	minProm	8	set1	0.813488	0.367091	1	1.002
FOXD2-1:877, 8, set1, minTK	FOXD2	0	1	877	minTK	8	set1	0.173922	0.676649	1	-0.204377
FOXD3-1:1211, 1, set2, minCMV	FOXD3	0	1	1211	minCMV	1	set2	0.156311	0.692576	1	-0.252902
FOXD3-1:1211, 1, set2, minProm	FOXD3	0	1	1211	minProm	1	set2	0.0524203	0.818904	1	-0.254875
FOXD3-1:1211, 1, set2, minTK	FOXD3	0	1	1211	minTK	1	set2	0.251991	0.615676	1	-0.192124
FOXD3-1:1544, 4, set2, minCMV	FOXD3	0	1	1544	minCMV	4	set2	3.29233	0.0696042	1	0.558927
FOXD3-1:1544, 4, set2, minProm	FOXD3	0	1	1544	minProm	4	set2	1.0029	0.31661	1	0.629047
FOXD3-1:1544, 4, set2, minTK	FOXD3	0	1	1544	minTK	4	set2	0.011755	0.913662	1	-0.0499748
FOXD3-1:1877, 8, set2, minCMV	FOXD3	0	1	1877	minCMV	8	set2	0.547942	0.45916	1	-0.373982
FOXD3-1:1877, 8, set2, minProm	FOXD3	0	1	1877	minProm	8	set2	0.170396	0.67976	1	-0.214149
FOXD3-1:1877, 8, set2, minTK	FOXD3	0	1	1877	minTK	8	set2	8.41e-06	0.997686	1	0.00129554
FOXD3-1:212, 1, set1, minCMV	FOXD3	0	1	212	minCMV	1	set1	1.15654	0.282184	1	0.576395
FOXD3-1:212, 1, set1, minProm	FOXD3	0	1	212	minProm	1	set1	0.359657	0.548697	1	0.296552
FOXD3-1:212, 1, set1, minTK	FOXD3	0	1	212	minTK	1	set1	0.224105	0.635929	1	-0.318944
FOXD3-1:545, 4, set1, minCMV	FOXD3	0	1	545	minCMV	4	set1	2.30793	0.128715	1	-0.699944
FOXD3-1:545, 4, set1, minProm	FOXD3	0	1	545	minProm	4	set1	1.15793	0.281896	1	0.844368
FOXD3-1:545, 4, set1, minTK	FOXD3	0	1	545	minTK	4	set1	0.31709	0.573362	1	-0.519826
FOXD3-1:878, 8, set1, minCMV	FOXD3	0	1	878	minCMV	8	set1	0.27852	0.597673	1	-0.231032
FOXD3-1:878, 8, set1, minProm	FOXD3	0	1	878	minProm	8	set1	0.0715578	0.789082	1	-0.201845
FOXD3-1:878, 8, set1, minTK	FOXD3	0	1	878	minTK	8	set1	0.00994473	0.920564	1	0.0400946
FOXG1-1:1212, 1, set2, minCMV	FOXG1	0	1	1212	minCMV	1	set2	0.0869745	0.768059	1	-0.132257
FOXG1-1:1212, 1, set2, minProm	FOXG1	0	1	1212	minProm	1	set2	3.60531	0.0575952	1	0.634245
FOXG1-1:1212, 1, set2, minTK	FOXG1	0	1	1212	minTK	1	set2	0.552155	0.457439	1	0.276719
FOXG1-1:1545, 4, set2, minCMV	FOXG1	0	1	1545	minCMV	4	set2	0.356352	0.55054	1	-0.178981
FOXG1-1:1545, 4, set2, minProm	FOXG1	0	1	1545	minProm	4	set2	0.0852664	0.770283	1	-0.073369
FOXG1-1:1545, 4, set2, minTK	FOXG1	0	1	1545	minTK	4	set2	0.00799351	0.928759	1	-0.0261077
FOXG1-1:1878, 8, set2, minCMV	FOXG1	0	1	1878	minCMV	8	set2	1.66075	0.197502	1	-0.443747
FOXG1-1:1878, 8, set2, minProm	FOXG1	0	1	1878	minProm	8	set2	1.57253	0.20984	1	-0.403044
FOXG1-1:1878, 8, set2, minTK	FOXG1	0	1	1878	minTK	8	set2	0.0375805	0.846288	1	-0.0953156
FOXG1-1:213, 1, set1, minCMV	FOXG1	0	1	213	minCMV	1	set1	0.181259	0.670294	1	-0.28733
FOXG1-1:213, 1, set1, minProm	FOXG1	0	1	213	minProm	1	set1	0.234341	0.628323	1	-0.303398
FOXG1-1:213, 1, set1, minTK	FOXG1	0	1	213	minTK	1	set1	0.0240799	0.876682	1	0.126896
FOXG1-1:546, 4, set1, minCMV	FOXG1	0	1	546	minCMV	4	set1	0.514655	0.473131	1	0.24607
FOXG1-1:546, 4, set1, minProm	FOXG1	0	1	546	minProm	4	set1	0.783595	0.376044	1	0.262381
FOXG1-1:546, 4, set1, minTK	FOXG1	0	1	546	minTK	4	set1	2.54516	0.110633	1	0.512452
FOXG1-1:879, 8, set1, minCMV	FOXG1	0	1	879	minCMV	8	set1	0.564624	0.452403	1	0.663347
FOXG1-1:879, 8, set1, minProm	FOXG1	0	1	879	minProm	8	set1	1.50613	0.219731	1	0.763026
FOXG1-1:879, 8, set1, minTK	FOXG1	0	1	879	minTK	8	set1	1.93011	0.164746	1	0.778336
FOXG1-2:1213, 1, set2, minCMV	FOXG1	0	2	1213	minCMV	1	set2	0.0203003	0.886702	1	-0.0349437
FOXG1-2:1213, 1, set2, minProm	FOXG1	0	2	1213	minProm	1	set2	1.9743	0.159992	1	-0.357742
FOXG1-2:1213, 1, set2, minTK	FOXG1	0	2	1213	minTK	1	set2	3.33614	0.0677733	1	0.411547
FOXG1-2:1546, 4, set2, minCMV	FOXG1	0	2	1546	minCMV	4	set2	1.80917	0.178608	1	0.232841
FOXG1-2:1546, 4, set2, minProm	FOXG1	0	2	1546	minProm	4	set2	0.0134836	0.907558	1	0.0223079
FOXG1-2:1546, 4, set2, minTK	FOXG1	0	2	1546	minTK	4	set2	0.799176	0.37134	1	-0.192563
FOXG1-2:1879, 8, set2, minCMV	FOXG1	0	2	1879	minCMV	8	set2	0.823335	0.364207	1	0.21321
FOXG1-2:1879, 8, set2, minProm	FOXG1	0	2	1879	minProm	8	set2	0.03596	0.849598	1	0.0376899
FOXG1-2:1879, 8, set2, minTK	FOXG1	0	2	1879	minTK	8	set2	1.43934	0.230246	1	0.228999
FOXG1-2:214, 1, set1, minCMV	FOXG1	0	2	214	minCMV	1	set1	0.366342	0.545005	1	0.165224
FOXG1-2:214, 1, set1, minProm	FOXG1	0	2	214	minProm	1	set1	0.00855675	0.926299	1	0.0319266
FOXG1-2:214, 1, set1, minTK	FOXG1	0	2	214	minTK	1	set1	0.0142305	0.905044	1	-0.0220316
FOXG1-2:547, 4, set1, minCMV	FOXG1	0	2	547	minCMV	4	set1	0.438485	0.507855	1	-0.164932
FOXG1-2:547, 4, set1, minProm	FOXG1	0	2	547	minProm	4	set1	0.677782	0.410352	1	-0.192939
FOXG1-2:547, 4, set1, minTK	FOXG1	0	2	547	minTK	4	set1	0.284403	0.59383	1	-0.152536
FOXG1-2:880, 8, set1, minCMV	FOXG1	0	2	880	minCMV	8	set1	0.505025	0.4773	1	0.147234
FOXG1-2:880, 8, set1, minProm	FOXG1	0	2	880	minProm	8	set1	2.05388	0.151819	1	0.427083
FOXG1-2:880, 8, set1, minTK	FOXG1	0	2	880	minTK	8	set1	0.0575054	0.810483	1	0.0718466
FOXI1-1:1214, 1, set2, minCMV	FOXI1	0	1	1214	minCMV	1	set2	1.12256	0.289367	1	0.346532
FOXI1-1:1214, 1, set2, minProm	FOXI1	0	1	1214	minProm	1	set2	1.09905	0.294475	1	-0.402078
FOXI1-1:1214, 1, set2, minTK	FOXI1	0	1	1214	minTK	1	set2	0.00967816	0.921632	1	-0.0323717
FOXI1-1:1547, 4, set2, minCMV	FOXI1	0	1	1547	minCMV	4	set2	0.163215	0.686213	1	0.186568
FOXI1-1:1547, 4, set2, minProm	FOXI1	0	1	1547	minProm	4	set2	0.426258	0.513831	1	-0.25275
FOXI1-1:1547, 4, set2, minTK	FOXI1	0	1	1547	minTK	4	set2	0.264625	0.606961	1	-0.221669
FOXI1-1:1880, 8, set2, minCMV	FOXI1	0	1	1880	minCMV	8	set2	0.0635786	0.800927	1	-0.112029
FOXI1-1:1880, 8, set2, minProm	FOXI1	0	1	1880	minProm	8	set2	1.84606	0.174242	1	-0.568646
FOXI1-1:1880, 8, set2, minTK	FOXI1	0	1	1880	minTK	8	set2	0.552091	0.457465	1	-0.340803
FOXI1-1:215, 1, set1, minCMV	FOXI1	0	1	215	minCMV	1	set1	0.229583	0.631833	1	0.146469
FOXI1-1:215, 1, set1, minProm	FOXI1	0	1	215	minProm	1	set1	0.794874	0.37263	1	0.326479
FOXI1-1:215, 1, set1, minTK	FOXI1	0	1	215	minTK	1	set1	0.154994	0.693807	1	0.149233
FOXI1-1:548, 4, set1, minCMV	FOXI1	0	1	548	minCMV	4	set1	0.121299	0.72763	1	-0.0803411
FOXI1-1:548, 4, set1, minProm	FOXI1	0	1	548	minProm	4	set1	0.754609	0.385021	1	0.283323
FOXI1-1:548, 4, set1, minTK	FOXI1	0	1	548	minTK	4	set1	0.213935	0.643701	1	0.197631
FOXI1-1:881, 8, set1, minCMV	FOXI1	0	1	881	minCMV	8	set1	1.67278	0.195886	1	0.635794
FOXI1-1:881, 8, set1, minProm	FOXI1	0	1	881	minProm	8	set1	1.64873	0.199132	1	-0.61158
FOXI1-1:881, 8, set1, minTK	FOXI1	0	1	881	minTK	8	set1	0.267947	0.604712	1	0.184829
FOXJ2-1:1215, 1, set2, minCMV	FOXJ2	0	1	1215	minCMV	1	set2	0.341111	0.559189	1	-0.153826
FOXJ2-1:1215, 1, set2, minProm	FOXJ2	0	1	1215	minProm	1	set2	0.249132	0.617687	1	-0.139269
FOXJ2-1:1215, 1, set2, minTK	FOXJ2	0	1	1215	minTK	1	set2	0.753349	0.385418	1	-0.221743
FOXJ2-1:1548, 4, set2, minCMV	FOXJ2	0	1	1548	minCMV	4	set2	1.87073	0.171392	1	-0.255186
FOXJ2-1:1548, 4, set2, minProm	FOXJ2	0	1	1548	minProm	4	set2	0.000149	0.990277	1	-0.00339457
FOXJ2-1:1548, 4, set2, minTK	FOXJ2	0	1	1548	minTK	4	set2	0.329043	0.566223	1	-0.182628
FOXJ2-1:1881, 8, set2, minCMV	FOXJ2	0	1	1881	minCMV	8	set2	0.217881	0.640659	1	-0.120451
FOXJ2-1:1881, 8, set2, minProm	FOXJ2	0	1	1881	minProm	8	set2	1.46272	0.226497	1	0.397744
FOXJ2-1:1881, 8, set2, minTK	FOXJ2	0	1	1881	minTK	8	set2	2.75094	0.0971973	1	-0.384504
FOXJ2-1:216, 1, set1, minCMV	FOXJ2	0	1	216	minCMV	1	set1	3.00785	0.0828622	1	-0.380619
FOXJ2-1:216, 1, set1, minProm	FOXJ2	0	1	216	minProm	1	set1	0.000549	0.981312	1	-0.00822787
FOXJ2-1:216, 1, set1, minTK	FOXJ2	0	1	216	minTK	1	set1	0.464128	0.495701	1	0.232842
FOXJ2-1:549, 4, set1, minCMV	FOXJ2	0	1	549	minCMV	4	set1	2.45966	0.116804	1	0.395501
FOXJ2-1:549, 4, set1, minProm	FOXJ2	0	1	549	minProm	4	set1	0.00783984	0.929445	1	0.0383575
FOXJ2-1:549, 4, set1, minTK	FOXJ2	0	1	549	minTK	4	set1	0.148676	0.699804	1	-0.108758
FOXJ2-1:882, 8, set1, minCMV	FOXJ2	0	1	882	minCMV	8	set1	2.88797	0.0892431	1	-0.434493
FOXJ2-1:882, 8, set1, minProm	FOXJ2	0	1	882	minProm	8	set1	0.286107	0.592726	1	-0.184062
FOXJ2-1:882, 8, set1, minTK	FOXJ2	0	1	882	minTK	8	set1	0.826582	0.363263	1	0.262499
FOXJ2-2:1216, 1, set2, minCMV	FOXJ2	0	2	1216	minCMV	1	set2	3.3e-06	0.99855	1	0.000520813
FOXJ2-2:1216, 1, set2, minProm	FOXJ2	0	2	1216	minProm	1	set2	4.10896	0.0426567	1	-0.553227
FOXJ2-2:1216, 1, set2, minTK	FOXJ2	0	2	1216	minTK	1	set2	0.738661	0.39009	1	0.228301
FOXJ2-2:1549, 4, set2, minCMV	FOXJ2	0	2	1549	minCMV	4	set2	0.00119755	0.972394	1	-0.00872594
FOXJ2-2:1549, 4, set2, minProm	FOXJ2	0	2	1549	minProm	4	set2	0.087165	0.767813	1	0.084212
FOXJ2-2:1549, 4, set2, minTK	FOXJ2	0	2	1549	minTK	4	set2	0.381325	0.536895	1	0.192685
FOXJ2-2:1882, 8, set2, minCMV	FOXJ2	0	2	1882	minCMV	8	set2	0.432717	0.510659	1	0.174953
FOXJ2-2:1882, 8, set2, minProm	FOXJ2	0	2	1882	minProm	8	set2	0.883397	0.347273	1	-0.353087
FOXJ2-2:1882, 8, set2, minTK	FOXJ2	0	2	1882	minTK	8	set2	0.65802	0.41726	1	-0.193297
FOXJ2-2:217, 1, set1, minCMV	FOXJ2	0	2	217	minCMV	1	set1	0.0268804	0.869769	1	0.0407278
FOXJ2-2:217, 1, set1, minProm	FOXJ2	0	2	217	minProm	1	set1	0.0394378	0.842584	1	-0.0773328
FOXJ2-2:217, 1, set1, minTK	FOXJ2	0	2	217	minTK	1	set1	0.254179	0.614148	1	-0.144715
FOXJ2-2:550, 4, set1, minCMV	FOXJ2	0	2	550	minCMV	4	set1	0.0401849	0.841119	1	-0.0602201
FOXJ2-2:550, 4, set1, minProm	FOXJ2	0	2	550	minProm	4	set1	0.827732	0.362929	1	-0.329615
FOXJ2-2:550, 4, set1, minTK	FOXJ2	0	2	550	minTK	4	set1	2.65547	0.103194	1	-0.473585
FOXJ2-2:883, 8, set1, minCMV	FOXJ2	0	2	883	minCMV	8	set1	0.0564957	0.812123	1	-0.0585123
FOXJ2-2:883, 8, set1, minProm	FOXJ2	0	2	883	minProm	8	set1	2.63399	0.104599	1	-0.457619
FOXJ2-2:883, 8, set1, minTK	FOXJ2	0	2	883	minTK	8	set1	0.132363	0.715995	1	0.112338
FOXL1-1:1217, 1, set2, minCMV	FOXL1	0	1	1217	minCMV	1	set2	0.00176651	0.966475	1	-0.011117
FOXL1-1:1217, 1, set2, minProm	FOXL1	0	1	1217	minProm	1	set2	6.96133	0.00832902	0.728552	-0.80734
FOXL1-1:1217, 1, set2, minTK	FOXL1	0	1	1217	minTK	1	set2	0.687452	0.407033	1	0.209043
FOXL1-1:1550, 4, set2, minCMV	FOXL1	0	1	1550	minCMV	4	set2	0.162044	0.687282	1	-0.0995937
FOXL1-1:1550, 4, set2, minProm	FOXL1	0	1	1550	minProm	4	set2	0.00268022	0.958711	1	-0.0206224
FOXL1-1:1550, 4, set2, minTK	FOXL1	0	1	1550	minTK	4	set2	0.0161963	0.898731	1	0.0557011
FOXL1-1:1883, 8, set2, minCMV	FOXL1	0	1	1883	minCMV	8	set2	0.000284	0.986559	1	-0.00500356
FOXL1-1:1883, 8, set2, minProm	FOXL1	0	1	1883	minProm	8	set2	0.00721479	0.932309	1	0.0319744
FOXL1-1:1883, 8, set2, minTK	FOXL1	0	1	1883	minTK	8	set2	0.214854	0.642989	1	0.161371
FOXL1-1:218, 1, set1, minCMV	FOXL1	0	1	218	minCMV	1	set1	1.32419	0.249842	1	0.350911
FOXL1-1:218, 1, set1, minProm	FOXL1	0	1	218	minProm	1	set1	1.85787	0.172871	1	-0.469175
FOXL1-1:218, 1, set1, minTK	FOXL1	0	1	218	minTK	1	set1	0.358762	0.549195	1	0.243178
FOXL1-1:551, 4, set1, minCMV	FOXL1	0	1	551	minCMV	4	set1	0.98856	0.320095	1	-0.262223
FOXL1-1:551, 4, set1, minProm	FOXL1	0	1	551	minProm	4	set1	0.292178	0.588828	1	-0.233928
FOXL1-1:551, 4, set1, minTK	FOXL1	0	1	551	minTK	4	set1	0.0515862	0.820326	1	-0.0959876
FOXL1-1:884, 8, set1, minCMV	FOXL1	0	1	884	minCMV	8	set1	1.79518	0.180297	1	-0.424633
FOXL1-1:884, 8, set1, minProm	FOXL1	0	1	884	minProm	8	set1	0.363436	0.546604	1	-0.31102
FOXL1-1:884, 8, set1, minTK	FOXL1	0	1	884	minTK	8	set1	1.66879	0.196421	1	-0.425804
FOXO1-1:1218, 1, set2, minCMV	FOXO1	0	1	1218	minCMV	1	set2	8.49e-09	0	0
FOXO1-1:1218, 1, set2, minProm	FOXO1	0	1	1218	minProm	1	set2
FOXO1-1:1218, 1, set2, minTK	FOXO1	0	1	1218	minTK	1	set2	0.303259	0.581847	1	0.624599
FOXO1-1:1551, 4, set2, minCMV	FOXO1	0	1	1551	minCMV	4	set2	4.37897	0.0363849	1	-1.51731
FOXO1-1:1551, 4, set2, minProm	FOXO1	0	1	1551	minProm	4	set2	1.59e-10	0	0
FOXO1-1:1551, 4, set2, minTK	FOXO1	0	1	1551	minTK	4	set2	5.57458	0.018223	0.966438	-1.82427
FOXO1-1:1884, 8, set2, minCMV	FOXO1	0	1	1884	minCMV	8	set2	0.301073	0.58321	1	0.508326
FOXO1-1:1884, 8, set2, minProm	FOXO1	0	1	1884	minProm	8	set2	0.871981	0.350407	1	0.802369
FOXO1-1:1884, 8, set2, minTK	FOXO1	0	1	1884	minTK	8	set2	0.0880285	0.766699	1	0.216344
FOXO1-1:219, 1, set1, minCMV	FOXO1	0	1	219	minCMV	1	set1	0.249013	0.617771	1	-0.25491
FOXO1-1:219, 1, set1, minProm	FOXO1	0	1	219	minProm	1	set1	0.0661282	0.79706	1	-0.140093
FOXO1-1:219, 1, set1, minTK	FOXO1	0	1	219	minTK	1	set1	0.319653	0.571816	1	-0.191941
FOXO1-1:552, 4, set1, minCMV	FOXO1	0	1	552	minCMV	4	set1	3.93145	0.047391	1	-1.35457
FOXO1-1:552, 4, set1, minProm	FOXO1	0	1	552	minProm	4	set1	0.0448457	0.832288	1	-0.183781
FOXO1-1:552, 4, set1, minTK	FOXO1	0	1	552	minTK	4	set1	0.0708903	0.790045	1	-0.124216
FOXO1-1:885, 8, set1, minCMV	FOXO1	0	1	885	minCMV	8	set1	0.521245	0.470311	1	0.323371
FOXO1-1:885, 8, set1, minProm	FOXO1	0	1	885	minProm	8	set1	1.88868	0.169351	1	0.648401
FOXO1-1:885, 8, set1, minTK	FOXO1	0	1	885	minTK	8	set1	0.00508281	0.943164	1	-0.0506256
FOXO6-1:1219, 1, set2, minCMV	FOXO6	0	1	1219	minCMV	1	set2	1.52667	0.216613	1	0.550276
FOXO6-1:1219, 1, set2, minProm	FOXO6	0	1	1219	minProm	1	set2	1.66372	0.197102	1	-0.689875
FOXO6-1:1219, 1, set2, minTK	FOXO6	0	1	1219	minTK	1	set2	0.244401	0.621045	1	-0.170781
FOXO6-1:1552, 4, set2, minCMV	FOXO6	0	1	1552	minCMV	4	set2	0.346375	0.556172	1	0.234414
FOXO6-1:1552, 4, set2, minProm	FOXO6	0	1	1552	minProm	4	set2	0.211603	0.645514	1	-0.168206
FOXO6-1:1552, 4, set2, minTK	FOXO6	0	1	1552	minTK	4	set2	1.20904	0.271522	1	-0.389371
FOXO6-1:1885, 8, set2, minCMV	FOXO6	0	1	1885	minCMV	8	set2	0.0807245	0.776318	1	-0.090983
FOXO6-1:1885, 8, set2, minProm	FOXO6	0	1	1885	minProm	8	set2	5.0121	0.0251707	0.967331	-0.909246
FOXO6-1:1885, 8, set2, minTK	FOXO6	0	1	1885	minTK	8	set2	2.24502	0.134045	1	0.68165
FOXO6-1:220, 1, set1, minCMV	FOXO6	0	1	220	minCMV	1	set1	0.201232	0.653729	1	0.202279
FOXO6-1:220, 1, set1, minProm	FOXO6	0	1	220	minProm	1	set1	0.15935	0.689755	1	0.16817
FOXO6-1:220, 1, set1, minTK	FOXO6	0	1	220	minTK	1	set1	0.352083	0.552936	1	-0.316573
FOXO6-1:553, 4, set1, minCMV	FOXO6	0	1	553	minCMV	4	set1	1.32637	0.249452	1	-0.433976
FOXO6-1:553, 4, set1, minProm	FOXO6	0	1	553	minProm	4	set1	1.08347	0.297922	1	0.502718
FOXO6-1:553, 4, set1, minTK	FOXO6	0	1	553	minTK	4	set1	0.549424	0.458553	1	0.339391
FOXO6-1:886, 8, set1, minCMV	FOXO6	0	1	886	minCMV	8	set1	8.27816	0.00401248	0.491368	0.904739
FOXO6-1:886, 8, set1, minProm	FOXO6	0	1	886	minProm	8	set1	0.165425	0.68421	1	0.18145
FOXO6-1:886, 8, set1, minTK	FOXO6	0	1	886	minTK	8	set1	0.864997	0.352344	1	-0.428791
Foxg1-1:1220, 1, set2, minCMV	Foxg1	0	1	1220	minCMV	1	set2	1.79892	0.179843	1	0.228813
Foxg1-1:1220, 1, set2, minProm	Foxg1	0	1	1220	minProm	1	set2	0.165299	0.684324	1	-0.0652524
Foxg1-1:1220, 1, set2, minTK	Foxg1	0	1	1220	minTK	1	set2	5.31349	0.0211609	0.967331	0.361284
Foxg1-1:1553, 4, set2, minCMV	Foxg1	0	1	1553	minCMV	4	set2	0.690084	0.406136	1	-0.130185
Foxg1-1:1553, 4, set2, minProm	Foxg1	0	1	1553	minProm	4	set2	1.03812	0.30826	1	-0.157668
Foxg1-1:1553, 4, set2, minTK	Foxg1	0	1	1553	minTK	4	set2	0.86274	0.352973	1	-0.126807
Foxg1-1:1886, 8, set2, minCMV	Foxg1	0	1	1886	minCMV	8	set2	0.949279	0.329903	1	-0.169207
Foxg1-1:1886, 8, set2, minProm	Foxg1	0	1	1886	minProm	8	set2	3.65125	0.0560271	1	0.305343
Foxg1-1:1886, 8, set2, minTK	Foxg1	0	1	1886	minTK	8	set2	0.0201513	0.887115	1	0.0214204
Foxg1-1:221, 1, set1, minCMV	Foxg1	0	1	221	minCMV	1	set1	0.100612	0.751097	1	-0.0990917
Foxg1-1:221, 1, set1, minProm	Foxg1	0	1	221	minProm	1	set1	0.738056	0.390284	1	0.28845
Foxg1-1:221, 1, set1, minTK	Foxg1	0	1	221	minTK	1	set1	0.000119	0.991281	1	-0.00347977
Foxg1-1:554, 4, set1, minCMV	Foxg1	0	1	554	minCMV	4	set1	0.402046	0.526035	1	0.125584
Foxg1-1:554, 4, set1, minProm	Foxg1	0	1	554	minProm	4	set1	1.0021	0.316802	1	-0.180356
Foxg1-1:554, 4, set1, minTK	Foxg1	0	1	554	minTK	4	set1	0.16418	0.685337	1	-0.0830332
Foxg1-1:887, 8, set1, minCMV	Foxg1	0	1	887	minCMV	8	set1	0.371758	0.542048	1	0.205264
Foxg1-1:887, 8, set1, minProm	Foxg1	0	1	887	minProm	8	set1	0.170313	0.679834	1	0.109984
Foxg1-1:887, 8, set1, minTK	Foxg1	0	1	887	minTK	8	set1	0.0643361	0.799769	1	-0.0761098
Foxg1-2:1221, 1, set2, minCMV	Foxg1	0	2	1221	minCMV	1	set2	0.225262	0.63506	1	0.110004
Foxg1-2:1221, 1, set2, minProm	Foxg1	0	2	1221	minProm	1	set2	1.42531	0.232531	1	0.362951
Foxg1-2:1221, 1, set2, minTK	Foxg1	0	2	1221	minTK	1	set2	0.028474	0.865999	1	-0.0434541
Foxg1-2:1554, 4, set2, minCMV	Foxg1	0	2	1554	minCMV	4	set2	0.14451	0.703838	1	-0.0729382
Foxg1-2:1554, 4, set2, minProm	Foxg1	0	2	1554	minProm	4	set2	0.355246	0.551158	1	0.14251
Foxg1-2:1554, 4, set2, minTK	Foxg1	0	2	1554	minTK	4	set2	5.8036	0.0159934	0.941613	0.574276
Foxg1-2:1887, 8, set2, minCMV	Foxg1	0	2	1887	minCMV	8	set2	2.42778	0.119202	1	0.525187
Foxg1-2:1887, 8, set2, minProm	Foxg1	0	2	1887	minProm	8	set2	0.379654	0.537788	1	0.179823
Foxg1-2:1887, 8, set2, minTK	Foxg1	0	2	1887	minTK	8	set2	0.101261	0.750321	1	-0.0892817
Foxg1-2:222, 1, set1, minCMV	Foxg1	0	2	222	minCMV	1	set1	0.0732535	0.786657	1	0.0725566
Foxg1-2:222, 1, set1, minProm	Foxg1	0	2	222	minProm	1	set1	0.113828	0.735828	1	0.111489
Foxg1-2:222, 1, set1, minTK	Foxg1	0	2	222	minTK	1	set1	0.0120236	0.912685	1	-0.0354372
Foxg1-2:555, 4, set1, minCMV	Foxg1	0	2	555	minCMV	4	set1	0.0383337	0.844774	1	-0.0497837
Foxg1-2:555, 4, set1, minProm	Foxg1	0	2	555	minProm	4	set1	0.188238	0.664387	1	-0.118502
Foxg1-2:555, 4, set1, minTK	Foxg1	0	2	555	minTK	4	set1	0.0628845	0.801994	1	0.0728557
Foxg1-2:888, 8, set1, minCMV	Foxg1	0	2	888	minCMV	8	set1	0.484415	0.486429	1	-0.180703
Foxg1-2:888, 8, set1, minProm	Foxg1	0	2	888	minProm	8	set1	0.018748	0.891092	1	-0.0476381
Foxg1-2:888, 8, set1, minTK	Foxg1	0	2	888	minTK	8	set1	1.99892	0.157411	1	-0.460226
Foxj3-1:1222, 1, set2, minCMV	Foxj3	0	1	1222	minCMV	1	set2	3.23662	0.0720091	1	0.340856
Foxj3-1:1222, 1, set2, minProm	Foxj3	0	1	1222	minProm	1	set2	2.53415	0.111407	1	-0.260488
Foxj3-1:1222, 1, set2, minTK	Foxj3	0	1	1222	minTK	1	set2	0.00203937	0.96398	1	-0.00851726
Foxj3-1:1555, 4, set2, minCMV	Foxj3	0	1	1555	minCMV	4	set2	3.31977	0.0684512	1	-0.420777
Foxj3-1:1555, 4, set2, minProm	Foxj3	0	1	1555	minProm	4	set2	0.649319	0.420356	1	-0.175281
Foxj3-1:1555, 4, set2, minTK	Foxj3	0	1	1555	minTK	4	set2	1.33067	0.248687	1	0.235191
Foxj3-1:1888, 8, set2, minCMV	Foxj3	0	1	1888	minCMV	8	set2	0.427372	0.513281	1	0.107941
Foxj3-1:1888, 8, set2, minProm	Foxj3	0	1	1888	minProm	8	set2	1.72751	0.18873	1	-0.309882
Foxj3-1:1888, 8, set2, minTK	Foxj3	0	1	1888	minTK	8	set2	0.521451	0.470223	1	-0.16642
Foxj3-1:223, 1, set1, minCMV	Foxj3	0	1	223	minCMV	1	set1	0.852997	0.355706	1	0.226982
Foxj3-1:223, 1, set1, minProm	Foxj3	0	1	223	minProm	1	set1	0.103723	0.747407	1	-0.096966
Foxj3-1:223, 1, set1, minTK	Foxj3	0	1	223	minTK	1	set1	0.0799289	0.777394	1	0.0746409
Foxj3-1:556, 4, set1, minCMV	Foxj3	0	1	556	minCMV	4	set1	0.00187816	0.965432	1	-0.0106075
Foxj3-1:556, 4, set1, minProm	Foxj3	0	1	556	minProm	4	set1	0.0356096	0.850324	1	-0.0674391
Foxj3-1:556, 4, set1, minTK	Foxj3	0	1	556	minTK	4	set1	1.95741	0.16179	1	0.454773
Foxj3-1:889, 8, set1, minCMV	Foxj3	0	1	889	minCMV	8	set1	2.36061	0.124434	1	-0.336897
Foxj3-1:889, 8, set1, minProm	Foxj3	0	1	889	minProm	8	set1	1.18298	0.276751	1	0.314721
Foxj3-1:889, 8, set1, minTK	Foxj3	0	1	889	minTK	8	set1	1.6129	0.204084	1	-0.334195
GATA3-1:1071, 1, set2, minCMV	GATA3	0	1	1071	minCMV	1	set2	0.143253	0.705069	1	0.116633
GATA3-1:1071, 1, set2, minProm	GATA3	0	1	1071	minProm	1	set2	1.49718	0.221105	1	-0.347395
GATA3-1:1071, 1, set2, minTK	GATA3	0	1	1071	minTK	1	set2	0.000357	0.984924	1	-0.00569808
GATA3-1:1404, 4, set2, minCMV	GATA3	0	1	1404	minCMV	4	set2	0.240679	0.623716	1	-0.167741
GATA3-1:1404, 4, set2, minProm	GATA3	0	1	1404	minProm	4	set2	0.235721	0.627314	1	0.182059
GATA3-1:1404, 4, set2, minTK	GATA3	0	1	1404	minTK	4	set2	0.127574	0.72096	1	-0.117316
GATA3-1:1737, 8, set2, minCMV	GATA3	0	1	1737	minCMV	8	set2	0.274103	0.600592	1	0.144342
GATA3-1:1737, 8, set2, minProm	GATA3	0	1	1737	minProm	8	set2	0.0347442	0.852133	1	-0.0499573
GATA3-1:1737, 8, set2, minTK	GATA3	0	1	1737	minTK	8	set2	0.0252061	0.873855	1	0.0453319
GATA3-1:405, 4, set1, minCMV	GATA3	0	1	405	minCMV	4	set1	0.252724	0.615164	1	0.171102
GATA3-1:405, 4, set1, minProm	GATA3	0	1	405	minProm	4	set1	1.64798	0.199234	1	-0.524779
GATA3-1:405, 4, set1, minTK	GATA3	0	1	405	minTK	4	set1	0.514744	0.473092	1	0.206656
GATA3-1:72, 1, set1, minCMV	GATA3	0	1	72	minCMV	1	set1	0.0475454	0.827391	1	0.063299
GATA3-1:72, 1, set1, minProm	GATA3	0	1	72	minProm	1	set1	0.172577	0.677832	1	0.145233
GATA3-1:72, 1, set1, minTK	GATA3	0	1	72	minTK	1	set1	0.0951927	0.757677	1	0.107665
GATA3-1:738, 8, set1, minCMV	GATA3	0	1	738	minCMV	8	set1	0.24314	0.621947	1	0.199251
GATA3-1:738, 8, set1, minProm	GATA3	0	1	738	minProm	8	set1	0.409914	0.522013	1	0.328513
GATA3-1:738, 8, set1, minTK	GATA3	0	1	738	minTK	8	set1	0.0981826	0.754022	1	0.141281
GBX2-1:1568, 4, set2, minTK	GBX2	0	1	1568	minTK	4	set2
GBX2-1:236, 1, set1, minCMV	GBX2	0	1	236	minCMV	1	set1	0.049628	0.823712	1	-0.161014
GBX2-1:236, 1, set1, minProm	GBX2	0	1	236	minProm	1	set1	-6.28e-10	1	1	0
GBX2-1:236, 1, set1, minTK	GBX2	0	1	236	minTK	1	set1	2.35e-08	0.999878	1	0
GBX2-1:569, 4, set1, minCMV	GBX2	0	1	569	minCMV	4	set1	2.17685	0.140101	1	1.02634
GBX2-1:569, 4, set1, minProm	GBX2	0	1	569	minProm	4	set1	0.0146653	0.903611	1	-0.150126
GBX2-1:569, 4, set1, minTK	GBX2	0	1	569	minTK	4	set1	1.62009	0.20308	1	0.743441
GBX2-1:902, 8, set1, minCMV	GBX2	0	1	902	minCMV	8	set1	0.198777	0.65571	1	-0.333267
GBX2-1:902, 8, set1, minProm	GBX2	0	1	902	minProm	8	set1	-1.12e-10	1	1	-0.517844
GBX2-1:902, 8, set1, minTK	GBX2	0	1	902	minTK	8	set1	3.36e-10	0	0
GCM1-1:1072, 1, set2, minCMV	GCM1	0	1	1072	minCMV	1	set2	0.0184945	0.891826	1	-0.0250417
GCM1-1:1072, 1, set2, minProm	GCM1	0	1	1072	minProm	1	set2	0.66912	0.413358	1	0.140467
GCM1-1:1072, 1, set2, minTK	GCM1	0	1	1072	minTK	1	set2	1.70644	0.191448	1	-0.208438
GCM1-1:1405, 4, set2, minCMV	GCM1	0	1	1405	minCMV	4	set2	0.442878	0.505737	1	-0.123193
GCM1-1:1405, 4, set2, minProm	GCM1	0	1	1405	minProm	4	set2	0.191802	0.661421	1	0.0672002
GCM1-1:1405, 4, set2, minTK	GCM1	0	1	1405	minTK	4	set2	4.48721	0.0341495	1	-0.397919
GCM1-1:1738, 8, set2, minCMV	GCM1	0	1	1738	minCMV	8	set2	0.0819077	0.774729	1	0.0544557
GCM1-1:1738, 8, set2, minProm	GCM1	0	1	1738	minProm	8	set2	0.384812	0.535039	1	0.112727
GCM1-1:1738, 8, set2, minTK	GCM1	0	1	1738	minTK	8	set2	1.42194	0.233084	1	0.175837
GCM1-1:406, 4, set1, minCMV	GCM1	0	1	406	minCMV	4	set1	0.300646	0.583478	1	0.120553
GCM1-1:406, 4, set1, minProm	GCM1	0	1	406	minProm	4	set1	0.319298	0.57203	1	-0.118917
GCM1-1:406, 4, set1, minTK	GCM1	0	1	406	minTK	4	set1	0.0891741	0.76523	1	0.0644606
GCM1-1:73, 1, set1, minCMV	GCM1	0	1	73	minCMV	1	set1	0.0544272	0.815531	1	-0.0428831
GCM1-1:73, 1, set1, minProm	GCM1	0	1	73	minProm	1	set1	0.0432047	0.83534	1	0.0442161
GCM1-1:73, 1, set1, minTK	GCM1	0	1	73	minTK	1	set1	1.10736	0.292658	1	0.21267
GCM1-1:739, 8, set1, minCMV	GCM1	0	1	739	minCMV	8	set1	0.0313326	0.8595	1	-0.0306526
GCM1-1:739, 8, set1, minProm	GCM1	0	1	739	minProm	8	set1	1.81927	0.1774	1	0.308256
GCM1-1:739, 8, set1, minTK	GCM1	0	1	739	minTK	8	set1	0.816505	0.366204	1	-0.157034
GLI2-1:1003, 1, set2, minCMV	GLI2	0	1	1003	minCMV	1	set2	1.48589	0.222855	1	0.281455
GLI2-1:1003, 1, set2, minProm	GLI2	0	1	1003	minProm	1	set2	0.557654	0.455207	1	-0.195023
GLI2-1:1003, 1, set2, minTK	GLI2	0	1	1003	minTK	1	set2	0.0435933	0.834612	1	0.064268
GLI2-1:1336, 4, set2, minCMV	GLI2	0	1	1336	minCMV	4	set2	0.187234	0.665229	1	-0.108834
GLI2-1:1336, 4, set2, minProm	GLI2	0	1	1336	minProm	4	set2	0.141683	0.706613	1	-0.103371
GLI2-1:1336, 4, set2, minTK	GLI2	0	1	1336	minTK	4	set2	0.201699	0.653353	1	0.104338
GLI2-1:1669, 8, set2, minCMV	GLI2	0	1	1669	minCMV	8	set2	0.0146454	0.903677	1	0.0223809
GLI2-1:1669, 8, set2, minProm	GLI2	0	1	1669	minProm	8	set2	2.40273	0.121123	1	0.265797
GLI2-1:1669, 8, set2, minTK	GLI2	0	1	1669	minTK	8	set2	0.848452	0.356991	1	0.182091
GLI2-1:337, 4, set1, minCMV	GLI2	0	1	337	minCMV	4	set1	0.115408	0.734069	1	0.0707171
GLI2-1:337, 4, set1, minProm	GLI2	0	1	337	minProm	4	set1	1.41243	0.234653	1	0.262448
GLI2-1:337, 4, set1, minTK	GLI2	0	1	337	minTK	4	set1	1.69423	0.193044	1	-0.258474
GLI2-1:4, 1, set1, minCMV	GLI2	0	1	4	minCMV	1	set1	1.281	0.257713	1	0.199647
GLI2-1:4, 1, set1, minProm	GLI2	0	1	4	minProm	1	set1	0.00125038	0.971792	1	0.00686014
GLI2-1:4, 1, set1, minTK	GLI2	0	1	4	minTK	1	set1	0.519019	0.471261	1	0.168548
GLI2-1:670, 8, set1, minCMV	GLI2	0	1	670	minCMV	8	set1	0.108243	0.742153	1	0.0687029
GLI2-1:670, 8, set1, minProm	GLI2	0	1	670	minProm	8	set1	0.120067	0.728962	1	0.10442
GLI2-1:670, 8, set1, minTK	GLI2	0	1	670	minTK	8	set1	1.88009	0.170324	1	-0.391194
GLI2-2:1004, 1, set2, minCMV	GLI2	0	2	1004	minCMV	1	set2	0.227152	0.633643	1	-0.103556
GLI2-2:1004, 1, set2, minProm	GLI2	0	2	1004	minProm	1	set2	0.0939122	0.759261	1	-0.0956829
GLI2-2:1004, 1, set2, minTK	GLI2	0	2	1004	minTK	1	set2	0.104074	0.746994	1	0.105927
GLI2-2:1337, 4, set2, minCMV	GLI2	0	2	1337	minCMV	4	set2	0.269303	0.6038	1	0.0903967
GLI2-2:1337, 4, set2, minProm	GLI2	0	2	1337	minProm	4	set2	0.0142427	0.905004	1	-0.0339144
GLI2-2:1337, 4, set2, minTK	GLI2	0	2	1337	minTK	4	set2	0.0253648	0.873461	1	-0.0439781
GLI2-2:1670, 8, set2, minCMV	GLI2	0	2	1670	minCMV	8	set2	1.85403	0.173315	1	0.35801
GLI2-2:1670, 8, set2, minProm	GLI2	0	2	1670	minProm	8	set2	0.762272	0.382618	1	0.232393
GLI2-2:1670, 8, set2, minTK	GLI2	0	2	1670	minTK	8	set2	0.00314514	0.955277	1	-0.0147633
GLI2-2:338, 4, set1, minCMV	GLI2	0	2	338	minCMV	4	set1	0.757035	0.384258	1	-0.289009
GLI2-2:338, 4, set1, minProm	GLI2	0	2	338	minProm	4	set1	0.695993	0.404133	1	0.266753
GLI2-2:338, 4, set1, minTK	GLI2	0	2	338	minTK	4	set1	1.26542	0.260628	1	-0.304905
GLI2-2:5, 1, set1, minCMV	GLI2	0	2	5	minCMV	1	set1	0.000383	0.984392	1	0.00585113
GLI2-2:5, 1, set1, minProm	GLI2	0	2	5	minProm	1	set1	1.63037	0.201652	1	0.397967
GLI2-2:5, 1, set1, minTK	GLI2	0	2	5	minTK	1	set1	0.000477	0.982575	1	0.00592717
GLI2-2:671, 8, set1, minCMV	GLI2	0	2	671	minCMV	8	set1	3.21602	0.0729206	1	-0.462252
GLI2-2:671, 8, set1, minProm	GLI2	0	2	671	minProm	8	set1	1.54068	0.214516	1	0.391515
GLI2-2:671, 8, set1, minTK	GLI2	0	2	671	minTK	8	set1	0.0333928	0.855004	1	0.0531477
GLIS1-1:1005, 1, set2, minCMV	GLIS1	0	1	1005	minCMV	1	set2	5.64413	0.0175139	0.96329	1.5397
GLIS1-1:1005, 1, set2, minProm	GLIS1	0	1	1005	minProm	1	set2	0.0679162	0.794395	1	0.175739
GLIS1-1:1005, 1, set2, minTK	GLIS1	0	1	1005	minTK	1	set2	0.0861784	0.769093	1	0.143121
GLIS1-1:1338, 4, set2, minCMV	GLIS1	0	1	1338	minCMV	4	set2	0.019337	0.889405	1	-0.091062
GLIS1-1:1338, 4, set2, minProm	GLIS1	0	1	1338	minProm	4	set2	0.832108	0.361664	1	0.418139
GLIS1-1:1338, 4, set2, minTK	GLIS1	0	1	1338	minTK	4	set2	0.439384	0.50742	1	0.497506
GLIS1-1:1671, 8, set2, minTK	GLIS1	0	1	1671	minTK	8	set2
GLIS2-1:1006, 1, set2, minCMV	GLIS2	0	1	1006	minCMV	1	set2	0.199192	0.655374	1	-0.114344
GLIS2-1:1006, 1, set2, minProm	GLIS2	0	1	1006	minProm	1	set2	1.24747	0.264037	1	0.391411
GLIS2-1:1006, 1, set2, minTK	GLIS2	0	1	1006	minTK	1	set2	0.0238365	0.877302	1	-0.0613571
GLIS2-1:1339, 4, set2, minCMV	GLIS2	0	1	1339	minCMV	4	set2	0.0853392	0.770188	1	0.0970029
GLIS2-1:1339, 4, set2, minProm	GLIS2	0	1	1339	minProm	4	set2	0.107588	0.742907	1	0.129483
GLIS2-1:1339, 4, set2, minTK	GLIS2	0	1	1339	minTK	4	set2	0.460052	0.4976	1	-0.232936
GLIS2-1:1672, 8, set2, minCMV	GLIS2	0	1	1672	minCMV	8	set2	1.07325	0.300212	1	-0.592184
GLIS2-1:1672, 8, set2, minProm	GLIS2	0	1	1672	minProm	8	set2	1.20652	0.272022	1	0.593242
GLIS2-1:1672, 8, set2, minTK	GLIS2	0	1	1672	minTK	8	set2	0.705931	0.400798	1	0.557605
GLIS2-1:340, 4, set1, minCMV	GLIS2	0	1	340	minCMV	4	set1	-3.64e-10	1	1
GLIS2-1:673, 8, set1, minTK	GLIS2	0	1	673	minTK	8	set1
GLIS2-1:7, 1, set1, minCMV	GLIS2	0	1	7	minCMV	1	set1
GLIS2-1:7, 1, set1, minProm	GLIS2	0	1	7	minProm	1	set1
GLIS2-1:7, 1, set1, minTK	GLIS2	0	1	7	minTK	1	set1	0.157126	0.691816	1	-0.79711
GMEB2-1:1139, 1, set2, minCMV	GMEB2	0	1	1139	minCMV	1	set2	0.0309869	0.86027	1	-0.046004
GMEB2-1:1139, 1, set2, minProm	GMEB2	0	1	1139	minProm	1	set2	0.636891	0.424839	1	0.2873
GMEB2-1:1139, 1, set2, minTK	GMEB2	0	1	1139	minTK	1	set2	0.936634	0.333145	1	0.308228
GMEB2-1:140, 1, set1, minCMV	GMEB2	0	1	140	minCMV	1	set1	1.72173	0.18947	1	0.320566
GMEB2-1:140, 1, set1, minProm	GMEB2	0	1	140	minProm	1	set1	0.0609052	0.805071	1	-0.102758
GMEB2-1:140, 1, set1, minTK	GMEB2	0	1	140	minTK	1	set1	8.93e-06	0.997616	1	0.00158644
GMEB2-1:1472, 4, set2, minCMV	GMEB2	0	1	1472	minCMV	4	set2	0.139146	0.709131	1	0.0936866
GMEB2-1:1472, 4, set2, minProm	GMEB2	0	1	1472	minProm	4	set2	1.64059	0.200245	1	0.433414
GMEB2-1:1472, 4, set2, minTK	GMEB2	0	1	1472	minTK	4	set2	0.000222	0.988119	1	-0.00500743
GMEB2-1:1805, 8, set2, minCMV	GMEB2	0	1	1805	minCMV	8	set2	0.20872	0.647772	1	-0.148392
GMEB2-1:1805, 8, set2, minProm	GMEB2	0	1	1805	minProm	8	set2	2.34112	0.125999	1	-0.751046
GMEB2-1:1805, 8, set2, minTK	GMEB2	0	1	1805	minTK	8	set2	0.619043	0.431403	1	-0.219618
GMEB2-1:473, 4, set1, minCMV	GMEB2	0	1	473	minCMV	4	set1	0.580254	0.446213	1	0.212904
GMEB2-1:473, 4, set1, minProm	GMEB2	0	1	473	minProm	4	set1	0.00378608	0.950936	1	-0.0310121
GMEB2-1:473, 4, set1, minTK	GMEB2	0	1	473	minTK	4	set1	0.425104	0.514401	1	-0.249659
GMEB2-1:806, 8, set1, minCMV	GMEB2	0	1	806	minCMV	8	set1	0.0786821	0.779091	1	-0.120336
GMEB2-1:806, 8, set1, minProm	GMEB2	0	1	806	minProm	8	set1	0.0593898	0.807463	1	-0.111218
GMEB2-1:806, 8, set1, minTK	GMEB2	0	1	806	minTK	8	set1	0.0114606	0.914746	1	-0.0561792
GMEB2-2:1140, 1, set2, minCMV	GMEB2	0	2	1140	minCMV	1	set2	0.543231	0.461097	1	0.137569
GMEB2-2:1140, 1, set2, minProm	GMEB2	0	2	1140	minProm	1	set2	2.48525	0.114918	1	0.331884
GMEB2-2:1140, 1, set2, minTK	GMEB2	0	2	1140	minTK	1	set2	0.00777321	0.929745	1	0.0184078
GMEB2-2:141, 1, set1, minCMV	GMEB2	0	2	141	minCMV	1	set1	0.188045	0.664549	1	-0.0760956
GMEB2-2:141, 1, set1, minProm	GMEB2	0	2	141	minProm	1	set1	3.70143	0.0543659	1	0.424749
GMEB2-2:141, 1, set1, minTK	GMEB2	0	2	141	minTK	1	set1	0.262724	0.608255	1	0.149758
GMEB2-2:1473, 4, set2, minCMV	GMEB2	0	2	1473	minCMV	4	set2	0.0355881	0.850369	1	0.0392149
GMEB2-2:1473, 4, set2, minProm	GMEB2	0	2	1473	minProm	4	set2	0.195068	0.658732	1	0.113197
GMEB2-2:1473, 4, set2, minTK	GMEB2	0	2	1473	minTK	4	set2	0.025422	0.87332	1	-0.0388987
GMEB2-2:1806, 8, set2, minCMV	GMEB2	0	2	1806	minCMV	8	set2	0.257796	0.611638	1	0.094832
GMEB2-2:1806, 8, set2, minProm	GMEB2	0	2	1806	minProm	8	set2	0.0803253	0.776857	1	-0.0530753
GMEB2-2:1806, 8, set2, minTK	GMEB2	0	2	1806	minTK	8	set2	0.935819	0.333355	1	-0.178736
GMEB2-2:474, 4, set1, minCMV	GMEB2	0	2	474	minCMV	4	set1	0.157145	0.691798	1	-0.0740083
GMEB2-2:474, 4, set1, minProm	GMEB2	0	2	474	minProm	4	set1	0.793728	0.372975	1	-0.284773
GMEB2-2:474, 4, set1, minTK	GMEB2	0	2	474	minTK	4	set1	0.217578	0.640892	1	-0.13216
GMEB2-2:807, 8, set1, minCMV	GMEB2	0	2	807	minCMV	8	set1	0.398968	0.527623	1	0.201661
GMEB2-2:807, 8, set1, minProm	GMEB2	0	2	807	minProm	8	set1	0.391622	0.531448	1	0.229793
GMEB2-2:807, 8, set1, minTK	GMEB2	0	2	807	minTK	8	set1	0.574801	0.448357	1	-0.265607
GMEB2-3:1141, 1, set2, minCMV	GMEB2	0	3	1141	minCMV	1	set2	0.0246016	0.875364	1	-0.034204
GMEB2-3:1141, 1, set2, minProm	GMEB2	0	3	1141	minProm	1	set2	0.0325732	0.856775	1	0.0474008
GMEB2-3:1141, 1, set2, minTK	GMEB2	0	3	1141	minTK	1	set2	0.0176688	0.894254	1	-0.0302989
GMEB2-3:142, 1, set1, minCMV	GMEB2	0	3	142	minCMV	1	set1	0.0561214	0.812735	1	0.0497563
GMEB2-3:142, 1, set1, minProm	GMEB2	0	3	142	minProm	1	set1	4.12955	0.0421405	1	-0.496178
GMEB2-3:142, 1, set1, minTK	GMEB2	0	3	142	minTK	1	set1	0.763191	0.382332	1	0.280318
GMEB2-3:1474, 4, set2, minCMV	GMEB2	0	3	1474	minCMV	4	set2	0.0258865	0.872178	1	-0.0400876
GMEB2-3:1474, 4, set2, minProm	GMEB2	0	3	1474	minProm	4	set2	0.0211648	0.884331	1	0.0470327
GMEB2-3:1474, 4, set2, minTK	GMEB2	0	3	1474	minTK	4	set2	0.0161498	0.898876	1	0.029057
GMEB2-3:1807, 8, set2, minCMV	GMEB2	0	3	1807	minCMV	8	set2	0.0523014	0.819106	1	-0.0570083
GMEB2-3:1807, 8, set2, minProm	GMEB2	0	3	1807	minProm	8	set2	0.656072	0.41795	1	0.232359
GMEB2-3:1807, 8, set2, minTK	GMEB2	0	3	1807	minTK	8	set2	0.102482	0.748871	1	-0.133013
GMEB2-3:475, 4, set1, minCMV	GMEB2	0	3	475	minCMV	4	set1	0.0245606	0.875467	1	-0.0315379
GMEB2-3:475, 4, set1, minProm	GMEB2	0	3	475	minProm	4	set1	0.192539	0.660812	1	0.137191
GMEB2-3:475, 4, set1, minTK	GMEB2	0	3	475	minTK	4	set1	0.0989954	0.753039	1	-0.10239
GMEB2-3:808, 8, set1, minCMV	GMEB2	0	3	808	minCMV	8	set1	0.271509	0.602321	1	0.102259
GMEB2-3:808, 8, set1, minProm	GMEB2	0	3	808	minProm	8	set1	9.4212	0.00214491	0.305425	0.769027
GMEB2-3:808, 8, set1, minTK	GMEB2	0	3	808	minTK	8	set1	0.515233	0.472882	1	0.145949
GRHL1-1:1037, 1, set2, minCMV	GRHL1	0	1	1037	minCMV	1	set2	0.342485	0.558398	1	0.125049
GRHL1-1:1037, 1, set2, minProm	GRHL1	0	1	1037	minProm	1	set2	0.384517	0.535196	1	0.150965
GRHL1-1:1037, 1, set2, minTK	GRHL1	0	1	1037	minTK	1	set2	2.35818	0.124628	1	-0.393926
GRHL1-1:1370, 4, set2, minCMV	GRHL1	0	1	1370	minCMV	4	set2	0.291334	0.589367	1	0.136395
GRHL1-1:1370, 4, set2, minProm	GRHL1	0	1	1370	minProm	4	set2	0.0215449	0.883304	1	0.0402129
GRHL1-1:1370, 4, set2, minTK	GRHL1	0	1	1370	minTK	4	set2	5.05313	0.0245814	0.967331	0.502525
GRHL1-1:1703, 8, set2, minCMV	GRHL1	0	1	1703	minCMV	8	set2	0.163544	0.685915	1	-0.110309
GRHL1-1:1703, 8, set2, minProm	GRHL1	0	1	1703	minProm	8	set2	1.69244	0.193279	1	0.362529
GRHL1-1:1703, 8, set2, minTK	GRHL1	0	1	1703	minTK	8	set2	0.540326	0.462298	1	-0.226123
GRHL1-1:371, 4, set1, minCMV	GRHL1	0	1	371	minCMV	4	set1	1.54907	0.213273	1	0.327883
GRHL1-1:371, 4, set1, minProm	GRHL1	0	1	371	minProm	4	set1	2.29518	0.129776	1	0.408742
GRHL1-1:371, 4, set1, minTK	GRHL1	0	1	371	minTK	4	set1	5.37366	0.0204431	0.967331	0.513297
GRHL1-1:38, 1, set1, minCMV	GRHL1	0	1	38	minCMV	1	set1	1.6175	0.20344	1	0.338554
GRHL1-1:38, 1, set1, minProm	GRHL1	0	1	38	minProm	1	set1	0.0320165	0.857992	1	0.0523349
GRHL1-1:38, 1, set1, minTK	GRHL1	0	1	38	minTK	1	set1	2.63166	0.104752	1	-0.461196
GRHL1-1:704, 8, set1, minCMV	GRHL1	0	1	704	minCMV	8	set1	0.135626	0.712668	1	-0.0806542
GRHL1-1:704, 8, set1, minProm	GRHL1	0	1	704	minProm	8	set1	0.489547	0.48413	1	0.165716
GRHL1-1:704, 8, set1, minTK	GRHL1	0	1	704	minTK	8	set1	0.00014	0.990575	1	-0.00300928
GRHL1-2:1038, 1, set2, minCMV	GRHL1	0	2	1038	minCMV	1	set2	0.298335	0.584928	1	0.188937
GRHL1-2:1038, 1, set2, minProm	GRHL1	0	2	1038	minProm	1	set2	0.405997	0.524008	1	-0.293311
GRHL1-2:1038, 1, set2, minTK	GRHL1	0	2	1038	minTK	1	set2	1.66632	0.196752	1	0.406352
GRHL1-2:1371, 4, set2, minCMV	GRHL1	0	2	1371	minCMV	4	set2	0.961997	0.326684	1	0.39169
GRHL1-2:1371, 4, set2, minProm	GRHL1	0	2	1371	minProm	4	set2	0.00796021	0.928907	1	0.0352951
GRHL1-2:1371, 4, set2, minTK	GRHL1	0	2	1371	minTK	4	set2	0.0349683	0.851662	1	0.0671733
GRHL1-2:1704, 8, set2, minCMV	GRHL1	0	2	1704	minCMV	8	set2	0.15958	0.689543	1	0.140742
GRHL1-2:1704, 8, set2, minProm	GRHL1	0	2	1704	minProm	8	set2	2.05339	0.151868	1	-0.614131
GRHL1-2:1704, 8, set2, minTK	GRHL1	0	2	1704	minTK	8	set2	2.21176	0.136962	1	-0.612874
GRHL1-2:372, 4, set1, minCMV	GRHL1	0	2	372	minCMV	4	set1	0.0098156	0.92108	1	0.0476721
GRHL1-2:372, 4, set1, minProm	GRHL1	0	2	372	minProm	4	set1	0.460026	0.497612	1	-0.329641
GRHL1-2:372, 4, set1, minTK	GRHL1	0	2	372	minTK	4	set1	1.19536	0.274252	1	-0.677299
GRHL1-2:39, 1, set1, minCMV	GRHL1	0	2	39	minCMV	1	set1	0.0604174	0.805838	1	0.144942
GRHL1-2:39, 1, set1, minProm	GRHL1	0	2	39	minProm	1	set1	0.00491996	0.94408	1	0.0321399
GRHL1-2:39, 1, set1, minTK	GRHL1	0	2	39	minTK	1	set1	0.0218698	0.882434	1	0.0693648
GRHL1-2:705, 8, set1, minCMV	GRHL1	0	2	705	minCMV	8	set1	0.0520731	0.819494	1	-0.0812551
GRHL1-2:705, 8, set1, minProm	GRHL1	0	2	705	minProm	8	set1	6.63492	0.00999988	0.792299	0.869456
GRHL1-2:705, 8, set1, minTK	GRHL1	0	2	705	minTK	8	set1	0.73522	0.391196	1	-0.412798
HES5-1:1174, 1, set2, minCMV	HES5	0	1	1174	minCMV	1	set2	0.469979	0.492997	1	0.221053
HES5-1:1174, 1, set2, minProm	HES5	0	1	1174	minProm	1	set2	0.0103629	0.918917	1	-0.0427703
HES5-1:1174, 1, set2, minTK	HES5	0	1	1174	minTK	1	set2	0.110305	0.739797	1	-0.162528
HES5-1:1507, 4, set2, minCMV	HES5	0	1	1507	minCMV	4	set2	0.00189978	0.965234	1	0.0189248
HES5-1:1507, 4, set2, minProm	HES5	0	1	1507	minProm	4	set2	0.00910214	0.923993	1	-0.0347958
HES5-1:1507, 4, set2, minTK	HES5	0	1	1507	minTK	4	set2	0.297182	0.585654	1	-0.282195
HES5-1:175, 1, set1, minCMV	HES5	0	1	175	minCMV	1	set1	0.256804	0.612324	1	0.273181
HES5-1:175, 1, set1, minProm	HES5	0	1	175	minProm	1	set1	0.0300499	0.862377	1	-0.126646
HES5-1:175, 1, set1, minTK	HES5	0	1	175	minTK	1	set1	1.59752	0.206255	1	-0.741239
HES5-1:1840, 8, set2, minCMV	HES5	0	1	1840	minCMV	8	set2	0.0258951	0.872157	1	0.0670348
HES5-1:1840, 8, set2, minProm	HES5	0	1	1840	minProm	8	set2	0.0597333	0.806918	1	-0.12308
HES5-1:1840, 8, set2, minTK	HES5	0	1	1840	minTK	8	set2	1.7664	0.183828	1	0.535334
HES5-1:508, 4, set1, minCMV	HES5	0	1	508	minCMV	4	set1	0.108482	0.741879	1	0.108764
HES5-1:508, 4, set1, minProm	HES5	0	1	508	minProm	4	set1	0.183913	0.668032	1	0.436997
HES5-1:508, 4, set1, minTK	HES5	0	1	508	minTK	4	set1	0.124593	0.724106	1	-0.148325
HES5-1:841, 8, set1, minCMV	HES5	0	1	841	minCMV	8	set1	0.00564085	0.940131	1	-0.0480043
HES5-1:841, 8, set1, minProm	HES5	0	1	841	minProm	8	set1	0.161499	0.68778	1	-0.334807
HES5-1:841, 8, set1, minTK	HES5	0	1	841	minTK	8	set1	1.43702	0.230622	1	1.1827
HESX1-1:1236, 1, set2, minCMV	HESX1	0	1	1236	minCMV	1	set2	2.07182	0.150042	1	0.497443
HESX1-1:1236, 1, set2, minProm	HESX1	0	1	1236	minProm	1	set2	1.66038	0.197552	1	-0.621661
HESX1-1:1236, 1, set2, minTK	HESX1	0	1	1236	minTK	1	set2	0.00370541	0.951461	1	0.0249963
HESX1-1:1569, 4, set2, minCMV	HESX1	0	1	1569	minCMV	4	set2	0.0188766	0.890721	1	-0.0526567
HESX1-1:1569, 4, set2, minProm	HESX1	0	1	1569	minProm	4	set2	4.27108	0.0387663	1	0.974191
HESX1-1:1569, 4, set2, minTK	HESX1	0	1	1569	minTK	4	set2	0.505794	0.476965	1	0.258611
HESX1-1:1902, 8, set2, minCMV	HESX1	0	1	1902	minCMV	8	set2	4.44535	0.0349965	1	0.965172
HESX1-1:1902, 8, set2, minProm	HESX1	0	1	1902	minProm	8	set2	0.666625	0.414231	1	0.317306
HESX1-1:1902, 8, set2, minTK	HESX1	0	1	1902	minTK	8	set2	0.0170928	0.895981	1	-0.06179
HESX1-1:237, 1, set1, minCMV	HESX1	0	1	237	minCMV	1	set1	0.164279	0.685248	1	0.128961
HESX1-1:237, 1, set1, minProm	HESX1	0	1	237	minProm	1	set1	0.00492729	0.944039	1	0.0308405
HESX1-1:237, 1, set1, minTK	HESX1	0	1	237	minTK	1	set1	0.199848	0.654843	1	-0.173636
HESX1-1:570, 4, set1, minCMV	HESX1	0	1	570	minCMV	4	set1	0.321916	0.570458	1	-0.223993
HESX1-1:570, 4, set1, minProm	HESX1	0	1	570	minProm	4	set1	1.41899	0.23357	1	0.530116
HESX1-1:570, 4, set1, minTK	HESX1	0	1	570	minTK	4	set1	0.205278	0.650494	1	-0.1767
HESX1-1:903, 8, set1, minCMV	HESX1	0	1	903	minCMV	8	set1	0.673732	0.411754	1	0.433402
HESX1-1:903, 8, set1, minProm	HESX1	0	1	903	minProm	8	set1	0.047524	0.827429	1	0.102482
HESX1-1:903, 8, set1, minTK	HESX1	0	1	903	minTK	8	set1	0.201283	0.653688	1	0.186061
HEY2-1:1175, 1, set2, minCMV	HEY2	0	1	1175	minCMV	1	set2	0.133693	0.714633	1	0.0701036
HEY2-1:1175, 1, set2, minProm	HEY2	0	1	1175	minProm	1	set2	2.01467	0.155785	1	0.328387
HEY2-1:1175, 1, set2, minTK	HEY2	0	1	1175	minTK	1	set2	2.73911	0.097919	1	0.294696
HEY2-1:1508, 4, set2, minCMV	HEY2	0	1	1508	minCMV	4	set2	0.0275856	0.868087	1	-0.0320303
HEY2-1:1508, 4, set2, minProm	HEY2	0	1	1508	minProm	4	set2	0.0290982	0.864552	1	-0.0327789
HEY2-1:1508, 4, set2, minTK	HEY2	0	1	1508	minTK	4	set2	0.0371129	0.847235	1	-0.0384056
HEY2-1:176, 1, set1, minCMV	HEY2	0	1	176	minCMV	1	set1	0.0995609	0.752357	1	0.0966609
HEY2-1:176, 1, set1, minProm	HEY2	0	1	176	minProm	1	set1	0.327742	0.566992	1	0.164763
HEY2-1:176, 1, set1, minTK	HEY2	0	1	176	minTK	1	set1	0.529285	0.466908	1	0.179636
HEY2-1:1841, 8, set2, minCMV	HEY2	0	1	1841	minCMV	8	set2	0.550545	0.458095	1	0.140215
HEY2-1:1841, 8, set2, minProm	HEY2	0	1	1841	minProm	8	set2	0.104167	0.746885	1	0.0810063
HEY2-1:1841, 8, set2, minTK	HEY2	0	1	1841	minTK	8	set2	0.205258	0.65051	1	-0.0823068
HEY2-1:509, 4, set1, minCMV	HEY2	0	1	509	minCMV	4	set1	0.339973	0.559845	1	0.14475
HEY2-1:509, 4, set1, minProm	HEY2	0	1	509	minProm	4	set1	0.983791	0.321265	1	0.247889
HEY2-1:509, 4, set1, minTK	HEY2	0	1	509	minTK	4	set1	0.303349	0.58179	1	0.133306
HEY2-1:842, 8, set1, minCMV	HEY2	0	1	842	minCMV	8	set1	0.0132069	0.908508	1	0.0247352
HEY2-1:842, 8, set1, minProm	HEY2	0	1	842	minProm	8	set1	0.315677	0.574217	1	0.190651
HEY2-1:842, 8, set1, minTK	HEY2	0	1	842	minTK	8	set1	0.00170001	0.967112	1	-0.0124406
HINFP1-1:341, 4, set1, minCMV	HINFP1	0	1	341	minCMV	4	set1	0.31643	0	0
HINFP1-2:1008, 1, set2, minCMV	HINFP1	0	2	1008	minCMV	1	set2	0.0105343	0.918251	1	-0.0387736
HINFP1-2:1008, 1, set2, minProm	HINFP1	0	2	1008	minProm	1	set2	0.76885	0.380573	1	-0.391431
HINFP1-2:1008, 1, set2, minTK	HINFP1	0	2	1008	minTK	1	set2	2.91385	0.0878218	1	-0.661464
HINFP1-2:1341, 4, set2, minCMV	HINFP1	0	2	1341	minCMV	4	set2	0.208803	0.647707	1	0.162972
HINFP1-2:1341, 4, set2, minProm	HINFP1	0	2	1341	minProm	4	set2	0.0185491	0.891667	1	0.0722707
HINFP1-2:1341, 4, set2, minTK	HINFP1	0	2	1341	minTK	4	set2	2.99348	0.0836001	1	-0.861581
HINFP1-2:1674, 8, set2, minCMV	HINFP1	0	2	1674	minCMV	8	set2	1.10813	0.292489	1	0.414483
HINFP1-2:1674, 8, set2, minProm	HINFP1	0	2	1674	minProm	8	set2	0.433934	0.510065	1	-0.386027
HINFP1-2:1674, 8, set2, minTK	HINFP1	0	2	1674	minTK	8	set2	0.794418	0.372768	1	-0.459142
HINFP1-2:342, 4, set1, minCMV	HINFP1	0	2	342	minCMV	4	set1	5.0387	0.0247871	0.967331	1.29785
HINFP1-2:342, 4, set1, minProm	HINFP1	0	2	342	minProm	4	set1	0.68067	0.409356	1	-0.707685
HINFP1-2:342, 4, set1, minTK	HINFP1	0	2	342	minTK	4	set1	0.021249	0.884103	1	0.0591074
HINFP1-2:675, 8, set1, minCMV	HINFP1	0	2	675	minCMV	8	set1	0.329237	0.566109	1	0.35585
HINFP1-2:675, 8, set1, minProm	HINFP1	0	2	675	minProm	8	set1	0.0389279	0.843592	1	-0.10642
HINFP1-2:675, 8, set1, minTK	HINFP1	0	2	675	minTK	8	set1	0.0232899	0.878706	1	0.099219
HINFP1-2:9, 1, set1, minCMV	HINFP1	0	2	9	minCMV	1	set1	0.138739	0.709538	1	-0.19143
HINFP1-2:9, 1, set1, minProm	HINFP1	0	2	9	minProm	1	set1	1.72144	0.189508	1	-0.667283
HINFP1-2:9, 1, set1, minTK	HINFP1	0	2	9	minTK	1	set1	0.0363056	0.848886	1	0.136758
HMBOX1-1:1237, 1, set2, minCMV	HMBOX1	0	1	1237	minCMV	1	set2	0.120576	0.728411	1	0.0977304
HMBOX1-1:1237, 1, set2, minProm	HMBOX1	0	1	1237	minProm	1	set2	3.67338	0.0552881	1	0.757758
HMBOX1-1:1237, 1, set2, minTK	HMBOX1	0	1	1237	minTK	1	set2	0.214281	0.643432	1	-0.213312
HMBOX1-1:1570, 4, set2, minCMV	HMBOX1	0	1	1570	minCMV	4	set2	0.78566	0.375416	1	0.377419
HMBOX1-1:1570, 4, set2, minProm	HMBOX1	0	1	1570	minProm	4	set2	0.105915	0.744844	1	-0.131102
HMBOX1-1:1570, 4, set2, minTK	HMBOX1	0	1	1570	minTK	4	set2	0.0277329	0.867738	1	0.0663595
HMBOX1-1:1903, 8, set2, minCMV	HMBOX1	0	1	1903	minCMV	8	set2	0.791863	0.373537	1	-0.412456
HMBOX1-1:1903, 8, set2, minProm	HMBOX1	0	1	1903	minProm	8	set2	0.849632	0.356656	1	0.522871
HMBOX1-1:1903, 8, set2, minTK	HMBOX1	0	1	1903	minTK	8	set2	0.119301	0.729794	1	0.143752
HMBOX1-1:238, 1, set1, minCMV	HMBOX1	0	1	238	minCMV	1	set1	0.161639	0.687652	1	0.210041
HMBOX1-1:238, 1, set1, minProm	HMBOX1	0	1	238	minProm	1	set1	0.0359575	0.849603	1	0.124192
HMBOX1-1:238, 1, set1, minTK	HMBOX1	0	1	238	minTK	1	set1	0.321714	0.57058	1	0.269512
HMBOX1-1:571, 4, set1, minCMV	HMBOX1	0	1	571	minCMV	4	set1	0.0427542	0.836189	1	-0.0949201
HMBOX1-1:571, 4, set1, minProm	HMBOX1	0	1	571	minProm	4	set1	0.000806	0.977353	1	0.0139267
HMBOX1-1:571, 4, set1, minTK	HMBOX1	0	1	571	minTK	4	set1	0.0140124	0.905771	1	0.0462282
HMBOX1-1:904, 8, set1, minCMV	HMBOX1	0	1	904	minCMV	8	set1	0.00112732	0.973216	1	0.0128007
HMBOX1-1:904, 8, set1, minProm	HMBOX1	0	1	904	minProm	8	set1	1.38259	0.23966	1	0.729027
HMBOX1-1:904, 8, set1, minTK	HMBOX1	0	1	904	minTK	8	set1	0.141312	0.70698	1	0.198001
HNF1A-1:1238, 1, set2, minCMV	HNF1A	0	1	1238	minCMV	1	set2	2.42479	0.119429	1	0.467879
HNF1A-1:1238, 1, set2, minProm	HNF1A	0	1	1238	minProm	1	set2	2.49377	0.114298	1	0.542274
HNF1A-1:1238, 1, set2, minTK	HNF1A	0	1	1238	minTK	1	set2	0.172263	0.678108	1	0.16539
HNF1A-1:1571, 4, set2, minCMV	HNF1A	0	1	1571	minCMV	4	set2	0.177379	0.673635	1	-0.116198
HNF1A-1:1571, 4, set2, minProm	HNF1A	0	1	1571	minProm	4	set2	0.236622	0.626656	1	-0.238427
HNF1A-1:1571, 4, set2, minTK	HNF1A	0	1	1571	minTK	4	set2	0.349254	0.554535	1	-0.217898
HNF1A-1:1904, 8, set2, minCMV	HNF1A	0	1	1904	minCMV	8	set2	0.0876319	0.76721	1	-0.0871553
HNF1A-1:1904, 8, set2, minProm	HNF1A	0	1	1904	minProm	8	set2	2.56527	0.109234	1	-0.597123
HNF1A-1:1904, 8, set2, minTK	HNF1A	0	1	1904	minTK	8	set2	0.316998	0.573418	1	0.287986
HNF1A-1:239, 1, set1, minCMV	HNF1A	0	1	239	minCMV	1	set1	0.0647931	0.799075	1	0.0771142
HNF1A-1:239, 1, set1, minProm	HNF1A	0	1	239	minProm	1	set1	0.309007	0.57829	1	0.270688
HNF1A-1:239, 1, set1, minTK	HNF1A	0	1	239	minTK	1	set1	7.01e-06	0.997888	1	-0.0011859
HNF1A-1:572, 4, set1, minCMV	HNF1A	0	1	572	minCMV	4	set1	0.228187	0.632871	1	-0.133416
HNF1A-1:572, 4, set1, minProm	HNF1A	0	1	572	minProm	4	set1	0.0161468	0.898885	1	-0.0618474
HNF1A-1:572, 4, set1, minTK	HNF1A	0	1	572	minTK	4	set1	2.10363	0.14695	1	0.574358
HNF1A-1:905, 8, set1, minCMV	HNF1A	0	1	905	minCMV	8	set1	0.973217	0.323879	1	-0.376899
HNF1A-1:905, 8, set1, minProm	HNF1A	0	1	905	minProm	8	set1	1.40011	0.236705	1	0.405819
HNF1A-1:905, 8, set1, minTK	HNF1A	0	1	905	minTK	8	set1	0.499617	0.479669	1	0.317956
HNF4A-1:1276, 1, set2, minCMV	HNF4A	0	1	1276	minCMV	1	set2	1.40093	0.236568	1	-0.344585
HNF4A-1:1276, 1, set2, minProm	HNF4A	0	1	1276	minProm	1	set2	3.35827	0.0668681	1	0.518254
HNF4A-1:1276, 1, set2, minTK	HNF4A	0	1	1276	minTK	1	set2	2.08404	0.148846	1	-0.411099
HNF4A-1:1609, 4, set2, minCMV	HNF4A	0	1	1609	minCMV	4	set2	0.27683	0.598787	1	0.185919
HNF4A-1:1609, 4, set2, minProm	HNF4A	0	1	1609	minProm	4	set2	0.149423	0.699087	1	-0.105758
HNF4A-1:1609, 4, set2, minTK	HNF4A	0	1	1609	minTK	4	set2	0.773892	0.379016	1	0.368399
HNF4A-1:1942, 8, set2, minCMV	HNF4A	0	1	1942	minCMV	8	set2	0.573957	0.448691	1	-0.274383
HNF4A-1:1942, 8, set2, minProm	HNF4A	0	1	1942	minProm	8	set2	0.152423	0.696231	1	0.141685
HNF4A-1:1942, 8, set2, minTK	HNF4A	0	1	1942	minTK	8	set2	1.71693	0.190088	1	-0.437691
HNF4A-1:277, 1, set1, minCMV	HNF4A	0	1	277	minCMV	1	set1	1.21055	0.271224	1	-0.291254
HNF4A-1:277, 1, set1, minProm	HNF4A	0	1	277	minProm	1	set1	0.0476205	0.827257	1	-0.059718
HNF4A-1:277, 1, set1, minTK	HNF4A	0	1	277	minTK	1	set1	0.00387827	0.950343	1	-0.0163689
HNF4A-1:610, 4, set1, minCMV	HNF4A	0	1	610	minCMV	4	set1	1.40277	0.23626	1	0.328686
HNF4A-1:610, 4, set1, minProm	HNF4A	0	1	610	minProm	4	set1	0.167935	0.681953	1	-0.115459
HNF4A-1:610, 4, set1, minTK	HNF4A	0	1	610	minTK	4	set1	0.000592	0.980584	1	0.00716982
HNF4A-1:943, 8, set1, minCMV	HNF4A	0	1	943	minCMV	8	set1	0.118914	0.730216	1	0.113086
HNF4A-1:943, 8, set1, minProm	HNF4A	0	1	943	minProm	8	set1	0.0656639	0.797758	1	-0.0825626
HNF4A-1:943, 8, set1, minTK	HNF4A	0	1	943	minTK	8	set1	0.755429	0.384763	1	0.248725
HNF4A-2:1277, 1, set2, minCMV	HNF4A	0	2	1277	minCMV	1	set2	0.0437044	0.834405	1	-0.054298
HNF4A-2:1277, 1, set2, minProm	HNF4A	0	2	1277	minProm	1	set2	0.242337	0.622523	1	0.147924
HNF4A-2:1277, 1, set2, minTK	HNF4A	0	2	1277	minTK	1	set2	0.0043422	0.947461	1	-0.0182969
HNF4A-2:1610, 4, set2, minCMV	HNF4A	0	2	1610	minCMV	4	set2	0.584483	0.444561	1	-0.208811
HNF4A-2:1610, 4, set2, minProm	HNF4A	0	2	1610	minProm	4	set2	1.87039	0.171431	1	0.476378
HNF4A-2:1610, 4, set2, minTK	HNF4A	0	2	1610	minTK	4	set2	0.0884906	0.766105	1	0.0866769
HNF4A-2:1943, 8, set2, minCMV	HNF4A	0	2	1943	minCMV	8	set2	1.56897	0.210357	1	-0.383508
HNF4A-2:1943, 8, set2, minProm	HNF4A	0	2	1943	minProm	8	set2	0.432679	0.510677	1	-0.1985
HNF4A-2:1943, 8, set2, minTK	HNF4A	0	2	1943	minTK	8	set2	0.255566	0.613183	1	-0.160344
HNF4A-2:278, 1, set1, minCMV	HNF4A	0	2	278	minCMV	1	set1	4.45313	0.0348373	1	-0.437113
HNF4A-2:278, 1, set1, minProm	HNF4A	0	2	278	minProm	1	set1	0.315805	0.574139	1	-0.164233
HNF4A-2:278, 1, set1, minTK	HNF4A	0	2	278	minTK	1	set1	0.746449	0.387603	1	-0.230511
HNF4A-2:611, 4, set1, minCMV	HNF4A	0	2	611	minCMV	4	set1	0.693049	0.405129	1	0.196452
HNF4A-2:611, 4, set1, minProm	HNF4A	0	2	611	minProm	4	set1	0.626397	0.42868	1	-0.263445
HNF4A-2:611, 4, set1, minTK	HNF4A	0	2	611	minTK	4	set1	3.22632	0.0724634	1	-0.617172
HNF4A-2:944, 8, set1, minCMV	HNF4A	0	2	944	minCMV	8	set1	0.371422	0.54223	1	-0.217966
HNF4A-2:944, 8, set1, minProm	HNF4A	0	2	944	minProm	8	set1	0.0194994	0.888944	1	0.0411714
HNF4A-2:944, 8, set1, minTK	HNF4A	0	2	944	minTK	8	set1	0.230903	0.630855	1	0.120843
HNF4A-3:1278, 1, set2, minCMV	HNF4A	0	3	1278	minCMV	1	set2	0.00281321	0.9577	1	-0.0140306
HNF4A-3:1278, 1, set2, minProm	HNF4A	0	3	1278	minProm	1	set2	0.138659	0.709618	1	-0.0997046
HNF4A-3:1278, 1, set2, minTK	HNF4A	0	3	1278	minTK	1	set2	0.150677	0.697889	1	0.140964
HNF4A-3:1611, 4, set2, minCMV	HNF4A	0	3	1611	minCMV	4	set2	0.0387529	0.843939	1	-0.048549
HNF4A-3:1611, 4, set2, minProm	HNF4A	0	3	1611	minProm	4	set2	2.25091	0.133536	1	-0.581482
HNF4A-3:1611, 4, set2, minTK	HNF4A	0	3	1611	minTK	4	set2	0.874422	0.349734	1	-0.38513
HNF4A-3:1944, 8, set2, minCMV	HNF4A	0	3	1944	minCMV	8	set2	0.162012	0.687311	1	-0.116112
HNF4A-3:1944, 8, set2, minProm	HNF4A	0	3	1944	minProm	8	set2	0.814977	0.366653	1	-0.315235
HNF4A-3:1944, 8, set2, minTK	HNF4A	0	3	1944	minTK	8	set2	0.491406	0.483301	1	0.28773
HNF4A-3:279, 1, set1, minCMV	HNF4A	0	3	279	minCMV	1	set1	0.682467	0.408738	1	-0.204399
HNF4A-3:279, 1, set1, minProm	HNF4A	0	3	279	minProm	1	set1	0.325468	0.56834	1	-0.198656
HNF4A-3:279, 1, set1, minTK	HNF4A	0	3	279	minTK	1	set1	3.06e-05	0.995586	1	-0.0017058
HNF4A-3:612, 4, set1, minCMV	HNF4A	0	3	612	minCMV	4	set1	0.192732	0.660653	1	0.119932
HNF4A-3:612, 4, set1, minProm	HNF4A	0	3	612	minProm	4	set1	0.644192	0.422197	1	-0.255839
HNF4A-3:612, 4, set1, minTK	HNF4A	0	3	612	minTK	4	set1	0.479294	0.488742	1	-0.201047
HNF4A-3:945, 8, set1, minCMV	HNF4A	0	3	945	minCMV	8	set1	5.55478	0.0184303	0.966438	-0.588837
HNF4A-3:945, 8, set1, minProm	HNF4A	0	3	945	minProm	8	set1	0.427324	0.513305	1	0.209646
HNF4A-3:945, 8, set1, minTK	HNF4A	0	3	945	minTK	8	set1	0.00485217	0.944466	1	0.0224928
HNF4A-4:1279, 1, set2, minCMV	HNF4A	0	4	1279	minCMV	1	set2	0.156182	0.692696	1	-0.202161
HNF4A-4:1279, 1, set2, minProm	HNF4A	0	4	1279	minProm	1	set2	0.0212089	0.884211	1	0.0656277
HNF4A-4:1279, 1, set2, minTK	HNF4A	0	4	1279	minTK	1	set2	0.241115	0.623402	1	-0.230904
HNF4A-4:1612, 4, set2, minCMV	HNF4A	0	4	1612	minCMV	4	set2	0.000703	0.978852	1	-0.012988
HNF4A-4:1612, 4, set2, minProm	HNF4A	0	4	1612	minProm	4	set2	5.00254	0.0253102	0.967331	1.02832
HNF4A-4:1612, 4, set2, minTK	HNF4A	0	4	1612	minTK	4	set2	0.325546	0.568293	1	-0.276094
HNF4A-4:1945, 8, set2, minCMV	HNF4A	0	4	1945	minCMV	8	set2	0.02261	0.880476	1	-0.0772991
HNF4A-4:1945, 8, set2, minProm	HNF4A	0	4	1945	minProm	8	set2	0.285243	0.593285	1	-0.252601
HNF4A-4:1945, 8, set2, minTK	HNF4A	0	4	1945	minTK	8	set2	0.561956	0.453473	1	-0.361163
HNF4A-4:280, 1, set1, minCMV	HNF4A	0	4	280	minCMV	1	set1	0.514241	0.473309	1	-0.196471
HNF4A-4:280, 1, set1, minProm	HNF4A	0	4	280	minProm	1	set1	1.54297	0.214177	1	-0.437307
HNF4A-4:280, 1, set1, minTK	HNF4A	0	4	280	minTK	1	set1	0.429885	0.512045	1	-0.204094
HNF4A-4:613, 4, set1, minCMV	HNF4A	0	4	613	minCMV	4	set1	0.0949043	0.758033	1	0.0825801
HNF4A-4:613, 4, set1, minProm	HNF4A	0	4	613	minProm	4	set1	0.391753	0.531379	1	-0.240423
HNF4A-4:613, 4, set1, minTK	HNF4A	0	4	613	minTK	4	set1	0.10602	0.744722	1	-0.093444
HNF4A-4:946, 8, set1, minCMV	HNF4A	0	4	946	minCMV	8	set1	0.0321591	0.857679	1	0.037408
HNF4A-4:946, 8, set1, minProm	HNF4A	0	4	946	minProm	8	set1	6.713	0.00957128	0.781059	-0.714539
HNF4A-4:946, 8, set1, minTK	HNF4A	0	4	946	minTK	8	set1	1.90034	0.16804	1	0.377702
HNF4A-5:1280, 1, set2, minCMV	HNF4A	0	5	1280	minCMV	1	set2	0.589573	0.442584	1	-0.164283
HNF4A-5:1280, 1, set2, minProm	HNF4A	0	5	1280	minProm	1	set2	0.305859	0.580233	1	-0.104432
HNF4A-5:1280, 1, set2, minTK	HNF4A	0	5	1280	minTK	1	set2	0.377967	0.538693	1	-0.139717
HNF4A-5:1613, 4, set2, minCMV	HNF4A	0	5	1613	minCMV	4	set2	0.879654	0.348297	1	0.208471
HNF4A-5:1613, 4, set2, minProm	HNF4A	0	5	1613	minProm	4	set2	1.42312	0.232891	1	-0.341887
HNF4A-5:1613, 4, set2, minTK	HNF4A	0	5	1613	minTK	4	set2	6.11725	0.0133869	0.941613	-0.500472
HNF4A-5:1946, 8, set2, minCMV	HNF4A	0	5	1946	minCMV	8	set2	0.370014	0.542996	1	-0.124248
HNF4A-5:1946, 8, set2, minProm	HNF4A	0	5	1946	minProm	8	set2	0.046674	0.828955	1	0.0584367
HNF4A-5:1946, 8, set2, minTK	HNF4A	0	5	1946	minTK	8	set2	0.630249	0.427264	1	-0.191568
HNF4A-5:281, 1, set1, minCMV	HNF4A	0	5	281	minCMV	1	set1	0.0839576	0.772004	1	0.0635256
HNF4A-5:281, 1, set1, minProm	HNF4A	0	5	281	minProm	1	set1	4.49639	0.0339665	1	0.556759
HNF4A-5:281, 1, set1, minTK	HNF4A	0	5	281	minTK	1	set1	0.235002	0.62784	1	0.109173
HNF4A-5:614, 4, set1, minCMV	HNF4A	0	5	614	minCMV	4	set1	0.113826	0.735829	1	-0.0800589
HNF4A-5:614, 4, set1, minProm	HNF4A	0	5	614	minProm	4	set1	0.123559	0.725206	1	-0.0849583
HNF4A-5:614, 4, set1, minTK	HNF4A	0	5	614	minTK	4	set1	0.315018	0.574617	1	0.116624
HNF4A-5:947, 8, set1, minCMV	HNF4A	0	5	947	minCMV	8	set1	0.708908	0.399806	1	0.153827
HNF4A-5:947, 8, set1, minProm	HNF4A	0	5	947	minProm	8	set1	1.0353	0.308918	1	-0.309282
HNF4A-5:947, 8, set1, minTK	HNF4A	0	5	947	minTK	8	set1	1.43322	0.231239	1	-0.30504
HOMEZ-1:1077, 1, set2, minCMV	HOMEZ	0	1	1077	minCMV	1	set2	0.0002	0.988708	1	0.00520047
HOMEZ-1:1077, 1, set2, minProm	HOMEZ	0	1	1077	minProm	1	set2	2.03384	0.153831	1	0.558568
HOMEZ-1:1077, 1, set2, minTK	HOMEZ	0	1	1077	minTK	1	set2	0.707332	0.400331	1	-0.256638
HOMEZ-1:1410, 4, set2, minCMV	HOMEZ	0	1	1410	minCMV	4	set2	0.0485107	0.825675	1	-0.0945813
HOMEZ-1:1410, 4, set2, minProm	HOMEZ	0	1	1410	minProm	4	set2	1.76944	0.183451	1	0.447987
HOMEZ-1:1410, 4, set2, minTK	HOMEZ	0	1	1410	minTK	4	set2	1.24434	0.264637	1	-0.456698
HOMEZ-1:1743, 8, set2, minCMV	HOMEZ	0	1	1743	minCMV	8	set2	1.44725	0.22897	1	-0.372411
HOMEZ-1:1743, 8, set2, minProm	HOMEZ	0	1	1743	minProm	8	set2	1.58002	0.208758	1	-0.461611
HOMEZ-1:1743, 8, set2, minTK	HOMEZ	0	1	1743	minTK	8	set2	2.00545	0.156734	1	0.544113
HOMEZ-1:411, 4, set1, minCMV	HOMEZ	0	1	411	minCMV	4	set1	3.37561	0.0661682	1	-0.742313
HOMEZ-1:411, 4, set1, minProm	HOMEZ	0	1	411	minProm	4	set1	1.12166	0.289561	1	-0.756712
HOMEZ-1:411, 4, set1, minTK	HOMEZ	0	1	411	minTK	4	set1	0.00520869	0.942466	1	0.0342616
HOMEZ-1:744, 8, set1, minCMV	HOMEZ	0	1	744	minCMV	8	set1	1.16159	0.281136	1	0.720577
HOMEZ-1:744, 8, set1, minProm	HOMEZ	0	1	744	minProm	8	set1	3.85717	0.0495339	1	-1.09041
HOMEZ-1:744, 8, set1, minTK	HOMEZ	0	1	744	minTK	8	set1	0.00922569	0.923481	1	0.0477618
HOMEZ-1:78, 1, set1, minCMV	HOMEZ	0	1	78	minCMV	1	set1	0.119018	0.730102	1	0.178795
HOMEZ-1:78, 1, set1, minProm	HOMEZ	0	1	78	minProm	1	set1	0.289776	0.590364	1	-0.295446
HOMEZ-1:78, 1, set1, minTK	HOMEZ	0	1	78	minTK	1	set1	0.204701	0.650953	1	-0.189807
HOXA10-1:1239, 1, set2, minCMV	HOXA10	0	1	1239	minCMV	1	set2	0.301513	0.582935	1	-0.103727
HOXA10-1:1239, 1, set2, minProm	HOXA10	0	1	1239	minProm	1	set2	0.254755	0.613747	1	0.113173
HOXA10-1:1239, 1, set2, minTK	HOXA10	0	1	1239	minTK	1	set2	0.729459	0.393059	1	0.273555
HOXA10-1:1572, 4, set2, minCMV	HOXA10	0	1	1572	minCMV	4	set2	0.0973929	0.754981	1	0.0570777
HOXA10-1:1572, 4, set2, minProm	HOXA10	0	1	1572	minProm	4	set2	4.56676	0.0325982	0.988112	0.536545
HOXA10-1:1572, 4, set2, minTK	HOXA10	0	1	1572	minTK	4	set2	0.0110426	0.916309	1	0.0278054
HOXA10-1:1905, 8, set2, minCMV	HOXA10	0	1	1905	minCMV	8	set2	0.716252	0.397376	1	-0.210824
HOXA10-1:1905, 8, set2, minProm	HOXA10	0	1	1905	minProm	8	set2	0.0789483	0.778728	1	-0.0772447
HOXA10-1:1905, 8, set2, minTK	HOXA10	0	1	1905	minTK	8	set2	0.0614354	0.804242	1	-0.0668152
HOXA10-1:240, 1, set1, minCMV	HOXA10	0	1	240	minCMV	1	set1	0.0861716	0.769102	1	0.0825697
HOXA10-1:240, 1, set1, minProm	HOXA10	0	1	240	minProm	1	set1	0.000731	0.978434	1	0.00980695
HOXA10-1:240, 1, set1, minTK	HOXA10	0	1	240	minTK	1	set1	0.419426	0.517224	1	-0.220969
HOXA10-1:573, 4, set1, minCMV	HOXA10	0	1	573	minCMV	4	set1	0.0145527	0.90398	1	0.0275662
HOXA10-1:573, 4, set1, minProm	HOXA10	0	1	573	minProm	4	set1	0.151535	0.697073	1	0.124731
HOXA10-1:573, 4, set1, minTK	HOXA10	0	1	573	minTK	4	set1	2.12639	0.144782	1	-0.424145
HOXA10-1:906, 8, set1, minCMV	HOXA10	0	1	906	minCMV	8	set1	0.0112651	0.915474	1	-0.0281404
HOXA10-1:906, 8, set1, minProm	HOXA10	0	1	906	minProm	8	set1	0.0606757	0.805431	1	0.0840709
HOXA10-1:906, 8, set1, minTK	HOXA10	0	1	906	minTK	8	set1	0.796177	0.372239	1	0.270732
HOXA10-2:1240, 1, set2, minCMV	HOXA10	0	2	1240	minCMV	1	set2	0.24583	0.620026	1	0.132484
HOXA10-2:1240, 1, set2, minProm	HOXA10	0	2	1240	minProm	1	set2	0.739175	0.389925	1	0.378537
HOXA10-2:1240, 1, set2, minTK	HOXA10	0	2	1240	minTK	1	set2	0.044503	0.832921	1	-0.0789406
HOXA10-2:1573, 4, set2, minCMV	HOXA10	0	2	1573	minCMV	4	set2	0.960931	0.326952	1	-0.385864
HOXA10-2:1573, 4, set2, minProm	HOXA10	0	2	1573	minProm	4	set2	0.0410383	0.839464	1	-0.0879038
HOXA10-2:1573, 4, set2, minTK	HOXA10	0	2	1573	minTK	4	set2	0.153247	0.695452	1	0.139014
HOXA10-2:1906, 8, set2, minCMV	HOXA10	0	2	1906	minCMV	8	set2	0.967672	0.325261	1	0.368612
HOXA10-2:1906, 8, set2, minProm	HOXA10	0	2	1906	minProm	8	set2	0.814042	0.366928	1	0.407174
HOXA10-2:1906, 8, set2, minTK	HOXA10	0	2	1906	minTK	8	set2	1.83619	0.175398	1	0.412007
HOXA10-2:241, 1, set1, minCMV	HOXA10	0	2	241	minCMV	1	set1	0.399863	0.52716	1	-0.256393
HOXA10-2:241, 1, set1, minProm	HOXA10	0	2	241	minProm	1	set1	0.00157666	0.968327	1	-0.0148807
HOXA10-2:241, 1, set1, minTK	HOXA10	0	2	241	minTK	1	set1	0.00864282	0.92593	1	-0.0335603
HOXA10-2:574, 4, set1, minCMV	HOXA10	0	2	574	minCMV	4	set1	1.95862	0.16166	1	0.563235
HOXA10-2:574, 4, set1, minProm	HOXA10	0	2	574	minProm	4	set1	0.091466	0.762322	1	0.179763
HOXA10-2:574, 4, set1, minTK	HOXA10	0	2	574	minTK	4	set1	0.468874	0.493506	1	-0.221114
HOXA10-2:907, 8, set1, minCMV	HOXA10	0	2	907	minCMV	8	set1	0.064669	0.799263	1	-0.104205
HOXA10-2:907, 8, set1, minProm	HOXA10	0	2	907	minProm	8	set1	0.016995	0.896278	1	0.0593692
HOXA10-2:907, 8, set1, minTK	HOXA10	0	2	907	minTK	8	set1	0.207452	0.648772	1	0.212552
HOXA13-1:1241, 1, set2, minCMV	HOXA13	0	1	1241	minCMV	1	set2	0.101359	0.750205	1	-0.0568174
HOXA13-1:1241, 1, set2, minProm	HOXA13	0	1	1241	minProm	1	set2	0.392063	0.531217	1	0.18973
HOXA13-1:1241, 1, set2, minTK	HOXA13	0	1	1241	minTK	1	set2	0.985822	0.320766	1	0.263219
HOXA13-1:1574, 4, set2, minCMV	HOXA13	0	1	1574	minCMV	4	set2	0.082804	0.773533	1	-0.0710198
HOXA13-1:1574, 4, set2, minProm	HOXA13	0	1	1574	minProm	4	set2	0.798041	0.37168	1	0.301572
HOXA13-1:1574, 4, set2, minTK	HOXA13	0	1	1574	minTK	4	set2	0.209725	0.646983	1	0.140173
HOXA13-1:1907, 8, set2, minCMV	HOXA13	0	1	1907	minCMV	8	set2	0.0656611	0.797762	1	0.0532723
HOXA13-1:1907, 8, set2, minProm	HOXA13	0	1	1907	minProm	8	set2	4.63287	0.031365	0.982915	-0.868378
HOXA13-1:1907, 8, set2, minTK	HOXA13	0	1	1907	minTK	8	set2	0.0278755	0.867402	1	0.0446613
HOXA13-1:242, 1, set1, minCMV	HOXA13	0	1	242	minCMV	1	set1	0.13194	0.716429	1	0.102351
HOXA13-1:242, 1, set1, minProm	HOXA13	0	1	242	minProm	1	set1	0.0291079	0.86453	1	-0.0542139
HOXA13-1:242, 1, set1, minTK	HOXA13	0	1	242	minTK	1	set1	4.87833	0.0271958	0.969409	0.685319
HOXA13-1:575, 4, set1, minCMV	HOXA13	0	1	575	minCMV	4	set1	0.0129656	0.909344	1	0.0278518
HOXA13-1:575, 4, set1, minProm	HOXA13	0	1	575	minProm	4	set1	1.99096	0.15824	1	-0.455142
HOXA13-1:575, 4, set1, minTK	HOXA13	0	1	575	minTK	4	set1	0.963698	0.326257	1	-0.308435
HOXA13-1:908, 8, set1, minCMV	HOXA13	0	1	908	minCMV	8	set1	4.02419	0.0448522	1	-0.496592
HOXA13-1:908, 8, set1, minProm	HOXA13	0	1	908	minProm	8	set1	0.160063	0.689099	1	-0.166155
HOXA13-1:908, 8, set1, minTK	HOXA13	0	1	908	minTK	8	set1	3.63e-06	0.998481	1	-0.0006319
HOXA13-2:1242, 1, set2, minCMV	HOXA13	0	2	1242	minCMV	1	set2	0.99678	0.318091	1	0.252615
HOXA13-2:1242, 1, set2, minProm	HOXA13	0	2	1242	minProm	1	set2	0.963265	0.326366	1	0.333396
HOXA13-2:1242, 1, set2, minTK	HOXA13	0	2	1242	minTK	1	set2	0.0604052	0.805857	1	0.0946885
HOXA13-2:1575, 4, set2, minCMV	HOXA13	0	2	1575	minCMV	4	set2	0.0517931	0.819972	1	-0.0928944
HOXA13-2:1575, 4, set2, minProm	HOXA13	0	2	1575	minProm	4	set2	0.00271351	0.958456	1	0.0161054
HOXA13-2:1575, 4, set2, minTK	HOXA13	0	2	1575	minTK	4	set2	3.92011	0.0477118	1	-0.74813
HOXA13-2:1908, 8, set2, minCMV	HOXA13	0	2	1908	minCMV	8	set2	0.826271	0.363353	1	0.231485
HOXA13-2:1908, 8, set2, minProm	HOXA13	0	2	1908	minProm	8	set2	1.12763	0.288282	1	-0.374734
HOXA13-2:1908, 8, set2, minTK	HOXA13	0	2	1908	minTK	8	set2	0.377694	0.53884	1	-0.167674
HOXA13-2:243, 1, set1, minCMV	HOXA13	0	2	243	minCMV	1	set1	0.0192465	0.889662	1	0.0515203
HOXA13-2:243, 1, set1, minProm	HOXA13	0	2	243	minProm	1	set1	0.152226	0.696417	1	0.151918
HOXA13-2:243, 1, set1, minTK	HOXA13	0	2	243	minTK	1	set1	0.0194411	0.889109	1	0.0529801
HOXA13-2:576, 4, set1, minCMV	HOXA13	0	2	576	minCMV	4	set1	1.86994	0.171482	1	0.406799
HOXA13-2:576, 4, set1, minProm	HOXA13	0	2	576	minProm	4	set1	0.0101936	0.919579	1	-0.0412633
HOXA13-2:576, 4, set1, minTK	HOXA13	0	2	576	minTK	4	set1	0.467253	0.494254	1	-0.212511
HOXA13-2:909, 8, set1, minCMV	HOXA13	0	2	909	minCMV	8	set1	0.62309	0.429901	1	-0.292938
HOXA13-2:909, 8, set1, minProm	HOXA13	0	2	909	minProm	8	set1	0.0672291	0.795415	1	0.103024
HOXA13-2:909, 8, set1, minTK	HOXA13	0	2	909	minTK	8	set1	0.756158	0.384534	1	0.322761
HOXC10-1:1243, 1, set2, minCMV	HOXC10	0	1	1243	minCMV	1	set2	0.129566	0.718882	1	-0.0712628
HOXC10-1:1243, 1, set2, minProm	HOXC10	0	1	1243	minProm	1	set2	2.19139	0.138784	1	-0.456328
HOXC10-1:1243, 1, set2, minTK	HOXC10	0	1	1243	minTK	1	set2	0.00366617	0.951718	1	-0.0153169
HOXC10-1:1576, 4, set2, minCMV	HOXC10	0	1	1576	minCMV	4	set2	0.409773	0.522085	1	0.203605
HOXC10-1:1576, 4, set2, minProm	HOXC10	0	1	1576	minProm	4	set2	5.92624	0.014917	0.941613	0.737982
HOXC10-1:1576, 4, set2, minTK	HOXC10	0	1	1576	minTK	4	set2	0.0188588	0.890772	1	0.0419937
HOXC10-1:1909, 8, set2, minCMV	HOXC10	0	1	1909	minCMV	8	set2	1.87529	0.17087	1	-0.335629
HOXC10-1:1909, 8, set2, minProm	HOXC10	0	1	1909	minProm	8	set2	0.822259	0.364521	1	-0.299452
HOXC10-1:1909, 8, set2, minTK	HOXC10	0	1	1909	minTK	8	set2	0.0194896	0.888972	1	0.040687
HOXC10-1:244, 1, set1, minCMV	HOXC10	0	1	244	minCMV	1	set1	0.559671	0.454393	1	-0.328281
HOXC10-1:244, 1, set1, minProm	HOXC10	0	1	244	minProm	1	set1	0.0612628	0.804511	1	-0.0986063
HOXC10-1:244, 1, set1, minTK	HOXC10	0	1	244	minTK	1	set1	0.000213	0.988342	1	-0.00609676
[truncated: 4,143 more rows]

## Sheet: S9B - Epi
architecture	motif	neg_ctrl	tre	id	promoter	period	spacer	statistic	pval	fdr	log2fc
ALX3-1:1223, 1, set2, minCMV	ALX3	0	1	1223	minCMV	1	set2	1.14845	0.283874	0.937417	0.375757
ALX3-1:1223, 1, set2, minProm	ALX3	0	1	1223	minProm	1	set2	0.73485	0.391316	0.974134	-0.586838
ALX3-1:1223, 1, set2, minTK	ALX3	0	1	1223	minTK	1	set2	0.117271	0.732013	1	-0.14638
ALX3-1:1556, 4, set2, minCMV	ALX3	0	1	1556	minCMV	4	set2	0.493958	0.482167	0.985625	-0.481502
ALX3-1:1556, 4, set2, minProm	ALX3	0	1	1556	minProm	4	set2	0.523004	0.469563	0.985625	-0.41835
ALX3-1:1556, 4, set2, minTK	ALX3	0	1	1556	minTK	4	set2	1.8625	0.172337	0.851952	-0.785179
ALX3-1:1889, 8, set2, minCMV	ALX3	0	1	1889	minCMV	8	set2	0.0482888	0.826068	1	-0.213368
ALX3-1:1889, 8, set2, minProm	ALX3	0	1	1889	minProm	8	set2	0.392152	0.53117	0.985625	-0.303023
ALX3-1:1889, 8, set2, minTK	ALX3	0	1	1889	minTK	8	set2	0.0740514	0.785527	1	-0.111996
ALX3-1:224, 1, set1, minCMV	ALX3	0	1	224	minCMV	1	set1	1.71937	0.189774	0.853719	0.752735
ALX3-1:224, 1, set1, minProm	ALX3	0	1	224	minProm	1	set1	3.91601	0.0478282	0.601365	-1.34503
ALX3-1:224, 1, set1, minTK	ALX3	0	1	224	minTK	1	set1	0.130404	0.718014	1	-0.225036
ALX3-1:557, 4, set1, minCMV	ALX3	0	1	557	minCMV	4	set1	1.16806	0.2798	0.93302	-0.667156
ALX3-1:557, 4, set1, minProm	ALX3	0	1	557	minProm	4	set1	0.0503242	0.8225	1	0.167489
ALX3-1:557, 4, set1, minTK	ALX3	0	1	557	minTK	4	set1	0.00235336	0.961309	1	-0.0242865
ALX3-1:890, 8, set1, minCMV	ALX3	0	1	890	minCMV	8	set1	0.0720055	0.788439	1	-0.205055
ALX3-1:890, 8, set1, minProm	ALX3	0	1	890	minProm	8	set1	1.09403	0.29558	0.94299	0.532017
ALX3-1:890, 8, set1, minTK	ALX3	0	1	890	minTK	8	set1	0.651634	0.419529	0.974134	0.526089
ALX4-1:1224, 1, set2, minCMV	ALX4	0	1	1224	minCMV	1	set2	1.59823	0.206154	0.868902	-0.54046
ALX4-1:1224, 1, set2, minProm	ALX4	0	1	1224	minProm	1	set2	0.0438052	0.834216	1	0.0967232
ALX4-1:1224, 1, set2, minTK	ALX4	0	1	1224	minTK	1	set2	2.43701	0.118502	0.814922	-0.535971
ALX4-1:1557, 4, set2, minCMV	ALX4	0	1	1557	minCMV	4	set2	1.98877	0.15847	0.847972	-0.621177
ALX4-1:1557, 4, set2, minProm	ALX4	0	1	1557	minProm	4	set2	0.0971499	0.755277	1	0.1221
ALX4-1:1557, 4, set2, minTK	ALX4	0	1	1557	minTK	4	set2	0.00119577	0.972415	1	-0.01171
ALX4-1:1890, 8, set2, minCMV	ALX4	0	1	1890	minCMV	8	set2	0.0338247	0.85408	1	0.079318
ALX4-1:1890, 8, set2, minProm	ALX4	0	1	1890	minProm	8	set2	0.234764	0.628013	0.995924	0.219777
ALX4-1:1890, 8, set2, minTK	ALX4	0	1	1890	minTK	8	set2	0.00204861	0.963899	1	-0.0217204
ALX4-1:225, 1, set1, minCMV	ALX4	0	1	225	minCMV	1	set1	0.637524	0.424609	0.974134	-0.338992
ALX4-1:225, 1, set1, minProm	ALX4	0	1	225	minProm	1	set1	0.0117185	0.913796	1	-0.0810963
ALX4-1:225, 1, set1, minTK	ALX4	0	1	225	minTK	1	set1	3.40894	0.064844	0.687525	0.639759
ALX4-1:558, 4, set1, minCMV	ALX4	0	1	558	minCMV	4	set1	0.0795419	0.777919	1	0.148491
ALX4-1:558, 4, set1, minProm	ALX4	0	1	558	minProm	4	set1	2.71367	0.0994918	0.771358	0.979703
ALX4-1:558, 4, set1, minTK	ALX4	0	1	558	minTK	4	set1	3.95672	0.0466845	0.597075	0.845069
ALX4-1:891, 8, set1, minCMV	ALX4	0	1	891	minCMV	8	set1	0.513067	0.473814	0.985625	-0.362965
ALX4-1:891, 8, set1, minProm	ALX4	0	1	891	minProm	8	set1	0.0491222	0.824598	1	-0.10825
ALX4-1:891, 8, set1, minTK	ALX4	0	1	891	minTK	8	set1	0.0640609	0.800189	1	-0.182881
AR-1:1266, 1, set2, minCMV	AR	0	1	1266	minCMV	1	set2	0.00989758	0.920752	1	0.0159857
AR-1:1266, 1, set2, minProm	AR	0	1	1266	minProm	1	set2	0.0597549	0.806884	1	-0.0309129
AR-1:1266, 1, set2, minTK	AR	0	1	1266	minTK	1	set2	0.256013	0.612873	0.995081	0.0601303
AR-1:1599, 4, set2, minCMV	AR	0	1	1599	minCMV	4	set2	2.14412	0.143117	0.836788	0.182964
AR-1:1599, 4, set2, minProm	AR	0	1	1599	minProm	4	set2	2.2397	0.134507	0.83255	-0.183763
AR-1:1599, 4, set2, minTK	AR	0	1	1599	minTK	4	set2	0.000231	0.987871	1	-0.00178812
AR-1:1932, 8, set2, minCMV	AR	0	1	1932	minCMV	8	set2	1.46887	0.225523	0.884092	0.154932
AR-1:1932, 8, set2, minProm	AR	0	1	1932	minProm	8	set2	0.0114574	0.914758	1	0.0138095
AR-1:1932, 8, set2, minTK	AR	0	1	1932	minTK	8	set2	0.279726	0.596881	0.995081	-0.0675372
AR-1:267, 1, set1, minCMV	AR	0	1	267	minCMV	1	set1	0.00126156	0.971666	1	-0.00502044
AR-1:267, 1, set1, minProm	AR	0	1	267	minProm	1	set1	0.466184	0.494748	0.985625	-0.0992854
AR-1:267, 1, set1, minTK	AR	0	1	267	minTK	1	set1	0.655993	0.417978	0.974134	-0.110534
AR-1:600, 4, set1, minCMV	AR	0	1	600	minCMV	4	set1	1.71566	0.190253	0.853719	0.163251
AR-1:600, 4, set1, minProm	AR	0	1	600	minProm	4	set1	1.34111	0.246839	0.90957	-0.155298
AR-1:600, 4, set1, minTK	AR	0	1	600	minTK	4	set1	1.56036	0.211613	0.872858	-0.176394
AR-1:933, 8, set1, minCMV	AR	0	1	933	minCMV	8	set1	2.32683	0.127161	0.828704	-0.181351
AR-1:933, 8, set1, minProm	AR	0	1	933	minProm	8	set1	0.739114	0.389945	0.974134	-0.125137
AR-1:933, 8, set1, minTK	AR	0	1	933	minTK	8	set1	0.978862	0.32248	0.953146	0.125398
AR-2:1267, 1, set2, minCMV	AR	0	2	1267	minCMV	1	set2	4.96742	0.0258292	0.476644	0.328561
AR-2:1267, 1, set2, minProm	AR	0	2	1267	minProm	1	set2	2.15997	0.141648	0.836788	0.176522
AR-2:1267, 1, set2, minTK	AR	0	2	1267	minTK	1	set2	0.433356	0.510347	0.985625	-0.0836507
AR-2:1600, 4, set2, minCMV	AR	0	2	1600	minCMV	4	set2	0.595712	0.440219	0.978105	0.106772
AR-2:1600, 4, set2, minProm	AR	0	2	1600	minProm	4	set2	0.101346	0.75022	1	-0.037088
AR-2:1600, 4, set2, minTK	AR	0	2	1600	minTK	4	set2	1.1392	0.285821	0.938088	-0.129053
AR-2:1933, 8, set2, minCMV	AR	0	2	1933	minCMV	8	set2	0.588362	0.443053	0.97944	0.0996133
AR-2:1933, 8, set2, minProm	AR	0	2	1933	minProm	8	set2	3.3497	0.0672172	0.69236	0.218304
AR-2:1933, 8, set2, minTK	AR	0	2	1933	minTK	8	set2	1.03329	0.309388	0.946827	0.117609
AR-2:268, 1, set1, minCMV	AR	0	2	268	minCMV	1	set1	0.329642	0.56587	0.995081	0.0736588
AR-2:268, 1, set1, minProm	AR	0	2	268	minProm	1	set1	0.00461101	0.945862	1	0.00977574
AR-2:268, 1, set1, minTK	AR	0	2	268	minTK	1	set1	2.08702	0.148556	0.838991	-0.162858
AR-2:601, 4, set1, minCMV	AR	0	2	601	minCMV	4	set1	5.04871	0.0246443	0.469849	0.276004
AR-2:601, 4, set1, minProm	AR	0	2	601	minProm	4	set1	0.0784411	0.779421	1	0.0350423
AR-2:601, 4, set1, minTK	AR	0	2	601	minTK	4	set1	0.0990129	0.753017	1	-0.0356141
AR-2:934, 8, set1, minCMV	AR	0	2	934	minCMV	8	set1	2.36623	0.123986	0.817562	0.247735
AR-2:934, 8, set1, minProm	AR	0	2	934	minProm	8	set1	0.375773	0.539874	0.985625	-0.0789485
AR-2:934, 8, set1, minTK	AR	0	2	934	minTK	8	set1	0.0219306	0.882272	1	-0.0194083
ARNTL-1:1168, 1, set2, minCMV	ARNTL	0	1	1168	minCMV	1	set2	1.14703	0.284172	0.937417	0.253488
ARNTL-1:1168, 1, set2, minProm	ARNTL	0	1	1168	minProm	1	set2	0.481594	0.487701	0.985625	0.1434
ARNTL-1:1168, 1, set2, minTK	ARNTL	0	1	1168	minTK	1	set2	0.0660631	0.797158	1	0.0479334
ARNTL-1:1501, 4, set2, minCMV	ARNTL	0	1	1501	minCMV	4	set2	0.234243	0.628395	0.995924	0.11292
ARNTL-1:1501, 4, set2, minProm	ARNTL	0	1	1501	minProm	4	set2	2.13367	0.144095	0.836788	0.345202
ARNTL-1:1501, 4, set2, minTK	ARNTL	0	1	1501	minTK	4	set2	0.26578	0.606177	0.995081	0.0851831
ARNTL-1:169, 1, set1, minCMV	ARNTL	0	1	169	minCMV	1	set1	1.00425	0.316283	0.951054	0.227087
ARNTL-1:169, 1, set1, minProm	ARNTL	0	1	169	minProm	1	set1	0.0349358	0.85173	1	0.0456618
ARNTL-1:169, 1, set1, minTK	ARNTL	0	1	169	minTK	1	set1	0.00486529	0.944391	1	-0.0171507
ARNTL-1:1834, 8, set2, minCMV	ARNTL	0	1	1834	minCMV	8	set2	0.152112	0.696525	1	0.105782
ARNTL-1:1834, 8, set2, minProm	ARNTL	0	1	1834	minProm	8	set2	0.225288	0.63504	0.99725	0.136045
ARNTL-1:1834, 8, set2, minTK	ARNTL	0	1	1834	minTK	8	set2	0.868539	0.35136	0.964536	0.249898
ARNTL-1:502, 4, set1, minCMV	ARNTL	0	1	502	minCMV	4	set1	0.25073	0.616562	0.995081	0.140973
ARNTL-1:502, 4, set1, minProm	ARNTL	0	1	502	minProm	4	set1	3.2309	0.0722608	0.705116	0.43819
ARNTL-1:502, 4, set1, minTK	ARNTL	0	1	502	minTK	4	set1	0.0554544	0.81383	1	-0.0433566
ARNTL-1:835, 8, set1, minCMV	ARNTL	0	1	835	minCMV	8	set1	0.711247	0.39903	0.974134	0.257885
ARNTL-1:835, 8, set1, minProm	ARNTL	0	1	835	minProm	8	set1	0.0743165	0.785153	1	-0.0907371
ARNTL-1:835, 8, set1, minTK	ARNTL	0	1	835	minTK	8	set1	0.345444	0.556704	0.989749	-0.222619
ATF4-1:1185, 1, set2, minCMV	ATF4	0	1	1185	minCMV	1	set2	3.8572	0.0495329	0.612639	0.415271
ATF4-1:1185, 1, set2, minProm	ATF4	0	1	1185	minProm	1	set2	1.09161	0.296116	0.94299	0.198852
ATF4-1:1185, 1, set2, minTK	ATF4	0	1	1185	minTK	1	set2	2.23978	0.1345	0.83255	0.317316
ATF4-1:1518, 4, set2, minCMV	ATF4	0	1	1518	minCMV	4	set2	2.87123	0.0901762	0.748827	0.317847
ATF4-1:1518, 4, set2, minProm	ATF4	0	1	1518	minProm	4	set2	9.6532	0.00189022	0.102766	0.59367
ATF4-1:1518, 4, set2, minTK	ATF4	0	1	1518	minTK	4	set2	1.20763	0.271802	0.925455	0.256643
ATF4-1:1851, 8, set2, minCMV	ATF4	0	1	1851	minCMV	8	set2	3.56895	0.0588696	0.658289	0.378272
ATF4-1:1851, 8, set2, minProm	ATF4	0	1	1851	minProm	8	set2	2.35197	0.125124	0.820661	0.439865
ATF4-1:1851, 8, set2, minTK	ATF4	0	1	1851	minTK	8	set2	1.57262	0.209827	0.872125	0.258067
ATF4-1:186, 1, set1, minCMV	ATF4	0	1	186	minCMV	1	set1	1.10848	0.292412	0.94299	0.316495
ATF4-1:186, 1, set1, minProm	ATF4	0	1	186	minProm	1	set1	0.104307	0.746721	1	0.105649
ATF4-1:186, 1, set1, minTK	ATF4	0	1	186	minTK	1	set1	4.58509	0.0322512	0.521523	0.757337
ATF4-1:519, 4, set1, minCMV	ATF4	0	1	519	minCMV	4	set1	2.88795	0.0892446	0.748827	0.490012
ATF4-1:519, 4, set1, minProm	ATF4	0	1	519	minProm	4	set1	1.97299	0.160131	0.847972	0.372232
ATF4-1:519, 4, set1, minTK	ATF4	0	1	519	minTK	4	set1	0.266521	0.605675	0.995081	0.196248
ATF4-1:852, 8, set1, minCMV	ATF4	0	1	852	minCMV	8	set1	1.60034	0.205856	0.868902	0.413263
ATF4-1:852, 8, set1, minProm	ATF4	0	1	852	minProm	8	set1	0.814215	0.366877	0.967752	0.350968
ATF4-1:852, 8, set1, minTK	ATF4	0	1	852	minTK	8	set1	3.43601	0.0637895	0.683536	0.470136
ATF7-1:1186, 1, set2, minCMV	ATF7	0	1	1186	minCMV	1	set2	6.09583	0.0135501	0.352475	0.497859
ATF7-1:1186, 1, set2, minProm	ATF7	0	1	1186	minProm	1	set2	1.21077	0.271181	0.92385	0.239713
ATF7-1:1186, 1, set2, minTK	ATF7	0	1	1186	minTK	1	set2	1.64419	0.199752	0.863342	0.265763
ATF7-1:1519, 4, set2, minCMV	ATF7	0	1	1519	minCMV	4	set2	6.97069	0.00828557	0.262191	0.578729
ATF7-1:1519, 4, set2, minProm	ATF7	0	1	1519	minProm	4	set2	7.0139	0.00808793	0.257304	0.49015
ATF7-1:1519, 4, set2, minTK	ATF7	0	1	1519	minTK	4	set2	2.78264	0.0952909	0.759728	0.391133
ATF7-1:1852, 8, set2, minCMV	ATF7	0	1	1852	minCMV	8	set2	6.28424	0.0121816	0.32944	0.548014
ATF7-1:1852, 8, set2, minProm	ATF7	0	1	1852	minProm	8	set2	8.60047	0.00336076	0.149505	0.625617
ATF7-1:1852, 8, set2, minTK	ATF7	0	1	1852	minTK	8	set2	3.91835	0.0477617	0.601365	0.407177
ATF7-1:187, 1, set1, minCMV	ATF7	0	1	187	minCMV	1	set1	2.93261	0.0868073	0.745571	0.437983
ATF7-1:187, 1, set1, minProm	ATF7	0	1	187	minProm	1	set1	5.79117	0.0161069	0.387914	0.586106
ATF7-1:187, 1, set1, minTK	ATF7	0	1	187	minTK	1	set1	2.13533	0.143939	0.836788	0.295628
ATF7-1:520, 4, set1, minCMV	ATF7	0	1	520	minCMV	4	set1	4.46061	0.034685	0.537706	0.529142
ATF7-1:520, 4, set1, minProm	ATF7	0	1	520	minProm	4	set1	7.40995	0.00648643	0.220434	0.594819
ATF7-1:520, 4, set1, minTK	ATF7	0	1	520	minTK	4	set1	4.48326	0.0342283	0.534175	0.510499
ATF7-1:853, 8, set1, minCMV	ATF7	0	1	853	minCMV	8	set1	4.34216	0.0371797	0.545169	0.482128
ATF7-1:853, 8, set1, minProm	ATF7	0	1	853	minProm	8	set1	9.18358	0.00244196	0.11994	0.757941
ATF7-1:853, 8, set1, minTK	ATF7	0	1	853	minTK	8	set1	0.350381	0.553898	0.988195	0.148719
Ar-1:1268, 1, set2, minCMV	Ar	0	1	1268	minCMV	1	set2	2.78278	0.0952825	0.759728	0.212412
Ar-1:1268, 1, set2, minProm	Ar	0	1	1268	minProm	1	set2	1.76304	0.184246	0.851952	0.176625
Ar-1:1268, 1, set2, minTK	Ar	0	1	1268	minTK	1	set2	1.58274	0.208366	0.870846	0.146611
Ar-1:1601, 4, set2, minCMV	Ar	0	1	1601	minCMV	4	set2	4.20146	0.0403892	0.571312	0.249732
Ar-1:1601, 4, set2, minProm	Ar	0	1	1601	minProm	4	set2	0.102732	0.748576	1	0.0357879
Ar-1:1601, 4, set2, minTK	Ar	0	1	1601	minTK	4	set2	0.3897	0.532457	0.985625	-0.0702417
Ar-1:1934, 8, set2, minCMV	Ar	0	1	1934	minCMV	8	set2	0.396198	0.529059	0.985625	0.0749566
Ar-1:1934, 8, set2, minProm	Ar	0	1	1934	minProm	8	set2	1.78973	0.180958	0.851952	-0.17711
Ar-1:1934, 8, set2, minTK	Ar	0	1	1934	minTK	8	set2	0.00944566	0.922576	1	0.01326
Ar-1:269, 1, set1, minCMV	Ar	0	1	269	minCMV	1	set1	0.671472	0.412539	0.974134	-0.109295
Ar-1:269, 1, set1, minProm	Ar	0	1	269	minProm	1	set1	0.066021	0.797221	1	-0.0341357
Ar-1:269, 1, set1, minTK	Ar	0	1	269	minTK	1	set1	0.243316	0.621822	0.995081	0.0638819
Ar-1:602, 4, set1, minCMV	Ar	0	1	602	minCMV	4	set1	1.75926	0.184716	0.851952	0.229858
Ar-1:602, 4, set1, minProm	Ar	0	1	602	minProm	4	set1	0.118457	0.730714	1	-0.0509058
Ar-1:602, 4, set1, minTK	Ar	0	1	602	minTK	4	set1	0.43771	0.50823	0.985625	-0.090389
Ar-1:935, 8, set1, minCMV	Ar	0	1	935	minCMV	8	set1	2.6763	0.101852	0.777975	-0.246718
Ar-1:935, 8, set1, minProm	Ar	0	1	935	minProm	8	set1	2.02785	0.154439	0.84532	-0.24607
Ar-1:935, 8, set1, minTK	Ar	0	1	935	minTK	8	set1	0.38639	0.534203	0.985625	0.0841641
Ascl2-1:1169, 1, set2, minCMV	Ascl2	0	1	1169	minCMV	1	set2	0.939814	0.332326	0.959911	-0.202174
Ascl2-1:1169, 1, set2, minProm	Ascl2	0	1	1169	minProm	1	set2	0.428377	0.512786	0.985625	-0.168612
Ascl2-1:1169, 1, set2, minTK	Ascl2	0	1	1169	minTK	1	set2	2.72615	0.0987169	0.771358	-0.408755
Ascl2-1:1502, 4, set2, minCMV	Ascl2	0	1	1502	minCMV	4	set2	0.269096	0.603939	0.995081	-0.149417
Ascl2-1:1502, 4, set2, minProm	Ascl2	0	1	1502	minProm	4	set2	3.23684	0.0719992	0.705116	0.377408
Ascl2-1:1502, 4, set2, minTK	Ascl2	0	1	1502	minTK	4	set2	0.435957	0.50908	0.985625	0.141386
Ascl2-1:170, 1, set1, minCMV	Ascl2	0	1	170	minCMV	1	set1	5.97314	0.0145254	0.366961	-0.743247
Ascl2-1:170, 1, set1, minProm	Ascl2	0	1	170	minProm	1	set1	0.00843106	0.92684	1	-0.035013
Ascl2-1:170, 1, set1, minTK	Ascl2	0	1	170	minTK	1	set1	0.0373666	0.846721	1	0.064698
Ascl2-1:1835, 8, set2, minCMV	Ascl2	0	1	1835	minCMV	8	set2	0.322457	0.570135	0.995081	-0.157578
Ascl2-1:1835, 8, set2, minProm	Ascl2	0	1	1835	minProm	8	set2	9.43e-05	0.992251	1	-0.00258515
Ascl2-1:1835, 8, set2, minTK	Ascl2	0	1	1835	minTK	8	set2	0.137402	0.710877	1	-0.0769828
Ascl2-1:503, 4, set1, minCMV	Ascl2	0	1	503	minCMV	4	set1	2.20555	0.137515	0.83255	-0.495277
Ascl2-1:503, 4, set1, minProm	Ascl2	0	1	503	minProm	4	set1	4.84e-07	0.999445	1	0.000276997
Ascl2-1:503, 4, set1, minTK	Ascl2	0	1	503	minTK	4	set1	0.432801	0.510618	0.985625	-0.284802
Ascl2-1:836, 8, set1, minCMV	Ascl2	0	1	836	minCMV	8	set1	0.229832	0.631648	0.995924	-0.151667
Ascl2-1:836, 8, set1, minProm	Ascl2	0	1	836	minProm	8	set1	0.415091	0.519397	0.985625	0.219937
Ascl2-1:836, 8, set1, minTK	Ascl2	0	1	836	minTK	8	set1	1.59775	0.206222	0.868902	-0.408961
Atf4-1:1187, 1, set2, minCMV	Atf4	0	1	1187	minCMV	1	set2	1.95518	0.16203	0.849446	0.187554
Atf4-1:1187, 1, set2, minProm	Atf4	0	1	1187	minProm	1	set2	1.8992	0.168168	0.851952	0.237865
Atf4-1:1187, 1, set2, minTK	Atf4	0	1	1187	minTK	1	set2	1.71565	0.190254	0.853719	0.225347
Atf4-1:1520, 4, set2, minCMV	Atf4	0	1	1520	minCMV	4	set2	1.15626	0.282242	0.937202	0.178391
Atf4-1:1520, 4, set2, minProm	Atf4	0	1	1520	minProm	4	set2	0.787928	0.374727	0.971871	0.147417
Atf4-1:1520, 4, set2, minTK	Atf4	0	1	1520	minTK	4	set2	4.61135	0.031761	0.518566	0.333938
Atf4-1:1853, 8, set2, minCMV	Atf4	0	1	1853	minCMV	8	set2	0.869953	0.350968	0.964536	0.173895
Atf4-1:1853, 8, set2, minProm	Atf4	0	1	1853	minProm	8	set2	2.32108	0.127631	0.830008	0.289142
Atf4-1:1853, 8, set2, minTK	Atf4	0	1	1853	minTK	8	set2	3.86411	0.0493293	0.612639	0.273454
Atf4-1:188, 1, set1, minCMV	Atf4	0	1	188	minCMV	1	set1	1.15412	0.282688	0.937202	0.201685
Atf4-1:188, 1, set1, minProm	Atf4	0	1	188	minProm	1	set1	0.989222	0.319933	0.953146	0.179057
Atf4-1:188, 1, set1, minTK	Atf4	0	1	188	minTK	1	set1	3.42069	0.0643841	0.684157	0.384749
Atf4-1:521, 4, set1, minCMV	Atf4	0	1	521	minCMV	4	set1	0.699851	0.402834	0.974134	0.165943
Atf4-1:521, 4, set1, minProm	Atf4	0	1	521	minProm	4	set1	1.12544	0.28875	0.941237	0.194546
Atf4-1:521, 4, set1, minTK	Atf4	0	1	521	minTK	4	set1	1.8749	0.170915	0.851952	0.265649
Atf4-1:854, 8, set1, minCMV	Atf4	0	1	854	minCMV	8	set1	0.423329	0.51528	0.985625	0.154609
Atf4-1:854, 8, set1, minProm	Atf4	0	1	854	minProm	8	set1	1.12147	0.289603	0.942799	0.209616
Atf4-1:854, 8, set1, minTK	Atf4	0	1	854	minTK	8	set1	2.29643	0.129672	0.83255	0.277123
Atoh1-1:1170, 1, set2, minCMV	Atoh1	0	1	1170	minCMV	1	set2	0.304547	0.581046	0.995081	-0.123448
Atoh1-1:1170, 1, set2, minProm	Atoh1	0	1	1170	minProm	1	set2	0.074374	0.785071	1	-0.0722613
Atoh1-1:1170, 1, set2, minTK	Atoh1	0	1	1170	minTK	1	set2	0.00926739	0.923308	1	-0.0278293
Atoh1-1:1503, 4, set2, minCMV	Atoh1	0	1	1503	minCMV	4	set2	1.6746	0.195643	0.859739	-0.357058
Atoh1-1:1503, 4, set2, minProm	Atoh1	0	1	1503	minProm	4	set2	0.00166757	0.967427	1	-0.00987445
Atoh1-1:1503, 4, set2, minTK	Atoh1	0	1	1503	minTK	4	set2	0.478047	0.489308	0.985625	0.154292
Atoh1-1:171, 1, set1, minCMV	Atoh1	0	1	171	minCMV	1	set1	0.594829	0.440558	0.978431	0.190771
Atoh1-1:171, 1, set1, minProm	Atoh1	0	1	171	minProm	1	set1	1.80109	0.179581	0.851952	-0.412921
Atoh1-1:171, 1, set1, minTK	Atoh1	0	1	171	minTK	1	set1	1.36314	0.242994	0.903611	-0.44349
Atoh1-1:1836, 8, set2, minCMV	Atoh1	0	1	1836	minCMV	8	set2	0.368618	0.543759	0.985625	-0.159274
Atoh1-1:1836, 8, set2, minProm	Atoh1	0	1	1836	minProm	8	set2	0.00208833	0.963551	1	0.0121507
Atoh1-1:1836, 8, set2, minTK	Atoh1	0	1	1836	minTK	8	set2	0.0943657	0.758699	1	-0.076803
Atoh1-1:504, 4, set1, minCMV	Atoh1	0	1	504	minCMV	4	set1	2.64994	0.103554	0.781939	-0.483118
Atoh1-1:504, 4, set1, minProm	Atoh1	0	1	504	minProm	4	set1	6.4396	0.0111604	0.311425	-0.766233
Atoh1-1:504, 4, set1, minTK	Atoh1	0	1	504	minTK	4	set1	1.19032	0.275265	0.927851	-0.360823
Atoh1-1:837, 8, set1, minCMV	Atoh1	0	1	837	minCMV	8	set1	0.0676594	0.794776	1	-0.0886625
Atoh1-1:837, 8, set1, minProm	Atoh1	0	1	837	minProm	8	set1	0.571022	0.449853	0.984628	-0.254283
Atoh1-1:837, 8, set1, minTK	Atoh1	0	1	837	minTK	8	set1	0.0905224	0.763514	1	0.137136
BARHL2-1:1225, 1, set2, minCMV	BARHL2	0	1	1225	minCMV	1	set2	0.568892	0.4507	0.985625	-0.233979
BARHL2-1:1225, 1, set2, minProm	BARHL2	0	1	1225	minProm	1	set2	20.8434	4.98e-06	0.00051	-1.01494
BARHL2-1:1225, 1, set2, minTK	BARHL2	0	1	1225	minTK	1	set2	0.601079	0.438167	0.977575	-0.144942
BARHL2-1:1558, 4, set2, minCMV	BARHL2	0	1	1558	minCMV	4	set2	0.220466	0.638685	0.99725	-0.0846714
BARHL2-1:1558, 4, set2, minProm	BARHL2	0	1	1558	minProm	4	set2	1.63454	0.201076	0.864022	-0.318873
BARHL2-1:1558, 4, set2, minTK	BARHL2	0	1	1558	minTK	4	set2	1.5941	0.206741	0.868902	-0.285393
BARHL2-1:1891, 8, set2, minCMV	BARHL2	0	1	1891	minCMV	8	set2	0.0157962	0.899983	1	0.0313805
BARHL2-1:1891, 8, set2, minProm	BARHL2	0	1	1891	minProm	8	set2	0.85679	0.354638	0.966507	-0.204348
BARHL2-1:1891, 8, set2, minTK	BARHL2	0	1	1891	minTK	8	set2	0.417934	0.51797	0.985625	-0.140012
BARHL2-1:226, 1, set1, minCMV	BARHL2	0	1	226	minCMV	1	set1	0.378755	0.53827	0.985625	-0.150516
BARHL2-1:226, 1, set1, minProm	BARHL2	0	1	226	minProm	1	set1	0.00110308	0.973505	1	-0.00933792
BARHL2-1:226, 1, set1, minTK	BARHL2	0	1	226	minTK	1	set1	0.000258	0.987192	1	0.0038614
BARHL2-1:559, 4, set1, minCMV	BARHL2	0	1	559	minCMV	4	set1	0.0249767	0.874425	1	-0.0376745
BARHL2-1:559, 4, set1, minProm	BARHL2	0	1	559	minProm	4	set1	0.289125	0.590782	0.995081	0.112523
BARHL2-1:559, 4, set1, minTK	BARHL2	0	1	559	minTK	4	set1	5.069	0.0243575	0.468118	-0.516363
BARHL2-1:892, 8, set1, minCMV	BARHL2	0	1	892	minCMV	8	set1	2.05031	0.152175	0.845017	0.290923
BARHL2-1:892, 8, set1, minProm	BARHL2	0	1	892	minProm	8	set1	0.737255	0.390542	0.974134	-0.206292
BARHL2-1:892, 8, set1, minTK	BARHL2	0	1	892	minTK	8	set1	0.0211053	0.884493	1	-0.0318614
BARHL2-2:1226, 1, set2, minCMV	BARHL2	0	2	1226	minCMV	1	set2	0.858173	0.35425	0.966507	0.204187
BARHL2-2:1226, 1, set2, minProm	BARHL2	0	2	1226	minProm	1	set2	0.897928	0.343338	0.959911	-0.192829
BARHL2-2:1226, 1, set2, minTK	BARHL2	0	2	1226	minTK	1	set2	1.24198	0.26509	0.918518	-0.230306
BARHL2-2:1559, 4, set2, minCMV	BARHL2	0	2	1559	minCMV	4	set2	0.277666	0.598235	0.995081	-0.119475
BARHL2-2:1559, 4, set2, minProm	BARHL2	0	2	1559	minProm	4	set2	0.0172002	0.895657	1	0.0304212
BARHL2-2:1559, 4, set2, minTK	BARHL2	0	2	1559	minTK	4	set2	1.04254	0.307232	0.946175	-0.209717
BARHL2-2:1892, 8, set2, minCMV	BARHL2	0	2	1892	minCMV	8	set2	0.286088	0.592739	0.995081	-0.124697
BARHL2-2:1892, 8, set2, minProm	BARHL2	0	2	1892	minProm	8	set2	0.822368	0.364489	0.967752	-0.257409
BARHL2-2:1892, 8, set2, minTK	BARHL2	0	2	1892	minTK	8	set2	0.0211467	0.88438	1	0.0255248
BARHL2-2:227, 1, set1, minCMV	BARHL2	0	2	227	minCMV	1	set1	0.881209	0.347871	0.964139	-0.168056
BARHL2-2:227, 1, set1, minProm	BARHL2	0	2	227	minProm	1	set1	0.0174717	0.894841	1	-0.0265016
BARHL2-2:227, 1, set1, minTK	BARHL2	0	2	227	minTK	1	set1	0.0215473	0.883298	1	-0.0257253
BARHL2-2:560, 4, set1, minCMV	BARHL2	0	2	560	minCMV	4	set1	0.21774	0.640768	0.99725	0.0768275
BARHL2-2:560, 4, set1, minProm	BARHL2	0	2	560	minProm	4	set1	0.555865	0.455931	0.985625	-0.137364
BARHL2-2:560, 4, set1, minTK	BARHL2	0	2	560	minTK	4	set1	4.09381	0.0430405	0.58457	-0.343517
BARHL2-2:893, 8, set1, minCMV	BARHL2	0	2	893	minCMV	8	set1	0.189703	0.663164	0.999363	-0.0689011
BARHL2-2:893, 8, set1, minProm	BARHL2	0	2	893	minProm	8	set1	9.03e-05	0.992417	1	-0.00127246
BARHL2-2:893, 8, set1, minTK	BARHL2	0	2	893	minTK	8	set1	0.135945	0.712346	1	0.0517742
BARX1-1:1227, 1, set2, minCMV	BARX1	0	1	1227	minCMV	1	set2	0.0364645	0.848559	1	-0.0451228
BARX1-1:1227, 1, set2, minProm	BARX1	0	1	1227	minProm	1	set2	0.252223	0.615514	0.995081	-0.103261
BARX1-1:1227, 1, set2, minTK	BARX1	0	1	1227	minTK	1	set2	0.687559	0.406996	0.974134	0.150759
BARX1-1:1560, 4, set2, minCMV	BARX1	0	1	1560	minCMV	4	set2	0.198695	0.655776	0.997325	-0.0799524
BARX1-1:1560, 4, set2, minProm	BARX1	0	1	1560	minProm	4	set2	0.0505242	0.822154	1	-0.0341264
BARX1-1:1560, 4, set2, minTK	BARX1	0	1	1560	minTK	4	set2	0.0153273	0.901471	1	0.0168774
BARX1-1:1893, 8, set2, minCMV	BARX1	0	1	1893	minCMV	8	set2	0.122831	0.725984	1	0.0886714
BARX1-1:1893, 8, set2, minProm	BARX1	0	1	1893	minProm	8	set2	0.0104131	0.918721	1	-0.0193245
BARX1-1:1893, 8, set2, minTK	BARX1	0	1	1893	minTK	8	set2	2.84317	0.0917631	0.751881	-0.372136
BARX1-1:228, 1, set1, minCMV	BARX1	0	1	228	minCMV	1	set1	1.59378	0.206787	0.868902	0.4192
BARX1-1:228, 1, set1, minProm	BARX1	0	1	228	minProm	1	set1	2.74188	0.0977496	0.771183	-0.604389
BARX1-1:228, 1, set1, minTK	BARX1	0	1	228	minTK	1	set1	1.98966	0.158376	0.847972	-0.43457
BARX1-1:561, 4, set1, minCMV	BARX1	0	1	561	minCMV	4	set1	0.231192	0.630642	0.995924	-0.135125
BARX1-1:561, 4, set1, minProm	BARX1	0	1	561	minProm	4	set1	3.66716	0.0554948	0.649238	0.454673
BARX1-1:561, 4, set1, minTK	BARX1	0	1	561	minTK	4	set1	1.24553	0.264408	0.918518	0.269096
BARX1-1:894, 8, set1, minCMV	BARX1	0	1	894	minCMV	8	set1	0.657463	0.417457	0.974134	-0.277751
BARX1-1:894, 8, set1, minProm	BARX1	0	1	894	minProm	8	set1	0.211008	0.645979	0.99725	0.148145
BARX1-1:894, 8, set1, minTK	BARX1	0	1	894	minTK	8	set1	0.052384	0.818966	1	-0.0635663
BATF3-1:1188, 1, set2, minCMV	BATF3	0	1	1188	minCMV	1	set2	-3.3e-09	1	1
BATF3-1:1854, 8, set2, minTK	BATF3	0	1	1854	minTK	8	set2	5.66e-08	0	0
BATF3-1:189, 1, set1, minCMV	BATF3	0	1	189	minCMV	1	set1	-2.93e-07	1	1
BATF3-1:189, 1, set1, minProm	BATF3	0	1	189	minProm	1	set1	0.557058	0.455448	0.985625	0.622627
BATF3-1:189, 1, set1, minTK	BATF3	0	1	189	minTK	1	set1	1.96896	0.160558	0.847972	0.537167
BATF3-1:522, 4, set1, minCMV	BATF3	0	1	522	minCMV	4	set1	0.108992	0	0
BATF3-1:522, 4, set1, minProm	BATF3	0	1	522	minProm	4	set1	0.220435	0	0
BATF3-1:855, 8, set1, minCMV	BATF3	0	1	855	minCMV	8	set1	0.196433	0.657616	0.997325	0.455952
BCL6B-1:1, 1, set1, minCMV	BCL6B	0	1	1	minCMV	1	set1	0.146665	0.701743	1	-0.0720515
BCL6B-1:1, 1, set1, minProm	BCL6B	0	1	1	minProm	1	set1	0.146784	0.701627	1	0.0746096
BCL6B-1:1, 1, set1, minTK	BCL6B	0	1	1	minTK	1	set1	0.22274	0.63696	0.99725	0.0919535
BCL6B-1:1000, 1, set2, minCMV	BCL6B	0	1	1000	minCMV	1	set2	0.0914427	0.762351	1	-0.0808725
BCL6B-1:1000, 1, set2, minProm	BCL6B	0	1	1000	minProm	1	set2	0.00555331	0.940596	1	0.0178184
BCL6B-1:1000, 1, set2, minTK	BCL6B	0	1	1000	minTK	1	set2	0.536379	0.463937	0.985625	-0.146401
BCL6B-1:1333, 4, set2, minCMV	BCL6B	0	1	1333	minCMV	4	set2	0.0294104	0.863835	1	-0.0360817
BCL6B-1:1333, 4, set2, minProm	BCL6B	0	1	1333	minProm	4	set2	6.51387	0.0107036	0.305625	-0.629081
BCL6B-1:1333, 4, set2, minTK	BCL6B	0	1	1333	minTK	4	set2	1.85554	0.173141	0.851952	-0.258776
BCL6B-1:1666, 8, set2, minCMV	BCL6B	0	1	1666	minCMV	8	set2	0.0454936	0.831099	1	-0.0423663
BCL6B-1:1666, 8, set2, minProm	BCL6B	0	1	1666	minProm	8	set2	2.39699	0.121569	0.814922	-0.359591
BCL6B-1:1666, 8, set2, minTK	BCL6B	0	1	1666	minTK	8	set2	0.000693	0.978998	1	-0.0043574
BCL6B-1:334, 4, set1, minCMV	BCL6B	0	1	334	minCMV	4	set1	1.3832	0.239556	0.899472	-0.222807
BCL6B-1:334, 4, set1, minProm	BCL6B	0	1	334	minProm	4	set1	2.00687	0.156589	0.847539	-0.262007
BCL6B-1:334, 4, set1, minTK	BCL6B	0	1	334	minTK	4	set1	0.72244	0.395345	0.974134	-0.170147
BCL6B-1:667, 8, set1, minCMV	BCL6B	0	1	667	minCMV	8	set1	1.00646	0.315751	0.950503	-0.253486
BCL6B-1:667, 8, set1, minProm	BCL6B	0	1	667	minProm	8	set1	0.748624	0.386912	0.971871	-0.16115
BCL6B-1:667, 8, set1, minTK	BCL6B	0	1	667	minTK	8	set1	0.0674464	0.795092	1	-0.0408757
BHLHB3-1:1171, 1, set2, minCMV	BHLHB3	0	1	1171	minCMV	1	set2	0.735055	0.39125	0.974134	-0.139493
BHLHB3-1:1171, 1, set2, minProm	BHLHB3	0	1	1171	minProm	1	set2	0.0118093	0.913464	1	0.0194756
BHLHB3-1:1171, 1, set2, minTK	BHLHB3	0	1	1171	minTK	1	set2	0.562314	0.45333	0.985625	-0.123343
BHLHB3-1:1504, 4, set2, minCMV	BHLHB3	0	1	1504	minCMV	4	set2	0.00166106	0.96749	1	-0.00622392
BHLHB3-1:1504, 4, set2, minProm	BHLHB3	0	1	1504	minProm	4	set2	0.0655116	0.797988	1	0.0466901
BHLHB3-1:1504, 4, set2, minTK	BHLHB3	0	1	1504	minTK	4	set2	0.276852	0.598772	0.995081	-0.0755855
BHLHB3-1:172, 1, set1, minCMV	BHLHB3	0	1	172	minCMV	1	set1	0.611307	0.434296	0.975538	-0.123125
BHLHB3-1:172, 1, set1, minProm	BHLHB3	0	1	172	minProm	1	set1	0.71343	0.398307	0.974134	-0.144072
BHLHB3-1:172, 1, set1, minTK	BHLHB3	0	1	172	minTK	1	set1	0.0245588	0.875471	1	-0.0269173
BHLHB3-1:1837, 8, set2, minCMV	BHLHB3	0	1	1837	minCMV	8	set2	0.554672	0.456415	0.985625	-0.101658
BHLHB3-1:1837, 8, set2, minProm	BHLHB3	0	1	1837	minProm	8	set2	0.189326	0.663478	0.999531	0.0665612
BHLHB3-1:1837, 8, set2, minTK	BHLHB3	0	1	1837	minTK	8	set2	0.199283	0.6553	0.997325	-0.0735029
BHLHB3-1:505, 4, set1, minCMV	BHLHB3	0	1	505	minCMV	4	set1	0.940117	0.332248	0.959911	-0.201096
BHLHB3-1:505, 4, set1, minProm	BHLHB3	0	1	505	minProm	4	set1	0.00365464	0.951794	1	0.010578
BHLHB3-1:505, 4, set1, minTK	BHLHB3	0	1	505	minTK	4	set1	0.668509	0.413572	0.974134	-0.181422
BHLHB3-1:838, 8, set1, minCMV	BHLHB3	0	1	838	minCMV	8	set1	0.456342	0.499338	0.985625	-0.15035
BHLHB3-1:838, 8, set1, minProm	BHLHB3	0	1	838	minProm	8	set1	0.0184716	0.891892	1	-0.0276686
BHLHB3-1:838, 8, set1, minTK	BHLHB3	0	1	838	minTK	8	set1	0.12072	0.728255	1	-0.0691578
BHLHE23-1:1172, 1, set2, minCMV	BHLHE23	0	1	1172	minCMV	1	set2	0.082743	0.773614	1	0.0766572
BHLHE23-1:1172, 1, set2, minProm	BHLHE23	0	1	1172	minProm	1	set2	0.0815533	0.775203	1	0.0722677
BHLHE23-1:1172, 1, set2, minTK	BHLHE23	0	1	1172	minTK	1	set2	0.765794	0.381521	0.971871	0.228835
BHLHE23-1:1505, 4, set2, minCMV	BHLHE23	0	1	1505	minCMV	4	set2	1.05656	0.304001	0.94408	-0.322148
BHLHE23-1:1505, 4, set2, minProm	BHLHE23	0	1	1505	minProm	4	set2	0.0129392	0.909435	1	0.0338157
BHLHE23-1:1505, 4, set2, minTK	BHLHE23	0	1	1505	minTK	4	set2	0.117839	0.73139	1	0.0941525
BHLHE23-1:173, 1, set1, minCMV	BHLHE23	0	1	173	minCMV	1	set1	0.245875	0.619995	0.995081	-0.134223
BHLHE23-1:173, 1, set1, minProm	BHLHE23	0	1	173	minProm	1	set1	0.253493	0.614626	0.995081	0.135867
BHLHE23-1:173, 1, set1, minTK	BHLHE23	0	1	173	minTK	1	set1	1.01738	0.313142	0.948836	-0.282234
BHLHE23-1:1838, 8, set2, minCMV	BHLHE23	0	1	1838	minCMV	8	set2	0.490434	0.483734	0.985625	-0.256022
BHLHE23-1:1838, 8, set2, minProm	BHLHE23	0	1	1838	minProm	8	set2	0.00614522	0.937517	1	0.0211131
BHLHE23-1:1838, 8, set2, minTK	BHLHE23	0	1	1838	minTK	8	set2	3.38726	0.0657021	0.689262	-0.560776
BHLHE23-1:506, 4, set1, minCMV	BHLHE23	0	1	506	minCMV	4	set1	4.37313	0.0365098	0.540081	-0.65569
BHLHE23-1:506, 4, set1, minProm	BHLHE23	0	1	506	minProm	4	set1	0.97039	0.324583	0.953146	-0.295867
BHLHE23-1:506, 4, set1, minTK	BHLHE23	0	1	506	minTK	4	set1	6.83558	0.00893598	0.27429	0.718609
BHLHE23-1:839, 8, set1, minCMV	BHLHE23	0	1	839	minCMV	8	set1	0.0414536	0.838665	1	-0.0598051
BHLHE23-1:839, 8, set1, minProm	BHLHE23	0	1	839	minProm	8	set1	0.0188786	0.890715	1	0.0405975
BHLHE23-1:839, 8, set1, minTK	BHLHE23	0	1	839	minTK	8	set1	0.191587	0.661599	0.998448	-0.109918
Barhl1-1:1228, 1, set2, minCMV	Barhl1	0	1	1228	minCMV	1	set2	0.00980109	0.921138	1	0.0171519
Barhl1-1:1228, 1, set2, minProm	Barhl1	0	1	1228	minProm	1	set2	1.056	0.30413	0.94408	-0.25469
Barhl1-1:1228, 1, set2, minTK	Barhl1	0	1	1228	minTK	1	set2	0.208461	0.647977	0.99725	-0.0975628
Barhl1-1:1561, 4, set2, minCMV	Barhl1	0	1	1561	minCMV	4	set2	2.10442	0.146874	0.837355	-0.274067
Barhl1-1:1561, 4, set2, minProm	Barhl1	0	1	1561	minProm	4	set2	0.00752911	0.930854	1	-0.0180487
Barhl1-1:1561, 4, set2, minTK	Barhl1	0	1	1561	minTK	4	set2	0.262238	0.608587	0.995081	-0.0880474
Barhl1-1:1894, 8, set2, minCMV	Barhl1	0	1	1894	minCMV	8	set2	0.857841	0.354344	0.966507	-0.225539
Barhl1-1:1894, 8, set2, minProm	Barhl1	0	1	1894	minProm	8	set2	7.73637	0.00541196	0.201358	-0.517118
Barhl1-1:1894, 8, set2, minTK	Barhl1	0	1	1894	minTK	8	set2	0.172634	0.677782	1	0.0691287
Barhl1-1:229, 1, set1, minCMV	Barhl1	0	1	229	minCMV	1	set1	0.107204	0.74335	1	0.0598464
Barhl1-1:229, 1, set1, minProm	Barhl1	0	1	229	minProm	1	set1	0.360798	0.548063	0.985677	0.139736
Barhl1-1:229, 1, set1, minTK	Barhl1	0	1	229	minTK	1	set1	1.37523	0.240915	0.902234	-0.206443
Barhl1-1:562, 4, set1, minCMV	Barhl1	0	1	562	minCMV	4	set1	0.00577423	0.939428	1	-0.0159642
Barhl1-1:562, 4, set1, minProm	Barhl1	0	1	562	minProm	4	set1	1.94903	0.162691	0.850009	-0.275337
Barhl1-1:562, 4, set1, minTK	Barhl1	0	1	562	minTK	4	set1	0.649569	0.420267	0.974134	0.137925
Barhl1-1:895, 8, set1, minCMV	Barhl1	0	1	895	minCMV	8	set1	0.970465	0.324564	0.953146	0.184411
Barhl1-1:895, 8, set1, minProm	Barhl1	0	1	895	minProm	8	set1	2.11898	0.145483	0.837355	-0.2862
Barhl1-1:895, 8, set1, minTK	Barhl1	0	1	895	minTK	8	set1	1.691	0.19347	0.855213	-0.200162
CEBPB-1:1189, 1, set2, minCMV	CEBPB	0	1	1189	minCMV	1	set2	2.21105	0.137025	0.83255	0.395208
CEBPB-1:1189, 1, set2, minProm	CEBPB	0	1	1189	minProm	1	set2	0.16252	0.686847	1	-0.105803
CEBPB-1:1189, 1, set2, minTK	CEBPB	0	1	1189	minTK	1	set2	7.95528	0.00479473	0.187483	-0.57843
CEBPB-1:1522, 4, set2, minCMV	CEBPB	0	1	1522	minCMV	4	set2	0.987559	0.32034	0.953146	0.238451
CEBPB-1:1522, 4, set2, minProm	CEBPB	0	1	1522	minProm	4	set2	5.47892	0.0192472	0.408853	-0.588835
CEBPB-1:1522, 4, set2, minTK	CEBPB	0	1	1522	minTK	4	set2	1.08098	0.298479	0.94299	0.273464
CEBPB-1:1855, 8, set2, minCMV	CEBPB	0	1	1855	minCMV	8	set2	2.09849	0.147444	0.837355	0.250402
CEBPB-1:1855, 8, set2, minProm	CEBPB	0	1	1855	minProm	8	set2	0.0289879	0.864807	1	0.0402138
CEBPB-1:1855, 8, set2, minTK	CEBPB	0	1	1855	minTK	8	set2	2.25848	0.132885	0.83255	0.323049
CEBPB-1:190, 1, set1, minCMV	CEBPB	0	1	190	minCMV	1	set1	0.622804	0.430007	0.974134	0.212454
CEBPB-1:190, 1, set1, minProm	CEBPB	0	1	190	minProm	1	set1	0.480239	0.488314	0.985625	0.271265
CEBPB-1:190, 1, set1, minTK	CEBPB	0	1	190	minTK	1	set1	0.104942	0.745978	1	-0.108681
CEBPB-1:523, 4, set1, minCMV	CEBPB	0	1	523	minCMV	4	set1	1.34835	0.245566	0.908112	0.360643
CEBPB-1:523, 4, set1, minProm	CEBPB	0	1	523	minProm	4	set1	0.306076	0.580098	0.995081	0.217765
CEBPB-1:523, 4, set1, minTK	CEBPB	0	1	523	minTK	4	set1	0.0907069	0.76328	1	0.0824006
CEBPB-1:856, 8, set1, minCMV	CEBPB	0	1	856	minCMV	8	set1	0.0954996	0.757299	1	-0.0832723
CEBPB-1:856, 8, set1, minProm	CEBPB	0	1	856	minProm	8	set1	2.41521	0.120162	0.814922	0.394954
CEBPB-1:856, 8, set1, minTK	CEBPB	0	1	856	minTK	8	set1	0.0146874	0.903539	1	0.0418471
CENPB-1:1036, 1, set2, minCMV	CENPB	0	1	1036	minCMV	1	set2	1.55132	0.212941	0.873244	0.200579
CENPB-1:1036, 1, set2, minProm	CENPB	0	1	1036	minProm	1	set2	0.75744	0.384131	0.971871	-0.12946
CENPB-1:1036, 1, set2, minTK	CENPB	0	1	1036	minTK	1	set2	3.76514	0.0523315	0.631165	-0.364873
CENPB-1:1369, 4, set2, minCMV	CENPB	0	1	1369	minCMV	4	set2	0.0112053	0.915697	1	-0.0206565
CENPB-1:1369, 4, set2, minProm	CENPB	0	1	1369	minProm	4	set2	0.0170876	0.895997	1	-0.0209142
CENPB-1:1369, 4, set2, minTK	CENPB	0	1	1369	minTK	4	set2	1.33371	0.248147	0.909966	-0.151297
CENPB-1:1702, 8, set2, minCMV	CENPB	0	1	1702	minCMV	8	set2	0.684506	0.40804	0.974134	0.148
CENPB-1:1702, 8, set2, minProm	CENPB	0	1	1702	minProm	8	set2	0.0963256	0.756284	1	-0.0519006
CENPB-1:1702, 8, set2, minTK	CENPB	0	1	1702	minTK	8	set2	2.27885	0.131149	0.83255	-0.249074
CENPB-1:37, 1, set1, minCMV	CENPB	0	1	37	minCMV	1	set1	0.00653289	0.93558	1	0.0104948
CENPB-1:37, 1, set1, minProm	CENPB	0	1	37	minProm	1	set1	0.732122	0.392196	0.974134	0.136374
CENPB-1:37, 1, set1, minTK	CENPB	0	1	37	minTK	1	set1	0.601481	0.438013	0.977575	-0.108511
CENPB-1:370, 4, set1, minCMV	CENPB	0	1	370	minCMV	4	set1	1.63827	0.200562	0.864022	0.22155
CENPB-1:370, 4, set1, minProm	CENPB	0	1	370	minProm	4	set1	0.239583	0.624508	0.995924	-0.0795933
CENPB-1:370, 4, set1, minTK	CENPB	0	1	370	minTK	4	set1	0.00358885	0.95223	1	-0.00899925
CENPB-1:703, 8, set1, minCMV	CENPB	0	1	703	minCMV	8	set1	0.355711	0.550898	0.986282	0.085163
CENPB-1:703, 8, set1, minProm	CENPB	0	1	703	minProm	8	set1	0.39212	0.531187	0.985625	-0.0859282
CENPB-1:703, 8, set1, minTK	CENPB	0	1	703	minTK	8	set1	0.104196	0.746852	1	-0.0452672
CLOCK-1:1173, 1, set2, minCMV	CLOCK	0	1	1173	minCMV	1	set2	0.119906	0.729137	1	-0.0586906
CLOCK-1:1173, 1, set2, minProm	CLOCK	0	1	1173	minProm	1	set2	1.26162	0.261344	0.918327	0.193735
CLOCK-1:1173, 1, set2, minTK	CLOCK	0	1	1173	minTK	1	set2	0.312278	0.576286	0.995081	0.100557
CLOCK-1:1506, 4, set2, minCMV	CLOCK	0	1	1506	minCMV	4	set2	0.357433	0.549935	0.986282	0.10927
CLOCK-1:1506, 4, set2, minProm	CLOCK	0	1	1506	minProm	4	set2	0.132654	0.715696	1	0.0750924
CLOCK-1:1506, 4, set2, minTK	CLOCK	0	1	1506	minTK	4	set2	0.00498285	0.943725	1	-0.0123017
CLOCK-1:174, 1, set1, minCMV	CLOCK	0	1	174	minCMV	1	set1	1.04681	0.306244	0.94555	-0.231093
CLOCK-1:174, 1, set1, minProm	CLOCK	0	1	174	minProm	1	set1	1.14553	0.284486	0.937446	-0.295589
CLOCK-1:174, 1, set1, minTK	CLOCK	0	1	174	minTK	1	set1	2.23686	0.134755	0.83255	-0.529743
CLOCK-1:1839, 8, set2, minCMV	CLOCK	0	1	1839	minCMV	8	set2	4.10997	0.0426311	0.583143	-0.380706
CLOCK-1:1839, 8, set2, minProm	CLOCK	0	1	1839	minProm	8	set2	0.204887	0.650804	0.997325	0.0857203
CLOCK-1:1839, 8, set2, minTK	CLOCK	0	1	1839	minTK	8	set2	0.000137	0.990666	1	-0.00218365
CLOCK-1:507, 4, set1, minCMV	CLOCK	0	1	507	minCMV	4	set1	0.200627	0.654215	0.997325	-0.115516
CLOCK-1:507, 4, set1, minProm	CLOCK	0	1	507	minProm	4	set1	0.179147	0.672107	1	-0.114001
CLOCK-1:507, 4, set1, minTK	CLOCK	0	1	507	minTK	4	set1	0.00247618	0.960313	1	-0.0171011
CLOCK-1:840, 8, set1, minCMV	CLOCK	0	1	840	minCMV	8	set1	0.157163	0.691782	1	-0.120889
CLOCK-1:840, 8, set1, minProm	CLOCK	0	1	840	minProm	8	set1	1.08259	0.298119	0.94299	0.259534
CLOCK-1:840, 8, set1, minTK	CLOCK	0	1	840	minTK	8	set1	1.56956	0.210271	0.872858	-0.393572
CREB3-1:1192, 1, set2, minCMV	CREB3	0	1	1192	minCMV	1	set2	9.00846	0.00268732	0.127887	0.654905
CREB3-1:1192, 1, set2, minProm	CREB3	0	1	1192	minProm	1	set2	5.43177	0.0197736	0.415719	0.539427
CREB3-1:1192, 1, set2, minTK	CREB3	0	1	1192	minTK	1	set2	7.30323	0.00688307	0.22653	0.580485
CREB3-1:1525, 4, set2, minCMV	CREB3	0	1	1525	minCMV	4	set2	9.41221	0.00215546	0.113502	0.582804
CREB3-1:1525, 4, set2, minProm	CREB3	0	1	1525	minProm	4	set2	5.98921	0.0143936	0.365135	0.455052
CREB3-1:1525, 4, set2, minTK	CREB3	0	1	1525	minTK	4	set2	12.6007	0.000386	0.0295909	0.66543
CREB3-1:1858, 8, set2, minCMV	CREB3	0	1	1858	minCMV	8	set2	12.9761	0.000315	0.0248313	0.645309
CREB3-1:1858, 8, set2, minProm	CREB3	0	1	1858	minProm	8	set2	13.0368	0.000305	0.0243505	0.773553
CREB3-1:1858, 8, set2, minTK	CREB3	0	1	1858	minTK	8	set2	10.9634	0.000929	0.0626909	0.651802
CREB3-1:193, 1, set1, minCMV	CREB3	0	1	193	minCMV	1	set1	11.891	0.000564	0.0412224	0.803104
CREB3-1:193, 1, set1, minProm	CREB3	0	1	193	minProm	1	set1	5.60442	0.0179152	0.395411	0.695408
CREB3-1:193, 1, set1, minTK	CREB3	0	1	193	minTK	1	set1	5.90387	0.0151077	0.37549	0.587213
CREB3-1:526, 4, set1, minCMV	CREB3	0	1	526	minCMV	4	set1	11.3103	0.000771	0.0537708	0.652518
CREB3-1:526, 4, set1, minProm	CREB3	0	1	526	minProm	4	set1	4.60658	0.0318494	0.51863	0.698821
CREB3-1:526, 4, set1, minTK	CREB3	0	1	526	minTK	4	set1	5.25629	0.0218676	0.441194	0.545791
CREB3-1:859, 8, set1, minCMV	CREB3	0	1	859	minCMV	8	set1	7.55411	0.00598733	0.213766	0.678898
CREB3-1:859, 8, set1, minProm	CREB3	0	1	859	minProm	8	set1	8.43839	0.00367382	0.158748	0.720939
CREB3-1:859, 8, set1, minTK	CREB3	0	1	859	minTK	8	set1	10.1103	0.00147442	0.0878781	0.952628
CREB3L1-1:1190, 1, set2, minCMV	CREB3L1	0	1	1190	minCMV	1	set2	1.73226	0.188123	0.852314	0.257538
CREB3L1-1:1190, 1, set2, minProm	CREB3L1	0	1	1190	minProm	1	set2	2.09442	0.147838	0.83802	0.324058
CREB3L1-1:1190, 1, set2, minTK	CREB3L1	0	1	1190	minTK	1	set2	2.13791	0.143697	0.836788	0.240447
CREB3L1-1:1523, 4, set2, minCMV	CREB3L1	0	1	1523	minCMV	4	set2	2.70978	0.0997348	0.771358	0.309383
CREB3L1-1:1523, 4, set2, minProm	CREB3L1	0	1	1523	minProm	4	set2	1.24076	0.265325	0.918518	0.231775
CREB3L1-1:1523, 4, set2, minTK	CREB3L1	0	1	1523	minTK	4	set2	0.534628	0.464668	0.985625	0.119829
CREB3L1-1:1856, 8, set2, minCMV	CREB3L1	0	1	1856	minCMV	8	set2	1.28887	0.256257	0.911546	0.221168
CREB3L1-1:1856, 8, set2, minProm	CREB3L1	0	1	1856	minProm	8	set2	3.36737	0.0665	0.691377	0.305695
CREB3L1-1:1856, 8, set2, minTK	CREB3L1	0	1	1856	minTK	8	set2	0.618123	0.431746	0.974802	0.146339
CREB3L1-1:191, 1, set1, minCMV	CREB3L1	0	1	191	minCMV	1	set1	0.764428	0.381946	0.971871	0.22187
CREB3L1-1:191, 1, set1, minProm	CREB3L1	0	1	191	minProm	1	set1	2.6536	0.103316	0.781939	0.295911
CREB3L1-1:191, 1, set1, minTK	CREB3L1	0	1	191	minTK	1	set1	0.214605	0.643182	0.99725	0.0884775
CREB3L1-1:524, 4, set1, minCMV	CREB3L1	0	1	524	minCMV	4	set1	1.02268	0.311885	0.947384	0.26613
CREB3L1-1:524, 4, set1, minProm	CREB3L1	0	1	524	minProm	4	set1	0.408815	0.522572	0.985625	0.159138
CREB3L1-1:524, 4, set1, minTK	CREB3L1	0	1	524	minTK	4	set1	4.28622	0.0384226	0.552403	0.523638
CREB3L1-1:857, 8, set1, minCMV	CREB3L1	0	1	857	minCMV	8	set1	0.000157	0.990013	1	-0.00346104
CREB3L1-1:857, 8, set1, minProm	CREB3L1	0	1	857	minProm	8	set1	0.0468293	0.828675	1	0.0591058
CREB3L1-1:857, 8, set1, minTK	CREB3L1	0	1	857	minTK	8	set1	1.75031	0.185838	0.851952	0.439943
CREB3L1-2:1191, 1, set2, minCMV	CREB3L1	0	2	1191	minCMV	1	set2	0.0798787	0.777462	1	0.0707289
CREB3L1-2:1191, 1, set2, minProm	CREB3L1	0	2	1191	minProm	1	set2	1.23418	0.266596	0.919225	-0.890717
CREB3L1-2:1191, 1, set2, minTK	CREB3L1	0	2	1191	minTK	1	set2	1.2049	0.272344	0.925999	0.758883
CREB3L1-2:1524, 4, set2, minCMV	CREB3L1	0	2	1524	minCMV	4	set2	0.0990698	0.752949	1	0.150763
[truncated: 5,717 more rows]

## Sheet: S9B - ADRB2
architecture	motif	neg_ctrl	tre	id	promoter	period	spacer	statistic	pval	fdr	log2fc
[truncated: 6,143 more rows]

[truncated: 7 more sheets: S9B - D2+Epi vs Epi, S9C - PAR1, S9C - GPR91, S9D - MRGPRX2, S9D - NTSR1, S9E, S9F]
